# Supplementary material for: AI co-pilot bronchoscope robot
Source: Nat Commun. 2024 Jan 4;15:241. doi: 10.1038/s41467-023-44385-7 (PMC10764930; doi:10.1038/s41467-023-44385-7)
Supplement: Supplementary file 9 — Source Data [file 41467_2023_44385_MOESM9_ESM.zip]

Archive with 521 entries (504 files):
- Fig3.xlsx
- Fig4.xlsx
- Fig5.xlsx
- Supplementary Fig. 10.xlsx
- Supplementary Fig. 12.xlsx
- Supplementary Fig. 13.xlsx
- Supplementary Fig. 15.xlsx
- Supplementary Fig. 16.xlsx
- Supplementary Fig. 18.xlsx
- Supplementary Fig. 19.xlsx
- Supplementary Fig. 2.xlsx
- Supplementary Fig. 20.xlsx
- Supplementary Fig. 22.xlsx
- Supplementary Fig. 23.xlsx
- Supplementary Fig. 24.xlsx
- Supplementary Fig. 4.xlsx
- Supplementary Fig. 6/
- Supplementary Fig. 6/Real/
- Supplementary Fig. 6/Real/0-siliconmodel3 Centerline model_1.txt
- Supplementary Fig. 6/Real/0-siliconmodel3 Centerline model_16.txt
- Supplementary Fig. 6/Real/0-siliconmodel3 Centerline model_17.txt
- Supplementary Fig. 6/Real/0-siliconmodel3 Centerline model_22.txt
- Supplementary Fig. 6/Real/0-siliconmodel3 Centerline model_36.txt
- Supplementary Fig. 6/Real/0-siliconmodel3 Centerline model_37.txt
- Supplementary Fig. 6/Real/0-siliconmodel3 Centerline model_46.txt
- Supplementary Fig. 6/Real/0-siliconmodel3 Centerline model_54.txt
- Supplementary Fig. 6/Real/0-siliconmodel3 Centerline model_58.txt
- Supplementary Fig. 6/Real/0-siliconmodel3 Centerline model_59.txt
- Supplementary Fig. 6/Real/0-siliconmodel3 Centerline model_8.txt
- Supplementary Fig. 6/Real/1-siliconmodel3 Centerline model.txt
- Supplementary Fig. 6/Real/1-siliconmodel3 Centerline model_10.txt
- Supplementary Fig. 6/Real/1-siliconmodel3 Centerline model_11.txt
- Supplementary Fig. 6/Real/1-siliconmodel3 Centerline model_12.txt
- Supplementary Fig. 6/Real/1-siliconmodel3 Centerline model_13.txt
- Supplementary Fig. 6/Real/1-siliconmodel3 Centerline model_14.txt
- Supplementary Fig. 6/Real/1-siliconmodel3 Centerline model_15.txt
- Supplementary Fig. 6/Real/1-siliconmodel3 Centerline model_18.txt
- Supplementary Fig. 6/Real/1-siliconmodel3 Centerline model_19.txt
- Supplementary Fig. 6/Real/1-siliconmodel3 Centerline model_2.txt
- Supplementary Fig. 6/Real/1-siliconmodel3 Centerline model_20.txt
- Supplementary Fig. 6/Real/1-siliconmodel3 Centerline model_21.txt
- Supplementary Fig. 6/Real/1-siliconmodel3 Centerline model_23.txt
- Supplementary Fig. 6/Real/1-siliconmodel3 Centerline model_24.txt
- Supplementary Fig. 6/Real/1-siliconmodel3 Centerline model_25.txt
- Supplementary Fig. 6/Real/1-siliconmodel3 Centerline model_26.txt
- Supplementary Fig. 6/Real/1-siliconmodel3 Centerline model_27.txt
- Supplementary Fig. 6/Real/1-siliconmodel3 Centerline model_28.txt
- Supplementary Fig. 6/Real/1-siliconmodel3 Centerline model_29.txt
- Supplementary Fig. 6/Real/1-siliconmodel3 Centerline model_3.txt
- Supplementary Fig. 6/Real/1-siliconmodel3 Centerline model_30.txt
- Supplementary Fig. 6/Real/1-siliconmodel3 Centerline model_31.txt
- Supplementary Fig. 6/Real/1-siliconmodel3 Centerline model_32.txt
- Supplementary Fig. 6/Real/1-siliconmodel3 Centerline model_33.txt
- Supplementary Fig. 6/Real/1-siliconmodel3 Centerline model_34.txt
- Supplementary Fig. 6/Real/1-siliconmodel3 Centerline model_35.txt
- Supplementary Fig. 6/Real/1-siliconmodel3 Centerline model_38.txt
- Supplementary Fig. 6/Real/1-siliconmodel3 Centerline model_39.txt
- Supplementary Fig. 6/Real/1-siliconmodel3 Centerline model_4.txt
- Supplementary Fig. 6/Real/1-siliconmodel3 Centerline model_40.txt
- Supplementary Fig. 6/Real/1-siliconmodel3 Centerline model_41.txt
- Supplementary Fig. 6/Real/1-siliconmodel3 Centerline model_42.txt
- Supplementary Fig. 6/Real/1-siliconmodel3 Centerline model_43.txt
- Supplementary Fig. 6/Real/1-siliconmodel3 Centerline model_44.txt
- Supplementary Fig. 6/Real/1-siliconmodel3 Centerline model_45.txt
- Supplementary Fig. 6/Real/1-siliconmodel3 Centerline model_47.txt
- Supplementary Fig. 6/Real/1-siliconmodel3 Centerline model_48.txt
- Supplementary Fig. 6/Real/1-siliconmodel3 Centerline model_49.txt
- Supplementary Fig. 6/Real/1-siliconmodel3 Centerline model_5.txt
- Supplementary Fig. 6/Real/1-siliconmodel3 Centerline model_50.txt
- Supplementary Fig. 6/Real/1-siliconmodel3 Centerline model_51.txt
- Supplementary Fig. 6/Real/1-siliconmodel3 Centerline model_52.txt
- Supplementary Fig. 6/Real/1-siliconmodel3 Centerline model_53.txt
- Supplementary Fig. 6/Real/1-siliconmodel3 Centerline model_55.txt
- Supplementary Fig. 6/Real/1-siliconmodel3 Centerline model_56.txt
- Supplementary Fig. 6/Real/1-siliconmodel3 Centerline model_57.txt
- Supplementary Fig. 6/Real/1-siliconmodel3 Centerline model_6.txt
- Supplementary Fig. 6/Real/1-siliconmodel3 Centerline model_7.txt
- Supplementary Fig. 6/Real/1-siliconmodel3 Centerline model_9.txt
- Supplementary Fig. 6/Sim+A+R/
- Supplementary Fig. 6/Sim+A+R/0-siliconmodel3 Centerline model_17.txt
- Supplementary Fig. 6/Sim+A+R/0-siliconmodel3 Centerline model_58.txt
- Supplementary Fig. 6/Sim+A+R/0-siliconmodel3 Centerline model_59.txt
- Supplementary Fig. 6/Sim+A+R/0-siliconmodel3 Centerline model_6.txt
- Supplementary Fig. 6/Sim+A+R/1-siliconmodel3 Centerline model.txt
- Supplementary Fig. 6/Sim+A+R/1-siliconmodel3 Centerline model_1.txt
- Supplementary Fig. 6/Sim+A+R/1-siliconmodel3 Centerline model_10.txt
- Supplementary Fig. 6/Sim+A+R/1-siliconmodel3 Centerline model_11.txt
- Supplementary Fig. 6/Sim+A+R/1-siliconmodel3 Centerline model_12.txt
- Supplementary Fig. 6/Sim+A+R/1-siliconmodel3 Centerline model_13.txt
- Supplementary Fig. 6/Sim+A+R/1-siliconmodel3 Centerline model_14.txt
- Supplementary Fig. 6/Sim+A+R/1-siliconmodel3 Centerline model_15.txt
- Supplementary Fig. 6/Sim+A+R/1-siliconmodel3 Centerline model_16.txt
- Supplementary Fig. 6/Sim+A+R/1-siliconmodel3 Centerline model_18.txt
- Supplementary Fig. 6/Sim+A+R/1-siliconmodel3 Centerline model_19.txt
- Supplementary Fig. 6/Sim+A+R/1-siliconmodel3 Centerline model_2.txt
- Supplementary Fig. 6/Sim+A+R/1-siliconmodel3 Centerline model_20.txt
- Supplementary Fig. 6/Sim+A+R/1-siliconmodel3 Centerline model_21.txt
- Supplementary Fig. 6/Sim+A+R/1-siliconmodel3 Centerline model_22.txt
- Supplementary Fig. 6/Sim+A+R/1-siliconmodel3 Centerline model_23.txt
- Supplementary Fig. 6/Sim+A+R/1-siliconmodel3 Centerline model_24.txt
- Supplementary Fig. 6/Sim+A+R/1-siliconmodel3 Centerline model_25.txt
- Supplementary Fig. 6/Sim+A+R/1-siliconmodel3 Centerline model_26.txt
- Supplementary Fig. 6/Sim+A+R/1-siliconmodel3 Centerline model_27.txt
- Supplementary Fig. 6/Sim+A+R/1-siliconmodel3 Centerline model_28.txt
- Supplementary Fig. 6/Sim+A+R/1-siliconmodel3 Centerline model_29.txt
- Supplementary Fig. 6/Sim+A+R/1-siliconmodel3 Centerline model_3.txt
- Supplementary Fig. 6/Sim+A+R/1-siliconmodel3 Centerline model_30.txt
- Supplementary Fig. 6/Sim+A+R/1-siliconmodel3 Centerline model_31.txt
- Supplementary Fig. 6/Sim+A+R/1-siliconmodel3 Centerline model_32.txt
- Supplementary Fig. 6/Sim+A+R/1-siliconmodel3 Centerline model_33.txt
- Supplementary Fig. 6/Sim+A+R/1-siliconmodel3 Centerline model_34.txt
- Supplementary Fig. 6/Sim+A+R/1-siliconmodel3 Centerline model_35.txt
- Supplementary Fig. 6/Sim+A+R/1-siliconmodel3 Centerline model_36.txt
- Supplementary Fig. 6/Sim+A+R/1-siliconmodel3 Centerline model_37.txt
- Supplementary Fig. 6/Sim+A+R/1-siliconmodel3 Centerline model_38.txt
- Supplementary Fig. 6/Sim+A+R/1-siliconmodel3 Centerline model_39.txt
- Supplementary Fig. 6/Sim+A+R/1-siliconmodel3 Centerline model_4.txt
- Supplementary Fig. 6/Sim+A+R/1-siliconmodel3 Centerline model_40.txt
- Supplementary Fig. 6/Sim+A+R/1-siliconmodel3 Centerline model_41.txt
- Supplementary Fig. 6/Sim+A+R/1-siliconmodel3 Centerline model_42.txt
- Supplementary Fig. 6/Sim+A+R/1-siliconmodel3 Centerline model_43.txt
- Supplementary Fig. 6/Sim+A+R/1-siliconmodel3 Centerline model_44.txt
- Supplementary Fig. 6/Sim+A+R/1-siliconmodel3 Centerline model_45.txt
- Supplementary Fig. 6/Sim+A+R/1-siliconmodel3 Centerline model_46.txt
- Supplementary Fig. 6/Sim+A+R/1-siliconmodel3 Centerline model_47.txt
- Supplementary Fig. 6/Sim+A+R/1-siliconmodel3 Centerline model_48.txt
- Supplementary Fig. 6/Sim+A+R/1-siliconmodel3 Centerline model_49.txt
- Supplementary Fig. 6/Sim+A+R/1-siliconmodel3 Centerline model_5.txt
- Supplementary Fig. 6/Sim+A+R/1-siliconmodel3 Centerline model_50.txt
- Supplementary Fig. 6/Sim+A+R/1-siliconmodel3 Centerline model_51.txt
- Supplementary Fig. 6/Sim+A+R/1-siliconmodel3 Centerline model_52.txt
- Supplementary Fig. 6/Sim+A+R/1-siliconmodel3 Centerline model_53.txt
- Supplementary Fig. 6/Sim+A+R/1-siliconmodel3 Centerline model_54.txt
- Supplementary Fig. 6/Sim+A+R/1-siliconmodel3 Centerline model_55.txt
- Supplementary Fig. 6/Sim+A+R/1-siliconmodel3 Centerline model_56.txt
- Supplementary Fig. 6/Sim+A+R/1-siliconmodel3 Centerline model_57.txt
- Supplementary Fig. 6/Sim+A+R/1-siliconmodel3 Centerline model_7.txt
- Supplementary Fig. 6/Sim+A+R/1-siliconmodel3 Centerline model_8.txt
- Supplementary Fig. 6/Sim+A+R/1-siliconmodel3 Centerline model_9.txt
- Supplementary Fig. 6/Sim+A/
- Supplementary Fig. 6/Sim+A/0-siliconmodel3 Centerline model_13.txt
- Supplementary Fig. 6/Sim+A/0-siliconmodel3 Centerline model_30.txt
- Supplementary Fig. 6/Sim+A/0-siliconmodel3 Centerline model_31.txt
- Supplementary Fig. 6/Sim+A/0-siliconmodel3 Centerline model_32.txt
- Supplementary Fig. 6/Sim+A/0-siliconmodel3 Centerline model_42.txt
- Supplementary Fig. 6/Sim+A/0-siliconmodel3 Centerline model_44.txt
- Supplementary Fig. 6/Sim+A/0-siliconmodel3 Centerline model_5.txt
- Supplementary Fig. 6/Sim+A/0-siliconmodel3 Centerline model_53.txt
- Supplementary Fig. 6/Sim+A/0-siliconmodel3 Centerline model_55.txt
- Supplementary Fig. 6/Sim+A/0-siliconmodel3 Centerline model_58.txt
- Supplementary Fig. 6/Sim+A/0-siliconmodel3 Centerline model_6.txt
- Supplementary Fig. 6/Sim+A/0-siliconmodel3 Centerline model_7.txt
- Supplementary Fig. 6/Sim+A/1-siliconmodel3 Centerline model.txt
- Supplementary Fig. 6/Sim+A/1-siliconmodel3 Centerline model_1.txt
- Supplementary Fig. 6/Sim+A/1-siliconmodel3 Centerline model_10.txt
- Supplementary Fig. 6/Sim+A/1-siliconmodel3 Centerline model_11.txt
- Supplementary Fig. 6/Sim+A/1-siliconmodel3 Centerline model_12.txt
- Supplementary Fig. 6/Sim+A/1-siliconmodel3 Centerline model_14.txt
- Supplementary Fig. 6/Sim+A/1-siliconmodel3 Centerline model_15.txt
- Supplementary Fig. 6/Sim+A/1-siliconmodel3 Centerline model_16.txt
- Supplementary Fig. 6/Sim+A/1-siliconmodel3 Centerline model_17.txt
- Supplementary Fig. 6/Sim+A/1-siliconmodel3 Centerline model_18.txt
- Supplementary Fig. 6/Sim+A/1-siliconmodel3 Centerline model_19.txt
- Supplementary Fig. 6/Sim+A/1-siliconmodel3 Centerline model_2.txt
- Supplementary Fig. 6/Sim+A/1-siliconmodel3 Centerline model_20.txt
- Supplementary Fig. 6/Sim+A/1-siliconmodel3 Centerline model_21.txt
- Supplementary Fig. 6/Sim+A/1-siliconmodel3 Centerline model_22.txt
- Supplementary Fig. 6/Sim+A/1-siliconmodel3 Centerline model_23.txt
- Supplementary Fig. 6/Sim+A/1-siliconmodel3 Centerline model_24.txt
- Supplementary Fig. 6/Sim+A/1-siliconmodel3 Centerline model_25.txt
- Supplementary Fig. 6/Sim+A/1-siliconmodel3 Centerline model_26.txt
- Supplementary Fig. 6/Sim+A/1-siliconmodel3 Centerline model_27.txt
- Supplementary Fig. 6/Sim+A/1-siliconmodel3 Centerline model_28.txt
- Supplementary Fig. 6/Sim+A/1-siliconmodel3 Centerline model_29.txt
- Supplementary Fig. 6/Sim+A/1-siliconmodel3 Centerline model_3.txt
- Supplementary Fig. 6/Sim+A/1-siliconmodel3 Centerline model_33.txt
- Supplementary Fig. 6/Sim+A/1-siliconmodel3 Centerline model_34.txt
- Supplementary Fig. 6/Sim+A/1-siliconmodel3 Centerline model_35.txt
- Supplementary Fig. 6/Sim+A/1-siliconmodel3 Centerline model_36.txt
- Supplementary Fig. 6/Sim+A/1-siliconmodel3 Centerline model_37.txt
- Supplementary Fig. 6/Sim+A/1-siliconmodel3 Centerline model_38.txt
- Supplementary Fig. 6/Sim+A/1-siliconmodel3 Centerline model_39.txt
- Supplementary Fig. 6/Sim+A/1-siliconmodel3 Centerline model_4.txt
- Supplementary Fig. 6/Sim+A/1-siliconmodel3 Centerline model_40.txt
- Supplementary Fig. 6/Sim+A/1-siliconmodel3 Centerline model_41.txt
- Supplementary Fig. 6/Sim+A/1-siliconmodel3 Centerline model_43.txt
- Supplementary Fig. 6/Sim+A/1-siliconmodel3 Centerline model_45.txt
- Supplementary Fig. 6/Sim+A/1-siliconmodel3 Centerline model_46.txt
- Supplementary Fig. 6/Sim+A/1-siliconmodel3 Centerline model_47.txt
- Supplementary Fig. 6/Sim+A/1-siliconmodel3 Centerline model_48.txt
- Supplementary Fig. 6/Sim+A/1-siliconmodel3 Centerline model_49.txt
- Supplementary Fig. 6/Sim+A/1-siliconmodel3 Centerline model_50.txt
- Supplementary Fig. 6/Sim+A/1-siliconmodel3 Centerline model_51.txt
- Supplementary Fig. 6/Sim+A/1-siliconmodel3 Centerline model_52.txt
- Supplementary Fig. 6/Sim+A/1-siliconmodel3 Centerline model_54.txt
- Supplementary Fig. 6/Sim+A/1-siliconmodel3 Centerline model_56.txt
- Supplementary Fig. 6/Sim+A/1-siliconmodel3 Centerline model_57.txt
- Supplementary Fig. 6/Sim+A/1-siliconmodel3 Centerline model_59.txt
- Supplementary Fig. 6/Sim+A/1-siliconmodel3 Centerline model_8.txt
- Supplementary Fig. 6/Sim+A/1-siliconmodel3 Centerline model_9.txt
- Supplementary Fig. 6/Sim+Ab/
- Supplementary Fig. 6/Sim+Ab/0-siliconmodel3 Centerline model_10.txt
- Supplementary Fig. 6/Sim+Ab/0-siliconmodel3 Centerline model_12.txt
- Supplementary Fig. 6/Sim+Ab/0-siliconmodel3 Centerline model_13.txt
- Supplementary Fig. 6/Sim+Ab/0-siliconmodel3 Centerline model_22.txt
- Supplementary Fig. 6/Sim+Ab/0-siliconmodel3 Centerline model_25.txt
- Supplementary Fig. 6/Sim+Ab/0-siliconmodel3 Centerline model_32.txt
- Supplementary Fig. 6/Sim+Ab/0-siliconmodel3 Centerline model_34.txt
- Supplementary Fig. 6/Sim+Ab/0-siliconmodel3 Centerline model_35.txt
- Supplementary Fig. 6/Sim+Ab/0-siliconmodel3 Centerline model_36.txt
- Supplementary Fig. 6/Sim+Ab/0-siliconmodel3 Centerline model_37.txt
- Supplementary Fig. 6/Sim+Ab/0-siliconmodel3 Centerline model_38.txt
- Supplementary Fig. 6/Sim+Ab/0-siliconmodel3 Centerline model_39.txt
- Supplementary Fig. 6/Sim+Ab/0-siliconmodel3 Centerline model_4.txt
- Supplementary Fig. 6/Sim+Ab/0-siliconmodel3 Centerline model_40.txt
- Supplementary Fig. 6/Sim+Ab/0-siliconmodel3 Centerline model_41.txt
- Supplementary Fig. 6/Sim+Ab/0-siliconmodel3 Centerline model_59.txt
- Supplementary Fig. 6/Sim+Ab/0-siliconmodel3 Centerline model_6.txt
- Supplementary Fig. 6/Sim+Ab/1-siliconmodel3 Centerline model.txt
- Supplementary Fig. 6/Sim+Ab/1-siliconmodel3 Centerline model_1.txt
- Supplementary Fig. 6/Sim+Ab/1-siliconmodel3 Centerline model_11.txt
- Supplementary Fig. 6/Sim+Ab/1-siliconmodel3 Centerline model_14.txt
- Supplementary Fig. 6/Sim+Ab/1-siliconmodel3 Centerline model_15.txt
- Supplementary Fig. 6/Sim+Ab/1-siliconmodel3 Centerline model_16.txt
- Supplementary Fig. 6/Sim+Ab/1-siliconmodel3 Centerline model_17.txt
- Supplementary Fig. 6/Sim+Ab/1-siliconmodel3 Centerline model_18.txt
- Supplementary Fig. 6/Sim+Ab/1-siliconmodel3 Centerline model_19.txt
- Supplementary Fig. 6/Sim+Ab/1-siliconmodel3 Centerline model_2.txt
- Supplementary Fig. 6/Sim+Ab/1-siliconmodel3 Centerline model_20.txt
- Supplementary Fig. 6/Sim+Ab/1-siliconmodel3 Centerline model_21.txt
- Supplementary Fig. 6/Sim+Ab/1-siliconmodel3 Centerline model_23.txt
- Supplementary Fig. 6/Sim+Ab/1-siliconmodel3 Centerline model_24.txt
- Supplementary Fig. 6/Sim+Ab/1-siliconmodel3 Centerline model_26.txt
- Supplementary Fig. 6/Sim+Ab/1-siliconmodel3 Centerline model_27.txt
- Supplementary Fig. 6/Sim+Ab/1-siliconmodel3 Centerline model_28.txt
- Supplementary Fig. 6/Sim+Ab/1-siliconmodel3 Centerline model_29.txt
- Supplementary Fig. 6/Sim+Ab/1-siliconmodel3 Centerline model_3.txt
- Supplementary Fig. 6/Sim+Ab/1-siliconmodel3 Centerline model_30.txt
- Supplementary Fig. 6/Sim+Ab/1-siliconmodel3 Centerline model_31.txt
- Supplementary Fig. 6/Sim+Ab/1-siliconmodel3 Centerline model_33.txt
- Supplementary Fig. 6/Sim+Ab/1-siliconmodel3 Centerline model_42.txt
- Supplementary Fig. 6/Sim+Ab/1-siliconmodel3 Centerline model_43.txt
- Supplementary Fig. 6/Sim+Ab/1-siliconmodel3 Centerline model_44.txt
- Supplementary Fig. 6/Sim+Ab/1-siliconmodel3 Centerline model_45.txt
- Supplementary Fig. 6/Sim+Ab/1-siliconmodel3 Centerline model_46.txt
- Supplementary Fig. 6/Sim+Ab/1-siliconmodel3 Centerline model_47.txt
- Supplementary Fig. 6/Sim+Ab/1-siliconmodel3 Centerline model_48.txt
- Supplementary Fig. 6/Sim+Ab/1-siliconmodel3 Centerline model_49.txt
- Supplementary Fig. 6/Sim+Ab/1-siliconmodel3 Centerline model_5.txt
- Supplementary Fig. 6/Sim+Ab/1-siliconmodel3 Centerline model_50.txt
- Supplementary Fig. 6/Sim+Ab/1-siliconmodel3 Centerline model_51.txt
- Supplementary Fig. 6/Sim+Ab/1-siliconmodel3 Centerline model_52.txt
- Supplementary Fig. 6/Sim+Ab/1-siliconmodel3 Centerline model_53.txt
- Supplementary Fig. 6/Sim+Ab/1-siliconmodel3 Centerline model_54.txt
- Supplementary Fig. 6/Sim+Ab/1-siliconmodel3 Centerline model_55.txt
- Supplementary Fig. 6/Sim+Ab/1-siliconmodel3 Centerline model_56.txt
- Supplementary Fig. 6/Sim+Ab/1-siliconmodel3 Centerline model_57.txt
- Supplementary Fig. 6/Sim+Ab/1-siliconmodel3 Centerline model_58.txt
- Supplementary Fig. 6/Sim+Ab/1-siliconmodel3 Centerline model_7.txt
- Supplementary Fig. 6/Sim+Ab/1-siliconmodel3 Centerline model_8.txt
- Supplementary Fig. 6/Sim+Ab/1-siliconmodel3 Centerline model_9.txt
- Supplementary Fig. 6/Sim/
- Supplementary Fig. 6/Sim/0-siliconmodel3 Centerline model.txt
- Supplementary Fig. 6/Sim/0-siliconmodel3 Centerline model_1.txt
- Supplementary Fig. 6/Sim/0-siliconmodel3 Centerline model_10.txt
- Supplementary Fig. 6/Sim/0-siliconmodel3 Centerline model_11.txt
- Supplementary Fig. 6/Sim/0-siliconmodel3 Centerline model_12.txt
- Supplementary Fig. 6/Sim/0-siliconmodel3 Centerline model_13.txt
- Supplementary Fig. 6/Sim/0-siliconmodel3 Centerline model_14.txt
- Supplementary Fig. 6/Sim/0-siliconmodel3 Centerline model_15.txt
- Supplementary Fig. 6/Sim/0-siliconmodel3 Centerline model_16.txt
- Supplementary Fig. 6/Sim/0-siliconmodel3 Centerline model_17.txt
- Supplementary Fig. 6/Sim/0-siliconmodel3 Centerline model_18.txt
- Supplementary Fig. 6/Sim/0-siliconmodel3 Centerline model_19.txt
- Supplementary Fig. 6/Sim/0-siliconmodel3 Centerline model_2.txt
- Supplementary Fig. 6/Sim/0-siliconmodel3 Centerline model_23.txt
- Supplementary Fig. 6/Sim/0-siliconmodel3 Centerline model_24.txt
- Supplementary Fig. 6/Sim/0-siliconmodel3 Centerline model_25.txt
- Supplementary Fig. 6/Sim/0-siliconmodel3 Centerline model_26.txt
- Supplementary Fig. 6/Sim/0-siliconmodel3 Centerline model_27.txt
- Supplementary Fig. 6/Sim/0-siliconmodel3 Centerline model_28.txt
- Supplementary Fig. 6/Sim/0-siliconmodel3 Centerline model_3.txt
- Supplementary Fig. 6/Sim/0-siliconmodel3 Centerline model_35.txt
- Supplementary Fig. 6/Sim/0-siliconmodel3 Centerline model_38.txt
- Supplementary Fig. 6/Sim/0-siliconmodel3 Centerline model_39.txt
- Supplementary Fig. 6/Sim/0-siliconmodel3 Centerline model_4.txt
- Supplementary Fig. 6/Sim/0-siliconmodel3 Centerline model_41.txt
- Supplementary Fig. 6/Sim/0-siliconmodel3 Centerline model_43.txt
- Supplementary Fig. 6/Sim/0-siliconmodel3 Centerline model_44.txt
- Supplementary Fig. 6/Sim/0-siliconmodel3 Centerline model_45.txt
- Supplementary Fig. 6/Sim/0-siliconmodel3 Centerline model_46.txt
- Supplementary Fig. 6/Sim/0-siliconmodel3 Centerline model_48.txt
- Supplementary Fig. 6/Sim/0-siliconmodel3 Centerline model_49.txt
- Supplementary Fig. 6/Sim/0-siliconmodel3 Centerline model_5.txt
- Supplementary Fig. 6/Sim/0-siliconmodel3 Centerline model_50.txt
- Supplementary Fig. 6/Sim/0-siliconmodel3 Centerline model_56.txt
- Supplementary Fig. 6/Sim/0-siliconmodel3 Centerline model_57.txt
- Supplementary Fig. 6/Sim/0-siliconmodel3 Centerline model_58.txt
- Supplementary Fig. 6/Sim/0-siliconmodel3 Centerline model_59.txt
- Supplementary Fig. 6/Sim/0-siliconmodel3 Centerline model_6.txt
[truncated: 221 more entries]
