# Supplementary material for: AI co-pilot bronchoscope robot
Source: Nat Commun. 2024 Jan 4;15:241. doi: 10.1038/s41467-023-44385-7 (PMC10764930; doi:10.1038/s41467-023-44385-7)
Supplement: Supplementary file 9 — Source Data [file 41467_2023_44385_MOESM9_ESM.zip › Fig3.xlsx]

## Sheet: Sheet1
Fig. 3c
	Sim	Sim+Ab	Sim+A	Real	Sim+A+R
Successful paths / Total paths	0.316667	0.716667	0.8	0.816667	0.933333
Fig. 3d
	Sim	Sim+Ab	Sim+A	Real	Sim+A+R
Completed path length / Full path length	0.58303	1	0.880163	0.671973	1
	0.643783	1	1	0.772598	1
	0.665597	1	1	1	1
	0.636911	1	1	1	1
	0.617472	0.673276	1	1	1
	0.657223	0.722887	1	1	1
	0.812568	1	1	1	1
	0.799203	1	0.871451	1	1
	0.818511	1	1	1	1
	0.802032	1	1	1	1
	0.100525	1	1	1	1
	1	1	1	1	1
	0.612019	1	1	1	1
	1	1	1	1	1
	0.0664602	1	1	1	1
	0.454682	0.901735	1	0.897398	1
	0.854977	1	1	1	1
	1	1	1	1	1
	0.889433	0.904697	1	1	1
	0.364299	1	1	1	1
	1	1	1	1	1
	1	1	1	1	1
	1	0.895429	1	1	1
	0.631102	0.689521	1	0.714917	1
	1	1	0.746498	1	1
	1	1	0.818386	1	1
	0.870927	1	1	1	1
	1	1	1	1	1
	1	0.668153	1	0.805555	1
	0.670741	0.619345	1	0.760033	1
	1	0.616637	1	1	1
	1	0.703204	1	0.852171	1
	0.467936	0.718987	1	1	1
	1	0.718907	1	1	1
	0.625329	0.891967	1	1	1
	1	0.710164	1	0.821416	1
	0.457229	0.705985	1	1	1
	0.791405	1	1	1	1
	0.455507	0.848041	1	1	1
	0.837095	1	1	1	1
	0.78358	1	1	1	1
	0.463064	1	0.813156	1	1
	0.650699	1	1	1	1
	1	1	1	1	1
	1	1	0.866406	1	1
	0.651587	1	0.73195	1	0.738312
	0.606941	1	0.864587	1	1
	0.668726	1	1	1	1
	1	1	1	1	1
	1	1	0.900783	1	0.90406
	0.64599	1	1	0.898782	1
	0.622248	1	1	1	1
	1	1	1	1	1
	0.826422	1	1	0.899884	1
	0.894789	1	0.837438	1	1
	0.528412	1	1	1	0.925247
	0.693184	0.761758	1	1	0.767371
	0.695897	1	0.761605	1	1
	0.494959	1	1	1	1
	0.722754	1	0.801753	0.80857	1
mean±std	0.7522540783892805±0.2264822400318249	0.965054962768902±0.07998913366543944	0.92917822396826±0.12374008422654921	0.964902949977668±0.07411412177604244	0.988916493871594±0.04655083674847558
Fig. 3e
	Sim	Sim+Ab	Sim+A	Real	Sim+A+R
Trajectory error(mm)	3.84483	2.08597	1.57346	1.64455	1.11638
	2.99934	2.24096	1.55232	1.46596	1.44909
	3.67664	2.72654	1.52374	1.47968	0.985554
	4.21634	2.90192	2.02766	1.93025	1.13011
	3.74235	2.68033	1.61364	1.56942	1.29212
	3.45857	2.46079	1.3023	1.21095	1.39704
	2.30243	1.5759	0.966773	0.794469	1.05832
	2.98992	1.58414	1.16339	0.965358	1.24995
	2.40771	2.06999	1.04602	0.849729	1.07119
	2.90642	1.88423	1.32271	1.09489	1.04448
	3.1741	2.51132	1.21103	0.927047	0.890089
	2.8345	3.06213	1.44606	1.2038	0.983837
	3.80704	2.81822	1.5735	1.36679	1.06878
	2.67684	2.80478	1.3489	1.11208	1.06736
	4.07643	2.86823	1.41525	1.18974	0.971734
	3.32762	2.21237	0.974443	0.84785	1.04034
	2.6732	2.06855	0.912032	0.879281	0.648813
	2.92071	2.13219	1.40441	1.27778	0.973877
	2.64334	2.41455	1.31565	1.1881	0.667078
	4.42349	1.94655	0.92857	0.808039	0.770221
	1.83565	1.98388	0.907655	0.827607	0.727491
	2.25092	1.82711	1.2488	1.10606	0.592904
	2.52107	2.02956	0.998724	0.920593	0.798075
	4.02804	3.0514	1.74919	1.97746	1.30434
	2.1961	1.66869	1.10684	0.872071	1.04102
	2.56648	2.36369	1.13476	0.930828	0.900578
	2.45949	2.66134	1.16489	1.01924	0.976465
	2.41219	1.56133	0.946519	0.830027	0.59358
	3.72732	3.43926	1.44397	1.43092	1.2091
	4.257	3.2256	1.43632	1.54942	1.24714
	3.94279	3.43769	1.44194	1.31038	0.87082
	3.71015	3.03436	1.52773	1.37089	1.3325
	4.24344	2.7366	1.26862	1.07904	1.26032
	3.94514	3.51682	1.584	1.34286	1.23449
	3.93732	2.79306	1.60786	1.4391	1.28538
	3.21634	3.35176	1.56746	1.5266	1.13466
	4.90657	3.60744	1.60507	1.49707	1.03043
	3.74117	2.75986	1.2926	1.11551	1.01115
	3.76895	2.52895	1.23381	1.08868	1.1621
	3.77031	3.24205	1.67371	1.3809	1.1305
	3.59034	2.98357	1.39127	1.14263	1.17908
	3.67223	2.33656	1.25436	0.961798	1.05342
	3.63484	2.42584	1.23661	1.05859	1.13218
	2.76481	2.3952	1.16389	0.954966	1.06601
	3.14155	2.24652	1.71636	1.36059	1.00225
	3.59193	2.83454	1.71393	1.48735	1.58526
	3.52232	2.57189	1.37324	1.12625	0.936702
	3.13945	2.61231	1.2554	1.10357	0.860286
	2.76994	2.19993	1.07635	0.989093	1.09016
	3.27459	2.77444	1.37809	1.245	0.838385
	3.85512	2.76806	1.31965	1.21308	0.869316
	4.22937	2.60808	1.66333	1.37991	0.877285
	2.8911	1.69649	1.00519	0.877473	0.778274
	3.47962	2.23917	1.40966	1.32925	1.04237
	3.10531	2.71574	1.52163	1.21124	0.813305
	4.0199	2.54939	1.72816	1.4896	1.05706
	3.21701	3.66753	1.74562	1.59069	1.40448
	3.28974	1.96584	1.44359	1.31418	1.08661
	4.73466	3.09553	1.72103	1.60958	1.16264
	3.2821	3.36474	1.98094	1.81416	1.30085
Fig. 3g
	Real	Phantom	Clinical
Baseline	0.798473045338919±0.04640885085757917	0.698971037786189±0.02846027332238803	0.778985155355678±0.0961533234595008
Ours	0.910463347788869±0.012943214578968718	0.95171565594994±0.007676859782797953	0.956292472721143±0.005079011680378014
Fig. 3h
	Baseline	Ours
PSNR(dB)	12.247091725275±0.8763996049696419	25.1622852946957±2.340186602517975
