# Supplementary material for: AI co-pilot bronchoscope robot
Source: Nat Commun. 2024 Jan 4;15:241. doi: 10.1038/s41467-023-44385-7 (PMC10764930; doi:10.1038/s41467-023-44385-7)
Supplement: Supplementary file 9 — Source Data [file 41467_2023_44385_MOESM9_ESM.zip › Fig4.xlsx]

## Sheet: Sheet1
Fig. 4c Learning results on Phantom1 Path23										Fig. 4d Phantom1 Path 19				Fig. 4d Phantom1 Path 55				Fig. 4e Phantom2 Path 25				Fig. 4e Phantom2 Path 66
Time Trail1(s)	Image error Trail1(pixel)	Time Trail2(s)	Image error Trail2(pixel)	Time Trail3(s)	Image error Trail3(pixel)	Time expert(s)	Image error expert(pixel)	Time AI(s)	Image error AI(pixel)	Time expert(s)	Image error expert(pixel)	Time AI(s)	Image error AI(pixel)	Time expert(s)	Image error expert(pixel)	Time AI(s)	Image error AI(pixel)	Time expert(s)	Image error expert(pixel)	Time AI(s)	Image error AI(pixel)	Time expert(s)	Image error expert(pixel)	Time AI(s)	Image error AI(pixel)
0	96.4297	0	88.9997	0	27.3351	0	41.1654	0	47.4358	0	60.7284	0.0262351	26.1017	0	50.4279	0.00431871	51.6424	0.0416877	29.9928	0	33.3537	0.0302329	11.3011	0	51.1723
0.0413034	87.2627	0.0443466	85.1634	0.0410466	25.9664	0.0445991	42.5098	0.0350466	42.8225	0.0360222	53.6689	0.0681014	17.5239	0.0304971	53.3975	0.0385344	50.0415	0.085192	29.3024	0.035743	28.5625	0.0692024	11.4886	0.0377829	51.6543
0.0816252	95.5574	0.0809572	87.7003	0.0814652	26.9337	0.0807087	42.0692	0.0723596	44.3544	0.0810118	61.4401	0.116562	20.4154	0.0647552	52.1918	0.0790484	45.0213	0.126405	33.4083	0.073293	28.5625	0.10682	9.87225	0.0749767	51.7886
0.123525	95.5677	0.116123	84.7734	0.125647	26.294	0.118283	43.4522	0.113102	48.0918	0.126924	70.4622	0.158687	17.9802	0.0962908	55.0163	0.12035	54.595	0.16824	26.4058	0.107693	31.717	0.141797	10.3108	0.118329	52.1699
0.164547	109.499	0.155861	94.4082	0.165008	22.5135	0.164351	40.1835	0.147056	44.0157	0.168142	66.9025	0.196198	17.4537	0.131877	50.6305	0.160743	52.831	0.209091	28.0377	0.140893	29.2127	0.181604	10.6871	0.154365	49.8547
0.207018	92.6655	0.1931	82.6572	0.204788	21.6798	0.200869	48.1169	0.185253	50.0581	0.209906	76.8136	0.235117	25.1241	0.166007	53.984	0.197358	52.7726	0.260543	31.1003	0.175913	21.797	0.220836	9.27558	0.205711	51.3547
0.244395	91.7788	0.229654	85.0404	0.246867	23.4381	0.236667	48.1169	0.224722	42.2769	0.248788	72.0448	0.275255	22.0223	0.199119	52.2885	0.235944	55.1071	0.304348	28.6406	0.208924	30.1927	0.260985	14.4783	0.242702	51.9161
0.285278	214.34	0.264495	77.0469	0.291377	26.1457	0.275565	42.5833	0.264028	45.0732	0.283883	53.7055	0.319474	20.8464	0.233702	53.0174	0.271527	55.1071	0.346416	32.6309	0.242074	28.0731	0.303067	10.819	0.293271	54.9334
0.328292	282.843	0.298879	81.821	0.34085	19.3106	0.311136	39.2935	0.304553	38.6321	0.325654	65.8159	0.360087	24.6181	0.267717	57.5436	0.310879	54.8779	0.386755	35.6991	0.276787	28.5063	0.33917	12.4788	0.335544	53.4721
0.368449	282.843	0.334616	73.1527	0.382864	24.548	0.347805	34.9931	0.343635	32.8916	0.360595	55.5946	0.400995	24.5844	0.302248	56.0645	0.349818	53.0134	0.424309	37.4042	0.323996	29.3916	0.374992	14.4866	0.377877	50.401
0.411773	282.843	0.377095	82.8473	0.424553	28.3367	0.388562	31.7779	0.379064	27.2545	0.399725	60.9957	0.447736	20.5154	0.339153	58.6022	0.389133	54.8205	0.473108	34.8818	0.36143	30.3288	0.416873	11.1574	0.414426	49.0117
0.454322	282.843	0.412431	87.1839	0.464339	22.2257	0.425128	28.2711	0.416312	18.8429	0.435161	56.7885	0.496315	20.6755	0.375177	57.2626	0.434597	55.6832	0.51505	36.7599	0.395777	28.3079	0.45397	13.3737	0.454876	46.1722
0.491938	282.843	0.448356	87.0209	0.501205	30.7195	0.461819	25.2226	0.452083	15.6312	0.474421	51.2556	0.536712	19.3064	0.41052	57.4195	0.478251	52.4157	0.559695	37.9579	0.436169	24.3649	0.493747	13.0653	0.495229	48.5356
0.530062	213.403	0.485221	79.1376	0.545836	27.5469	0.501522	25.9491	0.491865	16.8082	0.508004	57.6481	0.579623	17.4851	0.443687	60.1822	0.51763	49.8648	0.600257	32.4596	0.473763	31.4703	0.531152	13.5683	0.53491	52.698
0.570183	236.574	0.526553	79.8498	0.586784	20.3329	0.545364	26.6174	0.527518	21.6679	0.547227	55.9121	0.62206	16.8507	0.477309	59.4948	0.55833	33.1065	0.644355	39.77	0.507274	25.9716	0.570505	14.5595	0.57111	49.4023
0.609237	162.475	0.562778	80.5333	0.627695	34.2452	0.586712	26.3699	0.560849	20.3368	0.583385	53.0971	0.67157	19.5052	0.51296	62.9824	0.606576	30.8185	0.688938	38.4864	0.539596	27.5292	0.608422	14.3696	0.615176	48.8296
0.654337	203.812	0.60661	96.3757	0.666243	44.6437	0.630807	20.9893	0.596506	23.9642	0.624586	52.7458	0.718269	16.5005	0.548856	66.8771	0.64342	24.9228	0.731457	41.4481	0.574731	21.4655	0.649489	16.2953	0.657986	49.8718
0.695365	199.851	0.648663	85.5012	0.706399	43.5274	0.66821	23.1665	0.63226	21.3048	0.668633	57.827	0.758796	16.0162	0.592316	63.3189	0.686631	21.6396	0.773087	39.7362	0.609028	25.9797	0.684591	12.0155	0.702328	50.0556
0.738459	219.322	0.689785	83.7461	0.745137	69.9374	0.704466	20.2291	0.668121	24.0386	0.708494	52.9246	0.800689	16.0122	0.628227	60.7864	0.724494	13.6701	0.815444	42.514	0.647277	23.9843	0.721617	12.4409	0.749754	47.317
0.7832	196.644	0.726072	83.9582	0.780707	58.518	0.740043	20.3232	0.704444	25.6817	0.744698	50.1541	0.83908	14.1351	0.661403	71.924	0.765589	14.9507	0.857017	42.984	0.699428	27.4156	0.758671	12.9291	0.790176	43.3533
0.822381	175.172	0.76459	92.6707	0.824751	60.1817	0.777641	18.9777	0.744856	20.281	0.78375	52.2946	0.879205	21.6073	0.699673	66.6238	0.802684	13.3995	0.900767	41.4883	0.736641	25.3636	0.797456	12.8389	0.828326	41.0958
0.863429	160.055	0.804292	86.3767	0.862628	56.1448	0.815989	18.6898	0.792381	18.895	0.821033	53.5966	0.929175	17.3982	0.734138	64.2839	0.841892	11.6333	0.943765	41.0477	0.772477	21.2285	0.836887	12.7921	0.879399	40.4165
0.899802	185.7	0.844338	98.7345	0.899173	77.0184	0.851035	19.2595	0.830474	21.4481	0.857742	57.2561	0.97928	20.1653	0.77025	70.6086	0.88318	20.1032	0.985367	42.7161	0.806257	21.6893	0.876473	15.2861	0.917344	34.0802
0.942476	224.405	0.881796	98.48	0.934457	80.98	0.885229	15.5019	0.867927	20.9596	0.894234	56.8388	1.02162	19.2981	0.805724	65.647	0.921892	20.226	1.02419	42.745	0.841246	26.1862	0.916203	11.7836	0.958381	29.773
0.982257	208.204	0.921631	101.512	0.969748	83.0165	0.918045	17.2308	0.908033	23.4834	0.933234	46.6883	1.06148	18.3844	0.840246	69.7064	0.958453	20.7331	1.06383	43.1156	0.875737	13.8352	0.952851	13.2612	0.997979	26.7334
1.02359	177.031	0.958731	98.3222	1.0061	89.3144	0.951507	16.0771	0.946701	25.4003	0.971758	44.4745	1.10104	20.7582	0.876861	63.64	0.996123	19.7686	1.1082	44.5204	0.907255	13.8352	0.99022	13.9214	1.03828	19.8054
1.06609	177.32	0.996454	91.1238	1.05206	81.2209	0.996053	15.9098	0.98151	24.5937	1.00888	61.6374	1.14539	15.2505	0.911468	66.2361	1.0328	19.4939	1.15444	42.3472	0.941722	21.107	1.0295	11.6643	1.07419	24.5622
1.1047	219.125	1.03246	93.2207	1.09007	98.1835	1.03332	16.6735	1.01807	24.9004	1.05081	54.0801	1.18459	19.4935	0.951459	64.3664	1.07303	23.5222	1.19284	42.8522	0.977511	23.4238	1.07008	13.339	1.11524	15.7528
1.1461	210.27	1.06977	100.251	1.12714	94.8259	1.07445	14.2339	1.05764	21.6507	1.09085	47.6034	1.22378	18.3343	0.987302	67.489	1.11307	20.4687	1.22958	43.3681	1.01155	22.3349	1.10888	10.5488	1.15959	8.67591
1.18787	216.523	1.11353	90.9424	1.16251	90.986	1.11352	14.2339	1.09462	25.8508	1.12566	53.7816	1.26129	17.3929	1.0237	70.6499	1.15227	20.5002	1.27158	43.3681	1.04915	22.9096	1.14772	8.43314	1.20216	12.6207
1.23276	246.26	1.15168	94.4099	1.1983	102.512	1.15005	16.9018	1.14335	27.8236	1.16773	44.0089	1.30676	15.3608	1.0607	72.3565	1.18985	28.3615	1.31366	42.712	1.08363	18.4424	1.18608	8.28657	1.24279	14.3341
1.27411	273.661	1.19046	92.8763	1.23369	104.623	1.18891	15.9965	1.17959	22.2069	1.20947	43.3224	1.35172	18.9558	1.09547	75.7766	1.23135	22.653	1.35008	44.6719	1.12077	22.1144	1.22973	7.87765	1.29389	12.2526
1.31642	274.443	1.22783	98.9651	1.27062	108.595	1.22424	16.1801	1.21459	21.0856	1.2492	47.0515	1.38949	18.9829	1.13451	106.403	1.27993	23.1909	1.39114	43.6771	1.15412	23.5351	1.2717	8.77941	1.33602	16.6539
1.35773	282.843	1.2635	98.7693	1.31025	105.656	1.26137	14.7546	1.24974	22.8469	1.28972	43.5952	1.42957	19.901	1.18038	80.064	1.32907	19.5903	1.4343	42.489	1.18955	25.5698	1.31096	10.4593	1.37844	16.8269
1.39932	275.604	1.30316	97.9867	1.34513	111.588	1.29988	15.1984	1.29807	22.657	1.32645	54.4846	1.47514	17.5695	1.21479	80.6745	1.36621	19.4228	1.47519	42.3282	1.22228	25.4873	1.34908	8.24359	1.41665	13.3614
1.43827	282.843	1.33707	97.1121	1.38498	116.2	1.33574	14.7697	1.34682	18.4952	1.37255	48.6109	1.5188	20.3536	1.24975	80.6357	1.40321	20.1039	1.51587	44.7686	1.2561	25.7284	1.38813	5.80257	1.45997	18.3148
1.47791	282.843	1.38707	88.4204	1.41822	114.425	1.36986	16.037	1.39043	13.4368	1.41078	43.5621	1.55874	18.9814	1.28673	82.6531	1.43774	14.0057	1.558	40.8758	1.29216	27.9239	1.43461	8.49913	1.49781	14.5331
1.52073	282.843	1.42512	90.9504	1.45548	113.44	1.40685	15.5113	1.43325	9.61042	1.45028	47.5312	1.59954	23.7788	1.32321	78.1115	1.47624	16.7758	1.59755	43.0975	1.32878	27.9239	1.4731	5.2324	1.54656	18.3089
1.5648	282.843	1.46304	94.3193	1.49454	124.963	1.44362	16.2457	1.47341	9.02375	1.49003	52.3547	1.63761	18.0362	1.35958	82.3822	1.51812	16.7758	1.64167	42.0824	1.36406	26.596	1.51662	5.2324	1.58235	15.6005
1.60529	282.843	1.50291	92.7391	1.52926	126.684	1.47882	15.1538	1.51324	9.97581	1.52782	49.0635	1.68205	23.7866	1.39369	78.8099	1.55989	12.5186	1.6868	42.0824	1.39775	16.6819	1.55707	6.3984	1.61503	17.0531
1.6455	282.843	1.53806	90.0775	1.56516	131.677	1.51646	16.6626	1.54929	10.5679	1.56518	51.8005	1.72563	21.868	1.42892	80.7161	1.60058	11.7558	1.72947	43.4093	1.4339	23.2021	1.59376	5.40626	1.65104	15.3348
1.69015	282.843	1.57351	94.0425	1.60464	126.474	1.54992	16.6626	1.58444	4.89014	1.60475	56.8593	1.76475	20.5039	1.46556	79.1748	1.63701	10.8491	1.77292	42.2813	1.46807	18.2916	1.63496	2.98935	1.6874	17.3177
1.73371	282.843	1.60982	96.6034	1.64371	128.165	1.58329	15.6318	1.61873	5.48608	1.64146	47.4971	1.7973	19.8091	1.50002	84.736	1.67993	16.0511	1.81805	39.7245	1.50175	24.1815	1.67312	3.68875	1.72496	17.0564
1.77268	282.843	1.64699	99.3511	1.6794	128.269	1.63211	18.767	1.65484	7.4012	1.68013	55.7677	1.83237	23.4913	1.54265	80.903	1.71499	14.1496	1.86489	38.3973	1.53945	23.6399	1.71543	2.43051	1.76381	17.414
1.8135	282.843	1.69125	102.419	1.71839	129.98	1.66605	18.6614	1.6912	5.15286	1.72431	55.157	1.86923	25.615	1.57615	79.9354	1.75051	12.302	1.91485	37.1455	1.57455	19.7724	1.75334	2.95678	1.79927	16.8939
1.85495	282.843	1.72629	100.108	1.75706	136.452	1.7169	17.8488	1.72721	9.11431	1.76786	61.6198	1.90616	22.3116	1.61022	71.5783	1.78098	10.65	1.95527	38.6912	1.60728	19.8457	1.79208	3.09134	1.83532	19.7532
1.89041	282.843	1.76407	101.417	1.79528	129.207	1.75214	18.2914	1.7666	6.23484	1.81033	58.7877	1.94385	22.3669	1.64377	65.1888	1.81768	13.8896	1.99791	39.0092	1.64023	20.5711	1.84626	3.47862	1.87214	17.0092
1.931	282.843	1.80343	103.109	1.83211	133.432	1.79038	17.3522	1.80344	4.38153	1.85066	57.5107	1.98202	23.9496	1.68126	64.0593	1.8537	11.1005	2.03827	38.0665	1.6744	23.3194	1.88677	3.44159	1.90899	13.3083
1.97048	282.843	1.83996	103.784	1.86805	138.443	1.82761	16.7859	1.84004	7.58951	1.88859	49.9443	2.01554	18.5602	1.71667	64.9981	1.89536	17.0487	2.08237	35.6701	1.71031	23.5399	1.93268	3.44159	1.94693	17.4565
2.01476	282.843	1.87583	103.721	1.90597	140.702	1.8637	17.9428	1.87868	6.51589	1.92793	57.6607	2.05112	20.3231	1.75468	64.0464	1.93699	17.7908	2.12588	35.6701	1.74851	27.5015	1.97149	2.86301	1.98382	16.3197
2.05453	282.843	1.91215	106.429	1.94403	138.174	1.90331	17.0464	1.91442	11.6054	1.97681	58.7018	2.0903	22.2492	1.79082	65.464	1.97113	15.1491	2.1691	37.6726	1.78243	27.5015	2.01062	2.72603	2.01999	18.8688
2.09878	201.625	1.95442	102.567	1.98189	139.008	1.94059	17.0464	1.95167	8.85118	2.01375	50.6757	2.12477	20.9606	1.82582	60.9376	2.00845	14.3023	2.21047	34.0226	1.81657	25.1208	2.04823	2.1523	2.05528	14.42
2.14255	200.702	1.99206	108.929	2.01917	147.155	1.98105	16.9927	1.98842	10.0061	2.05244	56.2061	2.16047	23.2825	1.85882	59.2375	2.04699	19.0363	2.25325	29.0351	1.85316	25.8002	2.08413	4.05025	2.09387	14.7899
2.18196	195.706	2.03633	105.422	2.05593	137.069	2.02211	16.3423	2.02289	10.607	2.09628	55.0372	2.1958	19.6887	1.89285	63.7087	2.09169	11.4716	2.29717	28.7057	1.88757	21.4204	2.12192	3.85068	2.13415	18.7689
2.21757	201.661	2.07252	113.797	2.09424	139.632	2.06071	17.6391	2.05733	9.79138	2.13758	58.1545	2.23173	17.8172	1.92592	63.1788	2.12859	12.5714	2.33852	33.7135	1.92342	15.0251	2.1629	4.17612	2.18122	19.1973
2.25259	231.51	2.11664	108.307	2.13173	141.003	2.0964	16.7008	2.09703	13.5997	2.18495	49.6828	2.27039	18.0445	1.9615	61.4006	2.162	10.8946	2.38181	30.342	1.96285	2.28589	2.20124	3.93704	2.21786	17.9393
2.28824	169.135	2.15391	115.246	2.16889	140.705	2.13843	15.9763	2.13426	9.33383	2.22226	57.2028	2.3068	17.1469	1.99986	56.5022	2.19701	12.3052	2.42306	32.3026	1.99701	8.38909	2.2405	2.7357	2.25601	18.2594
2.32724	215.652	2.18826	115.246	2.20984	137.729	2.1721	16.4608	2.17239	11.6135	2.26337	52.4452	2.34534	19.3888	2.03374	59.1957	2.23125	12.0004	2.4706	30.434	2.03395	3.67402	2.27974	2.56384	2.29536	18.6683
2.36871	127.45	2.22493	113.877	2.25049	144.906	2.20863	16.5456	2.20803	13.8075	2.3046	55.9357	2.38185	18.556	2.06943	56.8767	2.26731	10.337	2.5182	30.434	2.06778	2.04554	2.31834	2.38061	2.33527	18.3967
2.40262	138.032	2.26186	103.173	2.28655	146.222	2.2457	17.3076	2.24435	18.2277	2.34601	50.0015	2.41525	17.4473	2.10446	50.3003	2.30327	11.8296	2.56329	28.6347	2.10997	4.68835	2.35556	2.04986	2.37688	18.9638
2.44986	127.256	2.30014	117.164	2.3251	144.809	2.28686	15.9808	2.28127	23.5595	2.38534	44.492	2.45109	17.0547	2.14117	54.6173	2.34028	14.3774	2.60972	27.3859	2.14393	5.40754	2.39609	2.46115	2.41415	18.8153
2.48583	130.77	2.33771	110.874	2.3616	144.928	2.32524	16.3945	2.32186	21.8469	2.42474	54.0391	2.48818	17.878	2.17623	49.4285	2.38319	14.3774	2.65463	30.1777	2.17646	0.900398	2.43218	2.89601	2.45053	19.0191
2.52366	131.731	2.37845	105.327	2.40185	148.906	2.36278	13.1275	2.35733	23.0886	2.46113	48.1968	2.52392	17.8891	2.24714	47.5968	2.42221	13.7672	2.69329	28.5826	2.21273	3.29185	2.47006	2.16049	2.4899	21.8325
2.56004	115.837	2.41642	122.106	2.44018	142.69	2.39875	17.5374	2.39343	24.6094	2.49723	52.2336	2.56102	15.4219	2.282	47.5968	2.45573	11.7412	2.7366	31.5683	2.24824	3.11311	2.50513	2.46894	2.52791	21.1584
2.60116	146.831	2.45594	128.041	2.47607	150.928	2.43627	15.326	2.42783	19.2538	2.53528	46.0949	2.59824	15.6252	2.31878	45.1333	2.49075	11.9098	2.7786	27.331	2.29939	4.92267	2.54651	2.39392	2.56405	13.5322
2.63924	138.721	2.52204	159.815	2.51471	149.8	2.4731	15.9446	2.46124	24.8039	2.57237	56.7116	2.63775	17.7268	2.35403	48.4347	2.52842	12.3166	2.82176	29.0436	2.33475	11.8786	2.58784	2.80764	2.60066	18.516
2.67783	156.799	2.55839	268.773	2.54877	152.653	2.51524	18.8714	2.49632	22.1125	2.61125	60.0483	2.67456	14.1547	2.39053	47.4221	2.56248	9.80455	2.86856	28.9533	2.36716	10.3611	2.63082	2.25517	2.63857	22.7302
2.71757	115.13	2.59736	268.773	2.58647	152.077	2.5511	15.6605	2.52982	18.3518	2.65009	51.5937	2.71789	14.3692	2.43372	46.5911	2.60606	12.4775	2.91043	28.4966	2.403	19.7208	2.6712	2.76967	2.67865	22.1427
2.75506	111.488	2.63563	282.843	2.62378	154.469	2.58889	17.4313	2.56269	20.177	2.68698	56.2299	2.75571	15.6841	2.47028	43.3715	2.64058	15.3157	2.95259	28.4966	2.43674	19.6107	2.70808	3.63766	2.71386	23.9881
2.79434	112.333	2.67173	282.843	2.65902	159.055	2.62825	16.668	2.59828	22.141	2.72197	53.6528	2.79233	12.6134	2.50598	41.7195	2.67561	17.062	2.99426	28.9715	2.47475	22.2514	2.74833	3.36614	2.74903	23.3102
2.83165	168.768	2.70843	282.843	2.69347	155.191	2.6685	19.7383	2.63652	19.5676	2.76148	61.0063	2.83197	12.8953	2.54141	39.5397	2.71238	15.7637	3.03697	29.0168	2.50868	13.1138	2.78309	3.36614	2.78586	20.8283
2.86854	149.482	2.74067	282.843	2.7344	158.394	2.70673	16.8786	2.67272	22.6704	2.80307	54.5458	2.87185	12.5337	2.58066	41.4002	2.74863	13.8248	3.08193	29.4143	2.54251	14.9982	2.82165	2.70582	2.8184	21.9855
2.9041	257.429	2.77709	40.8472	2.77369	158.87	2.74355	19.1959	2.71003	21.1221	2.84762	64.6088	2.90729	13.732	2.61591	39.4188	2.78509	22.2182	3.12439	28.595	2.57765	14.9982	2.8613	2.0508	2.85875	20.6069
2.94025	227.189	2.81781	41.2495	2.81024	154.905	2.77924	19.1959	2.74605	21.6324	2.8859	53.8752	2.95525	12.9377	2.65078	41.3561	2.83052	19.8013	3.16882	31.8193	2.61475	18.7805	2.90122	7.3671	2.89516	18.972
2.97521	172.339	2.85378	8.6498	2.84772	155.382	2.81637	17.0192	2.791	22.1174	2.92641	58.5607	2.98972	13.1425	2.68498	36.8048	2.87952	20.2744	3.21422	28.0019	2.64902	16.6443	2.94012	3.4715	2.92874	20.2832
3.01014	136.494	2.89228	43.1919	2.88359	159.704	2.85815	17.1536	2.82811	24.2212	2.96505	62.4498	3.02688	10.7422	2.71914	36.8048	2.91391	25.3188	3.25865	29.2225	2.68137	11.757	2.97997	4.94475	2.96512	17.8596
3.04702	179.654	2.93073	32.9312	2.92276	152.045	2.89509	14.7922	2.86727	19.7793	3.00479	53.9688	3.06587	12.1831	2.75463	39.7612	2.95009	19.9011	3.29903	29.3428	2.7159	16.5317	3.03075	5.94182	3.00299	19.8867
3.08448	246.686	2.96868	34.9558	2.95717	158.47	2.93802	13.572	2.90501	18.6574	3.04218	53.3452	3.10557	14.2558	2.79059	29.5898	2.98667	19.8887	3.34521	30.3366	2.7516	13.3692	3.07241	8.99411	3.04103	13.5154
3.12244	239.268	3.00448	29.6673	2.99152	158.526	2.97349	15.6492	2.93993	18.5344	3.08025	55.4404	3.14271	10.3624	2.82579	37.6453	3.02232	17.8324	3.38669	30.3366	2.7958	19.5542	3.11085	3.6272	3.07863	16.6153
3.15795	225.078	3.04126	29.6673	3.03007	154.355	3.01152	7.36867	2.97601	17.8168	3.11508	58.8355	3.17877	10.7175	2.86042	33.3648	3.05948	23.9919	3.42664	31.8101	2.83435	19.0105	3.14564	2.87969	3.11238	16.0048
3.20102	250.087	3.09004	40.6853	3.06379	150.585	3.04725	7.81979	3.01017	17.8899	3.15204	55.5198	3.21322	11.1757	2.8953	30.8103	3.10071	23.198	3.46776	31.2462	2.86849	21.7951	3.1832	2.87969	3.15232	15.2202
3.23995	223.511	3.13577	42.3612	3.09949	147.077	3.0823	7.95538	3.04646	13.9819	3.18579	51.5851	3.25079	9.10901	2.92933	31.3099	3.13535	24.6797	3.52046	28.975	2.90668	23.1239	3.21904	7.27617	3.19066	15.7258
3.28594	198.028	3.17326	47.3811	3.13853	149.473	3.11945	10.1101	3.08488	10.5185	3.22307	48.4924	3.28951	10.1121	2.9665	32.9125	3.16933	19.5489	3.56975	30.5534	2.9411	20.1005	3.2587	5.04391	3.22872	16.1036
3.32274	206.212	3.21012	54.3465	3.17524	147.916	3.15512	8.97994	3.1202	12.4239	3.25857	48.6673	3.32794	10.3835	3.00316	26.9653	3.20545	19.5489	3.60761	29.6293	2.97776	26.4518	3.29906	1.55355	3.26192	18.7627
3.36321	220.907	3.2504	48.5175	3.21202	149.599	3.19429	13.3033	3.15733	10.5939	3.29432	51.6948	3.36194	11.5794	3.03875	31.4568	3.2412	24.5608	3.65621	30.8579	3.01223	22.3158	3.33625	2.13213	3.29489	20.2894
3.40074	209.565	3.28645	23.2497	3.25775	143.087	3.2313	8.29301	3.20035	13.9865	3.33445	48.42	3.3979	7.60054	3.07977	28.6516	3.27496	22.2491	3.69836	30.1258	3.04698	22.3158	3.37444	2.64202	3.33213	15.4643
3.43893	282.843	3.32207	77.3229	3.29678	144.638	3.26953	9.33227	3.23717	9.93511	3.37542	51.8201	3.43221	10.8098	3.11499	25.369	3.31347	22.7185	3.73631	30.2563	3.08227	28.7874	3.41406	6.27072	3.36619	15.5999
3.47472	227.501	3.36203	65.4829	3.33606	146.048	3.31672	4.0946	3.2705	9.02093	3.41257	45.8869	3.4701	7.2988	3.1496	24.5079	3.34675	26.1688	3.77659	30.2563	3.11617	28.817	3.45238	2.26748	3.40729	17.153
3.52113	241.307	3.40244	38.1736	3.37463	140.356	3.34772	4.70853	3.30457	14.9274	3.44874	55.4523	3.50789	10.7928	3.18589	26.7513	3.38155	25.3739	3.81941	29.3089	3.14968	26.1962	3.49265	3.44751	3.44331	20.2226
3.55875	265.192	3.44032	38.1736	3.40893	140.51	3.39026	7.15456	3.34137	11.7088	3.48558	55.535	3.54349	10.6936	3.223	19.7344	3.41871	28.1694	3.86245	31.5528	3.18521	26.3265	3.54024	4.46623	3.48251	16.2906
3.60414	223.796	3.47885	17.923	3.44644	138.534	3.42952	12.3989	3.37781	12.2161	3.52522	51.2245	3.58139	10.0148	3.25658	26.9607	3.45781	27.3362	3.90201	30.8177	3.22007	21.2628	3.577	3.69198	3.51823	15.1008
3.63948	254.563	3.51648	57.6487	3.48043	136.18	3.46292	14.2669	3.41579	11.4889	3.56054	52.3463	3.61593	8.3686	3.29139	29.4909	3.49334	27.6255	3.94941	30.3397	3.25856	25.2283	3.6131	2.09064	3.55251	18.8649
3.67607	267.813	3.55044	36.0249	3.51712	137.619	3.50037	15.9236	3.45156	11.6215	3.59948	40.2331	3.6518	8.29653	3.32552	30.077	3.53164	26.9054	3.98275	29.3747	3.29438	31.0881	3.65454	3.29262	3.59148	15.6728
3.71575	234.426	3.5861	71.2137	3.55507	140.635	3.53945	15.7077	3.48653	12.3478	3.63402	44.6124	3.68876	8.14091	3.35664	36.3351	3.56719	26.6693	4.02318	30.4173	3.33145	28.0343	3.69412	4.84493	3.62782	17.6056
3.75977	260.037	3.62351	36.4096	3.59036	135.771	3.57896	18.283	3.52282	11.6592	3.67364	44.504	3.72476	10.7372	3.3911	26.7689	3.60277	26.1529	4.06396	31.1841	3.36572	19.9033	3.73026	0.908038	3.66356	20.5652
3.79951	232.15	3.66123	123.77	3.62632	133.543	3.61548	22.399	3.55893	14.7783	3.71237	49.947	3.75944	10.1564	3.43035	25.7393	3.64139	29.2972	4.10677	28.5727	3.40117	28.0994	3.77028	2.57191	3.70035	17.8036
3.84059	282.843	3.69819	257.59	3.66289	139.387	3.65356	22.399	3.59361	15.1014	3.75073	46.9952	3.79434	7.12609	3.47967	23.8427	3.68052	29.2972	4.14848	30.5949	3.43346	28.5766	3.81024	2.60337	3.73965	20.7422
3.87875	198.94	3.73321	112.807	3.69814	134.856	3.69191	21.8345	3.63277	14.4456	3.78837	41.9168	3.83574	10.5256	3.51512	27.0074	3.71602	28.8753	4.18922	30.5949	3.46697	28.5766	3.84722	5.43117	3.77546	17.8649
3.91547	219.367	3.77113	29.7833	3.73265	131.376	3.72785	21.933	3.6688	13.114	3.82639	45.0328	3.87174	9.421	3.55379	27.0074	3.74957	30.2668	4.22863	29.5225	3.49898	23.4423	3.8863	3.81845	3.8174	18.4909
3.95215	282.843	3.80817	41.1555	3.76905	127.729	3.76248	22.1352	3.70242	18.4663	3.86817	45.9905	3.91137	12.2919	3.58966	24.8308	3.78414	27.671	4.26834	30.9151	3.53282	21.8634	3.92749	4.18841	3.85571	22.757
3.99076	265.615	3.84644	52.5323	3.80705	133.04	3.80114	19.554	3.73872	17.4424	3.91034	49.0257	3.94797	7.4653	3.62669	25.2618	3.81874	29.6946	4.30836	29.2197	3.56907	17.6122	3.96685	2.41626	3.88882	17.6055
4.02858	231.553	3.88122	76.0244	3.84346	137.275	3.83934	20.9884	3.77522	16.7368	3.95172	44.3047	3.98551	12.3585	3.6609	27.1697	3.85707	29.9667	4.35153	29.1802	3.60541	15.2756	4.00536	3.15087	3.92767	18.2889
4.07238	182.008	3.91608	282.843	3.87912	129.054	3.8771	20.2815	3.8109	18.4438	3.98814	45.0037	4.03116	16.0166	3.6959	20.6518	3.88987	29.8647	4.39106	28.1159	3.64365	15.9528	4.04289	3.15087	4.00664	13.4676
4.11372	253.531	3.95289	189.693	3.91865	130.619	3.91283	26.2091	3.84745	20.1747	4.02451	47.4936	4.06677	13.7265	3.73391	26.3858	3.92316	31.2492	4.43899	32.0434	3.68016	18.7318	4.07952	5.66438	4.04459	13.4676
4.14888	177.632	3.98684	84.1315	3.95417	122.7	3.94722	24.3741	3.88658	23.0253	4.06222	44.0971	4.10316	15.359	3.76959	20.1588	3.95665	27.7836	4.48348	28.3146	3.71491	13.5674	4.11675	2.33778	4.08524	18.6716
4.18431	248.437	4.02073	53.8328	3.9885	125.724	3.98528	21.162	3.9268	20.3853	4.0994	45.2795	4.14364	17.5503	3.80441	25.5199	3.99105	23.941	4.5271	25.2617	3.74737	12.0307	4.1551	2.79158	4.12416	19.5166
4.22341	282.843	4.05545	26.5865	4.02615	125.135	4.01796	28.1408	3.96244	19.8772	4.1343	41.7016	4.18372	15.7875	3.84044	29.3517	4.03241	23.3585	4.5753	29.1801	3.78617	10.0792	4.19239	3.52953	4.15953	21.6562
4.2627	282.843	4.10732	23.3462	4.06407	126.362	4.0584	22.386	3.99947	18.7625	4.17937	39.112	4.22493	17.8555	3.87686	21.1073	4.0799	28.3144	4.62384	29.3802	3.81946	6.65837	4.23092	2.62282	4.19925	19.3692
4.30005	268.666	4.14039	14.4354	4.10342	123.109	4.11506	24.0579	4.03493	17.0784	4.21775	42.824	4.26107	20.4604	3.91202	23.9214	4.11536	23.6939	4.66936	27.8401	3.85457	6.81219	4.26797	2.85006	4.23791	18.5104
4.33967	282.843	4.18434	22.7175	4.14117	119.295	4.14926	22.9093	4.07295	32.6292	4.2543	44.3078	4.30009	9.58833	3.94889	27.2342	4.16029	21.8158	4.70938	27.9491	3.89867	8.12922	4.30605	1.74392	4.2717	17.2612
4.37986	282.843	4.22013	44.5134	4.18036	123.164	4.18363	22.4951	4.1097	17.6103	4.28955	39.7807	4.33997	18.8353	3.98938	27.2342	4.19333	20.4226	4.74927	27.6003	3.93097	8.97034	4.34202	2.95626	4.3085	17.0946
4.41518	282.843	4.25298	44.5134	4.21534	122.798	4.2206	24.249	4.14902	15.0271	4.33207	41.212	4.37655	8.84804	4.02601	28.1353	4.2335	17.163	4.79009	27.0131	3.97185	9.05053	4.37931	3.12011	4.34232	20.4813
4.4514	282.843	4.28727	40.5933	4.25865	114.992	4.25811	26.1581	4.18543	18.7912	4.36856	43.7945	4.4098	15.6732	4.06137	24.3487	4.26934	19.1873	4.8316	27.2851	4.00582	7.94935	4.41734	3.78597	4.37506	17.7787
4.48867	282.843	4.32224	3.94876	4.29598	123.09	4.29473	19.7086	4.22127	20.648	4.40967	40.7407	4.44689	15.7175	4.09584	27.0141	4.309	18.4051	4.86443	27.3061	4.04104	6.06653	4.45315	1.83441	4.41158	17.4288
4.52942	282.843	4.35699	27.8836	4.32941	115.651	4.33332	19.7211	4.25607	16.457	4.45065	41.3424	4.48669	18.5199	4.1303	37.0413	4.34339	16.5661	4.91012	27.8582	4.08262	5.85975	4.49441	1.27863	4.44701	17.4447
4.57015	282.843	4.39267	14.8659	4.37017	119.141	4.36937	21.0249	4.29188	18.4903	4.49231	43.2417	4.52523	12.2354	4.16676	46.6474	4.37934	11.7681	4.9556	27.6633	4.11959	7.70308	4.53086	2.01965	4.48331	17.4447
4.60661	282.843	4.43163	51.2472	4.40998	111.233	4.4046	20.4377	4.32735	18.7899	4.53351	38.8481	4.56248	15.5929	4.20349	40.7035	4.41718	13.9467	5.00108	30.5077	4.1538	8.48147	4.57077	1.66063	4.52394	18.0639
4.65186	282.843	4.46548	48.3884	4.44661	109.763	4.44107	23.1075	4.36609	21.2039	4.57042	40.886	4.60092	15.5801	4.2397	42.0335	4.45337	8.17191	5.04029	26.2826	4.18963	5.65334	4.60756	1.82249	4.56233	15.7933
4.68656	282.843	4.50482	53.8796	4.48424	109.956	4.47622	23.1075	4.40152	23.1221	4.60844	41.4724	4.63776	13.7865	4.27378	46.6882	4.48809	8.17191	5.08293	28.5695	4.22523	6.43442	4.64424	2.36051	4.60112	13.1662
4.72321	282.843	4.54571	39.3292	4.52332	106.956	4.51054	22.629	4.43468	17.8601	4.64563	37.5058	4.67594	7.90074	4.30794	51.7318	4.53858	6.67093	5.12535	27.5879	4.262	9.55284	4.68475	1.02758	4.63999	13.9414
4.76393	282.843	4.58	38.9106	4.55968	102.31	4.54652	18.7916	4.47121	18.1689	4.68108	41.4772	4.71926	12.9144	4.35866	45.7679	4.57504	3.76143	5.16985	29.6196	4.2946	9.55284	4.72439	0.749764	4.6775	10.3233
4.80341	282.843	4.61401	77.5855	4.59626	94.1879	4.5811	18.2654	4.51598	20.3077	4.71618	39.5529	4.75756	13.9726	4.39236	52.8598	4.60866	3.39439	5.21333	29.0943	4.33033	6.97114	4.75919	3.26083	4.71646	13.1689
4.84183	282.843	4.64951	54.2294	4.63353	103.975	4.61651	22.4696	4.54978	20.7143	4.75446	40.2473	4.79203	9.77394	4.43001	53.0583	4.64196	0.654054	5.25657	26.8972	4.36523	7.38496	4.79546	1.64972	4.75439	14.9091
4.88037	282.843	4.68405	63.7835	4.67112	98.6263	4.65686	25.912	4.58595	19.9619	4.79009	41.4948	4.82593	8.62286	4.46655	45.9393	4.67833	4.24799	5.29827	31.1488	4.40044	4.74422	4.83292	1.38054	4.80667	14.1708
4.91552	282.843	4.7195	63.7835	4.70717	97.4084	4.69425	22.4109	4.62107	20.4255	4.83077	37.7215	4.85882	19.5598	4.50422	63.3082	4.71878	3.52753	5.3404	33.438	4.43339	5.33926	4.87225	1.62727	4.84126	14.0313
4.96025	282.843	4.75304	63.8012	4.74526	89.0486	4.73102	21.6566	4.65457	17.2413	4.86998	36.6248	4.89588	13.9541	4.53806	54.1538	4.75094	7.75649	5.37888	30.3888	4.46667	3.15593	4.91724	1.62727	4.8869	14.0313
4.99652	160.749	4.79113	86.4031	4.78067	85.8707	4.76774	22.2179	4.69	18.1797	4.90893	41.1849	4.93125	4.89239	4.57202	56.4522	4.7887	7.45895	5.42	33.1056	4.50394	1.80498	4.95424	3.36978	4.92304	11.0334
5.03243	172.541	4.83426	94.2303	4.81658	88.96	4.80429	21.4918	4.72943	18.4647	4.94844	40.3816	4.97263	15.2739	4.60721	53.5861	4.82493	9.31094	5.4586	32.5404	4.53843	2.78682	4.98961	0.884871	4.95515	13.5915
5.07175	164.12	4.86832	72.2501	4.8536	83.5554	4.84231	20.2713	4.7715	17.5433	4.98754	41.9073	5.01166	18.0152	4.64308	47.0921	4.86358	9.52215	5.50374	34.5293	4.57203	2.99803	5.02957	1.632	4.9966	13.5024
5.11137	164.065	4.90253	103.294	4.8896	64.7366	4.876	18.8628	4.80434	19.4858	5.03188	37.1874	5.05331	14.1727	4.68141	60.4359	4.89995	8.93661	5.55158	34.7323	4.60681	0.919518	5.07304	1.86061	5.0316	12.9931
5.14959	162.604	4.93925	282.843	4.92993	71.0237	4.91428	19.0098	4.84092	20.9803	5.06967	39.9902	5.09056	13.7722	4.71623	58.7602	4.93625	10.3546	5.59653	35.1646	4.64198	2.45599	5.10812	2.16149	5.06978	15.4891
5.18843	157.502	4.97659	149.213	4.96927	65.724	4.95051	19.0098	4.87267	18.3581	5.11632	39.4761	5.12657	18.5937	4.75052	54.3547	4.97945	12.2311	5.63291	32.5044	4.67699	1.2359	5.14515	2.55675	5.10728	14.2552
5.22705	158.019	5.01146	57.8516	5.00363	66.3089	5.0014	16.0486	4.91043	16.3316	5.15319	40.1919	5.16251	13.175	4.78374	60.5442	5.02351	11.7988	5.66917	35.5146	4.70929	1.2359	5.18738	1.52406	5.14351	12.9308
5.26635	157.237	5.04887	22.2958	5.04214	61.7917	5.03924	18.0017	4.94675	18.9258	5.18807	40.6471	5.19872	14.2802	4.81902	60.5442	5.06166	10.5164	5.71271	35.2222	4.74572	1.12644	5.2233	1.42975	5.18124	13.4505
5.30334	154.019	5.08487	83.4885	5.08557	57.3455	5.08434	16.0421	4.98419	21.743	5.22711	38.8939	5.23797	10.0858	4.85184	55.6256	5.0969	13.2222	5.75066	41.5786	4.77939	2.56142	5.26009	0.166009	5.22353	15.1817
5.34189	153.37	5.12135	189.488	5.1203	59.1183	5.12338	19.0064	5.02483	19.8326	5.26601	40.5536	5.28393	12.9755	4.88766	50.8791	5.13506	12.6712	5.79409	40.2131	4.81341	2.66598	5.30027	1.48054	5.25733	14.3158
5.38151	152.73	5.16838	282.843	5.16132	42.8489	5.16538	15.7747	5.05857	19.7598	5.3015	37.5886	5.3239	11.5746	4.92145	51.0633	5.17028	13.0478	5.83553	39.2594	4.84683	0.898299	5.33766	0.474016	5.29526	12.8734
5.41964	160.077	5.20435	282.843	5.20047	43.285	5.2025	19.1013	5.095	21.1031	5.33693	37.2516	5.35955	17.0283	4.95616	46.5977	5.20465	12.4281	5.87756	40.9578	4.88024	6.89346	5.37403	1.70783	5.33208	15.2449
5.46722	155.315	5.24441	282.843	5.23719	47.7952	5.2395	12.2777	5.13196	18.9241	5.37455	36.9602	5.39873	2.50709	4.99159	42.9178	5.24001	14.1764	5.91827	43.1449	4.92182	8.03061	5.41478	1.68141	5.36934	12.8377
5.50072	150.916	5.27896	282.843	5.27748	42.6832	5.2764	17.4488	5.174	22.8382	5.41315	36.1005	5.43472	14.389	5.0298	55.8823	5.27098	14.5946	5.96836	41.8801	4.95532	13.4992	5.45563	2.32068	5.40583	14.9615
5.54614	150.491	5.31599	224.156	5.3181	39.4263	5.31187	17.4488	5.21103	18.4651	5.45312	34.4414	5.47107	8.15055	5.06758	46.5168	5.30486	13.3208	6.01382	42.3584	5.0045	16.2067	5.49055	1.04677	5.44957	11.513
5.58354	153.749	5.35053	244.957	5.35348	56.6203	5.34756	12.8598	5.24805	20.9472	5.49298	34.3741	5.50767	9.12043	5.11073	56.0176	5.34157	17.3024	6.0563	41.9584	5.03875	12.3593	5.5256	1.14569	5.48838	15.0392
5.61921	152.985	5.38852	157.053	5.38923	48.5246	5.38331	18.6389	5.28623	15.5976	5.53519	31.7636	5.5511	13.5753	5.1438	43.1408	5.37696	16.7214	6.09709	40.4894	5.07345	4.77286	5.55962	1.72743	5.52465	12.2742
5.65576	150.07	5.42238	131.654	5.42564	43.2679	5.42354	13.266	5.32312	17.9333	5.57748	30.9696	5.58736	9.44125	5.17839	46.6843	5.41421	14.3194	6.14028	45.6635	5.11173	7.86625	5.59827	1.01686	5.56297	15.7075
5.69525	146.67	5.46446	162.084	5.46356	45.5408	5.45873	15.4963	5.36015	20.2909	5.61732	29.7905	5.62258	15.8115	5.2163	48.9334	5.44971	16.1095	6.17757	41.4779	5.14633	6.33438	5.63601	2.66758	5.60323	14.3205
5.73217	141.562	5.50093	184.791	5.50345	46.8023	5.49559	17.0709	5.39833	22.1956	5.65417	30.4135	5.65787	13.8751	5.2528	48.9334	5.48696	17.5381	6.21917	43.8224	5.18008	14.549	5.67113	1.69265	5.63796	11.3611
5.77004	143.589	5.53638	184.791	5.53905	51.0038	5.5312	16.5595	5.43627	20.0825	5.68938	28.6798	5.69123	10.1264	5.28629	43.2505	5.52159	18.0659	6.26059	42.0974	5.214	12.2161	5.70769	4.24543	5.67514	11.7077
5.80912	140.646	5.57312	188.53	5.58078	65.6806	5.56684	18.7165	5.47138	20.9449	5.72566	26.1719	5.72814	15.4208	5.31821	40.1934	5.56538	13.4146	6.29898	43.8222	5.24538	15.9096	5.74964	4.24543	5.71409	11.7077
5.84632	136.121	5.60985	155.892	5.61793	71.2522	5.60318	16.4444	5.50641	19.1734	5.76344	30.3095	5.76622	17.2652	5.35159	47.2545	5.60566	18.9951	6.33852	43.8222	5.2787	23.2063	5.78997	1.96011	5.75177	14.5036
5.88805	132.54	5.64529	162.262	5.65381	66.9203	5.64021	16.2753	5.54314	19.9327	5.79835	30.016	5.80529	11.5817	5.38595	44.9005	5.63995	18.2999	6.37584	44.6309	5.31277	21.6556	5.83156	0.702258	5.79182	12.7733
5.92643	131.898	5.68038	194.07	5.69007	72.5415	5.67567	12.8871	5.58211	17.5317	5.83817	26.7284	5.84035	11.5424	5.42102	37.3823	5.68039	21.0817	6.41864	44.1886	5.35076	22.3181	5.87091	0.685539	5.83023	9.63354
5.96255	134.361	5.71693	155.007	5.72713	73.5356	5.71458	16.4523	5.61937	16.7023	5.87933	27.7833	5.87529	8.3952	5.4591	43.9056	5.71619	21.0154	6.45939	42.9478	5.38588	25.059	5.90659	3.29499	5.86759	12.1568
6.00223	128.085	5.75211	175.305	5.76571	90.1466	5.75618	18.1341	5.65409	23.23	5.91337	28.7581	5.91288	11.3427	5.4942	41.5466	5.75259	15.7775	6.49812	44.3829	5.42302	19.3995	5.94219	4.72077	5.90357	11.8122
6.04172	122.037	5.78673	282.843	5.80077	74.4225	5.79869	16.0162	5.69001	23.8898	5.95228	29.2622	5.94989	7.03519	5.53147	40.09	5.7968	21.3466	6.54409	42.0593	5.46718	22.3276	5.98101	2.8634	5.94052	10.77
6.08038	114.898	5.82196	87.0337	5.8384	71.8842	5.84082	20.7488	5.72671	24.257	5.98957	29.8629	5.98605	11.598	5.56772	45.8497	5.8345	15.503	6.58554	43.5587	5.50939	23.1143	6.02212	1.4978	5.97878	12.2463
6.11879	110.625	5.8589	83.081	5.88394	66.5531	5.8774	15.3888	5.76585	17.6637	6.03024	28.7516	6.02149	10.1131	5.60264	36.8169	5.86822	17.6737	6.62673	42.5127	5.54575	18.3758	6.06703	1.55044	6.01417	10.7664
6.1562	104.865	5.89387	74.625	5.92425	79.2992	5.91653	16.7539	5.7996	22.6674	6.07153	28.4573	6.05641	8.47852	5.6443	41.571	5.90312	20.1058	6.66898	43.5239	5.57836	25.2775	6.10443	0.953779	6.05417	9.70969
6.19701	92.3453	5.92706	13.7088	5.95866	91.8666	5.96224	17.536	5.83557	19.6162	6.11327	27.6393	6.09498	6.79626	5.67991	38.2553	5.94006	20.426	6.71786	43.2215	5.61349	26.1319	6.14153	0.953779	6.08928	9.00209
6.23412	85.286	5.96108	69.6056	5.99906	88.2896	6.00396	19.0235	5.87025	24.1302	6.15097	24.5288	6.13258	12.6669	5.7173	38.4825	5.97837	22.5322	6.75316	43.2215	5.64432	24.3145	6.17931	0.702399	6.1292	9.17726
6.27658	79.5845	6.00256	69.6056	6.03534	91.0813	6.0409	16.2131	5.90533	23.1508	6.18619	22.9004	6.17101	10.9002	5.75265	44.7119	6.01488	15.7385	6.79133	42.837	5.67844	27.4379	6.22089	1.38713	6.16626	10.6878
6.3131	75.1581	6.03658	139.532	6.07406	93.7457	6.07762	20.5104	5.94272	21.2339	6.22407	21.6871	6.21511	9.77296	5.79738	47.365	6.05161	16.4034	6.83258	42.7626	5.71546	25.5182	6.26152	2.5697	6.2022	9.05613
6.35086	71.5399	6.0779	177.124	6.10986	100.465	6.116	17.4063	5.98079	23.0549	6.26222	25.1541	6.254	11.5971	5.83304	49.1335	6.08742	17.0597	6.87365	41.3561	5.74756	25.6751	6.29755	0.32867	6.24055	11.4688
6.39199	67.2936	6.11168	207.217	6.14653	108.077	6.1574	18.7592	6.01642	26.3117	6.29897	22.0979	6.2888	10.6742	5.86808	49.2582	6.12572	13.1766	6.91272	41.6066	5.78894	25.47	6.33447	1.29969	6.27449	9.90858
6.42563	61.5649	6.14779	201.712	6.18415	104.452	6.19355	16.5898	6.05298	21.6957	6.33517	23.5566	6.32756	12.7742	5.9099	42.718	6.16054	13.1227	6.9533	37.9359	5.82428	24.1012	6.38166	2.48092	6.31847	11.5516
6.46252	49.3695	6.18416	195.499	6.22586	123.762	6.22892	17.4897	6.08894	25.9136	6.3711	21.7857	6.36386	11.6555	5.94534	46.3149	6.19794	13.4333	6.99391	38.1756	5.85756	22.54	6.42354	1.67608	6.35367	10.7299
6.50713	60.9099	6.21902	244.997	6.26629	165.111	6.26758	26.7611	6.12754	23.5809	6.40762	23.124	6.40079	10.9632	5.98155	52.8479	6.23447	14.3313	7.03508	37.9372	5.89092	26.7712	6.47165	2.06147	6.38905	11.1363
6.54548	82.109	6.25875	282.843	6.30071	186.599	6.30703	16.5557	6.16823	15.847	6.45233	20.4526	6.43386	13.5286	6.0231	48.0916	6.26962	12.8023	7.07691	37.0216	5.9278	23.7346	6.51643	2.04808	6.42849	9.47869
6.59221	85.3568	6.30379	282.843	6.33563	200.801	6.34697	17.3024	6.20456	17.6656	6.49211	21.9343	6.47132	14.8342	6.06716	46.5118	6.30889	13.974	7.12191	38.8163	5.9685	19.5727	6.55145	1.5822	6.46545	10.0178
6.63267	91.4783	6.34281	282.843	6.37358	209.801	6.38494	20.3679	6.23888	20.5881	6.52936	21.7419	6.5061	14.359	6.10538	46.5118	6.34497	12.2021	7.16961	38.8163	6.00442	22.6353	6.58826	2.98979	6.50106	11.532
6.6814	87.3626	6.38128	282.843	6.41038	219.39	6.4205	19.4259	6.28025	22.8838	6.5665	23.2797	6.54819	14.6613	6.14403	55.3146	6.37803	15.5853	7.21462	37.7242	6.04213	20.1914	6.63008	2.78815	6.53686	11.5583
6.72841	77.2944	6.42181	282.843	6.45006	227.111	6.45676	21.8097	6.32157	13.8577	6.60611	21.3402	6.58441	15.4663	6.18328	41.2876	6.41305	17.6431	7.25785	36.3202	6.07555	22.3751	6.66961	1.08202	6.58051	11.5583
6.76976	78.0312	6.45858	282.843	6.48585	149.737	6.49247	18.6277	6.35611	13.8577	6.64545	19.9457	6.61988	14.3666	6.21956	51.3775	6.44892	10.1238	7.29769	37.2112	6.11575	21.0444	6.70507	1.9204	6.61756	11.2016
6.80831	77.1072	6.49454	282.843	6.52124	150.453	6.52879	16.1839	6.39174	13.8339	6.6857	19.4698	6.65363	15.5131	6.25509	44.5448	6.48447	13.968	7.3429	36.9756	6.15301	20.9254	6.73777	2.04359	6.65377	9.48066
6.84493	75.8759	6.53063	282.843	6.56509	159	6.56697	21.5034	6.42878	13.4413	6.72443	19.627	6.68941	15.7336	6.29439	42.8641	6.51766	12.5294	7.38625	30.3614	6.18852	22.9878	6.77161	1.73646	6.68903	10.9295
6.88573	74.2817	6.57209	282.843	6.5997	146.866	6.60463	16.0915	6.46112	11.5674	6.7673	20.7727	6.72516	15.7275	6.33087	40.7484	6.55316	12.7175	7.42436	32.2052	6.22449	26.099	6.80648	1.99608	6.72551	11.8627
6.92537	81.2682	6.60949	261.716	6.63322	153.794	6.63871	21.0834	6.5048	12.3996	6.80224	22.2336	6.76422	19.6781	6.36547	42.582	6.59513	16.3114	7.4737	33.7958	6.26106	25.3078	6.84471	2.83233	6.7668	8.83705
6.96463	84.4393	6.64432	162.849	6.66836	149.365	6.68263	21.2186	6.54094	9.99034	6.83932	17.7965	6.80118	15.4019	6.40342	41.0402	6.6335	17.0418	7.50991	30.0199	6.29348	23.4631	6.8851	1.83381	6.80453	8.38048
7.00595	90.0054	6.68422	124.08	6.70389	155.408	6.72142	18.7047	6.57692	11.9575	6.8759	17.8	6.83528	15.7715	6.44111	45.3354	6.66691	20.239	7.54782	30.0199	6.32536	20.9806	6.92145	2.47778	6.84052	9.2981
7.04356	83.01	6.72141	97.5952	6.73982	170.93	6.75993	21.874	6.61488	9.98603	6.92076	16.3726	6.87172	15.6233	6.47605	52.2187	6.70133	14.7873	7.59526	28.369	6.35866	25.2374	6.95895	1.59584	6.87829	9.73933
7.08942	89.5476	6.75715	96.034	6.78913	166.543	6.7976	19.9948	6.68033	10.9347	6.95714	20.8196	6.91099	17.5674	6.51061	48.8732	6.73511	15.6127	7.6402	30.0749	6.39424	19.5093	6.99552	1.59584	6.91656	8.77051
7.12772	86.3721	6.79311	82.2308	6.82479	163.734	6.83408	23.7145	6.71887	11.5357	6.99334	19.0465	6.95363	16.9772	6.54857	52.5508	6.76758	14.6906	7.67985	32.2933	6.4301	24.4781	7.03239	2.68551	6.95182	10.1913
7.16658	89.6884	6.82585	82.2308	6.86208	170.624	6.87194	20.1184	6.75603	11.5357	7.03015	23.9979	6.99105	17.7872	6.58396	48.7418	6.80056	8.97655	7.72473	27.9644	6.46738	24.5495	7.06818	1.98581	6.98923	10.4022
7.20649	87.3575	6.85985	88.6947	6.8974	165.973	6.90562	23.8683	6.79517	11.5343	7.06777	22.5208	7.02686	18.802	6.63092	48.6371	6.83708	13.6784	7.77197	31.1753	6.49991	21.7029	7.10596	4.97991	7.02676	10.4022
7.24378	89.4281	6.89424	90.4733	6.93297	151.414	6.94212	21.7477	6.83452	9.89428	7.1094	23.8814	7.0659	17.9355	6.67047	60.9468	6.87275	11.0847	7.81733	28.3166	6.54145	17.8394	7.14439	1.79404	7.05925	11.0773
7.28294	90.1468	6.92762	85.5597	6.96846	143.696	6.98134	19.151	6.87181	12.8537	7.14997	21.3447	7.11043	17.4781	6.70693	57.2068	6.90413	4.03052	7.858	27.2387	6.57663	15.496	7.18285	2.2889	7.09328	10.243
7.3244	92.5267	6.96618	274.371	7.01108	120.439	7.0188	23.871	6.91194	13.3176	7.19254	20.7797	7.14498	17.4282	6.75004	53.6994	6.9387	3.56587	7.90542	26.3368	6.61107	10.2786	7.22002	4.38937	7.12798	10.7785
7.36139	90.6663	7.00009	282.843	7.04914	128.258	7.05695	20.4197	6.94606	21.1029	7.23054	18.6486	7.18206	17.4995	6.79097	54.3588	6.97036	1.82614	7.95004	29.5584	6.64601	9.95974	7.2631	3.48556	7.18897	8.92675
7.39969	94.4394	7.03203	282.843	7.08544	128.744	7.09605	23.6255	6.98843	17.7182	7.2694	19.0601	7.21774	18.748	6.83004	40.3469	7.00557	0.737443	7.99185	29.5937	6.67939	4.6907	7.29981	3.11549	7.2262	10.4618
7.44054	92.0163	7.06448	282.843	7.12122	130.615	7.13273	22.907	7.03589	18.1092	7.31067	23.3323	7.25395	17.2414	6.87017	51.6468	7.04298	4.32541	8.02585	28.1882	6.71329	7.6863	7.3358	2.39077	7.26127	10.7732
7.47771	93.6958	7.09972	282.843	7.15646	128.66	7.17889	20.4536	7.07058	17.0726	7.34996	22.6824	7.29135	18.6107	6.9042	40.759	7.0776	2.22639	8.06966	30.1353	6.74741	10.3349	7.37276	3.06292	7.29842	9.80069
7.51767	89.662	7.13621	282.843	7.19554	129.922	7.21574	17.1147	7.10687	23.1085	7.38905	21.3558	7.32789	18.1519	6.93919	40.759	7.11094	1.29995	8.11149	28.3095	6.77962	21.0756	7.42935	1.58121	7.33471	10.4889
7.55624	66.6758	7.17313	282.843	7.23062	129.89	7.25374	18.0933	7.14492	25.0889	7.42664	24.2788	7.36404	17.1804	6.98188	53.9564	7.14376	1.30837	8.15763	28.2124	6.8161	28.4277	7.46892	2.76361	7.37007	8.69812
7.59201	67.584	7.20863	282.843	7.26526	125.572	7.28766	16.1162	7.18125	24.5811	7.46416	23.9552	7.40117	15.6466	7.01656	56.0955	7.18097	0.725446	8.20163	30.2585	6.84857	25.4751	7.51543	2.10355	7.40498	8.69812
7.63334	66.2196	7.24619	282.843	7.30163	126.738	7.32951	22.4402	7.22255	30.5737	7.50289	26.0516	7.4364	17.9538	7.05527	52.1762	7.21974	3.14579	8.24415	28.2253	6.88111	26.2048	7.55019	1.26153	7.44339	10.4186
7.67116	66.1877	7.30795	282.843	7.33732	133.332	7.36866	19.2432	7.26233	30.1394	7.54232	23.7619	7.47844	16.8381	7.08829	65.1289	7.25591	0.566643	8.28596	31.4254	6.91649	28.6551	7.59097	1.42767	7.48261	10.7108
7.71016	63.6845	7.35187	282.843	7.37101	140.044	7.40528	20.3138	7.29552	27.7222	7.57886	25.1227	7.51432	18.0395	7.12335	63.8766	7.29165	2.72261	8.32612	29.1603	6.95894	23.2756	7.62674	1.26084	7.51806	12.0041
7.74886	68.9203	7.38916	282.843	7.40648	139.192	7.44199	19.4297	7.3323	28.7316	7.6188	26.1013	7.55399	18.3085	7.16124	67.3864	7.32632	1.62284	8.36718	31.3617	6.99637	21.0181	7.66337	3.06556	7.55651	10.8304
7.7885	71.4915	7.42345	282.843	7.44475	148.952	7.47879	15.9774	7.36613	34.0073	7.66123	23.2406	7.59337	16.8397	7.19874	61.0855	7.36201	1.84468	8.41055	29.5683	7.03206	38.3612	7.69956	3.90315	7.59685	8.60816
7.8273	71.6555	7.45761	282.843	7.4811	148.398	7.51614	12.8605	7.40353	32.5011	7.70375	25.0412	7.63596	17.602	7.23611	65.3019	7.39556	1.89306	8.45566	32.2549	7.06571	30.4491	7.73421	2.41752	7.63246	9.11548
7.87057	69.6396	7.49457	270.317	7.51507	134.317	7.55333	15.08	7.4403	36.4803	7.74179	26.0839	7.68058	15.88	7.27371	75.2688	7.43291	1.19648	8.49502	30.3499	7.10076	29.7557	7.76865	2.68751	7.66662	11.3835
7.9096	72.0724	7.53225	221.495	7.55223	138.142	7.59086	9.3424	7.48447	30.469	7.78136	23.7832	7.71666	18.7547	7.31442	59.0155	7.46905	3.16529	8.53429	29.8592	7.13721	31.8747	7.8097	3.51586	7.70313	9.06749
7.94732	72.0554	7.57165	155.402	7.59122	144.841	7.62783	5.64758	7.52139	28.7261	7.81701	25.127	7.75146	18.1923	7.35336	70.8235	7.51113	1.98797	8.58158	31.7498	7.17238	33.5612	7.84732	3.51586	7.73647	8.76764
7.98743	72.7125	7.60896	158.272	7.63129	153.192	7.66694	5.37174	7.5579	28.7677	7.86494	26.494	7.78556	16.621	7.39021	64.8187	7.54602	1.47965	8.6171	34.4852	7.20698	27.0306	7.88358	1.51523	7.7754	8.81542
8.02617	72.7032	7.64403	115.183	7.66501	140.487	7.70387	4.27311	7.59728	28.7677	7.90711	22.8814	7.81947	17.2081	7.42915	59.5702	7.58175	1.21055	8.65867	32.325	7.2445	33.187	7.92112	2.38912	7.81004	9.34428
8.06778	72.92	7.67974	115.183	7.70278	123.817	7.7385	4.01232	7.63671	31.9358	7.94503	22.8375	7.85304	18.0793	7.46354	51.1417	7.61517	2.12868	8.69494	29.27	7.28032	26.5072	7.95851	2.64253	7.84631	10.2635
8.10622	72.6306	7.71673	124.984	7.74056	123.817	7.7738	1.13002	7.6745	26.0395	7.98134	25.1903	7.88958	16.0481	7.49933	71.2362	7.6521	1.88965	8.73248	26.8285	7.31602	24.9214	7.99803	2.19163	7.8859	10.2635
8.1437	72.6443	7.75348	95.2075	7.78026	130.292	7.81294	3.29313	7.71024	28.6128	8.02417	26.06	7.92743	15.7373	7.53404	69.4735	7.69343	3.956	8.77788	28.1952	7.34878	18.3799	8.03348	1.26981	7.92574	8.54711
8.18049	73.4485	7.79054	57.2451	7.82542	109.643	7.8489	1.28124	7.7446	34.1652	8.05987	28.1096	7.96518	16.2757	7.5721	64.2572	7.72838	1.31651	8.82899	30.6494	7.38614	22.3578	8.07019	2.81026	7.96415	10.617
8.22298	72.532	7.82608	49.1402	7.86045	99.9519	7.88521	0.511957	7.77726	32.4486	8.09768	24.3723	8.00215	16.2086	7.61023	66.5277	7.7635	1.24391	8.86784	29.8864	7.42061	31.2581	8.10895	3.0217	7.99932	13.002
8.26533	81.6287	7.86289	68.7846	7.8992	90.9923	7.92978	0.80309	7.81097	30.4523	8.14035	26.7453	8.03518	16.1047	7.64651	63.9584	7.79748	1.03865	8.90646	30.8454	7.45616	22.239	8.15968	2.63233	8.03487	11.2054
8.30736	79.2611	7.89747	146.779	7.93562	67.9787	7.96806	2.7138	7.84735	33.1953	8.17991	27.2217	8.07106	14.6519	7.68766	67.6867	7.83098	1.42373	8.94033	30.0147	7.48974	28.088	8.19705	2.29912	8.07707	10.6153
8.34815	79.1404	7.93628	282.843	7.9702	95.9271	8.00265	1.03768	7.88001	31.8015	8.22099	26.5376	8.10545	15.1158	7.72364	49.5112	7.86482	2.72657	8.97975	31.4424	7.52272	28.325	8.23352	1.9933	8.11335	10.6666
8.39831	76.0396	7.97429	282.843	8.0048	86.2161	8.04145	1.04824	7.91417	32.6493	8.2617	27.6448	8.1417	15.7177	7.76004	49.5112	7.90318	4.8482	9.01718	31.7024	7.55667	25.2487	8.2687	3.11306	8.1489	13.0869
8.44145	82.0559	8.0088	282.843	8.04967	93.954	8.07904	0.515764	7.9517	26.2018	8.30104	29.193	8.17514	15.7177	7.79764	52.6076	7.94662	4.9382	9.05541	30.3467	7.58778	26.0067	8.30932	1.74304	8.18441	13.47
8.4795	82.2882	8.04344	282.843	8.08663	95.0872	8.11683	1.54923	7.98581	28.6996	8.33962	23.9264	8.20966	13.2987	7.83941	54.8279	7.98111	2.73885	9.08962	30.2118	7.62081	29.7004	8.34675	1.96891	8.23209	11.334
8.51998	79.3809	8.10605	282.843	8.12805	95.0872	8.15207	2.07885	8.02764	23.5724	8.37726	25.1364	8.24677	14.9948	7.88365	33.7173	8.02356	2.1706	9.12921	27.0005	7.65547	27.5241	8.38398	2.22896	8.26698	8.20512
8.55754	82.1688	8.14019	282.843	8.16383	86.7726	8.18906	2.04403	8.06428	23.5724	8.41407	22.9933	8.28326	17.7036	7.9197	37.8634	8.05657	5.09186	9.16757	30.4974	7.69062	21.6279	8.42056	2.65088	8.30286	11.0283
8.59539	82.1688	8.17748	282.843	8.20277	84.2858	8.22478	2.02158	8.10079	18.9653	8.4511	23.8016	8.32401	11.9207	7.95511	34.3013	8.09373	7.05898	9.20329	30.1683	7.72673	24.7111	8.45694	3.48061	8.33716	7.13675
8.63927	86.5647	8.21396	282.843	8.23723	77.5671	8.26347	1.01302	8.13601	19.3896	8.48898	23.3793	8.36161	15.0956	7.99533	35.2028	8.13285	1.51548	9.24128	30.9757	7.76428	19.4623	8.49294	2.9404	8.374	10.4129
8.67938	87.0222	8.25348	282.843	8.27358	70.2823	8.30041	1.02607	8.17665	18.4471	8.52508	26.5195	8.4006	15.9889	8.03342	33.5957	8.16742	7.38557	9.27831	32.5662	7.80222	15.2695	8.53091	2.9355	8.40796	12.0733
8.72006	87.0342	8.28732	282.843	8.31241	41.0925	8.33603	1.03761	8.21074	15.7425	8.57281	26.4653	8.43739	14.131	8.07031	30.419	8.2007	6.7399	9.31725	31.4121	7.84015	5.26766	8.56574	1.49427	8.4459	11.906
8.75936	86.5301	8.32483	282.843	8.34863	33.0509	8.37631	1.91557	8.26389	16.4328	8.60942	26.0859	8.51126	12.7475	8.10889	28.3208	8.24444	4.8007	9.35774	31.8173	7.87328	6.82003	8.6003	2.33277	8.48127	10.5705
8.7984	78.0852	8.35854	282.843	8.38538	22.7981	8.41153	0.608685	8.29988	14.326	8.64728	24.1023	8.54733	12.2717	8.14559	33.0622	8.28169	5.47517	9.39681	30.7099	7.90573	11.4964	8.63444	1.88373	8.51884	12.4693
8.84013	84.314	8.39417	282.843	8.42974	18.3315	8.44835	1.38947	8.34505	14.2892	8.68798	28.0062	8.58493	12.2717	8.17946	27.1815	8.31528	5.96715	9.44037	29.5823	7.94011	12.2376	8.67196	1.89371	8.55658	10.8188
8.87909	86.8853	8.43036	282.843	8.46419	22.4622	8.48429	1.76283	8.38021	15.2347	8.72377	26.499	8.63078	11.7332	8.23098	23.7522	8.35188	5.94394	9.47955	30.3389	7.97194	9.61703	8.70659	0.828342	8.59812	9.05468
8.92825	83.4069	8.46968	252.636	8.50116	17.7753	8.51863	1.86897	8.4247	15.2347	8.76478	28.4415	8.66543	12.6814	8.26748	23.5895	8.38672	2.15167	9.51613	28.9274	8.00576	11.5314	8.74492	1.38171	8.63455	10.6545
8.96665	83.4069	8.50635	252.636	8.54292	14.3874	8.56015	2.97307	8.46049	16.825	8.80973	26.5997	8.70122	14.1978	8.30369	22.9625	8.43226	9.31069	9.55846	31.1951	8.04052	16.4761	8.78712	4.28466	8.67109	8.76377
9.0069	88.149	8.54183	143.439	8.57883	14.3874	8.59772	1.67221	8.49423	15.1506	8.84928	31.5666	8.73717	11.2864	8.34164	20.3827	8.46604	3.51477	9.6008	27.6462	8.07311	14.7994	8.82361	0.512549	8.70765	8.76377
9.04611	89.9788	8.58051	79.2675	8.61882	14.002	8.6351	3.31563	8.53033	15.8042	8.88932	28.8893	8.77378	14.0949	8.37706	20.0883	8.50518	10.8402	9.63587	29.5569	8.1067	11.9569	8.85911	0.375221	8.7472	11.5002
9.0858	88.0964	8.61739	90.1525	8.65584	11.2458	8.6723	2.53224	8.5669	11.7671	8.92504	28.8658	8.81013	10.5777	8.41241	21.233	8.53835	10.4622	9.67186	30.6671	8.14464	11.0561	8.89608	2.37797	8.78191	10.119
9.12593	95.2482	8.65382	81.6725	8.69569	9.97735	8.70675	3.16748	8.60555	14.1387	8.96305	31.3377	8.84939	15.3366	8.44652	20.7274	8.57334	10.4926	9.70763	28.6726	8.17824	12.6601	8.93225	1.956	8.81596	10.8452
9.16711	91.8595	8.68834	81.2263	8.73218	9.17899	8.7488	3.05589	8.64558	12.0639	9.00541	31.3377	8.88533	14.0378	8.48025	20.279	8.6073	13.6058	9.7437	27.8275	8.21226	17.1902	8.97307	2.61915	8.85639	8.75676
9.20699	89.2129	8.72336	69.2247	8.76992	3.44622	8.7833	2.8043	8.6844	11.5827	9.04289	26.2699	8.92353	11.2993	8.51397	15.5848	8.64124	11.0065	9.77686	28.7312	8.24537	12.6966	9.0076	1.23553	8.89382	10.7599
9.24662	90.8913	8.76104	67.9826	8.80734	5.62557	8.82424	2.23851	8.72303	11.1325	9.08012	30.4405	8.96437	12.631	8.55908	9.23643	8.67663	11.8516	9.8118	28.2397	8.27859	10.5973	9.04608	0.537312	8.93119	9.4258
9.28855	91.2805	8.79664	64.8717	8.84499	9.27757	8.8597	2.57849	8.76285	12.6931	9.11669	29.5559	9.00016	9.1561	8.59363	9.23643	8.71472	3.96955	9.84995	28.7909	8.32076	14.1557	9.08021	3.46092	8.96692	9.81474
9.32915	94.514	8.83435	68.9865	8.88424	11.2223	8.89804	2.60201	8.80216	12.4516	9.15442	26.2768	9.03784	9.1561	8.6301	2.25207	8.74883	11.2355	9.88627	26.0814	8.35527	10.4877	9.11327	1.42979	9.00521	7.97087
9.36985	88.5892	8.87086	56.5615	8.91851	9.35771	8.93505	4.18586	8.83916	13.637	9.19464	26.9803	9.07777	9.62621	8.66941	9.65001	8.78389	9.50257	9.92103	25.4707	8.39586	11.1245	9.14769	3.92781	9.04064	9.17859
9.41145	95.397	8.90793	49.0481	8.95513	9.35771	8.97129	3.6539	8.8747	14.7024	9.23175	25.6525	9.11496	8.37726	8.70594	9.36018	8.82093	12.1354	9.96114	25.2287	8.43585	12.0172	9.18347	2.0265	9.0856	10.8271
9.44948	88.5752	8.94531	41.4243	8.99175	13.3114	9.00661	3.15276	8.91126	13.7287	9.28338	25.4903	9.15074	8.64441	8.74166	13.3463	8.85531	12.8965	10.0025	28.0768	8.47212	11.4034	9.22091	2.09373	9.12119	9.68688
9.4865	97.2548	8.98283	23.8073	9.0424	10.8544	9.04336	4.94098	8.94811	10.4168	9.33768	27.085	9.18659	8.15592	8.77539	16.2452	8.88877	11.3606	10.0426	28.0698	8.50429	10.0483	9.2584	2.50083	9.15877	9.77542
9.52248	87.3601	9.02579	11.3376	9.07525	9.16078	9.08198	4.54685	8.98544	11.1725	9.3767	26.186	9.22063	7.12425	8.81001	17.8109	8.92051	9.77499	10.0837	28.1945	8.54179	12.954	9.29569	1.84257	9.19545	10.3714
9.56256	84.7883	9.07007	10.176	9.10971	12.4772	9.11958	3.70398	9.02535	16.7363	9.41368	26.186	9.25677	8.25303	8.84457	15.5647	8.96083	12.516	10.122	27.3371	8.57966	9.06393	9.33181	2.37516	9.23068	8.50839
9.60157	82.6862	9.10738	12.5595	9.14675	8.27154	9.15762	3.56703	9.06752	16.2291	9.45467	26.2914	9.29573	8.8049	8.88334	16.4543	8.99535	10.0079	10.1603	28.2729	8.61796	7.49517	9.36768	2.07048	9.26478	9.84287
9.63713	84.0991	9.1449	11.1958	9.18479	11.7896	9.19957	3.47442	9.10428	15.1404	9.49348	30.0078	9.34251	6.28228	8.9185	17.7011	9.02737	11.4057	10.1996	29.1108	8.65221	8.02335	9.40369	2.10169	9.30585	11.2117
9.67493	81.0771	9.1859	11.2918	9.22142	11.533	9.2405	4.21222	9.13904	13.3322	9.52652	26.4457	9.3785	8.41689	8.95623	14.7719	9.06281	16.932	10.2353	30.9366	8.6869	7.30624	9.44108	1.4812	9.34167	9.91471
9.71976	85.3209	9.22084	14.3079	9.25989	11.8055	9.27948	4.61468	9.17647	13.889	9.56256	27.6115	9.41335	8.41689	8.99202	16.6426	9.09664	8.85836	10.2754	29.7296	8.72466	8.19854	9.47868	0.937245	9.37532	9.87971
9.76191	80.7271	9.25566	14.1075	9.29689	12.1241	9.31605	4.79985	9.21307	10.5863	9.60323	23.6415	9.44678	6.24391	9.02542	14.5789	9.13479	11.7453	10.3105	30.3632	8.76102	6.32349	9.51362	2.26887	9.41966	11.2795
9.80291	79.8362	9.2902	17.7701	9.33568	11.7468	9.35491	5.28044	9.24897	11.7424	9.63976	26.7551	9.48577	7.49502	9.06576	14.5789	9.17118	3.46421	10.348	30.7204	8.79401	6.04187	9.54759	4.71818	9.45485	11.1927
9.84019	78.6243	9.32746	13.0429	9.37422	11.4418	9.39201	5.04235	9.28592	11.7424	9.67775	28.0545	9.52164	5.22513	9.10821	13.3652	9.20515	3.63893	10.3845	28.1229	8.83006	5.43492	9.58163	2.0392	9.49141	8.33737
9.877	78.6243	9.36418	14.4855	9.411	11.4418	9.43006	5.32937	9.32186	12.0608	9.71362	26.8142	9.56319	8.07329	9.1432	12.7942	9.24111	2.65525	10.4182	30.3628	8.86669	10.0528	9.62234	6.08377	9.52845	8.33737
9.91861	81.8646	9.40198	13.5447	9.44513	11.5226	9.46564	5.04822	9.36345	12.1537	9.75067	22.5359	9.59735	9.73833	9.17882	17.3461	9.2834	3.74205	10.4543	28.3665	8.90063	7.68248	9.65764	3.16745	9.56638	10.6069
9.96079	78.6006	9.4387	11.066	9.48074	11.5115	9.50174	6.31344	9.40443	12.2067	9.78818	27.9079	9.6336	3.88248	9.21857	16.3416	9.31906	6.26468	10.4915	26.3097	8.93493	9.37724	9.69445	0.842485	9.60604	8.92312
10.0015	75.1551	9.4736	12.4882	9.5226	9.515	9.53878	4.65215	9.44556	9.77424	9.82916	27.7507	9.66896	5.37147	9.25938	16.58	9.35382	5.51876	10.5319	30.8917	8.96909	6.11938	9.72957	1.88112	9.64145	11.0678
10.0383	75.9725	9.51282	12.7399	9.55876	13.9002	9.57698	4.63837	9.48118	12.3329	9.87092	24.7629	9.70691	6.48915	9.29758	14.5297	9.38531	9.34351	10.5736	31.5234	9.00426	6.17828	9.76695	1.02982	9.67743	12.4093
10.0804	71.2919	9.55107	13.6664	9.59477	12.5833	9.61543	5.84995	9.52091	9.69444	9.91375	20.0909	9.74334	7.04518	9.33325	13.3101	9.41853	2.7033	10.6133	32.5318	9.03952	6.12544	9.80556	2.89432	9.7128	9.69215
10.1197	72.7991	9.58796	25.1088	9.63727	11.1942	9.65315	6.0885	9.55584	9.37706	9.94998	16.0358	9.78079	3.09046	9.37089	13.4256	9.45856	4.42244	10.6563	28.1163	9.07527	9.33496	9.84376	1.00929	9.7486	8.22275
10.1609	74.6396	9.62376	43.8684	9.67391	11.9076	9.68806	5.95539	9.59135	12.9672	9.98649	17.2062	9.8187	6.53414	9.40917	14.982	9.50217	1.99811	10.693	32.6087	9.11034	7.90979	9.87888	2.05211	9.78508	8.54956
10.2007	75.2466	9.65733	86.0081	9.71604	11.6403	9.73319	8.4457	9.62634	8.17911	10.0235	15.038	9.85235	4.94078	9.44609	12.8437	9.5445	4.70912	10.7308	28.5328	9.15054	8.51762	9.92344	2.97959	9.82033	11.6507
10.2387	75.2466	9.69469	132.546	9.75097	10.3281	9.77325	6.13772	9.66417	12.924	10.0595	19.3163	9.8876	4.94078	9.48405	10.7368	9.57792	1.1114	10.7691	28.6538	9.18546	6.25979	9.96146	3.78836	9.85567	10.5425
10.2762	69.9241	9.73238	190.017	9.78883	10.3281	9.81309	5.62957	9.7056	11.5593	10.0967	15.0428	9.92254	5.43809	9.52519	11.9336	9.61151	1.21672	10.8129	28.7961	9.21974	7.98074	9.99799	1.81624	9.89304	10.9715
10.3172	69.4188	9.76952	282.843	9.82438	10.2745	9.84898	5.84422	9.74405	10.2897	10.1389	12.3394	9.9672	2.34314	9.5609	12.1551	9.65126	0.940026	10.8496	32.5134	9.25307	5.61179	10.0356	3.2801	9.92818	11.0271
10.3553	74.5295	9.81013	282.843	9.86082	9.46178	9.88482	8.73996	9.77998	12.7177	10.1766	10.476	10.0075	5.9091	9.59729	9.93746	9.68816	1.43141	10.8848	30.4118	9.28769	4.41785	10.0709	2.68862	9.98855	9.79202
10.395	68.8685	9.85202	282.843	9.89928	10.0903	9.9232	6.02804	9.8177	11.7419	10.2188	8.8568	10.0493	3.23557	9.6333	9.48363	9.72674	2.09129	10.9201	31.4446	9.32284	4.61052	10.106	1.18767	10.0243	9.9419
10.4339	69.8098	9.88589	282.843	9.9385	9.5655	9.95985	7.08599	9.864	12.7372	10.2548	8.8568	10.0952	5.16782	9.66748	7.72191	9.75957	1.63467	10.9562	32.4099	9.35648	6.34928	10.1457	2.35401	10.0606	9.92018
10.4676	71.0655	9.92099	282.843	9.9753	11.384	9.99743	6.95708	9.90669	8.25204	10.2953	12.5101	10.1308	4.82593	9.7048	10.9799	9.79363	0.177806	10.9999	31.8682	9.39166	6.17069	10.1798	6.91023	10.0967	9.19636
10.5072	71.3993	9.95929	282.843	10.0104	10.0616	10.031	8.22211	9.9483	9.18053	10.3349	12.0325	10.175	5.48054	9.74351	9.72954	9.82611	2.49453	11.035	36.9275	9.43132	6.6491	10.2171	2.33857	10.1357	8.85198
10.5466	67.8411	9.99636	213.936	10.0468	9.78207	10.0661	5.98284	9.98682	8.79935	10.3774	6.90504	10.2129	6.21711	9.78098	9.82742	9.87167	1.20383	11.0805	35.2601	9.46784	8.95267	10.2618	2.57746	10.1726	7.86145
10.5878	65.2948	10.0332	166.192	10.0866	9.84602	10.1053	9.7325	10.0228	10.8573	10.4177	7.35951	10.2524	6.21711	9.81463	9.80526	9.90787	1.09662	11.1184	33.797	9.50449	6.94713	10.2978	2.27504	10.2095	10.4808
10.6262	61.0912	10.0675	234.793	10.1244	10.3854	10.142	10.0006	10.0613	9.20245	10.4574	7.19751	10.2916	3.09092	9.84721	7.07807	9.94295	0.720638	11.1597	35.4767	9.54195	7.38302	10.3337	2.99308	10.2497	9.48806
10.6675	62.6982	10.1057	202.73	10.1618	10.6589	10.1805	8.69193	10.1051	11.1673	10.5217	5.82876	10.3274	2.53709	9.89328	8.85922	9.97588	2.61821	11.1991	38.7081	9.57933	5.90848	10.3699	2.09309	10.293	8.46965
10.7173	63.643	10.1403	179.132	10.2002	9.85693	10.2217	11.3648	10.1411	11.1673	10.5588	7.11796	10.3669	1.83294	9.92931	9.63273	10.0146	1.4945	11.2357	39.1639	9.61532	4.99336	10.4068	1.28498	10.3288	9.02111
10.7539	60.5593	10.1808	123.878	10.2371	10.1939	10.261	8.29217	10.1782	7.15277	10.608	6.34304	10.4043	4.12428	9.96725	7.94754	10.0518	0.550176	11.2698	37.1076	9.65766	6.03555	10.4437	1.61131	10.3654	8.78286
10.7915	62.8312	10.2201	103.397	10.2761	10.1939	10.2971	13.211	10.2151	11.5118	10.6445	5.48261	10.4417	3.18062	10.0051	9.38461	10.0885	1.46345	11.307	38.8162	9.69275	1.88498	10.4842	0.489331	10.402	8.78286
10.83	60.8268	10.2546	104.376	10.3089	8.83848	10.3334	11.1081	10.2534	6.44664	10.6834	5.48261	10.4775	7.39984	10.0401	6.14532	10.1274	0.991056	11.343	37.3958	9.72781	5.35439	10.521	3.27874	10.445	9.06921
10.8666	60.2137	10.2881	80.4499	10.347	9.826	10.3701	11.9502	10.2894	12.8358	10.7243	7.83731	10.5127	4.16579	10.0814	5.33667	10.1598	0.436128	11.3789	37.8651	9.76064	5.98563	10.5574	1.51219	10.4798	9.16281
10.9075	61.9582	10.325	156.846	10.3817	9.46052	10.4107	14.8964	10.3274	12.382	10.7605	8.65515	10.5478	5.04467	10.1191	6.45282	10.1948	1.83727	11.4137	39.8752	9.79378	5.24852	10.5916	1.15503	10.5185	9.30362
10.9459	58.7705	10.3648	118.569	10.4358	9.30936	10.4478	11.0843	10.3644	12.9667	10.8009	5.59043	10.5846	5.77409	10.1583	3.90927	10.2281	1.80472	11.4496	38.8559	9.83518	5.34938	10.6281	0.670627	10.5533	8.57387
10.9828	58.1277	10.3995	126.07	10.4726	10.4663	10.4832	14.5267	10.4024	11.63	10.8414	6.2968	10.6235	6.78187	10.2004	8.49564	10.2709	1.91249	11.484	38.9063	9.8684	8.18474	10.6662	2.01873	10.5886	7.20787
11.0181	61.2247	10.4338	89.5602	10.5093	10.4943	10.5187	12.3373	10.4385	13.8385	10.8802	5.96043	10.6621	9.79855	10.2424	4.80591	10.3114	1.01478	11.5242	37.8207	9.90687	6.24513	10.7002	2.57013	10.6337	6.85779
11.0585	60.1639	10.4699	24.9138	10.5459	9.07619	10.5548	13.3929	10.4771	12.6783	10.9201	3.65574	10.6967	7.95312	10.2777	6.67253	10.3458	2.7843	11.5645	34.4599	9.94105	6.1189	10.7354	2.22833	10.6693	6.70403
11.0995	61.1113	10.5072	15.8722	10.5815	8.46706	10.5908	17.5487	10.514	14.9009	10.9606	2.33564	10.7339	7.95312	10.3107	6.35456	10.3814	1.96626	11.6013	38.2991	9.97453	5.69858	10.7694	2.64568	10.7074	8.34449
11.1397	61.1113	10.5471	32.9649	10.6192	8.46706	10.6282	14.8543	10.5618	14.1924	10.9997	2.46633	10.769	11.0059	10.3452	6.96545	10.4209	3.98675	11.6385	37.7806	10.0107	6.02622	10.8066	0.344139	10.7435	6.79675
11.1863	56.7484	10.5838	40.8135	10.6565	9.53202	10.6638	15.6945	10.6029	14.1796	11.0456	7.37817	10.8056	11.7713	10.3788	5.77879	10.4559	2.25284	11.6821	37.6033	10.0445	5.14919	10.8415	2.71338	10.7901	6.50328
11.226	55.7448	10.6209	37.0499	10.6906	9.16988	10.7006	16.8336	10.6436	12.5461	11.089	11.1221	10.8399	11.7801	10.4153	7.82203	10.4896	3.07977	11.725	35.3103	10.0908	4.49944	10.8764	1.19697	10.8251	6.86361
11.2658	54.7831	10.656	38.779	10.7283	8.46288	10.7378	14.6067	10.6871	11.35	11.1238	11.2411	10.8946	15.1939	10.4497	6.47201	10.5258	4.59902	11.7664	36.3626	10.1277	4.70784	10.9101	3.0033	10.869	6.16846
11.3132	56.8634	10.6929	36.7721	10.7643	8.60122	10.7783	12.298	10.7289	14.6751	11.1622	14.1263	10.932	14.2956	10.4875	4.38716	10.5636	3.94542	11.8048	37.0911	10.161	5.11554	10.9425	4.8752	10.9065	5.80918
11.3511	57.2559	10.7342	37.7076	10.8025	8.41949	10.8146	13.5727	10.7686	14.0076	11.2002	13.6902	10.9734	13.4295	10.5221	7.5665	10.602	4.98306	11.8435	36.33	10.195	7.47398	10.9807	2.81725	10.9443	6.88504
11.3882	58.4551	10.7745	39.3443	10.8377	8.52981	10.8559	12.4135	10.8076	11.7928	11.2374	14.9522	11.01	12.099	10.5587	6.48793	10.6369	4.90072	11.879	34.5214	10.23	3.67626	11.0241	3.71185	10.982	5.16049
11.4307	54.5317	10.8136	36.7058	10.8765	11.899	10.8959	11.8107	10.8463	11.5587	11.2763	13.504	11.0445	14.4333	10.5949	4.97007	10.6754	4.16631	11.9152	35.5377	10.2672	8.29864	11.0608	2.45333	11.021	4.98053
11.4719	54.0968	10.8544	36.2389	10.9143	7.84745	10.9319	10.3233	10.8925	13.0245	11.3146	10.7836	11.0818	17.5979	10.6396	7.99303	10.7098	6.99287	11.9523	35.4224	10.2997	6.82573	11.0937	1.48206	11.0605	3.10578
11.5148	54.0968	10.8906	37.8016	10.9541	8.09544	10.9689	6.87729	10.928	13.3903	11.3541	12.7683	11.1201	17.5979	10.6749	4.15655	10.7461	5.94536	11.9881	35.0035	10.3346	5.65658	11.1295	0.990564	11.0952	5.77054
11.5551	54.8014	10.9253	35.1573	10.9896	7.12839	11.0115	7.8932	10.9675	12.4232	11.3923	12.9377	11.1551	15.5466	10.7098	6.50196	10.7864	5.82154	12.0247	34.4815	10.3732	6.0024	11.1674	1.2438	11.1359	6.80166
11.5921	51.4051	10.9639	30.1135	11.0257	7.3917	11.0466	7.09174	11.0049	10.0336	11.4328	15.3788	11.1918	15.5926	10.7474	8.63596	10.826	6.69651	12.0623	33.5187	10.4051	4.46252	11.2038	1.53486	11.1727	7.58698
11.6327	50.9409	11.001	24.7825	11.0628	8.79758	11.0832	6.7552	11.0647	10.6631	11.4725	13.1196	11.2272	15.8595	10.7836	8.94589	10.8629	5.07416	12.0979	30.721	10.4387	7.87428	11.2386	1.17404	11.2085	4.82144
11.673	50.2432	11.0363	15.2535	11.1004	8.79758	11.1281	6.32634	11.1037	9.1891	11.5142	12.7399	11.261	15.6119	10.8182	4.96105	10.8992	7.76152	12.1315	31.7794	10.4746	11.6333	11.2792	4.01346	11.2448	6.67605
11.7228	51.5072	11.0731	16.2185	11.1426	9.40806	11.1619	4.40179	11.1391	11.931	11.5547	12.7399	11.2941	13.5583	10.8541	5.06907	10.9387	8.24923	12.1697	31.3458	10.5105	6.66578	11.3134	2.59577	11.2816	7.57922
11.7636	53.0852	11.1102	14.9171	11.1829	9.9761	11.1981	4.54113	11.1782	10.4834	11.5909	12.5904	11.3293	15.5796	10.8895	6.26911	10.9811	6.47595	12.2086	29.1187	10.5466	7.46546	11.3503	2.39784	11.3172	5.46937
11.8007	50.3898	11.1475	18.1532	11.2361	7.49315	11.2359	3.49571	11.2255	11.6218	11.6309	14.3848	11.3636	17.2189	10.926	7.30992	11.0158	6.96295	12.2447	26.436	10.5819	7.47834	11.3929	4.65282	11.3538	7.71852
11.8393	53.843	11.1827	21.9309	11.2704	6.70446	11.2737	4.56854	11.2671	9.24445	11.6688	13.1112	11.3984	16.734	10.9636	4.99496	11.0484	8.55498	12.2819	28.8993	10.6175	9.20955	11.4287	2.36197	11.3897	5.24689
11.8797	52.2582	11.2167	22.4914	11.307	6.57262	11.3113	2.79362	11.3084	14.2353	11.7212	14.6614	11.4352	17.0947	11.0015	11.7265	11.086	8.67432	12.3224	29.8874	10.6532	9.92391	11.4689	2.40495	11.4264	6.19425
11.9206	51.4289	11.2488	22.1011	11.3447	6.05669	11.3454	5.73263	11.3469	8.669	11.7588	12.5039	11.4712	17.2411	11.0393	9.97852	11.1229	10.0522	12.3642	30.0586	10.6883	10.5887	11.5099	2.8178	11.4667	7.30455
11.9593	46.2417	11.2913	22.4955	11.381	7.45763	11.382	7.42578	11.3852	12.9454	11.7976	12.6325	11.5139	16.4295	11.0725	10.6251	11.1564	9.54593	12.4016	31.0778	10.7226	10.3446	11.5446	0.817556	11.5031	8.31363
12.0004	52.3104	11.328	23.9198	11.418	5.76755	11.4184	8.20966	11.4255	12.9454	11.8325	14.7323	11.55	16.4295	11.1068	10.6884	11.1963	9.83047	12.4381	32.2358	10.758	5.9908	11.5814	1.19775	11.539	8.53686
12.0412	48.1938	11.3644	20.3423	11.4542	7.4349	11.4584	6.08593	11.4642	12.2978	11.8696	14.699	11.5879	16.4006	11.1439	8.34625	11.2324	7.33559	12.4768	30.5323	10.7929	12.136	11.6139	3.84735	11.576	7.56002
12.088	52.9144	11.3988	20.963	11.4953	7.4349	11.4951	7.96277	11.5056	9.51324	11.9059	12.6349	11.6302	17.4499	11.1902	8.80224	11.265	10.5936	12.5124	29.4547	10.8307	12.9378	11.6521	2.69654	11.6117	6.96666
12.1338	50.4599	11.4346	20.1884	11.5376	11.3692	11.5345	7.97838	11.5419	11.1075	11.9429	12.6349	11.6694	18.7988	11.2308	9.85579	11.2985	9.14116	12.5456	30.4601	10.8682	16.0056	11.6915	0.751944	11.6463	8.24426
12.1764	49.4941	11.4704	19.3976	11.5757	9.15981	11.5702	4.46959	11.5769	10.415	11.9848	14.2749	11.7059	17.5047	11.2642	9.13014	11.3339	9.43649	12.5807	29.1526	10.9027	13.9428	11.7268	1.76534	11.6813	6.86817
12.2136	50.6832	11.5035	20.8957	11.6139	9.15131	11.607	10.4311	11.6153	9.56858	12.0252	15.1453	11.749	17.8731	11.3002	8.29586	11.3691	9.22722	12.6175	31.8259	10.939	10.3383	11.7625	2.08875	11.7172	7.48786
12.2541	50.9077	11.5412	18.649	11.6495	8.65131	11.643	8.75658	11.6507	12.233	12.0651	14.9487	11.7853	17.3034	11.3391	6.51174	11.4128	11.3475	12.656	32.5026	10.9709	9.88658	11.8004	2.89948	11.7529	9.64401
12.2932	51.0146	11.5797	19.3816	11.688	4.95713	11.678	10.85	11.6875	10.4883	12.1024	14.6838	11.827	17.7144	11.3788	5.98394	11.4529	9.10713	12.695	27.4469	11.0053	14.9832	11.8338	1.10924	11.7901	7.24257
12.3297	52.2007	11.6161	18.1178	11.7227	2.70378	11.7217	10.2147	11.7293	12.5945	12.1438	14.0369	11.8713	19.0087	11.4216	5.29442	11.4943	10.207	12.7312	32.9299	11.0401	18.4775	11.8718	2.29282	11.8245	7.23054
12.3645	55.184	11.6508	19.574	11.7585	7.11652	11.7594	5.96843	11.7688	14.5902	12.1835	13.0985	11.9082	17.6893	11.4557	7.95705	11.5305	11.9219	12.7693	29.2898	11.078	19.7888	11.9089	3.00552	11.8589	7.47774
12.4003	54.5139	11.6828	19.9968	11.7929	9.80497	11.7976	6.11463	11.8048	10.794	12.2197	13.2505	11.942	17.6893	11.4973	9.56917	11.5662	11.3955	12.8061	31.0276	11.1155	17.8215	11.9445	2.07012	11.8926	9.74973
12.4431	53.5839	11.7179	17.929	11.8271	8.4211	11.8319	6.93358	11.8434	11.6464	12.2606	12.0967	11.977	20.3579	11.5357	9.47437	11.6015	12.2967	12.844	30.2505	11.1486	17.9002	11.9822	2.07669	11.9303	9.17598
12.4823	55.2606	11.7551	20.8227	11.8585	3.87079	11.87	8.47983	11.8834	10.3455	12.2959	13.6319	12.0101	18.3596	11.5729	7.0956	11.6346	10.9949	12.8831	31.469	11.1819	25.0288	12.0188	2.69168	11.9741	8.53108
12.5242	56.5208	11.7913	18.3569	11.8931	9.34597	11.9102	10.8007	11.9243	11.5886	12.3306	13.4013	12.044	21.342	11.6125	5.57992	11.6714	8.8677	12.9223	30.1562	11.2149	20.5835	12.0559	2.62363	12.0116	9.6777
12.5648	55.4091	11.8288	19.2636	11.929	9.34597	11.9461	10.2702	11.9652	13.6312	12.3669	13.5674	12.081	16.9642	11.6485	6.80654	11.7148	9.31945	12.9686	30.2828	11.2482	21.1452	12.0917	3.0191	12.0576	9.25867
12.6054	54.8117	11.8661	17.0377	11.9741	7.32912	11.9846	9.19381	12.0052	14.1582	12.4065	14.0326	12.1167	21.495	11.6885	7.00193	11.7492	10.4111	13.0077	30.0972	11.2848	24.6645	12.1253	1.37384	12.0911	9.17558
12.6457	56.4927	11.9021	13.9365	12.0354	6.84252	12.0251	10.5638	12.0489	11.7036	12.4434	13.1461	12.1532	17.6309	11.7247	10.8139	11.782	10.6265	13.0469	28.2157	11.3192	21.855	12.1592	2.59712	12.1318	13.0538
12.6825	54.9512	11.9445	16.3729	12.068	7.49566	12.0614	10.5351	12.0865	12.3898	12.48	13.3034	12.1898	19.0954	11.7648	12.911	11.8167	10.9634	13.0926	29.7071	11.3538	23.4039	12.1941	5.15406	12.1671	10.5169
12.7196	56.7205	11.9817	13.5814	12.1041	5.25317	12.1029	9.82608	12.1257	10.5658	12.5211	14.048	12.2254	19.8142	11.8013	10.8471	11.8508	8.32305	13.1302	28.0816	11.3864	27.0434	12.2315	1.80483	12.2064	8.37391
12.7612	57.5531	12.0196	16.1289	12.14	4.47394	12.1427	8.10069	12.1642	15.0565	12.5604	13.8204	12.2612	19.5622	11.8358	8.91355	11.8847	11.2844	13.1693	24.4086	11.4224	26.0459	12.2678	1.57907	12.2402	12.5725
12.7986	57.5531	12.058	17.2944	12.1767	7.45759	12.1761	9.15018	12.2008	11.851	12.6009	14.2452	12.3037	21.4278	11.8685	10.6952	11.9209	10.8057	13.2037	25.9132	11.457	28.716	12.305	2.51947	12.2771	6.39937
12.8376	59.1728	12.0972	18.2755	12.2139	8.24822	12.2103	8.82351	12.2433	10.069	12.6406	12.0241	12.3397	19.2041	11.9024	6.73167	11.9662	9.92062	13.2432	26.5614	11.4954	26.9911	12.343	3.67949	12.3155	8.18861
12.879	60.1461	12.132	16.8972	12.2529	8.3947	12.2459	11.9058	12.2829	10.069	12.6797	11.865	12.3751	19.2041	11.9362	11.4238	12.0036	8.64496	13.2774	27.5127	11.5343	26.157	12.3893	2.23006	12.354	8.01055
12.9207	59.1889	12.17	16.8795	12.2918	6.74068	12.2837	8.86295	12.3195	13.9472	12.7173	13.9112	12.4111	19.6427	11.971	11.1383	12.0414	7.81044	13.309	24.4627	11.5692	29.6896	12.422	1.16492	12.3899	10.2949
12.96	57.6161	12.2071	18.2192	12.3266	6.74068	12.3273	9.56412	12.3554	12.2127	12.7558	15.2781	12.4455	20.5276	12.0063	5.72984	12.074	10.7611	13.3485	28.487	11.6107	32.2818	12.4542	2.11724	12.4246	10.2411
12.9966	57.7174	12.2448	13.9483	12.3612	6.74625	12.365	8.71454	12.3912	10.3138	12.7928	15.2781	12.4814	16.5286	12.0418	7.46336	12.1101	8.99453	13.3857	24.4704	11.6449	31.786	12.4905	2.15103	12.4605	9.44635
13.036	61.4282	12.2817	15.9606	12.3976	4.92556	12.3992	9.71224	12.4311	14.0246	12.8345	14.134	12.5184	15.932	12.0778	5.71507	12.1463	9.66032	13.4245	26.4506	11.6812	26.4642	12.5311	3.2726	12.4962	10.4684
13.0775	66.6718	12.3195	15.2249	12.4352	7.16659	12.4377	13.1419	12.4663	15.2325	12.8812	13.9365	12.5575	17.6888	12.1142	7.88287	12.1852	10.2724	13.4651	24.4476	11.7141	28.3968	12.5662	1.0363	12.536	10.061
13.1206	68.3286	12.3596	15.9448	12.47	7.46302	12.4745	8.86873	12.502	12.8171	12.9165	14.6445	12.5939	20.667	12.1505	11.1843	12.2221	8.28953	13.5035	27.8823	11.7493	27.4794	12.603	2.28574	12.5717	8.77344
13.1617	64.9861	12.3965	14.746	12.5041	6.42258	12.5136	8.9209	12.5387	14.2603	12.9521	12.9135	12.6293	16.7155	12.185	7.65749	12.2577	9.97624	13.5435	22.2913	11.7884	27.9269	12.6374	2.48775	12.6068	10.7526
13.1974	64.9861	12.4308	11.4647	12.5398	7.80881	12.5514	12.2212	12.5854	12.7259	12.9902	12.1967	12.6647	19.2243	12.2208	6.4576	12.2971	8.19947	13.5791	24.5965	11.8217	25.8095	12.6732	2.57029	12.6424	12.4173
13.2382	68.2256	12.4712	11.9794	12.58	7.64944	12.5915	10.3124	12.6218	17.0361	13.0297	13.8352	12.703	18.3081	12.2548	9.23465	12.3284	8.07391	13.6196	23.3136	11.8557	28.5162	12.7092	2.85862	12.6806	10.6859
13.2774	65.5232	12.5036	14.28	12.6182	7.38896	12.6314	10.0494	12.6579	17.0361	13.0661	15.7916	12.7376	16.1855	12.2869	9.28956	12.3626	7.57515	13.6541	28.2499	11.8914	25.179	12.7492	1.77494	12.7141	9.70988
13.3139	69.2523	12.5388	12.682	12.6543	6.90723	12.6666	10.6581	12.6987	16.3133	13.1096	12.4434	12.7811	16.4378	12.3275	9.39375	12.3985	6.51702	13.6931	26.9307	11.9308	18.1252	12.7871	2.6586	12.756	7.99832
13.3548	65.453	12.5831	11.2822	12.6916	6.65842	12.7034	10.2294	12.7383	16.9155	13.1508	13.5505	12.8211	17.9559	12.3635	7.38626	12.4335	6.67638	13.7322	26.2562	11.9637	13.9176	12.8222	2.47632	12.7894	9.75011
13.3946	67.6812	12.6216	11.7338	12.7306	7.58205	12.7398	10.2174	12.7773	19.005	13.1903	11.6971	12.8581	16.8665	12.3987	6.40012	12.4698	7.53349	13.7696	24.1749	11.9978	11.6683	12.8564	1.53577	12.8252	8.26074
13.4332	68.2709	12.6601	12.7817	12.7683	7.29727	12.7776	11.4819	12.8152	15.5824	13.229	10.0712	12.8954	17.133	12.434	8.16066	12.5047	8.00799	13.8078	24.9989	12.0292	15.823	12.8925	0.814081	12.863	12.3777
13.4804	63.287	12.699	10.5557	12.8033	7.29727	12.8245	8.69759	12.8539	11.9434	13.267	10.5294	12.9336	19.1903	12.4683	10.1723	12.5415	6.82875	13.8444	26.6254	12.0643	12.7413	12.9385	0.981295	12.8973	9.32606
13.5244	67.612	12.7341	10.9482	12.8382	7.35636	12.8598	9.07376	12.8919	14.1485	13.3035	12.5512	12.9709	14.8538	12.5034	7.29456	12.5764	7.99838	13.8838	23.9	12.1019	9.90569	12.9733	1.93205	12.9312	11.6787
13.5621	67.8179	12.7685	10.8532	12.8768	4.9915	12.8983	9.016	12.9273	8.94957	13.344	8.75705	13.006	17.3447	12.5445	6.76383	12.6113	7.97174	13.9208	24.3159	12.138	7.7866	13.008	2.95036	12.9691	11.0521
13.6012	67.0464	12.8044	9.47195	12.9124	7.21572	12.9358	9.43299	12.9701	6.94851	13.3837	8.83089	13.0407	18.0093	12.5832	4.32355	12.6458	7.33749	13.9589	26.2242	12.1753	10.7772	13.045	2.46793	13.0049	11.9458
13.6442	69.2816	12.8413	13.1067	12.9489	7.70998	12.9737	10.4329	13.0137	2.41277	13.4214	8.51888	13.0781	17.1339	12.6162	4.39662	12.6794	7.92495	13.9948	27.3042	12.209	7.82803	13.0785	3.9083	13.04	10.9794
13.6853	67.9573	12.879	10.2547	12.9848	7.4588	13.0144	9.56108	13.0513	2.80813	13.4591	8.82901	13.1146	17.144	12.6533	9.93122	12.7143	8.1106	14.0349	29.363	12.2445	5.30471	13.1218	4.05314	13.0819	10.6452
13.7355	68.2232	12.9113	12.0908	13.025	8.49328	13.0552	9.67666	13.0901	4.72496	13.4946	10.7069	13.1498	16.8237	12.6866	8.01259	12.75	6.7817	14.0775	27.1863	12.2791	6.72575	13.1573	1.11396	13.1169	9.77809
13.7764	65.5788	12.9526	8.92527	13.0622	7.22525	13.0959	10.1902	13.1308	3.25807	13.5312	8.56713	13.1877	16.4934	12.7203	10.0578	12.7872	7.81585	14.1166	25.5131	12.3152	5.08687	13.1925	1.34396	13.1565	11.9761
13.8119	69.208	12.9921	8.54935	13.1053	7.73788	13.1323	10.6559	13.167	4.69986	13.5708	10.743	13.222	16.4934	12.7549	6.58351	12.8214	7.43466	14.1528	27.1846	12.3556	7.27927	13.2283	1.42324	13.1938	11.2243
13.8542	71.5574	13.0354	9.53372	13.1409	7.81411	13.1746	10.582	13.2059	2.90192	13.6073	9.37011	13.2587	18.1641	12.7905	7.9774	12.8559	6.92027	14.1906	25.94	12.3907	5.89615	13.2634	1.58224	13.2349	11.8169
13.8931	69.3851	13.0696	8.70653	13.1771	7.93745	13.2149	10.084	13.246	5.11323	13.648	9.58039	13.2946	17.6418	12.8259	9.92344	12.8871	5.76891	14.2267	27.6846	12.4258	5.08038	13.3004	2.08718	13.276	11.5079
13.929	72.1303	13.1072	9.2325	13.2153	7.09281	13.2519	6.93514	13.2815	5.72579	13.6886	9.58039	13.3314	17.076	12.8627	6.59004	12.9204	7.31341	14.2608	26.8447	12.4604	7.61314	13.3349	1.6282	13.3109	8.49865
13.9685	72.6797	13.1439	11.567	13.2502	6.46629	13.2875	9.7309	13.3221	4.21298	13.7267	11.2638	13.3676	19.2042	12.8982	5.82922	12.9556	6.59107	14.3051	27.0306	12.4958	7.92335	13.3677	1.91861	13.3494	8.72101
14.0095	74.9361	13.1813	8.03358	13.2852	6.18394	13.3223	9.73473	13.358	2.98056	13.7615	6.12159	13.4043	16.4726	12.9325	10.0738	12.9913	6.58683	14.3413	26.7909	12.5319	5.818	13.4048	0.944245	13.3862	9.43425
14.0496	72.1423	13.2187	9.18783	13.321	6.23412	13.3577	10.6888	13.3954	4.83029	13.7992	6.39716	13.4393	18.4921	12.9668	6.9058	13.029	5.53206	14.3781	25.7568	12.5689	5.19231	13.4385	3.83424	13.4235	9.7575
14.114	74.2039	13.2532	6.85515	13.356	6.97175	13.396	10.6811	13.4325	2.32755	13.8379	6.23152	13.4751	18.5623	13.0003	7.91826	13.0673	4.75318	14.4167	25.4781	12.6025	7.98942	13.4741	1.73979	13.4627	9.60042
14.153	73.3194	13.2912	6.80512	13.3929	8.07179	13.4316	11.2017	13.4695	5.74621	13.8753	3.21382	13.509	18.3877	13.0324	7.03683	13.1013	4.7202	14.453	25.8958	12.6425	5.5952	13.5117	2.04083	13.4991	7.82162
14.192	72.7542	13.3348	8.10218	13.4294	7.42997	13.4702	9.5661	13.5062	4.89528	13.9212	2.92388	13.545	15.8633	13.0674	6.85157	13.1381	4.8457	14.4987	26.5246	12.6841	9.25817	13.549	2.06053	13.5358	8.69457
14.2295	74.7487	13.3723	7.95963	13.4655	7.46539	13.5079	10.7212	13.5454	4.46177	13.9655	4.03363	13.5809	17.4512	13.1012	7.00921	13.1719	5.80543	14.5317	26.6383	12.7245	6.05653	13.5841	3.65505	13.5722	7.77113
14.2665	74.1222	13.4143	8.24877	13.5006	5.25598	13.5459	10.5235	13.5815	5.46093	14.0015	4.55919	13.6194	16.8088	13.1424	5.94595	13.2065	4.03352	14.5676	25.0884	12.7575	7.17863	13.6204	2.77383	13.6067	7.87583
14.3079	75.0332	13.449	7.48301	13.535	6.13764	13.5851	9.90332	13.6244	6.19497	14.0365	4.55919	13.6605	16.8088	13.1742	2.99403	13.2442	2.53147	14.6054	21.3672	12.796	6.87042	13.6563	5.67461	13.654	8.02768
14.3469	73.8737	13.483	9.79339	13.5706	7.12228	13.6226	8.59973	13.6635	4.83262	14.0752	2.7539	13.6969	16.3162	13.2064	4.45965	13.2848	4.1764	14.6458	24.0074	12.8283	7.58404	13.6912	4.48731	13.688	10.2318
14.3848	73.1152	13.5264	7.93536	13.6063	7.12228	13.6602	11.5225	13.7001	6.13739	14.1127	2.39463	13.7376	16.466	13.2432	7.19497	13.3174	5.00277	14.6871	25.1957	12.8667	8.32835	13.7291	4.61997	13.7245	9.10613
14.4325	72.1903	13.5616	9.86835	13.6401	6.35118	13.6979	8.5368	13.7387	3.66177	14.151	2.50027	13.7714	15.1588	13.279	8.36551	13.3533	1.25684	14.726	22.0556	12.904	10.9952	13.7684	4.44883	13.762	11.6631
14.4738	75.29	13.5968	9.71369	13.6752	6.11486	13.7387	9.91424	13.7786	5.58235	14.1908	3.90081	13.8029	15.8195	13.3145	8.89144	13.3883	1.32816	14.7629	27.5863	12.94	9.98001	13.8033	3.67508	13.8003	8.17489
14.5102	75.29	13.6331	9.39062	13.711	7.03142	13.7777	11.1219	13.8137	4.55282	14.2312	4.36658	13.8381	17.7986	13.3497	7.29198	13.4243	3.82129	14.8074	19.8418	12.9757	10.064	13.8381	4.04713	13.8367	7.87936
14.5505	76.6	13.6682	10.3383	13.7483	6.86238	13.8179	10.5768	13.8492	6.64512	14.272	2.323	13.8753	18.2508	13.3854	8.74943	13.4676	2.24948	14.8493	24.0492	13.0094	10.0297	13.8713	3.39917	13.8719	10.4824
14.5955	72.7743	13.7063	14.3905	13.7822	6.89786	13.8545	11.2457	13.8864	6.55616	14.3114	5.52072	13.913	14.8327	13.4157	6.34038	13.4995	2.19039	14.8859	24.5272	13.0512	12.946	13.9091	2.95664	13.9078	10.6564
14.6376	72.0617	13.7414	11.8377	13.8204	4.60461	13.8932	8.69847	13.9271	5.90324	14.3478	4.02044	13.9497	14.6776	13.4551	7.43915	13.5357	1.48058	14.9261	24.5782	13.0894	9.53473	13.9458	3.10109	13.9447	10.9592
14.6769	72.1583	13.7755	13.7927	13.8591	5.43375	13.9303	10.0833	13.9674	8.73832	14.3848	2.51124	13.9929	16.4668	13.4991	7.77228	13.5699	2.58836	14.9653	26.5403	13.1266	9.10291	13.9824	2.81376	13.9825	10.4119
14.7307	69.062	13.812	10.1184	13.8976	5.54171	13.9694	9.64641	14.0126	10.1081	14.4249	2.59398	14.0318	14.8294	13.5334	6.65812	13.6042	3.56654	15.0012	23.0717	13.1679	10.355	14.0191	2.82611	14.019	13.2459
14.7786	70.3978	13.8502	11.9192	13.9328	5.66287	14.006	9.39545	14.0495	5.60631	14.4616	4.87816	14.0686	14.2795	13.5662	6.84795	13.6382	1.46178	15.0401	25.6978	13.2026	9.65483	14.0531	1.87829	14.0523	9.5634
14.825	68.8057	13.8869	15.5455	13.9673	6.39012	14.0455	11.6155	14.0883	7.52057	14.5212	4.74514	14.1063	10.4465	13.6037	8.8896	13.6949	2.66504	15.0774	25.5959	13.2391	8.91682	14.0867	3.46502	14.089	7.42249
14.8725	69.8709	13.9246	12.6459	14.0008	6.82734	14.0839	10.8123	14.1294	6.85903	14.5593	5.76405	14.1431	7.27396	13.6388	9.79298	13.7375	2.66504	15.1133	27.0179	13.275	10.236	14.127	2.53415	14.124	8.78048
14.9158	69.8709	13.9628	12.1104	14.0405	5.12956	14.1224	10.4906	14.1667	8.96777	14.5994	6.18565	14.1786	6.15658	13.6728	7.79385	13.7696	4.37785	15.1502	24.5453	13.3112	12.1004	14.1651	3.48761	14.1613	10.8128
14.9586	69.9978	14.001	13.6027	14.0777	5.12956	14.1631	10.988	14.2145	5.99553	14.6343	4.23003	14.2207	5.39471	13.7061	6.98243	13.8098	3.07248	15.1893	25.6388	13.3496	11.6835	14.2029	3.29112	14.196	10.7626
15.0003	69.6902	14.0407	16.3009	14.1175	7.48081	14.1986	9.80406	14.2539	6.74431	14.6745	6.64619	14.2575	8.35678	13.7405	7.98469	13.8427	3.69568	15.2288	26.7639	13.3842	10.4676	14.2428	5.48523	14.232	11.1075
15.0444	67.9281	14.0806	15.7333	14.1549	5.45897	14.2353	11.5662	14.2937	6.79204	14.7128	3.22103	14.298	6.66373	13.7799	8.96284	13.8755	3.54283	15.2658	28.0495	13.4196	12.3044	14.2858	2.22251	14.2679	8.31525
15.0894	63.1711	14.1169	14.6138	14.1998	4.08562	14.2721	10.4959	14.333	5.48758	14.7517	5.6003	14.3367	5.10275	13.8134	8.46471	13.9182	5.12963	15.3062	23.9745	13.4557	12.5132	14.3206	5.46712	14.304	10.9624
15.134	63.6907	14.158	15.401	14.2362	4.7373	14.3088	11.7789	14.3687	6.29846	14.7908	4.13825	14.3725	3.95302	13.8496	6.87347	13.9516	4.05254	15.345	26.4474	13.4917	10.3527	14.3553	9.36239	14.3404	12.7659
15.1728	66.0329	14.1949	14.6467	14.2715	4.99968	14.3464	10.5096	14.4076	6.17485	14.8298	4.7654	14.4109	2.98967	13.8846	7.76603	13.9843	1.92584	15.3826	24.1605	13.5282	12.4694	14.389	5.28344	14.3783	8.44685
15.216	64.4199	14.242	14.2716	14.3148	5.68934	14.382	10.1157	14.4433	7.58894	14.8669	5.03806	14.4545	3.60694	13.9203	7.42634	14.0178	2.65893	15.4199	22.4996	13.5616	11.4005	14.4255	7.52834	14.4168	9.78115
15.2565	63.27	14.28	16.2467	14.3472	5.88116	14.4177	11.099	14.4825	9.34691	14.905	2.62653	14.4896	4.25437	13.9552	7.62562	14.0512	5.97888	15.4558	26.4487	13.5964	12.6102	14.4593	0.396041	14.4511	10.2361
15.3019	62.0522	14.3151	15.666	14.3834	4.68392	14.4542	10.1542	14.5282	10.6615	14.9438	2.62653	14.5271	4.25437	13.991	8.23629	14.0854	6.41699	15.4906	23.866	13.6297	10.4298	14.5018	3.66815	14.4858	9.03182
15.3451	62.0522	14.3485	18.6892	14.4198	4.68392	14.4902	9.43443	14.5642	9.36288	14.9832	3.1631	14.565	3.41257	14.0266	8.81348	14.1186	6.83426	15.5257	24.709	13.6657	14.22	14.5402	2.97553	14.528	8.36977
15.3833	65.477	14.3936	22.2186	14.4563	4.09547	14.5315	9.74295	14.6034	12.157	15.0225	5.62047	14.6096	2.58109	14.0604	7.4067	14.1525	6.83426	15.5602	29.0636	13.6996	12.4363	14.579	1.78454	14.5638	6.99646
15.4327	61.9484	14.4338	21.093	14.4944	3.56536	14.5692	9.74295	14.6447	10.1306	15.0583	2.87913	14.6464	2.37578	14.0985	8.20833	14.1858	6.91521	15.5962	21.5298	13.7335	11.7093	14.6166	2.51195	14.6008	10.8371
15.4783	59.3649	14.468	19.5755	14.533	5.21386	14.6047	8.44939	14.6824	12.0234	15.0938	1.58804	14.6815	4.19232	14.1302	9.61968	14.2217	5.93033	15.6345	28.156	13.7685	15.8418	14.6559	3.12068	14.6361	9.55896
15.5193	61.3948	14.5088	19.6299	14.5657	3.44917	14.6431	10.0509	14.7221	12.7146	15.1323	1.33164	14.7144	4.01583	14.1631	7.05991	14.2608	5.99665	15.6713	27.4198	13.8031	10.6154	14.695	3.09105	14.6708	9.65697
15.5629	57.6444	14.5445	23.8887	14.5992	4.12914	14.6814	5.69785	14.76	9.45562	15.1705	2.6478	14.7508	2.77967	14.1966	7.57344	14.2949	3.88925	15.7056	26.1143	13.8405	14.8828	14.7321	5.67989	14.7133	8.21811
15.6047	60.696	14.5797	21.9293	14.6339	3.97552	14.7191	7.7895	14.7959	13.387	15.2095	5.17004	14.7864	3.70692	14.231	8.90281	14.3282	4.61336	15.7397	26.5786	13.8758	10.2021	14.7739	3.94881	14.7524	8.6909
15.6484	62.3423	14.6214	19.4662	14.6702	3.31256	14.7562	5.25492	14.8358	12.1547	15.2482	3.94454	14.8305	3.10597	14.2656	7.75621	14.3667	1.63043	15.7761	26.445	13.9116	15.6928	14.8092	3.83441	14.7883	9.60105
15.6904	57.3672	14.6561	22.6679	14.7066	5.08708	14.7924	4.78596	14.8695	12.4989	15.2835	5.49218	14.8673	3.10597	14.2992	6.77123	14.4003	2.02874	15.8153	31.0338	13.9516	11.1798	14.8424	9.83417	14.8254	8.84246
15.7316	57.2029	14.6912	23.9543	14.7431	2.99706	14.832	5.7484	14.906	13.5272	15.325	3.51934	14.9032	2.20294	14.3364	7.52566	14.4335	2.45058	15.8548	30.6684	13.9942	11.1798	14.8792	3.82055	14.862	9.09334
15.7766	56.0827	14.7298	24.9403	14.7789	3.50155	14.8696	3.19978	14.9443	14.4047	15.3686	5.84183	14.9394	3.50821	14.3699	9.36669	14.4728	2.04942	15.8926	33.3871	14.0297	15.5038	14.9163	8.1618	14.9008	8.75813
15.8191	58.8306	14.7664	23.3421	14.8141	3.36025	14.9063	4.10293	14.986	15.2307	15.4075	4.72859	14.9742	2.17903	14.4125	7.49521	14.5075	2.48332	15.9324	30.5713	14.0656	10.415	14.9515	6.41905	14.9363	10.0018
15.8643	55.2027	14.8026	25.5109	14.8485	4.00786	14.9449	3.49705	15.0267	17.2167	15.4464	7.0443	15.0075	4.3329	14.4432	8.19685	14.5409	2.81886	15.9725	29.8271	14.0998	10.8241	14.9896	12.0062	14.9683	9.21907
15.9034	59.3346	14.8419	23.2136	14.883	3.24541	14.9863	6.03048	15.0611	15.771	15.4829	3.25263	15.0473	1.63162	14.4777	7.0536	14.5774	0.86568	16.0196	31.1847	14.1343	11.5432	15.026	5.6695	15.0048	5.47708
15.946	55.2055	14.8776	25.838	14.9188	3.67839	15.0202	6.03048	15.0963	14.7166	15.5195	3.70531	15.0881	0.310345	14.5093	8.44465	14.6124	0.86568	16.0551	33.9496	14.1783	14.1492	15.0614	9.5791	15.041	7.74527
15.9921	51.6138	14.9176	26.2528	14.9552	3.28223	15.0582	3.83544	15.1406	14.1906	15.5572	4.57761	15.136	2.10412	14.5421	7.11868	14.6457	2.54436	16.0905	32.7238	14.213	14.7118	15.0982	10.6388	15.0779	9.26584
16.0369	56.604	14.9554	24.3859	14.9923	3.89574	15.0933	3.72349	15.18	17.6897	15.5945	5.07706	15.172	5.61728	14.5783	6.56931	14.682	2.79073	16.1278	30.2181	14.2481	9.72425	15.1425	10.6986	15.1183	9.18225
16.0825	58.1543	14.9912	24.2442	15.0306	0.697514	15.1312	3.0137	15.2177	15.456	15.63	9.98499	15.2076	5.57643	14.6151	7.03584	14.7163	3.80935	16.1646	28.1492	14.3138	10.1684	15.1774	5.12733	15.1532	4.67056
16.1212	53.5148	15.0276	25.9665	15.0632	3.03938	15.1714	0.96848	15.2546	14.533	15.6662	9.45474	15.2425	4.37751	14.6463	8.29167	14.7512	5.32259	16.2035	36.1617	14.3477	10.3507	15.214	14.2159	15.1887	7.11592
16.1625	56.2284	15.0622	25.6273	15.0996	1.28887	15.2083	1.36112	15.2903	17.334	15.7025	3.86062	15.2787	1.64795	14.6793	7.73546	14.787	3.76103	16.2395	33.0608	14.3907	10.3507	15.2485	8.88373	15.2255	8.16453
16.2091	49.9614	15.096	24.5398	15.1435	1.44062	15.2516	2.76358	15.3278	17.9285	15.7376	10.7922	15.3155	3.48834	14.7123	7.66846	14.8219	4.17818	16.2711	32.0057	14.4235	11.5542	15.2934	14.847	15.2635	10.2455
16.255	50.4411	15.1391	25.5738	15.1802	2.95127	15.2858	4.0161	15.3677	19.542	15.7743	6.3805	15.3507	2.99865	14.7455	9.8375	14.878	5.95239	16.3076	30.0494	14.4593	14.3557	15.3312	10.2834	15.311	4.35267
16.2974	55.6098	15.1742	27.4339	15.218	2.28162	15.3332	2.65687	15.4102	16.1823	15.8107	10.0381	15.3841	4.99983	14.7818	9.55717	14.9272	6.19555	16.3429	34.2802	14.4952	11.599	15.3676	15.361	15.3489	6.99489
16.3453	55.53	15.2101	26.1426	15.2556	2.18364	15.3705	2.04971	15.4479	19.3036	15.8456	7.90334	15.4175	1.04354	14.8141	7.14383	14.9629	6.46569	16.3809	32.7684	14.5285	8.83566	15.4054	12.2798	15.3855	5.08268
16.3871	49.4925	15.252	26.0123	15.2971	1.84709	15.406	2.04971	15.4832	16.3371	15.8868	7.88455	15.454	3.22634	14.8467	7.00793	14.9984	6.46569	16.4216	37.0065	14.5661	12.934	15.44	16.1127	15.4195	7.97239
16.4291	51.7906	15.2905	26.0782	15.333	2.2109	15.4459	2.50701	15.521	17.754	15.9265	10.78	15.4991	2.86957	14.8788	4.55595	15.0317	7.75824	16.4621	33.6162	14.6042	13.7131	15.4757	11.2293	15.4554	5.51347
16.4751	52.8537	15.3288	28.0613	15.3707	4.70848	15.4836	4.01834	15.5594	18.4929	15.9657	8.83442	15.5346	1.99863	14.9132	6.33141	15.0658	7.53794	16.5012	32.0996	14.6415	13.6285	15.5127	12.6372	15.5015	1.62127
16.5157	48.9543	15.3635	26.9149	15.4149	3.66197	15.5173	2.46322	15.5954	16.7565	16.0083	9.31043	15.5713	4.20536	14.9504	6.38455	15.1003	7.49393	16.5371	35.6741	14.6796	12.3041	15.5529	20.5136	15.5371	7.95038
16.561	48.6875	15.3983	26.6101	15.451	3.57159	15.567	1.34248	15.6322	18.0158	16.0465	6.67075	15.6092	1.82645	14.9888	8.52927	15.1342	6.9945	16.5725	34.5048	14.7147	10.9582	15.5908	17.7191	15.5765	2.46363
16.606	51.7644	15.436	28.7929	15.4865	4.95177	15.6022	5.23461	15.6674	20.867	16.0888	9.98022	15.6469	4.72733	15.0246	11.755	15.1673	7.14448	16.6076	35.2731	14.7517	15.1507	15.6274	11.7088	15.6121	6.45986
16.647	49.3528	15.4719	28.9521	15.5291	3.77318	15.638	1.21099	15.7039	22.1774	16.1287	7.49127	15.6833	1.21785	15.0658	9.99399	15.2054	8.34042	16.6493	33.9055	14.7896	15.1904	15.665	16.4167	15.6494	6.46374
16.6897	48.0441	15.5069	29.2292	15.5644	4.66807	15.6737	1.91778	15.7416	22.7447	16.1702	11.9357	15.7177	1.43605	15.1004	6.34998	15.2415	7.40367	16.6871	33.7677	14.8246	15.1904	15.7019	12.4704	15.6912	6.26831
16.7344	52.5832	15.5414	29.1504	15.6002	5.8317	15.7117	1.67916	15.7767	21.392	16.2053	10.1539	15.7508	2.35515	15.1371	7.9901	15.2773	10.1569	16.7202	34.1726	14.863	12.6791	15.7389	15.8067	15.7265	6.72633
16.7771	49.4072	15.579	29.6292	15.638	5.23125	15.7506	1.6677	15.8166	20.6817	16.2432	10.9309	15.7844	2.33306	15.1762	8.07638	15.3137	10.3246	16.7574	34.6475	14.8985	14.2799	15.7727	17.8603	15.7641	3.4545
16.8237	44.4069	15.6134	28.4715	15.6739	3.97825	15.7899	1.84209	15.8532	20.9335	16.2808	10.6981	15.8197	1.4473	15.2177	9.66985	15.3502	9.59542	16.796	37.2	14.9368	12.4188	15.8059	11.7844	15.8085	4.96412
16.8685	48.1535	15.6485	30.4278	15.7098	4.79319	15.8263	3.33548	15.8908	25.5934	16.3254	11.0358	15.8576	3.8705	15.2545	10.9495	15.3907	10.2728	16.8336	36.0688	14.9738	11.87	15.8444	14.357	15.8444	6.39191
16.916	46.9505	15.6835	29.3962	15.7518	2.50716	15.8653	4.90655	15.927	20.8456	16.3645	11.3697	15.8917	4.48311	15.2904	13.9112	15.4366	10.2728	16.8701	36.0688	15.0097	11.893	15.8809	14.0998	15.8807	5.22212
16.9573	48.4	15.7272	29.3694	15.7858	4.21263	15.9037	1.046	15.9647	20.7335	16.4037	12.0298	15.9276	4.63009	15.3242	13.5168	15.4723	10.7011	16.9061	33.0685	15.046	13.3594	15.9156	9.89796	15.9224	5.79579
17.0017	47.1922	15.7634	31.4864	15.8232	2.83885	15.9416	2.87807	16.0004	20.7186	16.4442	10.3738	15.9689	4.44259	15.3605	8.95544	15.5079	10.8776	16.9451	33.2546	15.0999	11.6504	15.9532	13.2754	15.9583	4.64846
17.046	47.893	15.806	29.6363	15.8674	3.44745	15.9799	3.88231	16.0365	18.4198	16.4867	10.6114	16.0148	2.63107	15.395	6.87944	15.5438	11.0927	16.9811	28.4482	15.1475	12.5343	15.9915	16.6507	15.9965	3.95528
17.0874	43.9457	15.8415	30.6442	15.9043	3.11502	16.0159	2.017	16.0754	15.94	16.5234	10.4882	16.0504	4.26805	15.4296	11.5448	15.5856	13.3567	17.0203	30.6564	15.1877	12.4528	16.0306	12.6546	16.0318	4.60635
17.1308	43.3719	15.8807	28.3618	15.9405	1.91913	16.0545	3.62	16.1163	16.0134	16.5694	10.8528	16.093	5.01378	15.4643	9.99049	15.6189	13.557	17.0614	32.6251	15.2245	12.4528	16.068	11.7031	16.0646	5.33614
17.1744	44.2255	15.9191	30.371	15.978	3.43247	16.0916	1.29658	16.1581	17.182	16.6078	10.7311	16.13	3.42102	15.4993	12.9409	15.6784	13.2259	17.101	31.3244	15.2605	10.249	16.1071	10.9675	16.1021	4.60045
17.2194	44.6748	15.9539	30.008	16.0128	1.90663	16.125	4.46311	16.1945	17.9527	16.6481	13.9157	16.1661	5.36941	15.5421	13.8425	15.7139	16.415	17.1364	32.868	15.2969	14.616	16.144	12.2422	16.1411	3.93448
17.2649	49.0591	15.9887	29.6191	16.0521	1.95331	16.1622	3.66239	16.2286	13.7139	16.6861	13.7761	16.2007	6.02653	15.5778	14.7314	15.7589	15.9237	17.1847	26.7643	15.328	12.5626	16.1811	9.53664	16.1793	4.10244
17.3122	46.0931	16.0258	31.5656	16.0864	1.96681	16.1994	4.26454	16.2644	15.9947	16.7218	10.9839	16.2382	6.30611	15.6103	14.2868	15.7951	16.5585	17.2192	26.7643	15.3683	11.3464	16.2192	14.3291	16.2141	4.07907
17.3543	47.9784	16.061	30.2118	16.1249	3.77179	16.2346	4.26454	16.3045	14.9785	16.7568	11.8169	16.276	7.24029	15.6434	11.4607	15.8293	16.5585	17.2593	28.8911	15.4045	12.5217	16.2528	14.1321	16.2482	9.05131
17.3986	47.9681	16.0967	32.2307	16.162	3.56779	16.2704	4.5228	16.3392	13.65	16.7921	14.2661	16.312	4.9313	15.6867	17.5996	15.8642	15.1112	17.2939	27.2395	15.4388	13.3393	16.2902	11.3174	16.2835	5.10999
17.4443	45.381	16.1397	29.3008	16.2008	4.49311	16.3086	5.12042	16.3752	12.8006	16.8285	12.8477	16.3464	6.27439	15.7261	14.2069	15.9023	14.5841	17.329	24.9722	15.4727	12.7232	16.3256	7.49962	16.319	3.42288
17.4881	48.4718	16.1753	28.728	16.2393	4.48678	16.3447	6.11954	16.4107	11.7022	16.8652	10.6936	16.3823	9.08934	15.7611	16.3562	15.9413	16.7667	17.3665	27.1157	15.5072	13.1947	16.3632	7.3741	16.3555	5.82342
17.5329	46.6644	16.2111	28.0401	16.2761	6.19204	16.3792	7.55338	16.4476	11.5038	16.9135	11.8281	16.4153	6.69734	15.7948	14.0656	15.9873	17.1938	17.4023	24.4427	15.5396	10.3929	16.3977	6.64412	16.3905	6.34336
17.5777	45.5472	16.246	27.0674	16.312	6.14619	16.4166	5.24688	16.4845	12.1298	16.9525	14.0244	16.4482	8.99104	15.8336	15.9015	16.0218	15.6012	17.4389	28.3369	15.5758	10.1888	16.4369	8.85795	16.4275	8.60984
17.6209	48.8115	16.2838	27.6237	16.3478	5.92032	16.4546	5.02646	16.5231	9.48491	16.9941	12.5245	16.4843	10.8355	15.8734	17.9022	16.0567	15.8799	17.4782	25.094	15.6108	10.43	16.4725	4.34063	16.4637	6.76436
17.6638	48.2155	16.3203	28.9334	16.3862	6.61872	16.4908	5.16053	16.5596	9.5282	17.0366	13.6022	16.5191	8.29874	15.9069	15.7536	16.092	16.2459	17.5153	27.2638	15.6447	11.0323	16.5106	2.37575	16.4992	9.56842
17.7069	50.4837	16.3584	30.3647	16.425	6.81603	16.532	5.76123	16.5977	8.48216	17.0741	14.1978	16.5525	9.76086	15.9476	18.2528	16.1274	14.8022	17.5527	27.2137	15.6803	11.0323	16.5468	4.62383	16.5338	9.72225
17.7429	52.1776	16.3966	27.8357	16.4634	6.42463	16.57	5.19437	16.6375	8.52314	17.1128	13.7059	16.5893	6.50002	15.9823	17.9577	16.1631	18.8628	17.5921	23.9356	15.724	12.8813	16.5833	5.19939	16.5675	6.13205
17.7883	50.3507	16.4354	28.0569	16.4997	6.59357	16.6061	5.90222	16.6733	6.8332	17.1532	16.1499	16.6249	9.81164	16.0193	18.2868	16.198	16.4485	17.635	21.7746	15.7598	10.5922	16.6161	6.66942	16.614	2.88856
17.8338	50.3168	16.4806	28.5824	16.5337	7.15293	16.6391	5.06355	16.7134	6.87519	17.1908	12.6447	16.6616	10.7585	16.0535	17.8527	16.2319	18.7959	17.6733	27.5694	15.7942	9.37365	16.6547	8.01297	16.649	9.41196
17.8736	50.6837	16.5186	30.4187	16.5721	6.4608	16.6786	7.46064	16.7547	5.57579	17.2285	14.5622	16.6972	7.89699	16.0889	16.2795	16.2748	18.7959	17.7095	27.5694	15.829	11.2968	16.6913	4.0529	16.6848	6.81666
17.9138	51.5953	16.5555	28.4173	16.6095	6.54959	16.7126	7.46064	16.793	6.26778	17.2663	14.5356	16.7312	8.27918	16.1264	15.3348	16.3087	18.4359	17.7456	25.9275	15.8665	11.4604	16.7284	2.31912	16.7232	5.37191
17.956	51.1575	16.5944	28.045	16.6466	7.15751	16.7486	6.23161	16.8314	6.78202	17.3022	11.1987	16.7644	12.1364	16.1619	18.4065	16.3505	17.9015	17.7846	25.729	15.9045	11.9892	16.7631	2.20906	16.7602	9.11316
18.0012	57.2253	16.6305	29.5411	16.683	6.90624	16.7831	5.9177	16.8731	4.8529	17.3392	12.8476	16.802	10.2732	16.1972	18.2893	16.3865	19.1214	17.821	21.588	15.9395	10.2833	16.797	2.72678	16.7965	8.89547
18.0479	52.5532	16.6682	28.9819	16.7165	6.15726	16.819	9.06064	16.9124	5.16768	17.375	11.0886	16.838	11.1369	16.2328	18.8913	16.4192	18.3343	17.8568	24.4286	15.974	8.08449	16.8384	2.20985	16.83	3.80444
18.0951	57.7396	16.7025	25.7559	16.7516	6.89865	16.8559	6.92101	16.9531	3.48118	17.4145	14.3252	16.8762	9.53542	16.2693	19.7025	16.4792	19.7203	17.8941	19.4404	16.0101	12.1373	16.8792	1.84423	16.8716	8.84123
18.1398	56.9188	16.7375	28.0308	16.7953	7.27825	16.917	10.121	16.9908	3.64984	17.4557	13.2512	16.9168	10.9435	16.3046	18.8811	16.5114	20.4473	17.9308	21.9604	16.0451	7.40675	16.9137	3.91916	16.9085	6.82715
18.1842	55.2136	16.77	26.1734	16.8397	7.41787	16.9534	6.74506	17.0305	4.01928	17.4944	13.9062	16.9564	8.83935	16.3425	16.7269	16.5456	18.5389	17.9686	20.5064	16.0822	9.78245	16.9479	4.3961	16.9473	6.61252
18.2283	56.4643	16.8039	25.035	16.8755	6.7037	16.991	6.5199	17.0663	2.11535	17.5349	12.8012	16.9936	11.1749	16.3774	19.0792	16.591	19.0275	18.0167	22.9101	16.1188	8.59172	16.9835	1.51241	16.9842	11.1969
18.275	55.7181	16.8391	27.6571	16.9101	8.02632	17.0299	6.73724	17.1045	2.81374	17.5784	12.7869	17.0312	10.4984	16.4106	18.9574	16.627	17.8357	18.0543	25.3121	16.1536	8.42912	17.0223	3.55764	17.023	6.66021
18.3197	55.6034	16.8861	19.2823	16.9458	6.10815	17.066	9.21038	17.1422	3.65515	17.6192	14.2587	17.0653	10.6925	16.4443	17.044	16.6606	17.8357	18.0922	25.3121	16.1875	4.85162	17.0571	1.79413	17.0611	6.67564
18.3675	58.1269	16.9235	11.9771	16.981	8.07901	17.1054	9.21038	17.181	2.95383	17.6582	12.4911	17.1018	12.6491	16.4843	20.2025	16.6975	18.2079	18.1287	18.4326	16.2224	10.8334	17.0955	1.79413	17.0978	7.26222
18.4132	58.994	16.9597	13.8594	17.0173	7.99261	17.1461	7.86484	17.2223	2.71047	17.6951	10.6227	17.1389	12.294	16.5186	15.5478	16.7435	17.3421	18.1693	25.6791	16.2571	7.2626	17.1403	3.10614	17.1334	9.17406
18.4569	61.5738	16.9961	37.9735	17.059	7.51841	17.1822	8.55983	17.263	1.81936	17.734	13.2217	17.1757	11.1874	16.5517	19.1327	16.7798	19.1494	18.2098	22.3332	16.2989	5.75144	17.177	2.53358	17.1685	10.63
18.4979	61.0895	17.0426	59.4601	17.0927	8.41706	17.2197	8.37014	17.2999	0.467531	17.7714	14.0072	17.2121	11.9342	16.5876	19.7254	16.813	18.2926	18.2537	18.2587	16.336	6.17252	17.2135	2.09584	17.2049	5.74126
18.542	60.4624	17.081	81.8638	17.1278	8.95911	17.2594	8.59252	17.337	3.82327	17.8095	14.1335	17.2476	12.8003	16.6244	19.8381	16.8476	18.6655	18.2914	19.4286	16.3712	8.30364	17.2477	2.88453	17.2439	9.46275
18.5828	62.6544	17.1184	80.3084	17.1639	6.68447	17.2966	10.0026	17.376	5.18875	17.8477	13.1817	17.2888	13.4284	16.6559	18.9573	16.8799	18.7172	18.3365	20.0381	16.4099	6.80168	17.2844	3.1496	17.2789	9.0229
18.6269	64.0564	17.1531	81.6584	17.1984	9.19515	17.3318	8.63864	17.4114	2.12052	17.8838	12.9776	17.325	13.3984	16.6908	18.5611	16.9147	17.9195	18.3859	24.751	16.4474	6.47244	17.3208	2.71105	17.3187	5.55692
18.669	62.4328	17.1879	84.0755	17.2399	7.39914	17.3685	8.48602	17.4552	8.00661	17.9187	13.4518	17.371	12.2614	16.7242	19.0067	16.9497	17.0686	18.4236	17.3101	16.4825	6.47244	17.357	2.62873	17.3527	9.31345
18.7147	60.9333	17.2254	81.9574	17.2742	8.64416	17.4053	9.82449	17.4939	4.51285	17.9569	14.0655	17.4079	14.1524	16.7586	19.1959	16.9864	19.9266	18.4588	19.3013	16.5193	8.16956	17.393	2.7421	17.3905	9.19664
18.7583	60.3246	17.2627	83.8496	17.3089	9.31353	17.4445	9.53797	17.5362	7.15654	17.9909	11.3678	17.4414	12.9278	16.7934	19.0307	17.0222	16.995	18.4969	19.8552	16.5533	6.86035	17.4285	1.50743	17.4278	9.6915
18.8035	64.673	17.2996	81.9651	17.3426	8.5869	17.4825	8.97542	17.5728	7.23265	18.0349	13.4332	17.4793	13.7929	16.8346	18.2706	17.0581	19.8061	18.5304	16.4694	16.5895	7.56514	17.4637	2.64546	17.4618	8.30173
18.8494	63.5578	17.3395	81.4715	17.3777	7.63172	17.5226	8.61665	17.6137	7.646	18.0748	9.05737	17.5154	12.0517	16.87	19.765	17.0965	18.3582	18.5641	20.7299	16.6263	7.03238	17.4988	1.56647	17.4957	7.15471
18.901	64.9089	17.3744	84.5194	17.4147	9.11645	17.561	11.28	17.6527	6.86114	18.118	8.88703	17.5522	13.7598	16.9051	20.0721	17.1312	18.3582	18.5998	21.2276	16.6616	7.69375	17.5355	1.56647	17.5307	5.97106
18.943	64.9185	17.4116	84.0225	17.4508	8.42832	17.5998	8.94396	17.6933	13.8206	18.1545	10.4129	17.5856	10.731	16.9501	20.4266	17.1667	19.6091	18.6343	23.565	16.698	7.56314	17.5704	4.90747	17.5689	5.99646
18.9837	65.793	17.4495	81.9766	17.4904	9.90263	17.6429	9.99373	17.7312	11.019	18.1919	10.3645	17.6202	9.36501	16.9847	21.93	17.2023	16.9229	18.6745	20.4614	16.7339	5.25926	17.6136	6.25359	17.6053	12.6445
19.0272	63.2153	17.4867	84.4469	17.5256	8.91664	17.6828	11.8462	17.7751	7.79141	18.2352	11.2635	17.6604	4.31749	17.0181	21.3601	17.238	20.1886	18.7143	20.413	16.7677	8.4375	17.6537	3.90121	17.6414	11.5072
19.0655	62.9337	17.5239	90.3276	17.5727	10.1565	17.7194	9.30265	17.8155	12.8065	18.2751	5.64111	17.696	4.55759	17.0512	21.8631	17.2738	20.0807	18.7557	21.349	16.8013	5.98028	17.6905	4.416	17.6774	8.65586
19.1103	63.4621	17.5624	87.7164	17.6076	11.0237	17.7586	8.28415	17.854	14.3689	18.3166	8.97878	17.7382	5.61974	17.0897	20.4505	17.3107	17.7421	18.794	18.9392	16.836	5.17457	17.7308	3.44161	17.7128	10.3755
19.1522	66.3393	17.6008	83.1507	17.6418	7.98985	17.798	9.99125	17.8906	10.33	18.3535	9.86505	17.7763	4.8368	17.1258	19.528	17.3434	18.9145	18.8327	16.7483	16.8702	7.90397	17.7665	2.15181	17.7478	7.67603
19.1923	65.7217	17.6356	68.6101	17.678	8.82613	17.8403	9.91188	17.9308	12.9622	18.3897	8.99111	17.8135	5.88766	17.1596	19.2448	17.3764	20.3484	18.8684	17.5472	16.9033	6.29208	17.8011	5.78077	17.7832	13.7435
19.2391	64.074	17.6744	57.7832	17.7145	9.19805	17.8792	8.19915	17.9693	14.005	18.432	8.91588	17.8516	4.70353	17.1945	19.2407	17.413	19.6012	18.9067	18.4454	16.9369	6.29208	17.8451	4.87506	17.8183	9.51646
19.2811	66.6272	17.7121	60.7752	17.7498	10.3923	17.9139	9.10124	18.008	11.4076	18.4722	10.2313	17.8882	5.78453	17.2334	18.7721	17.4476	18.3126	18.944	18.4454	16.9705	7.76933	17.8803	2.64061	17.8599	7.72197
19.3205	67.7023	17.7477	59.1679	17.7878	8.88919	17.9496	9.10124	18.0429	12.8486	18.5081	10.6228	17.9293	5.40831	17.2702	17.8116	17.4817	18.1645	18.9779	20.708	17.0058	6.29335	17.9139	2.64061	17.9011	9.3981
19.3633	67.1177	17.7869	55.4237	17.8326	10.5396	17.999	9.95592	18.0867	17.5057	18.5493	9.46306	17.9644	4.63597	17.3121	20.1414	17.5175	18.5933	19.0145	18.1349	17.0408	7.18394	17.9518	5.47705	17.9415	10.408
19.4062	69.8933	17.8237	60.2682	17.8696	10.1739	18.0427	10.2332	18.1215	12.1784	18.5859	10.4761	17.9991	6.22524	17.346	19.9183	17.5502	19.3278	19.05	21.2162	17.0779	5.36116	17.998	4.08603	17.9768	10.0801
19.4471	69.7834	17.8621	59.6182	17.9058	10.4752	18.0826	9.20736	18.1562	15.0874	18.6261	9.63947	18.0344	6.06641	17.3809	18.6149	17.584	17.9829	19.0857	21.7387	17.1131	7.11183	18.0369	4.91646	18.0133	9.18845
19.4939	69.0717	17.8989	53.5586	17.9418	12.1056	18.1215	9.93855	18.1953	15.4342	18.669	7.81861	18.07	5.28061	17.4139	19.3089	17.6196	18.736	19.1222	20.0432	17.1477	7.81647	18.0737	4.65595	18.0587	11.2668
19.5406	70.502	17.9329	57.4848	17.9785	11.0006	18.1615	10.4917	18.2359	14.6249	18.7097	6.9647	18.1036	6.58136	17.4471	17.4797	17.6792	16.3957	19.1583	21.8606	17.1835	9.10077	18.1128	5.04659	18.0937	10.4847
19.5839	67.505	17.9694	52.0775	18.0196	13.071	18.1971	10.6141	18.2733	15.0723	18.7505	6.89708	18.1423	6.51316	17.4831	19.872	17.7147	16.8762	19.1954	21.0825	17.2182	10.7634	18.1487	2.30718	18.1281	8.87126
19.6238	64.3177	18.0042	59.4865	18.0585	13.4187	18.2329	9.66249	18.3163	14.2344	18.7861	6.43981	18.1779	4.52128	17.5177	19.2512	17.7476	16.326	19.2312	18.8207	17.253	7.08896	18.1843	2.85805	18.1651	8.61686
19.6686	66.8493	18.0397	53.5768	18.0957	13.0189	18.2688	9.17063	18.3583	15.7094	18.8258	6.9639	18.2127	4.94087	17.552	16.9744	17.783	17.3073	19.2669	22.8872	17.2878	8.62318	18.2279	4.55257	18.1988	11.0607
19.7121	69.0666	18.0771	50.3258	18.1327	13.0731	18.3068	11.063	18.3998	18.8384	18.8624	5.10309	18.2477	7.06737	17.5874	18.5655	17.8174	17.9717	19.306	18.4284	17.3248	8.25489	18.2663	3.97659	18.2354	13.6273
19.7553	69.4804	18.1155	51.7524	18.1707	10.291	18.344	9.58288	18.4363	15.3648	18.9012	5.68025	18.2856	7.00856	17.6213	18.6951	17.855	14.649	19.3485	21.8247	17.3612	8.25489	18.3009	4.15535	18.2717	10.415
19.7983	64.3231	18.1492	50.7116	18.2084	13.0767	18.379	9.78277	18.4718	15.0878	18.9384	9.00359	18.3237	6.05535	17.6549	18.6419	17.8917	14.0758	19.3901	19.2555	17.3983	9.28327	18.3366	7.75059	18.3083	8.56386
19.8412	66.0604	18.1842	50.7116	18.2457	11.469	18.4136	10.8362	18.5104	18.8706	18.9826	7.98371	18.3604	6.55603	17.6971	16.9988	17.9245	14.0758	19.4299	20.0766	17.4343	9.98829	18.3737	3.73159	18.3454	13.015
19.8816	65.2626	18.2204	53.1682	18.2843	12.6789	18.4544	8.77649	18.5498	13.7449	19.0253	3.32553	18.3992	6.24139	17.7337	18.4617	17.9579	11.4855	19.4714	19.5883	17.4657	9.54832	18.4085	6.37219	18.3812	11.4145
19.9283	63.6859	18.2551	51.9067	18.3234	10.4221	18.4921	10.8343	18.5861	19.4721	19.0606	6.36658	18.4337	5.90323	17.7698	19.4533	17.9903	9.70459	19.5099	16.1592	17.5003	10.3293	18.4424	3.58755	18.4246	8.38257
19.9717	65.7527	18.3005	48.3319	18.3579	11.1812	18.529	9.77659	18.6225	15.3555	19.0979	5.11722	18.4735	6.92967	17.8056	17.1706	18.0253	6.84826	19.5454	19.7936	17.5393	11.1376	18.4806	4.33565	18.4619	10.1273
20.017	60.9147	18.342	55.1281	18.3925	10.832	18.5635	7.6933	18.6604	17.3878	19.1392	7.37487	18.5128	5.77211	17.839	16.2839	18.0584	9.21562	19.58	19.6292	17.5749	10.8378	18.5172	4.00255	18.5049	12.8625
20.0623	61.9238	18.3807	51.1996	18.4291	9.31843	18.5992	9.01538	18.7009	17.4326	19.18	5.98264	18.5598	7.00331	17.8705	16.9353	18.0931	7.81075	19.6163	14.4625	17.6119	10.8371	18.5566	3.05454	18.5435	10.7851
20.1038	63.6319	18.416	49.8084	18.4661	8.54829	18.6363	7.29367	18.7381	14.7466	19.2208	5.13144	18.5977	5.55728	17.9061	17.1146	18.1321	7.01794	19.6555	19.2638	17.6484	13.7868	18.5923	1.31395	18.5818	9.29563
20.1503	59.7853	18.4531	57.3445	18.5032	12.7548	18.6752	8.14945	18.7805	13.4334	19.2637	6.50538	18.6336	5.96359	17.9423	17.722	18.1666	4.27801	19.6955	20.3618	17.6851	12.2528	18.6299	5.46069	18.6178	11.6358
20.1997	62.4453	18.523	55.7558	18.5382	9.93805	18.7139	7.82824	18.8231	14.0512	19.3041	4.27316	18.6722	6.56551	17.9865	15.6155	18.1993	4.21855	19.7296	20.2728	17.7195	13.3494	18.6761	2.75	18.656	10.813
20.2428	62.3403	18.5593	58.0371	18.5726	10.3309	18.7516	9.59828	18.8597	13.2624	19.3414	3.61945	18.709	6.20521	18.0313	15.5976	18.2382	5.17215	19.7632	20.2728	17.7587	14.1797	18.7119	2.88797	18.6917	10.6037
20.2868	64.7593	18.5972	58.0371	18.6056	10.6811	18.7969	9.59828	18.8987	17.4572	19.3802	6.68337	18.7435	5.61279	18.0727	16.06	18.2744	5.32913	19.7982	18.2874	17.7959	12.7259	18.7493	2.88797	18.7306	12.5063
20.3278	60.7202	18.6342	54.6175	18.6411	10.5205	18.8323	6.87775	18.9338	16.6247	19.4197	3.41559	18.7857	5.17613	18.1132	14.7742	18.3086	3.90579	19.8337	19.3719	17.8329	12.062	18.7915	4.658	18.7636	9.44779
20.3683	60.7411	18.6729	53.6437	18.6801	9.9792	18.8686	7.84379	18.9713	14.6921	19.4581	4.96296	18.8232	6.61915	18.1483	13.283	18.3439	5.0664	19.8693	18.3043	17.8666	11.9336	18.8264	3.35736	18.8016	10.1579
20.4135	58.4732	18.7082	48.33	18.7157	14.0873	18.9094	9.28352	19.0215	15.9264	19.4963	5.5799	18.8591	6.66518	18.1803	13.3872	18.3814	5.0664	19.9073	17.7337	17.9009	12.6686	18.8625	2.2633	18.8377	11.804
20.4585	61.4448	18.746	51.0729	18.7508	11.4104	18.9443	6.97276	19.059	15.1392	19.5386	4.56801	18.8962	5.86904	18.2472	14.8723	18.4191	5.217	19.945	17.4238	17.9345	11.2884	18.8999	1.91762	18.8741	13.0128
20.5052	59.3238	18.7914	48.7549	18.7883	12.8352	18.9806	7.28168	19.0967	14.9756	19.5766	5.06953	18.9343	6.54675	18.2837	14.8723	18.4554	5.19687	19.9844	22.1964	17.9692	14.4872	18.9373	3.6118	18.91	9.14521
20.5481	63.471	18.8282	50.4431	18.8223	13.5906	19.0195	7.413	19.1338	15.2153	19.616	3.95922	18.9743	7.2277	18.318	15.2457	18.4892	5.94441	20.0195	16.2931	18.0065	11.3968	18.9736	2.62694	18.949	8.01888
20.5961	63.0569	18.8622	51.8611	18.8612	13.5185	19.0523	8.03919	19.1681	12.2538	19.6546	4.69259	19.0141	5.99589	18.3547	10.7767	18.526	2.85262	20.0588	18.2389	18.04	14.5792	19.01	3.51747	18.9874	7.90929
20.6413	60.8569	18.897	48.7031	18.8954	11.1273	19.0926	8.05158	19.2084	12.53	19.6994	6.03235	19.0522	6.49381	18.4006	13.2417	18.5607	2.52278	20.0969	19.3259	18.0754	13.847	19.0444	4.807	19.024	11.4368
20.6816	62.8735	18.9319	51.8854	18.9326	9.52521	19.127	7.73819	19.2493	10.6951	19.7403	7.77449	19.0897	6.35233	18.4373	12.7925	18.6003	2.57077	20.1335	21.0267	18.1116	12.0613	19.0802	3.06229	19.0598	8.67915
20.725	57.8505	18.9656	51.3194	18.968	10.3266	19.1609	6.20617	19.2864	14.9871	19.7801	5.86136	19.1266	6.12143	18.4705	15.8187	18.6419	3.78338	20.1698	19.3864	18.1554	11.7512	19.1165	4.00675	19.0961	8.19135
20.7694	59.1872	19.0043	53.1462	19.002	12.6087	19.2011	7.18334	19.3243	12.8281	19.8178	6.89307	19.1649	4.94404	18.5052	14.8434	18.6759	2.60054	20.2041	18.1886	18.1938	11.7512	19.1533	5.30522	19.1377	10.7696
20.8114	58.2747	19.0445	53.1462	19.0384	11.4482	19.239	7.28184	19.3583	15.5393	19.8554	7.85594	19.1989	4.68886	18.5398	15.3015	18.708	2.1791	20.2426	18.4099	18.2323	11.8817	19.1915	3.85812	19.1738	6.68876
20.8584	58.1338	19.0823	52.5457	19.0714	9.10809	19.2768	8.38772	19.3982	14.3148	19.8947	5.23689	19.2353	5.93519	18.5734	12.4267	18.7413	1.79548	20.2796	20.333	18.2696	11.9178	19.2324	3.85812	19.2162	9.09528
20.9026	57.933	19.1235	50.1335	19.1084	12.6979	19.3157	6.58212	19.4369	14.7361	19.9301	7.12127	19.2721	6.01941	18.6083	10.3941	18.7759	1.9031	20.3155	19.4545	18.3048	11.4674	19.2723	10.1197	19.2563	9.61146
20.9477	57.3361	19.163	47.2776	19.1474	12.5008	19.3521	7.01419	19.4723	15.1862	19.9699	6.80311	19.3089	4.82191	18.6404	9.54951	18.8098	1.9031	20.3681	22.4063	18.3415	11.7157	19.3087	8.81565	19.2911	8.49176
20.9927	57.8946	19.2001	50.5489	19.1827	12.1751	19.3888	7.37008	19.5113	13.0202	20.0076	6.0991	19.3459	5.40422	18.6712	11.728	18.8459	0.513434	20.4015	22.7714	18.3847	16.5837	19.3424	13.6005	19.3306	12.6027
21.0299	59.0637	19.2367	47.1351	19.2175	12.6529	19.4256	6.94346	19.5544	12.8524	20.0444	4.18012	19.3821	4.55802	18.7032	11.728	18.8833	2.32878	20.4399	22.9664	18.42	13.8254	19.3776	11.644	19.3662	11.0482
21.0731	54.4511	19.2755	42.8395	19.2504	13.6395	19.4662	8.49757	19.5925	14.4051	20.0844	4.67049	19.4193	5.29237	18.7366	11.2176	18.9191	1.10819	20.4775	23.1287	18.4571	11.0271	19.4296	9.8385	19.4024	9.22914
21.1178	54.8933	19.3137	45.4825	19.2884	13.2324	19.5028	6.56073	19.6335	12.4898	20.1213	3.64782	19.4579	5.91879	18.77	10.9015	18.9555	2.46678	20.5186	20.808	18.4946	12.6958	19.4739	11.2623	19.4435	9.82684
21.1573	56.4694	19.3554	45.2595	19.3288	11.9682	19.5411	6.70136	19.6704	12.0461	20.1663	6.46121	19.4948	5.8959	18.8028	5.91051	18.9957	2.44196	20.5583	21.5241	18.5313	11.2919	19.5165	7.69337	19.4792	7.80955
21.2005	52.4408	19.3937	41.8827	19.3651	14.5144	19.5862	5.42183	19.7084	14.424	20.2045	3.83336	19.532	4.08792	18.8391	12.9026	19.0337	1.99583	20.5949	19.8983	18.5661	11.6144	19.5518	13.0498	19.5178	7.80919
21.25	55.5235	19.429	41.8827	19.4016	10.4067	19.6212	6.80921	19.7466	15.0009	20.2444	5.77927	19.5737	5.98664	18.8732	6.52531	19.0724	1.59486	20.6302	19.8983	18.6032	13.0462	19.5901	9.03849	19.5549	7.22561
21.295	55.1614	19.4631	40.0206	19.4369	12.1879	19.6567	6.80921	19.7842	13.4823	20.2861	5.54267	19.6072	6.12651	18.9079	8.17259	19.1187	0.485114	20.6704	24.7752	18.6446	13.9655	19.625	9.03849	19.5939	7.02752
21.3412	52.5601	19.4997	42.5116	19.4712	14.8974	19.6908	5.2715	19.8226	12.2713	20.3272	6.72526	19.6481	5.26021	18.9419	6.04125	19.1536	1.6996	20.7079	19.6981	18.6987	13.3764	19.6605	11.6865	19.6304	7.0694
21.3843	52.9681	19.5385	43.5671	19.5105	14.8456	19.7263	4.72117	19.8605	12.289	20.3639	4.04215	19.6848	5.58233	18.9767	9.46619	19.1888	1.6996	20.7452	24.7734	18.7376	12.8131	19.6979	14.2986	19.6684	9.98898
21.4304	51.3968	19.5755	46.4188	19.5502	12.9545	19.7598	5.25305	19.9	3.88015	20.4036	4.52611	19.7226	5.78548	19.0123	6.5686	19.2282	3.56658	20.7782	20.4841	18.7708	11.6525	19.734	9.79854	19.7061	13.1322
21.4761	55.0306	19.6153	40.5795	19.5869	13.7311	19.7945	5.28046	19.9379	9.2042	20.4423	3.3656	19.7611	3.79684	19.0564	7.2263	19.2659	0.327064	20.8125	24.7892	18.8099	13.3755	19.7717	14.1806	19.7435	7.51745
21.519	49.9325	19.6616	42.9422	19.6207	13.7579	19.834	7.58815	19.9759	7.12929	20.479	3.53993	19.799	6.40969	19.0905	7.82396	19.3035	2.15639	20.8483	26.0447	18.8475	11.6254	19.8131	15.0411	19.7806	7.15729
21.5677	51.3318	19.711	45.1341	19.6564	12.6765	19.875	6.24324	20.0129	5.9789	20.5175	8.62573	19.8388	4.21056	19.1246	3.66949	19.3434	2.64511	20.886	23.4152	18.8813	11.9297	19.8477	11.3893	19.8158	5.80874
21.6108	51.2902	19.7465	40.9757	19.6926	14.8283	19.9188	4.47393	20.0505	6.04132	20.5541	4.74648	19.8778	5.55352	19.1578	3.66949	19.3785	0.652901	20.9276	21.7163	18.9168	10.6182	19.8835	10.6134	19.8531	12.3269
21.652	47.7979	19.781	40.8669	19.7353	13.9085	19.9561	5.36868	20.0937	6.3604	20.5936	5.76539	19.9141	4.74603	19.1917	6.66297	19.4131	1.72903	20.9677	22.757	18.9511	9.6975	19.921	13.7628	19.8882	12.1148
21.694	52.007	19.8175	47.2554	19.7706	12.2261	19.9974	4.01173	20.13	6.35393	20.6311	6.39052	19.9508	4.79083	19.233	6.02091	19.4502	1.37073	21.004	26.1687	18.9875	10.6029	19.956	12.315	19.9214	8.50296
21.7355	50.8946	19.8536	40.0987	19.8056	14.057	20.0346	5.38724	20.1656	5.72334	20.6684	7.28738	19.9885	3.72654	19.2706	8.4829	19.4859	1.36952	21.0395	22.2152	19.0296	10.6029	19.9951	19.627	19.9554	7.91292
21.7764	48.0906	19.8892	37.5742	19.8419	12.6814	20.0714	5.48332	20.2047	5.16214	20.7118	7.30334	20.0255	4.30519	19.3113	9.74742	19.5211	1.08576	21.0763	27.3807	19.0639	11.3905	20.0312	14.3146	19.9983	10.2201
21.819	48.831	19.9263	38.8177	19.8766	13.9053	20.1167	4.38733	20.2436	3.05836	20.7523	7.17116	20.0615	3.7174	19.3456	10.3084	19.5566	1.44992	21.1167	24.1153	19.0977	11.1647	20.0678	14.3146	20.0442	11.6774
21.8566	51.0035	19.9618	39.1782	19.9126	13.6559	20.154	3.78179	20.2822	11.2152	20.7942	9.35706	20.0974	3.73538	19.3803	14.246	19.5903	1.95616	21.1694	24.1896	19.1356	10.234	20.1056	14.2844	20.0791	11.6774
21.8996	47.9198	19.9953	44.6691	19.9562	13.6566	20.1934	6.03926	20.3175	2.42356	20.8358	9.05266	20.1355	3.05254	19.43	13.8731	19.6246	1.59261	21.2088	28.1502	19.1722	9.20922	20.1506	17.1957	20.1154	6.31144
21.942	49.7295	20.0311	37.177	19.9927	16.8895	20.229	5.73423	20.356	4.9783	20.8781	6.14317	20.173	3.14435	19.4801	12.7943	19.6659	1.59261	21.2445	26.1808	19.2092	8.19194	20.1868	17.2387	20.1538	10.5326
21.9859	48.012	20.0661	36.3884	20.031	14.8447	20.2661	6.43016	20.3925	6.77695	20.9187	10.3702	20.2096	4.81579	19.5129	10.8046	19.7029	1.76136	21.2804	24.151	19.2463	8.01784	20.2298	15.1397	20.1888	5.02314
22.0277	45.3019	20.1072	33.802	20.0658	14.6827	20.307	6.99768	20.4319	3.85011	20.9576	11.3781	20.2448	5.05533	19.5477	10.8046	19.7382	1.28654	21.3167	27.9043	19.2834	6.54106	20.2662	18.8766	20.2273	7.1642
22.073	45.6214	20.1466	35.8856	20.1022	17.5173	20.3426	3.31543	20.4666	4.53578	20.9939	11.0985	20.2813	5.07748	19.5834	16.1165	19.775	1.85531	21.3518	22.0924	19.3219	8.26492	20.3052	18.3101	20.2621	5.73675
22.1176	46.9527	20.1867	32.1207	20.1473	14.5351	20.3815	6.47585	20.5056	4.40534	21.0325	7.62948	20.3206	3.72106	19.6185	15.7849	19.8093	2.67153	21.3887	29.096	19.3587	7.01509	20.3478	10.5133	20.2999	8.55488
22.1609	45.5624	20.225	31.7481	20.1916	19.2776	20.4204	4.7413	20.5425	2.66043	21.0705	9.12075	20.3586	3.98153	19.6527	14.0414	19.8448	0.520221	21.4232	23.3599	19.3969	7.34292	20.3848	17.1771	20.3358	5.38584
22.2042	41.2738	20.2601	31.7481	20.235	18.2994	20.4572	6.27899	20.5852	8.6324	21.1083	7.07932	20.3984	3.04836	19.6866	14.9767	19.8873	3.67205	21.4591	23.3599	19.4366	8.052	20.4216	14.8513	20.4066	8.81622
22.2426	44.056	20.2981	33.933	20.2694	17.0724	20.4963	6.27899	20.6228	8.81218	21.1437	10.4793	20.4344	2.81624	19.7203	14.4307	19.9275	0.695671	21.4965	31.0817	19.4999	7.09786	20.4585	14.8513	20.4421	8.81622
22.2897	41.4992	20.3338	39.9314	20.3048	19.148	20.5364	8.36479	20.6601	5.57773	21.1861	11.1027	20.4705	2.99898	19.753	14.68	19.9632	2.99044	21.5353	19.8521	19.5352	8.50175	20.4957	15.7226	20.4777	9.77183
22.3331	44.6187	20.3694	35.4987	20.3417	18.5792	20.5761	4.54502	20.6983	2.00651	21.2223	10.69	20.5052	3.62857	19.7947	12.6671	19.9986	4.91133	21.5702	26.1928	19.5784	7.12354	20.5346	18.2421	20.5132	7.73106
22.3787	43.6571	20.4038	33.8983	20.3854	19.5625	20.6151	5.93245	20.7389	3.07144	21.2611	8.84529	20.5395	4.04616	19.8331	16.15	20.0343	5.32689	21.6089	32.5664	19.6128	6.93283	20.5695	11.1365	20.5497	10.8156
22.4208	46.0683	20.4429	32.4611	20.427	14.5077	20.6508	3.77045	20.779	2.53684	21.3032	12.3073	20.5778	4.59701	19.8658	17.783	20.0782	6.88434	21.6465	26.264	19.6483	6.70242	20.6043	17.2327	20.5858	9.2823
22.4661	43.4456	20.4766	31.615	20.4616	14.9473	20.6881	4.28769	20.8181	4.92824	21.3487	12.6791	20.6225	4.37569	19.8976	16.3031	20.1133	5.24945	21.6874	34.3733	19.689	10.5833	20.6382	14.3643	20.621	9.24467
22.51	43.0421	20.5151	32.9265	20.4979	17.5729	20.7254	4.83581	20.8525	4.74398	21.3924	11.5076	20.6618	3.959	19.9353	14.7835	20.1464	6.12835	21.7255	29.0089	19.725	8.5642	20.6731	10.4089	20.6557	6.73539
22.5552	46.4178	20.5503	37.4445	20.5342	15.8343	20.7652	3.26595	20.8919	7.43029	21.432	12.8883	20.6981	4.10507	19.9693	14.7835	20.1834	8.01006	21.7635	26.9618	19.7614	9.00639	20.7077	10.4313	20.6935	4.35719
22.5953	47.3008	20.5878	37.7087	20.5692	14.9862	20.8039	4.8726	20.9301	5.14102	21.4691	10.3437	20.7364	5.4081	20.0024	17.5905	20.2199	7.21019	21.8018	29.1665	19.7964	7.71471	20.7458	14.8419	20.7372	6.23875
22.6331	46.8479	20.6251	34.6616	20.6022	16.9635	20.8386	7.69891	20.9678	4.91969	21.5094	8.51411	20.7724	5.99937	20.0385	17.5076	20.2544	7.84993	21.842	36.0125	19.8305	8.56425	20.7846	12.5142	20.7734	6.39523
22.6724	48.5083	20.6601	34.9774	20.6376	17.2736	20.8736	5.29505	21.004	3.85315	21.5462	9.42697	20.8077	4.58271	20.0772	18.8305	20.2902	8.43577	21.8771	30.8494	19.8671	8.56425	20.8206	9.22698	20.8119	8.00905
22.7143	51.8402	20.6967	34.3144	20.6765	17.1007	20.9154	5.82377	21.0437	5.10122	21.5833	12.8263	20.8459	5.59355	20.1104	18.367	20.3283	7.67499	21.9185	25.2347	19.9077	7.62563	20.8581	17.9642	20.8512	7.82073
22.7601	47.4165	20.7366	34.3144	20.7141	15.9297	20.9555	5.59767	21.0844	5.96708	21.622	9.77888	20.8862	3.94406	20.1447	17.2078	20.3634	8.48197	21.9691	25.6747	19.9525	8.7925	20.8964	19.9544	20.8861	6.81065
22.7996	46.123	20.7734	27.6772	20.7545	19.1912	20.9953	3.71448	21.1287	7.7848	21.6597	12.0797	20.9236	3.95645	20.1806	20.5449	20.4014	10.6787	22.0076	24.2164	19.9861	9.28395	20.9369	13.4406	20.922	6.81065
22.8392	48.9698	20.8066	32.2486	20.792	15.6396	21.031	5.11784	21.1649	8.83135	21.7059	11.9969	20.9595	5.30029	20.2224	20.6653	20.4382	9.52069	22.0472	35.0784	20.022	7.62899	20.9716	11.8304	20.9577	6.12753
22.8833	51.1156	20.8479	27.1603	20.8274	16.6863	21.0681	7.91618	21.2047	4.72949	21.7405	9.99834	20.9969	5.30216	20.2579	19.4068	20.4718	9.52069	22.08	27.2661	20.0605	10.2679	21.0304	9.82858	20.9967	6.8293
22.9272	51.112	20.9059	29.0238	20.8656	14.4264	21.1071	6.56496	21.242	1.91813	21.7813	12.3083	21.0369	3.91049	20.2925	18.798	20.5082	10.7797	22.1183	30.2428	20.0925	12.541	21.0695	11.396	21.0364	7.48257
22.976	50.5232	20.948	27.5607	20.9109	15.1395	21.1463	6.39281	21.2798	4.78063	21.8175	11.0587	21.0785	4.89318	20.3268	20.4204	20.5438	10.7248	22.1574	28.901	20.1276	9.58817	21.1072	10.821	21.0789	8.31731
23.0214	51.1427	20.9841	24.735	20.9486	13.0607	21.1849	6.30885	21.3151	4.5083	21.8557	11.8362	21.1145	4.54676	20.3617	20.2215	20.5802	11.3259	22.201	30.6809	20.1608	9.0637	21.1445	11.8225	21.1165	8.21475
23.0665	52.1253	21.0183	23.3594	20.9869	5.04819	21.2224	4.23938	21.3631	9.44547	21.8936	11.1463	21.1546	4.62909	20.3952	19.9344	20.6167	11.281	22.2443	24.9328	20.1953	10.2621	21.1883	4.89478	21.1531	6.69441
23.1085	51.3835	21.0543	22.1013	21.0251	7.22675	21.2604	4.27862	21.397	0.873583	21.9337	10.5955	21.1907	4.64279	20.4332	19.9344	20.653	9.93384	22.2872	28.2102	20.2327	11.5705	21.2264	12.2189	21.2	7.50095
23.1548	55.7902	21.091	28.4283	21.0635	7.54222	21.296	5.58375	21.4352	6.94052	21.9764	12.206	21.2277	5.14949	20.4658	20.0099	20.6902	13.133	22.3294	28.2102	20.2663	13.1404	21.2616	16.2452	21.2376	8.49695
23.1972	55.2641	21.128	28.4283	21.0997	7.68068	21.3358	5.58375	21.4734	12.0154	22.0139	10.4492	21.2682	3.97837	20.5071	22.6486	20.7273	10.5878	22.3689	21.1844	20.3032	9.89461	21.2965	16.2452	21.2731	6.02695
23.2398	54.3239	21.1634	28.6081	21.1351	7.10283	21.3722	5.10526	21.5124	9.91026	22.0518	12.3016	21.307	5.49813	20.5415	20.6611	20.7625	12.6472	22.4053	22.6896	20.3384	9.89461	21.3394	11.3791	21.3082	6.02695
23.2823	55.1158	21.2082	29.4685	21.1717	7.39106	21.4062	7.97154	21.5467	5.5406	22.1014	10.5874	21.3461	4.20114	20.5789	21.9253	20.7988	12.3277	22.4396	25.5616	20.3738	9.39348	21.3744	13.5119	21.3422	7.64885
23.3285	54.9449	21.25	27.2202	21.2088	7.54232	21.4397	7.35434	21.5846	8.74024	22.1484	10.5971	21.3833	5.60896	20.6316	22.6932	20.8354	12.8973	22.4769	22.3315	20.4106	10.5551	21.4063	14.4455	21.38	5.83442
23.3739	56.2261	21.292	30.9008	21.2462	8.3211	21.4778	5.25808	21.6191	11.2201	22.1841	11.4383	21.42	4.92778	20.673	21.5631	20.871	13.1399	22.5124	23.963	20.4496	10.0179	21.4439	15.257	21.4182	9.76292
23.4165	56.6908	21.3287	27.4071	21.2819	8.7011	21.5171	4.95492	21.661	10.7455	22.2223	10.522	21.4551	7.32678	20.7069	24.1559	20.9072	13.2288	22.5466	23.2771	20.4897	11.2139	21.4837	8.10481	21.4543	7.57197
23.4533	55.7175	21.3641	28.4123	21.316	9.14687	21.5553	7.59044	21.6967	6.57825	22.2576	10.5819	21.4927	5.78393	20.7433	26.993	20.9449	12.6386	22.5809	25.0077	20.5258	10.6196	21.5194	17.1764	21.4902	8.2758
23.5005	54.6364	21.4003	30.2562	21.3522	9.22017	21.5964	7.14547	21.7344	17.5059	22.2965	10.0038	21.5302	4.0737	20.7784	23.2403	20.9808	14.6704	22.6149	24.8452	20.561	12.459	21.5561	5.5615	21.5263	7.49352
23.541	57.913	21.4369	33.7918	21.3887	8.60253	21.6326	6.14969	21.7727	10.2551	22.3317	9.23317	21.5761	5.3429	20.8136	23.2403	21.0177	15.349	22.6508	23.0471	20.5967	11.9234	21.5933	13.9756	21.5612	8.64662
23.5839	60.852	21.4724	29.2768	21.4248	8.60424	21.6711	7.49232	21.8096	13.263	22.3701	9.62341	21.6142	4.56482	20.8508	21.4097	21.0525	14.3906	22.6861	19.7934	20.6362	12.7893	21.6307	17.2616	21.5997	6.20453
23.6286	60.9377	21.5123	35.2184	21.4656	7.74529	21.7064	5.08932	21.8488	12.6281	22.408	8.50175	21.6519	5.1213	20.8885	23.9181	21.0878	14.3807	22.7234	20.3684	20.6764	12.7893	21.6697	8.86381	21.6363	6.60388
23.67	58.05	21.5481	24.9391	21.4986	8.08669	21.7423	7.91942	21.8867	16.9381	22.4423	8.97787	21.6871	4.47671	20.9334	21.4486	21.1234	16.1108	22.7691	18.5446	20.7103	13.3189	21.7093	10.2535	21.6822	8.98556
23.7125	59.9625	21.5811	21.2625	21.5335	6.81043	21.7801	6.71611	21.9256	10.89	22.4835	7.73581	21.7265	4.1546	20.9674	23.7593	21.1585	14.6593	22.8049	20.3185	20.7436	13.8717	21.7482	14.8719	21.7187	7.14643
23.7554	57.0788	21.6195	21.4789	21.5687	8.60786	21.8184	6.94243	21.9622	13.3471	22.5255	8.84367	21.7649	4.65629	21.0027	22.1662	21.1926	14.113	22.8419	16.3575	20.7775	10.5963	21.783	4.44495	21.7567	7.14643
23.7987	58.948	21.6569	17.1667	21.6066	9.68832	21.8525	8.30607	22.0009	13.749	22.5655	9.55526	21.8034	5.85729	21.0348	21.0648	21.2275	15.5989	22.878	18.3313	20.8095	12.3143	21.8288	10.6864	21.7937	6.76946
23.8402	60.4784	21.7066	14.5655	21.6469	9.05454	21.8871	7.88693	22.0381	15.7106	22.6068	9.34259	21.8411	6.56363	21.0703	23.73	21.2629	16.9847	22.9131	18.2934	20.8443	12.5112	21.8657	11.268	21.8299	8.62901
23.8857	62.3605	21.7416	14.0228	21.6822	9.85105	21.9296	8.70271	22.0773	16.8297	22.6419	10.5865	21.8789	5.52129	21.1039	24.5581	21.3054	14.7303	22.9488	26.3995	20.881	11.2874	21.9022	11.5285	21.8742	7.40202
23.926	61.5493	21.7784	12.7949	21.7172	11.3694	21.9688	10.5939	22.1215	14.6757	22.6841	10.2521	21.9173	5.15406	21.1422	22.1804	21.3425	17.5743	22.9855	20.2055	20.9153	10.9525	21.9358	14.7097	21.9188	9.49395
23.9657	63.3124	21.8184	11.709	21.7546	8.74588	22.0059	9.1217	22.1625	14.3948	22.7231	10.3498	21.9554	6.53968	21.1741	24.9868	21.3842	13.5864	23.0187	19.4204	20.9506	9.35986	21.9729	9.70835	21.9526	7.60172
24.0114	60.0951	21.8622	12.2765	21.7877	8.22863	22.0446	9.29149	22.2034	15.9219	22.7574	11.8222	21.9909	4.86314	21.2071	21.449	21.4195	10.3376	23.0594	17.4293	20.9851	12.1211	22.009	9.40049	21.9912	6.79604
24.0547	63.0919	21.9008	12.3095	21.8221	10.0029	22.0902	10.2494	22.2446	17.6388	22.8072	10.0285	22.0264	6.16933	21.2411	21.449	21.4544	8.48646	23.0949	20.1467	21.0217	12.1199	22.0451	8.64939	22.0258	7.28451
24.0924	63.908	21.9407	10.4297	21.8593	9.68031	22.1263	9.83582	22.2889	16.5546	22.8474	9.44267	22.0649	6.41612	21.2745	22.8783	21.4942	9.45083	23.1304	17.8663	21.0583	11.2016	22.082	11.6248	22.0716	6.24123
24.1353	62.0159	21.9792	10.4297	21.8953	9.23514	22.1631	9.53395	22.3276	16.5546	22.8877	10.4909	22.1015	4.61747	21.3053	22.2578	21.5332	18.9285	23.1674	17.8663	21.0962	9.15978	22.1211	13.4851	22.1079	6.59562
24.172	64.628	22.0156	10.4086	21.9321	8.65749	22.1985	9.77665	22.3668	19.5453	22.9259	10.037	22.1356	5.00436	21.3397	23.0352	21.5714	16.4164	23.2033	18.9439	21.1381	9.15729	22.1555	13.4851	22.142	6.59562
24.211	63.5556	22.0534	9.90584	21.9681	10.9112	22.2342	6.35242	22.4067	17.6325	22.966	11.4135	22.1814	5.77621	21.3744	22.8407	21.6097	27.1975	23.2472	19.1687	21.1728	9.4785	22.1909	10.5748	22.187	7.87493
24.2507	68.1965	22.0902	9.4086	22.0019	10.0137	22.2683	10.0018	22.4439	15.018	23.0074	11.5684	22.2192	5.3797	21.4082	22.5	21.6453	21.6681	23.2963	18.8694	21.207	10.0629	22.2287	7.63017	22.2222	8.32132
24.2897	65.3449	22.129	9.2058	22.0402	8.70418	22.3027	12.2012	22.4814	16.6806	23.0504	9.89492	22.2543	5.71954	21.4514	23.189	21.6824	19.0066	23.3322	19.8188	21.2426	10.5424	22.2663	9.26904	22.2554	6.3735
24.3281	64.2304	22.165	8.25457	22.0738	9.59719	22.3402	9.00516	22.5188	19.1598	23.0903	9.86585	22.2915	7.07898	21.4929	23.0212	21.7176	18.5087	23.3693	15.9504	21.2844	10.3635	22.3017	12.4159	22.2935	7.89426
24.3666	66.0628	22.202	9.08197	22.1096	11.8107	22.3773	8.98916	22.5564	18.2889	23.1296	10.825	22.3287	6.18478	21.531	22.9256	21.7516	15.9165	23.41	18.2188	21.3212	8.71405	22.3368	9.81479	22.3314	6.79097
24.4023	61.6675	22.2392	7.2236	22.1478	10.708	22.4143	10.9821	22.5928	15.8452	23.1666	10.3771	22.376	6.41367	21.5668	23.1216	21.7879	15.4945	23.448	19.2549	21.3579	7.87447	22.3735	10.0659	22.3711	7.39049
24.4448	62.8381	22.2801	3.86549	22.1834	13.7476	22.4511	10.2887	22.6274	19.8878	23.2081	8.07978	22.4134	5.705	21.5999	21.6923	21.8238	15.5176	23.4902	16.359	21.3922	8.76401	22.4157	11.7939	22.4088	7.57231
24.483	68.5774	22.3166	5.1089	22.2187	13.5636	22.4864	12.942	22.6653	18.8982	23.2457	10.1156	22.4514	6.66073	21.6328	22.9799	21.859	32.3259	23.5334	18.2929	21.4275	8.58148	22.4512	7.98497	22.4476	7.76137
24.5219	68.1974	22.3542	3.86773	22.2563	16.577	22.52	8.92124	22.7049	18.5067	23.2816	10.1038	22.4878	6.12484	21.6685	22.5234	21.8966	19.2629	23.5693	14.5228	21.4655	9.4283	22.485	16.2847	22.4867	7.25303
24.5601	65.7061	22.3888	2.1194	22.2945	13.4381	22.5611	9.7322	22.7434	19.8658	23.3208	11.6707	22.5347	7.46526	21.7054	22.0071	21.9351	15.6897	23.6048	15.8701	21.5007	8.48978	22.519	8.05758	22.5222	7.40829
24.6011	66.1252	22.4242	5.20493	22.3299	15.4462	22.5973	8.93168	22.7833	15.4475	23.3554	11.5946	22.5717	5.89085	21.7399	21.6314	21.9699	17.0563	23.6401	17.2918	21.538	8.38293	22.5552	10.9642	22.5657	7.76336
24.6347	63.7565	22.4587	3.28414	22.3673	17.1917	22.6341	9.85516	22.8201	15.6874	23.3919	11.5311	22.6109	6.07742	21.7742	23.4212	22.0042	23.7935	23.6758	16.8902	21.5773	5.35831	22.5921	10.9642	22.6108	8.17923
24.671	69.379	22.5062	4.11337	22.4046	15.8372	22.6691	10.508	22.8561	17.2758	23.4274	10.8451	22.649	6.77339	21.8315	20.697	22.0487	16.9621	23.7116	18.9749	21.6145	7.65531	22.6258	6.37795	22.648	8.18664
24.709	64.956	22.5444	2.4426	22.4394	15.7195	22.7062	9.88379	22.8937	16.6484	23.463	10.873	22.6846	6.60823	21.8647	22.5667	22.0861	18.1254	23.7522	15.5036	21.6499	5.31781	22.6621	11.6633	22.6843	9.77407
24.7473	65.9737	22.5809	1.5424	22.4755	13.952	22.7432	13.8585	22.93	15.8406	23.5031	12.661	22.7222	5.62774	21.898	20.5353	22.1251	13.2424	23.7881	16.6664	21.6841	3.76414	22.6987	17.061	22.7191	6.36238
24.7849	69.5867	22.6178	3.18874	22.5088	18.2874	22.7817	12.2602	22.9676	18.493	23.5445	10.2428	22.758	5.71433	21.9308	22.9146	22.1643	14.5438	23.824	16.9186	21.7233	6.39011	22.7348	16.1452	22.7534	6.62853
24.8211	65.9143	22.6557	4.22044	22.547	15.8308	22.817	11.7798	23.0054	17.8002	23.5865	10.9139	22.7948	6.40581	21.966	22.298	22.2032	13.0716	23.8601	20.7438	21.7676	5.66726	22.7728	15.506	22.7908	5.71174
24.8599	68.2513	22.6896	0.963134	22.5808	17.7617	22.8574	12.6988	23.042	18.6585	23.6248	10.4806	22.8332	5.39279	22.0056	23.5916	22.2363	7.51214	23.8952	19.2647	21.8062	4.45075	22.8086	13.4042	22.8319	6.06882
24.9019	69.2918	22.7229	3.89659	22.6146	17.5594	22.8913	9.47433	23.0774	17.0467	23.6635	10.54	22.8715	5.73726	22.0389	22.8514	22.2717	3.33202	23.931	19.5371	21.8506	4.65146	22.8449	11.8771	22.8685	8.7856
24.9414	67.183	22.7592	5.55558	22.6484	16.7502	22.9299	12.3711	23.1172	18.6644	23.7039	10.771	22.9089	5.4589	22.0727	22.8514	22.3063	7.2581	23.97	16.4212	21.8872	4.70944	22.8803	8.65679	22.9063	7.14495
24.982	67.183	22.7956	5.55558	22.6856	19.8987	22.9689	13.0303	23.1566	18.6644	23.743	11.4292	22.9506	6.30854	22.1156	22.0761	22.3391	5.91566	24.0091	16.8332	21.9272	5.80913	22.9239	10.285	22.9407	12.7396
25.025	69.1629	22.8323	2.13034	22.7252	20.5006	23.0112	14.067	23.1932	22.3942	23.7791	9.17758	22.9863	6.02412	22.1478	23.443	22.3722	6.45737	24.0468	17.78	21.9642	6.36718	22.9586	8.49606	22.9771	12.7396
25.0653	67.1101	22.8705	5.77234	22.7619	20.6847	23.0493	13.8877	23.23	19.8673	23.8161	11.0702	23.0234	5.77124	22.1813	23.7636	22.4097	8.38609	24.0831	16.2739	21.9996	7.79985	22.999	6.8593	23.0123	7.12155
25.1083	64.7985	22.906	3.73555	22.7971	18.5907	23.0842	14.7877	23.2655	21.1369	23.854	12.7696	23.0606	6.55505	22.2128	24.4834	22.4476	8.22234	24.1189	15.4893	22.0385	3.78281	23.0431	12.8534	23.0492	4.48586
25.1478	65.8488	22.942	6.75086	22.8344	20.4027	23.124	14.5201	23.3066	18.6325	23.8938	10.011	23.1005	5.09577	22.2468	23.2529	22.4861	4.25931	24.1542	18.8674	22.0728	4.02564	23.0792	7.59224	23.0935	7.48363
25.1853	59.6293	22.9768	2.09985	22.8714	22.5923	23.1599	15.8743	23.3499	20.6581	23.9306	7.76808	23.1373	6.42794	22.2811	23.6088	22.5231	7.61711	24.1922	15.6871	22.1074	3.96057	23.1143	3.6674	23.1305	5.15469
25.2264	57.7811	23.0152	3.13582	22.9078	22.078	23.1972	17.6989	23.3906	21.6826	23.9687	8.12643	23.183	5.31763	22.3168	24.2255	22.5588	7.84922	24.2249	13.7267	22.1454	3.11925	23.1511	6.68356	23.1648	7.28485
25.2647	55.4333	23.0537	7.66749	22.9422	19.8813	23.2339	14.6745	23.4304	19.574	24.0039	9.78467	23.2229	6.37342	22.3521	23.8712	22.5972	5.48095	24.2606	18.6753	22.1804	6.24502	23.1962	14.0982	23.2017	9.49674
25.329	46.9231	23.092	2.23871	22.9819	20.8524	23.2671	14.7087	23.4651	21.4785	24.0407	11.1311	23.2597	5.54828	22.3849	24.3863	22.6318	7.48978	24.2962	17.4832	22.2188	4.62841	23.2315	7.61115	23.2373	6.62807
25.366	48.2238	23.1268	3.46452	23.0155	24.0356	23.3011	13.4719	23.5062	21.5995	24.0833	10.2662	23.3013	4.91881	22.417	25.9223	22.6696	7.77149	24.3353	17.3833	22.255	5.877	23.2654	5.59659	23.2705	5.13464
25.4073	48.2238	23.1649	3.3053	23.0526	24.0346	23.3377	16.8917	23.5432	22.5078	24.1225	9.7484	23.3423	6.72686	22.4559	23.0696	22.7058	5.69924	24.3725	13.0878	22.2905	3.94267	23.3051	5.96944	23.3073	5.71201
25.4457	45.3696	23.204	3.9196	23.09	23.5335	23.3746	20.6432	23.5795	7.16572	24.1628	10.5713	23.3821	5.14801	22.486	23.0696	22.7391	8.70757	24.4078	13.8829	22.324	4.64951	23.343	7.91712	23.3466	6.27698
25.4816	48.1545	23.2417	4.35986	23.1249	24.8539	23.4169	23.8389	23.62	9.20823	24.2043	9.00703	23.423	7.63105	22.5208	24.2668	22.7738	13.5006	24.4436	14.8988	22.3617	5.403	23.3764	6.11745	23.3826	6.14314
25.5308	46.9138	23.2776	4.35986	23.1622	25.4698	23.4498	26.9384	23.6573	11.9432	24.2423	9.16198	23.4637	7.14453	22.5549	26.5619	22.8094	11.1043	24.4846	19.7114	22.3964	8.61102	23.4155	9.04323	23.4204	10.1049
25.5689	43.3952	23.3142	2.26838	23.1998	22.5916	23.4852	28.0053	23.693	11.4258	24.2837	10.0345	23.5012	7.02235	22.5877	23.7389	22.8452	12.0068	24.521	16.9972	22.4328	7.06798	23.4543	9.04323	23.4559	10.1049
25.6078	49.2251	23.3513	3.93621	23.2365	24.4596	23.5278	28.5638	23.7289	17.4495	24.3194	9.07148	23.5408	5.98234	22.6231	25.4909	22.8793	12.5493	24.5625	12.8178	22.4685	7.6102	23.489	8.05273	23.4952	6.25022
25.6485	48.8254	23.3889	3.67054	23.2735	25.3471	23.5642	29.6272	23.7683	12.4782	24.3566	10.2671	23.5809	6.44954	22.664	24.1417	22.9152	11.7707	24.6024	16.8653	22.505	5.55633	23.5263	11.6146	23.5301	7.07164
25.6847	30.3379	23.4231	2.18835	23.3092	23.9135	23.5988	30.3992	23.8048	13.5181	24.3951	9.22134	23.6257	6.16295	22.6966	24.5686	22.9487	13.3037	24.6411	13.8963	22.5389	5.09492	23.5626	12.2987	23.5889	5.57739
25.7206	19.3454	23.4613	3.80977	23.345	24.3234	23.6372	27.31	23.8409	13.5101	24.4332	8.78856	23.6646	6.87751	22.7361	22.9145	22.9825	12.6936	24.6759	15.3265	22.5726	3.90965	23.5985	10.154	23.625	7.92809
25.7603	24.1426	23.4993	5.74975	23.3862	24.2895	23.6735	28.588	23.8771	12.5292	24.4676	8.83339	23.7016	6.34478	22.7695	24.695	23.0165	10.1916	24.7148	16.6698	22.6056	5.52892	23.6306	8.99228	23.6616	7.56309
25.807	134.921	23.5362	2.95995	23.4237	21.4519	23.7125	27.7849	23.9139	15.6663	24.5063	8.84702	23.7397	7.26742	22.8034	24.2515	23.0504	12.8103	24.7521	13.0247	22.6397	8.05607	23.6687	12.0367	23.6957	5.09379
25.846	136.415	23.5786	3.05861	23.4623	22.7592	23.75	27.1518	23.9492	14.7771	24.5444	8.72107	23.7766	5.84747	22.8422	24.4659	23.0948	13.134	24.7856	14.7002	22.6745	9.35578	23.7141	8.75427	23.7315	4.90632
25.8828	155.835	23.6151	1.61824	23.4985	22.425	23.7882	26.5077	23.9887	13.2245	24.5856	8.14232	23.817	5.78936	22.8779	23.3347	23.1299	15.4193	24.8214	16.5983	22.712	7.09987	23.7481	11.7431	23.7752	3.49873
25.9224	167.029	23.6521	1.61824	23.5355	20.1966	23.8229	25.8036	24.0257	13.2245	24.6223	8.14232	23.8561	6.02589	22.9134	25.7121	23.1659	14.1266	24.8606	18.3753	22.7467	9.68352	23.7819	11.6181	23.8192	4.43099
25.962	181.024	23.6866	5.55463	23.574	19.8039	23.8683	28.4897	24.0632	13.4268	24.6605	7.9692	23.8961	6.39348	22.948	25.7121	23.2019	12.7214	24.9044	15.9224	22.7821	10.7231	23.8293	3.85494	23.8604	4.43099
25.9981	239.851	23.7238	3.71541	23.608	19.153	23.9023	23.9775	24.1037	13.1043	24.7018	9.60421	23.9396	7.28026	22.9822	26.0376	23.2338	18.5613	24.9418	17.5806	22.818	8.25944	23.8637	11.5421	23.8974	5.07525
26.0325	189.833	23.762	4.24589	23.6524	11.4961	23.9368	25.5702	24.1425	16.3039	24.7408	6.54206	23.9799	8.74176	23.0175	25.4834	23.2689	13.8137	24.9799	14.4216	22.8587	10.6545	23.898	10.6072	23.9331	3.37848
26.0664	209.077	23.799	5.38476	23.6878	11.4961	23.9738	24.7138	24.1801	13.5444	24.7823	8.78285	24.019	5.53853	23.0571	25.1766	23.3039	13.0898	25.0168	15.8888	22.8977	7.74811	23.9335	8.70203	23.9698	3.90123
26.1057	242.585	23.8439	3.85325	23.7313	9.477	24.0128	25.3715	24.2166	12.4163	24.8192	9.31733	24.0571	6.71028	23.0938	24.8507	23.3427	12.0754	25.0518	13.8024	22.9374	8.21172	23.9767	7.59078	24.005	5.01508
26.1458	267.84	23.8795	3.51608	23.7667	10.6797	24.048	23.4399	24.2552	11.2123	24.8566	9.21557	24.0946	6.68709	23.1277	25.8066	23.3792	12.2709	25.089	18.5954	22.9709	6.02416	24.0122	17.0726	24.0453	5.86507
26.1857	282.843	23.9224	3.67566	23.8042	9.99981	24.0826	25.1105	24.2924	14.8521	24.8938	8.76585	24.1308	7.90262	23.1615	24.8608	23.4146	9.25707	25.1248	19.5615	23.0056	6.82472	24.056	14.6111	24.079	4.44446
26.2244	282.843	23.959	2.48271	23.8415	10.507	24.117	22.7167	24.3311	12.4618	24.9348	5.37629	24.1686	7.23894	23.1989	23.2121	23.4492	9.30578	25.1694	18.1553	23.0418	7.59633	24.0939	10.4869	24.1169	5.46563
26.2633	282.843	23.996	3.15804	23.8769	9.39684	24.1552	23.1237	24.3705	13.9305	24.9776	5.37629	24.2065	7.23894	23.2345	21.978	23.4853	11.4515	25.2113	20.3385	23.0759	6.13276	24.1326	11.1157	24.1524	7.43087
26.3013	275.902	24.0334	4.74826	23.9132	9.22028	24.192	21.2458	24.4084	12.1774	25.0181	7.34332	24.2459	5.84215	23.2705	23.705	23.5207	14.2815	25.2467	18.283	23.1103	6.05363	24.1693	7.69806	24.1888	3.29021
26.3477	282.843	24.0683	3.65746	23.9525	9.55426	24.2291	19.6921	24.4466	14.3496	25.0586	8.10017	24.283	5.83024	23.3083	25.7876	23.5571	13.0423	25.284	18.8755	23.1456	7.50329	24.2037	13.2876	24.2295	5.1252
26.3871	275.168	24.1062	3.65746	23.988	9.82559	24.2651	18.3715	24.4865	14.2016	25.0941	6.54024	24.3257	5.77848	23.3424	22.5719	23.5938	16.403	25.321	20.9042	23.1802	8.46214	24.244	7.02855	24.2668	7.01048
26.4299	271.764	24.1443	2.87692	24.0235	9.96691	24.301	22.438	24.5219	13.3298	25.1334	8.89291	24.3643	5.80364	23.3767	24.3474	23.6304	12.8878	25.3573	12.9397	23.2156	8.43706	24.2798	14.3061	24.304	4.09686
26.4664	273.338	24.1838	5.26732	24.0598	9.30681	24.3375	20.1474	24.5573	14.047	25.169	8.52298	24.4028	7.21897	23.4315	25.8017	23.6669	14.1215	25.3996	16.297	23.254	7.78518	24.3136	14.3653	24.3403	5.68126
26.5125	228.765	24.2193	5.71715	24.0982	9.34154	24.3746	20.5322	24.5937	14.855	25.209	8.01786	24.446	5.64432	23.4669	24.7694	23.7041	14.2824	25.4439	19.6591	23.2894	6.01293	24.3482	6.94689	24.3902	5.1584
26.5515	143.929	24.2546	6.15598	24.1321	9.34154	24.4095	19.2242	24.6323	14.861	25.2512	8.00931	24.4833	5.74164	23.5016	26.3718	23.7433	15.0791	25.4795	16.5731	23.3248	6.89329	24.3832	14.6612	24.4273	4.84528
26.5924	90.5484	24.2911	4.89571	24.1682	10.6661	24.4453	20.6017	24.6704	13.9258	25.2899	7.99148	24.5202	5.95985	23.5353	23.8822	23.7782	15.8571	25.5144	16.5841	23.3597	9.21308	24.4198	11.2298	24.462	6.35657
26.6281	91.8828	24.327	7.70468	24.2076	10.7595	24.4771	20.57	24.7107	13.1071	25.3338	10.3611	24.5583	4.43233	23.5737	24.661	23.8174	17.417	25.5477	17.5713	23.3942	8.39043	24.4534	8.13173	24.497	6.16216
26.6639	91.8828	24.3661	7.76161	24.2441	10.8534	24.5152	22.047	24.7483	16.1058	25.3775	8.63544	24.5967	4.43233	23.6091	26.3669	23.8537	16.5095	25.586	21.2304	23.4315	8.62274	24.4966	10.7032	24.5371	11.3981
26.6996	120.17	24.4112	8.3311	24.2816	8.44512	24.5543	20.8682	24.7848	13.8731	25.4152	9.16259	24.6373	5.26433	23.6401	24.78	23.8878	14.7083	25.6257	18.0879	23.4683	8.45897	24.5302	10.5696	24.5775	7.33802
26.7387	116.76	24.4475	7.72332	24.3187	7.85226	24.5953	21.366	24.8222	14.7223	25.4513	8.5282	24.678	5.42344	23.6743	22.8129	23.9243	14.9844	25.6627	19.3117	23.5026	7.02189	24.5678	6.62865	24.6151	7.8309
26.7778	102.34	24.4839	7.72332	24.3549	8.85715	24.6304	22.037	24.8715	14.7223	25.4879	8.92236	24.7145	4.4829	23.7088	23.9024	23.957	14.8454	25.6986	20.2871	23.5358	6.45034	24.604	6.33584	24.6542	9.41357
26.8146	96.2522	24.5214	7.0799	24.3917	9.67698	24.6655	19.1663	24.9145	17.4294	25.5251	10.3872	24.7526	4.41332	23.7445	23.9024	23.9946	18.8042	25.7384	16.7857	23.5701	9.0573	24.6458	6.14425	24.6951	9.41357
26.8531	98.3129	24.5586	7.31213	24.4523	11.3469	24.7002	21.1295	24.9529	17.4861	25.5611	7.12945	24.7941	4.41314	23.7811	23.6528	24.0332	17.1052	25.7795	18.1189	23.6068	6.65867	24.6784	11.1313	24.732	7.31341
26.8931	103.253	24.6027	7.29663	24.4881	9.9446	24.735	22.0042	24.9903	14.0417	25.6001	10.1076	24.835	4.72869	23.816	22.2032	24.0752	18.5879	25.8208	17.4707	23.6431	7.39614	24.713	8.21217	24.7668	7.26746
26.9311	102.165	24.6385	7.69671	24.5236	9.9446	24.7694	20.1509	25.0262	18.3194	25.6436	7.60521	24.9089	3.66373	23.8566	19.3634	24.1093	21.009	25.8604	20.1954	23.6802	7.41717	24.7484	7.51232	24.8059	8.02975
26.9647	99.6162	24.6766	8.58882	24.5576	12.8703	24.808	21.308	25.0617	15.7942	25.6791	11.1392	24.9461	5.01725	23.8941	22.8757	24.1459	18.7456	25.8993	18.0069	23.7191	6.90045	24.7827	7.10853	24.8456	6.99828
27.0032	103.663	24.7227	7.08533	24.594	11.0715	24.8442	19.8026	25.0979	18.3762	25.7176	10.4626	24.9848	5.01725	23.9291	23.3177	24.1839	24.9427	25.9373	17.0507	23.756	7.3691	24.8217	5.1847	24.8847	8.4677
27.0402	108.719	24.7621	9.66655	24.6312	8.63424	24.8771	22.1903	25.1381	20.3433	25.7573	10.0606	25.0253	5.7792	23.9651	24.5686	24.2208	15.8781	25.9795	19.3975	23.7926	7.0676	24.8594	5.56198	24.9191	9.03837
27.0818	105.605	24.8023	10.9437	24.6685	8.59535	24.9121	24.1689	25.1853	18.8428	25.7994	11.3678	25.0647	3.33055	24.0015	18.4447	24.2596	19.8881	26.0159	19.5516	23.8341	7.04088	24.8965	4.79654	24.9561	7.87778
27.1199	107.935	24.8415	7.64948	24.7045	9.25176	24.9465	24.4405	25.2217	18.5148	25.8374	9.48431	25.1045	5.60937	24.0358	23.3928	24.2926	23.9348	26.0519	17.2226	23.8703	7.27976	24.9361	7.17578	24.9932	8.00848
27.159	108.095	24.8866	8.4819	24.7416	10.2896	24.9822	19.1397	25.2598	19.5379	25.8811	9.48431	25.1455	4.54407	24.0711	19.6947	24.3283	18.8451	26.0905	23.1482	23.9055	7.41451	24.9711	4.06889	25.0369	8.60464
27.195	101.787	24.9232	8.05325	24.7787	8.07894	25.0193	18.7952	25.2978	14.9777	25.9164	11.567	25.1889	4.33708	24.1059	20.6592	24.3662	22.1741	26.1229	24.6883	23.9415	5.09563	25.0051	5.47701	25.0768	7.39485
27.2305	110.794	24.9586	8.05325	24.8158	8.77724	25.0548	17.4274	25.3364	17.5284	25.9522	11.0451	25.229	5.48628	24.1413	22.6404	24.4018	19.6725	26.1608	20.9235	23.9765	8.07875	25.0431	8.77946	25.1109	9.2925
27.2709	105.281	24.9974	9.48894	24.8505	8.49998	25.0908	11.6369	25.3757	17.3556	25.9985	10.9901	25.2646	4.99623	24.1753	19.1476	24.4368	18.7174	26.2024	26.1081	24.0154	8.1691	25.077	3.30123	25.1468	10.9934
27.3125	110.537	25.0421	11.1783	24.8874	9.97608	25.128	14.8393	25.4133	14.9544	26.0334	12.1301	25.3022	3.84215	24.2091	19.1476	24.4715	20.6762	26.2398	23.661	24.052	7.2623	25.1154	8.06936	25.1926	10.017
27.3585	107.635	25.0821	8.55196	24.9243	10.3593	25.1619	14.4048	25.4613	19.394	26.0697	10.9422	25.3392	4.29771	24.2454	20.4144	24.5125	22.0645	26.2808	24.993	24.0857	8.44681	25.1518	8.45974	25.2264	9.82703
27.3945	108.878	25.1175	9.92119	24.9586	12.3125	25.2005	13.3586	25.4984	13.3783	26.1203	12.4852	25.3777	4.85646	24.282	18.2357	24.5497	18.7214	26.3217	27.0982	24.125	3.36509	25.1913	3.38956	25.2613	11.6847
27.4289	105.693	25.1555	11.4794	24.9926	12.3125	25.2362	13.8401	25.5369	12.4075	26.1703	14.1665	25.4155	4.95579	24.3171	19.8553	24.5874	21.3286	26.3654	22.391	24.1577	2.99559	25.2284	5.0666	25.2949	10.8501
27.465	105.274	25.1948	10.8208	25.0318	10.8901	25.27	12.5496	25.574	9.76762	26.2096	12.6925	25.4572	3.26782	24.3494	21.6001	24.6238	21.4209	26.4037	23.3101	24.1972	8.82032	25.2655	4.79588	25.33	9.19671
27.5001	105.274	25.2329	12.3024	25.0693	13.3793	25.3064	11.02	25.6084	7.85317	26.2473	12.6925	25.4939	5.16998	24.3844	19.2207	24.6692	22.5507	26.4382	24.1043	24.2328	8.45685	25.3006	1.7138	25.3658	10.8339
27.5395	108.946	25.2735	10.8146	25.1073	9.90302	25.342	11.1609	25.6463	8.50245	26.2832	12.4939	25.5447	4.46764	24.4213	16.1771	24.7147	16.7743	26.4767	26.0432	24.2681	4.81437	25.3382	8.8297	25.4002	8.85687
27.5746	104.187	25.3114	10.5825	25.1433	10.8417	25.3792	8.42034	25.6844	9.54522	26.3246	11.9915	25.5852	4.56204	24.456	21.6858	24.7502	18.5166	26.5121	24.6088	24.312	3.92264	25.3743	9.95124	25.4366	11.9802
27.6109	103.343	25.3519	12.3291	25.1785	8.68543	25.4158	11.0877	25.7221	9.54522	26.3665	13.3888	25.6253	5.17254	24.4912	22.2639	24.7875	13.6582	26.5479	27.5362	24.3486	9.03606	25.4097	11.1828	25.4751	11.6734
27.6478	99.687	25.391	11.4393	25.2359	9.51499	25.4533	6.59526	25.7586	6.4589	26.4042	13.8876	25.6641	4.54576	24.5257	20.2402	24.8241	14.7855	26.5849	21.1801	24.3921	7.58509	25.4504	11.6555	25.5119	11.6734
27.6835	101.725	25.4301	9.9456	25.2713	9.78861	25.4887	7.83147	25.7959	8.67713	26.4436	11.7794	25.7126	3.8153	24.5584	19.4145	24.8641	14.1485	26.6203	24.7269	24.429	6.88854	25.4867	11.954	25.5511	15.3832
27.7184	102.753	25.4666	10.8357	25.3145	10.1047	25.524	2.63683	25.8356	6.63782	26.4805	11.4336	25.7508	4.66683	24.6005	21.2062	24.902	15.9821	26.6592	26.0605	24.4754	5.65076	25.5267	9.56953	25.5918	13.3252
27.7566	96.8226	25.503	10.5813	25.3528	10.1047	25.562	6.00038	25.8743	9.77757	26.5202	11.8784	25.7892	3.16008	24.6336	22.9499	24.9376	14.6006	26.6974	23.3398	24.5112	7.18534	25.5604	10.6556	25.6267	15.462
27.7931	93.9178	25.5371	9.45942	25.3891	7.79147	25.5957	5.69789	25.9172	6.2601	26.5583	11.8323	25.8272	3.10911	24.673	22.9499	24.9824	13.4624	26.74	26.7195	24.5499	10.1144	25.5951	10.775	25.6647	10.6408
27.8294	95.7557	25.5762	10.004	25.4268	8.73497	25.6349	11.8577	25.9594	7.10798	26.5928	11.5198	25.8639	4.7916	24.7066	22.3748	25.0243	11.4126	26.7863	28.4709	24.5897	7.0664	25.6306	10.323	25.7	14.1779
27.8688	100.319	25.615	10.2203	25.4653	9.92132	25.6709	9.3885	25.9961	6.06124	26.6346	12.5291	25.9021	4.7916	24.7456	22.9275	25.063	10.6504	26.8211	25.7036	24.6233	7.63574	25.6674	10.7281	25.737	8.81101
27.9058	92.0949	25.6541	12.0604	25.504	6.69592	25.7116	9.57398	26.0389	9.62587	26.6735	10.2331	25.9511	2.83586	24.7893	25.4689	25.1019	10.3366	26.8663	23.1761	24.667	8.32811	25.7057	11.1043	25.7763	12.085
27.9444	85.9873	25.693	13.3375	25.5399	6.73669	25.7514	9.09243	26.0747	7.82844	26.7121	11.79	25.9912	5.51233	24.8247	24.3467	25.1426	13.7654	26.9044	23.6517	24.7024	7.61467	25.7414	8.69684	25.8089	12.6705
27.981	85.9873	25.7282	10.1584	25.5864	8.25828	25.7908	11.3562	26.1109	7.82844	26.7486	11.0092	26.0274	4.05179	24.8579	24.7635	25.1784	8.31668	26.9453	28.8763	24.7401	8.45503	25.7765	13.6922	25.8423	5.26647
28.0166	89.9872	25.7648	11.0417	25.6224	10.3008	25.8288	11.9121	26.1512	5.42005	26.7848	12.8968	26.0698	4.97385	24.891	24.4474	25.2164	11.8577	26.9805	29.3846	24.7743	5.63876	25.8108	9.55458	25.8776	8.14086
28.0542	83.9291	25.8012	11.9326	25.6574	9.59665	25.8618	15.3383	26.1893	7.47388	26.8201	11.3635	26.1091	5.16562	24.9359	25.9794	25.2504	11.034	27.017	26.0213	24.8064	5.80153	25.845	9.67406	25.915	7.60151
28.1137	94.7818	25.8381	10.8469	25.6945	6.81995	25.8979	10.7458	26.2245	6.67282	26.8645	12.0942	26.1466	5.88512	24.9727	24.4073	25.2873	12.683	27.0558	26.6985	24.8407	7.97703	25.8828	13.1034	25.9497	4.64112
28.1496	77.1144	25.8742	10.7247	25.735	7.58105	25.9355	8.32255	26.2669	8.68971	26.9057	12.8062	26.1963	6.0144	25.0087	24.4073	25.3272	8.57962	27.0943	26.2146	24.8836	6.74583	25.9257	12.0243	25.9903	4.64112
28.1871	88.468	25.912	12.8274	25.7753	8.17925	25.9703	11.4719	26.3031	8.19564	26.9436	10.9773	26.2352	5.60784	25.0499	23.3939	25.3618	5.4096	27.1305	26.8055	24.9205	7.71175	25.9599	9.52891	26.0252	8.53595
28.2261	83.2651	25.951	14.3502	25.8123	8.04337	26.0061	6.17598	26.3394	8.03381	26.9796	11.9468	26.2762	5.60784	25.0881	23.2796	25.3957	8.84195	27.1673	26.8257	24.9635	5.66451	26.0002	9.96036	26.061	4.63286
28.2614	81.3173	25.9882	12.3004	25.8518	5.43694	26.042	9.63842	26.3757	5.93271	27.0215	12.5464	26.3158	6.9835	25.1246	24.0597	25.4382	5.39897	27.206	27.2832	25.0016	6.93794	26.0369	13.1461	26.0955	7.31341
28.297	76.6747	26.0254	15.3301	25.8893	5.28502	26.0785	7.62504	26.4116	9.10117	27.06	13.6177	26.3588	6.0954	25.16	24.9842	25.4735	6.9541	27.2463	23.6409	25.0356	8.81464	26.0743	9.42793	26.1337	8.24864
28.3317	76.6747	26.0698	15.4924	25.9253	5.94354	26.1132	9.50641	26.4499	5.43963	27.0964	12.509	26.3994	4.56016	25.1951	25.1222	25.5072	5.60954	27.2799	27.1454	25.0718	8.41139	26.1113	9.37171	26.172	10.0653
28.3728	75.0116	26.1065	15.3315	25.9604	4.6472	26.1496	9.36981	26.4852	3.5304	27.1312	12.509	26.4397	5.53278	25.2295	25.4896	25.542	8.4885	27.3155	24.8793	25.1089	5.17122	26.1486	9.868	26.2079	6.13876
28.4121	77.6048	26.1457	14.6099	25.995	5.33157	26.1868	13.9614	26.5247	4.70348	27.168	13.2738	26.4929	7.11075	25.2634	24.675	25.5754	7.37834	27.354	22.1587	25.1472	3.17262	26.1868	10.0428	26.2431	5.94622
28.4489	68.3849	26.1845	14.2323	26.0364	8.65103	26.2254	15.6842	26.561	4.47294	27.2031	13.411	26.5331	7.30431	25.2966	24.7046	25.6103	5.13986	27.3904	22.3612	25.1831	6.01065	26.2318	11.6168	26.2789	5.20687
28.4872	70.0641	26.2237	16.8286	26.0807	8.47164	26.2631	13.3968	26.5985	4.47294	27.2458	12.1312	26.5736	5.52958	25.3351	25.3754	25.6427	5.9106	27.4268	25.044	25.2173	6.92931	26.2681	8.44494	26.3136	7.49027
28.5244	76.5449	26.2619	15.445	26.1207	7.51224	26.301	14.3309	26.6369	5.84287	27.2882	11.675	26.6141	4.77888	25.3772	24.3641	25.6776	4.83615	27.4694	25.4425	25.2522	3.81443	26.3022	7.75965	26.3499	10.1201
28.5603	73.7012	26.2981	14.7294	26.1572	9.11162	26.3394	13.7705	26.6753	6.80625	27.325	11.7955	26.6536	5.25635	25.4129	26.1136	25.7131	5.04908	27.5114	22.9141	25.2901	7.04151	26.3411	11.7813	26.3903	17.5625
28.5959	67.6633	26.3353	14.9002	26.1995	8.67743	26.377	14.4314	26.7114	4.09797	27.362	12.0672	26.6916	5.25635	25.4497	25.0692	25.7481	5.47976	27.5476	20.8134	25.3235	5.85281	26.3756	11.3868	26.4249	6.04029
28.6331	69.4918	26.3715	14.5391	26.238	8.67743	26.4105	16.83	26.749	4.05765	27.4001	13.0064	26.7283	5.43235	25.4904	25.4432	25.7845	5.45032	27.5876	23.7797	25.361	6.85181	26.4111	9.65493	26.4621	13.1774
28.6691	70.8066	26.4124	13.9288	26.2728	8.51244	26.4468	17.0135	26.7848	3.61433	27.4403	11.1519	26.7643	6.05898	25.5283	25.943	25.822	4.97447	27.6281	18.1329	25.3968	4.08775	26.447	9.29352	26.4972	11.6486
28.7072	67.7321	26.4516	12.4238	26.3107	8.53322	26.4827	15.4899	26.821	1.22646	27.4794	11.4314	26.7997	7.46636	25.5635	26.3599	25.8553	5.37761	27.6626	21.9952	25.4322	5.01336	26.4838	10.119	26.5331	8.88884
28.7426	66.6008	26.489	13.6391	26.3606	10.8424	26.5195	17.1926	26.8566	5.04328	27.5201	11.3029	26.8399	8.46683	25.6072	26.0171	25.8857	4.28938	27.6982	20.2773	25.4665	6.87159	26.5282	11.4841	26.5739	11.883
28.7755	74.681	26.5273	13.5831	26.396	8.92056	26.5548	14.9233	26.8971	2.8075	27.5599	12.4947	26.8826	7.26666	25.6437	25.9952	25.9207	4.97682	27.7432	17.1035	25.5028	7.90859	26.5658	8.07651	26.612	8.58139
28.8107	74.681	26.5638	14.4082	26.439	9.3825	26.5901	18.5748	26.9337	3.05532	27.5947	10.7153	26.9234	8.88577	25.678	24.9653	25.9568	4.36691	27.7824	22.595	25.5382	8.51333	26.6075	8.77669	26.6488	6.97491
28.8486	66.5997	26.6011	12.6307	26.4805	8.77291	26.6238	14.9195	26.972	3.23205	27.6304	10.6163	26.9612	8.72346	25.7135	24.4952	25.9961	3.93617	27.8176	18.0125	25.577	4.36482	26.6443	7.44736	26.6878	12.2712
28.8849	71.4662	26.6396	11.5592	26.5196	10.709	26.6586	17.6668	27.0092	5.30821	27.6687	9.55748	26.9985	9.53244	25.7504	25.6299	26.0327	5.08323	27.8548	19.7831	25.6124	5.28809	26.684	7.1839	26.7265	9.86365
28.9245	67.8168	26.6771	10.1326	26.5568	10.3866	26.6925	17.2576	27.0485	2.91208	27.7056	11.1878	27.0401	8.58647	25.7854	24.8879	26.0684	4.67881	27.8919	19.0291	25.6498	4.14998	26.7256	4.19923	26.7704	13.4078
28.9623	78.3711	26.7131	8.57129	26.5941	12.6541	26.7279	17.3983	27.0842	1.19743	27.7432	9.68752	27.0775	7.38528	25.8203	24.4495	26.1053	6.06035	27.9281	14.0762	25.6836	4.94866	26.7592	3.20194	26.8072	13.4078
28.9959	69.6836	26.7498	9.10282	26.6367	8.38933	26.7732	17.2333	27.1231	2.84218	27.7792	9.36933	27.1189	6.73377	25.8538	24.729	26.1404	2.76994	27.9678	18.9371	25.7179	6.85976	26.7965	3.57841	26.8427	8.28693
29.0317	73.8412	26.7871	9.76495	26.6709	9.31727	26.809	12.5639	27.164	1.32451	27.8146	10.9834	27.1568	8.15289	25.8865	25.1078	26.1752	3.9864	28.0029	17.7139	25.7538	8.06119	26.8329	4.67008	26.8785	4.41608
29.0715	70.7373	26.8285	10.6278	26.7053	8.61619	26.8457	14.8783	27.2001	5.00149	27.8528	11.9889	27.1998	6.1435	25.9205	23.9937	26.2154	3.32715	28.0429	16.9313	25.7898	6.54824	26.8694	1.46509	26.9167	12.5594
29.1065	57.8304	26.8669	9.92329	26.746	8.0951	26.8808	14.4396	27.237	8.64683	27.8909	10.3366	27.2388	9.15994	25.955	26.0291	26.2554	4.07975	28.0832	16.3824	25.8252	3.98612	26.9056	4.45479	26.9538	9.91906
29.1411	68.1143	26.9041	9.29817	26.7841	8.98803	26.9135	11.7638	27.2724	3.92204	27.9301	10.8095	27.2747	7.43161	25.9891	24.9051	26.2895	3.57213	28.1198	15.7016	25.8707	3.82239	26.9427	3.64838	26.9881	12.3584
29.1776	60.4527	26.9431	11.0481	26.8291	8.6611	26.948	13.9859	27.3126	3.12443	27.972	10.8095	27.3109	8.25857	26.0258	26.5637	26.3259	4.32652	28.1568	18.0362	25.9048	5.29706	26.9809	2.88507	27.0297	9.02038
29.2155	66.0057	26.9798	10.0624	26.8671	11.8153	26.9816	8.8662	27.3486	5.75707	28.0143	12.0114	27.3456	9.27035	26.0623	25.0015	26.3705	3.53803	28.1943	17.0663	25.9401	6.63091	27.0165	6.28001	27.0714	9.5484
29.2523	61.734	27.0174	11.2694	26.9074	9.72671	27.0177	14.4437	27.3872	3.81612	28.0558	12.1119	27.389	7.79415	26.0983	26.261	26.4061	2.62602	28.2318	14.2025	25.9762	4.22726	27.0541	4.98757	27.1065	12.2619
29.2916	56.0198	27.0562	9.18978	26.944	10.6687	27.0558	11.0234	27.4256	3.81612	28.1199	12.1111	27.4273	8.99298	26.1352	25.4396	26.4392	3.41027	28.2763	13.5613	26.0123	3.78431	27.0906	8.78988	27.1399	12.7133
29.327	54.0615	27.0969	8.88607	26.9832	10.8602	27.0922	9.20418	27.4597	2.92396	28.1589	12.1153	27.4653	8.92396	26.172	25.7594	26.4706	3.01982	28.3136	11.1866	26.0486	6.45435	27.1285	9.63818	27.1764	14.0948
29.3635	60.3216	27.1443	8.53894	27.0184	10.1782	27.1261	10.0532	27.498	4.10225	28.1943	10.439	27.5057	7.80119	26.2065	27.0222	26.5069	3.08629	28.3471	13.339	26.0913	2.83725	27.1642	8.72501	27.2141	20.736
29.4011	56.9769	27.1797	10.4774	27.0529	9.9481	27.1611	8.74137	27.5353	4.47521	28.2295	10.5818	27.5432	7.80119	26.2388	28.4015	26.5408	2.956	28.3838	16.6767	26.1293	6.29632	27.2024	9.89568	27.2515	19.1843
29.4398	59.3071	27.2142	11.4937	27.0876	9.9481	27.1977	12.0352	27.5733	5.18042	28.2697	8.71712	27.5793	9.30503	26.2725	28.2906	26.5743	3.02288	28.4206	12.5804	26.1644	6.32251	27.2377	7.11593	27.2889	16.3166
29.4736	50.8626	27.2578	11.4584	27.123	10.4173	27.232	8.81829	27.6103	7.18841	28.3093	7.67599	27.6183	10.1334	26.3049	29.0431	26.6148	3.08666	28.4561	14.5849	26.1988	3.83275	27.2729	6.30253	27.326	16.8096
29.5067	55.678	27.301	11.1391	27.1586	10.7039	27.268	9.4939	27.6471	4.30971	28.3471	7.49963	27.6604	9.97085	26.3367	28.6246	26.6497	3.21003	28.4922	13.0959	26.234	6.50782	27.3153	6.68044	27.3612	13.3354
29.5393	50.9969	27.3406	10.5317	27.1935	10.1554	27.3058	10.773	27.687	9.80953	28.3847	7.49963	27.6978	7.24093	26.3689	27.8451	26.6877	3.16226	28.5284	12.6191	26.271	6.72484	27.3525	7.05958	27.398	15.2885
29.5786	55.8933	27.378	10.3705	27.2315	11.5402	27.3413	12.3434	27.7249	9.84422	28.4224	7.63143	27.7377	8.68803	26.4015	38.9455	26.7241	2.86775	28.5764	11.6099	26.3071	4.05026	27.3893	10.7507	27.437	23.4937
29.6155	55.8933	27.4169	12.8704	27.2677	10.4086	27.3786	13.1132	27.7658	11.7924	28.4593	7.83412	27.7756	8.8145	26.4331	27.9562	26.7655	2.97287	28.6168	16.0953	26.3433	5.09531	27.4221	18.8272	27.4754	19.438
29.6539	49.3493	27.4524	9.37763	27.3054	9.89703	27.4121	12.6394	27.8036	15.3253	28.5011	7.81664	27.8172	9.62612	26.4676	30.0119	26.804	3.72565	28.6595	13.3305	26.3791	4.80282	27.4577	25.1815	27.5125	13.6934
29.6979	47.9432	27.4923	11.5916	27.3518	10.646	27.4516	10.5174	27.8384	9.56258	28.5446	7.77749	27.8556	7.89715	26.502	29.9494	26.8366	3.86374	28.6984	13.236	26.4152	4.642	27.4918	22.0846	27.5503	17.8021
29.7358	52.425	27.5361	11.2507	27.3887	10.2301	27.4875	10.4005	27.8795	14.8134	28.5867	8.65168	27.8912	9.21591	26.536	28.6601	26.8712	4.24073	28.7353	17.3086	26.4495	3.97279	27.527	36.0432	27.5908	18.0214
29.7709	46.8619	27.5749	10.5463	27.4242	12.0255	27.5238	14.2878	27.9174	19.2577	28.6267	7.93603	27.9307	6.89374	26.5692	29.7821	26.905	3.72863	28.7767	13.4398	26.485	6.08391	27.5613	38.4384	27.6304	17.6523
29.8088	47.2948	27.6116	11.4003	27.4652	9.91729	27.5655	14.0993	27.9575	19.8663	28.6658	8.34992	27.9728	9.05245	26.6038	29.764	26.9401	2.34437	28.816	12.7537	26.5231	2.36996	27.5959	38.4588	27.6698	11.5186
29.8548	43.6788	27.6604	11.4151	27.5028	10.289	27.6001	13.6157	27.9951	16.0122	28.7016	7.95936	28.0091	7.10658	26.6386	30.3771	26.9744	3.9642	28.8524	13.1136	26.5611	5.75511	27.63	37.7305	27.7061	13.1805
29.8879	48.4537	27.7026	8.93012	27.5401	10.7517	27.637	12.4753	28.0314	20.6375	28.7419	8.92994	28.0478	6.93854	26.6704	30.4996	27.0066	2.98552	28.8896	13.5496	26.6022	3.37197	27.6631	36.4673	27.7439	13.2579
29.9229	48.2309	27.7427	9.42764	27.5754	9.87157	27.674	13.2366	28.0687	17.4974	28.7787	7.6077	28.0871	8.53264	26.702	31.3787	27.0485	3.63663	28.926	13.0804	26.6371	4.32458	27.6977	38.0424	27.7812	16.646
29.9639	43.2076	27.7784	11.0947	27.6154	10.3966	27.7113	13.6407	28.1084	21.5116	28.8144	7.67834	28.1251	7.83402	26.7349	29.4749	27.0853	3.33707	28.9605	11.9276	26.6712	4.59761	27.736	40.1359	27.82	22.8549
30.0017	40.1066	27.8218	8.20249	27.6532	9.80138	27.7458	13.651	28.1465	21.0815	28.854	9.11229	28.1623	7.43215	26.7683	29.5113	27.1212	3.84502	28.9965	8.33401	26.7104	4.94809	27.7721	33.7288	27.856	21.2106
30.0376	47.1445	27.8601	12.1653	27.691	10.2806	27.7791	15.1533	28.1832	23.9328	28.8917	9.26795	28.2018	7.73087	26.8029	29.8748	27.1599	2.7412	29.032	11.3005	26.7456	1.92719	27.808	36.8156	27.8947	13.1013
30.079	45.0915	27.8985	10.7291	27.727	10.3637	27.8155	12.9948	28.2209	22.1369	28.925	8.56729	28.2392	7.9063	26.8341	28.8498	27.1976	3.09054	29.0743	9.65347	26.7803	2.82983	27.8434	36.5408	27.9304	13.7423
30.114	48.7855	27.9347	7.87834	27.7709	10.7011	27.8515	10.9121	28.2581	22.1369	28.9645	8.69624	28.277	7.96423	26.8674	30.9198	27.2303	3.69068	29.1141	10.4813	26.8229	2.96034	27.8786	42.977	27.9762	15.1768
30.1504	44.4564	27.9747	7.99329	27.8069	12.2565	27.8869	11.7136	28.2967	24.0754	29.0027	7.61593	28.3141	8.3606	26.9033	30.1181	27.2637	3.42202	29.1499	11.569	26.8583	4.48249	27.9131	37.0217	28.014	17.4822
30.1929	45.6405	28.011	10.1617	27.8404	11.691	27.9229	12.5156	28.3329	22.2882	29.0448	7.73735	28.3517	8.57873	26.9395	30.42	27.2986	3.0862	29.1897	10.9263	26.8942	3.68977	27.9576	41.9834	28.05	21.9051
30.2342	44.8839	28.0495	8.59165	27.8746	11.3764	27.9566	11.2495	28.37	24.0261	29.0843	7.63677	28.3883	8.57873	26.9755	28.9154	27.3395	3.29105	29.2299	13.4119	26.9304	2.71202	28.0026	43.2003	28.0868	20.9366
30.2726	41.6169	28.0858	10.369	27.9105	11.3764	27.9919	12.4979	28.4165	21.8982	29.1278	9.65107	28.423	5.87125	27.0089	29.7668	27.3722	2.95803	29.2667	10.4899	26.9682	2.89052	28.0388	42.189	28.1242	21.1593
30.309	57.1328	28.1236	7.88568	27.9493	14.508	28.0329	14.2575	28.4506	20.9692	29.1668	7.90943	28.462	7.0162	27.0446	29.524	27.4125	3.25475	29.3026	13.2094	27.0044	1.3002	28.0746	44.4398	28.1666	25.6151
30.3465	46.581	28.1592	9.80068	27.985	12.4727	28.0711	13.4328	28.487	20.8881	29.2055	7.18508	28.5033	6.80033	27.0793	30.8412	27.4556	2.60617	29.3403	13.4565	27.0499	3.88087	28.1099	46.6154	28.2041	18.4809
30.3875	56.5693	28.1969	8.56936	28.0188	13.4002	28.1044	16.8295	28.526	22.8974	29.2409	7.18508	28.5392	6.75367	27.1134	29.0423	27.4907	3.62509	29.377	12.7028	27.0867	2.54566	28.1473	41.4983	28.239	17.9213
30.4266	45.9031	28.2326	8.21584	28.056	15.4052	28.1465	14.5835	28.5675	23.72	29.2782	7.40267	28.577	9.68773	27.1486	30.0735	27.5254	3.78969	29.4127	13.5456	27.1241	2.88654	28.1817	47.3313	28.2742	15.2822
30.469	55.511	28.2701	7.70733	28.0948	15.2304	28.1831	14.1099	28.6103	22.6417	29.314	7.54261	28.6125	7.49622	27.1816	29.9108	27.5595	3.58099	29.4501	12.0107	27.1627	2.53314	28.217	42.8618	28.3105	20.5136
30.5048	55.511	28.3075	4.30968	28.1337	16.1459	28.2204	17.897	28.647	22.6417	29.3509	8.13794	28.6526	7.20628	27.2235	30.6014	27.5972	3.42172	29.4964	13.0272	27.1967	3.37936	28.2524	42.7677	28.347	20.2602
30.5388	48.4754	28.3461	1.17302	28.1701	16.8399	28.2557	15.5634	28.6826	23.2367	29.3897	6.54059	28.6912	6.69169	27.2573	29.1062	27.6344	2.78488	29.542	13.2984	27.2318	2.37569	28.2886	41.529	28.386	12.7298
30.5755	44.6557	28.3834	8.01472	28.2127	19.73	28.2897	13.916	28.7211	22.4788	29.4272	7.39756	28.7282	7.78772	27.2928	29.1808	27.6678	3.16466	29.5847	11.7872	27.2673	3.31901	28.3271	48.5418	28.4236	15.946
30.6102	51.9447	28.4231	11.8156	28.2598	18.3218	28.3234	19.0344	28.761	19.3375	29.465	8.88984	28.7669	6.15794	27.3295	28.8025	27.7014	3.45798	29.6226	10.8391	27.3053	2.07027	28.3647	46.6659	28.4588	12.7038
30.6543	48.535	28.4701	19.5891	28.2991	18.4833	28.3597	18.9806	28.7989	22.2791	29.5056	7.32296	28.8036	7.94163	27.3665	30.568	27.7345	1.86627	29.658	12.2606	27.3385	1.90559	28.4018	38.9454	28.4947	11.0304
30.6898	45.3548	28.5077	29.7893	28.337	17.7644	28.4053	18.6342	28.8411	21.8676	29.5436	6.82121	28.8386	7.64564	27.4008	30.8266	27.7689	2.69085	29.7028	13.0042	27.3774	2.08045	28.4436	48.6412	28.5337	16.1227
30.7258	39.5394	28.5434	34.978	28.3728	19.2173	28.439	18.5996	28.8772	22.6448	29.5843	8.0234	28.8775	8.98689	27.4343	29.171	27.802	3.32253	29.7394	12.2326	27.4117	3.7772	28.4775	41.6478	28.5689	15.3014
30.76	50.4269	28.5802	36.5314	28.4084	18.486	28.476	19.9226	28.9147	22.2679	29.6225	7.89445	28.9145	8.60209	27.4663	30.3738	27.8357	2.9373	29.7811	12.042	27.4454	4.69125	28.5141	45.1058	28.604	9.88773
30.7948	44.3141	28.6194	33.955	28.4471	19.8405	28.5118	20.7903	28.952	23.0106	29.6648	8.29491	28.9558	7.37989	27.5011	27.9675	27.8698	2.7075	29.8194	13.0183	27.4818	3.84741	28.5493	45.1852	28.6386	14.1015
30.835	37.7014	28.6581	35.0033	28.4828	20.3385	28.5482	19.9024	28.9945	23.4425	29.7073	8.17715	28.9908	10.8566	27.5341	27.8915	27.9092	3.24466	29.8585	11.7772	27.5188	4.98316	28.5864	41.069	28.6852	10.9205
30.873	36.713	28.695	39.3824	28.5213	18.7574	28.5868	16.0332	29.0308	20.1193	29.7446	7.68422	29.0295	8.58312	27.5688	29.4655	27.9434	2.71595	29.8962	13.4803	27.5544	6.11465	28.6199	43.4276	28.7202	9.73107
30.9126	26.6863	28.7339	34.4504	28.556	19.2848	28.621	10.201	29.0698	19.9094	29.782	9.01652	29.0696	8.78051	27.6027	28.9783	27.977	2.73899	29.9324	11.5709	27.5908	4.20842	28.6555	42.1896	28.7569	11.0153
30.951	28.1611	28.7734	40.9162	28.5892	18.8516	28.6564	7.51357	29.109	18.5138	29.8213	8.23206	29.107	9.99887	27.6367	25.8625	28.0101	2.91097	29.9691	11.708	27.6262	5.86996	28.6899	40.3621	28.7964	10.3438
30.9997	27.1613	28.808	44.3697	28.6239	19.1984	28.6914	5.40305	29.1463	18.0602	29.8565	8.94723	29.1454	7.29501	27.6717	28.1911	28.0421	3.8532	30.0063	11.7245	27.6648	5.17065	28.7259	39.5697	28.8355	10.0131
31.042	27.4876	28.8449	44.219	28.6636	14.7203	28.7286	5.68346	29.1845	16.9963	29.8911	8.89993	29.1826	9.15076	27.7056	21.2883	28.0762	3.00465	30.0439	12.2292	27.7009	3.55445	28.7626	44.3771	28.8715	5.97897
31.0832	25.9094	28.8855	46.2323	28.7063	15.6016	28.7629	2.80944	29.2286	12.165	29.9307	9.14747	29.2207	7.56322	27.7406	23.8176	28.1092	3.45018	30.0819	11.2555	27.7381	1.93166	28.7982	41.9498	28.91	14.6988
31.1227	29.0016	28.9268	44.3648	28.7435	13.8007	28.8006	6.02076	29.2645	13.3356	29.9675	10.923	29.263	7.56322	27.7827	22.3701	28.1411	3.11545	30.1188	12.5672	27.7806	6.68738	28.8346	38.2393	28.9487	15.5303
31.1641	30.8773	28.9648	46.3593	28.7813	13.8007	28.835	14.6279	29.3009	12.7083	30.0061	11.3837	29.3022	7.37169	27.8151	22.108	28.1818	3.27025	30.1565	13.3525	27.8234	6.71045	28.8733	34.3509	28.9868	6.85765
31.2076	26.7152	29.0012	44.1173	28.8206	14.601	28.8704	24.7082	29.3389	12.8333	30.0413	11.4214	29.3403	6.34335	27.8477	23.2175	28.2213	3.54853	30.1928	11.5501	27.8594	4.48581	28.9126	39.2988	29.0258	8.07839
31.2487	31.2864	29.0463	46.6139	28.8579	14.8746	28.9097	32.9898	29.3772	13.0364	30.0796	11.4214	29.3787	7.58963	27.8848	23.5143	28.2551	3.38311	30.2287	10.9348	27.8935	5.88739	28.9501	43.914	29.0633	8.97147
31.3115	26.2356	29.0894	45.724	28.9023	14.47	28.9475	46.7007	29.4125	11.2169	30.12	12.612	29.4174	8.66502	27.9199	23.0371	28.2895	2.99651	30.2676	12.1847	27.9297	6.60566	28.9884	40.5058	29.1015	11.5009
31.3508	25.5407	29.1338	42.0871	28.9387	14.0276	28.9832	62.3439	29.4497	13.4597	30.1545	8.92634	29.4541	10.242	27.9532	23.9891	28.3277	2.8603	30.3061	11.4081	27.9746	6.46024	29.0256	41.4109	29.1361	14.9465
31.3891	27.4762	29.1722	43.3798	28.9762	13.2944	29.0188	89.7244	29.4883	12.3182	30.1962	10.1287	29.493	7.09181	27.9913	22.822	28.3633	2.96448	30.3405	13.4619	28.0104	5.11061	29.0627	32.2121	29.1753	11.1338
31.4298	28.056	29.2119	47.015	29.0153	13.6242	29.0609	138.336	29.5333	11.7504	30.2401	10.547	29.5352	5.96064	28.027	23.0166	28.3997	3.84322	30.3823	11.9194	28.0459	8.74502	29.0999	37.3517	29.2167	9.81088
31.4711	26.5307	29.2493	44.5398	29.0496	13.2015	29.0958	213.573	29.5713	12.9831	30.2804	10.6254	29.5717	6.18728	28.0626	23.0942	28.4352	3.59683	30.4223	15.128	28.08	6.08787	29.1367	39.1468	29.2532	18.8552
31.5105	28.727	29.29	44.7315	29.0879	13.8867	29.136	282.843	29.6133	12.3414	30.3187	10.3509	29.6086	6.18728	28.1042	22.072	28.4697	4.30809	30.4614	13.5019	28.1159	6.26063	29.1737	38.8233	29.2917	16.3536
31.5529	28.209	29.3302	45.2503	29.1283	12.698	29.1705	282.843	29.65	12.5821	30.3558	10.7985	29.6558	7.68483	28.1395	24.1737	28.5066	4.13642	30.4973	13.9782	28.1509	4.8571	29.2079	31.782	29.3254	13.943
31.5895	27.8739	29.3666	41.4517	29.1633	12.6536	29.2037	282.843	29.6834	14.1155	30.393	11.6993	29.7054	6.28991	28.1768	20.8233	28.5417	4.11199	30.5355	12.2029	28.1904	8.38015	29.2415	31.1753	29.3609	10.4726
31.6266	28.0882	29.4055	40.3795	29.1986	10.9108	29.2372	282.843	29.7255	17.2248	30.4296	9.41995	29.7433	7.063	28.2135	20.955	28.5765	4.02376	30.5732	14.2725	28.2273	5.31534	29.277	30.1499	29.4062	9.75589
31.6682	33.0057	29.4438	41.1676	29.2357	11.287	29.2709	282.843	29.7623	11.6995	30.4652	9.41995	29.783	6.34095	28.2572	14.4133	28.6149	4.80562	30.611	15.3419	28.2608	6.4308	29.3126	32.6897	29.4437	15.0563
31.7051	36.4773	29.4945	37.4771	29.2719	11.4898	29.3049	282.843	29.8027	13.564	30.5035	9.59946	29.822	7.61629	28.3005	16.4116	28.6503	3.96597	30.6569	10.202	28.2961	5.54716	29.349	32.9086	29.4826	12.4245
31.7483	29.7363	29.5298	34.7919	29.3132	12.0747	29.341	282.843	29.8446	13.3878	30.54	11.3367	29.8662	7.01412	28.3364	14.0735	28.6873	4.31813	30.695	13.612	28.336	6.81056	29.3861	29.6418	29.5205	12.5796
31.789	29.0012	29.5679	31.6523	29.3516	12.8324	29.3768	282.843	29.8791	13.8244	30.5756	8.08802	29.9015	6.07108	28.3723	14.0037	28.729	4.04575	30.7285	13.7121	28.3711	6.38229	29.4216	29.1433	29.5625	15.198
31.8347	28.1211	29.6036	30.1556	29.3882	12.1466	29.4126	282.843	29.9169	15.5193	30.6142	9.97852	29.9401	5.13883	28.4099	16.277	28.765	4.74667	30.7717	14.6487	28.4095	5.44914	29.4597	28.4266	29.6053	11.095
31.8719	37.4836	29.6389	34.0494	29.4256	11.9282	29.4508	282.843	29.9546	16.7504	30.6547	7.16737	29.9788	8.76861	28.4465	13.6244	28.7988	5.37064	30.8065	13.039	28.4435	3.61551	29.4997	27.8822	29.6433	7.76775
31.9125	31.922	29.6807	32.654	29.4695	11.384	29.4866	282.843	29.9928	15.6065	30.6905	8.75485	30.0168	5.84442	28.4815	13.5273	28.834	5.05731	30.8475	11.6848	28.4815	8.01918	29.5363	28.1832	29.6816	9.42595
31.95	37.2366	29.7216	30.7358	29.5061	10.0392	29.5236	282.843	30.0324	18.177	30.7305	7.98687	30.0526	6.15763	28.5152	13.2956	28.8686	4.71238	30.8821	13.4875	28.5175	4.18022	29.5713	26.7525	29.7205	9.34983
31.9858	33.5913	29.7586	32.7408	29.5465	12.8682	29.5594	219.674	30.0745	18.0703	30.7725	8.44427	30.0939	5.35853	28.55	13.8186	28.9055	4.84621	30.9222	13.3465	28.5562	6.19969	29.6103	25.5496	29.7585	6.50512
32.024	34.7872	29.7941	31.4341	29.5807	12.2911	29.595	238.607	30.115	15.9966	30.8096	8.84583	30.1341	5.80419	28.5876	12.9974	28.939	4.7912	30.9629	14.98	28.5947	6.17897	29.6531	27.3831	29.7988	11.3224
32.0606	34.2072	29.8312	30.7721	29.6196	12.2911	29.6299	269.975	30.1501	16.6145	30.8542	8.38574	30.1705	6.45043	28.6258	13.5641	28.9771	5.89256	31.0025	15.7053	28.6267	8.32437	29.6977	27.6525	29.8361	9.1456
32.1042	39.1339	29.8726	29.9455	29.66	13.723	29.6694	273.384	30.1894	16.6414	30.8921	9.64053	30.2079	4.946	28.6628	13.1474	29.0133	5.19825	31.0386	14.1799	28.6663	6.78708	29.734	26.5188	29.8736	7.5257
32.1424	39.9681	29.9085	29.0871	29.6993	12.918	29.7055	282.843	30.2305	17.2843	30.9297	7.92472	30.2487	4.86044	28.6967	13.0999	29.0481	5.60131	31.074	15.4341	28.702	8.22342	29.7732	23.2608	29.91	6.74255
32.1801	39.6461	29.9429	25.7286	29.7389	12.8296	29.7393	257.786	30.2649	16.7432	30.9655	7.92472	30.287	5.8494	28.7314	10.747	29.0851	5.03721	31.11	15.781	28.7369	8.79482	29.809	25.1402	29.9469	5.0739
32.22	36.0065	29.9831	27.7366	29.7783	12.2085	29.7739	235.186	30.3069	16.6135	31.011	8.57958	30.3256	4.1853	28.7685	13.1112	29.1209	5.1574	31.1446	14.3479	28.7732	7.15143	29.8478	21.7584	29.9823	8.66095
32.258	35.3362	30.0219	24.5166	29.8223	12.916	29.8176	221.587	30.3421	16.6682	31.0482	8.13732	30.3651	3.79847	28.8042	11.7023	29.155	5.11114	31.181	15.9482	28.8124	9.56592	29.8923	23.4391	30.0171	7.96489
32.2991	37.3302	30.0572	25.6909	29.8599	10.7133	29.8611	208.074	30.3764	19.0804	31.0863	8.6478	30.4023	4.28625	28.8381	9.10791	29.1882	5.43299	31.2159	15.2158	28.8493	9.105	29.9262	25.8909	30.0535	8.35332
32.3415	38.7988	30.1039	26.6821	29.9005	11.7041	29.8966	202.014	30.4163	16.8623	31.1211	8.18359	30.439	5.02211	28.8725	12.4466	29.223	6.02384	31.2527	17.9477	28.8843	7.57772	29.9654	20.3174	30.0894	6.86295
32.3833	37.7704	30.1401	28.1055	29.9407	10.5815	29.9334	193.328	30.4563	21.3679	31.1564	6.78658	30.4772	3.56763	28.9051	11.2345	29.2619	6.50056	31.2907	14.2905	28.9192	9.21886	30.0003	20.6132	30.1271	6.09004
32.4204	39.9387	30.1754	23.4075	29.9794	13.5261	29.9702	190.906	30.4912	17.7636	31.1929	8.77619	30.5144	3.56763	28.9387	12.9722	29.2975	7.77094	31.3354	13.8107	28.9567	8.16319	30.0361	19.2863	30.1688	7.35436
32.4606	41.468	30.2112	24.5641	30.0209	13.5261	30.0054	178.53	30.5278	18.9303	31.2279	7.54776	30.5525	3.68403	28.9711	11.3983	29.3302	6.60901	31.3775	12.3734	28.9903	6.26086	30.0722	19.3625	30.2104	6.24367
32.4988	38.0556	30.2456	25.3186	30.0606	12.6282	30.0402	157.226	30.5664	18.1656	31.2685	8.19102	30.5998	4.72291	29.0043	12.691	29.3646	8.12799	31.4145	17.1627	29.0307	8.78807	30.1054	20.783	30.2481	5.86306
32.5345	39.9999	30.2871	25.4238	30.1	11.9989	30.0739	169.383	30.6069	19.4494	31.3095	8.19102	30.6367	5.36153	29.0389	10.6001	29.3982	9.15923	31.4504	13.1967	29.0642	12.2163	30.1416	19.3851	30.2833	6.52899
32.5723	41.3485	30.3227	23.3666	30.1386	12.3048	30.1107	159.437	30.6454	27.8806	31.3556	8.5549	30.676	4.28902	29.0723	12.0078	29.4333	9.6816	31.4892	13.2036	29.0988	11.1867	30.1771	16.2027	30.3251	6.38832
32.6129	40.1573	30.3592	25.3778	30.1814	11.7833	30.152	163.919	30.6811	20.5473	31.3943	8.02196	30.7174	2.63986	29.1035	11.6622	29.4672	7.89452	31.5299	11.3965	29.1421	8.99633	30.2191	23.8101	30.3616	5.44478
32.6494	43.6005	30.3948	24.506	30.22	12.0408	30.1853	160.353	30.7203	21.3288	31.434	7.82065	30.7535	4.14135	29.1375	10.9071	29.5002	7.30646	31.5689	14.9187	29.1791	9.30465	30.2561	17.8707	30.3989	5.35891
32.6852	37.4804	30.4366	23.8998	30.2576	12.2328	30.2227	166.526	30.7574	19.0161	31.4786	9.69618	30.7977	5.54484	29.172	11.5001	29.5328	9.96788	31.6072	13.2276	29.2156	11.5919	30.2942	18.6174	30.4362	6.37928
32.7239	41.9358	30.4718	22.1287	30.295	12.2332	30.257	164.57	30.7948	26.0074	31.5143	8.06471	30.8364	4.5693	29.2035	8.5974	29.565	11.115	31.6519	13.7147	29.2509	7.14515	30.3302	17.7171	30.4734	2.67409
32.767	38.739	30.507	22.2631	30.3319	13.5517	30.2932	168.36	30.8391	27.7203	31.5567	9.15712	30.8796	4.5693	29.239	7.53776	29.6067	9.9785	31.6893	15.4679	29.2863	12.7759	30.3663	19.1786	30.5124	3.32838
32.8008	36.7485	30.545	19.25	30.369	13.3177	30.3287	158.778	30.8754	23.9328	31.5931	9.87291	30.9176	4.56642	29.2735	7.19853	29.639	8.93081	31.727	19.9855	29.3204	8.66202	30.4075	19.1088	30.551	3.32146
32.8428	35.3955	30.582	18.6728	30.4144	12.6779	30.3665	159.429	30.9104	27.9623	31.6274	8.23633	30.9573	5.72479	29.3077	6.40881	29.6714	9.7003	31.762	17.2835	29.3569	14.3943	30.45	17.0145	30.5859	4.46035
32.8844	33.2831	30.6212	19.5734	30.4528	14.509	30.402	148.903	30.9483	27.7225	31.6678	10.2961	30.9966	5.41282	29.3428	5.17156	29.7088	8.40916	31.8005	15.8763	29.3926	16.3529	30.4877	15.6271	30.6259	5.64202
32.9248	39.024	30.6563	18.7489	30.4933	14.509	30.4374	157.201	30.9832	29.7367	31.7044	9.15405	31.0338	6.33653	29.3794	7.24766	29.742	6.40678	31.8359	19.0859	29.4287	11.571	30.5248	17.3627	30.6636	4.0285
32.965	35.179	30.6937	20.5197	30.5362	13.9836	30.4722	148.293	31.0223	26.5701	31.7416	9.93534	31.0713	5.85161	29.4189	7.83647	29.778	6.40678	31.8719	22.4821	29.4732	14.4307	30.562	17.473	30.6999	4.14834
33.0024	37.9127	30.7325	17.0567	30.5765	14.9429	30.5061	136.907	31.0612	22.6506	31.782	10.4351	31.1184	4.56818	29.458	6.38509	29.8207	6.54709	31.9069	20.4831	29.5076	8.66078	30.6001	17.5708	30.7375	2.9422
33.0424	35.2342	30.7706	18.0117	30.6134	14.625	30.5446	124.315	31.0983	28.9982	31.8232	10.517	31.1584	5.80094	29.4927	6.38116	29.8566	5.6061	31.9415	19.8483	29.545	13.3977	30.6373	18.4893	30.7745	3.51037
33.085	36.3484	30.8039	17.3407	30.6517	15.463	30.5794	114.737	31.1395	24.1259	31.8632	7.20308	31.2012	7.1937	29.5276	6.85879	29.889	5.89953	31.9862	21.5559	29.5811	9.79834	30.676	17.9323	30.814	4.53354
33.1229	35.3424	30.8402	17.9261	30.6895	13.7804	30.6177	114.737	31.1761	21.3861	31.9028	9.47969	31.2436	6.36013	29.5621	8.53105	29.9244	5.64854	32.022	25.1122	29.6177	15.804	30.714	19.4474	30.8507	3.16498
33.1629	36.327	30.8796	15.7477	30.7268	15.6706	30.6567	103.75	31.2143	19.8285	31.9432	9.4862	31.2822	4.84417	29.6015	5.02766	29.959	5.44574	32.0586	23.9459	29.6578	14.2357	30.7488	19.6412	30.8876	3.13233
33.1991	29.3951	30.9186	17.1288	30.7623	14.6939	30.6955	80.0235	31.2558	24.2251	31.9822	9.74948	31.3229	5.93176	29.6372	8.76426	29.9945	5.09377	32.0983	25.8487	29.7017	10.5081	30.7835	19.4121	30.9225	6.20497
33.2389	31.262	30.9566	13.5007	30.7995	17.1111	30.7335	77.9801	31.293	24.4995	32.017	9.42962	31.3634	8.34459	29.6726	10.8177	30.0279	5.25072	32.1386	24.4411	29.7377	15.5105	30.8182	19.3114	30.9624	6.14222
33.2771	30.7812	30.9941	16.1983	30.8358	14.4527	30.769	69.3839	31.3284	26.1	32.0607	10.8339	31.4029	7.84154	29.7074	10.476	30.0949	5.13033	32.1758	24.0106	29.7726	12.432	30.8553	16.768	30.9973	7.74362
33.3146	30.6826	31.0322	14.8938	30.8819	15.2501	30.8041	69.1214	31.3665	22.7527	32.1027	7.95858	31.4402	7.08764	29.744	10.3901	30.1311	5.13033	32.2122	18.0767	29.8077	15.9215	30.8913	16.6549	31.0328	7.28159
33.3517	27.7858	31.0653	14.9395	30.9264	17.477	30.8401	62.3618	31.4076	24.0335	32.1393	10.5063	31.4786	8.07195	29.7776	8.92179	30.1649	6.59206	32.2485	17.2717	29.8414	9.79563	30.9289	16.7447	31.0728	9.58005
33.3905	29.4065	31.1005	14.7726	30.9635	16.2167	30.8776	64.5175	31.4471	24.3661	32.1737	8.96189	31.5163	7.0862	29.8137	12.9004	30.2018	4.27785	32.2848	19.0246	29.8757	10.859	30.967	16.2445	31.1113	8.50609
33.4303	25.658	31.1379	16.0257	31.0047	15.3588	30.9326	59.9641	31.4871	11.288	32.209	11.2504	31.5557	8.45666	29.8466	14.089	30.2361	3.75037	32.3208	18.0513	29.9135	14.5525	31.0043	17.4782	31.1508	7.65394
33.4649	27.8376	31.1746	15.5404	31.0499	16.4732	30.9746	60.7574	31.5285	9.68713	32.2477	11.3666	31.5942	10.0838	29.8817	12.5471	30.2711	4.49977	32.3678	17.2747	29.9492	9.16661	31.0394	14.6186	31.1897	6.91005
33.4988	24.8207	31.2115	14.7265	31.0904	17.4025	31.0183	60.7574	31.5623	11.6912	32.2875	12.4772	31.6292	9.69263	29.9151	10.7642	30.3104	4.23473	32.4033	17.045	29.9873	9.16661	31.0769	14.5164	31.2286	11.3309
33.536	25.6595	31.2502	14.2872	31.1275	14.5757	31.0525	55.5986	31.5987	11.1562	32.3253	10.2412	31.6758	8.14218	29.9488	11.7405	30.346	4.51722	32.4395	12.089	30.0224	16.5031	31.113	16.2758	31.2651	13.7365
33.5711	22.3429	31.2901	14.7526	31.1684	14.2954	31.091	58.0906	31.6392	11.9818	32.3652	12.7479	31.7122	9.57219	29.9902	13.8404	30.3813	3.31242	32.4774	13.4837	30.0565	11.2389	31.1495	15.4208	31.3027	16.0761
33.6119	27.5095	31.326	15.5362	31.2058	13.4632	31.1268	58.4933	31.6756	9.08428	32.4082	12.7096	31.751	8.72197	30.0263	13.2436	30.4151	3.92483	32.517	14.9868	30.094	12.9153	31.1862	15.6072	31.3502	11.5118
33.6476	25.3017	31.3611	14.2486	31.2439	14.7229	31.1639	47.1628	31.714	10.7845	32.4498	11.7727	31.7893	9.42467	30.062	14.1934	30.4489	3.97958	32.5565	16.0277	30.1341	16.9143	31.2204	16.1083	31.3897	11.1601
33.6833	27.7316	31.4009	13.9519	31.2786	15.3362	31.2067	52.2974	31.7523	9.72855	32.4923	13.0032	31.8296	6.84302	30.0953	14.0339	30.4847	3.51027	32.6024	17.6081	30.1715	15.2768	31.2558	16.4762	31.4302	12.6347
33.7177	26.9726	31.4363	11.6091	31.3152	11.9829	31.2428	52.8342	31.7898	9.98468	32.5317	13.8928	31.8722	7.23875	30.1282	14.077	30.5191	2.8032	32.6392	19.2122	30.208	9.0078	31.2965	17.1863	31.4651	6.14227
33.7632	25.3624	31.4695	10.9433	31.3528	14.711	31.2784	50.6208	31.8277	9.18799	32.5699	14.2733	31.9108	9.34447	30.162	16.2048	30.5544	2.36457	32.6804	14.5002	30.245	9.61079	31.3339	19.7034	31.499	13.2662
33.8076	26.572	31.5051	8.28798	31.3924	14.1174	31.3148	51.2246	31.864	9.4759	32.6054	13.2075	31.9534	13.421	30.1956	15.5719	30.5939	2.36457	32.7208	14.5379	30.3144	7.51001	31.3714	18.9816	31.5361	13.5719
33.8455	28.0085	31.5439	6.95213	31.4392	13.77	31.3575	49.2619	31.9014	8.88496	32.6468	12.584	32.0021	10.2347	30.2333	15.7152	30.6287	2.84606	32.7639	12.9408	30.3532	2.55359	31.4088	19.2627	31.5752	10.4434
33.8873	21.8715	31.578	7.46258	31.4787	14.2798	31.3972	48.9947	31.9379	8.40396	32.6929	13.6831	32.0397	11.7772	30.2678	17.8298	30.6629	2.47987	32.8066	15.3075	30.3932	2.55359	31.4462	16.0428	31.6133	10.548
33.9234	22.5267	31.6139	5.57285	31.5152	12.698	31.4318	43.6882	31.9732	7.27218	32.7339	14.6535	32.0781	12.9799	30.3057	18.3396	30.6991	1.87636	32.849	13.8594	30.4328	2.03893	31.485	18.5574	31.6551	9.10198
33.9601	22.4805	31.6496	0.684292	31.5536	12.1897	31.4679	49.0912	32.0109	8.10838	32.7803	11.6003	32.1141	11.0776	30.3478	18.7341	30.7324	2.02781	32.8915	17.7421	30.4718	3.0714	31.5314	18.7585	31.6935	9.89737
33.9964	23.9576	31.6866	3.88383	31.593	14.1109	31.5035	41.4665	32.0482	7.71198	32.8175	10.8282	32.1532	13.768	30.3824	17.5008	30.7652	2.28281	32.9338	10.6654	30.5084	0.806361	31.5649	19.5051	31.7292	13.1646
34.0316	22.2049	31.7262	9.50254	31.6302	9.35623	31.5381	40.3062	32.0879	7.88319	32.855	10.9842	32.1928	12.7254	30.4209	17.6275	30.7986	1.80847	32.9696	13.2756	30.5473	1.13378	31.6043	18.5925	31.7636	11.7431
34.0711	18.7482	31.7664	13.0882	31.6684	10.4906	31.5729	39.9548	32.1244	6.80045	32.8933	13.7932	32.2282	13.8321	30.4574	18.5322	30.833	2.08115	33.0044	13.3913	30.5855	2.825	31.6451	18.5328	31.8041	12.0561
34.108	21.4958	31.8084	14.1283	31.709	12.7811	31.6104	39.0118	32.1611	9.73974	32.9351	12.4622	32.2656	13.4814	30.4942	18.1605	30.8699	1.54663	33.04	12.7896	30.6222	1.0227	31.6824	19.8838	31.8412	11.6084
34.1437	19.0257	31.8437	10.3576	31.7464	14.1481	31.647	38.2611	32.2009	6.63979	32.976	12.8877	32.3026	17.205	30.5316	18.1004	30.9033	1.79253	33.0754	13.7166	30.662	1.79709	31.719	17.9331	31.8769	16.2067
34.1795	17.8136	31.8811	10.3137	31.7935	12.1608	31.6886	39.414	32.239	7.10628	33.0162	13.5461	32.3444	14.9837	30.5682	19.4708	30.9379	1.83831	33.1154	10.5228	30.701	1.52554	31.7537	17.461	31.9147	9.26945
34.2159	21.5509	31.9199	19.4222	31.8335	10.1254	31.7219	41.7122	32.2764	6.77566	33.0542	13.7442	32.3781	16.7064	30.6002	18.6118	30.9715	2.48509	33.1518	13.5369	30.7372	1.49251	31.79	14.8385	31.9539	13.4739
34.2547	22.7389	31.9566	19.6289	31.8709	12.4498	31.765	40.0106	32.3122	6.64391	33.0914	12.0039	32.4167	16.7245	30.6392	18.8149	31.0071	2.48509	33.1868	12.7947	30.7735	4.03184	31.8266	16.4336	31.9884	12.7037
34.2976	20.4873	31.9958	18.4785	31.9144	11.5383	31.8046	39.2889	32.36	6.54324	33.134	9.77873	32.4531	15.2707	30.6735	19.6995	31.0425	1.56949	33.2241	12.7947	30.8109	2.42762	31.8629	17.1748	32.0274	13.3767
34.336	39.7035	32.0317	19.5411	31.9505	15.2796	31.8408	39.2889	32.3979	6.28724	33.1821	9.01005	32.4943	11.5671	30.7113	18.8974	31.0768	1.82495	33.2636	13.6462	30.8454	3.85531	31.8993	17.5795	32.0641	12.26
34.3765	32.4497	32.0678	19.7577	31.9909	13.5682	31.8785	41.9644	32.438	5.58137	33.2162	9.2395	32.5303	8.19946	30.7432	21.5721	31.1084	1.63424	33.3041	12.262	30.8875	4.879	31.9374	17.4361	32.1001	11.4111
34.4131	34.51	32.1039	19.1233	32.0292	12.7333	31.913	43.1215	32.4737	6.11177	33.2522	7.32971	32.5705	4.27976	30.7777	21.0251	31.1528	2.30562	33.3413	13.4529	30.9284	4.40282	31.9746	15.6459	32.1355	11.7256
34.4511	31.862	32.1396	18.8996	32.0682	12.9065	31.9485	39.9076	32.5084	5.02201	33.2885	7.49623	32.6109	2.73091	30.8104	21.2373	31.185	3.09542	33.3792	13.2885	30.9628	2.48565	32.0122	16.7576	32.1826	11.3367
34.4856	33.9416	32.1768	21.846	32.1076	13.7649	31.9845	40.8469	32.5453	5.23944	33.3232	6.62552	32.6472	8.2217	30.8448	20.6979	31.2191	2.54489	33.4145	14.9573	30.9995	5.71584	32.0482	18.3321	32.2189	13.4639
34.5238	30.4188	32.2138	20.0121	32.1474	13.8792	32.0213	39.7555	32.5871	4.24655	33.3589	5.07208	32.6865	31.9701	30.8789	19.7233	31.2784	3.47171	33.4494	13.3456	31.0357	3.16675	32.0842	17.3716	32.2567	14.6903
34.5595	30.0161	32.251	20.51	32.1854	15.7223	32.0571	43.0849	32.6292	5.21914	33.3974	4.22899	32.7267	29.4872	30.9112	21.076	31.3268	4.03509	33.4845	12.4599	31.0712	2.05765	32.1255	17.3372	32.2943	13.9815
34.5987	33.462	32.2877	21.2696	32.2259	15.5029	32.095	42.6285	32.6693	4.18664	33.4414	5.89778	32.7634	29.454	30.9432	21.4001	31.3615	2.39964	33.5243	13.4312	31.1047	4.79613	32.1604	18.4754	32.3292	15.4263
34.6359	36.0789	32.3241	20.8407	32.2625	15.2466	32.1314	41.1306	32.7124	4.57726	33.4835	5.80184	32.7989	26.0992	30.9768	20.8778	31.3959	2.39964	33.5633	15.7318	31.1472	6.0778	32.2031	18.5979	32.3665	15.686
34.6701	34.8117	32.361	20.4425	32.3015	15.2008	32.1708	43.0732	32.7511	4.7279	33.5243	4.50546	32.8374	28.2535	31.0102	20.2457	31.4297	2.61953	33.5983	13.0925	31.1932	7.71739	32.244	18.6601	32.4045	13.724
34.7091	40.942	32.4	21.7	32.3411	15.8558	32.2114	46.9698	32.7866	7.41411	33.5633	3.63358	32.8775	28.6472	31.0469	20.5295	31.4627	3.66829	33.6447	12.7642	31.2391	7.71739	32.278	16.9598	32.4419	13.7185
34.7512	51.1001	32.4416	20.7941	32.3774	18.7206	32.2467	47.4708	32.8235	3.92713	33.601	3.0375	32.9147	27.7438	31.0793	20.1954	31.4959	3.46703	33.6774	11.9834	31.275	5.46062	32.3177	18.8201	32.4771	14.8531
34.7868	61.4525	32.4768	20.8121	32.4238	18.4496	32.2817	47.4708	32.8635	7.03856	33.6466	1.66719	32.9516	28.84	31.1154	20.6544	31.5309	3.37334	33.7167	11.7839	31.3091	3.18887	32.3539	19.6941	32.5154	11.4606
34.8254	70.4746	32.5127	20.7421	32.4678	18.6479	32.3186	44.4581	32.9035	5.06276	33.6823	1.86653	32.9915	29.9998	31.1498	21.3492	31.5669	2.76744	33.7527	11.4013	31.3437	3.40401	32.3927	16.6537	32.555	16.4506
34.8634	73.6981	32.5489	19.8908	32.5093	18.3486	32.3558	45.1725	32.9407	4.17944	33.7185	1.80985	33.0294	29.0406	31.1876	22.9047	31.6011	2.24859	33.7898	11.4925	31.3813	5.47311	32.4292	17.9183	32.5929	12.7175
34.8998	81.9539	32.5853	19.2357	32.5497	18.8408	32.3951	40.3918	32.9749	4.24494	33.757	2.13285	33.0683	26.5413	31.2236	20.3841	31.6367	3.35582	33.8263	12.3905	31.4183	2.6987	32.4628	20.9309	32.6281	15.117
34.9373	83.8137	32.623	17.9074	32.5888	19.2491	32.4297	36.5392	33.0108	5.43496	33.7958	2.21343	33.1156	28.0876	31.2566	17.8386	31.6695	3.51283	33.8683	12.7058	31.4551	8.66146	32.5006	21.2159	32.6697	18.9896
34.9762	80.3207	32.6569	19.8471	32.6262	18.9352	32.4665	36.9969	33.0494	5.95028	33.8318	1.4924	33.1539	23.6381	31.2895	18.7223	31.7036	3.81271	33.9108	11.1463	31.4912	7.38617	32.5351	22.9803	32.7097	16.6649
35.0175	86.956	32.6922	18.9924	32.6648	20.9307	32.5166	35.7561	33.0859	5.1293	33.8692	2.19372	33.1999	29.7182	31.3245	19.7787	31.7371	3.9234	33.9479	10.8563	31.5272	2.2823	32.5814	23.0937	32.7516	16.4258
35.0539	85.7656	32.7302	17.0806	32.7055	19.0308	32.5539	31.3387	33.1268	6.34493	33.9062	1.74225	33.241	28.9349	31.3583	20.0136	31.7733	4.76003	33.9853	10.9948	31.5662	5.86972	32.6198	25.4942	32.7908	14.8971
35.0918	90.5357	32.7616	16.3657	32.742	21.547	32.5956	32.9767	33.1657	7.41714	33.9441	2.06383	33.2782	36.3243	31.3984	17.9691	31.8087	6.35757	34.022	7.59885	31.6032	3.17088	32.6575	22.5354	32.8253	16.3189
35.1267	82.0635	32.7988	18.7373	32.7804	20.6	32.6297	31.5071	33.2008	6.74975	33.9837	1.86379	33.3156	33.7605	31.4324	18.0361	31.8424	6.35757	34.0613	9.21394	31.6365	9.1547	32.6942	23.2975	32.8615	14.5497
35.1621	83.2762	32.8342	17.9127	32.8193	19.9924	32.6631	31.5071	33.2369	8.21697	34.0234	2.38813	33.3569	39.8402	31.465	16.6563	31.8754	6.80535	34.0942	9.21394	31.6726	6.88661	32.7368	27.3159	32.8986	16.1183
35.1966	84.3047	32.8698	18.4074	32.8573	20.4467	32.699	31.4226	33.2728	6.67017	34.0657	2.4932	33.3998	37.3655	31.4993	16.8601	31.909	7.78152	34.1309	7.45096	31.7099	9.37396	32.772	24.5954	32.9399	14.1488
35.2336	84.3294	32.907	17.9825	32.8921	21.4653	32.7344	30.8114	33.313	8.08757	34.1037	2.94488	33.4402	34.2158	31.5371	17.9769	31.9433	8.92794	34.1669	9.38538	31.7449	9.81163	32.8095	25.1648	32.9757	14.3686
35.269	84.3456	32.9484	16.0561	32.9302	23.3624	32.7706	28.7718	33.3509	8.40504	34.1426	3.10899	33.4779	36.7773	31.5703	17.901	31.9843	5.98842	34.2025	10.1213	31.7918	10.6501	32.8449	27.3927	33.0137	12.7822
35.3055	85.8721	32.9861	17.9665	32.9679	23.7661	32.8106	31.8654	33.3879	7.40769	34.1812	2.3984	33.5175	36.5451	31.608	17.2655	32.0183	8.44592	34.2403	8.52004	31.8292	10.4098	32.8798	27.8954	33.0501	14.6633
35.3412	89.2954	33.0214	15.2657	33.0135	22.6861	32.8461	30.8238	33.4267	9.10606	34.2158	2.86737	33.5569	37.1919	31.6414	18.3519	32.06	9.82375	34.2781	9.4498	31.8687	10.0223	32.9226	29.5862	33.0893	13.5211
35.3786	83.0516	33.0554	14.4573	33.0506	22.6673	32.8817	31.6622	33.4636	7.89577	34.255	3.02125	33.5938	35.349	31.6871	16.9735	32.0934	6.95469	34.3124	9.21261	31.9087	13.8453	32.968	29.517	33.13	14.6357
35.4191	84.7533	33.093	15.5615	33.0901	21.1469	32.917	31.119	33.5008	7.16642	34.2925	3.33544	33.6315	37.4036	31.7212	18.1204	32.1274	11.7408	34.3481	6.0416	31.9406	15.4326	33.0037	40.6595	33.1683	14.4352
35.457	90.6263	33.1287	15.6696	33.1257	24.9044	32.9546	26.2412	33.5357	8.38711	34.3265	3.56897	33.6725	35.0307	31.7578	19.0466	32.1645	9.44335	34.3876	8.08699	31.9773	13.3208	33.0417	47.5451	33.2062	15.212
35.4936	80.6104	33.1702	16.1344	33.1713	25.6163	32.9928	26.6515	33.5756	9.06473	34.364	2.81658	33.7105	36.2904	31.7913	19.0895	32.2029	9.14665	34.428	7.51035	32.0136	10.4818	33.0851	53.3392	33.2429	15.9291
35.5297	86.1715	33.2063	14.5929	33.2099	25.7175	33.0338	27.9951	33.6161	7.71241	34.401	3.26586	33.7499	34.6618	31.8256	20.6185	32.2386	14.8075	34.4648	4.82431	32.0491	10.4818	33.1253	53.3392	33.2777	16.1032
35.5677	85.2034	33.2435	10.7977	33.2485	27.5937	33.069	27.103	33.6517	9.066	34.4342	3.08672	33.788	31.7342	31.8625	19.9768	32.282	9.77054	34.5051	6.01862	32.0842	7.68647	33.1737	59.8337	33.3119	14.6237
35.606	88.1099	33.2796	13.7023	33.2889	25.4654	33.1097	27.0902	33.6873	7.8051	34.4801	3.6565	33.8233	30.6643	31.8962	20.285	32.3154	9.77054	34.5453	6.01862	32.1177	11.435	33.2077	58.8042	33.347	15.9178
35.6454	81.6776	33.3162	13.99	33.3291	26.5144	33.1436	27.0902	33.7278	7.99962	34.5195	2.83647	33.862	32.6859	31.9305	17.6358	32.3497	7.29875	34.5815	4.95236	32.1517	10.7529	33.2454	60.3088	33.3894	16.8322
35.6818	86.1988	33.3528	14.1548	33.3682	26.3293	33.1785	29.2209	33.767	8.93834	34.5661	4.04723	33.8985	30.596	31.9629	17.3367	32.3873	6.31355	34.6149	5.16514	32.187	12.2059	33.2808	60.1205	33.4258	14.7763
35.7267	86.7908	33.3892	13.1901	33.4038	26.4787	33.2116	28.494	33.8034	7.68807	34.6075	3.79166	33.9385	30.2766	32.0015	16.7956	32.4213	6.74618	34.6522	4.29273	32.2242	12.4866	33.3172	65.2685	33.4629	15.4862
35.7611	81.8071	33.4266	15.8641	33.443	29.2624	33.2519	28.4803	33.842	8.33187	34.6453	4.99932	33.9857	30.6037	32.0369	18.3935	32.4789	6.58051	34.6882	4.75977	32.2697	13.522	33.356	60.5128	33.4999	16.5234
35.7944	86.1707	33.4614	14.8013	33.4803	30.7927	33.2875	26.3022	33.8846	8.17061	34.6866	2.91223	34.0286	33.7683	32.0761	17.3833	32.5171	5.2875	34.7277	6.08428	32.3038	11.5846	33.3916	58.2502	33.5389	17.985
35.8412	75.8156	33.4987	11.2095	33.5183	30.1661	33.3276	29.5391	33.9188	7.14665	34.7291	4.41261	34.0648	31.0675	32.1126	14.4469	32.5521	4.97814	34.7677	5.49114	32.3404	10.568	33.4456	69.5697	33.5749	15.7981
35.8806	72.1059	33.5339	13.03	33.5535	29.9553	33.3615	30.5925	33.957	7.56133	34.7652	3.22041	34.1055	30.3634	32.1498	17.0783	32.5908	5.52166	34.8023	5.03433	32.3758	15.4945	33.4819	69.5697	33.6103	17.2596
35.9242	75.3852	33.5712	12.0001	33.5915	32.9751	33.3988	28.2991	33.9966	7.47954	34.8082	4.06917	34.1471	30.5958	32.1866	18.6358	32.6257	6.61865	34.8477	5.07501	32.4136	12.8932	33.5182	69.5455	33.6458	18.6617
35.9604	70.515	33.6093	14.1513	33.6313	34.3288	33.4384	25.2328	34.037	8.36332	34.8478	3.29223	34.1873	28.0162	32.2208	18.7539	32.6594	6.61865	34.8847	4.96447	32.4496	13.0401	33.556	66.9226	33.6831	19.3344
35.9957	74.7863	33.6452	11.9348	33.6703	28.6702	33.4799	29.2782	34.0745	7.69824	34.887	5.10134	34.2246	24.174	32.2547	18.3591	32.6924	5.96679	34.9204	4.96447	32.482	9.13504	33.59	67.7052	33.7218	21.9725
36.0323	70.1255	33.6793	10.5349	33.71	32.1533	33.5185	27.3041	34.1107	8.14147	34.9251	4.11188	34.2631	19.8317	32.2879	21.3248	32.7259	6.07837	34.9604	7.94714	32.5246	9.13504	33.6251	66.7559	33.7571	17.0949
36.074	68.7395	33.7148	10.9278	33.7475	29.8778	33.5571	29.4166	34.1523	8.51214	34.9627	3.80541	34.299	19.7802	32.3206	19.8525	32.7599	6.41063	35.0001	7.43972	32.5617	14.456	33.6609	66.1083	33.7946	22.8223
36.1116	68.1676	33.7486	12.6686	33.7902	27.4844	33.5958	27.7617	34.1925	8.88819	34.9989	3.57717	34.3365	19.0356	32.3536	18.7193	32.7914	5.07585	35.0441	6.11472	32.5992	10.5895	33.702	69.1744	33.8304	22.2713
36.1468	68.3378	33.7871	10.7742	33.8281	24.5915	33.6326	24.4396	34.2308	7.79916	35.0374	3.05057	34.3769	20.0435	32.3891	20.4654	32.8254	4.75166	35.086	5.6096	32.6418	9.14112	33.7417	66.2802	33.8675	20.6488
36.1833	59.3278	33.8251	10.6386	33.8685	24.1227	33.6703	27.9946	34.2681	8.72354	35.0767	5.00519	34.4134	20.3114	32.4277	17.3976	32.8606	4.61031	35.1275	7.38281	32.699	4.18019	33.7791	66.2047	33.9215	23.9622
36.2189	66.6594	33.8617	10.6489	33.9034	23.2331	33.7059	27.2771	34.3045	6.8317	35.1167	6.75555	34.4555	19.4209	32.4625	23.0965	32.8967	4.04958	35.1645	8.23576	32.7342	4.69409	33.8161	72.1744	33.9574	21.7641
36.2575	64.9736	33.8939	9.69559	33.9518	21.9924	33.7435	26.0288	34.3428	9.69744	35.1594	8.65465	34.4927	18.2132	32.4968	18.8745	32.933	5.25357	35.2101	8.79842	32.7688	6.28904	33.8581	61.545	33.9938	24.1301
36.2988	59.6916	33.9306	10.6668	33.9866	21.3399	33.7786	23.2847	34.3896	8.06033	35.2027	5.99378	34.5328	20.5124	32.5291	16.7096	32.9741	5.99687	35.2467	8.46369	32.8044	7.49445	33.8939	64.777	34.0313	22.3302
36.3366	59.7598	33.963	9.20356	34.0216	21.2603	33.8218	22.7271	34.4289	8.58568	35.2428	5.2293	34.57	20.1718	32.5616	19.3191	33.0074	5.71195	35.2821	9.7304	32.8426	6.6547	33.9336	67.1738	34.0693	23.3794
36.3745	57.4016	33.9971	11.296	34.0604	20.8813	33.8553	23.0294	34.4668	8.96883	35.2804	7.14363	34.6162	18.3957	32.5962	16.4302	33.0431	3.94332	35.3179	11.8678	32.8813	3.29563	33.9691	67.1738	34.107	25.3339
36.409	55.2517	34.0324	10.2329	34.1017	22.2552	33.8908	25.0217	34.5033	6.41175	35.319	8.99066	34.6557	9.80031	32.6278	15.7491	33.0774	3.68234	35.3529	10.5677	32.9153	3.29563	34.0079	63.4371	34.1436	24.1802
36.4476	50.1427	34.0695	12.4018	34.137	20.6046	33.9276	21.5474	34.5416	8.31727	35.3576	6.06127	34.6934	9.12405	32.6605	16.6147	33.1125	3.68234	35.3966	10.7761	32.95	5.72838	34.044	62.5795	34.1827	25.3225
36.4852	46.8039	34.1069	9.3526	34.1798	23.1992	33.9663	21.5474	34.5802	9.13747	35.3977	4.39597	34.7304	9.54296	32.6955	17.8053	33.1448	4.85576	35.43	11.0388	32.9884	5.35512	34.089	57.9687	34.2241	26.9981
36.5242	55.9168	34.1424	11.7493	34.218	21.3212	34.0076	21.9704	34.6226	7.5716	35.4378	6.99452	34.7706	9.11778	32.7298	16.4054	33.1793	3.84213	35.4642	13.1054	33.0315	7.91186	34.1338	61.0795	34.2604	25.0306
36.5628	47.8744	34.1792	11.1081	34.2548	22.6065	34.0443	21.1649	34.6619	8.73749	35.4748	5.49449	34.8082	10.658	32.7658	16.5042	33.2122	3.86265	35.4989	11.2395	33.066	7.33555	34.1694	65.827	34.2983	23.6887
36.5974	48.9456	34.2174	11.1081	34.2948	21.6424	34.078	18.9098	34.6992	9.35878	35.5129	4.9401	34.8505	10.2152	32.8009	18.9004	33.2481	5.01264	35.5367	10.544	33.099	5.9523	34.2078	61.2874	34.3374	23.1853
36.6315	45.8108	34.2548	10.9478	34.3336	20.5423	34.1176	15.7782	34.7368	7.56924	35.552	3.804	34.8882	11.0313	32.8366	17.4021	33.2837	5.34037	35.575	12.4217	33.1322	5.63632	34.2479	62.3162	34.3726	22.385
36.6684	44.712	34.294	15.2821	34.3769	22.3863	34.157	17.9911	34.7767	8.65002	35.5909	3.22874	34.9226	9.89356	32.8743	18.1218	33.3191	5.0581	35.6144	8.62957	33.165	4.74319	34.2845	54.7556	34.4086	27.0163
36.7047	49.2779	34.3301	12.7344	34.4223	21.0841	34.192	15.162	34.816	8.84465	35.6266	4.62926	34.9592	11.1491	32.9034	19.1338	33.3546	4.70458	35.6528	12.8453	33.1995	2.39165	34.321	64.3816	34.4438	18.5435
36.7411	44.3394	34.3635	12.7694	34.4584	22.5874	34.2315	11.0091	34.8631	8.22997	35.6652	3.30674	34.9969	11.2671	32.9399	16.8433	33.3879	4.91502	35.6904	12.9993	33.2345	1.93656	34.359	64.3816	34.4826	17.9693
36.7786	41.6257	34.4005	14.1265	34.4955	21.3418	34.2694	10.9876	34.9046	7.19387	35.7142	3.62105	35.0341	9.8417	32.9744	18.415	33.4243	4.71301	35.7342	11.6208	33.2738	1.85405	34.3944	58.1147	34.5276	17.7393
36.8225	49.8604	34.4432	12.2834	34.5411	15.0583	34.3065	10.591	34.9413	8.88159	35.7544	3.33853	35.075	11.079	33.0094	18.2653	33.4577	4.29354	35.7771	11.6208	33.3096	2.15738	34.429	59.7942	34.5647	18.9803
36.8569	45.9434	34.4787	14.3717	34.5786	1.26246	34.3413	12.9505	34.9769	6.52433	35.799	3.99103	35.1138	11.3326	33.0449	17.4859	33.4972	5.12716	35.8226	12.8925	33.3439	2.15738	34.4668	54.8	34.6038	14.7139
36.8912	45.8939	34.5221	13.833	34.6166	19.2522	34.3762	12.3861	35.0143	7.15412	35.8359	3.27714	35.1526	11.7542	33.0799	16.2145	33.5309	5.12716	35.8578	13.3813	33.3772	1.99777	34.506	60.6248	34.6405	16.8735
36.9278	47.6287	34.5601	11.3881	34.6536	35.5287	34.4097	13.391	35.0515	6.39468	35.8722	3.00596	35.1891	12.2078	33.1135	17.0692	33.5655	5.30417	35.8934	13.0373	33.4151	3.73656	34.5415	56.667	34.6778	17.8306
36.9635	49.5086	34.5921	11.3881	34.6878	61.772	34.4443	13.3703	35.0896	7.73448	35.913	2.76395	35.2265	10.6044	33.1541	17.2816	33.6026	3.09728	35.9319	13.5013	33.4558	1.50589	34.5832	55.8134	34.719	16.1176
36.9987	61.1165	34.6313	15.216	34.7229	126.009	34.4883	13.6562	35.1266	6.72213	35.9492	2.96939	35.2669	10.4759	33.1856	17.7055	33.6383	4.93383	35.9666	12.18	33.494	1.49949	34.6195	51.2824	34.7557	16.6094
37.0419	78.2324	34.6721	14.0777	34.757	206.703	34.5305	13.7277	35.1634	6.10527	35.9862	2.91368	35.3093	11.0165	33.2203	16.8241	33.6703	4.04751	36.0025	12.8769	33.5298	1.50704	34.6565	55.1891	34.7971	15.9169
37.0816	88.764	34.7089	15.6426	34.8036	236.169	34.5772	15.1298	35.2002	7.56258	36.0252	5.16833	35.3482	12.8674	33.2551	16.2832	33.7033	3.87002	36.0401	14.152	33.5642	1.13505	34.6911	57.4486	34.8375	14.3599
37.1206	90.0883	34.746	16.1348	34.8496	282.19	34.615	14.7955	35.2392	7.45467	36.0633	3.05276	35.3861	12.0602	33.2879	18.1128	33.7373	4.89939	36.0767	12.9132	33.6018	1.34743	34.7329	54.879	34.8757	15.755
37.1577	95.1266	34.7878	16.6247	34.8854	282.843	34.6488	16.2337	35.277	7.46862	36.1016	3.5587	35.4261	11.3651	33.3213	19.1445	33.7711	4.72417	36.117	15.6967	33.6362	2.70918	34.7683	53.6524	34.9129	14.9158
37.1945	92.1116	34.8258	19.2571	34.9236	282.843	34.6838	16.7214	35.3202	6.00628	36.1422	6.00326	35.4641	12.0546	33.357	21.6467	33.8035	2.70495	36.1567	15.3727	33.6734	1.79864	34.8053	53.6524	34.9538	16.0791
37.2326	92.9276	34.8624	15.853	34.9614	282.843	34.7233	14.9507	35.3582	5.50179	36.1794	5.30231	35.5034	12.1991	33.3947	19.142	33.8367	2.24431	36.1995	14.0874	33.7084	1.68199	34.8397	51.2781	34.9939	13.5224
37.2698	89.0791	34.8954	17.0171	34.9995	282.843	34.761	17.4744	35.3955	7.10227	36.2209	7.21828	35.548	11.6644	33.4344	18.6045	33.8716	2.67418	36.2405	14.7288	33.7456	1.58969	34.8737	41.922	35.0293	19.0195
37.3046	91.8743	34.9283	14.9744	35.0313	282.843	34.7967	17.4744	35.4311	5.11754	36.26	4.48093	35.5866	13.5105	33.4752	19.2014	33.9059	2.48446	36.2767	13.8637	33.7801	1.33376	34.9146	46.5099	35.0666	14.1284
37.3482	91.9595	34.9663	17.8009	35.0682	282.843	34.8306	17.7474	35.4695	6.5531	36.2984	1.6	35.6221	12.1182	33.5096	22.0638	33.94	1.98566	36.3138	15.201	33.8154	1.80911	34.9536	45.7698	35.1045	15.1707
37.385	91.405	35.0008	16.3768	35.1059	282.843	34.8669	16.7465	35.5081	6.85593	36.3387	4.46011	35.6607	11.6349	33.5433	19.9279	33.9818	1.98566	36.3508	16.7179	33.8517	0.829812	34.996	40.1876	35.1371	15.1341
37.4199	96.5827	35.0378	16.3768	35.1405	282.843	34.9051	17.1264	35.5474	6.70358	36.3749	6.97472	35.6979	12.5476	33.5761	18.9984	34.0152	2.12694	36.3882	15.633	33.8993	0.974078	35.0341	38.3265	35.1757	14.4276
37.456	101.108	35.0757	18.386	35.1808	282.843	34.9412	18.3842	35.581	9.66764	36.4107	5.79472	35.737	12.3459	33.6096	22.7215	34.0773	2.96529	36.4258	15.1286	33.9346	1.24324	35.0727	35.4592	35.2136	15.0881
37.4917	87.0756	35.1146	20.4207	35.2199	282.843	34.9766	17.9246	35.6211	7.15259	36.4518	6.77823	35.7704	13.4278	33.6561	19.4398	34.1106	2.86078	36.4594	16.7843	33.9695	1.45601	35.1091	33.3682	35.2611	15.7293
37.5381	87.8915	35.1524	19.2032	35.2562	282.843	35.0151	14.3999	35.6611	6.48054	36.4896	7.03056	35.8067	12.1862	33.6917	19.8427	34.1466	2.03331	36.4956	17.5229	34.0034	2.34327	35.1471	32.4222	35.2971	17.3587
37.5749	93.0996	35.1886	19.809	35.291	282.843	35.0526	16.2436	35.6989	8.81364	36.5255	5.53541	35.8466	12.7574	33.7277	19.9897	34.1799	2.04685	36.5321	17.1765	34.0376	2.59776	35.1873	32.4222	35.333	15.6567
37.6077	90.2244	35.2245	19.2896	35.3269	154.324	35.0889	13.8211	35.7389	8.92982	36.5619	12.4124	35.8833	11.8033	33.7642	21.2155	34.2138	3.13382	36.5671	18.6522	34.0741	1.29638	35.2225	28.7561	35.3707	13.5894
37.6413	95.2071	35.2618	18.8933	35.3675	36.4615	35.1243	17.788	35.7781	6.01621	36.6001	5.1036	35.9194	12.7446	33.7998	20.9107	34.2473	2.55666	36.6085	18.4284	34.1101	1.55064	35.2577	31.6846	35.4057	11.9431
37.6763	87.5476	35.3079	20.8819	35.4052	151.358	35.1648	15.8113	35.8167	10.3974	36.639	7.29684	35.9554	11.8219	33.835	20.7789	34.2856	3.41521	36.6421	18.4284	34.1445	1.55064	35.2943	32.7279	35.4404	12.0947
37.7128	72.2443	35.3537	19.478	35.4417	154.511	35.2002	15.5965	35.8535	8.85186	36.681	6.70231	35.9919	11.7876	33.8704	21.3057	34.3286	2.90962	36.6765	17.8115	34.1796	1.95641	35.3312	30.9525	35.4791	9.88937
37.7499	60.2354	35.3992	17.6493	35.4809	111.105	35.237	16.4103	35.894	14.4973	36.7228	5.53239	36.0346	14.2206	33.9072	20.0173	34.3637	2.90962	36.7134	17.21	34.2205	2.70895	35.3678	28.9509	35.5159	12.8041
37.7898	50.3442	35.441	17.6493	35.5259	200.48	35.2732	18.6613	35.9332	9.95284	36.7599	9.34815	36.0716	13.2166	33.9424	20.0003	34.3979	2.53068	36.755	17.9048	34.2569	2.38139	35.4066	29.7225	35.5533	7.36918
37.8274	45.7574	35.4778	19.7058	35.561	199.689	35.3173	19.5549	35.9686	9.81816	36.8016	3.54115	36.1143	11.0763	33.9781	20.1214	34.4364	2.36552	36.7933	17.7808	34.298	3.93094	35.4449	29.9427	35.5912	8.83614
37.8631	46.5964	35.5147	20.5267	35.6005	202.685	35.353	19.3311	36.0088	8.85531	36.8434	7.76675	36.1517	10.0421	34.0163	18.6649	34.4686	2.57897	36.8329	17.1092	34.3366	2.87418	35.4807	29.0993	35.63	7.76147
37.9023	44.5779	35.5489	17.2349	35.6385	194.831	35.3885	20.0964	36.0437	15.4595	36.8839	9.777	36.1896	11.4539	34.0503	21.9667	34.5037	1.87111	36.872	17.4772	34.3748	3.9097	35.5209	29.6937	35.671	5.99009
37.938	42.3031	35.5835	21.2705	35.6755	189.11	35.4238	21.3967	36.0812	16.1277	36.9245	6.26411	36.2287	12.7747	34.0838	21.507	34.5425	1.73504	36.9074	17.9507	34.4147	2.41332	35.5554	32.0695	35.708	7.31308
37.974	36.4294	35.6202	21.1032	35.7164	200.092	35.4597	21.557	36.1204	16.9961	36.9619	8.50279	36.2679	10.4545	34.1195	21.0058	34.5796	3.36974	36.9505	17.9906	34.4539	3.71449	35.5918	29.9999	35.7455	8.95317
38.0124	45.2858	35.6648	21.0264	35.751	195.969	35.4946	21.9204	36.1586	15.7583	37.0027	18.8924	36.3035	10.8714	34.1515	21.6988	34.6135	2.40461	36.987	15.6735	34.4949	2.10302	35.6285	34.8011	35.7833	8.61912
38.0497	41.0983	35.6995	22.4791	35.7926	203.331	35.5291	18.8042	36.1943	20.0546	37.0391	6.4687	36.343	10.6727	34.1851	21.6823	34.649	4.00421	37.0246	16.8222	34.5326	1.56921	35.6662	34.8011	35.82	18.8993
38.0868	42.8309	35.7387	22.5853	35.8298	180.146	35.5649	22.6169	36.2303	18.8691	37.0756	13.278	36.3804	8.62261	34.2174	20.8577	34.6854	3.304	37.0575	19.4215	34.579	1.90231	35.7019	34.4118	35.8559	17.913
38.1222	36.977	35.7727	24.2494	35.8647	163.177	35.6047	21.7947	36.2661	18.3776	37.1147	11.0486	36.4197	9.35689	34.2529	22.6828	34.7171	2.43289	37.0925	17.3938	34.622	1.73883	35.7366	28.2446	35.8953	12.9383
38.1624	38.4777	35.8079	23.7446	35.9016	135.337	35.6391	21.7947	36.3038	20.4983	37.1533	11.5851	36.4575	8.77731	34.2859	22.6828	34.7532	2.51502	37.1299	18.4795	34.6667	4.07156	35.7743	21.1775	35.9359	17.0796
38.2005	40.2929	35.8504	24.0541	35.9369	126.89	35.6729	21.4802	36.3484	17.0821	37.1897	14.2224	36.4939	10.5313	34.3179	22.2335	34.7869	2.51502	37.1699	18.6037	34.7129	2.1359	35.8296	13.5504	35.9713	20.8154
38.2366	35.9747	35.8885	24.0512	35.9771	120.88	35.7081	26.0898	36.3854	15.4835	37.2264	14.0036	36.5331	7.22012	34.3522	20.7411	34.8216	2.06712	37.2072	15.8119	34.7583	3.66034	35.8663	13.2965	36.0109	16.9662
38.2737	36.1521	35.925	24.0711	36.0144	117.785	35.7417	22.5889	36.4277	19.7855	37.2624	12.6734	36.5707	7.40214	34.3836	22.4702	34.8558	2.80447	37.2414	18.3218	34.8002	2.58185	35.9024	10.066	36.0493	22.2748
38.3105	41.4559	35.9638	25.0808	36.0506	123.783	35.7797	22.3986	36.4609	17.7957	37.3029	18.7176	36.6123	10.5614	34.4123	22.3515	34.8916	3.05232	37.2796	18.8429	34.8376	4.38464	35.941	6.23646	36.0884	22.2748
38.3483	28.1886	35.9995	25.9153	36.0854	112.688	35.8169	24.8796	36.5005	16.3968	37.3452	14.6618	36.6519	4.01117	34.4485	23.2894	34.9284	3.33883	37.3159	19.3765	34.8759	2.98787	35.9784	8.99048	36.1277	21.0722
38.3848	31.8321	36.0362	25.5626	36.1223	117.281	35.8513	23.9196	36.5391	19.6512	37.3839	12.5448	36.6881	5.97723	34.4847	20.8401	34.9636	2.94506	37.3558	18.1778	34.9128	1.7688	36.0178	8.99048	36.1665	21.1724
38.4257	25.4716	36.0722	26.1213	36.1661	96.9115	35.8878	21.9533	36.577	20.0304	37.4328	14.1584	36.729	5.86615	34.5168	21.3081	34.9992	3.99781	37.3985	17.2114	34.9477	3.50414	36.0598	7.95207	36.2	6.90552
38.4697	13.5375	36.107	26.4205	36.2024	87.3234	35.9224	23.4619	36.6127	17.3222	37.4736	11.8021	36.7672	9.64726	34.5569	20.9937	35.0357	3.52888	37.4372	19.1518	34.9833	1.39043	36.0991	9.34826	36.2356	8.01225
38.5044	13.0773	36.1427	28.2665	36.2382	79.1403	35.9579	24.6306	36.6469	16.1463	37.5087	19.3372	36.8028	6.80172	34.5923	21.3182	35.0717	2.62574	37.4735	19.1518	35.027	1.73151	36.1372	9.20522	36.274	8.80612
38.5408	13.1442	36.1877	25.963	36.276	73.7002	35.9923	25.1049	36.6855	20.192	37.5442	17.9583	36.8434	5.03773	34.6244	21.2632	35.1122	2.79037	37.5107	17.4638	35.0616	1.73151	36.1737	7.4612	36.3094	4.353
38.5779	12.5889	36.2218	29.611	36.3132	66.1645	36.0314	25.173	36.7314	13.8263	37.5818	20.9246	36.8849	6.41445	34.6582	23.0901	35.1489	1.43595	37.5456	18.4995	35.0954	2.9674	36.2122	6.50675	36.3472	3.25819
38.615	11.125	36.2559	29.611	36.3509	64.0416	36.0659	25.173	36.7765	12.8417	37.6188	22.7078	36.9217	3.14707	34.691	23.0901	35.184	2.01495	37.5826	17.3516	35.131	1.49058	36.251	9.06445	36.4058	8.95112
38.6513	9.0324	36.2912	27.5936	36.3891	60.1076	36.1058	27.2912	36.8125	11.9824	37.6576	14.4845	36.9617	3.7855	34.73	20.9375	35.2262	2.17983	37.6213	18.585	35.168	6.16601	36.2856	7.87718	36.441	8.95112
38.6863	6.86138	36.3258	29.5701	36.4257	61.1645	36.1477	27.0676	36.8589	9.93679	37.6992	18.7518	36.9995	3.62842	34.7653	23.2808	35.2789	3.94804	37.6548	18.0241	35.2033	3.68237	36.3193	8.05603	36.4775	21.16
38.7246	9.62023	36.3662	30.3925	36.4639	54.8021	36.1872	26.1181	36.8955	8.57557	37.7379	13.7537	37.0398	3.3617	34.7989	23.2046	35.3146	3.51776	37.6889	18.379	35.2426	2.62265	36.3556	11.6026	36.5155	20.4501
38.7579	11.448	36.4004	28.7557	36.5041	56.4876	36.2241	27.8735	36.9335	9.79071	37.7766	13.9736	37.0736	2.19615	34.8305	20.0485	35.351	3.58998	37.7231	16.9074	35.2764	4.63595	36.3923	8.9368	36.5505	14.2244
38.7927	14.2288	36.4367	28.7287	36.5451	55.0626	36.261	28.0447	36.9772	9.12651	37.8105	7.32889	37.1112	2.83184	34.8625	23.0605	35.3843	3.89358	37.7603	18.5762	35.3122	2.77905	36.4405	8.55231	36.5867	19.3613
38.8278	29.3954	36.4743	30.2139	36.5821	49.6036	36.3079	28.6631	37.0131	7.52413	37.8533	8.60103	37.1504	1.66323	34.8969	21.9923	35.4164	5.51174	37.7963	18.2981	35.3494	1.73474	36.4763	6.38646	36.6272	26.9559
38.8659	41.5594	36.5093	29.641	36.631	58.4382	36.3462	27.7369	37.049	8.49466	37.8929	9.31043	37.1882	2.08888	34.935	22.5281	35.4502	4.0404	37.8339	14.6974	35.3834	4.7507	36.5134	6.52857	36.6725	25.5174
38.9054	44.5601	36.5442	27.178	36.6684	60.2835	36.3886	24.5324	37.0844	8.70459	37.9341	10.4643	37.224	3.15464	34.9712	25.1141	35.4844	4.4447	37.8732	15.4164	35.4278	2.98508	36.5519	9.68469	36.714	31.9241
38.9436	42.1923	36.5801	27.9929	36.7151	55.5649	36.4241	26.096	37.1223	6.43094	37.9723	8.73697	37.2618	2.66925	35.0078	22.0073	35.5182	5.09654	37.9128	15.5832	35.4621	3.26528	36.5885	10.4869	36.7521	18.7258
38.9809	46.7213	36.6187	27.2546	36.7478	53.2142	36.4607	26.096	37.159	6.70533	38.0093	9.24613	37.2995	3.26279	35.0464	24.3168	35.5567	3.40448	37.9686	15.6096	35.4979	2.15724	36.6293	14.9404	36.789	19.5433
39.0177	42.4088	36.6542	26.2361	36.7862	57.0346	36.4955	25.0437	37.1965	7.00723	38.0457	7.86647	37.3356	3.28797	35.0818	23.0687	35.5932	3.54878	38.0049	15.6083	35.5343	3.59549	36.6653	15.4375	36.8271	20.8576
39.0506	44.0141	36.6897	25.8634	36.8235	52.0585	36.5364	22.2279	37.2335	7.42661	38.0844	10.4353	37.3745	2.45075	35.1173	25.6378	35.6346	3.54878	38.0423	15.6349	35.5669	2.47915	36.7019	18.4435	36.8664	15.3938
39.0888	46.2989	36.7234	25.8634	36.8629	48.5104	36.5738	23.0695	37.271	6.64509	38.1213	17.3463	37.4129	3.17251	35.1509	25.6378	35.6764	3.60247	38.0789	16.2625	35.6091	3.94142	36.7406	22.6812	36.9031	12.9604
39.1271	46.1653	36.7556	23.9683	36.896	48.1227	36.6109	20.7215	37.3087	6.51097	38.1605	15.829	37.4513	2.59449	35.186	25.1426	35.7105	4.26406	38.1159	14.9818	35.6467	3.23327	36.7792	23.9645	36.9365	8.15243
39.1627	42.971	36.7918	26.504	36.9312	48.6187	36.6467	22.1088	37.3431	7.93379	38.1934	11.6902	37.4885	2.68898	35.2222	27.9078	35.7463	5.91194	38.1544	12.9469	35.6861	3.25359	36.8209	25.9069	36.9712	17.4129
39.1993	46.9849	36.8255	25.1741	36.9663	50.27	36.6855	19.4354	37.3804	8.96356	38.2293	9.61498	37.5258	2.55441	35.2564	30.7621	35.7882	3.03032	38.1937	14.7727	35.7228	2.18437	36.8585	36.3794	37.0063	24.1746
39.235	62.8674	36.8614	25.451	37.0042	47.7705	36.7205	20.0567	37.4225	8.82232	38.2653	15.0991	37.5665	2.67083	35.2902	29.8121	35.8247	4.72147	38.2282	14.4146	35.7582	3.08804	36.9028	36.3794	37.0422	27.6691
39.2699	78.226	36.8958	25.2452	37.0392	44.851	36.7598	18.197	37.4582	7.50281	38.3034	17.1855	37.6111	2.12372	35.3277	32.3061	35.8564	3.77875	38.2657	16.0738	35.7931	2.72389	36.9391	39.4693	37.083	33.8795
39.3088	89.9104	36.9351	23.4683	37.0788	39.9046	36.7967	18.5241	37.4944	8.92437	38.341	15.5571	37.6506	2.68801	35.3667	33.0172	35.8908	3.39323	38.3048	16.0738	35.8266	4.43183	36.9819	51.8478	37.1195	51.449
39.3489	103.443	36.9706	11.2601	37.1132	42.3866	36.8345	16.4748	37.5306	9.22271	38.3799	13.871	37.6898	2.70718	35.406	32.8617	35.9251	4.34645	38.343	11.5979	35.862	4.43183	37.0167	53.9871	37.1556	67.6931
39.3869	108.45	37.0072	6.90619	37.1502	41.9682	36.8697	16.657	37.5666	8.56297	38.4204	10.2019	37.7297	1.77699	35.4413	34.9446	35.9597	5.2356	38.3875	13.9489	35.898	2.83935	37.0522	64.9444	37.1897	50.9658
39.4253	117.964	37.0446	16.9748	37.1853	38.7732	36.9064	18.4604	37.6078	9.62605	38.46	16.4085	37.7687	1.97504	35.4737	37.0738	35.9982	4.43899	38.4249	14.3234	35.9352	2.07355	37.091	70.4363	37.2378	54.1477
39.4676	103.947	37.0778	36.9524	37.2206	33.2088	36.9426	18.4604	37.6467	9.76692	38.4988	17.536	37.809	1.72869	35.5092	37.3148	36.0317	4.17583	38.4655	13.6035	35.9721	2.58999	37.1319	66.9315	37.2755	51.8877
39.5042	99.2771	37.1137	41.1181	37.2568	35.3376	36.9811	14.6638	37.6833	8.56983	38.5376	22.2253	37.8517	1.64019	35.5469	36.8366	36.0669	4.17583	38.5044	12.8685	36.0092	1.5816	37.1714	76.5968	37.313	51.8877
39.5418	93.5766	37.1528	48.2198	37.2943	36.5696	37.025	13.9154	37.7201	9.21132	38.5725	23.7308	37.8897	2.15434	35.5806	38.7143	36.1064	4.17104	38.5452	13.7941	36.0449	1.52475	37.2091	65.3895	37.3512	62.8508
39.5852	109.639	37.1898	48.2934	37.331	34.7335	37.0616	15.9354	37.7581	9.18602	38.6105	21.4815	37.9267	2.28953	35.6212	40.8089	36.1454	3.70621	38.5865	14.6591	36.0819	0.876016	37.2476	68.08	37.3964	63.9685
39.6208	100.525	37.232	49.169	37.3761	33.1582	37.0973	13.9732	37.7925	8.67597	38.6524	24.9954	37.9648	1.58311	35.6536	39.9766	36.1906	2.85527	38.6263	17.0093	36.119	0.794818	37.2856	75.8371	37.4328	54.5154
39.6563	101.935	37.2669	49.1365	37.4128	32.7775	37.1393	14.2715	37.8315	9.7241	38.6946	26.2335	38.0018	1.29718	35.6894	44.4709	36.2315	3.56485	38.6619	15.4456	36.154	2.43701	37.3239	77.8979	37.4681	63.5399
39.6921	100.146	37.3071	51.2288	37.4593	32.6738	37.177	10.8654	37.8701	10.7196	38.732	18.1692	38.0391	0.924653	35.7232	41.8907	36.2746	4.83876	38.6973	14.259	36.1907	0.84757	37.3631	71.7865	37.5037	65.4159
39.7297	102.97	37.3405	50.1645	37.4997	33.4258	37.2193	11.5041	37.9081	9.22986	38.7692	25.8741	38.0789	2.03012	35.7582	42.3487	36.309	5.5131	38.7361	12.1093	36.2297	0.971592	37.3993	61.9658	37.5443	63.9882
39.7654	89.0609	37.3771	54.233	37.5377	32.0337	37.2529	9.43352	37.9466	9.83444	38.8049	22.2933	38.1172	1.74464	35.7922	44.1668	36.3439	5.26786	38.7704	13.6065	36.2655	0.7034	37.4355	86.2246	37.5808	68.0966
39.8003	88.1359	37.4126	51.2815	37.5751	30.9391	37.2895	9.43352	37.9841	10.2996	38.8415	21.5263	38.1565	1.54908	35.8301	39.7442	36.3836	4.66068	38.8075	12.0103	36.3044	0.903207	37.4742	93.0281	37.6168	67.1193
39.8434	83.8999	37.4494	50.6543	37.6122	32.1492	37.3283	9.35535	38.0226	8.44599	38.878	27.5319	38.1941	2.40406	35.8763	44.2164	36.4177	4.94713	38.8429	12.7844	36.3413	0.903207	37.5124	87.0629	37.6515	56.6453
39.8808	85.3728	37.4851	52.554	37.6459	32.8312	37.3664	7.97231	38.0583	10.6452	38.9159	22.3763	38.2316	1.84282	35.9106	43.4145	36.4512	4.94713	38.8875	12.1653	36.3816	0.493093	37.5479	95.8428	37.6874	64.2434
39.9155	83.1819	37.5202	52.554	37.6837	32.2944	37.4052	9.3271	38.0981	9.02586	38.9591	23.4598	38.2703	3.36232	35.9443	43.4145	36.4839	5.21309	38.922	10.8535	36.4214	1.15155	37.5845	94.6196	37.7321	60.7844
39.9566	96.9793	37.5553	54.3295	37.7224	30.4684	37.4446	9.29612	38.1373	11	39.0015	23.6233	38.3089	4.24552	35.9779	47.5751	36.5182	5.23668	38.9616	11.5424	36.4569	1.36081	37.6219	98.5295	37.7655	53.1633
39.9992	94.2061	37.5917	53.6622	37.7613	30.4644	37.4808	9.64227	38.1769	9.40585	39.0424	26.383	38.3477	3.7212	36.0126	42.6545	36.5578	5.56273	38.9967	13.0664	36.4985	1.31004	37.6595	105.915	37.8049	58.3966
40.0362	90.5891	37.6277	53.508	37.7996	30.8478	37.5174	8.99443	38.2186	9.79053	39.0816	21.2064	38.3934	3.59642	36.045	42.2343	36.5927	7.79591	39.0344	12.4217	36.5374	0.75454	37.6999	113.919	37.8432	62.8358
40.0722	94.465	37.6632	50.3513	37.8385	29.5831	37.551	8.67467	38.2556	10.06	39.1203	28.669	38.4309	4.7116	36.0797	44.7035	36.6268	6.663	39.072	13.3511	36.5752	0.490204	37.7367	113.919	37.8813	58.3344
40.105	93.6719	37.7064	53.4735	37.8741	29.7158	37.5859	8.15318	38.2906	9.62588	39.1574	27.3174	38.471	4.45018	36.1185	45.8254	36.6647	6.51941	39.1116	12.9748	36.6082	0.961528	37.7755	102.576	37.9184	66.6544
40.1413	91.5543	37.7439	54.9062	37.9101	28.3159	37.6295	8.14721	38.3273	10.7055	39.1945	30.8093	38.5076	3.55002	36.1557	46.2245	36.6988	8.54059	39.15	12.5161	36.6412	2.09465	37.815	112.924	37.9558	61.4412
40.178	94.872	37.7778	58.5608	37.9493	28.1858	37.6659	8.56982	38.3682	10.7055	39.2396	33.8027	38.5488	8.6233	36.1912	43.2692	36.7353	8.95103	39.1881	12.5161	36.6813	2.09465	37.854	108.761	37.9954	63.7006
40.2139	96.9936	37.8162	56.808	37.9837	29.4949	37.7004	6.68026	38.4073	11.3489	39.2734	31.8518	38.5901	5.09123	36.2289	40.9243	36.7698	9.66668	39.2248	12.0964	36.7151	1.09008	37.8926	120.159	38.0358	62.3936
40.2485	87.5724	37.8514	59.9409	38.0198	27.6595	37.7479	9.38248	38.4486	11.1424	39.3146	33.179	38.6277	3.34746	36.2623	39.4446	36.8052	8.12001	39.2629	13.1784	36.7535	0.71167	37.9314	114.972	38.0746	68.1211
40.2903	84.3794	37.8878	59.6064	38.0595	27.1757	37.7846	8.45519	38.4869	13.7684	39.3519	32.8284	38.6671	4.4537	36.2957	41.3751	36.8387	9.64849	39.2989	11.5349	36.7904	1.54844	37.9702	110.26	38.1145	67.3592
40.33	68.6891	37.9213	55.7821	38.0967	25.595	37.8188	6.29285	38.5365	12.9129	39.391	35.3757	38.7048	4.50431	36.3302	39.7121	36.8719	9.41521	39.3393	10.5853	36.8244	1.40995	38.0162	109.864	38.1559	67.3592
40.3678	90.0712	37.9546	57.8112	38.1337	26.7418	37.8508	9.04909	38.5718	13.3086	39.4272	33.8509	38.7433	4.11297	36.3621	36.6838	36.9066	9.25159	39.3753	11.9747	36.8636	1.02597	38.0522	117.226	38.1922	65.2291
40.4054	85.6412	37.9892	57.8112	38.1706	24.9729	37.8893	8.20438	38.609	12.1807	39.4647	32.6309	38.7822	7.39951	36.393	36.6838	36.9418	9.18329	39.4114	12.0636	36.9026	1.09819	38.0907	110.585	38.2307	56.4607
40.4526	87.2028	38.0217	48.132	38.2103	25.6185	37.9252	9.63937	38.6457	14.5518	39.505	31.0942	38.822	4.70235	36.4258	36.2658	36.9798	9.4678	39.4475	11.7216	36.9446	0.988827	38.1322	121.412	38.2672	47.0128
40.4892	81.2733	38.0619	44.7612	38.247	25.084	37.9593	8.03281	38.6841	15.0254	39.5483	36.593	38.8696	3.52032	36.4606	32.9367	37.0148	9.40434	39.4831	11.3302	36.9802	1.35571	38.1689	116.575	38.3028	36.5471
40.529	81.0416	38.0965	40.9856	38.2939	26.6651	37.9984	6.8272	38.722	13.0856	39.5893	33.6298	38.9058	3.50973	36.4964	33.672	37.0506	9.07138	39.5221	11.583	37.0207	2.13969	38.2061	116.515	38.3398	24.5527
40.5655	81.0416	38.1325	40.4536	38.3309	25.5584	38.0345	7.7071	38.7615	13.0856	39.6283	36.0255	38.9487	4.46507	36.5305	34.7433	37.0866	9.4115	39.5699	12.4536	37.0586	0.950218	38.2464	115.173	38.3787	30.7065
40.6018	80.2496	38.1752	39.0684	38.3668	25.1578	38.071	8.089	38.8005	13.7176	39.6671	40.9839	38.9868	1.94015	36.5673	35.6752	37.1231	7.7474	39.6089	13.2293	37.0988	1.01538	38.2828	117.563	38.4148	21.5548
40.6425	81.5426	38.2121	40.8807	38.4024	25.5861	38.1082	10.2569	38.837	13.6338	39.704	37.4493	39.0246	2.79327	36.6146	35.4075	37.1563	11.6376	39.6474	13.8374	37.137	1.11229	38.3241	125.811	38.4519	7.62498
40.6802	80.4163	38.2538	40.7273	38.4397	24.2365	38.1504	10.1273	38.8754	12.6024	39.7408	37.1528	39.0651	2.39126	36.6481	35.931	37.1909	10.062	39.6886	14.9464	37.1724	2.25626	38.3632	117.008	38.4967	8.40915
40.7148	79.3503	38.2907	43.5517	38.4766	27.3769	38.1837	9.99271	38.9133	13.7493	39.7803	35.8067	39.1038	2.50083	36.6805	38.5747	37.2278	7.04614	39.7354	15.0822	37.2069	1.5278	38.401	129.097	38.5365	21.363
40.751	80.3986	38.3287	42.0891	38.5103	25.2283	38.22	10.204	38.9537	14.4889	39.8178	38.0002	39.1426	2.5696	36.7155	36.8556	37.2653	8.50293	39.7744	14.3335	37.2463	1.24194	38.4398	122.363	38.5715	18.6514
40.7901	80.0409	38.3633	37.7302	38.5511	26.9754	38.2529	10.1454	38.9893	9.63261	39.8564	41.0604	39.1811	2.03213	36.7513	39.2599	37.3	8.45267	39.812	15.0533	37.2815	2.55579	38.4777	125.179	38.6084	21.0407
40.8268	78.1359	38.4009	39.1979	38.5876	23.9316	38.2888	11.6225	39.0314	11.8891	39.89	38.2667	39.2191	2.00541	36.788	44.0617	37.3342	7.5744	39.8484	14.0872	37.3193	3.24113	38.5198	123.719	38.6479	13.511
40.8675	75.7523	38.4365	37.5886	38.6256	25.0703	38.3243	12.9657	39.0754	7.87803	39.9323	33.2779	39.2584	2.06311	36.8194	46.6341	37.3686	6.95604	39.8829	14.7092	37.3538	1.10394	38.5607	124.472	38.6839	11.147
40.9029	77.6893	38.4801	37.8951	38.6602	23.7528	38.3616	11.8893	39.1132	5.96145	39.9778	32.9653	39.2987	2.70455	36.8529	46.6341	37.4061	7.27588	39.9187	14.1788	37.394	1.87229	38.5983	124.472	38.7217	17.4002
40.9416	82.7283	38.5163	35.9643	38.6945	24.5454	38.3999	6.30575	39.1526	11.7251	40.0166	40.5753	39.3406	5.02391	36.8868	45.3726	37.4419	12.7128	39.9511	13.9332	37.4321	4.33488	38.6377	126.285	38.7586	14.6026
40.9794	77.9566	38.5496	38.6463	38.733	25.3775	38.4379	6.98836	39.1947	10.273	40.0567	37.2762	39.3781	1.59676	36.9216	52.8472	37.4766	7.70837	39.9883	15.0195	37.4781	1.49842	38.6761	132.054	38.7969	14.0181
41.0139	77.9566	38.5851	37.9907	38.7747	27.0953	38.4775	9.38901	39.2327	10.1336	40.0981	35.5162	39.4133	2.15478	36.9586	48.7383	37.5158	9.02462	40.0257	16.0352	37.5192	1.82285	38.7209	131.721	38.8354	11.6642
41.0545	79.4722	38.6195	40.7673	38.8103	24.6711	38.5155	15.9662	39.2684	10.3498	40.1368	36.8794	39.4534	1.47122	36.9926	49.3861	37.5509	12.1671	40.0643	14.4212	37.5552	4.06044	38.7575	124.63	38.8713	12.2144
41.0888	76.2638	38.6586	37.7886	38.85	25.7911	38.5517	16.229	39.3039	13.5568	40.1738	34.7361	39.4933	2.67574	37.0286	40.849	37.5873	12.9618	40.1028	14.3466	37.5889	2.81903	38.7966	125.126	38.9096	10.3334
41.1244	73.0467	38.6959	41.8298	38.8874	21.9407	38.5859	15.6127	39.3407	13.3333	40.2119	41.5808	39.5382	0.903399	37.0634	37.4034	37.6221	9.32085	40.1389	13.8431	37.6211	2.35792	38.8332	129.129	38.9476	12.8598
41.1623	75.4948	38.7325	39.6324	38.9244	23.3377	38.6214	16.7931	39.3795	12.3006	40.2475	40.4612	39.5761	1.70636	37.096	30.669	37.6586	8.1484	40.1731	14.0838	37.6551	4.37752	38.8724	116.232	38.9875	12.8598
41.1973	76.1957	38.768	39.5044	38.959	23.7729	38.6563	18.7758	39.4183	16.2823	40.2824	37.7343	39.6144	1.71502	37.1298	29.7166	37.6928	9.93571	40.2111	13.6283	37.6982	0.949111	38.9204	127.298	39.0304	8.93646
41.2303	77.2423	38.805	39.5044	38.9937	24.3899	38.6944	22.9341	39.4551	13.6008	40.3192	39.6586	39.6532	1.84017	37.1667	26.7448	37.7279	9.07462	40.2516	13.443	37.7349	1.46417	38.9575	121.059	39.0684	17.9112
41.2695	77.5136	38.8417	37.2729	39.0275	23.4423	38.729	24.5151	39.4908	7.79535	40.3652	41.8138	39.6933	2.11772	37.206	23.7044	37.7641	9.75858	40.2878	11.5496	37.7696	1.41134	38.9965	121.059	39.1036	18.333
41.3286	76.6333	38.877	40.7568	39.0621	24.5429	38.7666	19.676	39.5294	12.6262	40.3999	43.0986	39.729	1.28263	37.2458	28.6142	37.7984	12.0707	40.3292	11.6599	37.8036	0.524694	39.033	116.805	39.1431	14.6327
41.3658	78.3252	38.9179	39.6903	39.0959	24.1583	38.8026	21.1436	39.569	12.9487	40.4384	38.2705	39.7677	1.59221	37.2852	36.0114	37.8337	13.4372	40.3663	12.7727	37.8367	0.691435	39.0793	120.678	39.1892	11.7484
41.4031	78.3252	38.9546	38.9902	39.1315	22.6106	38.8379	20.5795	39.6136	12.9487	40.4786	38.9525	39.8101	2.58319	37.3208	33.4103	37.8704	16.4494	40.4033	10.0117	37.8703	1.18698	39.1176	121.076	39.2372	14.6841
41.4424	78.3681	38.9898	39.9894	39.1706	26.7775	38.8725	35.4938	39.652	12.8555	40.5153	38.0862	39.8481	1.58118	37.3566	34.5229	37.9096	19.938	40.4394	11.7111	37.9049	1.22748	39.1535	126.246	39.2761	17.5566
41.4777	79.9472	39.0272	41.2638	39.2079	25.8482	38.9066	55.2137	39.6904	10.2386	40.552	35.7433	39.8846	2.90657	37.3916	31.3219	37.9533	21.3778	40.4764	10.5144	37.9412	2.55511	39.1926	118.797	39.311	16.6889
41.5128	79.3661	39.0611	41.801	39.2452	27.3514	38.9438	66.7568	39.7269	11.9777	40.5903	36.4088	39.9252	2.22892	37.4316	39.0491	37.9853	21.5593	40.5128	11.3138	37.9778	0.515443	39.2296	105.184	39.3456	18.5056
41.5531	77.9038	39.0969	42.9633	39.2797	26.9881	38.9821	72.6567	39.7681	10.9429	40.6329	38.0406	39.9656	1.78822	37.4646	43.0586	38.0199	19.1177	40.549	10.9693	38.0128	1.20174	39.2647	107.971	39.3796	16.4777
41.5905	75.9567	39.1347	41.4641	39.3144	28.8799	39.0208	82.4867	39.8042	8.44533	40.673	30.5669	40.002	2.34633	37.4995	43.8433	38.0529	20.0513	40.5859	10.471	38.0511	1.23113	39.3024	93.4767	39.4145	10.2605
41.6274	76.3583	39.1704	39.4743	39.3506	28.9374	39.0604	87.3168	39.8649	9.20156	40.7166	31.2727	40.0421	2.02748	37.5373	47.0452	38.0942	18.3827	40.6226	11.9393	38.0881	1.73215	39.3387	80.8222	39.4494	15.7579
41.6652	75.1116	39.2087	38.0792	39.3898	27.5778	39.0944	104.184	39.901	9.43658	40.7539	33.7049	40.0783	2.51761	37.5742	46.9041	38.1292	23.0964	40.6602	11.8287	38.1186	1.51955	39.3775	68.3444	39.4872	12.4431
41.7033	77.5748	39.2508	38.8134	39.4243	27.6684	39.129	104.269	39.9436	8.93959	40.7905	31.001	40.1179	2.50873	37.6126	49.3754	38.1712	19.7377	40.6976	13.3259	38.1563	1.04076	39.429	55.3962	39.5279	11.9258
41.7421	78.6876	39.3061	37.1667	39.4611	26.8947	39.1641	109.494	39.9804	10.6964	40.8303	26.3712	40.1577	2.31712	37.6488	49.3754	38.2101	20.5687	40.7373	9.49472	38.1992	0.778239	39.4661	53.6907	39.5771	18.7152
41.7792	81.3063	39.3391	34.6298	39.4971	28.2953	39.1976	112.861	40.021	10.6964	40.8714	26.1268	40.1946	2.31712	37.6871	48.1638	38.2456	18.935	40.7755	8.05946	38.2352	1.25748	39.5047	53.8709	39.6116	26.8301
41.8192	77.8989	39.3732	37.5025	39.5322	27.5962	39.2334	103.61	40.058	12.6389	40.9063	28.0045	40.2306	2.67383	37.7286	48.778	38.2883	23.7799	40.8157	10.803	38.2701	2.44363	39.5444	46.3769	39.6518	32.1255
41.8576	81.6132	39.4082	34.0769	39.5711	26.9594	39.2671	102.191	40.095	8.8183	40.9437	22.7609	40.2671	2.50068	37.76	49.0762	38.3268	18.4886	40.8569	10.7157	38.3055	1.48536	39.583	42.0663	39.6888	32.2121
41.8947	80.6077	39.4527	35.2279	39.6044	28.6833	39.302	115.015	40.1327	11.3166	40.9804	22.7609	40.3067	2.20031	37.797	45.8904	38.3633	21.6063	40.8972	9.86596	38.3402	2.54222	39.6267	44.2464	39.7253	36.6913
41.9365	79.1049	39.4874	36.9562	39.6407	26.3777	39.3468	109.48	40.1699	9.53338	41.0192	23.5878	40.346	1.81034	37.831	45.7914	38.3976	22.2118	40.9312	8.00915	38.3744	4.16294	39.6668	38.4652	39.7608	31.4175
41.9745	79.0556	39.5246	35.3685	39.677	28.5498	39.3802	126.217	40.205	9.31127	41.0589	25.2965	40.384	2.10346	37.8671	40.1108	38.4361	23.6553	40.9687	7.33665	38.4112	2.91782	39.7084	39.4358	39.7978	36.3926
42.0109	83.1987	39.5614	36.2105	39.7139	27.6491	39.4175	113.912	40.2415	9.22165	41.1007	22.2927	40.4226	2.20543	37.9	35.8502	38.4791	24.6361	41.0069	8.40474	38.4478	3.47912	39.7474	34.5018	39.8344	39.1606
42.0485	79.4178	39.5977	33.3011	39.7517	26.2048	39.453	120.079	40.284	9.29765	41.1378	24.6916	40.4614	1.41873	37.9329	33.9678	38.5137	24.4468	41.0439	5.51898	38.4828	2.53663	39.785	38.8472	39.8724	39.1606
42.086	81.1886	39.6337	36.1192	39.7906	26.0866	39.4914	103.577	40.3201	8.76264	41.1778	25.5387	40.5083	3.18888	37.9676	36.3135	38.5452	24.8963	41.0806	8.41826	38.5242	2.96264	39.827	35.0881	39.9092	29.8983
42.1287	83.9614	39.6674	36.1192	39.8257	26.8269	39.5298	119.746	40.3571	9.75595	41.2167	20.4693	40.5449	2.24605	38.0015	34.8612	38.5802	24.4357	41.1149	5.40987	38.5614	2.67433	39.8621	35.0881	39.9448	32.5987
42.1663	83.4505	39.7014	34.4748	39.86	26.487	39.565	119.537	40.3919	10.3729	41.2539	24.451	40.5833	2.24605	38.0337	29.8872	38.6183	24.9275	41.1528	5.34836	38.5992	3.30421	39.901	27.4854	39.9803	36.8973
42.2021	84.143	39.7385	34.0302	39.9014	27.3493	39.6008	118.967	40.4354	7.91227	41.2949	26.2467	40.6285	4.60622	38.0753	29.4873	38.6518	24.895	41.1876	6.04067	38.6351	0.85792	39.9395	29.0872	40.0255	43.0203
42.2388	84.143	39.7794	33.853	39.9351	28.2693	39.6377	130.585	40.473	7.91227	41.3294	23.9523	40.666	2.87813	38.108	29.4873	38.6855	25.315	41.2281	5.44528	38.6688	1.35267	39.9778	24.0075	40.0614	51.1697
42.2776	84.288	39.8147	31.1617	39.9689	28.1554	39.6741	124.349	40.511	8.98264	41.367	19.8035	40.7062	2.07911	38.1439	41.602	38.7276	25.2122	41.2641	5.78243	38.7052	1.59301	40.0137	23.3292	40.0983	44.9566
42.3136	86.9402	39.8528	33.6606	40.0029	28.5919	39.7158	103.026	40.5484	9.54566	41.4026	17.1396	40.7472	4.42225	38.1796	32.8764	38.7668	26.2307	41.3041	6.49227	38.7434	1.41204	40.0528	17.7896	40.1368	51.7816
42.3536	85.2772	39.8917	33.9266	40.0505	29.2042	39.7536	102.512	40.5858	9.05984	41.4472	19.0607	40.7899	5.27094	38.2144	36.1566	38.8038	23.679	41.3388	7.22108	38.785	2.23986	40.0913	24.6148	40.1814	45.7623
42.3901	86.3222	39.9268	32.3161	40.0869	29.2042	39.7885	75.8514	40.6205	8.7921	41.4836	17.9758	40.828	5.52486	38.2504	36.3449	38.8391	25.3227	41.3782	9.64161	38.8198	0.79409	40.1301	16.6751	40.2193	49.6906
42.4259	86.2414	39.9614	29.6549	40.12	27.8352	39.8271	90.0985	40.6634	8.98165	41.5251	21.3824	40.9086	9.0874	38.2854	38.5701	38.8756	25.6379	41.4179	12.2008	38.8525	4.99444	40.17	16.6188	40.2566	51.8193
42.4621	86.5142	39.9986	30.2084	40.1548	25.8388	39.8616	96.1269	40.7022	9.40042	41.5598	15.8459	40.9453	5.28511	38.32	39.4672	38.9123	25.4917	41.4558	9.15109	38.8844	2.83322	40.2118	13.6578	40.2935	41.2371
42.4991	82.0316	40.0355	28.5455	40.1895	28.0915	39.8967	91.3687	40.7383	9.28566	41.5964	11.4408	40.9827	5.28511	38.3584	43.6241	38.9477	23.8756	41.4953	9.20146	38.9179	1.48527	40.2526	18.0676	40.3297	48.9633
42.5326	85.1827	40.0739	25.3238	40.2276	26.367	39.9307	88.4584	40.7863	8.50638	41.6317	14.7566	41.021	9.13065	38.3958	42.1029	38.9833	23.6978	41.5302	10.822	38.9536	4.40364	40.2926	13.56	40.3689	52.861
42.5702	93.8665	40.1108	25.3238	40.2642	29.2885	39.9672	84.8985	40.8235	7.39593	41.6696	15.1563	41.0569	5.50261	38.4292	48.283	39.0175	25.9632	41.5637	12.2713	38.9889	1.54542	40.3271	11.6385	40.4073	47.4214
42.611	92.926	40.1459	25.1156	40.303	28.8683	40.0038	64.201	40.8616	7.39593	41.7188	11.582	41.0931	4.87126	38.4726	48.4952	39.0509	24.9393	41.601	12.6818	39.0244	2.8603	40.3616	13.1504	40.4514	63.538
42.6569	94.206	40.18	23.6241	40.3432	28.4905	40.0425	73.7251	40.8999	7.21025	41.7613	10.6944	41.1316	3.71086	38.5067	51.2165	39.0886	24.5595	41.6468	11.4915	39.0595	3.40399	40.3978	13.5157	40.4969	36.4029
42.694	95.4484	40.2151	24.2935	40.3785	26.8416	40.0769	53.2195	40.9353	8.28579	41.8004	12.0447	41.1725	3.31876	38.5397	51.7315	39.1283	24.2962	41.6825	11.6558	39.1029	2.92062	40.4354	7.94261	40.5329	51.828
42.7309	91.1792	40.2497	24.03	40.4141	27.2992	40.1121	47.7227	40.9734	7.70462	41.8394	10.4409	41.2107	4.41294	38.5712	51.6293	39.1646	25.3761	41.7203	12.1932	39.1383	2.06242	40.4746	9.42802	40.5694	20.5358
42.765	87.5447	40.2842	24.7645	40.4535	25.3336	40.1503	43.7709	41.0098	7.91377	41.8804	10.4409	41.2492	2.1143	38.6292	59.7154	39.2012	24.0988	41.7593	13.2937	39.1761	2.69134	40.5122	16.5148	40.608	11.7872
42.8016	89.0261	40.3231	20.7324	40.4896	26.6954	40.1863	44.5656	41.0493	7.58206	41.918	9.43867	41.2915	3.64399	38.6617	53.6331	39.2333	26.1366	41.7924	13.7026	39.2126	1.08114	40.5514	15.3896	40.6429	23.3043
42.8405	84.7434	40.3615	19.9398	40.5254	30.3402	40.2255	39.6407	41.0852	7.47329	41.9531	10.0847	41.3283	1.97512	38.6959	56.9997	39.2701	26.5493	41.8321	13.5898	39.2502	1.31115	40.5914	18.9308	40.6786	13.4304
42.8767	91.6812	40.3972	19.8722	40.562	30.3402	40.2606	36.9536	41.1272	7.04807	41.993	9.21466	41.3657	1.7687	38.7301	54.7189	39.3046	23.9732	41.8701	11.9368	39.2847	0.563737	40.6324	19.5304	40.721	13.4304
42.9144	86.8559	40.4322	17.522	40.5983	29.4957	40.2973	39.3048	41.1671	6.40716	42.0289	11.1732	41.4012	1.56221	38.7656	54.6235	39.3408	24.6846	41.9114	13.4418	39.3231	1.12728	40.6728	16.9696	40.763	10.3858
42.9479	73.6507	40.4687	17.0804	40.6342	30.7726	40.3301	43.1953	41.2045	7.36435	42.067	7.85688	41.4388	1.83528	38.7987	56.0427	39.3801	23.3659	41.949	15.7479	39.3664	2.95796	40.7104	24.1455	40.8015	12.8029
42.9844	90.5776	40.5056	16.2003	40.6706	33.6783	40.3665	40.3454	41.2432	7.19756	42.119	7.98405	41.478	2.12267	38.8386	57.5029	39.4168	25.5851	41.9899	11.9712	39.4017	1.16898	40.7528	24.9771	40.8402	20.7718
43.0257	79.8321	40.5411	15.9781	40.7077	35.0314	40.4023	45.4055	41.2829	7.81814	42.1675	6.78817	41.5166	1.60591	38.8721	56.6497	39.4522	23.0989	42.0295	14.1367	39.4354	3.01175	40.7932	30.3953	40.8758	11.5769
43.0625	82.024	40.5793	16.0326	40.7479	32.9308	40.4465	50.9267	41.3243	6.29589	42.2016	7.89672	41.5531	2.31422	38.9058	56.6497	39.489	23.7468	42.0655	16.0654	39.4696	0.5524	40.831	33.5501	40.9207	44.5769
43.0962	82.024	40.6154	16.2035	40.7858	32.4521	40.4832	54.0247	41.3627	9.04904	42.2429	7.89672	41.5905	2.08988	38.9401	55.145	39.5264	26.1396	42.1033	15.8749	39.5029	0.879012	40.8746	30.1012	40.9565	49.7562
43.1339	87.315	40.651	15.708	40.8365	33.2856	40.5174	55.5574	41.3997	9.05797	42.2848	8.97265	41.6342	1.65625	38.9733	56.0923	39.5661	27.774	42.1396	16.2329	39.5399	2.04778	40.9121	34.7209	40.9976	69.6392
43.1722	78.6744	40.6864	16.478	40.8848	35.8082	40.5509	55.7622	41.4373	7.74146	42.3259	7.83913	41.6724	1.74398	39.0058	53.2103	39.6088	25.3254	42.1746	18.8099	39.5757	1.11421	40.9477	34.5664	41.0389	83.2504
43.2088	86.5056	40.7219	13.7096	40.9203	35.7414	40.5877	57.0613	41.4736	7.63294	42.3659	8.69611	41.7101	1.80567	39.0376	51.5415	39.6413	23.2553	42.2115	15.5378	39.6122	1.23762	40.9905	31.7689	41.0768	79.9462
43.2439	76.9113	40.764	17.7874	40.9567	35.7414	40.6262	59.7331	41.5105	8.13123	42.4043	9.96227	41.7472	2.25474	39.0706	50.374	39.676	25.1464	42.2487	16.6827	39.6461	0.596898	41.0288	32.8955	41.1155	79.9462
43.2811	79.7097	40.7986	15.6401	40.9915	37.2114	40.6651	58.3996	41.5479	6.779	42.4442	9.8478	41.7883	2.17826	39.1052	48.64	39.7094	23.8965	42.2824	19.4269	39.6822	1.63957	41.0696	39.5046	41.1507	61.0916
43.318	71.6856	40.8325	14.0421	41.0272	35.5096	40.7072	55.7141	41.5863	6.42349	42.479	9.58537	41.8246	2.17826	39.1401	51.6248	39.7478	26.1509	42.3201	16.5982	39.7162	1.13865	41.1071	41.1303	41.1915	87.3139
43.3538	69.7582	40.8689	13.9915	41.064	36.4374	40.7473	55.2941	41.6245	7.53216	42.5161	12.5475	41.8627	1.57779	39.1751	50.1524	39.7837	23.509	42.3569	16.9213	39.7537	0.734889	41.1424	40.5802	41.2301	52.177
43.3902	67.7104	40.9051	14.2051	41.1014	37.5259	40.7861	52.1509	41.6626	7.78661	42.5503	8.47901	41.9003	1.98709	39.2095	48.3822	39.8182	25.5236	42.3933	16.9838	39.7887	2.26415	41.182	39.3949	41.266	61.6634
43.4245	81.8485	40.9455	14.8266	41.1363	37.3409	40.8277	56.4828	41.6993	7.78661	42.5879	10.3514	41.9381	1.83551	39.2466	49.4798	39.8528	26.6229	42.4323	19.665	39.8211	1.02764	41.2217	39.9232	41.3065	55.6655
43.4584	66.4276	40.9812	15.1009	41.1777	33.9893	40.8679	56.1957	41.7329	7.47863	42.6293	8.94659	41.9743	1.66068	39.2852	52.2399	39.8955	27.221	42.4704	18.9399	39.8558	1.03348	41.2607	45.2665	41.3424	61.1531
43.496	75.4402	41.0182	16.0954	41.2119	36.574	40.9047	54.415	41.771	7.61803	42.6642	12.8115	42.0119	2.09228	39.3202	48.9659	39.9288	25.7712	42.5066	19.9686	39.8909	1.32736	41.2983	44.6905	41.382	57.5751
43.5323	75.4402	41.0557	14.7458	41.2482	35.1695	40.9403	52.5021	41.8071	8.26234	42.7018	12.6707	42.0527	2.06021	39.3605	48.9659	39.9627	27.7742	42.5473	17.8133	39.9277	1.09403	41.3391	44.4589	41.426	43.466
43.571	73.8366	41.096	14.7548	41.2838	34.9317	40.9857	55.293	41.8518	7.71396	42.7417	11.7944	42.0885	0.791563	39.3976	50.8991	39.9989	24.7084	42.5859	16.2788	39.9647	0.739191	41.3775	46.8553	41.4617	31.829
43.6084	66.5966	41.1332	14.2612	41.3187	36.3757	41.0221	51.7692	41.8886	7.75742	42.7822	11.422	42.1241	2.80976	39.4318	47.9576	40.034	25.6088	42.6264	17.2712	39.9992	0.605247	41.4133	42.3578	41.5052	35.9452
43.6411	64.3064	41.1683	12.0371	41.3536	31.8915	41.0598	55.382	41.9277	7.43989	42.8254	10.3554	42.1605	1.97223	39.4715	44.6219	40.0683	24.8071	42.6593	15.1823	40.0338	1.47853	41.4565	46.1049	41.5424	28.0238
43.6796	66.4318	41.2037	14.3825	41.3903	31.8915	41.0996	52.7575	41.9627	7.37205	42.8647	11.063	42.1965	1.46214	39.5085	47.0414	40.1035	24.2201	42.6971	14.9802	40.0705	1.85502	41.4904	37.8638	41.5903	18.3714
43.7221	63.0016	41.2412	13.0182	41.4285	33.4363	41.1399	55.5155	42.004	8.88466	42.9034	8.6155	42.2369	1.58211	39.5444	45.3706	40.1487	25.2733	42.7363	14.5438	40.1062	1.28269	41.5247	38.6668	41.6264	11.9158
43.7572	61.1773	41.2812	12.532	41.4648	34.0676	41.1765	60.5725	42.041	6.63842	42.9459	8.39172	42.2815	1.52106	39.5793	43.5583	40.1875	26.7855	42.7762	13.7292	40.1408	0.778319	41.5646	38.746	41.6606	5.4138
43.7934	73.1298	41.3191	10.6562	41.5013	34.3225	41.2181	62.1499	42.0816	7.85343	42.9847	8.91153	42.32	0.724608	39.6263	41.6167	40.2216	27.4263	42.8102	14.9684	40.178	0.910283	41.6042	45.2772	41.6989	3.65886
43.832	70.1385	41.3569	11.255	41.5364	41.4561	41.2553	61.1716	42.1185	8.34399	43.0246	9.29594	42.3576	1.62205	39.6593	39.7931	40.256	26.5901	42.8468	14.783	40.2131	2.0533	41.6438	38.1662	41.7367	4.43771
43.8693	70.6906	41.3935	10.4016	41.574	42.423	41.2934	64.8464	42.1556	8.68284	43.0615	11.4505	42.3963	2.05373	39.6981	42.973	40.2901	27.1472	42.8857	13.1858	40.2474	0.964435	41.6866	36.2525	41.772	2.57846
43.9041	76.7709	41.4314	10.3386	41.6135	44.3269	41.3245	64.2702	42.1958	7.81984	43.1025	10.0213	42.434	1.1861	39.7342	42.7023	40.3247	25.6078	42.9212	14.8523	40.2828	0.730163	41.7327	41.9998	41.8105	1.8455
43.9386	76.9271	41.4742	6.06597	41.6511	53.7417	41.3578	65.7722	42.2312	8.99261	43.1477	10.0213	42.4694	1.84675	39.7684	40.5536	40.3579	27.6407	42.9601	14.9853	40.3163	1.4961	41.772	41.2454	41.8476	2.1963
43.973	74.4085	41.5124	6.95733	41.6854	47.8564	41.3914	63.7396	42.2709	10.149	43.192	12.2879	42.5043	3.13428	39.8307	47.3852	40.3955	27.2337	42.9943	9.70628	40.352	1.34708	41.8097	35.8111	41.8867	3.17961
44.0111	70.7914	41.5477	5.88558	41.7194	54.6769	41.4273	62.7475	42.3094	9.0528	43.2388	15.5902	42.5412	2.58832	39.865	47.42	40.4413	27.8221	43.0299	12.3941	40.3871	2.74606	41.8481	39.2873	41.9253	2.91399
44.0479	68.0615	41.5834	6.9721	41.753	57.0158	41.4606	64.8153	42.348	10.2334	43.2748	13.4046	42.5796	2.39084	39.9004	49.0973	40.474	26.9405	43.0666	5.88897	40.4284	2.25072	41.8876	32.9302	41.9628	2.91399
44.0847	81.8905	41.6181	5.87223	41.7869	60.8505	41.4937	67.3735	42.3854	10.1158	43.3195	10.3124	42.6187	1.81502	39.9352	49.8735	40.5091	27.5744	43.1077	9.67104	40.4632	2.42745	41.9234	40.4269	41.9987	3.47256
44.1284	75.9857	41.6541	7.84666	41.8245	61.549	41.528	65.5951	42.4224	8.50725	43.3601	14.3929	42.6528	1.97152	39.968	46.8493	40.5431	28.2363	43.1472	7.89763	40.4993	2.92457	41.9602	36.3836	42.0374	0.951431
44.1701	80.7534	41.6937	6.38785	41.8591	70.5224	41.5641	66.6054	42.4619	10.3223	43.4	13.3206	42.6894	1.97152	40.0031	48.3747	40.5773	28.1419	43.1855	8.38485	40.537	2.83862	41.9978	31.3238	42.0741	1.92574
44.2053	73.8933	41.7296	7.25489	41.8956	60.2279	41.599	65.9433	42.4965	11.4856	43.4402	14.2637	42.7257	1.86155	40.0341	49.7136	40.6184	28.8729	43.2244	6.78454	40.5742	2.1103	42.0394	28.7178	42.1095	1.47588
44.2431	74.5113	41.766	5.85466	41.9325	71.4249	41.6347	63.6729	42.5315	9.84605	43.4787	12.296	42.7628	2.31314	40.0692	50.2057	40.6557	27.6243	43.2608	6.59916	40.6117	1.34368	42.0758	35.2183	42.145	0.688757
44.2895	70.4069	41.8079	10.0923	41.9678	72.0874	41.67	58.3573	42.563	9.84605	43.516	12.296	42.7994	3.29175	40.103	52.5024	40.6907	27.2132	43.2988	8.99642	40.6472	2.63564	42.117	25.0735	42.1889	4.74396
44.3256	72.4701	41.8425	7.34176	42.0113	59.8026	41.7089	58.5649	42.6001	12.0341	43.5558	10.7031	42.836	2.45825	40.147	53.073	40.7257	21.8764	43.3348	9.39345	40.6826	1.66371	42.154	26.5293	42.227	2.42205
44.3671	72.4701	41.8792	9.18497	42.0506	67.7699	41.7473	52.9369	42.6386	13.277	43.5919	8.95258	42.8717	2.08233	40.1837	53.073	40.7604	18.6113	43.3725	7.71896	40.7161	3.68569	42.1924	26.5818	42.2664	3.59938
44.4049	77.3378	41.9156	11.6301	42.0873	70.6626	41.788	53.9475	42.6763	12.437	43.6295	10.8184	42.9085	2.12013	40.2198	46.1491	40.7984	23.4833	43.409	9.12541	40.7507	1.04014	42.2317	30.1852	42.3118	2.86797
44.4385	71.6477	41.951	9.49558	42.1274	72.545	41.8294	52.493	42.7196	13.4463	43.6692	10.7701	42.945	2.18057	40.2542	52.2203	40.8348	25.7012	43.4516	11.2216	40.7942	3.23503	42.271	23.6338	42.3569	2.53411
44.4794	75.8249	41.9951	11.882	42.166	70.0145	41.8725	45.1909	42.7596	11.9607	43.7044	10.3856	42.9834	1.53118	40.2905	52.8668	40.8701	28.0493	43.489	11.2877	40.8306	2.30477	42.3069	27.905	42.3944	3.92819
44.5217	70.1884	42.0326	12.3385	42.2022	78.6938	41.9118	42.0422	42.7952	12.6571	43.7404	12.2606	43.0192	1.10572	40.325	51.0986	40.9048	24.997	43.5232	10.4178	40.865	3.57178	42.3444	26.3245	42.4307	2.14063
44.566	71.0129	42.0694	11.1704	42.2369	78.6938	41.9503	37.8275	42.8298	15.7073	43.7758	11.4936	43.0562	0.722347	40.3607	52.5328	40.9441	25.815	43.5594	11.8452	40.9037	4.9544	42.3886	20.9755	42.468	2.11871
44.6013	74.7919	42.1063	13.2336	42.2752	77.986	41.988	31.9719	42.8649	15.3499	43.814	12.2718	43.1003	0.665633	40.3972	54.0814	40.9788	26.6369	43.5951	10.1652	40.9387	4.33222	42.4285	25.6964	42.5041	1.75418
44.6407	72.6328	42.1488	14.7788	42.3126	76.7971	42.0281	27.787	42.9023	16.7308	43.8472	10.7795	43.1374	1.46224	40.4317	55.5202	41.0121	24.4757	43.6334	10.3679	40.9761	4.64539	42.4649	26.5166	42.5403	2.54722
44.6764	75.3626	42.1868	11.3249	42.3484	86.7953	42.0713	15.9047	42.9385	13.5877	43.8907	11.1411	43.175	2.35502	40.4682	50.2903	41.0494	24.9651	43.6702	12.8049	41.0107	6.06051	42.5038	18.8856	42.5798	3.13947
44.7107	75.9856	42.2241	12.58	42.3869	119.36	42.1117	10.3656	42.9758	16.5925	43.9329	13.7594	43.2115	1.89709	40.5119	52.7815	41.0872	21.1288	43.7066	14.733	41.049	3.39836	42.5402	20.0708	42.6157	2.83501
44.7466	45.809	42.2606	15.174	42.434	83.616	42.1517	9.22115	43.0169	15.8907	43.9714	14.5008	43.2502	2.13041	40.5495	42.4358	41.1242	23.2237	43.7484	13.6943	41.0874	5.36521	42.5806	17.3054	42.6629	2.64986
44.7846	42.706	42.2982	16.0971	42.4689	84.3218	42.1883	10.3986	43.0652	15.1737	44.0102	12.8264	43.2933	2.53227	40.5871	45.2975	41.1592	26.8644	43.7848	13.6952	41.1203	2.50312	42.6245	16.314	42.6994	3.02882
44.8215	34.5261	42.3354	14.1052	42.5032	92.8191	42.225	8.06106	43.1031	14.5718	44.0467	12.5337	43.3333	1.89466	40.6232	41.7083	41.2035	19.9237	43.8246	13.588	41.1582	4.81343	42.6626	19.6125	42.735	2.96564
44.856	30.3889	42.3746	15.8718	42.5425	93.0026	42.265	9.55441	43.1383	13.1711	44.0852	12.6626	43.3746	1.92832	40.6554	41.7083	41.2376	15.9723	43.8612	17.0513	41.1979	4.97714	42.7022	15.3594	42.7694	3.22818
44.8911	22.3232	42.4099	13.7209	42.5793	102.773	42.3045	10.8337	43.1828	12.848	44.1217	12.3372	43.4107	1.13707	40.6876	42.4231	41.2719	16.7681	43.8966	16.8764	41.2321	3.23177	42.7411	13.5582	42.8047	3.22818
44.9296	25.8109	42.4457	16.8429	42.6164	161.43	42.3406	9.15639	43.2187	12.0331	44.1584	12.6801	43.4524	2.50389	40.7204	41.3302	41.3091	13.804	43.9326	16.2261	41.2685	0.643081	42.778	13.1635	42.8387	8.11094
44.9643	24.4387	42.4862	14.7349	42.652	175.577	42.3753	13.5471	43.262	11.3429	44.1939	11.8747	43.4891	1.59886	40.7523	40.7547	41.3457	13.6361	43.969	15.2288	41.3061	3.52119	42.8179	11.7354	42.8785	3.93442
45.0021	22.3528	42.5266	14.0869	42.6851	190.75	42.411	13.3373	43.297	7.80104	44.2312	11.3944	43.5277	1.59886	40.785	37.7713	41.3824	14.6391	44.0059	15.6017	41.3448	2.87404	42.8549	7.14185	42.9185	2.04158
45.0372	24.1656	42.5642	12.6542	42.7201	201.989	42.4462	14.1409	43.3371	7.36365	44.2711	14.4246	43.5668	1.337	40.8217	36.4968	41.4201	11.1066	44.0435	16.5213	41.3783	1.31121	42.897	6.66755	42.9543	5.49324
45.0725	23.6354	42.6021	16.8292	42.7583	206.232	42.4865	14.8748	43.3771	7.95219	44.3065	13.5072	43.6009	4.85003	40.856	43.1032	41.4579	14.2321	44.0798	16.0195	41.413	2.10808	42.9359	7.85921	42.9943	3.13859
45.1117	24.1422	42.6382	15.6297	42.7933	200.254	42.5213	14.8799	43.4167	7.95219	44.3413	12.5151	43.6365	4.6451	40.8879	45.7376	41.496	10.4255	44.1154	15.3168	41.4497	0.844243	42.9736	10.1824	43.031	3.85097
45.1485	26.6231	42.6778	16.0828	42.8351	182.11	42.5567	13.9724	43.451	5.20255	44.3753	12.5151	43.6718	6.50768	40.927	56.2399	41.5354	10.5513	44.1545	14.9272	41.4846	0.892594	43.0121	9.0791	43.0671	3.6619
45.1853	24.5442	42.7124	13.236	42.8694	198.807	42.5909	15.4054	43.49	2.70207	44.4155	14.4997	43.7084	3.45185	40.9599	67.8148	41.5801	9.39975	44.1921	14.0787	41.5306	3.33484	43.0527	15.4669	43.1013	4.42615
45.2203	24.5442	42.7468	15.3681	42.9073	194.054	42.6251	15.8756	43.5274	4.10976	44.4574	12.4178	43.7483	4.82335	40.9941	85.6636	41.6199	12.1165	44.2284	13.1254	41.5683	1.42141	43.0911	17.9986	43.1414	7.24522
45.2597	24.1875	42.7837	16.1156	42.9423	202.11	42.6597	16.4384	43.5628	4.63734	44.498	14.0584	43.7844	3.16208	41.0324	103.163	41.6564	12.4274	44.2679	11.8158	41.605	1.23712	43.1291	17.9603	43.1891	12.2183
45.2956	22.5589	42.8238	16.5738	42.9791	208.683	42.6954	16.2031	43.6059	5.02596	44.5384	15.9224	43.82	0.83296	41.0679	103.163	41.6918	27.0303	44.308	11.827	41.6467	0.801863	43.1707	13.9078	43.2274	20.6102
45.3368	25.1239	42.8598	14.058	43.0121	209.521	42.7348	15.1894	43.6458	3.97517	44.5761	17.168	43.8555	3.00954	41.1042	117.719	41.7298	28.3107	44.3511	12.3276	41.6793	1.55139	43.2157	15.7593	43.2679	26.0797
45.3721	18.8422	42.8985	15.1347	43.0503	209.521	42.7733	15.4154	43.6818	2.71013	44.6138	15.6981	43.8922	2.51339	41.1489	115.934	41.7647	31.1881	44.3889	11.8843	41.7159	1.38826	43.2559	11.7754	43.3052	37.6857
45.4058	17.807	42.9332	16.374	43.0854	225.714	42.8125	16.3422	43.72	3.23606	44.6539	15.9847	43.9301	2.01233	41.1872	108.943	41.8001	31.9503	44.4268	11.7318	41.7605	0.986247	43.3038	16.8597	43.3439	48.3786
45.4437	12.7477	42.9677	13.929	43.1214	231.696	42.8501	15.1378	43.764	2.94995	44.6976	14.2835	43.9698	1.79892	41.2204	106.33	41.8362	22.3454	44.4611	12.6566	41.7944	2.95694	43.3422	11.8995	43.3902	46.6121
45.4777	10.2525	43.005	16.2875	43.1555	231.328	42.8983	14.6747	43.8022	5.7226	44.7376	14.4771	44.0088	1.85367	41.2625	103.627	41.8714	15.91	44.5046	13.2834	41.8277	3.32488	43.3752	13.4997	43.4267	70.8253
45.5123	5.50301	43.0426	12.6782	43.1944	244.452	42.9355	12.2839	43.8423	6.27937	44.7734	16.742	44.045	2.38422	41.299	106.139	41.9038	23.245	44.5404	12.9014	41.8626	1.9734	43.4149	10.0829	43.4684	60.6703
45.5477	4.80399	43.0776	14.1061	43.2285	241.639	42.9722	12.2394	43.8837	9.29172	44.8104	13.9913	44.0931	2.2249	41.338	98.4924	41.9363	14.1075	44.5769	13.6678	41.8961	2.7793	43.4536	8.33031	43.5052	63.1917
45.5874	4.74051	43.1162	14.7385	43.2626	250.927	43.0074	11.2516	43.9213	7.15627	44.846	12.7554	44.1325	2.25595	41.3789	94.4535	41.9801	19.251	44.6133	13.1778	41.9307	3.75751	43.4947	15.3638	43.5455	73.5019
45.6209	6.05196	43.1562	12.1439	43.2987	235.103	43.0406	11.6405	43.96	0.709386	44.8877	15.1368	44.1708	1.66959	41.4163	88.3888	42.0154	27.5537	44.6513	13.9169	41.9659	3.06208	43.5349	9.52802	43.5824	85.9288
45.6533	6.7038	43.1944	15.8308	43.3348	240.497	43.0809	10.0401	43.9966	0.579396	44.9276	13.7972	44.2098	0.565992	41.452	100.61	42.0533	25.4554	44.6878	14.8281	42.0032	3.32327	43.568	11.5088	43.6172	98.6826
45.7132	7.17106	43.2323	14.5133	43.3706	251.929	43.1185	9.75361	44.0354	1.91327	44.9659	12.6466	44.2497	0.442602	41.486	101.573	42.0884	30.1408	44.7236	14.8314	42.043	5.47292	43.605	12.3524	43.6547	102.053
45.7495	7.98575	43.2692	14.5167	43.4078	232.547	43.1518	8.69315	44.0743	4.33475	45.0108	16.6246	44.2852	0.0805926	41.5309	104.07	42.1219	30.7299	44.7591	15.9072	42.0775	5.40804	43.651	14.2966	43.6951	82.9412
45.786	8.73237	43.3056	12.8991	43.4418	236.77	43.1876	7.89989	44.1132	3.60353	45.0512	13.6872	44.323	1.71442	41.5655	110.625	42.1604	21.3274	44.798	16.8259	42.1122	2.47776	43.6911	15.9039	43.7332	69.1693
45.8198	7.99548	43.345	12.2728	43.4788	240.357	43.2241	7.27561	44.1512	2.32678	45.0886	15.766	44.36	1.71442	41.5996	112.462	42.2022	30.3676	44.8389	16.2016	42.1453	2.98375	43.735	16.7075	43.7687	46.1978
45.8556	7.01228	43.3834	12.9212	43.5244	240.357	43.2629	6.90853	44.1961	0.89026	45.1258	13.2838	44.3969	1.88441	41.633	106.844	42.2377	18.5828	44.8823	17.804	42.1847	2.06296	43.77	19.3396	43.8033	37.6611
45.8905	8.41658	43.4209	13.7056	43.5622	232.477	43.3045	6.89482	44.2357	2.34406	45.1641	15.7393	44.4315	2.41199	41.6665	113.938	42.2721	21.9576	44.9235	18.9848	42.2176	3.4302	43.8095	24.5909	43.8418	30.7121
45.9262	7.14563	43.4579	13.6027	43.5965	236.519	43.3406	6.65431	44.2732	2.34406	45.2018	19.728	44.4687	2.64035	41.7043	113.685	42.3077	22.7559	44.9632	16.8851	42.2494	3.48029	43.8504	22.7823	43.8804	39.1072
45.9609	8.23887	43.495	14.0432	43.6354	247.939	43.3769	5.67691	44.3094	1.7646	45.2395	19.728	44.5052	2.40756	41.7451	104.361	42.3517	20.1902	45.0012	18.8692	42.282	4.45815	43.8904	21.2635	43.916	38.8112
45.9976	8.08023	43.5311	14.015	43.6713	243.272	43.4219	5.42843	44.3532	5.43432	45.2779	12.4683	44.5408	3.10665	41.7797	121.072	42.3929	18.6201	45.0376	18.1361	42.3182	4.76059	43.9282	25.37	43.9586	33.9731
46.0358	8.08023	43.5685	14.7424	43.706	258.96	43.4663	6.19101	44.3921	4.16109	45.3239	21.1429	44.581	2.91239	41.8159	122.172	42.4293	24.9396	45.0792	18.565	42.3535	4.1003	43.9675	22.5916	43.9938	35.8592
46.0702	7.62778	43.6067	12.8805	43.7436	268.392	43.5022	6.44501	44.4279	12.7505	45.3606	16.3534	44.6157	2.79896	41.8482	122.084	42.4663	31.8289	45.1208	17.8083	42.3901	3.91515	44.0029	18.6529	44.0344	28.4529
46.1083	9.41331	43.6459	12.1031	43.7799	272.989	43.5392	7.88957	44.4661	13.648	45.3981	13.5033	44.6517	2.95943	41.8874	114.97	42.501	35.035	45.1562	17.9312	42.4261	3.74449	44.0429	13.191	44.0706	31.2889
46.1485	10.0338	43.6859	12.8437	43.8134	282.843	43.5794	8.78546	44.5055	12.6637	45.4381	15.2414	44.6886	2.63183	41.922	125.133	42.5351	31.2021	45.1951	16.0624	42.4642	4.11776	44.082	16.719	44.1136	27.3721
46.1848	10.2995	43.7242	12.6557	43.8487	282.843	43.6202	12.5676	44.5435	8.05054	45.4765	18.5326	44.7244	3.37726	41.9539	117.458	42.5674	32.2652	45.2353	16.8702	42.5085	2.23499	44.1183	8.25171	44.1491	23.2232
46.2216	12.1326	43.7603	12.9438	43.8842	282.843	43.6571	11.27	44.581	4.00619	45.5149	19.8293	44.7596	3.48579	41.9902	123.516	42.6027	26.106	45.2705	15.8056	42.5457	1.84272	44.1566	11.7899	44.1884	27.7234
46.2572	10.5226	43.7972	14.252	43.9209	282.843	43.6963	15.6126	44.6191	2.98506	45.5586	25.7748	44.7996	2.13959	42.0282	124.984	42.6362	29.1728	45.308	16.7465	42.586	5.76083	44.1982	13.7508	44.2261	26.9066
46.2934	9.12669	43.8299	12.6628	43.955	282.843	43.7336	15.3215	44.6563	2.98506	45.593	14.2257	44.8405	3.7681	42.0639	127.921	42.6705	29.6415	45.3455	16.7658	42.6244	3.78229	44.2355	15.7609	44.2639	23.6631
46.33	10.0968	43.8668	11.6734	43.9967	282.843	43.77	14.0907	44.6935	10.0543	45.6371	14.2257	44.8933	3.48424	42.0988	126.771	42.7033	33.3034	45.3939	16.7483	42.6594	2.06871	44.2703	13.62	44.3001	26.3944
46.3674	8.85701	43.904	11.3052	44.0363	282.843	43.8065	11.377	44.7275	7.54295	45.6758	14.9068	44.9305	3.1037	42.1351	132.073	42.7376	30.7769	45.4386	16.9099	42.6948	4.75719	44.3112	18.417	44.3359	34.4411
46.402	9.43061	43.939	11.2029	44.0729	282.843	43.8431	10.4582	44.7686	5.67291	45.7137	19.0431	44.968	3.22031	42.1694	131.37	42.7735	22.7871	45.4792	19.1179	42.7308	3.00807	44.3506	16.6275	44.3827	28.4773
46.4407	10.5448	43.9717	11.2483	44.1065	282.843	43.8805	12.8982	44.8069	6.72947	45.7516	15.501	45.0057	4.48599	42.2051	135.424	42.8087	28.2833	45.5207	19.2557	42.7652	3.78895	44.3894	13.6765	44.4223	28.7322
46.4785	9.07185	44.0044	11.6778	44.1426	282.843	43.9201	8.9275	44.8433	7.82254	45.7861	21.5937	45.0422	3.47815	42.2414	131.718	42.8455	28.7729	45.5595	20.8809	42.8037	4.24329	44.4278	9.70196	44.4602	29.9809
46.5169	9.07185	44.0399	11.6715	44.1795	282.843	43.9547	12.7038	44.8863	7.88412	45.8226	18.8541	45.0832	3.66015	42.2764	126.294	42.8821	25.3642	45.5935	21.0594	42.8413	4.56318	44.4691	7.72472	44.4988	31.7905
46.552	8.71962	44.0762	12.0663	44.2124	282.843	43.9912	38.6659	44.9245	5.88816	45.861	14.9722	45.1241	1.99603	42.3149	134.515	42.919	31.3272	45.6285	22.3292	42.877	4.69058	44.5094	8.80674	44.5373	30.2705
46.5915	11.4238	44.1143	13.0031	44.2484	282.843	44.0278	54.9797	44.9632	2.02786	45.8983	12.9288	45.1642	2.17272	42.3467	137.676	42.9516	29.1071	45.6657	28.1705	42.91	1.87731	44.5496	11.0368	44.5727	23.6045
46.6273	9.00377	44.1536	11.6876	44.2835	282.843	44.065	57.6464	44.9984	0.457019	45.9353	12.6507	45.1988	2.0374	42.3847	134.408	42.9884	30.2766	45.702	33.9168	42.9485	4.01734	44.5917	11.3758	44.6084	15.5525
46.6649	11.3186	44.1896	12.4415	44.3174	282.843	44.1015	57.2857	45.0372	1.39959	45.971	13.774	45.2353	2.0374	42.4206	136.884	43.0237	36.6119	45.738	38.0139	42.9908	2.10391	44.6316	20.7251	44.6438	16.0707
46.6994	8.44439	44.2256	10.6601	44.3626	282.843	44.1374	58.331	45.0745	4.1089	46.0082	9.95964	45.2717	3.1452	42.4579	130.804	43.0596	47.55	45.7707	40.9785	43.0248	2.59843	44.6723	15.2236	44.6791	11.4043
46.7363	8.73137	44.2658	13.3214	44.3972	282.843	44.1785	58.9217	45.112	5.446	46.0482	13.0472	45.3078	2.68453	42.4918	132.756	43.0999	46.1155	45.8069	42.7247	43.0591	2.74474	44.7069	13.97	44.7145	10.2081
46.7715	9.43675	44.3011	11.2777	44.4321	282.843	44.2249	59.0196	45.1484	4.59408	46.0891	13.0472	45.3461	2.39514	42.5252	127.28	43.1352	49.3809	45.846	49.1834	43.0925	2.0885	44.7407	22.2623	44.751	5.31449
46.8075	11.3709	44.338	11.4215	44.4693	282.843	44.261	61.9472	45.1915	6.09526	46.1291	14.1901	45.3826	2.5651	42.5623	127.226	43.1696	55.2978	45.8868	43.1215	43.1357	0.421705	44.7894	26.2731	44.7881	4.96127
46.8456	9.60561	44.3741	11.8767	44.5054	282.843	44.3057	53.8786	45.2276	7.66863	46.1678	11.7775	45.4204	3.41327	42.5993	131.164	43.2033	60.2479	45.9236	45.3948	43.1749	1.05031	44.8233	29.3409	44.8241	4.03652
46.8838	10.1364	44.4092	11.0108	44.5417	282.843	44.3427	58.529	45.2667	5.68411	46.2031	13.1115	45.458	5.27633	42.6358	135.057	43.2378	59.6889	45.9586	50.3313	43.2156	2.38017	44.8727	29.1413	44.8591	6.39468
46.9183	8.86118	44.4436	12.4364	44.5771	282.843	44.3871	81.7967	45.3065	5.90043	46.2408	10.5528	45.4963	3.24195	42.6723	121.837	43.2741	75.4968	45.9941	52.7759	43.2546	3.39261	44.915	31.015	44.8972	6.45882
46.9581	10.5475	44.4785	13.5237	44.6128	282.843	44.4216	94.5675	45.342	6.92165	46.2789	10.8875	45.5315	4.38836	42.7106	126.504	43.3102	78.2064	46.0329	52.847	43.288	4.49658	44.9519	29.7327	44.9349	5.02174
46.9981	6.74053	44.5157	13.3165	44.6468	282.843	44.4566	122.871	45.3823	6.58766	46.3173	8.96549	45.5709	4.43306	42.7473	125.345	43.3462	76.7388	46.0724	55.7633	43.3225	4.17472	44.9871	33.116	44.9731	7.44029
47.0353	6.00204	44.5542	11.6739	44.6847	282.843	44.4916	124.282	45.421	8.02806	46.3522	11.7198	45.6038	8.22428	42.7817	129.851	43.3817	78.6882	46.113	56.6823	43.3542	4.05998	45.0231	32.8688	45.0092	8.22224
47.0743	7.25083	44.5893	12.7573	44.728	282.843	44.527	119.311	45.4595	9.41563	46.3899	10.974	45.6405	3.66802	42.8152	127.188	43.4156	77.3439	46.1561	59.0311	43.3903	5.8477	45.0602	35.2056	45.0487	14.9406
47.1133	10.7104	44.6256	13.2297	44.7634	282.843	44.567	161.41	45.4958	7.85828	46.4254	9.51827	45.6935	6.58225	42.8509	119.868	43.4486	73.2651	46.1939	58.2897	43.4293	3.2138	45.1014	33.4474	45.0847	13.5373
47.1495	6.2734	44.663	13.2059	44.8029	282.843	44.6004	169.601	45.5331	7.72584	46.4609	9.51827	45.7294	5.76499	42.8852	118.442	43.4822	72.2291	46.2311	55.7866	43.4635	3.29361	45.1418	43.3715	45.1298	14.2019
47.1854	7.443	44.7017	11.2506	44.8429	282.843	44.636	171.172	45.5708	7.36822	46.5019	11.6975	45.7635	6.71224	42.9225	122.278	43.5202	74.517	46.2686	57.9014	43.4976	2.67868	45.1823	39.1329	45.1648	7.95632
47.2292	5.69052	44.7432	13.2437	44.878	282.843	44.6739	173.361	45.6068	10.5576	46.5393	11.7464	45.797	9.57171	42.9575	115.922	43.5508	87.5381	46.3093	56.8732	43.532	3.20198	45.2211	37.158	45.2022	19.0023
47.2679	7.12066	44.7845	15.2621	44.9133	86.219	44.7104	182.476	45.6485	9.30416	46.5796	14.1534	45.8323	6.30717	42.9905	123.703	43.5849	74.5873	46.3462	64.8114	43.568	3.2799	45.259	38.4096	45.24	18.7019
47.3071	4.76061	44.8219	13.5567	44.9501	156.302	44.7511	174.039	45.689	8.38136	46.6181	12.1985	45.8691	6.86602	43.0245	117.646	43.6201	71.6365	46.3853	56.9001	43.6054	3.89977	45.2979	38.0417	45.2793	24.6764
47.3443	4.76061	44.8559	12.334	44.9844	282.843	44.7868	177.93	45.7276	9.36286	46.6586	12.5247	45.9056	7.26169	43.0633	119.335	43.654	69.3754	46.4188	63.8401	43.6434	3.15449	45.3367	37.5384	45.3145	25.2277
47.3824	3.36766	44.8891	12.7227	45.017	282.843	44.8237	172.812	45.7654	7.45592	46.699	11.5415	45.9422	5.46698	43.097	116.105	43.688	64.0522	46.4524	65.5171	43.6768	2.83511	45.3735	43.2487	45.3579	25.4455
47.4232	6.19604	44.9213	13.1246	45.0504	282.843	44.8555	153.125	45.8053	8.34781	46.7432	13.0214	45.9782	5.93039	43.1305	120.877	43.724	60.0404	46.4897	62.2038	43.7128	3.26154	45.4137	42.6801	45.4008	27.0386
47.4638	4.91736	44.9576	13.9485	45.0874	282.843	44.892	136.815	45.8418	8.44727	46.7823	10.586	46.015	5.66112	43.1629	114.226	43.7606	75.9013	46.5259	62.6145	43.7475	1.62726	45.4512	39.6625	45.4398	30.5421
47.4995	4.42613	44.9926	13.4012	45.1258	282.843	44.9344	118.269	45.8794	7.4154	46.8212	10.8614	46.0525	5.66112	43.1956	108.696	43.7989	79.5402	46.5634	65.4638	43.7827	2.51739	45.4891	36.8224	45.4778	33.1892
47.5451	7.56331	45.0349	15.4195	45.1634	282.843	44.9688	102.185	45.9141	8.95071	46.8667	13.9431	46.0869	6.2774	43.232	98.9794	43.8347	77.1903	46.607	64.3568	43.8272	2.08069	45.5272	40.9416	45.512	32.1808
47.581	5.1656	45.0705	12.364	45.1989	282.843	45.004	102.758	45.9538	7.7738	46.9198	10.376	46.1242	7.15474	43.2671	100.638	43.8665	83.7261	46.6468	62.5114	43.8614	0.898902	45.5635	38.117	45.5483	29.8339
47.6161	2.84132	45.1052	15.5211	45.2373	282.843	45.0408	101.127	45.9975	8.35959	46.955	9.97752	46.1592	7.26093	43.3021	97.1938	43.9031	90.5612	46.6842	59.3901	43.898	1.55688	45.6035	41.7116	45.5899	31.6194
47.6519	2.26595	45.1419	15.1429	45.2815	282.843	45.084	86.6391	46.0322	9.18249	46.9892	8.28922	46.1945	6.16331	43.3357	102.398	43.9379	86.0271	46.7185	56.1775	43.9346	1.12041	45.6388	47.729	45.6277	30.1153
47.6878	4.99724	45.1782	12.0298	45.3154	282.843	45.1238	61.9202	46.0711	7.26959	47.0272	5.90795	46.2346	4.34767	43.3721	101.695	43.9718	89.7774	46.7539	62.5152	43.9711	0.566415	45.686	42.9843	45.6638	35.7427
47.7222	2.9783	45.2133	11.5578	45.3582	282.843	45.1599	59.9108	46.1068	6.63523	47.0657	6.26547	46.2737	6.67733	43.4084	104.238	44.0058	92.9073	46.7989	61.2271	44.006	0.435843	45.7232	50.1324	45.7018	37.7612
47.7596	1.77014	45.2521	12.2223	45.3962	282.843	45.1959	55.1192	46.1422	8.15532	47.1028	3.49418	46.3174	5.33436	43.4456	97.8737	44.0393	94.2865	46.8331	58.2439	44.0434	0.557404	45.7635	46.1191	45.7385	38.4468
47.7961	1.88178	45.2895	13.392	45.4394	282.843	45.2366	64.3232	46.1777	7.71304	47.145	4.80465	46.3527	3.3566	43.485	102.197	44.0732	91.8232	46.8688	65.7855	44.0769	0.447891	45.7987	56.5615	45.7804	39.1935
47.8305	5.87749	45.3238	10.1623	45.4834	282.843	45.272	41.6521	46.2205	7.83639	47.1835	3.34076	46.3906	3.11055	43.5247	104.055	44.1061	90.5739	46.9123	65.2437	44.114	0.115332	45.8455	50.7689	45.8192	45.4277
47.8722	5.36474	45.3624	13.0238	45.5217	282.843	45.307	34.479	46.2565	8.26966	47.2258	3.25242	46.4291	5.03171	43.5593	104.719	44.1392	95.4613	46.9493	70.7226	44.1496	0.275305	45.8842	55.6601	45.8545	45.3748
47.9108	2.68544	45.3986	9.78568	45.5596	282.843	45.3466	20.5302	46.2919	7.0645	47.2659	4.43813	46.4664	4.83984	43.5936	97.7647	44.1719	90.4334	46.9838	59.654	44.1872	1.07834	45.9233	58.8023	45.8924	46.1711
47.9482	5.26733	45.4374	15.0942	45.5946	282.843	45.3839	14.6066	46.3272	8.83512	47.3053	1.34751	46.5013	6.20917	43.6295	94.6083	44.205	87.0822	47.0183	61.5141	44.2316	0.761818	45.9616	64.7971	45.93	52.6064
47.984	3.55656	45.4737	13.0229	45.6292	282.843	45.4178	11.039	46.3651	7.48321	47.3478	1.34751	46.5382	6.20917	43.6666	88.2221	44.2387	88.6762	47.0578	65.6208	44.2695	1.39169	45.9996	64.8457	45.9692	43.5505
48.0234	6.43286	45.5201	13.9171	45.6653	282.843	45.4536	8.32033	46.4063	8.09224	47.3829	4.13663	46.5758	2.77948	43.701	89.8194	44.2728	80.0657	47.0969	57.8091	44.3109	0.798302	46.0409	68.5827	46.0043	53.302
48.0663	4.40912	45.5571	14.2223	45.7019	282.843	45.4869	9.807	46.4429	6.37743	47.4218	4.48895	46.613	1.80318	43.736	84.3528	44.3054	80.4791	47.134	54.3015	44.3462	1.67278	46.0804	82.6245	46.0415	58.8794
48.1052	6.51725	45.5958	14.1483	45.7376	282.843	45.5216	10.9371	46.4792	7.56966	47.4596	4.10446	46.6523	8.59678	43.772	80.8608	44.3393	79.1453	47.1728	52.7973	44.3814	2.8795	46.1182	85.6675	46.0903	52.3203
48.1413	3.7688	45.6323	12.1525	45.7761	282.843	45.5563	3.18304	46.5202	6.65121	47.4961	5.50529	46.6913	2.98739	43.8144	78.6015	44.375	83.8336	47.2119	50.2175	44.4179	1.62072	46.1557	112.237	46.1351	48.3947
48.1784	3.04274	45.6696	13.4413	45.8112	282.843	45.593	2.63871	46.5576	6.83735	47.532	5.03201	46.7261	2.61017	43.8468	63.0834	44.4104	76.5457	47.2515	49.9909	44.456	1.43011	46.1941	116.353	46.1711	35.5804
48.2176	5.15382	45.7111	11.1142	45.8476	282.843	45.6371	1.78043	46.5921	6.62623	47.5744	6.53892	46.7607	2.37558	43.8931	69.4452	44.446	77.3345	47.2905	53.2063	44.492	2.05244	46.2389	126.11	46.2104	33.8057
48.2646	5.2214	45.7484	13.6357	45.8815	264.971	45.6746	3.27904	46.6276	7.61774	47.615	5.57023	46.7985	2.94773	43.932	66.9263	44.4798	76.5979	47.3265	62.4344	44.526	2.25153	46.2783	123.234	46.2466	22.1098
48.3	2.25009	45.7856	14.4944	45.9275	219.772	45.7134	2.24762	46.6682	8.21719	47.6549	4.99871	46.8365	3.91134	43.9674	64.0836	44.5134	79.4561	47.3661	63.3546	44.5616	1.98368	46.3156	137.947	46.283	17.9083
48.3421	5.38489	45.821	11.9902	45.9615	214.053	45.7472	1.83619	46.7102	7.18167	47.6982	5.78579	46.8734	3.91134	44.0128	70.7434	44.5482	71.8971	47.399	59.1047	44.5936	3.10803	46.3529	130.637	46.3188	16.3425
48.3781	10.6215	45.8611	11.9721	45.9953	185.255	45.7819	3.76664	46.7425	6.36674	47.7403	6.62926	46.908	4.84403	44.0548	64.8606	44.5876	74.9963	47.4357	68.3732	44.6325	2.54901	46.3899	106.067	46.3561	17.8984
48.4126	7.76173	45.8979	11.2468	46.0365	185.308	45.8164	2.90244	46.783	6.87047	47.7831	4.6783	46.946	2.59824	44.0902	66.3625	44.6234	67.6774	47.4715	66.6709	44.6726	1.25564	46.4275	109.277	46.3938	17.0881
48.4453	13.7727	45.9352	18.5954	46.0726	165.188	45.8567	5.34081	46.8223	6.3995	47.8225	6.77348	46.9836	2.89223	44.1244	68.8431	44.6594	73.19	47.507	68.7555	44.7073	1.95246	46.4647	91.4121	46.4284	15.6887
48.4825	8.47141	45.975	20.4673	46.1077	135.276	45.8931	3.98713	46.8639	7.26834	47.8626	13.2548	47.0271	2.58131	44.1604	67.5662	44.6986	69.3955	47.5425	69.9381	44.7418	3.45379	46.5038	102.205	46.4655	19.7735
48.5174	11.0859	46.0092	20.6771	46.142	112.337	45.9308	3.87406	46.9029	7.47526	47.9001	12.9062	47.0633	2.3705	44.1936	71.0016	44.7345	67.829	47.5809	63.9721	44.7793	2.23309	46.5439	92.7457	46.5016	20.2956
48.5551	10.5626	46.0427	21.3536	46.1822	97.8885	45.9718	8.54994	46.9389	7.53297	47.9454	22.3919	47.1065	2.0162	44.2284	67.7544	44.769	70.8396	47.6164	64.0504	44.8121	2.86918	46.5822	72.7403	46.5367	17.2926
48.593	7.08425	46.0787	23.65	46.2176	88.0662	46.0098	5.13136	46.9762	7.66048	47.9813	26.0806	47.1425	2.63485	44.2634	69.4369	44.8041	62.6198	47.6514	71.053	44.8463	2.05064	46.6222	85.673	46.5808	17.7944
48.6291	8.73885	46.116	29.1697	46.2545	86.5435	46.0468	9.52411	47.0123	7.65963	48.0162	33.4312	47.1785	1.65853	44.3005	69.79	44.8386	46.8354	47.6897	60.3831	44.8828	0.481913	46.6613	112.033	46.6191	23.8634
48.665	13.3483	46.1529	37.5242	46.2921	96.8588	46.0819	12.8611	47.0547	7.01567	48.051	39.3596	47.2201	0.828671	44.335	68.9939	44.876	36.1912	47.727	60.7689	44.919	0.0967046	46.6992	87.849	46.6565	23.2825
48.6994	9.50282	46.188	41.9754	46.3257	85.5689	46.1184	14.9714	47.0968	7.0075	48.0891	46.8336	47.2612	1.1094	44.3714	68.7993	44.9157	28.6037	47.766	57.214	44.9557	0.350263	46.7364	94.7753	46.6963	21.0787
48.7373	11.6967	46.2235	64.2983	46.3633	94.3961	46.1566	14.1963	47.1349	8.45072	48.1257	48.5149	47.3001	0.753686	44.4068	72.5947	44.9528	41.1432	47.8083	59.0808	44.9918	1.61231	46.7745	76.5088	46.7345	22.9963
48.774	10.0871	46.2575	84.6434	46.4015	91.7612	46.1947	16.3727	47.1709	7.57055	48.1626	47.3247	47.3362	0.956086	44.444	63.7162	44.9887	28.6052	47.8492	47.0642	45.0297	2.19427	46.8111	75.1812	46.7696	22.9671
48.8092	9.65994	46.2999	105.954	46.4463	91.7612	46.2329	18.5563	47.2084	7.31764	48.2075	46.0518	47.3699	0.759958	44.4775	66.8132	45.0257	35.3345	47.8936	50.3219	45.0655	2.05193	46.8483	72.241	46.8078	23.2912
48.8442	10.2809	46.338	132.163	46.4805	92.404	46.2711	19.0609	47.2429	7.51581	48.2452	48.1065	47.4073	0.624742	44.5292	66.5234	45.0617	41.6018	47.9295	46.8866	45.1012	2.11251	46.8876	63.642	46.8435	22.0681
48.8834	10.7188	46.3781	138.664	46.5193	95.6648	46.3088	19.2149	47.2886	7.24399	48.2836	39.4355	47.4451	1.84397	44.5721	58.1613	45.0962	39.7361	47.9645	45.0821	45.1364	1.551	46.9335	55.3678	46.8795	22.712
48.9192	10.6268	46.4159	147.272	46.5574	96.7733	46.3483	20.6078	47.3232	7.55785	48.3237	46.1572	47.4915	4.63628	44.6151	52.6764	45.1312	36.3155	48.0011	51.1049	45.1683	1.94012	46.9689	56.3414	46.9181	21.5994
48.9558	10.6349	46.4512	143.838	46.5931	96.5529	46.3858	23.1245	47.3602	6.44865	48.3625	36.6867	47.5322	10.0685	44.6556	47.7094	45.1667	41.8647	48.036	48.9962	45.2029	1.57532	47.0119	55.9303	46.9564	20.5056
48.9922	12.0224	46.489	164.614	46.63	90.6769	46.4203	24.7625	47.4036	6.59523	48.4016	32.5694	47.5727	14.3823	44.6926	47.1049	45.2042	45.9094	48.0727	47.3406	45.2407	2.46653	47.0496	45.7444	46.9988	25.8511
49.0278	10.2769	46.5251	213.024	46.6673	93.4541	46.454	25.5071	47.4426	10.7582	48.4432	22.4352	47.6113	16.2969	44.7273	45.7565	45.2434	43.334	48.1151	52.2724	45.2767	1.83196	47.0885	53.9577	47.0366	21.8171
49.0644	10.9955	46.5647	273.123	46.7051	103.064	46.5322	29.0206	47.4815	11.9044	48.4786	21.5673	47.6486	12.1498	44.7626	43.1499	45.2828	40.0528	48.1495	54.3478	45.3123	1.86897	47.1312	46.4966	47.0738	23.8684
49.1031	10.918	46.6013	282.843	46.7404	98.5785	46.5688	29.0206	47.5292	12.108	48.518	21.0814	47.6864	21.2465	44.8065	42.4131	45.3178	33.0891	48.1872	50.6865	45.3494	1.29799	47.1803	45.8536	47.1157	24.5352
49.1384	10.6961	46.6365	282.843	46.7752	102.183	46.607	27.3839	47.5676	9.35781	48.5551	19.5214	47.7279	19.7442	44.8484	41.1563	45.3524	24.1229	48.2202	48.615	45.3866	0.820136	47.2281	46.6366	47.1584	23.6708
49.1764	9.55466	46.6813	282.843	46.809	100.902	46.6454	28.3441	47.6062	10.1925	48.5962	17.5709	47.7666	21.4004	44.8855	42.3074	45.3884	2.52966	48.2545	45.1545	45.4217	0.232826	47.2675	47.8094	47.1938	21.5103
49.212	9.95833	46.7141	282.843	46.8471	102.328	46.6858	28.4359	47.6472	10.8435	48.6307	25.8517	47.8089	28.7945	44.9248	42.7771	45.4226	10.6357	48.2915	47.8853	45.4556	0.359802	47.3083	47.7755	47.2359	22.2196
49.2477	10.0837	46.7499	282.843	46.886	93.568	46.7194	28.6879	47.6842	8.09592	48.6659	23.0845	47.8454	33.8313	44.9648	45.854	45.459	8.25883	48.3285	44.3997	45.4962	0.656423	47.3468	43.3262	47.2733	22.8968
49.2855	10.2448	46.7846	282.843	46.9233	89.8061	46.7548	26.9018	47.721	10.2778	48.7036	33.0108	47.8845	32.4577	45.002	48.8797	45.4951	18.5941	48.3649	40.4136	45.5318	1.37622	47.385	37.18	47.3116	27.5883
49.3203	9.72169	46.82	282.843	46.9595	90.7112	46.7952	24.4475	47.7562	8.16825	48.7435	45.3578	47.9212	35.9493	45.0389	51.7268	45.5326	19.329	48.407	37.8335	45.5685	1.00347	47.4236	31.2085	47.346	31.664
49.3557	10.8876	46.8564	282.843	47.004	101.461	46.8347	22.3227	47.7925	11.3507	48.7797	67.5233	47.9597	21.6186	45.0762	57.8066	45.567	27.3085	48.447	36.2926	45.6025	1.15276	47.4618	32.9178	47.3831	26.6263
49.3948	9.52458	46.8895	282.843	47.0387	94.0661	46.8725	22.3392	47.8329	7.16568	48.8213	60.8976	47.9995	20.2782	45.1161	60.3688	45.6018	32.8402	48.4883	34.1793	45.6376	0.994144	47.5018	33.3913	47.4214	31.717
49.4305	10.7642	46.9228	282.843	47.0723	89.2903	46.9116	21.0109	47.8696	9.70244	48.8619	64.8715	48.036	28.0482	45.1486	64.4501	45.6385	37.5882	48.5282	34.0737	45.6738	1.78761	47.5426	29.1011	47.4581	36.4665
49.4658	10.2258	46.9582	282.843	47.1073	99.24	46.9503	19.4338	47.9086	6.47842	48.8997	67.6384	48.0733	21.8713	45.1834	65.4237	45.6939	43.5703	48.5638	32.1214	45.7121	3.3899	47.5805	25.4685	47.4942	34.667
49.5026	9.28455	46.9956	282.843	47.1414	92.0265	46.9874	14.9371	47.9479	8.20163	48.9438	68.0521	48.1087	32.254	45.2266	65.2506	45.7281	43.5703	48.6003	33.5696	45.7484	3.06491	47.6209	30.3992	47.5263	38.5826
49.5406	10.6543	47.0403	282.843	47.1763	104.039	47.0306	5.42973	47.9858	7.79748	48.9845	75.7089	48.1434	25.4906	45.2613	65.0545	45.7625	45.7989	48.6366	34.3158	45.7848	3.52274	47.6591	24.2627	47.5606	40.2661
49.5746	9.22953	47.0763	229.959	47.2128	91.7332	47.0667	3.23957	48.0207	6.29373	49.0287	74.7692	48.1803	13.6107	45.2946	67.8692	45.7976	47.4406	48.6699	33.3562	45.8222	3.22636	47.7018	31.1709	47.5994	46.6212
49.6158	9.65372	47.1147	157.711	47.248	91.2185	47.1028	2.80915	48.0573	7.04838	49.0659	74.1644	48.225	21.424	45.3333	63.7751	45.8329	44.322	48.7055	28.2771	45.8578	1.97693	47.7397	27.5905	47.6373	47.4954
49.6526	9.80989	47.1503	144.426	47.2834	101.026	47.1387	3.82359	48.0965	5.57972	49.1016	74.4578	48.261	28.3349	45.3743	62.7038	45.8696	45.7611	48.7834	27.1869	45.9153	2.87673	47.78	24.4468	47.6829	49.1892
49.6903	9.44109	47.1951	127.398	47.3207	101.228	47.1783	1.76663	48.1338	3.81126	49.1378	63.3774	48.297	27.7089	45.4135	61.5134	45.9045	47.0735	48.8215	27.1869	45.9548	2.87673	47.8189	21.2551	47.7199	49.2647
49.7277	9.26364	47.2318	111.37	47.3564	101.534	47.2136	5.12695	48.1766	2.11906	49.1753	61.8397	48.3335	31.8896	45.4497	53.9418	45.9471	43.3633	48.8594	26.8397	45.9968	2.02751	47.8571	26.3561	47.7558	47.973
49.7614	9.36969	47.2662	103.273	47.3918	95.9518	47.2507	6.99058	48.2174	2.62325	49.21	68.0029	48.3716	21.3928	45.4881	61.9768	45.9818	36.6036	48.8971	27.3535	46.0353	2.73697	47.8932	27.9833	47.7915	53.8765
49.7951	9.95312	47.3005	94.2172	47.4288	103.718	47.2847	7.33511	48.2515	3.01989	49.2468	61.2476	48.4098	47.6131	45.5266	62.1796	46.0186	35.4725	48.9384	26.2435	46.0721	1.62972	47.9289	26.6874	47.8282	54.3017
49.8337	9.84251	47.3364	78.1939	47.4653	100.247	47.3313	3.27411	48.2906	4.78992	49.2824	66.4564	48.4488	27.7927	45.56	60.8009	46.0529	35.591	48.9786	27.3001	46.1078	2.33065	47.9763	22.8201	47.8647	49.858
49.8724	12.0597	47.3798	63.952	47.5027	97.6916	47.3699	5.02864	48.3261	3.43762	49.3184	67.8587	48.4876	51.136	45.5945	62.8073	46.0894	30.533	49.0192	26.3747	46.1446	2.63632	48.0123	24.3864	47.9066	59.7675
49.908	10.8098	47.4231	65.8751	47.5381	89.2033	47.4078	5.02864	48.3643	3.07709	49.3582	74.6881	48.5237	36.4726	45.6296	68.6413	46.1258	28.625	49.0606	23.4277	46.183	1.11351	48.049	16.0855	47.9448	17.4383
49.9436	12.2498	47.4591	65.1889	47.5749	81.8883	47.4423	3.72381	48.4014	3.79214	49.4013	77.7424	48.5612	51.5823	45.6627	57.8254	46.1665	28.625	49.0974	24.7011	46.2218	1.93643	48.084	13.1685	47.9822	7.90885
49.9777	10.4219	47.4957	65.4403	47.6105	83.5638	47.4777	2.5448	48.4371	6.32771	49.442	70.6799	48.5987	67.3269	45.6989	63.9448	46.2017	24.8895	49.1305	25.0831	46.2602	0.681395	48.1227	16.3312	48.0233	10.3603
50.0113	12.792	47.5408	66.4216	47.6446	60.1083	47.5201	4.09858	48.4751	5.81985	49.4805	75.6477	48.6366	68.4927	45.7339	61.7677	46.2348	23.0066	49.1667	25.1142	46.3015	0.30199	48.1606	18.3118	48.0578	19.2463
50.0486	10.6175	47.5803	64.6078	47.6776	62.7061	47.5565	3.43228	48.5126	10.2239	49.5203	78.2742	48.6741	64.5188	45.7734	66.1643	46.2678	18.7075	49.202	25.3592	46.3348	1.41824	48.2002	20.5061	48.0925	21.2585
50.0861	11.3967	47.6145	62.6895	47.7134	57.9835	47.5946	3.67794	48.5516	9.46937	49.5577	72.1356	48.7162	55.8905	45.809	67.7668	46.3042	15.1392	49.2383	27.1583	46.3714	0.490102	48.2396	15.3957	48.1256	19.6614
50.1319	11.5968	47.651	63.9476	47.7527	54.6617	47.6303	5.71515	48.586	4.64842	49.5942	64.5632	48.755	40.8473	45.8417	67.6041	46.3427	14.6155	49.2763	27.1583	46.4089	0.683995	48.2777	15.3049	48.1653	22.0607
50.167	11.715	47.6889	64.3995	47.7919	53.7374	47.667	6.26176	48.6244	1.46838	49.6306	56.1306	48.79	64.5967	45.8784	69.2113	46.3815	17.8654	49.311	26.4362	46.4466	1.10257	48.3211	11.8582	48.1996	24.6188
50.2028	12.4811	47.7257	60.0301	47.8284	47.683	47.7029	5.05552	48.664	4.85505	49.6678	47.3213	48.8256	63.9778	45.9145	62.5554	46.4164	20.7752	49.3462	25.8083	46.4829	0.927658	48.3574	19.725	48.2374	23.8526
50.2394	11.3033	47.7629	60.7238	47.8645	44.2955	47.7418	11.5892	48.7017	5.90921	49.715	52.223	48.8711	64.6736	45.9495	70.1467	46.4946	14.5549	49.3802	25.2484	46.5203	1.20512	48.4046	13.5955	48.2824	21.7882
50.2796	10.115	47.7978	53.9455	47.902	43.8617	47.7797	9.854	48.7391	7.2564	49.7552	45.3778	48.9063	70.8694	45.985	66.8992	46.5318	18.5049	49.4157	26.6865	46.5579	0.869012	48.4522	12.8044	48.3232	25.5791
50.3153	10.2234	47.8323	55.339	47.9373	41.3192	47.8182	13.547	48.7763	5.85802	49.7941	50.2177	48.9414	66.019	46.0195	73.0868	46.5697	18.5049	49.4523	22.306	46.5971	0.649387	48.4944	11.1318	48.3649	20.6699
50.352	10.4452	47.8706	58.5956	47.973	39.4605	47.8607	9.84379	48.8133	5.80658	49.84	51.1546	48.9809	52.2876	46.0611	82.6713	46.6086	24.4793	49.4937	21.6564	46.6337	0.106801	48.5338	10.6459	48.4023	21.8032
50.3899	9.39632	47.9159	60.9496	48.0092	40.0458	47.8986	11.4526	48.8486	5.87509	49.8786	44.931	49.0191	65.116	46.098	80.6451	46.6464	22.2684	49.5324	24.3521	46.6703	0.95673	48.5738	15.2424	48.4407	20.675
50.425	10.961	47.952	52.5796	48.044	30.6324	47.9318	13.0923	48.8851	2.03396	49.9185	46.7774	49.0629	49.5106	46.136	72.8389	46.6843	22.9752	49.5841	20.8833	46.7161	0.698843	48.6196	20.0945	48.4751	21.3361
50.4625	11.0267	47.9954	53.4197	48.0771	31.6952	47.9682	12.3855	48.9205	5.89626	49.9605	43.3998	49.098	48.9926	46.1714	79.1297	46.7208	23.0174	49.6209	21.4558	46.7516	0.384246	48.6577	23.4098	48.5108	21.5383
50.4993	11.7433	48.0309	47.9737	48.1112	34.1909	48.0056	11.3602	48.9578	3.8292	49.9992	37.3452	49.1365	39.9148	46.2067	79.1766	46.7562	36.723	49.6604	21.4558	46.794	0.384246	48.6986	25.5668	48.5475	21.4803
50.5381	11.0243	48.0644	50.1053	48.1461	36.8016	48.0428	12.122	48.9954	5.21477	50.0385	46.4075	49.1711	44.7555	46.2462	81.4224	46.7946	36.9781	49.6941	20.8951	46.8311	0.289384	48.7382	29.2797	48.5809	20.5322
50.5777	12.8893	48.0979	46.1476	48.1905	29.6231	48.0776	12.5975	49.0306	9.02922	50.075	41.3375	49.2055	43.4268	46.2822	87.5687	46.8268	26.8611	49.7333	21.8653	46.8678	0.853177	48.7762	29.1127	48.6164	15.2811
50.6143	11.4465	48.1341	44.5486	48.2251	32.254	48.1165	15.8866	49.0677	6.08682	50.1114	40.7047	49.2407	40.9995	46.3168	93.6836	46.862	32.0587	49.7676	23.8021	46.9059	0.540288	48.8152	32.9098	48.6548	8.15826
50.6531	11.6934	48.1698	48.5871	48.266	26.4947	48.164	17.5221	49.1039	6.48612	50.1509	42.8378	49.2746	35.0839	46.3482	87.2687	46.8966	39.9199	49.8033	25.7416	46.9421	0.674844	48.8537	29.6698	48.6892	6.09612
50.688	10.706	48.2047	49.0377	48.3023	28.9636	48.2049	12.7655	49.1492	5.6427	50.1884	42.8314	49.3147	42.9888	46.3881	86.8551	46.93	37.5994	49.8403	24.4321	46.9776	0.497748	48.8905	28.3114	48.728	1.52729
50.7246	10.8445	48.2397	46.0704	48.3391	30.0803	48.2385	12.7655	49.1925	9.15904	50.2254	50.6626	49.3562	43.1388	46.4296	87.459	46.9667	34.3354	49.8817	28.4846	47.0117	0.717523	48.9277	34.2267	48.7632	1.30535
50.7608	9.18264	48.2772	48.1825	48.3732	28.0647	48.2777	13.7327	49.2294	15.8963	50.2612	52.4845	49.398	37.3675	46.4648	91.4068	47.002	34.3354	49.9146	25.7122	47.0557	1.12914	48.9639	32.9017	48.7987	2.2317
50.7955	10.139	48.3144	43.26	48.4184	29.5563	48.3124	12.4777	49.2684	11.7118	50.2998	46.6131	49.4375	32.3676	46.501	77.495	47.0383	36.055	49.9497	27.5092	47.0982	0.558449	49.0052	43.0712	48.8457	2.17976
50.8328	8.45162	48.348	49.0912	48.4522	28.8163	48.3471	11.4115	49.3057	10.8272	50.3377	54.3518	49.4754	24.1515	46.5428	84.071	47.0742	40.1474	49.9841	23.6694	47.1337	0.905126	49.0424	39.2925	48.8797	2.07153
50.869	7.98877	48.3858	55.9229	48.4863	30.3816	48.382	10.244	49.3519	10.0312	50.375	47.1232	49.5136	30.8346	46.5743	87.7612	47.1111	49.7821	50.0217	22.9554	47.1742	0.997421	49.084	36.5597	48.9168	2.73923
50.9133	8.52941	48.4213	56.8639	48.5209	30.0249	48.4226	8.01942	49.3877	13.4546	50.4105	57.9831	49.5535	21.4658	46.6069	88.4777	47.1511	76.6412	50.0601	24.7734	47.2133	1.31308	49.122	36.5597	48.955	2.36259
50.9464	8.76307	48.4618	61.4801	48.5574	29.4781	48.4578	8.65171	49.4228	16.1743	50.4466	60.2304	49.5907	27.9711	46.6433	90.5571	47.1856	72.7711	50.0979	27.0406	47.2485	2.01763	49.1726	37.828	48.993	2.47776
50.9806	7.71322	48.5	56.7913	48.5922	29.481	48.4971	9.63792	49.4601	19.3711	50.4865	59.3877	49.6299	22.7491	46.6762	78.7628	47.2267	74.4068	50.135	27.0406	47.2914	2.59671	49.2102	33.3133	49.0287	2.18317
51.0164	9.34742	48.5354	55.8371	48.627	24.8939	48.5348	9.6838	49.4991	18.1115	50.5249	59.258	49.669	24.7297	46.7099	77.5971	47.2781	63.5306	50.1782	31.2444	47.3301	3.75158	49.2468	35.0728	49.0648	3.42132
51.0568	9.38755	48.5725	53.687	48.6672	24.7428	48.5716	13.4731	49.5375	18.9932	50.5665	58.7753	49.7062	19.8383	46.7451	86.4521	47.3267	76.7785	50.219	25.1326	47.3657	2.774	49.2826	34.6167	49.1033	3.71096
51.0981	9.8837	48.6113	52.4855	48.7081	22.79	48.6089	13.3532	49.5763	17.7473	50.6059	57.8329	49.7517	23.6504	46.7791	81.3456	47.3638	75.3084	50.2576	24.0625	47.4004	3.57823	49.3204	31.2522	49.1426	3.20914
51.1351	7.99852	48.6465	38.8665	48.7428	20.8161	48.6429	14.2062	49.6148	18.2043	50.644	58.5928	49.7871	27.0713	46.8119	88.403	47.4014	75.3084	50.2919	21.1636	47.4366	4.08604	49.3592	31.2582	49.1752	3.5996
51.1713	10.8968	48.6827	32.4626	48.7786	22.6213	48.6774	11.095	49.6563	18.2303	50.6827	55.6779	49.8226	25.5852	46.8541	85.2548	47.4368	68.7654	50.3357	23.6768	47.4727	5.74537	49.3973	32.2814	49.2086	3.66232
51.2073	10.2646	48.7242	29.9399	48.8153	22.733	48.7138	11.095	49.699	19.5369	50.7197	56.196	49.8618	31.0162	46.8884	99.8821	47.4735	46.2617	50.3754	25.0419	47.5104	5.38654	49.4437	29.6723	49.246	4.03057
51.2404	9.48859	48.7672	21.1636	48.852	21.7274	48.7499	9.45603	49.7409	18.345	50.7683	51.3093	49.8991	30.8382	46.9228	92.8116	47.5089	51.7151	50.4174	27.7918	47.5457	6.15084	49.4844	29.6723	49.281	3.69627
51.2769	8.23638	48.8125	20.5068	48.8898	19.3494	48.7932	16.8104	49.7787	19.4881	50.814	50.9583	49.9348	20.163	46.9592	112.99	47.5429	55.9276	50.4525	28.3062	47.5811	4.62955	49.5269	25.853	49.3217	2.35854
51.3148	9.37603	48.8493	19.5591	48.9282	21.5271	48.83	17.9742	49.8159	19.5846	50.8523	47.5578	49.9709	14.7859	46.9959	105.963	47.5763	47.6086	50.4889	28.3062	47.6214	4.38338	49.5708	27.9055	49.3552	4.0033
51.3509	8.76076	48.8866	23.6742	48.968	20.5148	48.8648	18.0801	49.8547	18.69	50.8894	45.3228	50.0044	31.6664	47.0291	104.924	47.6093	48.745	50.5252	27.4852	47.6575	4.38338	49.6092	32.213	49.3888	3.27333
51.3885	8.48614	48.9249	99.4544	49.0036	18.7219	48.9148	18.0979	49.8903	16.4161	50.9253	38.954	50.0401	16.7057	47.0707	98.7048	47.6514	45.4743	50.5622	27.5456	47.6978	4.52434	49.6463	32.373	49.4363	5.46874
51.4225	11.0111	48.961	121.124	49.0398	21.1576	48.9596	16.8061	49.929	13.2443	50.9627	43.7544	50.0789	26.8123	47.1061	99.6249	47.6871	47.4162	50.6009	24.6625	47.7339	4.97479	49.6858	29.715	49.4716	5.37953
51.4583	10.875	48.998	121.399	49.0753	17.0305	48.9954	15.297	49.963	11.3475	50.9987	35.3463	50.1164	24.4927	47.1387	119.353	47.7219	36.8449	50.6478	24.9852	47.7711	6.62422	49.7222	28.8986	49.5043	6.67431
51.4978	11.1002	49.0384	170.888	49.1112	13.1046	49.0307	14.4528	49.9978	11.3801	51.0397	31.0775	50.1531	21.4314	47.1734	107.836	47.7584	14.2592	50.6901	25.0654	47.8059	4.1735	49.7623	25.0686	49.5469	4.54427
51.5378	8.6601	49.0743	161.785	49.1478	13.959	49.0641	14.9611	50.0323	11.9816	51.0786	32.9642	50.1894	17.0385	47.2148	114.861	47.7908	13.1665	50.7307	23.6221	47.8409	7.05146	49.7997	30.1965	49.5834	6.57843
51.5746	10.0725	49.1121	168.444	49.1839	10.6015	49.0998	14.9611	50.0696	10.9507	51.1215	35.4853	50.2288	13.7835	47.2496	116.539	47.8234	9.93192	50.7736	21.4298	47.8775	5.00116	49.8358	17.9883	49.6192	5.54107
51.6116	8.48006	49.1462	168.838	49.2194	27.5093	49.1368	13.6994	50.1056	10.7226	51.1601	29.7614	50.2664	23.4979	47.2861	129.118	47.8551	9.93192	50.8148	22.4649	47.9175	4.45403	49.8722	21.128	49.6546	5.69367
51.6547	7.57868	49.1818	117.353	49.2537	260.253	49.1746	10.8288	50.1418	11.5986	51.1972	33.217	50.3023	23.7689	47.3192	117.005	47.889	21.0314	50.8547	22.2688	47.9629	1.58898	49.9113	17.3483	49.6913	4.41346
51.6914	8.10483	49.2187	119.107	49.2987	282.843	49.2105	10.5969	50.1794	13.2552	51.2356	29.5185	50.336	26.1267	47.3505	111.872	47.9209	27.6638	50.8926	21.9795	47.9982	1.07775	49.9478	14.6928	49.728	5.87367
51.7287	9.22128	49.2549	120.863	49.3335	282.843	49.2477	10.9513	50.216	10.5953	51.2733	28.3604	50.3725	19.6721	47.3851	105.388	47.9616	30.2107	50.9297	22.3709	48.042	0.764575	49.9883	18.5533	49.7638	2.67062
51.7636	8.57689	49.2939	110.582	49.3684	258.375	49.2815	10.4687	50.2604	10.732	51.3071	22.0155	50.4085	17.2026	47.4199	111.372	47.999	29.405	50.9682	22.2019	48.0795	0.445936	50.0285	17.3963	49.8006	2.56746
51.8003	9.61823	49.3277	113.744	49.4025	189.274	49.318	9.99038	50.2955	11.4926	51.347	22.5513	50.4448	16.8679	47.4548	103.58	48.0402	29.3327	51.0046	22.0018	48.1169	0.845915	50.0685	17.7498	49.8457	1.9734
51.8363	9.22216	49.3613	111.985	49.4409	282.843	49.3521	9.81184	50.3316	11.8972	51.3839	28.4624	50.4847	19.4696	47.4869	104.081	48.0773	32.52	51.0451	20.2121	48.1517	1.22457	50.1063	19.607	49.8857	0.602098
51.8724	8.2451	49.4008	112.75	49.4766	282.843	49.3892	10.6892	50.3677	13.4364	51.4297	24.6029	50.5202	9.81125	47.5215	105.266	48.1142	30.608	51.0838	20.8325	48.1902	0.714312	50.1545	20.6641	49.9193	1.22295
51.91	9.96988	49.4457	117.8	49.5103	282.843	49.4272	12.3793	50.4027	13.2715	51.4701	28.955	50.5569	14.7898	47.5541	94.2635	48.1488	25.6407	51.1211	21.5146	48.2279	0.361317	50.1959	26.1299	49.954	2.75148
51.9475	8.7961	49.4789	116.086	49.547	282.843	49.4617	12.6525	50.4377	14.1744	51.5069	25.8	50.5943	15.3026	47.5913	100.851	48.1818	23.8784	51.1565	20.593	48.2651	0.380854	50.2368	21.9454	49.993	2.22993
51.983	9.04848	49.5146	112.86	49.584	282.843	49.5021	12.9599	50.4756	14.4506	51.5505	26.1119	50.6307	5.92078	47.6314	104.18	48.2155	24.9276	51.1947	24.2348	48.3009	0.58902	50.2711	23.3498	50.0298	3.20267
52.0215	10.3489	49.5596	119.212	49.6187	282.843	49.5379	12.9599	50.5159	14.5584	51.5898	21.8584	50.6678	11.6181	47.6668	121.158	48.2527	37.2627	51.2321	27.0282	48.338	0.650269	50.3138	28.9522	50.0692	2.76329
52.0552	10.2646	49.5946	112.987	49.6566	282.843	49.579	14.4518	50.5523	13.254	51.6319	24.2184	50.7057	5.95001	47.7015	111.374	48.2908	35.7065	51.2739	24.8611	48.3778	0.925971	50.3532	29.7785	50.1057	2.55545
52.0908	9.43358	49.627	115.003	49.6907	282.843	49.6165	14.521	50.5867	15.2266	51.6707	25.1876	50.748	8.60468	47.7357	110.031	48.326	38.1091	51.31	26.1781	48.4126	0.140094	50.3874	29.7785	50.1426	4.42171
52.1255	13.1857	49.6642	112.702	49.7234	282.843	49.654	17.0545	50.622	17.4786	51.7094	13.8237	50.7826	0.120065	47.7702	103.57	48.3602	35.0585	51.351	28.2957	48.45	0.542359	50.4218	29.2809	50.1807	3.71327
52.1625	11.8704	49.7034	110.851	49.7584	282.843	49.7171	16.0143	50.6586	17.0205	51.7468	16.2323	50.818	0.221613	47.803	121.961	48.3938	34.3792	51.3894	28.2957	48.4864	0.542359	50.456	25.6713	50.2159	4.04498
52.201	11.7107	49.739	112.447	49.797	282.843	49.7527	15.4463	50.6916	19.8651	51.7875	14.5959	50.8561	1.10054	47.8365	113.249	48.4288	32.822	51.4296	28.5114	48.5237	0.456828	50.4927	31.2711	50.2528	3.60209
52.2367	10.739	49.7737	112.962	49.8329	282.843	49.7875	17.2329	50.7299	21.8957	51.8295	13.9127	50.8946	0.390051	47.8674	106.061	48.4768	38.5588	51.4707	28.6531	48.5618	0.875971	50.5279	29.0042	50.2878	4.81779
52.2747	11.7837	49.8053	114.94	49.8683	282.843	49.8214	17.9008	50.7661	22.2726	51.8662	14.3762	50.936	1.77819	47.9096	104.888	48.5126	37.9934	51.5131	27.4205	48.5985	0.682178	50.5669	27.3793	50.3235	3.207
52.3098	9.90741	49.8428	114.32	49.9061	282.843	49.8619	18.928	50.8033	20.8547	51.9038	15.1294	50.9745	1.83297	47.9448	115.939	48.5488	31.7274	51.57	26.8945	48.6326	1.31164	50.6289	31.886	50.3612	4.38122
52.3457	11.3911	49.8777	112.931	49.9451	282.843	49.8967	20.5819	50.8399	21.7709	51.9389	15.7285	51.0169	0.799063	47.9776	102.701	48.5889	35.1337	51.6084	27.8155	48.668	0.372839	50.6695	31.4237	50.3997	5.32704
52.3846	12.0719	49.9139	113.914	49.9809	282.843	49.9317	20.5819	50.8756	22.5892	51.9774	21.3322	51.0547	1.7887	48.0096	106.174	48.6278	33.3421	51.6444	27.9804	48.7048	1.76908	50.7114	31.2936	50.4377	6.39293
52.4196	13.0923	49.9484	117.079	50.0197	282.843	49.9701	20.7765	50.9108	22.8669	52.0167	18.9102	51.0904	1.75544	48.0537	122.844	48.6617	33.3421	51.6812	27.2352	48.742	1.59505	50.7547	31.2936	50.4731	8.33172
52.4569	12.3122	49.9861	114.813	50.0527	282.843	50.0046	20.8565	50.9471	25.2234	52.0565	18.7107	51.1291	0.939104	48.0862	108.868	48.6978	33.3988	51.7198	28.6516	48.7872	1.83033	50.7996	30.1502	50.5126	7.24641
52.4951	11.8918	50.0202	116.715	50.0911	282.843	50.0402	21.6102	50.9843	26.7089	52.0941	18.7813	51.1652	1.40544	48.1198	109.108	48.7349	29.9951	51.7572	28.6516	48.8218	0.335794	50.8365	30.946	50.5497	9.88812
52.5339	11.1988	50.0575	118.473	50.1248	282.843	50.0837	25.4623	51.022	27.1481	52.1371	18.6057	51.2001	1.39434	48.1534	101.423	48.7707	28.8696	51.7945	28.7262	48.859	0.835573	50.8781	30.5181	50.5852	13.0143
52.5697	13.4838	50.1232	118.75	50.1628	282.843	50.1221	25.0043	51.0597	28.7045	52.1791	18.8488	51.2376	1.05776	48.1871	106.717	48.804	31.1225	51.8332	29.6539	48.8917	1.57348	50.9205	33.9114	50.6201	16.2959
52.6137	10.9828	50.1579	118.75	50.2003	282.843	50.1573	28.5969	51.0938	27.4337	52.2205	15.8886	51.2748	1.49232	48.2188	111.422	48.8364	33.2786	51.876	29.9652	48.9289	1.52045	50.9585	34.5857	50.656	18.9261
52.6504	12.5369	50.1932	135.6	50.2382	282.843	50.1907	28.0211	51.1284	31.5207	52.258	14.6625	51.3207	1.20479	48.2524	103.893	48.8694	26.6235	51.9199	32.7735	48.9624	1.52045	50.9977	36.6849	50.6926	20.2717
52.6855	12.1128	50.228	139.819	50.2712	282.843	50.2274	25.9136	51.1684	31.2975	52.295	13.2801	51.3559	1.95015	48.284	97.4073	48.9017	22.6539	51.9596	32.4674	48.9979	1.06736	51.0451	38.5688	50.7283	22.1896
52.722	12.8685	50.2661	145.988	50.3067	282.843	50.2635	23.1797	51.2093	31.9426	52.3351	12.1401	51.3974	0.799556	48.3185	85.5742	48.9357	30.3041	52.004	31.8353	49.0343	0.826852	51.0844	40.6674	50.7659	24.5803
52.7595	13.1279	50.2994	146.538	50.3436	282.843	50.3026	20.8889	51.2433	31.8831	52.3703	12.231	51.4335	1.31981	48.3562	78.015	48.9697	23.8393	52.0407	31.7418	49.0691	0.788539	51.122	51.1207	50.8005	26.4886
52.7928	14.2239	50.3349	143.012	50.3796	282.843	50.3374	19.4978	51.2825	35.6464	52.4098	15.8882	51.4714	2.30248	48.3906	84.0157	49.0025	18.5546	52.0782	33.0724	49.1057	1.01017	51.1579	61.7601	50.8392	29.5268
52.8291	12.8974	50.3716	147.961	50.4139	282.843	50.3748	12.8254	51.3281	32.0933	52.4454	18.0549	51.5095	2.22996	48.4254	72.445	49.0355	12.5455	52.116	33.1156	49.1436	0.756812	51.1954	74.9852	50.8771	28.403
52.8658	13.664	50.4117	146.69	50.4521	282.843	50.4097	12.8254	51.3665	31.9186	52.483	21.5699	51.5479	2.16947	48.459	62.2245	49.0695	14.8596	52.1567	34.3115	49.1795	2.47584	51.2331	74.2476	50.9175	37.1276
52.9022	12.9334	50.448	154.372	50.4875	282.843	50.4511	5.6624	51.4022	33.6712	52.5208	22.7062	51.5823	0.62054	48.4913	62.5423	49.1026	14.8596	52.1956	34.5586	49.2185	2.48974	51.2681	71.5891	50.9547	38.1568
52.9401	13.2881	50.4845	151.48	50.5225	282.843	50.4884	5.2984	51.4476	35.3535	52.5598	22.1343	51.6175	2.68441	48.5244	64.5941	49.137	19.7273	52.2301	32.0675	49.2554	2.43078	51.3078	85.7096	50.994	30.7133
52.9753	13.6605	50.5227	149.118	50.5641	282.843	50.5269	8.77543	51.4868	35.5158	52.5971	30.0074	51.6525	8.42608	48.5589	60.2787	49.174	19.4497	52.2664	33.3067	49.2974	3.83529	51.3472	82.1232	51.0318	21.7435
53.0112	13.9466	50.567	155.554	50.5991	282.843	50.5656	10.2729	51.5237	35.9386	52.6323	29.4767	51.6875	10.7299	48.5932	63.2685	49.2072	30.0483	52.3042	32.962	49.3357	3.93288	51.3854	87.7377	51.0678	15.5941
53.048	12.602	50.6093	148.8	50.6356	282.843	50.6046	9.4977	51.56	36.1568	52.672	31.8317	51.7226	11.118	48.6357	53.8199	49.2459	20.9802	52.3387	32.4617	49.3716	4.83929	51.427	82.2984	51.1042	11.9322
53.086	13.0133	50.6451	148.8	50.6725	282.843	50.6387	9.72503	51.596	38.4751	52.7166	29.4255	51.7568	15.7696	48.6695	61.3896	49.2822	19.0548	52.3721	32.88	49.4091	6.25455	51.4665	89.4618	51.1392	5.02803
53.1225	11.3361	50.6795	154.261	50.7091	282.843	50.6783	9.94842	51.6349	37.3721	52.7644	35.3815	51.7927	17.3839	48.7034	54.0578	49.3269	11.7229	52.4094	33.2078	49.4547	3.74992	51.5041	87.7891	51.1768	4.83548
53.1596	15.2157	50.7147	139.403	50.7523	282.843	50.7188	9.54023	51.6713	42.5462	52.8097	33.4803	51.8293	17.6103	48.7359	66.9037	49.3638	11.9649	52.4461	32.5074	49.4936	4.80167	51.5499	82.037	51.217	3.82333
53.2007	14.0605	50.7495	141.21	50.7874	282.843	50.758	8.67863	51.7085	39.9186	52.8584	36.3904	51.8652	14.0263	48.7689	61.603	49.401	19.0755	52.4805	34.1644	49.53	2.82751	51.588	82.5703	51.2506	4.57733
53.2388	12.8404	50.7862	148.787	50.8217	282.843	50.7961	7.6705	51.7451	41.6917	52.901	32.8462	51.9016	22.3331	48.8054	64.0801	49.4331	17.7631	52.5189	34.8527	49.5652	3.13355	51.6355	82.222	51.2875	3.93358
53.2743	12.866	50.8229	143.334	50.8585	282.843	50.8326	8.74387	51.7795	45.6415	52.9405	38.1128	51.9389	25.1508	48.8393	60.125	49.4687	13.0372	52.5571	34.6746	49.6001	2.69137	51.6728	77.2202	51.3247	5.02337
53.3093	10.1581	50.8581	132.725	50.8937	282.843	50.8721	6.43303	51.8137	45.456	52.9808	42.0154	51.9755	24.8246	48.8743	55.9054	49.5011	7.10488	52.5969	35.6169	49.6371	4.4801	51.7135	76.743	51.3609	5.80617
53.3465	13.6525	50.9056	129.307	50.9298	282.843	50.9115	5.90642	51.8493	49.3043	53.0228	42.6541	52.0153	24.9469	48.9066	58.4721	49.5419	7.10488	52.6339	35.6169	49.6792	6.02288	51.7519	83.4204	51.4062	4.57613
53.385	11.6893	50.9555	135.929	50.9644	282.843	50.9502	4.77592	51.8921	47.3717	53.0668	44.8242	52.0521	27.8023	48.95	56.059	49.5816	12.335	52.672	36.6497	49.7263	6.86664	51.7927	78.5919	51.4474	5.47956
53.4239	12.0704	50.9893	135.929	50.9969	282.843	50.9866	5.81462	51.933	46.8254	53.1094	47.8671	52.0898	31.8153	48.9842	57.5865	49.6193	18.9145	52.7054	36.3173	49.7606	7.62514	51.8338	71.4162	51.4821	5.51744
53.4593	10.7727	51.0215	137.905	51.0328	282.843	51.0234	4.63843	51.9688	39.5884	53.1531	47.9807	52.128	28.9025	49.0142	52.0506	49.6779	20.8009	52.742	37.1483	49.7955	7.62514	51.8752	71.5094	51.5192	5.25921
53.5008	10.398	51.0574	136.476	51.0711	282.843	51.0614	4.1959	52.008	38.9004	53.1908	52.4849	52.1646	18.1475	49.0504	48.2426	49.7125	18.8331	52.7782	36.6528	49.833	8.21896	51.9159	65.2313	51.5674	6.59615
53.5384	10.1184	51.106	138.153	51.1063	282.843	51.0976	4.26859	52.0444	37.2626	53.2349	51.1321	52.2084	24.187	49.0842	53.2995	49.7478	23.0117	52.8145	35.8862	49.869	8.61025	51.9559	66.5324	51.6005	6.63456
53.5753	10.5914	51.1409	133.662	51.144	282.843	51.1334	4.9381	52.0805	36.9285	53.2768	49.5356	52.2476	24.249	49.117	49.5796	49.7823	14.8798	52.851	33.7613	49.9084	8.30656	51.9969	64.1163	51.6372	8.00252
53.613	10.5993	51.174	133.041	51.1793	282.843	51.1725	4.15747	52.1171	37.0847	53.3178	52.993	52.2844	20.2347	49.1528	40.1722	49.817	25.6082	52.8861	32.1808	49.9435	9.25975	52.0364	64.1163	51.6734	8.40569
53.6502	12.3292	51.2109	128.775	51.2165	282.843	51.2113	3.61283	52.1594	33.4938	53.3556	46.9399	52.3218	17.8999	49.1877	41.4321	49.8534	10.7647	52.9241	32.7745	49.9828	8.37809	52.0796	61.1319	51.7119	9.07707
53.686	12.1731	51.2517	137.703	51.254	282.843	51.2459	3.61283	52.1927	34.2477	53.3936	49.3921	52.3608	19.2626	49.2223	36.0768	49.8888	16.3881	52.964	33.4095	50.0181	6.32354	52.119	55.759	51.7484	11.0613
53.7233	11.2872	51.2891	137.162	51.292	155.743	51.284	2.50338	52.228	32.1667	53.4339	36.2857	52.4034	17.6336	49.2572	35.9909	49.9202	16.3881	53.0028	32.2868	50.0586	4.14307	52.1589	57.505	51.7815	11.9122
53.7588	11.8235	51.3241	136.089	51.3307	11.4496	51.319	3.30057	52.264	30.5646	53.4745	37.5574	52.4447	39.0904	49.2898	35.1424	49.9551	12.4257	53.0381	31.0589	50.0919	4.14862	52.1997	43.2649	51.817	14.9885
53.7958	11.2005	51.3634	125.914	51.3676	167.454	51.353	0.779626	52.3003	30.8817	53.512	35.6501	52.486	30.5726	49.3237	35.8016	49.9893	22.7783	53.0746	30.479	50.1315	3.04414	52.2364	45.121	51.8497	15.887
53.8339	12.9754	51.4024	124.26	51.4016	137.547	51.3892	3.84031	52.3375	29.0169	53.5484	28.5897	52.5263	50.3778	49.359	33.5171	50.023	19.4733	53.1125	29.5027	50.1647	3.18126	52.2754	39.598	51.8885	15.305
53.8678	10.7159	51.4396	116.65	51.4362	95.8682	51.4253	7.09014	52.3743	29.3323	53.5838	19.9629	52.5714	39.6025	49.3995	28.7453	50.0573	20.8444	53.1699	26.8179	50.2023	1.54628	52.3168	37.9176	51.9249	16.5147
53.9038	13.3174	51.4745	116.65	51.4774	102.748	51.4614	7.64004	52.4105	27.6551	53.6203	14.4831	52.6086	39.4653	49.4323	27.924	50.0964	13.1654	53.209	26.9578	50.239	1.90503	52.3567	40.7643	51.9628	17.271
53.9409	14.4096	51.5095	111.092	51.5131	87.736	51.5019	9.54437	52.4481	27.796	53.6582	16.2555	52.6465	42.6417	49.4679	27.8125	50.1309	13.3526	53.245	26.3312	50.276	1.73257	52.4014	38.7896	52.006	18.8728
53.9777	10.4035	51.5457	115.587	51.5468	94.4068	51.5395	11.3216	52.4863	22.5276	53.6986	12.8913	52.683	33.5123	49.4999	25.7477	50.1644	21.2604	53.282	28.2068	50.3106	1.69512	52.448	38.3474	52.0398	18.8728
54.0125	13.8797	51.5875	95.5487	51.5817	77.9097	51.5774	11.092	52.526	25.3439	53.734	21.2534	52.721	44.673	49.5352	21.609	50.2058	25.9119	53.3287	26.4281	50.347	1.80748	52.4884	32.6802	52.0776	19.147
54.0494	12.0091	51.6239	100.748	51.618	90.2437	51.6162	20.6571	52.5745	19.2193	53.7696	30.3995	52.7632	38.8026	49.5716	25.0853	50.2489	15.1386	53.3647	27.7424	50.388	4.06387	52.5399	33.3679	52.1163	19.1673
54.0843	11.5181	51.6577	89.6442	51.6539	73.3962	51.6528	20.9088	52.6104	23.025	53.8124	43.0555	52.7988	45.4497	49.6112	23.9899	50.2833	13.4905	53.4004	26.8015	50.4264	3.44818	52.583	36.2273	52.1499	20.2688
54.1198	12.4739	51.7069	84.7327	51.6966	67.534	51.6892	25.6231	52.6478	21.3252	53.8562	61.7269	52.8336	58.5483	49.6482	25.5786	50.3147	20.5319	53.4354	27.3193	50.462	2.774	52.6238	35.1579	52.1869	19.0568
54.157	12.3041	51.7431	90.9669	51.7366	60.6349	51.7259	29.2756	52.6922	18.1415	53.8972	59.5471	52.8717	35.8844	49.6832	32.9807	50.3481	19.0372	53.4769	27.3193	50.5071	3.19178	52.6641	30.5175	52.2267	17.5095
54.1939	12.1984	51.7871	98.7555	51.7691	49.6735	51.7598	28.5134	52.7311	13.8407	53.9368	63.7277	52.9083	21.1855	49.7198	25.9026	50.381	19.0372	53.5146	27.2281	50.546	5.5113	52.7055	32.7015	52.2707	14.632
54.2297	12.9145	51.8231	88.9531	51.8029	42.1345	51.8053	28.3188	52.7704	12.3995	53.9772	59.6784	52.945	24.8122	49.7596	29.3991	50.4184	23.0653	53.5535	25.9824	50.5835	4.49058	52.7498	34.4325	52.308	10.5844
54.2664	15.833	51.8577	88.9531	51.8415	40.3652	51.8425	25.8774	52.8073	12.397	54.0134	63.1634	52.98	22.2025	49.7968	29.4041	50.4605	18.9394	53.5885	21.7674	50.6242	4.49058	52.7915	32.9277	52.3434	8.39896
54.3016	15.8973	51.8909	88.0745	51.8777	33.71	51.879	21.6521	52.8461	8.29171	54.0503	87.9269	53.0181	23.2572	49.8331	27.5266	50.4978	10.0452	53.6245	20.7668	50.6616	5.17586	52.8321	28.1747	52.3799	5.90002
54.3396	13.1071	51.9268	82.8016	51.9116	32.0575	51.9171	20.3073	52.8803	7.4457	54.0864	87.1332	53.0573	24.7863	49.8723	29.836	50.5324	21.6528	53.6675	22.3584	50.7012	8.22365	52.8727	29.999	52.4145	8.2046
54.3772	14.8505	51.964	84.3841	51.9498	32.1775	51.955	13.2744	52.9154	6.59842	54.1229	91.2645	53.0954	24.4851	49.9089	29.3582	50.5662	11.4319	53.707	21.6355	50.7414	7.23182	52.9139	30.1897	52.4465	16.7156
54.4166	13.2512	52.0025	83.8753	51.9864	30.0803	51.9922	9.45472	52.9495	7.41669	54.1585	115.364	53.1347	27.468	49.9464	30.4068	50.6069	3.16368	53.7445	20.7844	50.7766	8.08575	52.9528	32.9713	52.49	16.7156
54.4546	16.6316	52.0378	85.491	52.0222	26.8745	52.0274	4.78871	52.9874	7.38066	54.1955	114.926	53.1716	24.946	49.9915	22.355	50.6428	4.03802	53.7828	21.5592	50.813	7.81958	52.9975	35.2531	52.5259	19.3796
54.4949	16.8245	52.0785	87.8803	52.0619	26.9184	52.0637	4.78871	53.0214	5.74011	54.2359	75.823	53.2128	24.0616	50.0262	30.1185	50.6819	7.12893	53.8181	21.5023	50.8506	9.06651	53.0398	32.1566	52.5666	20.3406
54.5321	19.5907	52.1121	83.9262	52.0956	26.3342	52.1015	2.54956	53.0559	8.05314	54.2765	55.1954	53.2545	24.2983	50.0623	27.9375	50.7164	10.2855	53.8537	21.7928	50.8917	6.27403	53.0809	30.0499	52.6014	27.9833
54.567	20.3823	52.1557	28.2491	52.1289	27.5163	52.1403	1.05556	53.0966	5.27409	54.312	36.8336	53.2942	24.3158	50.0971	22.1924	50.7551	9.39423	53.893	24.5764	50.9286	7.69005	53.1202	28.8713	52.642	30.9313
54.6028	21.4213	52.189	54.6934	52.1638	24.424	52.1755	3.88974	53.1321	3.61274	54.3486	42.2457	53.3408	30.9109	50.1316	25.6766	50.7928	12.1556	53.9282	25.8398	50.9683	8.86262	53.1564	28.4919	52.6793	29.995
54.6396	21.7989	52.2224	282.843	52.2003	20.7005	52.211	3.70617	53.1729	8.00897	54.389	29.7465	53.377	29.1239	50.172	27.4691	50.8317	10.8477	53.9725	24.0515	51.0075	5.94742	53.199	29.107	52.7175	36.0259
54.68	23.3615	52.2594	62.6593	52.2372	19.3496	52.2494	4.51022	53.209	2.78356	54.4314	30.4758	53.4114	33.5743	50.2471	22.539	50.878	20.3947	54.0071	24.6922	51.0475	7.24858	53.2406	29.1942	52.7521	39.3142
54.7158	21.0844	52.2928	62.6593	52.2792	16.2584	52.2868	5.0841	53.244	9.02923	54.4705	25.4148	53.4481	28.4883	50.285	22.539	50.9147	23.6224	54.0419	28.1624	51.0862	5.87639	53.2841	29.1681	52.8058	43.2794
54.7516	23.2196	52.3334	53.5931	52.3144	12.0658	52.3272	6.38939	53.2809	3.72796	54.5056	20.5253	53.4864	25.9342	50.3222	25.4112	50.9496	25.1937	54.0756	22.5632	51.124	5.263	53.322	27.0351	52.8432	43.1115
54.7877	20.3033	52.37	41.6244	52.3594	7.87955	52.3656	6.59535	53.3165	4.18112	54.5408	24.4236	53.5266	26.262	50.3618	29.0753	50.9864	32.7999	54.1136	22.3915	51.1643	6.23957	53.3594	31.0953	52.8793	43.1115
54.8289	22.9699	52.4043	44.9073	52.4034	5.89347	52.399	7.45683	53.354	1.30939	54.5777	26.8138	53.5643	25.1318	50.4014	30.3423	51.0242	27.8332	54.1511	27.3188	51.1997	4.28844	53.3973	28.7594	52.9148	45.4431
54.8679	21.7109	52.4375	47.7888	52.4488	8.05536	52.4399	10.7858	53.3937	3.4428	54.6151	23.7178	53.6004	26.4889	50.4359	35.2618	51.0577	30.3428	54.1874	37.6896	51.239	3.88863	53.4354	33.4096	52.9484	38.1956
54.9052	21.5378	52.4742	49.3282	52.4855	7.88292	52.4718	12.4277	53.4296	5.49137	54.6481	27.7278	53.6353	27.6969	50.4731	34.2813	51.0922	36.7271	54.2253	31.2186	51.2752	6.33846	53.473	30.6372	52.9845	27.0436
54.9478	22.6196	52.5134	51.2745	52.5262	8.80567	52.5168	14.6808	53.4691	1.97396	54.6858	26.3179	53.6722	26.6322	50.5098	34.4049	51.1286	35.2342	54.2601	34.4495	51.3116	6.15662	53.5122	28.4467	53.0194	14.6692
54.9858	24.8868	52.5487	52.1214	52.5583	11.6218	52.5542	14.1346	53.5126	2.42177	54.7219	23.1053	53.7094	29.0897	50.5471	41.5538	51.165	32.7913	54.2968	34.4495	51.3578	5.92664	53.5466	33.7642	53.0533	6.2918
55.0225	24.4285	52.5846	52.6798	52.5992	10.099	52.5891	14.3648	53.5496	12.5062	54.7616	19.3425	53.7447	30.1487	50.5827	50.4092	51.1984	32.7913	54.3394	28.9596	51.3952	8.23753	53.5832	31.4521	53.0925	4.19331
55.0656	25.8607	52.6217	51.4693	52.6329	8.47718	52.6262	12.4486	53.5883	13.1391	54.8017	20.5606	53.7846	30.8951	50.6301	52.209	51.2333	35.3625	54.3767	33.4793	51.4351	5.80385	53.6224	29.8394	53.1256	3.67807
55.1031	24.5311	52.6566	54.9845	52.6673	9.1613	52.6656	13.8599	53.6272	12.2307	54.842	19.6995	53.8184	25.9113	50.6654	54.7064	51.2683	40.4237	54.4132	31.1228	51.473	5.80385	53.6629	26.1331	53.1623	5.9374
55.138	26.5193	52.6914	53.7959	52.7035	6.71596	52.6992	16.955	53.6622	8.9494	54.8791	22.5552	53.8553	27.5042	50.702	62.207	51.3149	44.2429	54.4505	31.4479	51.5105	6.93781	53.6997	29.9727	53.1985	5.93206
55.1786	24.876	52.7279	54.9434	52.7395	8.94579	52.736	16.9422	53.6982	14.3482	54.9208	21.6876	53.8925	28.3813	50.7378	62.207	51.3479	38.3565	54.4941	26.5572	51.5495	5.90054	53.7389	29.9727	53.2363	4.56869
55.2211	27.6751	52.7649	57.3847	52.775	8.84904	52.7725	13.0723	53.7368	10.7148	54.9611	24.1284	53.927	27.579	50.784	57.5424	51.3851	38.2255	54.5299	26.2897	51.5937	5.60513	53.7779	28.4806	53.2726	3.68971
55.2591	25.1986	52.8019	55.9465	52.8098	4.87928	52.8074	17.167	53.7726	12.0569	55.0018	21.2783	53.9649	23.571	50.8195	56.7117	51.42	40.4804	54.5703	24.3133	51.6323	4.70148	53.8175	31.6188	53.311	4.19467
55.2958	26.6826	52.8357	53.8485	52.8439	9.03828	52.8415	15.5951	53.8064	11.5547	55.0411	24.5132	54.0022	19.9717	50.857	55.3435	51.4569	33.8291	54.6074	22.8226	51.6727	3.95228	53.8554	26.3338	53.3453	4.19467
55.3296	23.8489	52.8737	60.3373	52.8792	6.57858	52.8802	18.65	53.8473	11.5672	55.0801	19.5119	54.0461	24.7815	50.8943	53.0681	51.4929	36.5903	54.6456	27.8939	51.7101	2.53223	53.8951	29.3725	53.3847	3.70936
55.3658	23.3687	52.9099	59.1812	52.9137	7.09123	52.915	18.65	53.8827	11.6859	55.1199	22.3586	54.0823	19.8744	50.9295	51.2897	51.5318	39.1223	54.6852	32.6899	51.7462	3.98877	53.9313	28.1719	53.4282	3.4655
55.4019	23.9456	52.9447	60.5073	52.9483	6.54049	52.9526	19.4044	53.9198	11.8084	55.16	25.0721	54.117	34.2873	50.9673	47.253	51.5667	38.2678	54.7253	31.3781	51.7829	5.91597	53.9704	33.6928	53.4621	2.34434
55.4383	25.5654	52.9826	65.2993	52.984	6.23511	52.9894	20.968	53.9549	13.902	55.1961	22.1458	54.1534	40.3277	51.0031	47.4255	51.6024	42.2524	54.7689	33.8918	51.8212	3.31905	54.0073	34.0662	53.4984	2.05106
55.4767	24.5316	53.0275	64.0646	53.0214	5.4114	53.0323	19.3467	53.9914	17.1083	55.2338	23.1882	54.1897	39.3472	51.0464	46.7213	51.6445	36.6079	54.8078	36.4417	51.8565	3.31905	54.0459	31.8892	53.5356	2.70125
55.5136	27.4388	53.0698	69.6046	53.0585	5.61327	53.0673	18.5497	54.0265	18.635	55.2726	26.381	54.2293	36.599	51.0844	48.3169	51.6818	36.6079	54.8433	35.2059	51.8921	4.94868	54.0861	34.9976	53.5903	2.78522
55.5466	27.081	53.1075	66.1609	53.0944	4.66251	53.1017	18.926	54.0651	20.717	55.3089	23.0399	54.2652	50.9617	51.1193	48.3169	51.7148	52.2217	54.8823	35.813	51.9318	3.27963	54.128	36.8823	53.6384	3.51796
55.5831	30.128	53.1413	66.1609	53.1276	4.95648	53.1391	20.0107	54.1082	19.7275	55.3459	21.4797	54.3027	55.8701	51.154	49.165	51.7486	50.3225	54.9229	41.0333	51.9795	4.07354	54.1733	37.6391	53.6733	5.12001
55.6189	30.1094	53.1756	64.0558	53.1624	4.64404	53.1786	19.9879	54.1484	21.0272	55.3814	23.6677	54.3414	59.4338	51.1954	49.2893	51.7826	53.3902	54.9599	37.7994	52.0174	4.37791	54.2147	37.1462	53.7128	5.12001
55.6531	28.8261	53.21	64.0425	53.1976	5.32021	53.2156	20.8729	54.1863	17.9309	55.4178	20.2157	54.3778	67.1286	51.2302	49.5104	51.8157	53.3867	54.9952	41.7518	52.0551	3.80516	54.2544	30.4987	53.7524	5.48901
55.6875	33.1872	53.2512	66.279	53.2329	8.9527	53.2473	22.4305	54.2215	19.4607	55.4564	17.4526	54.4108	95.4501	51.2655	46.1943	51.8509	53.8625	55.0337	46.7054	52.0985	2.50662	54.2935	32.4088	53.7898	6.74661
55.7242	36.0108	53.2883	57.6851	53.2702	6.67383	53.2834	21.5126	54.2567	22.8257	55.4987	19.6286	54.4526	77.9823	51.3082	45.1702	51.8854	41.854	55.0699	42.7139	52.1382	3.08967	54.331	30.0349	53.8297	4.01682
55.7576	37.2307	53.3297	64.9019	53.3078	7.77948	53.3175	21.6328	54.2946	21.7859	55.5419	19.4232	54.4904	88.0322	51.3439	45.2732	51.9194	44.6605	55.1071	45.4583	52.1784	3.37721	54.3693	24.2645	53.8699	7.91228
55.7917	38.223	53.3646	60.1286	53.3457	13.0996	53.3511	21.6328	54.3381	25.7196	55.5866	16.7704	54.5262	96.8585	51.3775	52.7289	51.9514	35.6435	55.1484	48.9089	52.2193	3.3447	54.4086	26.0029	53.9068	7.73766
55.8278	35.5498	53.4023	60.4999	53.3855	14.8312	53.387	19.8575	54.3741	25.7196	55.6244	18.4493	54.5622	95.4666	51.4147	51.6857	51.9894	29.2825	55.1825	48.9089	52.2595	3.12311	54.4449	24.4658	53.9443	9.93159
55.8634	35.2215	53.4412	60.8745	53.4228	12.5593	53.4222	21.8432	54.4125	28.2564	55.6623	18.0949	54.6035	78.9555	51.4492	50.1036	52.0222	24.8121	55.2164	58.3385	52.2995	2.22811	54.4823	24.7778	53.979	8.03133
55.8995	31.1374	53.4822	62.9414	53.4584	10.1722	53.4568	21.0264	54.448	28.3772	55.6975	21.4494	54.6411	33.9349	51.4847	47.3044	52.0773	8.41311	55.2496	55.2565	52.3388	3.11744	54.5217	27.5076	54.0207	11.2801
55.9338	31.2623	53.5193	56.4742	53.4975	9.81743	53.4909	24.7581	54.4876	28.9576	55.7365	20.1569	54.6794	41.6646	51.5187	48.2233	52.1102	7.12958	55.2858	79.2486	52.3752	2.76278	54.5616	27.0687	54.0594	13.136
55.9763	28.7169	53.5523	57.3821	53.5445	10.7435	53.5269	24.0102	54.5208	27.4474	55.7737	18.6331	54.7159	40.1794	51.5599	48.6642	52.145	7.88942	55.3211	58.1827	52.4206	2.48278	54.5983	27.0687	54.0942	12.5184
56.0127	29.9194	53.5869	53.7794	53.5806	10.2097	53.5638	20.9258	54.5607	28.4296	55.8121	22.1652	54.7515	38.3139	51.5957	48.6642	52.182	8.90985	55.3602	51.1699	52.4568	2.23389	54.6359	26.3658	54.1375	14.5597
56.0494	27.7049	53.6228	48.9053	53.6186	15.0069	53.5977	20.1028	54.5994	26.4732	55.8497	20.967	54.7875	32.9246	51.6305	51.5554	52.2183	10.897	55.3949	55.9169	52.4967	1.90511	54.6756	29.4582	54.175	14.6269
56.0872	25.5013	53.66	47.6947	53.6546	7.60349	53.6319	24.9234	54.6354	24.7246	55.886	19.1153	54.8235	23.0357	51.6673	51.9121	52.2521	10.103	55.43	57.0929	52.5423	0.796451	54.717	29.3362	54.2092	16.581
56.1247	26.3081	53.7069	43.4254	53.6926	10.0683	53.6643	23.3513	54.6799	25.1858	55.9207	19.0629	54.8577	25.6346	51.7006	81.4675	52.2881	11.5061	55.4694	56.1553	52.5776	1.25277	54.7534	28.3892	54.2445	15.8337
56.1632	25.006	53.7409	41.4248	53.7301	11.4496	53.6983	19.466	54.7238	20.0285	55.9628	20.4962	54.8936	27.3332	51.7346	95.8668	52.3218	12.9644	55.5099	47.2063	52.6141	1.69476	54.7944	31.9355	54.2852	18.9845
56.1992	24.5343	53.7768	42.4086	53.7655	11.11	53.7347	16.758	54.7592	20.0285	56.0029	17.1672	54.9297	25.3481	51.7693	109.365	52.3566	16.7167	55.5684	47.4701	52.6531	1.40092	54.8331	28.9772	54.3198	17.4673
56.2342	23.6806	53.8143	41.5263	53.8034	8.97538	53.7722	16.9264	54.7958	16.6198	56.0441	21.6841	54.965	24.7078	51.8313	114.048	52.3923	17.3762	55.6047	49.8863	52.6906	2.1388	54.8715	29.3687	54.3571	20.5122
56.2721	22.3902	53.8498	43.2023	53.8477	13.8429	53.8071	16.8976	54.843	16.5559	56.0849	18.931	55.006	26.7819	51.8781	111.062	52.4269	17.6246	55.6399	45.0231	52.7305	2.1388	54.9108	31.7637	54.3938	17.3566
56.3092	23.9942	53.8861	36.1973	53.8829	12.6947	53.8464	22.9741	54.8795	11.872	56.1239	19.6226	55.0445	25.3916	51.9118	107.378	52.4602	17.6246	55.6765	44.7103	52.7672	1.57414	54.9506	29.5819	54.4301	13.9772
56.343	20.7152	53.9205	37.6099	53.9184	14.6684	53.8838	26.9276	54.9204	10.3915	56.1625	18.9872	55.0815	31.212	51.9451	107.378	52.4932	21.5894	55.7137	48.419	52.8048	0.826995	54.9888	29.5819	54.4695	12.1073
56.3795	21.8794	53.9592	37.6099	53.9535	11.1688	53.9172	29.2058	54.9563	12.076	56.1978	18.4596	55.1196	26.3269	51.9778	104.834	52.5303	19.1036	55.7492	43.8838	52.8404	0.589536	55.0277	32.511	54.5072	9.80379
56.4192	22.6526	53.9952	41.2248	53.9894	11.2662	53.9558	28.6288	54.9959	11.8666	56.2347	18.7422	55.1567	33.4124	52.0171	109.194	52.5666	21.2697	55.7936	42.245	52.8789	1.38317	55.0669	36.0868	54.5462	6.79943
56.4541	22.894	54.0329	35.028	54.0309	13.8862	53.9954	28.0718	55.0373	14.194	56.2702	19.9534	55.1916	34.721	52.0527	105.863	52.6008	25.0695	55.8366	38.6603	52.9179	1.20109	55.1043	33.4564	54.5802	6.79943
56.5275	23.4077	54.0746	40.315	54.0706	18.8217	54.0302	27.7341	55.0733	13.0753	56.3065	16.4136	55.2322	39.9621	52.0866	104.559	52.6351	24.9264	55.872	44.0004	52.954	1.51058	55.1426	40.1903	54.6227	8.67751
56.5623	23.4077	54.1112	32.9951	54.1112	25.3675	54.0648	27.0219	55.1107	13.7031	56.3537	18.5558	55.2702	39.6342	52.1197	100.135	52.6686	27.8508	55.9109	41.9348	52.9967	2.00518	55.1789	36.7537	54.6573	2.96143
56.5997	20.5847	54.1504	38.8443	54.1492	33.2868	54.1	27.5921	55.147	15.9674	56.3936	14.2669	55.3097	30.4809	52.1532	96.744	52.712	31.6052	55.9463	36.6721	53.0363	2.47918	55.219	38.5596	54.6932	2.59625
56.6331	21.6566	54.1836	34.8356	54.1858	37.6966	54.1379	26.6726	55.1852	13.9891	56.4285	16.0229	55.3519	32.931	52.1916	99.9428	52.7459	33.3801	55.9857	37.1077	53.0692	2.23297	55.2589	36.4947	54.7275	4.69198
56.6667	16.0669	54.2206	33.5561	54.2218	35.7879	54.174	27.5839	55.2209	16.1732	56.4651	12.856	55.3891	38.9175	52.2247	89.1762	52.7882	32.7518	56.0197	38.7616	53.1035	2.90637	55.3013	38.0122	54.7601	2.90563
56.7078	19.5505	54.2612	33.2204	54.2559	34.757	54.2119	28.6336	55.2655	16.2321	56.5356	14.0844	55.4263	37.4766	52.2604	89.437	52.832	31.4908	56.0597	37.3832	53.1415	3.09766	55.3411	36.3989	54.7959	4.87313
56.7429	20.264	54.2972	34.1465	54.2917	35.289	54.2554	29.8458	55.301	16.6027	56.5749	14.0844	55.4627	30.8965	52.2922	83.8264	52.8661	34.661	56.0982	34.0271	53.1867	3.63611	55.3756	55.2555	54.8341	1.03038
56.7771	20.5006	54.339	32.1628	54.3267	35.8447	54.2987	29.6609	55.3334	16.4279	56.6183	19.2569	55.4999	15.0598	52.3251	81.5774	52.9017	32.3595	56.1353	35.9129	53.2208	3.22861	55.4303	55.9771	54.8709	0.875991
56.813	15.3564	54.3746	29.8746	54.365	34.6451	54.3335	28.9194	55.3698	11.3819	56.6556	17.0264	55.5378	15.8136	52.3582	86.7742	52.9368	28.9901	56.1705	33.6486	53.2577	2.62923	55.4718	59.3486	54.9087	2.3784
56.8519	15.137	54.4125	32.725	54.4017	37.2857	54.3687	30.1436	55.4065	22.529	56.6957	18.9318	55.5723	2.35723	52.3924	86.7742	52.9698	27.5065	56.2076	32.0791	53.2943	2.94486	55.5111	68.6245	54.9436	2.66503
56.8887	15.4602	54.4481	29.104	54.437	37.3195	54.4044	30.6247	55.4428	19.2127	56.7323	19.3161	55.608	11.0174	52.4286	89.0027	53.0072	24.981	56.2436	29.5869	53.3362	5.0699	55.5504	73.9572	54.989	5.80129
56.9276	17.5064	54.5063	34.0093	54.4726	38.4154	54.4424	30.6321	55.48	25.7848	56.7709	17.7381	55.6444	1.83029	52.4626	85.0599	53.0413	22.9411	56.2808	31.814	53.3735	2.78267	55.5896	105.139	55.0232	5.80129
56.9645	14.8365	54.5414	39.436	54.5084	37.9464	54.4762	29.5578	55.5153	24.8678	56.8168	19.2312	55.6821	1.40587	52.4998	84.0268	53.0779	25.158	56.316	29.7599	53.412	3.38853	55.6292	83.4777	55.0614	5.48018
57.0016	14.8365	54.5799	43.9029	54.543	37.2737	54.5117	27.9531	55.5501	21.955	56.8632	16.6291	55.7188	5.22342	52.5338	83.3089	53.1149	21.5363	56.3562	32.4339	53.451	5.68974	55.6732	88.3222	55.0972	8.46529
57.0385	14.34	54.616	49.6411	54.5785	41.2604	54.5524	27.3045	55.5845	21.955	56.9353	17.2402	55.7552	0.696007	52.5644	78.0621	53.1604	18.6079	56.3947	33.2826	53.489	4.99133	55.7077	91.82	55.1344	13.2528
57.0772	16.6477	54.6549	45.7772	54.6188	38.4639	54.5892	25.7521	55.6188	25.3782	56.9738	17.2402	55.7862	4.80321	52.5973	80.5119	53.196	20.9281	56.4257	31.7571	53.527	4.46219	55.7442	96.9297	55.191	15.8967
57.1127	14.3109	54.6923	52.5381	54.6545	34.5766	54.6277	25.7233	55.6578	28.8059	57.0091	17.3051	55.8221	4.99869	52.6413	74.5598	53.2283	16.9776	56.4642	31.5317	53.5625	4.46507	55.7827	87.1903	55.2239	15.9738
57.1582	16.3292	54.7285	55.3021	54.692	22.776	54.661	26.4379	55.6989	29.9385	57.0485	18.938	55.856	13.9857	52.6742	78.4664	53.2598	17.4304	56.5005	31.078	53.6024	5.31393	55.8273	87.1774	55.259	18.6722
57.1977	12.4124	54.7737	55.0623	54.7265	16.1402	54.6971	25.0034	55.7364	30.2915	57.0846	22.0437	55.8911	11.5142	52.7064	74.3035	53.2944	17.2255	56.5366	35.7776	53.6387	2.60581	55.8692	87.1774	55.2997	18.353
57.236	15.0044	54.8102	55.0623	54.7608	13.6697	54.7319	24.4583	55.7714	32.1662	57.1241	21.8929	55.9271	19.101	52.7454	73.3928	53.3313	16.7239	56.5734	35.7124	53.678	5.81481	55.9065	81.1308	55.3363	21.0726
57.2742	13.2776	54.8558	58.0195	54.8031	11.8317	54.7676	22.9399	55.8079	34.0883	57.1686	30.2659	55.9633	17.2377	52.7795	77.4984	53.3661	17.3818	56.611	35.6993	53.7169	5.59753	55.9415	81.7135	55.375	15.9797
57.329	15.5126	54.8952	63.5568	54.8479	10.2028	54.8021	20.8554	55.8448	35.1912	57.209	30.8175	55.9999	28.1732	52.8157	80.3041	53.4008	14.5557	56.6522	33.8343	53.7585	7.29277	55.979	79.6735	55.4116	15.9797
57.3645	12.9319	54.9302	63.0465	54.8849	8.83636	54.8387	4.29645	55.8817	34.6185	57.2482	26.9898	56.0365	23.344	52.8489	80.3041	53.4361	14.4575	56.6921	40.2649	53.7988	7.5481	56.0176	70.594	55.4474	20.5624
57.4022	12.9319	54.967	71.3772	54.9262	7.90389	54.8764	3.06601	55.9181	37.5067	57.2849	33.1175	56.1084	24.1617	52.8827	79.1978	53.4699	13.5219	56.7298	37.4552	53.836	8.58805	56.0577	64.3556	55.487	18.365
57.4416	13.4028	55.0053	81.6335	54.9602	8.86623	54.9162	0.96146	55.9549	38.7962	57.3224	37.8674	56.1427	24.1617	52.9198	79.2437	53.504	13.7999	56.7676	35.454	53.8745	7.09766	56.0926	55.0867	55.5236	25.2136
57.4784	15.939	55.0444	78.5396	54.9972	7.67449	54.9531	3.34126	55.9903	38.3695	57.3604	34.8464	56.1779	25.673	52.9557	82.6226	53.5403	16.2246	56.8017	35.2882	53.9173	8.88592	56.1304	63.4286	55.5606	32.8801
57.5139	15.4743	55.0816	81.0689	55.0335	8.81675	54.9923	6.04114	56.0274	40.6241	57.3976	36.1585	56.2135	23.7663	52.9989	84.0372	53.5741	13.2857	56.8408	36.5187	53.9553	7.86842	56.1692	56.1445	55.5979	37.3742
57.5519	15.4028	55.1218	71.6429	55.0684	13.3209	55.0301	7.72253	56.062	40.6241	57.4422	40.3988	56.2497	21.527	53.0345	82.6056	53.6095	12.3701	56.8796	36.7743	53.999	7.49717	56.2061	54.9991	55.6382	53.8051
57.5886	14.7593	55.1647	87.2382	55.105	8.8285	55.0653	7.84123	56.098	38.3195	57.4765	38.3932	56.2851	24.4602	53.0762	80.4838	53.6472	11.6429	56.9144	36.0093	54.0427	7.61914	56.2418	65.8298	55.6746	47.9725
57.627	16.1302	55.1983	77.1369	55.14	9.95017	55.1022	8.64492	56.1353	37.7028	57.513	40.9518	56.3201	20.9865	53.1092	81.86	53.682	11.5454	56.9613	32.3753	54.0831	8.85915	56.2799	62.2747	55.7089	47.0133
57.6703	16.425	55.2318	81.8526	55.175	10.2778	55.1444	8.85593	56.1746	14.2036	57.5508	38.5429	56.3555	22.6458	53.1451	79.5059	53.7175	11.6954	56.9951	38.6352	54.1172	6.21101	56.3187	64.4529	55.7433	43.6404
57.7127	17.6476	55.2679	82.8249	55.2126	9.21245	55.1792	8.89559	56.2105	16.9637	57.5889	41.3654	56.3955	22.2701	53.1784	87.5295	53.7525	10.0556	57.0317	41.2667	54.1636	8.89989	56.3575	61.0161	55.7842	47.7226
57.7486	17.0275	55.3071	83.9748	55.2516	10.349	55.2165	8.08791	56.2656	16.2184	57.6244	40.9903	56.4295	21.647	53.2109	90.6955	53.7902	10.5438	57.067	46.219	54.2005	6.81826	56.3923	57.6191	55.8219	32.7451
57.7853	16.8194	55.3446	81.2701	55.2879	11.9054	55.2536	8.0795	56.3101	13.2366	57.6667	40.2294	56.4684	20.7705	53.2461	91.2321	53.8247	9.32471	57.1042	44.2176	54.2372	6.02545	56.4375	54.8983	55.8567	18.6895
57.8235	15.2991	55.3797	83.2843	55.3246	10.612	55.2945	7.60842	56.3478	20.4803	57.7131	44.9791	56.506	21.9907	53.2802	90.0641	53.8593	11.2624	57.1415	46.4613	54.2746	3.6475	56.4736	57.1411	55.8897	18.6895
57.8579	14.6547	55.4144	90.4964	55.3632	12.0097	55.3351	8.11582	56.3824	18.4797	57.7565	42.5256	56.5412	23.645	53.3182	94.2129	53.8953	7.92034	57.1801	40.5313	54.3123	2.65339	56.5099	45.9372	55.9305	9.07991
57.897	12.145	55.4533	83.7124	55.405	12.6199	55.3713	8.22394	56.4158	18.4797	57.8042	43.3362	56.5798	21.7701	53.3529	96.2319	53.9338	9.70874	57.2263	43.1063	54.3492	2.93755	56.5474	48.3773	55.9894	10.9818
57.9365	13.7415	55.4903	83.3243	55.4425	11.0741	55.408	10.3422	56.4503	18.4145	57.8418	42.6479	56.6157	21.7701	53.3867	92.5372	53.9655	8.95663	57.2645	35.4294	54.387	2.07633	56.584	49.028	56.0228	12.279
57.9718	12.5028	55.5304	85.4377	55.4769	11.0953	55.451	12.012	56.4858	16.1584	57.8856	42.6479	56.6526	22.2846	53.429	101.087	54.0005	9.55434	57.3031	33.6232	54.4255	3.25932	56.6213	46.4667	56.0553	10.5344
58.0085	10.9101	55.5659	80.6152	55.5157	11.1199	55.4868	17.2279	56.5215	13.9305	57.9238	40.9093	56.686	23.9726	53.4632	100.05	54.0328	9.93799	57.3444	36.016	54.4621	6.86706	56.6595	45.6909	56.0896	12.2307
58.0435	11.5593	55.6044	85.2076	55.5521	14.2346	55.5225	16.5483	56.5572	11.7726	57.9627	45.2928	56.7295	21.6167	53.4967	97.6709	54.0649	10.5062	57.3848	35.9574	54.5003	7.26779	56.695	46.1409	56.1254	10.822
58.0813	10.3683	55.6381	85.2076	55.5882	12.9724	55.5593	19.7547	56.5932	7.59216	57.9999	42.8519	56.7718	6.59029	53.5296	94.8312	54.0986	10.2243	57.4222	36.9403	54.536	6.44284	56.7325	43.1422	56.166	13.0091
58.1178	10.9834	55.6754	90.7255	55.6521	12.2557	55.6013	25.1575	56.6341	1.78258	58.0393	48.1196	56.8069	3.15455	53.5758	98.6324	54.133	10.417	57.4583	35.8069	54.5755	10.2121	56.7714	41.9242	56.2029	13.0899
58.1616	11.5805	55.7124	79.7051	55.6857	12.2557	55.6411	29.3878	56.6699	1.57416	58.078	51.1464	56.8434	14.4908	53.6101	98.4036	54.1676	10.917	57.4996	38.9892	54.6193	9.24124	56.8081	42.4423	56.2429	13.0899
58.1987	10.7502	55.7473	90.687	55.7319	9.33537	55.6762	29.9964	56.7156	3.11751	58.1196	50.0885	56.9072	12.3272	53.6461	98.4036	54.2013	11.1509	57.5354	35.485	54.6575	14.2358	56.8465	41.345	56.2779	13.7049
58.2485	10.7502	55.7832	86.8152	55.7681	10.8255	55.7135	31.515	56.7511	2.5957	58.1669	48.6634	56.9431	11.2272	53.6846	96.2627	54.2383	12.5621	57.571	33.6243	54.697	18.5873	56.8837	44.9183	56.3196	13.7368
58.287	10.4186	55.8224	85.9464	55.8032	11.7618	55.7507	33.8864	56.7887	2.42573	58.208	46.3369	56.9791	11.2272	53.722	101.742	54.2747	10.2553	57.6069	33.5475	54.7343	15.2304	56.9206	40.2178	56.3564	14.5432
58.3218	11.5826	55.8589	83.1029	55.8358	10.2943	55.7875	34.1771	56.8278	2.11944	58.2514	46.3369	57.0165	11.1111	53.7575	104.083	54.3073	11.0018	57.6459	31.3687	54.7718	20.5264	56.9573	44.5928	56.3909	15.2971
58.3564	9.69617	55.8997	86.7108	55.8714	11.3706	55.8234	35.0018	56.8649	2.84148	58.2929	40.7325	57.0538	18.3181	53.7907	104.007	54.341	10.2617	57.6885	30.7781	54.8147	17.3093	56.9964	38.6575	56.4261	14.0793
58.3913	12.8724	55.9447	87.8297	55.9065	6.23477	55.8569	33.8192	56.9052	1.56692	58.3399	39.6577	57.0886	21.7136	53.8238	106.871	54.3785	13.9202	57.7278	29.2041	54.8518	15.4553	57.0346	41.5581	56.465	13.64
58.4357	10.1497	55.9789	83.6642	55.9411	8.13402	55.8912	33.6613	56.9412	1.14665	58.3794	30.0163	57.1251	17.5963	53.8612	109.171	54.4174	13.1159	57.7609	29.83	54.8899	8.18643	57.0707	41.2299	56.5044	13.4317
58.4803	11.9144	56.0113	83.9621	55.9811	4.81581	55.9264	33.5362	56.9776	0.873373	58.4171	25.4946	57.1625	16.2456	53.8996	106.576	54.4537	13.3185	57.7999	28.1156	54.9308	7.41377	57.1082	43.3045	56.5418	13.8583
58.5166	13.6568	56.0455	78.4652	56.021	8.55548	55.9619	35.2419	57.0133	1.17778	58.455	22.3102	57.1975	13.0772	53.942	113.197	54.4877	17.6957	57.8407	27.8926	54.9684	7.09222	57.1458	40.0087	56.5811	16.946
58.5547	13.5313	56.1073	81.5012	56.0537	8.80585	55.9993	24.1658	57.066	2.18888	58.5189	22.5612	57.2354	9.18105	53.9795	113.385	54.5224	17.2629	57.8786	28.2295	55.0119	3.52645	57.1849	46.3472	56.6173	18.1906
58.5891	15.0954	56.1417	81.6721	56.0913	8.63782	56.0365	7.0848	57.0994	1.34515	58.555	23.6166	57.2698	4.43439	54.02	115.671	54.5596	17.3109	57.9146	26.9451	55.0494	5.33033	57.2198	39.7141	56.6547	21.4641
58.624	14.3884	56.1798	87.5633	56.1247	4.97814	56.0741	7.03145	57.1374	4.18458	58.5989	21.8275	57.3044	2.58052	54.0562	114.255	54.5938	20.8769	57.9508	28.7097	55.0851	15.6236	57.2575	37.5512	56.6928	23.6717
58.6619	15.323	56.2149	87.3387	56.1594	4.97814	56.1092	8.83005	57.172	4.87487	58.6376	24.1483	57.3419	8.35849	54.094	119.076	54.6295	24.8716	57.9913	29.3201	55.1213	20.5453	57.2949	33.5166	56.7303	23.759
58.6987	16.3088	56.2511	108.259	56.1956	4.57926	56.1472	12.6673	57.2102	5.22048	58.6742	24.1483	57.3781	11.2087	54.1322	119.076	54.6658	25.0655	58.026	32.2482	55.1639	22.0003	57.3302	27.72	56.791	20.23
58.7378	16.7306	56.2868	137.178	56.2343	3.67354	56.1832	10.0189	57.2455	3.12464	58.7152	21.8805	57.4135	19.0653	54.1707	118.728	54.7082	32.5535	58.0677	37.4827	55.2072	23.0049	57.3673	28.0717	56.8248	18.9048
58.7733	17.8214	56.3213	184.833	56.2705	3.91717	56.2195	5.48545	57.2813	3.12464	58.7565	23.1618	57.4573	19.0653	54.2291	120.581	54.7421	24.7853	58.104	40.4308	55.2473	21.9479	57.4036	27.2616	56.8614	16.5517
58.8079	17.5134	56.357	255.985	56.3049	5.67553	56.2564	5.63019	57.3176	4.12927	58.8001	24.6062	57.4936	19.0304	54.2674	123.24	54.7779	26.7711	58.1412	40.8969	55.285	19.1143	57.4455	28.6749	56.8941	14.7079
58.8471	16.8962	56.3928	282.843	56.3419	4.26127	56.2902	13.5075	57.3541	1.20457	58.8391	23.0299	57.533	23.3116	54.3132	121.264	54.8114	26.7716	58.1758	38.6686	55.3211	26.559	57.4855	29.4515	56.9297	14.0122
58.8837	18.9641	56.4318	282.843	56.3753	4.75995	56.3234	9.15644	57.3907	5.36748	58.877	21.7899	57.5669	28.7414	54.3496	122.111	54.8456	26.3828	58.2161	47.5934	55.3568	19.024	57.5239	26.3675	56.9658	17.2911
58.9251	21.9135	56.4669	282.843	56.4518	5.71697	56.3602	13.6474	57.4309	5.8486	58.9167	21.7267	57.6033	33.1827	54.3862	119.097	54.8808	26.1283	58.2564	50.0992	55.3969	21.9394	57.5639	27.3382	57.0025	16.4558
58.9607	19.9516	56.5055	282.843	56.487	5.74647	56.3992	17.1082	57.4661	5.156	58.9577	22.3713	57.6391	36.6937	54.4216	117.452	54.9141	30.8522	58.2996	37.9578	55.4321	35.7555	57.602	24.8752	57.0406	11.9233
58.9938	15.9435	56.5456	139.682	56.5234	5.74647	56.4366	19.9027	57.5049	6.89113	58.9965	22.1353	57.6911	35.7324	54.4626	118.549	54.956	30.852	58.3361	39.3187	55.4694	32.5214	57.64	24.8771	57.0799	10.2898
59.0322	18.5139	56.5785	137.679	56.5699	4.4549	56.4737	18.9383	57.5449	6.05405	59.0329	20.3287	57.7329	32.5786	54.5005	118.549	54.9913	27.8103	58.3752	35.5487	55.5067	33.73	57.6798	24.2521	57.1166	10.2898
59.0693	18.5139	56.6161	146.402	56.607	10.3495	56.5072	16.8139	57.5804	7.79428	59.0709	15.2259	57.7721	38.0938	54.5357	120.108	55.0245	25.8765	58.4174	33.7313	55.545	38.6998	57.7196	20.9451	57.1573	11.3191
59.1051	21.7483	56.6512	139.175	56.6423	9.18401	56.5415	11.6741	57.6244	11.1865	59.1067	13.9229	57.8079	38.0938	54.5689	118.967	55.059	21.4263	58.4566	36.6313	55.581	33.669	57.754	22.6878	57.1949	13.0422
59.1403	21.2236	56.6841	139.749	56.6802	11.6766	56.5772	10.0661	57.6656	9.72621	59.1434	13.986	57.8428	34.9687	54.6035	115.328	55.0918	24.0779	58.498	34.2611	55.6186	26.9885	57.7921	22.6484	57.2317	8.39558
59.1742	22.9249	56.7227	145.646	56.718	9.59828	56.6141	8.96436	57.7054	12.3544	59.1812	12.8655	57.8796	32.2892	54.6375	116.704	55.1247	25.6982	58.5429	37.71	55.6542	22.7014	57.8274	19.5235	57.2703	17.3957
59.2134	21.365	56.7591	151.643	56.7553	12.6846	56.6567	9.22443	57.7437	10.7413	59.2216	14.2972	57.916	33.8787	54.6732	111.257	55.1577	22.4077	58.5785	36.507	55.6945	22.9117	57.8644	20.6667	57.3068	14.8263
59.2532	17.9851	56.8007	143.089	56.7927	13.0154	56.6927	14.1941	57.7789	10.8203	59.2577	15.4331	57.9535	31.5587	54.7194	107.366	55.1906	24.5053	58.6149	34.8291	55.7312	28.645	57.903	21.1808	57.3446	17.9067
59.2892	9.61103	56.8365	132.367	56.8294	13.5035	56.7274	18.4534	57.8149	9.34433	59.2992	16.2707	57.9903	33.3397	54.7547	105.662	55.2247	23.6563	58.6616	35.0156	55.7679	26.6658	57.9372	21.2523	57.3834	18.0788
59.3275	5.57103	56.8756	127.427	56.8659	13.8527	56.7641	19.9434	57.8637	11.5586	59.3398	17.8867	58.027	36.0139	54.7881	106.679	55.261	24.3498	58.6964	33.9097	55.8063	37.46	57.9735	20.9977	57.4203	20.3246
59.369	5.14651	56.9127	130.27	56.9053	10.1474	56.7984	19.4663	57.9019	8.95695	59.3797	16.6153	58.0645	37.479	54.8225	99.6409	55.2941	32.9221	58.7334	34.5119	55.8516	47.396	58.0119	21.3569	57.4567	15.9584
59.4056	6.09183	56.9496	124.519	56.9411	8.09477	56.8361	21.2038	57.9469	13.3655	59.4206	16.8209	58.1008	37.8037	54.8604	98.9539	55.3426	28.6286	58.7724	32.7392	55.8872	38.8846	58.0498	19.8529	57.4958	31.1905
59.446	7.38628	56.9835	135.028	56.9785	6.94594	56.8719	22.6594	57.9844	8.91534	59.4564	14.0202	58.1351	36.732	54.8967	99.4093	55.3788	23.143	58.8057	34.557	55.9254	43.567	58.0856	19.5888	57.5337	19.8728
59.4824	6.93468	57.0173	123.632	57.0157	4.52163	56.9032	23.5113	58.025	13.2897	59.491	9.39453	58.1741	41.463	54.9336	95.554	55.4143	26.6738	58.8435	34.8894	55.9628	41.7348	58.1223	19.0106	57.5892	25.7807
59.5265	6.24473	57.0498	148.342	57.0509	7.50191	56.9415	24.6139	58.0619	12.7202	59.529	9.39453	58.2105	41.8774	54.9734	90.9917	55.45	28.5182	58.8833	36.8026	56.0132	43.528	58.1579	17.4088	57.6242	28.9993
59.5584	5.58892	57.0842	133.562	57.0895	4.68579	56.9799	24.7916	58.1035	9.46654	59.5658	3.61183	58.2483	41.9868	55.0306	90.5617	55.4861	29.9097	58.9205	39.0918	56.0505	42.2929	58.1943	17.6534	57.6617	23.9768
59.5953	4.83408	57.1206	135.108	57.1247	7.69592	57.0224	24.1101	58.1382	9.46654	59.6023	4.74736	58.281	41.9868	55.0666	94.2498	55.5184	20.3475	58.9656	40.7228	56.086	44.9492	58.2332	15.9519	57.7024	21.1259
59.6334	5.91023	57.1563	137.264	57.1582	6.08898	57.0658	19.3668	58.1749	11.4114	59.6383	8.90583	58.3151	42.8803	55.1025	90.1661	55.5517	19.1672	59.0075	39.3412	56.1258	46.1957	58.2691	14.5053	57.7379	24.4114
59.6708	6.01176	57.1886	120.247	57.192	7.57072	57.105	17.126	58.2162	14.6432	59.6737	15.2571	58.3503	42.2271	55.1396	92.304	55.5864	16.2251	59.0456	42.5148	56.1629	42.1084	58.3079	13.6422	57.7775	20.0375
59.7129	5.27129	57.2252	109.897	57.2363	7.82235	57.1402	8.94775	58.2515	15.3936	59.7122	22.9441	58.388	42.6863	55.1747	92.3302	55.6244	16.2783	59.084	43.0406	56.2053	39.6766	58.3447	16.3725	57.8255	14.1358
59.747	6.41201	57.2633	107.283	57.2706	8.05955	57.1737	6.4583	58.2883	15.6744	59.7512	27.6024	58.4246	48.3917	55.2137	94.3946	55.6616	11.5629	59.1188	45.6846	56.2462	43.7388	58.3921	20.6205	57.8618	8.46133
59.7821	6.85476	57.2982	121.439	57.3153	7.72691	57.209	5.99851	58.3269	22.5728	59.7897	32.8696	58.461	54.5846	55.2541	95.7479	55.7013	14.0598	59.1563	47.294	56.2836	46.8143	58.4274	23.6814	57.9022	5.94501
59.8188	5.36693	57.3325	126.621	57.3556	8.5387	57.2441	6.32013	58.3636	23.5097	59.8342	33.3719	58.4971	52.44	55.29	93.1295	55.736	12.8906	59.1901	49.4369	56.3197	44.2304	58.4729	23.4585	57.9411	5.67344
59.8567	6.0633	57.3652	120.633	57.3912	8.5387	57.2787	3.17076	58.3998	23.5709	59.8788	36.8941	58.5309	54.2633	55.3268	94.8324	55.7721	14.6237	59.2259	50.8659	56.3625	46.02	58.5094	24.9914	57.9795	5.67344
59.8927	6.41597	57.3992	90.6426	57.4265	11.3784	57.3136	4.1797	58.433	26.0805	59.9239	39.006	58.5671	57.3357	55.3651	94.8324	55.8061	13.2351	59.2627	44.664	56.3989	47.2149	58.5523	31.1881	58.0165	6.85116
59.9284	6.41597	57.4346	80.7159	57.4663	12.9066	57.3513	5.20879	58.4757	25.2912	59.9682	43.9129	58.6036	60.7365	55.402	99.7795	55.8414	14.2431	59.3005	51.398	56.4357	44.1924	58.5906	33.2765	58.0526	2.50773
59.9635	7.00413	57.4721	148.52	57.4999	9.22845	57.3934	6.46546	58.51	28.9101	60.006	48.7603	58.641	69.7163	55.4365	101.227	55.878	13.1263	59.3375	55.3398	56.4763	46.33	58.6284	37.001	58.0892	3.32951
60.0003	4.79086	57.5071	158.936	57.5333	10.4562	57.4389	6.52347	58.5502	32.9913	60.0433	59.8115	58.6784	71.8717	55.4764	108.828	55.9124	13.1676	59.3725	55.7906	56.5143	45.6355	58.6668	39.4725	58.1249	2.80442
60.04	5.44549	57.5414	152.192	57.574	13.8572	57.4758	8.59275	58.5831	31.5517	60.0819	67.0709	58.7136	75.1795	55.5118	106.074	55.9485	13.875	59.408	56.8927	56.5502	46.0137	58.7034	37.8665	58.1608	3.39142
60.0737	4.94084	57.577	151.616	57.606	13.4619	57.5115	8.69854	58.6161	35.8484	60.119	63.9098	58.7564	75.7184	55.5479	106.577	55.9837	16.9182	59.4458	60.4638	56.5868	45.5767	58.7408	39.9087	58.1992	4.40993
60.1091	4.53814	57.6171	154.445	57.6404	11.8205	57.5472	8.70186	58.6626	40.9571	60.1551	68.9596	58.7916	84.4178	55.5831	108.452	56.0201	21.6523	59.4828	62.8864	56.626	44.6003	58.7876	39.1402	58.2341	5.52395
60.1425	4.5699	57.6542	152.147	57.6786	11.4164	57.5881	13.4298	58.6985	39.2893	60.1911	78.3646	58.828	61.0338	55.6213	109.272	56.0555	24.4544	59.5209	69.9571	56.6632	45.5104	58.8238	41.6879	58.2706	6.69628
60.1778	5.78668	57.6918	129.342	57.7144	10.9505	57.6241	11.2729	58.732	42.6802	60.2269	88.7639	58.863	47.9409	55.6702	105.484	56.0931	26.6359	59.5602	88.7266	56.6988	42.43	58.862	39.0253	58.3068	6.08059
60.2179	8.11303	57.7302	121.593	57.7496	11.8487	57.6632	11.9283	58.7693	44.5122	60.2616	96.2178	58.8955	48.9843	55.7088	103.601	56.1289	25.0002	59.6016	95.1548	56.736	45.7319	58.8982	40.3397	58.3435	4.94164
60.2578	6.60391	57.7652	112.592	57.7836	12.2173	57.7001	12.6378	58.805	39.2527	60.3013	92.0078	58.9306	48.9448	55.7446	103.427	56.1626	23.7746	59.641	110.47	56.7753	40.2114	58.9357	41.1287	58.3904	4.9964
60.2921	6.12703	57.8018	85.1263	57.8192	12.2173	57.7372	21.9713	58.8392	34.2538	60.3384	100.196	58.9668	47.904	55.7837	106.069	56.2039	21.8952	59.6787	115.106	56.8206	30.936	58.9759	43.9466	58.4252	5.2813
60.3238	5.75614	57.8405	82.4455	57.8542	9.84269	57.7718	25.685	58.8748	28.267	60.374	104.269	59.0033	37.9175	55.8296	100.729	56.2373	22.1245	59.715	118.618	56.8594	33.1374	59.0207	49.7961	58.4603	6.59507
60.3577	5.75614	57.8787	74.2857	57.8905	10.9986	57.8089	25.8734	58.9086	20.5524	60.4139	104.269	59.042	20.6193	55.8674	104.277	56.2701	25.2084	59.7507	130.006	56.8959	28.8855	59.0573	51.7596	58.5018	6.61388
60.3971	8.24203	57.915	77.8305	57.9245	11.3318	57.8446	27.1559	58.9422	20.5524	60.455	92.1092	59.0756	16.9646	55.9018	101.182	56.3055	23.7432	59.7854	130.332	56.9345	26.0989	59.0983	55.1103	58.5351	7.88188
60.4353	5.15682	57.9519	84.5936	57.9611	13.5232	57.8822	30.1098	58.9823	17.4675	60.52	66.2793	59.1124	16.9646	55.9368	102.628	56.3383	23.5066	59.8226	128.434	56.9713	19.4734	59.1343	57.7762	58.5727	6.67849
60.4771	6.75624	57.9882	83.4885	57.9988	12.6871	57.9217	31.2282	59.0266	13.6586	60.5593	53.6526	59.1481	13.855	55.9726	101.795	56.373	28.2518	59.8556	132.07	57.012	25.1439	59.1711	67.6707	58.617	6.08647
60.5212	3.37326	58.0252	82.7718	58.0355	21.7852	57.9572	33.7746	59.0621	14.3206	60.5953	58.7273	59.1851	26.1846	56.015	100.529	56.4125	24.904	59.8889	135.605	57.0482	19.3793	59.2184	72.7821	58.6488	6.13889
60.5578	6.11411	58.0606	79.7471	58.0739	24.5445	57.9938	38.3247	59.1012	17.3371	60.6319	53.0253	59.2215	36.9316	56.0536	99.1252	56.4493	27.2205	59.9219	134.229	57.0864	18.0507	59.2516	78.2804	58.6855	7.16072
60.5985	7.77835	58.0973	81.1412	58.1082	28.8808	58.0314	36.72	59.1361	19.9333	60.6659	62.0245	59.2557	51.0949	56.0875	97.7283	56.4856	27.8544	59.9569	131.819	57.1243	21.8307	59.2949	69.0005	58.7201	11.003
60.6344	8.91161	58.134	75.5243	58.1465	31.4068	58.0694	37.9459	59.172	21.5309	60.7002	70.4304	59.2922	55.2265	56.1268	96.373	56.5264	29.3135	59.9924	132.735	57.161	18.2897	59.3324	70.6492	58.756	12.4875
60.6717	7.91864	58.171	69.7377	58.1849	31.3211	58.105	37.2077	59.2078	21.5943	60.7374	63.9753	59.3279	78.5602	56.1645	96.7813	56.5622	28.6788	60.0314	140.893	57.2006	23.2549	59.3662	55.5542	58.7904	12.4875
60.7096	7.95504	58.2068	63.0632	58.221	33.7866	58.1432	44.8725	59.2418	21.1356	60.7759	63.9753	59.3654	77.7636	56.1999	96.7813	56.6054	26.5321	60.079	127.695	57.243	24.0518	59.4128	49.6219	58.8227	11.7112
60.7547	7.79232	58.2414	51.3723	58.2544	31.6335	58.181	39.8621	59.2789	22.198	60.8099	66.4679	59.3999	85.0615	56.2383	99.6448	56.6386	30.1464	60.1154	128.058	57.284	22.6298	59.4486	39.2497	58.8591	15.4829
60.7903	5.88375	58.2773	41.8542	58.2912	31.7937	58.2208	38.389	59.3149	23.4375	60.8493	72.1433	59.4323	94.4049	56.2766	92.4238	56.6714	29.6424	60.154	134.28	57.3228	23.9481	59.4835	38.2096	58.8949	19.153
60.8375	6.32727	58.3149	30.3137	58.3271	31.7806	58.2554	27.8041	59.3504	23.4188	60.8956	63.6405	59.4675	118.295	56.3141	93.6079	56.7045	28.4424	60.1964	132.956	57.3635	25.1864	59.5252	30.7113	58.9307	19.5657
60.8734	5.22658	58.3555	22.6598	58.3638	32.274	58.29	21.6921	59.385	23.5205	60.9345	56.9568	59.5014	112.037	56.3549	92.976	56.7378	25.0231	60.2398	128.422	57.4044	25.2603	59.5638	26.5577	58.9685	22.3804
60.909	5.4249	58.3902	8.47966	58.4009	35.8751	58.3265	22.1369	59.4199	23.5205	60.9786	44.7002	59.5369	112.037	56.3911	97.623	56.7711	19.5895	60.2779	127.828	57.4428	25.2417	59.602	19.8278	59.0077	23.5799
60.9465	3.72599	58.4248	4.17854	58.4359	36.5606	58.3595	23.4189	59.4565	23.2571	61.0209	53.1162	59.5721	113.612	56.4256	97.9244	56.8036	12.7461	60.3246	130.043	57.4812	22.8321	59.643	12.0797	59.0477	24.8255
60.9833	5.72497	58.4664	1.33092	58.4781	38.6227	58.397	26.9195	59.4915	23.5155	61.061	35.7914	59.6083	101.014	56.4613	86.1021	56.838	9.07965	60.361	126.762	57.5196	24.092	59.6798	10.7229	59.0845	28.1312
61.0237	4.61257	58.5071	2.39552	58.5127	36.4316	58.4361	32.8514	59.5268	27.3549	61.0996	46.522	59.6455	61.9567	56.4981	89.0341	56.8712	11.3279	60.3962	127.077	57.559	23.515	59.7171	9.21363	59.1248	27.0153
61.0606	5.71436	58.5432	2.65728	58.5523	39.3652	58.4706	32.0454	59.5622	29.843	61.1373	42.9527	59.6833	44.8089	56.535	88.295	56.9051	16.0837	60.4308	126.096	57.5953	21.1235	59.7566	10.4938	59.1612	31.053
61.099	7.03438	58.5796	1.82097	58.5864	38.0075	58.5041	29.3509	59.5985	30.5259	61.1752	38.1682	59.7212	25.0299	56.5719	87.1356	56.9404	15.1378	60.4662	121.437	57.6344	21.7424	59.7934	15.9014	59.2055	28.2285
61.1417	6.68977	58.6162	2.88246	58.6222	38.0075	58.5435	26.5775	59.6344	32.27	61.2122	32.871	59.7547	17.758	56.6291	90.7636	56.9854	15.9892	60.5025	125.148	57.6743	21.2096	59.83	16.2738	59.2384	31.1803
61.178	7.68559	58.6525	4.55379	58.6659	37.7513	58.5832	21.2775	59.6712	28.3662	61.2489	30.5769	59.7903	17.0061	56.6706	87.8169	57.0174	15.6844	60.539	122.49	57.7136	18.3262	59.8662	16.5899	59.2736	33.7156
61.215	8.21562	58.6909	5.53479	58.6993	34.6536	58.6267	17.6608	59.708	23.3543	61.2866	34.5157	59.8341	15.6653	56.709	85.5854	57.0529	19.0789	60.5712	124.677	57.7503	16.8421	59.9011	19.2295	59.3093	36.0833
61.2499	9.13456	58.7304	10.7206	58.7377	32.2247	58.6681	8.79423	59.7475	24.6772	61.3217	27.7824	59.8708	14.9637	56.7511	78.7054	57.0894	22.5219	60.6067	121.948	57.7911	17.6973	59.9396	18.7502	59.3462	39.9948
61.3125	9.2066	58.7664	37.3463	58.7749	29.75	58.7075	8.77452	59.7829	17.073	61.3592	25.1869	59.9114	12.1105	56.7848	82.6365	57.1257	21.2876	60.644	125.709	57.8308	19.1519	59.9765	19.704	59.3821	41.0495
61.348	10.203	58.8057	59.8075	58.8129	30.7055	58.7427	10.5162	59.8193	23.6883	61.3992	29.7472	59.9453	11.5159	56.8181	82.2782	57.1591	22.9864	60.6823	126.861	57.8691	20.8268	60.0139	22.7029	59.4172	17.0293
61.3833	11.1048	58.8428	70.3053	58.8485	29.9438	58.7806	12.0967	59.8645	37.1059	61.4362	32.5615	59.9782	12.2896	56.8522	78.5758	57.1966	30.4299	60.7323	131.506	57.9079	20.5212	60.0526	22.9887	59.4518	14.2889
61.4246	10.6595	58.8798	76.4815	58.8937	29.2767	58.8165	15.6311	59.9022	40.1564	61.4738	30.9019	60.0141	14.6592	56.8895	79.6851	57.2319	31.7898	60.7744	129.642	57.9463	19.6766	60.0914	39.2993	59.488	16.9007
61.461	10.675	58.9227	75.7378	58.9358	29.4192	58.8523	20.2714	59.9371	40.3184	61.5153	25.2602	60.0501	11.3669	56.9265	78.7379	57.2705	37.6486	60.8127	133.593	57.9852	12.9888	60.1324	45.9643	59.5238	20.6442
61.4956	11.0505	58.9593	86.7382	58.9724	30.3121	58.886	22.6701	59.974	44.4675	61.5579	21.9883	60.0919	11.8944	56.9653	83.4933	57.3082	37.3943	60.8511	122.287	58.0241	9.03389	60.1732	50.4997	59.5592	19.4913
61.5322	12.3637	58.9951	75.3848	59.0108	32.9751	58.9224	25.0379	60.0083	45.7984	61.5982	17.4191	60.1293	11.929	57.0026	87.6302	57.3415	39.6801	60.8869	129.243	58.0605	11.5986	60.2119	48.5363	59.5968	20.7253
61.5719	11.7297	59.0297	76.5778	59.0466	31.4666	58.9612	25.9223	60.0436	47.1528	61.6348	16.4699	60.1656	11.2507	57.0377	87.6302	57.3743	43.2953	60.9244	119.418	58.098	12.8657	60.2471	46.6828	59.633	21.0735
61.6092	11.7297	59.067	76.4571	59.0826	30.1854	58.9978	24.1229	60.0823	49.5507	61.6737	16.4699	60.2009	12.0694	57.0732	86.7554	57.4091	48.4498	60.9603	120.659	58.1351	11.2723	60.2818	46.8158	59.6679	19.8265
61.6561	11.5314	59.103	79.6709	59.1216	31.2331	59.0337	22.3645	60.1219	51.1233	61.7133	14.2437	60.2407	13.5471	57.1133	90.1723	57.4414	46.5037	60.9968	118.911	58.1726	14.0551	60.3196	52.9031	59.7053	20.4528
61.7021	11.6986	59.1388	80.8818	59.1608	29.7335	59.0691	21.229	60.1562	39.7768	61.7499	17.8152	60.282	14.0223	57.1572	88.6247	57.4786	46.613	61.0336	126.865	58.2098	13.6166	60.3589	46.1744	59.7442	20.4945
61.7389	12.7801	59.1721	85.181	59.1955	27.7188	59.106	19.7178	60.1907	24.6192	61.7851	23.4152	60.3204	13.5887	57.1894	91.2434	57.5162	48.7245	61.0721	116.901	58.2498	9.86229	60.3968	46.3752	59.7798	20.2032
61.7762	12.1376	59.2082	84.6799	59.2358	26.9283	59.1391	16.0715	60.2257	24.6192	61.8208	20.847	60.3559	13.5887	57.2238	93.9058	57.5506	44.8725	61.1082	107.423	58.2911	10.9987	60.4335	47.741	59.8153	19.0148
61.8138	11.8893	59.2473	84.3267	59.2727	23.8383	59.1767	17.279	60.2621	16.2632	61.8647	17.9529	60.3941	12.977	57.2604	97.229	57.5907	42.2397	61.1414	113.033	58.3275	14.0539	60.4696	49.5696	59.8509	18.6791
61.855	12.5489	59.2843	87.1692	59.3108	21.6473	59.2131	15.8071	60.3067	7.6216	61.9006	23.86	60.4289	12.6537	57.2963	101.002	57.6259	30.7702	61.1789	111.044	58.3696	17.7651	60.5091	48.2871	59.887	20.4847
61.8911	11.5622	59.3204	90.9778	59.3435	20.0021	59.2502	13.9725	60.3413	11.1314	61.9462	25.7894	60.464	11.7863	57.3341	110.394	57.6609	19.7173	61.2165	105.654	58.4071	21.2449	60.546	51.5604	59.925	17.5414
61.9302	12.5175	59.3649	87.3235	59.3782	15.7289	59.2843	14.1076	60.3759	12.7495	61.9817	34.8042	60.5	11.7014	57.3725	108.147	57.6989	15.4578	61.2518	53.7933	58.4489	22.1159	60.5825	50.869	59.9593	19.0614
61.9657	12.7064	59.4022	90.341	59.4152	15.1177	59.3209	13.3533	60.4108	8.92698	62.0201	33.5673	60.5337	12.0054	57.4072	114.121	57.7325	14.0802	61.2944	47.5873	58.4915	22.0285	60.6199	47.4186	59.9966	18.2223
61.9988	12.0215	59.4353	89.0325	59.4494	14.8207	59.3541	15.7296	60.4478	11.4913	62.0664	34.2984	60.5698	12.2598	57.4449	113.935	57.7735	13.9344	61.3357	38.9397	58.5286	23.3445	60.6577	48.5736	60.0321	18.7168
62.039	13.5059	59.4716	92.0129	59.4838	14.8207	59.3892	17.4829	60.4819	12.9338	62.1061	38.6255	60.6082	12.1689	57.4806	123.565	57.8059	14.2705	61.3745	39.6663	58.5651	23.7696	60.6964	44.9513	60.0715	18.1045
62.0789	12.5285	59.5042	89.7003	59.5209	13.851	59.4284	15.5311	60.521	12.0435	62.1452	37.6717	60.6445	13.0534	57.5143	135.963	57.8401	13.661	61.414	40.3589	58.6066	24.3497	60.7374	45.7902	60.1084	17.0601
62.1136	12.7861	59.5421	87.322	59.5597	13.4846	59.4658	16.5149	60.5556	12.9515	62.185	40.2822	60.678	11.9488	57.5496	144.639	57.8796	11.2793	61.4504	37.8475	58.6431	25.5723	60.7769	45.5958	60.1441	15.182
62.152	12.8486	59.5765	91.1524	59.5946	13.1301	59.501	15.9295	60.5919	9.18138	62.2219	47.4174	60.7147	12.118	57.5879	163.563	57.9134	9.31726	61.4836	37.4813	58.6824	24.9639	60.8151	44.6637	60.1802	13.5016
62.1904	10.6297	59.6135	93.5865	59.6347	12.4436	59.5355	16.7786	60.626	8.26279	62.2593	47.9825	60.7499	11.758	57.6208	152.383	57.9481	10.0243	61.5181	33.0757	58.7187	24.1682	60.8507	44.6764	60.2154	13.2427
62.2293	11.0394	59.6498	88.1046	59.6732	10.6376	59.5689	15.753	60.6606	12.1376	62.2978	48.8227	60.785	10.235	57.6569	188.507	57.9815	10.1018	61.5519	32.0096	58.7587	21.2767	60.8966	36.378	60.2525	13.5398
62.2655	10.5875	59.6864	91.8404	59.7075	11.1141	59.6038	16.9867	60.694	12.1376	62.3359	56.0496	60.8199	10.235	57.7003	194.695	58.0137	9.64711	61.5971	31.0304	58.7962	20.1424	60.9342	36.1705	60.2907	14.7994
62.3003	12.5819	59.7241	88.5558	59.7433	11.0958	59.6399	16.0993	60.728	10.5786	62.3727	62.6655	60.8576	11.3983	57.7346	193.328	58.0472	9.24574	61.6311	32.12	58.8416	17.8179	60.9704	36.4428	60.3302	15.4681
62.3363	11.6407	59.7608	87.1997	59.7813	10.4138	59.6768	17.4173	60.7644	13.4883	62.4123	60.5257	60.8911	9.56633	57.7693	190.35	58.082	11.3418	61.6673	33.949	58.8814	16.7324	61.0104	36.6307	60.3671	16.2947
62.3728	11.8106	59.8015	78.6575	59.8168	10.8801	59.7148	15.5381	60.8016	10.5324	62.4494	55.8091	60.9266	9.55759	57.8043	197.892	58.1175	13.8351	61.7025	32.04	58.9233	13.5087	61.0487	35.8713	60.4057	15.8929
62.4145	12.2345	59.8369	87.8191	59.854	12.1032	59.7497	18.9226	60.8374	10.1287	62.489	61.1583	60.9609	10.7862	57.8424	187.735	58.1511	15.7991	61.7369	32.0252	58.9599	11.4839	61.0858	33.4833	60.4423	15.8027
62.4488	13.0718	59.8725	84.3457	59.8899	19.384	59.7866	14.118	60.8717	12.0315	62.5263	61.1583	60.9978	8.82915	57.8804	184.103	58.1891	17.109	61.7752	30.5087	58.9972	8.33953	61.1238	34.2007	60.4803	17.0655
62.4837	13.0718	59.9108	80.7029	59.935	19.384	59.8226	14.3305	60.9095	13.8749	62.5653	59.6397	61.0366	9.58973	57.9201	184.662	58.2241	15.8327	61.8136	32.3483	59.0408	9.50872	61.1604	32.5754	60.5216	11.1107
62.5197	12.0922	59.9487	81.8509	59.9712	21.5699	59.8599	14.7975	60.9456	15.0234	62.6059	64.8678	61.0768	8.64047	57.9613	180.424	58.2709	16.0459	61.8513	31.0224	59.0769	10.6336	61.1966	32.6765	60.5555	9.41056
62.5543	11.4983	59.9852	80.7389	60.0097	17.06	59.8965	11.632	60.981	12.4503	62.648	81.4383	61.1133	8.5221	57.9984	166.47	58.3068	17.7761	61.8891	29.1068	59.1255	8.82881	61.2341	40.0732	60.5927	10.3342
62.5914	13.383	60.0241	77.888	60.0443	25.3693	59.933	9.68027	61.0187	12.9024	62.6867	76.6524	61.1511	16.0674	58.0368	168.021	58.3427	15.4946	61.9296	29.8122	59.1658	7.71162	61.2731	40.8548	60.6285	8.65462
62.6291	11.1814	60.0586	78.8872	60.0792	25.3456	59.9708	10.4339	61.0536	12.5083	62.7295	81.9043	61.1895	18.7044	58.0716	171.561	58.3772	16.4476	61.9716	30.8839	59.2064	7.80434	61.3099	39.7663	60.6689	10
62.6653	11.9367	60.0975	75.1848	60.1189	28.4861	60.0075	10.595	61.0893	11.7043	62.7677	79.758	61.2261	17.6693	58.1175	150.548	58.4127	17.8323	62.0086	29.323	59.2433	8.05544	61.347	43.7388	60.7046	10.815
62.7039	12.319	60.1364	76.9951	60.1562	29.2437	60.0425	12.7183	61.1298	11.6111	62.8051	80.3015	61.2599	18.4664	58.1571	161.612	58.4469	15.0857	62.0471	29.562	59.2817	24.5729	61.3867	44.2958	60.7404	12.4016
62.7431	9.31757	60.1751	77.8931	60.1947	29.3288	60.0778	12.2895	61.1651	11.9018	62.846	85.7029	61.2928	22.1827	58.1941	158.772	58.4814	11.3825	62.083	31.8399	59.3216	25.0594	61.4214	50.598	60.7773	11.597
62.7804	8.63615	60.2097	78.359	60.2312	30.6184	60.115	13.2573	61.202	12.6189	62.8801	92.7552	61.3243	21.8605	58.2385	145.729	58.5137	12.458	62.1202	33.3139	59.3626	26.3707	61.4593	42.7411	60.8136	11.3288
62.8155	10.9038	60.2448	68.1067	60.2655	28.4578	60.1487	12.363	61.2384	15.0895	62.9222	92.7552	61.3593	21.7086	58.28	134.561	58.5508	16.6503	62.1577	31.1148	59.4048	24.0631	61.4934	40.8808	60.8528	12.1526
62.8519	9.23664	60.2808	69.765	60.3011	29.8251	60.1833	12.6145	61.2771	14.1869	62.9589	90.6616	61.3933	18.9136	58.3128	124.033	58.5838	18.2077	62.196	32.1826	59.4423	23.3869	61.5399	43.5434	60.889	14.8434
62.9142	10.3468	60.3194	55.6306	60.3378	28.3035	60.2216	13.322	61.3127	16.4612	62.9964	93.0517	61.4282	18.9876	58.3488	124.72	58.6215	20.0755	62.2322	32.6898	59.4824	15.4424	61.5771	46.8422	60.9253	13.2073
62.9542	12.1871	60.361	53.6304	60.3766	27.753	60.2554	13.2487	61.3508	14.7799	63.0358	87.893	61.464	18.833	58.3865	123.184	58.6572	20.0312	62.2681	31.7233	59.5222	15.2772	61.6116	48.7982	60.9621	12.79
62.9952	12.941	60.3957	34.1254	60.4106	31.6862	60.2894	12.7344	61.3861	15.5509	63.0743	87.1198	61.507	18.4252	58.4216	115.849	58.6941	20.5871	62.3054	32.6092	59.5593	17.6944	61.6537	46.0964	60.9975	15.2662
63.0315	15.9784	60.4308	24.6189	60.4432	27.8549	60.3291	13.4038	61.4207	17.045	63.113	82.9121	61.5393	17.4812	58.4592	110.083	58.7297	22.6524	62.3473	31.7414	59.5969	18.5972	61.6909	49.0682	61.0346	13.2992
63.0708	16.0523	60.4662	26.2759	60.4789	25.6771	60.3655	12.7384	61.4545	20.0442	63.1521	82.2816	61.5742	11.9098	58.497	111.061	58.768	24.5551	62.384	30.8626	59.6352	26.5366	61.7264	52.5508	61.0686	11.2026
63.1129	24.1718	60.5022	21.1318	60.5159	22.7001	60.3983	14.5369	61.4907	21.6264	63.1967	73.2137	61.6096	11.9098	58.5335	107.457	58.8022	24.6498	62.418	30.6789	59.6728	17.764	61.7624	46.503	61.1074	10.0251
63.1479	26.1944	60.5388	21.6307	60.5522	25.5597	60.434	15.6915	61.525	20.9999	63.2382	64.13	61.6461	9.98001	58.5703	113.709	58.8438	24.762	62.456	30.5321	59.7113	17.68	61.7992	61.9348	61.1418	10.6623
63.1843	27.2867	60.5765	21.7624	60.5906	28.1699	60.468	15.887	61.565	21.7382	63.2753	57.638	61.6835	2.75209	58.6066	109.691	58.8786	26.5616	62.4979	30.2555	59.7489	15.065	61.835	56.3741	61.1752	7.00393
63.22	28.0473	60.6162	14.6031	60.6262	20.3177	60.5021	16.7738	61.6091	21.41	63.32	54.0531	61.7177	4.12056	58.6458	108.304	58.9126	25.9471	62.5404	30.0748	59.7875	21.3316	61.8736	54.4301	61.2106	6.60199
63.2595	27.6346	60.6517	13.531	60.6592	9.06775	60.5408	14.217	61.6424	23.9585	63.3561	50.4997	61.7543	6.18525	58.6873	104.27	58.9464	27.5248	62.581	30.9409	59.8249	24.6178	61.91	53.3306	61.2472	7.03961
63.3031	29.1536	60.686	10.4254	60.6983	5.22923	60.5764	13.7754	61.6802	28.1094	63.3933	48.5173	61.7901	5.90236	58.7255	103.3	58.9805	27.5194	62.6212	32.3247	59.8629	26.3233	61.9501	40.9908	61.2842	11.2618
63.3447	29.1536	60.7199	8.24499	60.7339	4.2025	60.6151	14.0719	61.7219	39.2337	63.4303	51.6545	61.8254	6.07108	58.7621	99.1908	59.0138	28.8968	62.6572	30.7395	59.9017	28.2757	61.987	40.9216	61.3244	9.89494
63.3827	29.4374	60.7613	4.84107	60.7704	4.2025	60.6506	13.9778	61.7575	31.0386	63.4678	46.5283	61.8587	6.48175	58.798	91.4782	59.0465	28.1241	62.6989	32.9556	59.948	35.8168	62.028	36.2214	61.36	10.8063
63.4199	28.5701	60.8028	4.14532	60.807	2.31201	60.6852	12.1368	61.7944	30.0518	63.5012	48.7419	61.8918	6.01199	58.8354	83.8985	59.0779	29.123	62.7339	32.7172	59.984	34.2796	62.063	33.6253	61.3958	13.0452
63.4571	28.7323	60.8347	3.67542	60.8426	1.21955	60.7226	12.5325	61.8308	30.9231	63.5383	47.751	61.9254	4.09897	58.8684	82.3204	59.1128	30.3809	62.7701	33.0071	60.0196	39.2986	62.0972	29.5167	61.43	13.4273
63.4978	28.7222	60.8688	4.74099	60.8763	1.72642	60.7598	12.8254	61.8686	34.5171	63.5746	48.6167	61.9618	4.90732	58.9105	80.5387	59.1482	34.9005	62.8138	32.2034	60.0555	41.1417	62.1335	32.1543	61.4662	11.2045
63.5325	28.1643	60.903	3.75839	60.9153	2.6972	60.7965	12.1788	61.9028	34.6862	63.6117	44.7132	61.9968	7.39131	58.9458	78.5682	59.182	31.664	62.849	29.8156	60.0904	49.7859	62.1723	40.3103	61.5087	9.37351
63.5688	27.5532	60.9396	4.66172	60.9494	2.49451	60.8319	13.6742	61.9402	37.7782	63.6472	52.0872	62.0327	7.44194	58.9779	80.8741	59.2142	30.755	62.8884	29.3622	60.1266	55.1071	62.2086	40.1951	61.5437	20.5441
63.6012	25.2775	60.9772	4.32062	60.9869	3.1359	60.8709	12.3004	61.9741	45.2558	63.6913	48.6388	62.0693	7.44194	59.0124	79.1074	59.2482	29.1316	62.9265	26.6912	60.1633	51.4578	62.2458	40.601	61.5824	17.592
63.6487	27.5007	61.0137	4.84502	61.0236	4.89241	60.9089	14.0934	62.0086	35.8189	63.7332	38.7205	62.1076	9.39594	59.0481	74.0825	59.2831	28.8252	62.9705	27.3092	60.2035	56.2501	62.2832	42.3	61.621	28.1243
63.6835	26.3485	61.0543	3.82402	61.0626	5.82629	60.9465	14.7366	62.0442	43.1303	63.7711	50.4822	62.1423	6.20656	59.093	74.2198	59.3187	27.8362	63.0087	30.86	60.2387	59.0503	62.3284	44.5512	61.6589	26.0636
63.725	25.3096	61.0974	4.48379	61.0997	6.38739	60.9841	15.2778	62.0807	54.9421	63.8094	51.6932	62.1775	7.18146	59.1296	71.4714	59.3549	27.762	63.0508	30.6643	60.2763	59.3335	62.364	47.9778	61.695	20.1129
63.7611	26.7742	61.132	4.38211	61.1327	7.21663	61.0273	14.5032	62.1173	51.2181	63.8454	46.3131	62.2142	7.37716	59.163	69.729	59.3908	26.6619	63.0923	32.8238	60.3146	52.5489	62.4005	47.0439	61.7337	10.8151
63.7944	26.7308	61.1673	4.20388	61.1718	6.04365	61.065	16.0669	62.1536	53.3823	63.8822	46.1187	62.2519	10.1235	59.2038	71.7405	59.4291	24.4939	63.1304	31.9003	60.3522	41.1221	62.4369	26.162	61.7691	10.0685
63.8287	24.2145	61.2041	5.27048	61.2355	5.25939	61.1011	14.3442	62.1854	47.1451	63.9175	39.223	62.2887	13.5137	59.242	69.8974	59.4622	22.1676	63.1706	33.3753	60.3868	33.9761	62.4868	36.9638	61.8072	3.35206
63.8651	24.242	61.2385	5.26648	61.2708	4.39099	61.1391	14.4775	62.2218	47.8065	63.9556	37.5148	62.3224	13.5453	59.2753	67.3115	59.496	19.2196	63.2045	31.3167	60.4227	41.5446	62.5254	30.8461	61.8446	7.18629
63.903	22.8013	61.2733	4.73441	61.3073	2.87402	61.1764	13.6251	62.2649	48.4669	63.9989	36.8914	62.3569	13.5826	59.3103	68.01	59.5355	15.4255	63.2406	31.0721	60.4643	36.6994	62.5667	29.9519	61.8799	10.8334
63.9408	19.931	61.3121	5.28391	61.3416	2.32736	61.2124	13.545	62.299	41.8127	64.0369	37.8079	62.3909	13.9815	59.3449	68.3498	59.5793	11.711	63.2808	30.4203	60.5018	35.7713	62.604	26.9245	61.9222	24.7428
63.9773	20.9728	61.346	4.91283	61.3757	3.85679	61.2465	14.4771	62.3347	32.7737	64.075	30.4532	62.4264	18.5534	59.3801	65.0664	59.6139	9.65941	63.3164	30.9318	60.5435	29.2766	62.6449	24.6014	61.9596	33.8234
64.0175	22.1044	61.3826	5.2349	61.4122	3.04681	61.2801	14.0498	62.373	27.27	64.1109	29.5416	62.463	16.4452	59.418	61.5274	59.646	5.83115	63.3529	32.3914	60.5821	27.4469	62.6839	28.1594	61.9972	37.7986
64.0603	20.1895	61.4178	5.48307	61.4469	3.26545	61.3124	14.4005	62.4165	26.2113	64.1532	25.2484	62.4981	17.1274	59.4612	60.6062	59.6784	5.42019	63.3857	33.9704	60.6261	25.0577	62.7225	30.071	62.035	41.9521
64.0984	20.4011	61.454	6.17407	61.4844	2.35062	61.3464	13.915	62.4558	20.7221	64.1903	23.526	62.5376	17.1274	59.4981	60.0022	59.7129	5.38115	63.4226	32.7906	60.6683	24.8439	62.7563	32.7855	62.0724	45.0739
64.132	19.7757	61.4995	5.04561	61.5234	4.22776	61.3826	15.3925	62.4915	24.516	64.2297	22.5412	62.5766	20.1238	59.5356	57.368	59.7501	5.21766	63.4596	31.4985	60.7068	21.3854	62.795	30.6817	62.1077	49.4132
64.1674	19.3237	61.5339	5.28377	61.5629	8.28196	61.4186	15.4276	62.5301	16.8775	64.2695	22.0423	62.6145	22.3791	59.5812	55.6879	59.7845	5.53362	63.4945	33.3432	60.7431	22.5375	62.8295	34.8805	62.1435	39.3742
64.2083	19.0805	61.5695	6.72343	61.5991	8.28196	61.4535	18.3243	62.5651	17.415	64.3104	20.4264	62.6512	26.2372	59.6165	56.7484	59.8224	6.41569	63.5359	32.7564	60.7793	18.3715	62.8682	42.1481	62.1772	49.7635
64.2442	17.1402	61.6073	6.34629	61.6388	4.77489	61.4878	19.303	62.6041	13.9523	64.35	18.5441	62.6881	27.7004	59.6543	55.4535	59.857	6.53	63.5716	32.2703	60.8151	16.1998	62.9069	36.8529	62.2146	39.8137
64.2806	18.1975	61.6445	6.96401	61.6738	7.57216	61.5245	21.8248	62.6406	14.9472	64.3886	18.4702	62.7221	27.0976	59.6893	56.4728	59.9001	6.93325	63.6075	30.5288	60.8511	11.4243	62.9439	37.1766	62.2502	44.8793
64.3192	18.4118	61.6815	6.5495	61.7105	20.0909	61.5635	20.7797	62.6774	12.7016	64.4293	15.2329	62.7657	31.0602	59.7304	54.955	59.9364	6.83319	63.6501	31.6083	60.8873	7.61985	62.9839	45.4558	62.2876	41.0837
64.3543	20.0742	61.7163	7.21469	61.7461	16.1659	61.5994	21.3123	62.7137	12.5614	64.4669	12.9195	62.8022	28.3318	59.763	54.4297	59.9714	7.07246	63.6899	34.2264	60.9253	7.92992	63.0222	40.7155	62.3255	44.7074
64.3899	18.3475	61.7532	7.50789	61.7828	23.4337	61.6331	22.7027	62.748	11.886	64.5063	10.2735	62.8425	27.556	59.7982	54.5704	60.0109	6.09365	63.728	32.3504	60.9675	9.27239	63.0648	46.2548	62.3655	42.9455
64.4247	17.4405	61.7904	7.94729	61.8184	26.3157	61.6693	18.0443	62.788	10.3503	64.5435	7.01688	62.8778	27.556	59.8358	55.6548	60.0443	6.36441	63.7635	33.9799	61.0036	7.90052	63.1033	40.3083	62.4004	34.4789
64.459	18.2996	61.8299	8.57486	61.8561	28.672	61.7056	18.6729	62.8232	12.9153	64.5795	7.11546	62.915	27.7338	59.873	55.5478	60.079	6.2824	63.803	33.5161	61.0423	9.19352	63.1393	39.362	62.4391	42.2353
64.4978	19.1804	61.8678	8.77808	61.8912	28.4784	61.7426	19.5874	62.8614	11.0123	64.6156	7.67164	62.9548	29.3345	59.9069	50.3534	60.1155	6.41035	63.8371	35.2352	61.077	13.3085	63.1723	37.5003	62.4857	44.2708
64.5333	19.6346	61.907	9.46651	61.9263	28.794	61.7784	16.7055	62.8987	13.3371	64.651	7.39579	62.9951	34.5541	59.9432	48.6793	60.1557	6.65385	63.8785	35.1968	61.1156	16.3366	63.2168	36.1898	62.523	45.2006
64.5698	19.1558	61.9497	11.129	61.9657	29.5084	61.812	13.123	62.9342	11.5806	64.6903	7.88419	63.031	34.0964	59.9787	52.183	60.1967	7.24375	63.9163	37.395	61.1514	20.9939	63.2559	33.9765	62.5595	40.3745
64.6082	21.423	61.9863	9.49442	62.0027	27.8948	61.8482	17.1308	62.9711	9.27876	64.7288	7.77979	63.0672	37.6304	60.0125	50.2407	60.2317	7.13431	63.955	38.2791	61.1878	24.4551	63.2911	31.9007	62.5951	28.808
64.645	21.5534	62.0226	13.2478	62.0384	28.3859	61.8865	14.643	63.0147	10.633	64.7666	7.45204	63.1137	40.4875	60.0466	48.6684	60.2652	7.1479	64.0001	38.7563	61.229	20.4183	63.33	29.7686	62.6322	18.4364
64.6835	22.9242	62.0621	10.784	62.0733	28.3859	61.9302	14.5493	63.0493	8.3527	64.808	7.16353	63.1489	41.6385	60.0816	51.7855	60.2988	8.83169	64.0342	38.4663	61.2656	7.49376	63.3649	27.706	62.6734	18.3131
64.7202	23.9347	62.0993	12.2556	62.1069	20.9457	61.9686	11.2852	63.0967	10.1616	64.8522	7.47443	63.1873	42.559	60.1154	51.5244	60.3353	8.37569	64.0729	37.0909	61.3004	2.43496	63.4078	27.4329	62.7103	24.6338
64.7573	21.7121	62.1392	14.1991	62.1427	14.9941	62.0058	10.4742	63.1325	10.3166	64.8948	7.68499	63.2221	48.4546	60.1509	52.8711	60.3689	9.14801	64.1109	41.2512	61.3373	14.1699	63.4475	27.2251	62.744	22.6502
64.7918	21.8353	62.1797	12.0019	62.1837	12.2952	62.0421	6.61222	63.167	12.3359	64.9316	7.74475	63.2685	43.9068	60.1853	48.3368	60.4053	8.47182	64.1488	41.4455	61.3757	20.4071	63.483	27.6993	62.7806	16.9025
64.8282	23.7385	62.216	13.0156	62.2265	8.78303	62.078	3.16252	63.2034	10.6153	64.9682	9.50089	63.3038	40.8108	60.2216	50.478	60.441	8.38259	64.1873	39.7316	61.4178	29.3148	63.5225	23.9158	62.8224	18.5808
64.8681	24.7236	62.2537	9.04934	62.2638	9.74359	62.1131	3.05305	63.2389	14.7608	65.008	8.7127	63.3378	33.1998	60.2576	49.7268	60.4772	9.05081	64.2285	40.7538	61.4547	30.3895	63.5641	23.1486	62.8599	12.5889
64.9048	21.7662	62.301	8.24191	62.3037	3.53253	62.1488	5.03705	63.2745	17.8286	65.0455	5.65904	63.3739	24.4865	60.2924	50.0199	60.519	8.54338	64.2708	41.4473	61.4942	33.6416	63.6031	22.8008	62.9007	7.34252
64.9444	21.6041	62.3393	8.294	62.3506	3.61567	62.1867	7.85601	63.308	19.476	65.0826	5.22979	63.4096	23.1676	60.3249	49.7364	60.5531	9.41913	64.3115	44.0389	61.5322	33.01	63.6393	23.3342	62.9388	8.38111
64.9801	21.0817	62.375	7.25514	62.3958	1.49416	62.2246	13.1465	63.3439	21.5599	65.1216	13.1525	63.4502	19.3515	60.3587	49.9712	60.5882	9.63659	64.3537	45.437	61.5686	34.8385	63.6773	20.6379	62.9773	12.8348
65.0153	20.9108	62.4134	8.53955	62.4331	1.49416	62.2607	17.8466	63.3781	24.2137	65.1593	21.1009	63.4851	23.9086	60.389	48.6294	60.6265	9.67278	64.3939	51.2528	61.6103	35.9377	63.7168	23.1434	63.0181	14.8181
65.0514	20.3165	62.4531	7.95312	62.4705	2.37175	62.2994	20.3895	63.4166	22.0533	65.194	22.463	63.5193	23.6094	60.4224	47.3988	60.6621	9.72237	64.4284	50.9437	61.6483	44.8306	63.7549	24.3629	63.0564	12.0866
65.0962	20.9179	62.4898	7.26039	62.5064	3.09762	62.336	19.5298	63.4518	24.7984	65.2317	21.2489	63.5562	24.9974	60.4568	49.6086	60.6946	10.0754	64.4693	49.2166	61.687	40.1557	63.7959	23.5455	63.0918	14.3523
65.1382	21.6942	62.5269	6.8868	62.541	3.11825	62.3746	21.1183	63.4868	22.2316	65.2711	23.4097	63.5921	21.0603	60.4967	44.6856	60.7278	10.2415	64.5051	50.2926	61.7236	33.4305	63.8308	28.7004	63.1265	14.9687
65.175	21.5661	62.5618	6.61271	62.586	3.80586	62.4099	23.2273	63.5249	27.5143	65.3131	23.9102	63.6273	16.4389	60.5314	49.0645	60.7616	9.94618	64.551	50.8336	61.7589	33.6918	63.8693	27.3523	63.1631	11.3522
65.2085	21.3484	62.5985	7.25049	62.6247	4.40081	62.4464	26.777	63.56	26.3147	65.3572	29.3409	63.663	14.1716	60.5638	48.9573	60.7951	10.4293	64.5871	54.9466	61.7992	28.2463	63.9048	27.5609	63.2001	10.3749
65.2446	21.7237	62.6339	6.84951	62.6617	6.73679	62.483	29.357	63.6037	29.1733	65.3965	29.3049	63.707	10.4697	60.604	49.9393	60.829	10.7365	64.624	55.6337	61.8339	37.0521	63.9407	24.8646	63.2359	10.5445
65.2811	22.4027	62.6681	7.06023	62.7041	7.98039	62.5331	35.0314	63.6383	27.0594	65.4369	32.1814	63.7466	8.74252	60.6383	51.1552	60.865	11.9	64.6602	67.5496	61.8696	36.621	63.978	22.1621	63.2716	14.1108
65.322	21.941	62.7043	5.65938	62.7382	8.87464	62.5774	35.0314	63.6749	24.7342	65.4753	31.2535	63.7857	8.19969	60.6731	54.4581	60.9003	12.242	64.6955	59.8915	61.9148	34.6678	64.014	22.1421	63.3061	13.9271
65.3562	20.8789	62.7391	5.91064	62.7767	9.77916	62.6126	39.6196	63.7103	22.3599	65.5169	34.6316	63.8203	7.85104	60.7085	53.2839	60.941	12.4894	64.7311	65.8664	61.9497	34.6678	64.052	20.8723	63.35	18.476
65.3901	19.0629	62.7785	6.72766	62.8128	9.68516	62.647	42.5785	63.748	19.4652	65.5581	31.6925	63.8565	8.07598	60.7442	52.5613	60.9723	12.448	64.768	75.5083	61.9911	30.8199	64.0883	19.275	63.3854	17.7198
65.424	20.4318	62.8131	6.80778	62.8501	9.6997	62.6821	46.4561	63.7829	15.3858	65.5963	34.4182	63.901	8.00587	60.78	52.6092	61.0098	12.645	64.8071	72.5484	62.0291	34.1284	64.1261	19.7285	63.4226	21.6447
65.4577	20.0245	62.8477	5.54743	62.8946	10.3301	62.7205	49.8559	63.8199	14.1952	65.6369	33.8036	63.9361	8.62971	60.814	53.538	61.0441	12.8623	64.8486	72.5484	62.064	35.6067	64.1644	20.7924	63.4585	19.3684
65.4919	20.4431	62.8848	5.51403	62.9347	15.2433	62.7577	61.7517	63.8569	15.7318	65.6808	32.7113	63.969	8.54098	60.8522	56.7033	61.078	12.7991	64.8852	76.3797	62.1004	38.4325	64.205	18.3069	63.5023	18.8193
65.5321	20.0705	62.9225	5.36174	62.975	14.3966	62.7956	58.2672	63.8924	16.1823	65.7218	29.1471	64.0036	8.92314	60.8846	63.8527	61.1106	13.021	64.9248	79.1456	62.1392	32.7092	64.2463	20.2828	63.5391	17.5817
65.5707	18.9766	62.9588	5.52	63.0171	19.213	62.8319	57.9348	63.9323	18.0462	65.7595	31.6516	64.0385	10.1921	60.9188	63.1905	61.1438	12.9551	64.9586	81.4747	62.1766	32.4978	64.2827	18.2539	63.5744	19.6779
65.6021	18.885	62.9959	4.9036	63.0548	22.2089	62.8636	58.9479	63.9698	18.2312	65.8028	34.1618	64.0746	11.7887	60.9561	65.961	61.1764	12.6505	64.9952	79.0068	62.214	33.3764	64.3221	19.758	63.6135	21.1093
65.6398	18.6312	63.0315	4.21051	63.0962	20.7018	62.8985	57.5699	64.0043	20.151	65.84	27.8381	64.1121	15.5234	60.9893	69.0043	61.2104	12.652	65.0294	79.9513	62.2512	32.7854	64.3572	17.5925	63.6534	19.7495
65.6745	18.9799	63.0659	5.52775	63.1459	21.7015	62.9348	50.9524	64.0409	21.0755	65.8817	28.7746	64.1476	16.7709	61.0275	71.2564	61.2441	12.0892	65.0668	82.5501	62.2887	33.1696	64.3983	17.221	63.6898	21.7564
65.7133	17.8502	63.1004	3.55051	63.1881	20.5273	62.9715	49.345	64.0773	22.1824	65.9241	28.4539	64.1907	16.9997	61.0628	72.5366	61.2779	12.2559	65.1025	80.0921	62.3246	36.9274	64.4465	16.5956	63.7301	21.2805
65.7506	17.4552	63.1364	4.30837	63.2303	19.4221	63.0072	49.345	64.1145	20.3899	65.9627	26.3699	64.2246	16.8432	61.0989	74.5636	61.3138	12.3763	65.1437	84.2506	62.3613	39.2434	64.4864	18.0277	63.7682	23.7625
65.787	16.5638	63.177	3.55627	63.2783	20.763	63.0526	42.8768	64.1516	20.9563	66.0044	27.2147	64.2622	14.3219	61.1433	78.3176	61.3499	12.483	65.1838	85.0341	62.3972	35.894	64.5209	17.5038	63.8045	25.2042
65.8222	16.9783	63.216	4.00409	63.3178	19.513	63.0919	40.4741	64.1886	10.7259	66.0414	20.5945	64.3024	17.1571	61.188	79.5042	61.3842	12.8001	65.2216	90.3683	62.4312	35.894	64.559	18.0378	63.8415	27.4266
65.8561	15.8059	63.2537	3.27506	63.3555	20.6622	63.1318	36.5841	64.2256	9.95467	66.0814	21.3323	64.3355	14.8319	61.2283	79.5763	61.4208	13.8548	65.2593	90.7085	62.4677	32.0894	64.5965	16.1289	63.8768	28.9121
65.8906	15.3227	63.2907	3.07905	63.395	21.6378	63.1682	34.4874	64.2616	6.82355	66.1197	21.4202	64.3716	11.6049	61.2739	82.8057	61.4557	15.5495	65.296	88.3692	62.5019	32.4444	64.634	18.9635	63.9131	24.4664
65.9275	14.7504	63.3294	4.28486	63.4377	32.4414	63.2074	33.6193	64.2977	4.43012	66.166	22.9521	64.4104	10.146	61.3113	83.8986	61.4926	13.4217	65.3319	83.8917	62.5358	30.6298	64.673	20.8128	63.9491	22.8538
65.9607	14.6093	63.3683	2.72825	63.4751	34.1971	63.2429	30.4413	64.3303	4.49641	66.2038	26.1273	64.4451	8.25509	61.3478	84.8239	61.5269	14.9726	65.366	83.0254	62.5712	26.4593	64.7069	22.4148	63.9851	24.7583
65.9943	13.5844	63.4043	1.83196	63.5104	38.6373	63.2761	27.6399	64.3664	5.60449	66.2408	26.2779	64.4911	7.4657	61.3871	86.9902	61.563	13.3818	65.4038	83.8684	62.606	27.7367	64.7458	27.5484	64.0205	32.3333
66.0297	13.9081	63.443	2.91304	63.5496	38.8552	63.3326	23.1307	64.3981	8.22874	66.2773	32.6576	64.5252	7.28875	61.4215	91.3022	61.6001	13.2604	65.4438	78.7857	62.6475	28.2256	64.7845	25.829	64.0575	31.0027
66.0652	13.4451	63.4773	3.34972	63.5839	43.1671	63.3676	22.4268	64.432	9.0346	66.3184	31.5257	64.5621	8.61497	61.4569	94.9118	61.6408	14.145	65.48	86.8768	62.7146	31.9963	64.8209	27.2935	64.0915	23.6597
66.1041	14.7194	63.5176	3.82627	63.6206	44.9522	63.405	22.4268	64.4702	11.4813	66.3546	37.3322	64.6003	8.91272	61.5003	93.9067	61.6739	15.4213	65.5164	91.2582	62.7577	33.7911	64.8687	24.9786	64.1265	22.9428
66.1402	12.5206	63.552	3.60215	63.6625	46.3481	63.4421	22.5695	64.5074	12.5098	66.3963	35.0421	64.6359	10.0548	61.5342	93.6939	61.7065	15.485	65.5528	82.8847	62.7945	33.7911	64.904	23.8695	64.1611	25.5395
66.1766	12.1462	63.5868	3.83595	63.7014	47.0505	63.4802	20.8808	64.5431	13.3436	66.4376	39.251	64.6727	15.2507	61.569	94.6281	61.7406	15.8554	65.5913	85.6549	62.8332	34.8537	64.9398	22.6137	64.1969	26.4107
66.2119	13.5289	63.6263	4.84442	63.7367	44.5929	63.5156	21.6012	64.579	14.4324	66.4757	39.9157	64.7103	16.6392	61.6084	93.6112	61.7815	15.8222	65.6325	80.2746	62.8703	32.1225	64.9776	22.7959	64.2371	25.4497
66.2481	14.5515	63.6641	4.06607	63.7739	43.2864	63.5597	24.9887	64.6171	16.8797	66.5159	37.7177	64.7482	17.4283	61.6472	102.306	61.816	16.9902	65.6679	80.2746	62.9054	31.9803	65.0187	23.4199	64.2717	23.0839
66.2847	15.7734	63.6996	3.90878	63.8107	44.1744	63.5968	26.0083	64.6549	19.7876	66.5564	40.7799	64.784	16.4073	61.6784	110.172	61.8544	17.7525	65.703	77.9074	62.9474	31.5412	65.0532	26.2657	64.3058	20.643
66.3206	15.6538	63.7371	2.43818	63.8486	45.8435	63.6297	30.4624	64.6909	22.617	66.596	42.9866	64.8179	18.7318	61.7126	113.118	61.8878	22.7477	65.7403	73.2065	62.9921	30.6384	65.0875	26.2657	64.341	28.0437
66.356	16.3899	63.7715	3.99509	63.885	48.4265	63.6678	34.6313	64.7282	23.7576	66.6347	40.2598	64.8494	19.3346	61.7493	119.975	61.9218	21.2349	65.7755	66.9265	63.026	30.4488	65.1238	29.4255	64.3777	27.8362
66.3914	16.3521	63.8107	1.94701	63.9221	48.4571	63.707	37.4991	64.7634	24.5867	66.6726	41.7638	64.8847	20.3335	61.7898	136.771	61.9567	20.6377	65.8133	68.1219	63.0609	27.3334	65.1567	30.1705	64.4149	26.0672
66.4311	16.7963	63.8466	12.0924	63.9587	54.447	63.7439	38.0831	64.7976	23.8662	66.7097	42.832	64.9173	22.4922	61.8249	134.662	61.99	19.4582	65.8551	62.6578	63.0953	27.206	65.1945	32.9674	64.4541	26.9929
66.4688	17.4934	63.8887	34.2572	63.9931	81.0184	63.7802	40.6623	64.8354	24.2474	66.7442	33.6577	64.9513	23.1087	61.8692	141.204	62.0234	17.8528	65.8899	56.8992	63.1296	27.2012	65.2395	33.4434	64.4907	29.3483
66.5044	18.2211	63.926	63.4565	64.0282	66.949	63.8161	36.5731	64.8689	21.3143	66.7859	40.9642	64.9861	24.3282	61.9029	138.691	62.0549	16.3067	65.9243	57.5921	63.1657	27.4709	65.273	36.4081	64.5306	37.0421
66.542	19.6336	63.9606	117.958	64.066	68.1054	63.8535	37.0424	64.9054	14.431	66.819	43.467	65.0249	26.5664	61.9378	134.515	62.0929	15.2539	65.9595	52.8064	63.2039	29.1891	65.3094	42.1396	64.5676	37.7714
66.5802	25.2539	63.9957	178.426	64.1027	62.9328	63.8892	37.0424	64.9409	11.0162	66.8565	43.7359	65.0656	27.8411	61.9725	129.784	62.1256	15.2539	66.0007	51.1398	63.2419	32.1823	65.3457	44.6074	64.6028	37.6674
66.6184	52.6714	64.0309	197.897	64.1348	55.9257	63.9251	37.2709	64.9778	5.54384	66.8942	49.3116	65.1006	30.4635	62.0043	127.1	62.16	17.4352	66.0415	51.4616	63.2833	34.8049	65.3901	50.4128	64.6388	38.6791
66.6594	62.9324	64.065	198.717	64.1777	50.0673	63.9592	30.7419	65.0119	5.63257	66.9331	46.0908	65.1333	30.1249	62.0385	117.352	62.1976	19.5433	66.0809	45.3874	63.3199	28.6431	65.4237	50.9987	64.6738	38.8819
66.6975	80.2996	64.1017	235.195	64.2123	51.8965	63.9979	28.5044	65.0489	4.0057	66.9766	52.1767	65.1744	32.946	62.0738	115.432	62.2326	18.5802	66.1204	45.1373	63.3581	24.6973	65.4603	51.6596	64.7119	36.2887
66.7363	91.0044	64.1372	261.277	64.2492	48.7614	64.0362	23.1729	65.0831	7.72672	67.0205	55.5262	65.2104	31.6651	62.1082	120.356	62.2645	21.0068	66.1569	44.9805	63.4036	21.0972	65.4944	51.7896	64.7513	39.4661
66.7724	113.005	64.1781	282.843	64.284	44.6583	64.0727	22.4436	65.1167	12.0625	67.0604	84.5421	65.2494	29.0104	62.142	128.589	62.2997	20.4007	66.1946	39.4928	63.445	18.007	65.5334	51.7896	64.7901	43.0442
66.8062	157.88	64.2148	282.843	64.3179	43.8071	64.1172	16.8961	65.152	5.12342	67.1007	64.8444	65.2864	21.8383	62.1812	127.673	62.3348	20.4517	66.2303	40.5227	63.4843	11.1646	65.5683	52.6986	64.8288	43.187
66.8395	282.843	64.2483	282.843	64.3525	41.0237	64.1643	14.7809	65.1868	11.3522	67.1393	66.9368	65.3313	17.3517	62.2167	129.026	62.3708	21.0338	66.2652	40.5908	63.5209	5.29641	65.606	42.7233	64.8666	47.5017
66.8821	282.843	64.2838	282.843	64.3952	28.5762	64.201	20.2809	65.2276	5.40453	67.1767	66.4416	65.3661	10.8827	62.2511	128.565	62.4143	21.6757	66.3047	39.2161	63.5578	6.89683	65.6433	45.4424	64.9029	47.101
66.9159	282.843	64.323	282.843	64.432	25.126	64.2451	20.2809	65.2632	9.00116	67.2158	63.6949	65.4052	6.75707	62.2849	130.324	62.453	22.5017	66.3487	38.1311	63.5924	22.7455	65.6823	48.9321	64.9345	50.6742
66.9535	282.843	64.3596	282.843	64.4768	22.3084	64.2843	27.1645	65.3011	9.03589	67.2558	67.8204	65.4413	3.18551	62.3182	127.052	62.4869	21.4912	66.387	37.5392	63.6251	34.2859	65.718	50.7761	64.9716	49.3729
66.9879	282.843	64.3935	282.843	64.5142	21.3373	64.3247	27.8772	65.3375	14.1534	67.3008	68.6694	65.4832	6.79754	62.3534	131.101	62.5278	23.0834	66.4308	36.2853	63.6608	34.2859	65.7549	45.8806	65.0064	52.0025
67.0212	282.843	64.4271	282.843	64.5496	20.7993	64.3648	29.4339	65.3737	21.697	67.3408	60.3522	65.5182	8.66509	62.3937	131.529	62.5636	25.8675	66.4686	35.2304	63.6962	31.8689	65.7919	46.4355	65.0439	52.3568
67.0612	282.843	64.4662	282.843	64.5836	19.063	64.4016	24.887	65.4109	26.8427	67.3871	61.0729	65.5553	8.35191	62.4319	118.799	62.5984	25.8675	66.5128	35.2304	63.7287	26.0234	65.8455	50.8154	65.0897	48.9873
67.097	282.843	64.5031	282.843	64.6196	17.363	64.4387	19.7207	65.4463	30.9569	67.4272	64.535	65.5902	7.63825	62.4687	123.196	62.6347	28.6345	66.5481	35.0885	63.7668	34.2013	65.8892	49.5753	65.1262	47.0202
67.1327	282.843	64.5403	282.843	64.6588	15.3809	64.4722	20.2695	65.4791	38.0542	67.4672	65.5444	65.6252	7.61484	62.5011	118.979	62.6714	32.7714	66.5902	33.4429	63.8079	17.4503	65.924	49.5753	65.1646	42.7423
67.1694	282.843	64.5759	282.843	64.6999	13.4917	64.5062	22.3968	65.5141	39.9864	67.5041	64.6533	65.6625	9.35966	62.5332	105.921	62.7065	38.3564	66.6288	31.9496	63.8442	11.6087	65.9635	48.6311	65.2017	36.2739
67.2131	282.843	64.6099	282.843	64.7363	12.1023	64.5463	27.3284	65.5489	41.1723	67.5456	62.1384	65.6986	10.4953	62.5677	106.415	62.7479	43.5016	66.6713	27.5762	63.8878	13.2071	65.9987	47.5113	65.2401	20.639
67.2503	282.843	64.6444	282.843	64.7724	10.3692	64.5891	24.685	65.5899	42.3489	67.5871	64.1719	65.7327	11.83	62.6081	104.176	62.783	47.6585	66.7068	22.9832	63.9254	17.7751	66.0365	42.9196	65.2827	16.9948
67.2866	282.843	64.6816	282.843	64.8059	9.90398	64.6231	19.846	65.6268	34.3252	67.6256	61.4467	65.768	17.2862	62.6417	96.5085	62.8181	55.4715	66.7698	21.6871	63.962	17.7899	66.071	28.8625	65.3192	14.5431
67.3205	282.843	64.7155	282.843	64.8413	8.97664	64.6614	32.2034	65.6621	18.1961	67.6677	62.8916	65.8072	23.4234	62.6767	105.203	62.8772	58.047	66.8027	21.7594	63.9981	18.7303	66.1059	27.1544	65.3585	16.6687
67.3562	282.843	64.7486	282.843	64.8781	9.09225	64.701	33.891	65.7007	22.9967	67.7053	59.6983	65.8422	22.8711	62.7103	97.6893	62.925	48.4218	66.8491	22.6353	64.0312	17.985	66.1431	23.4851	65.394	15.9955
67.394	282.843	64.7827	282.843	64.916	7.80172	64.7383	33.9217	65.7375	14.4626	67.7428	53.4437	65.8781	24.5624	62.7431	95.3217	62.9621	35.0823	66.8842	22.0498	64.0662	17.1375	66.1851	28.6477	65.4391	20.1625
67.4327	282.843	64.8221	282.843	64.9502	7.70775	64.7722	33.8093	65.7759	8.53783	67.784	53.1845	65.9218	25.0695	62.778	89.1521	63.0062	35.0823	66.9215	22.0498	64.1009	17.1375	66.2223	22.854	65.4767	21.0493
67.4677	282.843	64.8606	282.843	64.9833	8.03192	64.8093	37.9559	65.8111	8.93026	67.8191	56.5209	65.9577	25.3738	62.8142	83.4023	63.0405	25.9728	66.9608	22.4214	64.1362	20.6631	66.2585	26.0103	65.5199	19.6863
67.5096	282.843	64.8957	282.843	65.0188	7.6677	64.8477	36.5483	65.8478	9.95865	67.8602	56.0986	65.992	25.3168	62.8487	74.0818	63.0759	18.3566	67.0046	21.7497	64.1734	27.1056	66.2939	30.1192	65.5581	15.0388
67.5449	217.554	64.9306	282.843	65.0617	6.97367	64.8857	32.6745	65.8934	12.3393	67.8986	51.3677	66.0308	25.1971	62.8844	74.8041	63.1119	15.9797	67.0394	21.3377	64.2099	24.731	66.3317	30.6179	65.5958	12.9607
67.5839	200.707	64.9666	282.843	65.0993	6.99663	64.923	25.6328	65.9267	11.6441	67.9331	51.894	66.0694	26.2713	62.9171	69.237	63.1475	9.832	67.0766	21.0874	64.2436	22.8121	66.3672	41.6744	65.6372	11.3382
67.6262	174.281	65.002	196.603	65.1395	6.71376	64.958	25.6395	65.9638	12.3316	67.9709	53.6672	66.1048	27.1959	62.9521	74.4458	63.1852	7.71803	67.1146	20.5114	64.2998	25.1194	66.4043	41.6744	65.6749	10.8495
67.6639	204.63	65.0416	169.12	65.1764	6.4031	64.9944	26.4361	65.9985	14.2123	68.0105	40.3868	66.1404	30.2292	62.9861	78.7004	63.2177	6.2204	67.1584	20.9665	64.3329	26.3432	66.4445	61.0845	65.7166	7.97756
67.6996	172.718	65.0748	168.283	65.2151	7.76117	65.0288	27.066	66.0355	15.8533	68.0481	39.3554	66.1781	34.6853	63.0228	73.4047	63.2506	6.61821	67.1975	21.4193	64.3704	30.4086	66.4856	58.1102	65.7538	6.30869
67.7356	156.238	65.1096	208.09	65.2512	7.25957	65.065	27.7012	66.0704	12.8277	68.0893	33.8516	66.2127	33.4199	63.0558	82.8901	63.2853	7.2951	67.2348	21.0259	64.4125	30.5449	66.5243	55.5241	65.7959	3.81142
67.7806	137.703	65.1456	187.913	65.2876	7.99707	65.1016	27.7012	66.108	10.6269	68.1328	38.8775	66.2471	32.2658	63.0915	88.1511	63.3193	7.63255	67.2764	21.1124	64.4584	31.8999	66.5641	54.6215	65.8321	4.9634
67.8179	100.421	65.1794	213.042	65.3268	9.16428	65.1379	30.981	66.1442	5.84324	68.1724	35.4926	66.2814	31.663	63.1245	96.4537	63.3534	8.45443	67.3124	21.3968	64.4956	31.8999	66.6014	56.6467	65.8781	5.17575
67.8534	84.7844	65.2148	201.706	65.3627	6.81817	65.1703	31.1146	66.1793	3.61751	68.2121	34.0488	66.3173	29.3946	63.159	101.404	63.3885	9.70548	67.347	21.5349	64.531	33.6476	66.6415	58.0412	65.9152	5.5135
67.8936	73.1961	65.2529	179.74	65.3987	5.09207	65.2036	31.0983	66.2147	3.40229	68.2571	35.5464	66.3517	23.5364	63.1999	96.9653	63.4212	9.70548	67.3854	19.4862	64.5678	38.4014	66.6868	61.1034	65.9535	12.0362
67.9294	72.3563	65.2921	152.645	65.4352	7.00491	65.2385	31.9876	66.2514	2.90098	68.2954	35.2319	66.3867	19.0225	63.2384	93.5776	63.4536	12.8354	67.4248	20.5515	64.6074	38.6293	66.724	67.7114	65.9929	15.9948
67.9678	59.7806	65.3312	145.861	65.4714	9.56857	65.276	31.8694	66.2887	6.0967	68.3326	32.9378	66.4235	16.6048	63.2676	104.145	63.4846	15.3798	67.4614	19.565	64.6409	38.5109	66.765	67.7114	66.0376	17.8669
68.0018	63.2721	65.3678	136.671	65.5069	7.79211	65.3151	33.3642	66.3234	7.2572	68.3695	35.9103	66.4606	16.6369	63.302	109.507	63.5194	15.2183	67.4976	19.1174	64.6782	41.7289	66.8022	70.6418	66.0731	18.9386
68.0387	62.771	65.4062	142.695	65.5449	8.75663	65.3544	34.2048	66.3575	4.68177	68.4067	32.6044	66.4993	17.1475	63.3359	111.248	63.5529	18.2612	67.5427	20.0498	64.7135	44.5059	66.8462	70.7937	66.1089	21.1576
68.0746	57.7335	65.4459	129.492	65.5791	9.08984	65.3907	34.3551	66.3925	8.17963	68.4419	32.3633	66.5355	18.7159	63.3696	118.804	63.5877	17.3035	67.5768	21.0284	64.7567	47.8352	66.8792	74.0204	66.1529	19.2851
68.1129	57.23	65.4878	107.009	65.6143	9.17648	65.426	35.6578	66.437	4.40558	68.4817	30.8336	66.5758	17.8502	63.4045	127.854	63.6213	17.8877	67.6191	21.0908	64.7928	45.2303	66.9154	75.1349	66.1918	21.736
68.1483	64.1302	65.525	112.949	65.6522	10.6708	65.464	35.3918	66.4736	4.38564	68.52	30.4727	66.6145	19.1326	63.438	146.076	63.6541	20.1807	67.6625	22.0191	64.8265	44.1832	66.9496	78.392	66.229	21.8426
68.1881	55.3934	65.5584	109.503	65.6868	11.8453	65.5048	37.8769	66.5089	4.77836	68.5571	29.1778	66.6507	18.4542	63.4698	159.054	63.6858	27.1348	67.7001	20.7085	64.863	47.4366	66.9846	84.4215	66.2642	26.1378
68.2263	57.9862	65.592	114.259	65.7268	10.9976	65.5371	37.8769	66.5415	4.17604	68.5924	30.9073	66.687	22.0261	63.5059	175.747	63.7255	31.4439	67.738	20.3406	64.901	49.4933	67.0185	92.287	66.3084	29.7367
68.268	61.6708	65.6323	108.344	65.7634	12.0873	65.5781	38.5171	66.5786	4.47472	68.6343	15.2329	66.7256	21.8416	63.5407	178.017	63.771	33.5212	67.7786	20.3406	64.9396	54.7724	67.0549	92.9053	66.3447	30.6967
68.3033	62.0032	65.669	112.629	65.7983	13.1105	65.6153	39.9243	66.616	7.67793	68.6776	16.7805	66.7632	20.7713	63.576	181.29	63.8055	34.1947	67.8185	18.9802	64.975	57.9621	67.0939	91.4692	66.3859	34.3759
68.3401	61.3105	65.7066	111.258	65.8336	12.9055	65.6515	41.2433	66.6517	5.52384	68.7169	15.8754	66.7975	18.5305	63.6138	208.737	63.8392	34.3617	67.8538	20.8558	65.0192	64.1534	67.1309	92.4754	66.4228	34.9785
68.3771	59.5485	65.7416	112.339	65.8704	13.5425	65.6974	41.418	66.6875	5.70211	68.7552	15.0196	66.8337	17.5883	63.6481	184.712	63.8741	34.3617	67.8888	18.8684	65.0588	66.2653	67.1655	92.803	66.4569	35.6664
68.4144	68.5499	65.7783	118.307	65.9067	12.6652	65.7364	41.5498	66.7318	5.77389	68.7924	15.0125	66.8757	15.9609	63.6877	192.818	63.9093	33.6947	67.9266	18.4041	65.0995	73.1802	67.2056	91.2966	66.4949	36.5036
68.4518	62.7403	65.8157	106.306	65.9428	12.6883	65.7841	44.2271	66.7751	6.96102	68.8316	16.0613	66.9129	16.26	63.7215	195.401	63.9447	33.7448	67.9626	20.1191	65.1372	76.8578	67.2489	91.7672	66.5327	37.1252
68.4857	64.8775	65.8512	107.792	65.9796	10.9863	65.8194	45.4869	66.8109	6.64334	68.869	11.9435	66.9501	15.9309	63.7557	197.773	63.9796	32.3838	68.0079	19.5923	65.1738	80.7862	67.2836	82.0883	66.5681	31.5278
68.5201	63.5237	65.8887	101.069	66.0129	9.24512	65.86	47.9997	66.8503	7.60102	68.9075	10.0338	66.9856	15.7713	63.791	196.28	64.0145	31.5562	68.0428	20.1519	65.2088	84.1167	67.3183	80.1005	66.6073	32.5436
68.5559	62.0691	65.9228	104.194	66.0523	10.8998	65.8973	47.4412	66.8877	6.76067	68.9457	10.3554	67.0191	15.8034	63.8262	197.596	64.0766	35.4479	68.0759	20.4294	65.2433	82.3617	67.3558	73.4383	66.6423	41.7921
68.5924	65.1062	65.9601	100.145	66.088	10.293	65.9355	47.4412	66.9233	10.1002	68.9829	10.4512	67.0538	19.1768	63.8633	190.528	64.1156	35.1358	68.1124	21.0006	65.2807	77.3441	67.3994	69.5765	66.6843	44.9675
68.6313	60.268	66.0049	103.568	66.125	13.5288	65.9694	49.4424	66.96	11.2881	69.0201	9.42789	67.0894	18.6384	63.8961	210.61	64.1509	35.8496	68.1488	20.0132	65.3178	77.3441	67.4368	62.4237	66.7233	48.3611
68.6665	60.473	66.0408	99.195	66.1625	10.1284	66.0044	50.8217	66.999	14.4165	69.0662	9.71266	67.1262	18.7685	63.9293	198.112	64.1903	36.9378	68.1934	21.35	65.354	68.1627	67.4766	61.6527	66.7627	40.23
68.7058	57.4182	66.0783	97.4171	66.203	9.12549	66.0393	55.464	67.0376	10.845	69.1047	10.44	67.1664	17.5309	63.9683	195.842	64.2256	36.9378	68.2306	19.6025	65.3885	66.7046	67.5129	58.0824	66.8053	41.3621
68.7485	56.5076	66.1152	99.7749	66.2377	8.84963	66.0744	54.6031	67.0725	11.41	69.1435	11.6249	67.2061	13.1223	64.0057	209.781	64.259	36.3083	68.2652	22.0251	65.4212	65.2572	67.5481	55.813	66.8428	45.6484
68.7838	58.9444	66.1522	95.8993	66.275	14.0012	66.1087	56.39	67.1091	12.9858	69.1882	13.489	67.2438	15.4279	64.0415	204.852	64.2931	37.4195	68.3031	21.8418	65.4674	47.0128	67.584	52.3889	66.8806	47.6299
68.8181	50.7334	66.1883	95.8993	66.3107	19.5419	66.1453	61.6253	67.1445	15.1761	69.2287	12.9701	67.2778	14.9518	64.0754	209.937	64.3258	36.4323	68.3444	22.5338	65.5032	23.0776	67.6178	52.3889	66.9165	41.8242
68.8563	57.5381	66.2229	95.9445	66.3447	14.9076	66.1838	64.396	67.1806	17.1328	69.2673	15.0312	67.3116	8.7218	64.1177	204.428	64.3584	37.8718	68.3836	22.0208	65.542	11.5834	67.6536	48.2684	66.9522	52.186
68.891	53.6492	66.26	93.8177	66.384	24.5997	66.2194	68.5015	67.2178	16.924	69.3074	15.6036	67.3471	8.9746	64.1576	213.013	64.3932	37.4532	68.424	22.2559	65.5783	5.35674	67.6914	47.1832	66.989	45.9938
68.9293	57.8323	66.2971	94.3797	66.4193	24.5094	66.2535	65.5898	67.2553	17.5246	69.3462	15.6732	67.3839	10.2473	64.1889	212.773	64.4266	43.2438	68.4632	22.0468	65.6136	6.65553	67.7282	45.1015	67.0293	42.7709
68.965	54.5612	66.3343	93.1329	66.4561	25.2132	66.2869	66.148	67.2934	19.9922	69.3809	15.7246	67.4171	9.33556	64.2224	199.597	64.4606	51.0147	68.5009	20.1051	65.6509	9.45715	67.7634	39.1531	67.0646	38.0842
69.0036	51.2875	66.3687	96.5813	66.4983	25.9893	66.3232	70.6436	67.3273	17.7101	69.4157	22.0657	67.4531	9.56651	64.2571	199.966	64.4929	57.7788	68.5381	20.6962	65.6875	9.28562	67.7965	40.969	67.1019	38.5871
69.0395	59.2691	66.4043	92.3853	66.5334	23.2023	66.3582	74.948	67.3642	18.8037	69.452	30.429	67.4891	9.37016	64.2887	196.192	64.5267	63.42	68.5842	20.3847	65.7223	10.0489	67.8326	43.7337	67.1412	46.5643
69.0757	57.7246	66.4479	99.5958	66.5699	23.7523	66.3955	74.948	67.402	17.6978	69.4946	35.0739	67.5274	10.8046	64.3244	194.014	64.5564	59.2043	68.6185	22.0827	65.7629	10.0421	67.8679	41.3617	67.1763	46.2353
69.114	54.7071	66.5227	98.5675	66.615	23.0728	66.4332	78.2338	67.4367	15.8066	69.5276	41.4924	67.5638	13.8024	64.3573	183.644	64.5914	64.754	68.6548	22.0827	65.7992	10.0421	67.9128	42.1689	67.215	43.8046
69.1472	56.9795	66.5645	91.0023	66.6501	22.2428	66.4777	81.3145	67.4721	16.7623	69.5645	50.636	67.5985	13.9355	64.3909	189.161	64.6266	97.122	68.6947	22.3676	65.8356	11.3814	67.9472	42.2708	67.249	45.1284
69.1815	59.1199	66.5995	91.0023	66.6861	22.4698	66.5159	83.7976	67.5066	14.3087	69.6008	48.6574	67.6353	18.2213	64.4253	179.948	64.6623	97.122	68.7319	25.4212	65.8988	14.3746	67.9827	42.8097	67.2891	49.2107
69.2182	61.549	66.644	94.6319	66.7214	20.7095	66.5543	86.6148	67.5475	7.51369	69.6382	50.1065	67.6698	19.7508	64.4613	153.612	64.7027	59.4395	68.7683	25.6535	65.9345	13.5774	68.0184	42.0432	67.3269	50.5537
69.2537	55.3903	66.6798	90.7409	66.7601	17.7844	66.5956	83.9475	67.5835	6.96904	69.6731	52.2358	67.7085	29.1737	64.4965	136.246	64.7454	41.7475	68.8029	27.5376	65.97	15.0331	68.0544	42.0432	67.3624	55.2906
69.2862	54.318	66.7177	96.9413	66.7983	13.9388	66.6311	88.4319	67.6215	7.34608	69.7127	49.0264	67.7462	30.4352	64.5308	139.954	64.7801	32.4115	68.8402	29.8757	66.0063	15.2872	68.0903	41.6771	67.3976	54.177
69.3212	52.8547	66.7538	93.919	66.8401	13.1476	66.667	90.071	67.6575	5.74699	69.7525	53.1817	67.7934	36.3272	64.5637	124.659	64.8142	24.2787	68.8786	31.8187	66.0473	16.1376	68.1243	42.5504	67.4326	68.8692
69.3599	46.452	66.7898	93.9901	66.8817	12.8436	66.7012	91.7005	67.6913	5.05716	69.7888	52.0368	67.8333	37.9803	64.6024	94.6153	64.8492	23.0542	68.9208	33.4978	66.0854	17.4185	68.1598	44.239	67.469	70.1492
69.3979	47.9907	66.8239	92.4624	66.9181	13.7369	66.7356	94.8054	67.7251	5.94814	69.8304	52.4032	67.8756	42.9277	64.6388	86.0536	64.8829	20.7716	68.9585	36.3929	66.1224	13.5218	68.196	45.5418	67.5081	72.028
69.4347	45.2983	66.8585	91.8954	66.9554	15.1299	66.7715	95.8787	67.7632	4.06053	69.8672	53.1103	67.9091	63.9263	64.6834	91.5414	64.9151	19.8856	68.9971	40.2763	66.1605	12.5543	68.2297	46.9497	67.5495	69.3304
69.471	42.8439	66.8948	94.7804	66.9914	14.098	66.8068	98.2553	67.7993	4.76288	69.9056	54.0072	67.9436	53.2294	64.7183	90.1463	64.9496	16.6499	69.0348	42.0338	66.1987	12.5543	68.2716	51.1987	67.5873	72.7698
69.5109	39.273	66.9302	91.1918	67.0279	13.9694	66.8475	88.5904	67.8399	4.89532	69.9502	54.2618	67.9771	45.6205	64.7513	94.8306	64.9841	10.7194	69.0719	43.4519	66.2373	14.033	68.3091	60.0989	67.6254	65.6218
69.5446	36.2682	66.9668	91.9057	67.0617	14.5466	66.8833	89.7232	67.8762	5.7208	69.9939	50.3273	68.0113	33.0664	64.7817	96.0046	65.0254	4.73773	69.1163	46.4435	66.2764	11.552	68.346	61.6255	67.6615	60.1685
69.5903	38.3814	67.0027	87.706	67.1027	17.7575	66.9177	93.5528	67.9109	5.94524	70.032	57.7525	68.0471	18.7258	64.8153	90.7597	65.0593	2.00755	69.1505	47.0112	66.3127	12.0141	68.3827	59.6631	67.6976	54.4237
69.6318	34.9206	67.0368	87.706	67.1411	15.0311	66.9547	94.1999	67.9485	6.35086	70.0733	59.8914	68.0856	16.9731	64.8488	88.4171	65.0976	0.731809	69.1863	53.123	66.3512	11.8931	68.4177	60.0747	67.7397	52.682
69.6683	30.8895	67.0732	87.2693	67.1781	13.764	66.9904	94.2977	67.9862	6.17801	70.1121	61.4256	68.1237	12.8465	64.8907	87.159	65.132	0.731809	69.2228	58.6542	66.3885	11.7502	68.4591	63.7269	67.7806	47.406
69.7073	32.2687	67.1112	81.6232	67.2122	15.0488	67.0268	103.576	68.0242	6.8602	70.1515	58.2716	68.1587	10.6927	64.9268	82.5646	65.1725	0.891512	69.2603	65.0236	66.4269	11.1786	68.4938	59.765	67.8229	43.1891
69.7461	30.8646	67.1567	75.425	67.2499	14.8236	67.0636	105.096	68.0628	7.85274	70.189	62.917	68.1936	8.97445	64.961	65.9365	65.2074	0.883702	69.296	71.3497	66.4629	10.5455	68.5339	60.7195	67.8618	54.1355
69.7838	30.5163	67.1915	66.122	67.2835	18.0122	67.0981	117.184	68.1086	8.29271	70.2365	59.8228	68.2345	8.80349	64.9935	58.078	65.245	0.495136	69.3321	78.7118	66.4991	11.0054	68.5725	57.831	67.904	57.2915
69.8198	32.0776	67.2277	66.8919	67.3204	20.7397	67.1326	117.644	68.1421	9.9907	70.2758	54.6379	68.2671	9.28469	65.0313	55.7518	65.2912	0.910323	69.3711	73.9742	66.5381	10.4641	68.6092	56.2732	67.9433	59.3836
69.8562	29.7071	67.2636	65.1805	67.3577	21.3357	67.1695	129.545	68.1776	11.4274	70.3171	51.0835	68.3024	9.74437	65.0645	51.7531	65.3281	0.812762	69.4085	80.8548	66.5778	6.55413	68.6448	61.1632	67.9802	44.9891
69.9001	31.6798	67.3072	56.5663	67.3968	23.7202	67.2082	129.545	68.2148	14.6841	70.3538	45.5807	68.3388	10.0447	65.1003	49.8034	65.3632	1.01565	69.4565	78.5674	66.62	6.34763	68.6809	56.3424	68.0174	43.9093
69.9353	30.0796	67.356	53.7047	67.4336	19.6242	67.2463	128.784	68.255	16.4105	70.3935	50.6005	68.375	10.2058	65.137	49.0042	65.3983	1.3821	69.4986	78.5674	66.6557	6.43221	68.7151	58.6401	68.0548	44.8505
69.9703	32.6135	67.3909	56.5389	67.4712	18.7717	67.2838	132.784	68.2888	18.3829	70.4292	45.2634	68.4138	11.6957	65.1723	48.1017	65.4331	0.776293	69.5365	85.2047	66.6995	6.33058	68.7513	59.0895	68.098	44.8505
70.0061	32.8942	67.4262	56.5389	67.5093	17.879	67.3187	126.531	68.3233	18.6385	70.4661	38.9299	68.4493	14.3008	65.2119	48.1396	65.4746	0.214913	69.5725	82.6182	66.7381	6.50401	68.7854	61.3999	68.1368	25.6788
70.0419	31.3783	67.4691	62.0679	67.546	21.4548	67.3568	135.255	68.3651	19.9353	70.5051	22.5174	68.4856	14.8747	65.2481	50.1559	65.5096	0.267578	69.6119	81.2845	66.7746	6.30291	68.8224	58.1996	68.1747	25.1674
70.0769	30.3813	67.5043	58.0204	67.5882	21.3022	67.4025	134.434	68.402	19.4859	70.545	14.0786	68.5215	16.6018	65.2808	49.0265	65.5446	0.353601	69.6495	79.7093	66.8119	4.62754	68.8602	60.4501	68.2113	23.1288
70.1125	30.9371	67.5473	57.9095	67.6315	22.7218	67.4434	143.332	68.4398	20.2497	70.5825	17.9152	68.5615	16.9351	65.3132	50.9509	65.5814	0.145675	69.6846	80.1762	66.849	3.27664	68.8935	60.4501	68.2461	20.6104
70.1529	30.4693	67.5826	62.5722	67.6663	22.4399	67.4905	132.685	68.4761	27.2777	70.6182	15.289	68.5994	18.3895	65.3479	48.077	65.6193	0.279254	69.7204	79.9723	66.8872	2.67281	68.9283	57.2369	68.2812	16.9339
70.1954	29.0702	67.6192	61.8029	67.7006	25.0498	67.5286	131.934	68.5128	31.0753	70.656	9.90271	68.6344	18.3621	65.381	49.1242	65.6592	0.730527	69.7553	80.0462	66.9252	2.90516	68.9644	60.4139	68.3285	12.0025
70.2359	30.0906	67.6622	64.1859	67.7381	29.062	67.5658	130.433	68.5569	32.6233	70.6926	7.65315	68.6682	17.4453	65.4143	47.2516	65.6965	1.12171	69.7889	79.27	66.965	2.73864	69.0033	58.3145	68.3647	8.83739
70.2718	27.4336	67.7005	68.2745	67.7764	31.313	67.6055	132.888	68.5907	39.0748	70.7295	9.27413	68.7151	17.6272	65.4495	48.5197	65.7338	1.72923	69.8276	85.7115	67.0035	2.93505	69.0407	58.4222	68.4045	6.74431
70.3072	27.41	67.7384	73.3698	67.8119	36.6566	67.6448	122.519	68.6315	40.782	70.7708	8.74871	68.76	15.4812	65.4847	52.1897	65.772	1.84388	69.8655	76.6794	67.0399	2.93505	69.0766	65.6352	68.4449	6.74431
70.3446	27.6712	67.7738	74.7687	67.85	40.3179	67.6821	118.584	68.667	45.5725	70.8118	7.81052	68.7984	13.3198	65.5237	53.4859	65.8083	2.46077	69.9015	75.1595	67.0768	3.40092	69.1113	59.6893	68.4802	5.36417
70.3805	26.2522	67.8087	72.3291	67.8908	46.9688	67.7202	114.359	68.7012	48.7183	70.8543	5.13552	68.8341	10.9611	65.5574	56.7434	65.8449	2.95922	69.9392	71.1646	67.12	3.66105	69.147	61.4433	68.5145	5.71978
70.4124	26.4408	67.8427	75.7936	67.9279	52.3242	67.7581	103.301	68.735	56.2835	70.894	3.90687	68.874	9.46434	65.5976	59.3816	65.8807	2.79406	69.9812	68.7942	67.1606	5.41118	69.1853	61.221	68.5518	6.53182
70.4487	27.4344	67.8771	77.0696	67.9622	57.1186	67.796	100.927	68.7707	59.1282	70.9363	4.51289	68.9076	8.49467	65.6305	55.5355	65.919	3.01813	70.0153	72.0497	67.1991	5.31439	69.2226	59.3669	68.5865	7.55317
70.4868	25.8959	67.9101	77.0696	67.9997	58.6396	67.8313	105.963	68.8059	51.6405	70.9734	4.63929	68.9417	8.59523	65.6627	56.5187	65.9567	3.01813	70.0574	73.1957	67.2376	6.50115	69.2589	58.6786	68.6241	7.10648
70.5232	23.8678	67.9468	70.3355	68.0323	65.3411	67.867	92.6311	68.84	43.8929	71.0102	4.49461	68.9827	8.40617	65.6921	58.6477	65.9932	3.32319	70.0982	68.3932	67.273	6.41106	69.2952	54.5904	68.6607	6.56957
70.565	24.0874	67.9824	80.4801	68.0705	70.5433	67.902	96.3907	68.8737	23.5191	71.0573	3.81623	69.0171	8.67514	65.7265	59.3763	66.0318	3.08923	70.1358	67.1029	67.3087	7.911	69.3391	55.1417	68.6938	10.2732
70.6027	24.1366	68.0223	78.8138	68.1087	67.9705	67.9396	90.8471	68.9092	11.2007	71.0957	4.48601	69.0569	8.95036	65.7603	56.5088	66.0689	3.662	70.1755	62.8835	67.3451	7.53378	69.3724	58.7628	68.7304	10.239
70.6415	23.5229	68.0634	78.6875	68.1481	66.0841	67.9775	83.1191	68.9411	11.2315	71.1331	4.80052	69.0908	8.58687	65.7942	58.4027	66.1033	4.21872	70.2121	63.5261	67.3831	8.31335	69.4299	52.4792	68.7701	11.2653
70.6774	25.5538	68.1074	78.5898	68.1834	61.3563	68.0135	77.1748	68.978	10.2142	71.171	3.7285	69.126	7.95111	65.8298	55.087	66.1416	7.15956	70.2477	57.034	67.4207	9.47273	69.4687	51.6283	68.8087	12.3115
70.7139	24.7519	68.1427	82.6743	68.2231	59.5949	68.0544	77.1748	69.02	9.52877	71.2077	1.83842	69.1646	8.0455	65.8653	53.6365	66.1777	7.87774	70.2834	48.2176	67.4566	8.50268	69.5045	50.7735	68.8432	12.0498
70.7594	25.035	68.1874	82.1861	68.2596	60.6441	68.0986	76.7969	69.0569	9.8173	71.2508	4.81123	69.1986	7.44078	65.8993	52.9067	66.2134	8.93479	70.3186	48.2176	67.4989	8.95581	69.5428	45.7958	68.8801	11.6944
70.7946	26.545	68.2229	86.2814	68.2932	59.1537	68.1391	71.2216	69.0942	9.88815	71.288	6.72905	69.2349	7.35125	65.9376	52.4504	66.2486	10.1523	70.3552	43.4925	67.5373	9.01103	69.5793	47.7838	68.9177	11.6944
70.8335	30.6149	68.2576	86.2814	68.3339	61.4356	68.1799	75.0117	69.1309	10.2815	71.3267	7.65999	69.2693	5.68354	65.98	51.3037	66.2836	10.7912	70.4004	41.742	67.5731	9.32229	69.614	50.1781	68.955	14.0599
70.8698	30.5188	68.2921	86.9748	68.3748	59.4874	68.2177	73.6584	69.175	11.226	71.3668	1.69007	69.3118	5.25799	66.0189	49.044	66.321	11.9603	70.4462	35.1137	67.6198	9.44135	69.6476	51.6119	68.9963	14.6131
70.915	31.2686	68.326	83.6174	68.4127	60.343	68.2636	65.0367	69.2111	11.8248	71.4093	2.15907	69.3467	7.02948	66.051	46.6154	66.359	11.8548	70.4828	38.48	67.6568	9.7111	69.6858	46.6654	69.0376	18.6551
70.9538	33.4022	68.3605	86.6025	68.4527	60.6415	68.2988	60.0141	69.2476	13.113	71.4501	4.82108	69.3914	8.10899	66.0871	49.1011	66.3956	12.4958	70.5215	36.8203	67.6994	9.72541	69.7223	46.6654	69.0763	19.9577
70.9926	35.2292	68.3972	88.7463	68.4921	60.4118	68.3325	56.7166	69.2842	13.1497	71.4938	4.95364	69.4268	7.0307	66.1248	53.4896	66.4326	12.3945	70.5578	35.347	67.7345	10.094	69.7591	57.4736	69.1126	19.0179
71.0284	39.5324	68.4316	87.9343	68.5298	54.4716	68.3717	51.1634	69.3193	12.3096	71.5323	6.01658	69.4675	5.80453	66.1603	84.0094	66.4771	11.9494	70.5935	30.172	67.773	9.88896	69.795	58.2434	69.158	21.0064
71.0671	39.9796	68.4657	91.917	68.5666	62.1237	68.4113	46.2744	69.3575	11.6774	71.5747	13.5062	69.5053	4.07077	66.1938	64.3226	66.5186	12.3613	70.6399	29.2855	67.8089	9.57167	69.83	59.7172	69.1919	22.4263
71.1009	42.8966	68.5018	91.7407	68.6036	57.8385	68.452	40.5004	69.3965	13.1051	71.6134	17.1646	69.5466	4.51869	66.2272	76.329	66.5545	12.7968	70.6782	27.9164	67.8554	9.54762	69.8666	64.5927	69.2381	23.7262
71.1371	43.6631	68.5382	93.6953	68.6374	60.7002	68.49	39.013	69.4341	12.5302	71.6501	18.7433	69.5834	5.72399	66.2611	94.2498	66.5877	14.0295	70.7178	27.9164	67.901	9.54762	69.9021	65.0338	69.2755	23.2934
71.1745	45.0464	68.5748	92.2999	68.6733	57.8714	68.5376	35.7456	69.4682	13.45	71.6874	19.3981	69.6202	5.86905	66.294	94.2498	66.6265	15.7135	70.7558	25.6257	67.9381	9.17527	69.94	64.5814	69.3117	23.2934
71.2112	44.8521	68.6111	92.8658	68.7128	57.3728	68.5747	34.3569	69.5048	14.3168	71.7265	18.9497	69.6566	6.28378	66.3298	97.3961	66.6624	17.5041	70.7939	24.8885	67.9778	8.97523	69.9834	63.9575	69.3486	23.7654
71.2468	45.7075	68.6528	88.6972	68.7499	54.5369	68.6119	32.148	69.5388	12.7134	71.7664	20.7652	69.693	7.32575	66.3674	105.742	66.6978	19.3433	70.8283	24.3299	68.0163	8.8667	70.0189	64.3849	69.3865	25.8803
71.2822	44.4589	68.687	92.4655	68.7863	47.257	68.6525	30.8387	69.5702	8.44329	71.8039	21.8662	69.7282	7.15585	66.3999	112.911	66.7326	20.9801	70.8629	24.4562	68.052	9.28825	70.0559	64.5463	69.4239	23.5979
71.3186	45.8632	68.7226	92.4655	68.8215	42.1242	68.6918	30.6891	69.6159	23.8942	71.8403	27.1981	69.7642	10.1293	66.4368	123.022	66.7684	20.9801	70.8972	24.6953	68.0891	9.51389	70.0944	63.7831	69.461	26.249
71.3595	45.948	68.7606	95.7462	68.8569	37.1147	68.7296	28.131	69.6508	27.072	71.8769	32.6631	69.8034	19.4268	66.4725	121.446	66.8057	21.655	70.9304	23.0042	68.1272	9.31983	70.1331	66.2084	69.4968	26.1141
71.3933	38.4972	68.7946	96.4597	68.8937	32.2502	68.7707	26.0708	69.686	29.6293	71.9188	46.6726	69.8418	17.002	66.5061	120.294	66.8452	23.0935	70.9689	22.4408	68.1661	9.82605	70.1708	63.3286	69.5325	27.7232
71.4302	40.6261	68.8327	92.85	68.9304	30.8154	68.808	24.0052	69.7208	31.7954	71.9584	50.2648	69.8827	15.6271	66.5423	116.651	66.881	22.7231	71.0046	22.3096	68.2036	9.50663	70.2295	58.2391	69.5656	29.5505
71.4637	35.7202	68.8682	89.1671	68.968	29.7109	68.846	23.3433	69.768	32.9377	71.9979	56.4917	69.9215	15.7105	66.5832	116.81	66.919	25.9466	71.0472	23.6695	68.2417	9.73851	70.2646	58.9042	69.6041	29.5691
71.5013	36.3861	68.9059	82.089	69.0101	29.2817	68.8908	22.487	69.8019	35.8722	72.0411	56.0405	69.9638	15.9193	66.6172	105.707	66.9539	24.9674	71.0844	24.7978	68.2831	9.73851	70.2972	60.6457	69.6456	36.8786
71.538	34.0347	68.9427	87.6045	69.0532	31.2279	68.9294	21.396	69.8374	37.1693	72.076	54.8932	70.0028	16.9976	66.6528	99.2065	66.9883	27.8056	71.121	21.9691	68.3198	8.47351	70.3298	62.7804	69.6807	40.0444
71.5746	33.0489	68.9797	83.314	69.0907	33.0329	68.9676	21.396	69.8733	38.2368	72.1122	55.4183	70.0422	14.7106	66.688	86.3652	67.031	27.163	71.1575	22.257	68.3575	8.02422	70.3655	62.6035	69.7182	38.5998
71.61	33.4411	69.0159	75.0893	69.1266	33.7207	69.0133	23.6987	69.907	39.9633	72.1522	55.4208	70.0784	15.1884	66.7252	86.3652	67.0685	26.1647	71.1973	22.257	68.3942	8.26382	70.4005	64.5061	69.7569	38.5998
71.6511	31.0331	69.0557	76.4052	69.1611	33.0566	69.0491	25.2096	69.9431	39.1478	72.1897	53.5958	70.115	15.4292	66.7658	76.0406	67.1013	26.9767	71.2374	23.2924	68.4315	6.94757	70.4342	59.104	69.7929	43.8042
71.6871	30.2201	69.0946	83.0254	69.1957	33.6365	69.0845	26.3588	69.9793	40.3744	72.2287	53.8615	70.1544	15.3957	66.7979	68.3529	67.1371	24.2453	71.2786	24.0281	68.4693	7.30452	70.4721	57.2248	69.8328	42.4546
71.7242	29.1764	69.1311	76.5709	69.2345	30.0524	69.1205	26.4697	70.022	39.9947	72.2754	56.6833	70.1929	14.3767	66.833	74.1727	67.1729	25.8454	71.3229	23.3972	68.5052	7.45473	70.5073	51.4363	69.8729	37.9791
71.7596	28.7786	69.1686	88.6367	69.2704	23.6932	69.1595	27.4011	70.0574	38.1517	72.3087	58.4219	70.2307	13.7714	66.8686	72.707	67.2131	23.8523	71.3602	24.1168	68.5432	6.94271	70.5431	51.4363	69.9085	37.6495
71.8033	27.0314	69.211	101.896	69.3047	19.7301	69.1947	24.1516	70.0929	36.641	72.3467	55.695	70.2683	26.0011	66.906	66.9782	67.25	23.8523	71.3976	24.7729	68.5814	7.08433	70.5812	47.8765	69.9436	37.982
71.8391	25.9979	69.249	102.276	69.3416	17.6522	69.2288	22.1159	70.1293	33.4428	72.3812	54.2637	70.3061	28.6299	66.9407	64.3989	67.2847	23.9267	71.4314	24.2568	68.6172	6.65401	70.621	41.3306	69.9898	39.1753
71.8833	25.6351	69.2847	119.35	69.3784	16.7631	69.266	21.4432	70.1664	33.9617	72.4175	53.031	70.3425	31.9589	66.9724	57.432	67.3201	23.5438	71.473	24.1958	68.6532	6.16878	70.6557	37.3995	70.0278	38.8585
71.9275	24.2381	69.3218	210.196	69.4196	17.841	69.3142	21.4432	70.2	31.8429	72.4618	48.5497	70.3798	33.0755	67.0462	58.9689	67.3555	27.9612	71.5187	23.2878	68.6894	5.90539	70.6938	28.7009	70.0693	38.1758
71.9681	23.8918	69.3549	244.365	69.4555	18.2244	69.3526	26.0513	70.2372	30.5144	72.5017	42.9661	70.4156	44.7484	67.0802	65.5396	67.3938	29.1237	71.5529	23.2878	68.7244	5.90539	70.7283	35.5479	70.1123	35.1732
72.006	24.1684	69.3903	241.409	69.4908	16.6016	69.3933	29.9711	70.2743	28.1403	72.5411	36.0404	70.453	31.6103	67.1139	65.5396	67.4324	46.7666	71.5906	24.4954	68.7675	5.37387	70.7669	31.9008	70.152	35.1732
72.0434	22.8577	69.4273	248.123	69.5305	17.1307	69.4269	35.6235	70.311	16.1333	72.5792	32.7945	70.4939	28.8167	67.1493	62.9474	67.468	38.183	71.6319	27.1721	68.8086	5.44082	70.8023	34.7935	70.1915	35.5771
72.0841	22.7639	69.4635	243.547	69.5654	15.9946	69.4636	37.7513	70.3466	16.1333	72.6158	32.7945	70.5334	24.983	67.1832	52.6749	67.5031	39.5881	71.6683	27.1729	68.8465	5.35197	70.8395	37.3141	70.2392	34.4286
72.1241	23.638	69.499	228.978	69.6022	14.5432	69.5022	41.1309	70.3812	11.556	72.6533	35.1371	70.5803	24.0804	67.2162	49.5976	67.5491	47.2449	71.7061	25.5724	68.884	5.13	70.8744	43.4633	70.2751	31.9082
72.1623	22.3533	69.5376	228.978	69.6389	15.0092	69.5393	42.6989	70.417	13.0982	72.6884	33.8657	70.6254	22.4925	67.2515	42.2169	67.5821	28.7632	71.7437	27.542	68.9185	6.83562	70.9096	45.795	70.315	30.7181
72.1984	25.2877	69.5732	234.024	69.6843	14.1437	69.5759	44.4308	70.4526	14.5456	72.7264	35.2474	70.6625	22.2343	67.2867	38.8447	67.6191	28.7632	71.7866	27.1856	68.9577	8.65117	70.9471	44.8268	70.3518	34.2483
72.2364	22.987	69.611	230.714	69.7212	15.5529	69.6123	43.7815	70.4927	14.9175	72.7654	36.0556	70.6981	21.0601	67.3216	37.1447	67.6549	9.25064	71.8281	22.7317	68.9956	9.91017	70.9846	47.9447	70.3968	33.0358
72.2734	23.6561	69.6458	229.18	69.7581	15.7497	69.6485	45.4459	70.5306	13.593	72.8063	25.3242	70.736	17.9468	67.3576	32.3819	67.6979	7.57839	71.8661	27.4482	69.0354	10.4117	71.0283	47.9447	70.4397	33.054
72.3077	25.8861	69.6826	230.981	69.7931	14.2603	69.6842	49.63	70.5635	14.2132	72.8426	28.087	70.7722	17.2984	67.3938	32.04	67.7322	7.47539	71.9041	30.0791	69.0699	11.5954	71.0627	49.3377	70.4771	31.4537
72.3428	25.4984	69.7198	237.575	69.8286	15.8302	69.7211	48.9539	70.5971	13.579	72.8804	27.3509	70.8078	11.5389	67.4281	29.9902	67.7716	7.31456	71.9422	28.1889	69.1075	12.3309	71.099	58.2913	70.5126	31.208
72.3789	23.3825	69.756	227.335	69.8629	16.161	69.7618	49.5669	70.6336	13.7381	72.9344	27.9225	70.8445	11.8639	67.4623	25.9077	67.8076	7.57922	71.9778	28.0896	69.1433	12.6585	71.1365	63.7031	70.547	26.1487
72.4237	24.5594	69.7902	226.431	69.8962	15.8363	69.7992	49.6642	70.6684	15.6765	72.9701	27.9225	70.8832	9.71423	67.4976	23.2484	67.847	4.9729	72.0115	30.9053	69.182	13.0724	71.1699	66.0403	70.579	21.8765
72.4635	23.6716	69.8277	214.881	69.9321	16.3043	69.838	48.7431	70.7024	13.9579	73.0065	31.9657	70.9195	9.27419	67.531	21.3892	67.8851	9.73621	72.0504	31.4233	69.219	13.3076	71.205	72.1141	70.6156	21.9019
72.4997	24.3267	69.87	200.227	69.9686	17.3514	69.8766	49.5944	70.7395	10.4746	73.0462	30.2676	70.9551	9.25853	67.5743	21.3892	67.9189	11.3041	72.0852	32.2135	69.2569	13.6858	71.2414	77.39	70.6537	20.8008
72.5364	25.1405	69.9044	195.584	70.004	18.4314	69.9186	48.204	70.7736	10.4192	73.0885	29.5014	70.9922	9.12191	67.6089	21.6748	67.957	11.9077	72.1221	34.3851	69.2949	14.7134	71.2758	79.9209	70.6871	19.5075
72.5724	24.099	69.9474	175.642	70.0391	20.4432	69.9561	49.566	70.8181	8.97037	73.1265	28.5263	71.0296	9.20804	67.6429	20.8148	67.9883	16.0261	72.159	37.2799	69.3316	15.5506	71.3117	85.2445	70.7318	18.2995
72.6133	25.0598	69.9818	149.919	70.0747	20.5374	69.994	50.4365	70.8568	8.67537	73.1641	21.0036	71.0687	8.25742	67.6809	21.1432	68.0248	13.6582	72.1933	40.016	69.3694	16.5553	71.3481	89.6939	70.7712	15.4454
72.6561	24.4234	70.0164	150.339	70.1195	24.7307	70.0301	51.097	70.8974	8.38422	73.2033	26.369	71.1049	7.72291	67.714	20.5662	68.0623	13.6582	72.2279	41.9265	69.4059	17.1354	71.3849	113.2	70.8062	11.5372
72.6896	27.0918	70.0532	156.557	70.1551	24.4525	70.0652	50.5393	70.9347	8.63784	73.2489	18.798	71.1413	7.86498	67.7478	19.0906	68.0976	12.594	72.2653	42.5807	69.4468	17.9548	71.4297	130.084	70.8423	14.0854
72.7233	26.761	70.1076	155.166	70.1978	26.342	70.1018	52.4397	70.9726	7.98432	73.2874	24.9631	71.1863	7.15681	67.7804	17.8182	68.1314	16.1089	72.2994	41.5217	69.4823	18.115	71.4653	138.174	70.8811	13.2405
72.7597	24.8195	70.1437	155.677	70.2353	33.1058	70.1425	53.3996	71.008	7.91547	73.3239	30.4469	71.2288	6.58897	67.8162	16.3505	68.1652	16.0987	72.3401	43.1927	69.5195	19.6165	71.5017	151.798	70.9201	14.8409
72.7979	25.0492	70.1801	149.87	70.2707	33.4104	70.1797	58.5683	71.0451	7.65166	73.3646	32.0834	71.2667	5.9304	67.8509	15.7457	68.1994	14.4866	72.3788	40.0177	69.5575	25.6229	71.5379	159.3	70.958	10.6191
72.8395	27.9382	70.2166	156.444	70.3073	32.8809	70.2173	67.7083	71.0793	5.6387	73.4048	42.5727	71.3009	5.29046	67.8864	15.4653	68.2354	11.9062	72.4181	42.0484	69.5971	25.2664	71.5719	167.518	70.9973	10.6191
72.8766	27.2854	70.2541	147.23	70.3419	31.387	70.2557	76.3924	71.1205	5.49817	73.4417	43.0104	71.3366	4.93238	67.9229	15.35	68.2716	13.9189	72.4564	41.3267	69.6376	29.5233	71.6064	173.646	71.0349	11.5852
72.9135	26.3047	70.2897	138.151	70.3783	31.0932	70.292	81.0005	71.1535	5.49817	73.479	40.4475	71.374	4.82319	67.9578	15.1929	68.309	13.9277	72.4988	40.4467	69.6725	31.3688	71.6463	162.664	71.0717	9.09369
72.9493	26.699	70.3281	127.352	70.4149	31.2545	70.3271	87.1802	71.1927	5.30041	73.5181	42.3659	71.4079	4.22069	67.9912	15.1929	68.3512	12.8161	72.5348	42.4443	69.7096	36.663	71.6849	183.977	71.1061	9.84703
72.986	29.8125	70.3661	116.925	70.4523	31.4862	70.363	87.8192	71.2284	4.39647	73.5542	39.4845	71.4429	3.59793	68.0229	14.0828	68.384	10.0188	72.5818	40.9622	69.7486	41.2447	71.723	210.896	71.1464	7.54514
73.0241	29.8125	70.4022	116.925	70.4888	32.7719	70.4118	89.6612	71.2643	2.56757	73.594	40.2095	71.4807	3.55046	68.0573	12.3043	68.4199	8.83171	72.6184	42.3122	69.7912	62.3846	71.765	249.405	71.1851	6.78279
73.0633	30.5324	70.4418	113.764	70.526	32.7072	70.4502	93.231	71.2984	2.55996	73.636	39.1009	71.5165	4.80808	68.0961	11.7183	68.4777	8.6927	72.658	46.0402	69.8289	62.8663	71.8003	276.679	71.2216	7.4123
73.1026	26.8127	70.4787	108.221	70.5593	32.8866	70.4868	92.5483	71.3355	3.13651	73.6745	39.1839	71.5617	4.36613	68.1281	11.3238	68.5137	11.4627	72.6966	44.5731	69.868	68.5972	71.8373	276.679	71.2593	7.25848
73.139	27.652	70.5128	100.37	70.5935	35.9104	70.5261	92.0887	71.3726	3.5915	73.7142	38.758	71.5982	6.45063	68.1629	11.0175	68.5488	16.3802	72.7328	49.879	69.9084	67.6301	71.8763	282.843	71.297	5.71243
73.1728	29.6151	70.5469	93.7315	70.6307	34.0615	70.5714	90.226	71.4111	1.16115	73.7551	39.8814	71.6323	5.57208	68.1957	11.7441	68.5832	18.6056	72.7676	48.6666	69.9469	68.7736	71.913	282.843	71.337	14.6829
73.2094	31.1912	70.5806	93.4764	70.6669	36.1726	70.6132	91.4507	71.447	6.16676	73.7912	42.9301	71.6679	7.02959	68.2327	13.451	68.6182	15.1568	72.8064	47.5165	69.9876	68.9392	71.9516	282.843	71.3739	17.8894
73.2473	31.5009	70.6166	93.9496	70.7092	35.8925	70.6479	86.26	71.4818	8.38154	73.8295	44.8571	71.7017	8.15763	68.2669	13.7383	68.6542	19.6971	72.8456	45.5909	70.0285	65.5025	71.9876	282.843	71.4122	19.0108
73.2829	40.6221	70.6516	96.7945	70.7462	34.8529	70.6853	85.4337	71.5256	24.3354	73.8676	44.8571	71.7385	8.49339	68.3015	14.8749	68.6901	22.9335	72.8818	48.2456	70.0727	65.3568	72.0228	282.843	71.4475	22.0138
73.3294	58.7752	70.6908	93.3694	70.7816	34.3212	70.7236	79.2927	71.56	25.0693	73.9056	46.4824	71.7722	8.66918	68.3363	14.9121	68.726	29.4787	72.9214	47.7235	70.1107	66.4602	72.059	282.843	71.4865	26.2987
73.3684	59.294	70.729	95.8151	70.8258	35.0865	70.7615	76.5889	71.5948	32.6161	73.9454	47.7193	71.8078	8.7839	68.3697	15.4022	68.7603	34.1285	72.9624	51.6494	70.1501	65.985	72.0955	282.843	71.5257	24.232
73.4043	59.294	70.7663	94.8511	70.8673	33.2055	70.8	71.5928	71.6282	32.6161	73.9824	44.6948	71.846	9.015	68.404	15.4731	68.7945	39.5264	73.0043	50.7979	70.1899	68.2397	72.1306	282.843	71.5617	28.1203
73.4385	63.7787	70.8032	93.3322	70.9035	32.5402	70.8416	68.3634	71.6646	29.7777	74.0189	47.6775	71.8833	8.06808	68.4366	16.3936	68.8333	43.2053	73.0438	49.3923	70.2334	61.1664	72.1647	282.843	71.603	28.2438
73.4747	64.5766	70.841	93.3322	70.9372	33.9965	70.8781	65.358	71.6966	40.4426	74.055	45.1082	71.9181	9.23725	68.4726	16.0678	68.8684	41.8918	73.0807	49.9861	70.2725	61.0948	72.2041	282.843	71.6385	30.4993
73.5123	75.464	70.8778	88.2016	70.9732	34.8453	70.9165	61.078	71.7362	38.6366	74.0916	40.2894	71.9544	7.72939	68.5096	16.8132	68.9033	36.6481	73.1191	53.1169	70.3114	65.7636	72.2365	273.697	71.6733	35.7172
73.5501	79.3574	70.9133	90.8611	71.0101	36.0611	70.9553	55.5331	71.7697	36.9321	74.1299	37.0822	71.991	7.68779	68.5472	17.1653	68.9405	41.7838	73.1542	50.2987	70.3487	68.4712	72.2731	282.843	71.7175	34.721
73.5866	77.9052	70.9522	87.8959	71.0468	40.3195	70.9942	49.6682	71.8029	5.01365	74.1705	33.2055	72.0292	3.41427	68.5813	17.1625	68.9695	41.0479	73.1911	50.5451	70.3865	65.4249	72.3101	282.843	71.754	32.2759
73.6208	81.6378	70.988	84.1751	71.0888	41.0928	71.0343	44.5329	71.8647	8.37359	74.2136	33.399	72.1063	1.53433	68.6288	16.9057	69.0043	62.2996	73.2268	50.3206	70.4206	51.9486	72.353	280.598	71.792	42.2543
73.6548	77.0236	71.0272	81.0503	71.1255	39.7185	71.0727	43.9648	71.8985	7.43277	74.252	34.9218	72.143	1.53433	68.6647	17.1369	69.0395	67.4128	73.2643	53.4537	70.4608	4.30643	72.3898	282.843	71.8322	46.0562
73.6924	80.9341	71.0632	79.7699	71.161	32.1016	71.1077	40.3255	71.945	7.7014	74.2874	34.6473	72.1816	2.97475	68.7003	16.8059	69.0741	73.7002	73.3012	51.4125	70.4979	17.8217	72.4249	198.784	71.8679	46.0562
73.7292	77.2049	71.0979	74.536	71.1978	25.5527	71.1442	32.4503	71.9793	7.76092	74.3258	32.979	72.2167	2.86906	68.7413	16.7952	69.1103	82.6722	73.3407	51.7076	70.5359	24.5706	72.4597	219.005	71.9025	48.4467
73.7657	77.6633	71.1326	77.4546	71.2348	25.1226	71.1795	25.0571	72.0189	7.76092	74.3644	30.2236	72.2509	4.17026	68.7745	15.7125	69.1416	87.1485	73.3771	51.8811	70.5739	27.5913	72.4958	227.682	71.939	45.9242
73.801	79.0478	71.1679	73.903	71.2696	19.308	71.2152	26.1611	72.0552	8.83737	74.4032	26.0399	72.2841	4.4426	68.8069	15.7125	69.1755	92.404	73.4152	53.5125	70.6115	29.8079	72.5337	191.775	71.9786	45.3952
73.838	79.0478	71.2024	71.527	71.3078	15.9877	71.2571	26.9234	72.0949	8.39098	74.443	24.1921	72.3207	6.84919	68.839	14.8321	69.2097	87.7408	73.4517	47.8609	70.6497	32.9865	72.5687	205.005	72.016	46.724
73.8809	79.506	71.2456	67.8307	71.3438	11.3511	71.2908	30.1137	72.1349	9.08727	74.4808	20.5673	72.359	6.7658	68.8757	13.8621	69.2445	84.0786	73.4895	48.3633	70.6867	34.1496	72.608	163.264	72.0516	58.6369
73.9194	80.9528	71.2833	64.165	71.3813	10.9587	71.3266	32.1327	72.1681	8.73768	74.5181	16.408	72.3942	7.92439	68.9107	11.4089	69.2794	80.6162	73.5295	46.1263	70.7232	32.9516	72.6473	168.233	72.0884	58.509
73.9602	69.4383	71.319	58.17	71.4175	12.2632	71.3609	31.2396	72.2029	9.06391	74.5603	13.4065	72.431	8.82081	68.9449	9.19857	69.3148	78.8886	73.5669	45.1178	70.7623	31.9194	72.6866	144.737	72.1235	60.0608
73.9952	67.9383	71.3563	56.9667	71.4515	11.9804	71.3978	34.9619	72.2389	9.15047	74.5968	13.7952	72.465	10.0737	68.9781	9.06555	69.3505	79.2806	73.6049	37.8946	70.8005	31.7683	72.7221	134.132	72.1605	61.3947
74.0325	68.4872	71.393	54.2609	71.4883	12.5871	71.4354	36.8042	72.277	9.79616	74.6353	15.4289	72.5006	11.7866	69.0139	8.0753	69.387	83.9799	73.6424	35.5001	70.8427	33.6275	72.7587	143.394	72.199	53.7344
74.0708	65.1084	71.4308	51.4168	71.5253	11.595	71.4753	36.6224	72.3123	9.54218	74.6764	15.5208	72.5339	14.9721	69.0513	4.60326	69.429	85.1482	73.6798	33.0143	70.8829	30.6142	72.7927	146.409	72.2363	52.1835
74.1127	65.3075	71.4676	49.9286	71.5612	11.1565	71.5111	39.4538	72.3472	9.59719	74.7181	15.5208	72.5692	14.9721	69.0862	5.31164	69.4676	73.8782	73.7198	30.9812	70.927	31.14	72.8275	147.178	72.2743	47.7757
74.1618	66.3573	71.5028	49.5897	71.6002	10.89	71.5464	39.1427	72.3842	9.55708	74.7597	14.6868	72.6068	14.8772	69.1224	4.99348	69.503	74.3295	73.7535	29.9893	70.9622	29.4304	72.8702	136.359	72.3122	35.8108
74.1984	64.1934	71.5416	51.5924	71.6362	10.4778	71.5936	40.115	72.4194	11.855	74.8023	13.8003	72.642	17.5796	69.1575	6.79412	69.5391	47.0692	73.79	28.0743	70.998	27.7513	72.9062	143.816	72.3501	30.7884
74.2364	64.1934	71.5766	54.0575	71.6711	10.7389	71.6396	41.1976	72.4565	11.855	74.8397	16.4646	72.6775	19.9164	69.194	9.58142	69.5802	19.4734	73.8251	29.1337	71.0365	28.6427	72.943	135.998	72.3891	21.069
74.2721	63.7845	71.6135	56.5816	71.7066	10.7389	71.6736	40.9328	72.4946	10.7342	74.8756	18.6234	72.713	19.6714	69.2261	9.58142	69.615	8.20136	73.8598	26.712	71.0757	29.094	72.9821	131.173	72.4263	17.1189
74.3067	63.3542	71.6495	55.538	71.7445	10.7988	71.7099	40.7986	72.5287	11.2412	74.9179	22.3101	72.7456	20.9397	69.2625	10.5109	69.6493	4.58355	73.8935	25.8986	71.1105	27.3633	73.0183	131.798	72.4609	11.7264
74.35	62.6648	71.6886	55.538	71.7814	10.6172	71.7473	42.5857	72.5637	11.4702	74.9532	23.8368	72.7812	22.6675	69.2973	12.712	69.6894	6.66897	73.9304	25.2178	71.1472	29.732	73.0553	124.64	72.4998	8.85791
74.3868	58.5445	71.7249	54.5487	71.8169	12.1562	71.7862	43.173	72.6021	9.73805	74.9904	25.8776	72.8157	23.38	69.3333	9.99649	69.7225	21.5192	73.9685	24.1505	71.1848	30.3093	73.0933	135.649	72.5353	7.22492
74.421	59.6305	71.7593	54.8903	71.8508	11.3307	71.833	41.6111	72.6646	8.55396	75.0288	27.2939	72.8472	22.6735	69.3687	8.45212	69.7573	24.4724	74.0082	25.5201	71.2181	28.1931	73.1338	126.844	72.5702	4.50457
74.4604	62.0496	71.7956	52.2993	71.886	13.8662	71.8702	42.2505	72.7002	8.57415	75.068	27.0691	72.8821	21.8618	69.4016	8.30926	69.7972	22.2207	74.0452	27.96	71.2557	28.0526	73.1711	121.174	72.6067	6.159
74.4998	58.2348	71.8367	56.9848	71.9209	12.7574	71.907	43.2354	72.7361	7.96091	75.1073	27.0691	72.9187	22.3023	69.4361	8.07735	69.8315	19.0455	74.0813	29.1598	71.2952	4.13924	73.2154	121.857	72.6424	5.78882
74.5354	57.5902	71.872	56.4616	71.9549	13.636	71.9465	41.8334	72.7776	8.26013	75.1471	27.9663	72.9651	18.8921	69.4696	11.6088	69.8732	26.6121	74.1225	29.1948	71.3344	6.64426	73.2511	115.16	72.678	5.78882
74.5684	55.0235	71.909	57.5175	71.9893	14.1052	71.9836	43.9175	72.8217	8.58779	75.1872	30.4058	73.0027	18.1863	69.5052	11.0229	69.9148	21.8316	74.1638	31.5626	71.3732	8.78742	73.2898	95.9091	72.7167	4.80222
[truncated: 3,238 more rows]
