# Supplementary material for: AI co-pilot bronchoscope robot
Source: Nat Commun. 2024 Jan 4;15:241. doi: 10.1038/s41467-023-44385-7 (PMC10764930; doi:10.1038/s41467-023-44385-7)
Supplement: Supplementary file 9 — Source Data [file 41467_2023_44385_MOESM9_ESM.zip › Fig5.xlsx]

## Sheet: Fig. 5c
time/s	l1	l2	l3	l4	l1	l2	l3	l4	l1	l2	l3	l4	l1	l2	l3	l4					Tendon 1	Tendon 2	Tendon 3	Tendon 4
0.03	0	0	0	0	0	0	0	0	0	0	0	0	0	0	0	0			mean	Expert	0.0001	0.9998	0.0001	0.9999
0.06	0	0	0	0	0	0	0	0	0	0	0	0	0	0	0	0				AI	0.913	0.3418	0.913	0.3418
0.09	0	0	0	0	0	0	0	0	0.025	-0.05	-0.025	0.05	0	0	0	0			range	Expert	1	0.8947	1	0.8947
0.12	2.625	1.85	-2.65	-1.875	0	0	0	0	0.025	-0.05	-0.025	0.05	0	0	0	0				AI	0.6316	0	0.6316	0
0.15	2.625	1.85	-2.65	-1.875	0	0	0	0	0.025	-0.05	-0.025	0.05	0	0	0	0			mean	Expert	0.271	0.9798	0.2911	1
0.18	2.625	1.85	-2.65	-1.875	0	0	0	0	0.05	-0.075	-0.05	0.075	0	0	0	0				AI	0	0.2483	0	0.2483
0.21	2.625	1.85	-2.65	-1.875	0	0	0	0	0.05	-0.075	-0.05	0.075	0	0	0	0			range	Expert	0.351	1	0.351	1
0.24	2.625	1.85	-2.65	-1.875	0	0	0	0	0.05	-0.075	-0.05	0.075	0	0	0	0				AI	0	0.6538	0	0.6538
0.27	2.625	1.85	-2.65	-1.875	0	0	0	0	0.1	-0.175	-0.1	0.175	0	0	0	0
0.3	2.625	1.85	-2.65	-1.875	0	0	0	0	0.1	-0.175	-0.1	0.175	0	0	0	0
0.33	2.625	1.85	-2.65	-1.875	0	0	0	0	0.1	-0.175	-0.1	0.175	0	0	0	0
0.36	2.625	1.85	-2.65	-1.875	0	0	0	0	0.175	-0.275	-0.175	0.275	0	0	0	0
0.39	2.625	1.85	-2.65	-1.875	0	0	0	0	0.175	-0.275	-0.175	0.275	0	0	0	0
0.42	2.625	1.85	-2.65	-1.875	0	0	0	0	0.175	-0.275	-0.175	0.275	0	0	0	0
0.45	2.625	1.85	-2.65	-1.875	0	0	0	0	0.175	-0.325	-0.175	0.325	0	0	0	0
0.48	2.625	1.875	-2.65	-1.9	0	0	0	0	0.175	-0.325	-0.175	0.325	0	0	0	0
0.51	2.625	1.875	-2.65	-1.9	0	0	0	0	0.175	-0.325	-0.175	0.325	0	0	0	0
0.54	2.625	1.875	-2.65	-1.9	0	0	0	0	0.2	-0.4	-0.2	0.4	0	0	0	0
0.57	2.625	1.875	-2.65	-1.9	0	0	0	0	0.2	-0.4	-0.2	0.4	0	0	0	0
0.6	2.625	1.875	-2.65	-1.9	0	0	0	0	0.2	-0.4	-0.2	0.4	0	0	0	0
0.63	2.625	1.875	-2.65	-1.9	0	0	0	0	0.25	-0.525	-0.25	0.525	-0.025	0	0.025	0
0.66	2.625	1.875	-2.65	-1.9	0	0	0	0	0.25	-0.525	-0.25	0.525	-0.05	0	0.05	0
0.69	2.625	1.875	-2.65	-1.9	0	0	0	0	0.25	-0.525	-0.25	0.525	-0.075	0	0.075	0
0.72	2.6	1.9	-2.625	-1.925	0	0	0	0	0.275	-0.625	-0.275	0.625	-0.1	0	0.1	0
0.75	2.6	1.9	-2.625	-1.925	0	0	0	0	0.275	-0.625	-0.275	0.625	-0.1	0	0.1	0
0.78	2.6	1.9	-2.625	-1.925	0	0	0	0	0.275	-0.625	-0.275	0.625	-0.125	0	0.125	0
0.81	2.55	1.9	-2.575	-1.925	0	0	0	0	0.3	-0.7	-0.3	0.7	-0.125	0	0.125	0
0.84	2.55	1.9	-2.575	-1.925	0	0	0	0	0.3	-0.7	-0.3	0.7	-0.125	0	0.125	0
0.87	2.55	1.9	-2.575	-1.925	0.02	0	-0.02	0	0.3	-0.7	-0.3	0.7	-0.125	0	0.125	0
0.9	2.425	1.95	-2.45	-1.975	0.02	0	-0.02	0	0.325	-0.75	-0.325	0.75	-0.125	0	0.125	0
0.93	2.425	1.95	-2.45	-1.975	0.02	0	-0.02	0	0.325	-0.75	-0.325	0.75	-0.125	0	0.125	0
0.96	2.425	1.95	-2.45	-1.975	0.04	0	-0.04	0	0.325	-0.75	-0.325	0.75	-0.125	0	0.125	0
0.99	2.325	1.975	-2.35	-2	0.06	0	-0.06	0	0.325	-0.75	-0.325	0.75	-0.125	0	0.125	0
1.02	2.325	1.975	-2.35	-2	0.08	0	-0.08	0	0.375	-0.8	-0.375	0.8	-0.125	0	0.125	0
1.05	2.15	2.025	-2.175	-2.05	0.1	0	-0.1	0	0.375	-0.8	-0.375	0.8	-0.125	0	0.125	0
1.08	2.15	2.025	-2.175	-2.05	0.1	0	-0.1	0	0.375	-0.8	-0.375	0.8	-0.125	0	0.125	0
1.11	2.15	2.025	-2.175	-2.05	0.12	0	-0.12	0	0.425	-0.85	-0.425	0.85	-0.125	0	0.125	0
1.14	1.975	2.075	-2	-2.1	0.12	0	-0.12	0	0.425	-0.85	-0.425	0.85	-0.125	0	0.125	0
1.17	1.975	2.075	-2	-2.1	0.12	0	-0.12	0	0.425	-0.85	-0.425	0.85	-0.125	0	0.125	0
1.2	1.975	2.075	-2	-2.1	0.12	0	-0.12	0	0.475	-0.875	-0.475	0.875	-0.125	0	0.125	0
1.23	1.875	2.075	-1.9	-2.1	0.12	0	-0.12	0	0.475	-0.875	-0.475	0.875	-0.125	0	0.125	0
1.26	1.875	2.075	-1.9	-2.1	0.12	0	-0.12	0	0.475	-0.875	-0.475	0.875	-0.125	0	0.125	0
1.29	1.875	2.075	-1.9	-2.1	0.12	0	-0.12	0	0.5	-0.875	-0.5	0.875	-0.125	0	0.125	0
1.32	1.825	2.1	-1.85	-2.125	0.12	0	-0.12	0	0.5	-0.875	-0.5	0.875	-0.125	0	0.125	0
1.35	1.825	2.1	-1.85	-2.125	0.12	0	-0.12	0	0.5	-0.875	-0.5	0.875	-0.125	0	0.125	0
1.38	1.825	2.1	-1.85	-2.125	0.12	0	-0.12	0	0.575	-0.925	-0.575	0.925	-0.125	0	0.125	0
1.41	1.775	2.1	-1.8	-2.125	0.12	0	-0.12	0	0.575	-0.925	-0.575	0.925	-0.125	0	0.125	0
1.44	1.775	2.1	-1.8	-2.125	0.12	0	-0.12	0	0.575	-0.925	-0.575	0.925	-0.125	0	0.125	0
1.47	1.775	2.1	-1.8	-2.125	0.12	0	-0.12	0	0.65	-1	-0.65	1	-0.125	0	0.125	0
1.5	1.625	2.175	-1.65	-2.2	0.12	0	-0.12	0	0.65	-1	-0.65	1	-0.125	0	0.125	0
1.53	1.625	2.175	-1.65	-2.2	0.12	0	-0.12	0	0.65	-1	-0.65	1	-0.125	0	0.125	0
1.56	1.625	2.175	-1.65	-2.2	0.12	0	-0.12	0	0.675	-1.025	-0.675	1.025	-0.125	0	0.125	0
1.59	1.5	2.225	-1.525	-2.25	0.12	0	-0.12	0	0.675	-1.025	-0.675	1.025	-0.125	0	0.125	0
1.62	1.5	2.225	-1.525	-2.25	0.12	0	-0.12	0	0.675	-1.025	-0.675	1.025	-0.125	0	0.125	0
1.65	1.5	2.225	-1.525	-2.25	0.12	0	-0.12	0	0.7	-1.05	-0.7	1.05	-0.125	0	0.125	0
1.68	1.425	2.25	-1.45	-2.275	0.14	0	-0.14	0	0.7	-1.05	-0.7	1.05	-0.125	0	0.125	0
1.71	1.425	2.25	-1.45	-2.275	0.16	0	-0.16	0	0.7	-1.05	-0.7	1.05	-0.125	0	0.125	0
1.74	1.375	2.25	-1.4	-2.275	0.18	0	-0.18	0	0.75	-1.125	-0.75	1.125	-0.125	0	0.125	0
1.77	1.375	2.25	-1.4	-2.275	0.2	0	-0.2	0	0.75	-1.125	-0.75	1.125	-0.125	0	0.125	0
1.8	1.375	2.25	-1.4	-2.275	0.22	0	-0.22	0	0.75	-1.125	-0.75	1.125	-0.125	0	0.125	0
1.83	1.25	2.25	-1.275	-2.275	0.24	0	-0.24	0	0.8	-1.25	-0.8	1.25	-0.125	0	0.125	0
1.86	1.25	2.25	-1.275	-2.275	0.26	0	-0.26	0	0.8	-1.25	-0.8	1.25	-0.125	0	0.125	0
1.89	1.25	2.25	-1.275	-2.275	0.28	0	-0.28	0	0.8	-1.25	-0.8	1.25	-0.125	0	0.125	0
1.92	1.1	2.225	-1.125	-2.25	0.3	0	-0.3	0	0.825	-1.3	-0.825	1.3	-0.125	0	0.125	0
1.95	1.1	2.225	-1.125	-2.25	0.32	0	-0.32	0	0.825	-1.3	-0.825	1.3	-0.125	0	0.125	0
1.98	1.1	2.225	-1.125	-2.25	0.34	0	-0.34	0	0.825	-1.3	-0.825	1.3	-0.125	0	0.125	0
2.01	0.925	2.25	-0.95	-2.275	0.36	0	-0.36	0	0.825	-1.35	-0.825	1.35	-0.125	0	0.125	0
2.04	0.925	2.25	-0.95	-2.275	0.38	0	-0.38	0	0.825	-1.35	-0.825	1.35	-0.125	0	0.125	0
2.07	0.825	2.225	-0.85	-2.25	0.4	0	-0.4	0	0.825	-1.35	-0.825	1.35	-0.125	0	0.125	0
2.1	0.825	2.225	-0.85	-2.25	0.42	0	-0.42	0	0.85	-1.35	-0.85	1.35	-0.125	0	0.125	0
2.13	0.825	2.225	-0.85	-2.25	0.44	0	-0.44	0	0.85	-1.35	-0.85	1.35	-0.125	0	0.125	0
2.16	0.8	2.2	-0.825	-2.225	0.44	0	-0.44	0	0.85	-1.35	-0.85	1.35	-0.125	0	0.125	0
2.19	0.8	2.2	-0.825	-2.225	0.46	0	-0.46	0	0.85	-1.35	-0.85	1.35	-0.125	0	0.125	0
2.22	0.8	2.2	-0.825	-2.225	0.48	0	-0.48	0	0.875	-1.425	-0.875	1.425	-0.125	0	0.125	0
2.25	0.775	2.15	-0.8	-2.175	0.48	0	-0.48	0	0.875	-1.425	-0.875	1.425	-0.125	0	0.125	0
2.28	0.775	2.15	-0.8	-2.175	0.48	0	-0.48	0	0.925	-1.525	-0.925	1.525	-0.125	0	0.125	0
2.31	0.775	2.15	-0.8	-2.175	0.48	0	-0.48	0	0.925	-1.525	-0.925	1.525	-0.125	0	0.125	0
2.34	0.8	2.05	-0.825	-2.075	0.48	0	-0.48	0	0.925	-1.525	-0.925	1.525	-0.125	0	0.125	0
2.37	0.8	2.05	-0.825	-2.075	0.48	0	-0.48	0	0.95	-1.625	-0.95	1.625	-0.125	0	0.125	0
2.4	0.8	2.05	-0.825	-2.075	0.48	0	-0.48	0	0.95	-1.625	-0.95	1.625	-0.125	0	0.125	0
2.43	0.775	1.95	-0.8	-1.975	0.48	0	-0.48	0	0.95	-1.625	-0.95	1.625	-0.125	0	0.125	0
2.46	0.775	1.95	-0.8	-1.975	0.48	0	-0.48	0	0.95	-1.75	-0.95	1.75	-0.125	0	0.125	0
2.49	0.775	1.95	-0.8	-1.975	0.48	0	-0.48	0	0.95	-1.75	-0.95	1.75	-0.125	0	0.125	0
2.52	0.75	1.95	-0.775	-1.975	0.48	0	-0.48	0	0.95	-1.75	-0.95	1.75	-0.125	0	0.125	0
2.55	0.75	1.95	-0.775	-1.975	0.48	0	-0.48	0	0.95	-1.75	-0.95	1.75	-0.125	0	0.125	0
2.58	0.75	1.95	-0.775	-1.975	0.48	0	-0.48	0	0.95	-1.875	-0.95	1.875	-0.125	0	0.125	0
2.61	0.75	1.925	-0.775	-1.95	0.5	0	-0.5	0	0.95	-1.875	-0.95	1.875	-0.125	0	0.125	0
2.64	0.75	1.925	-0.775	-1.95	0.52	0	-0.52	0	0.95	-1.875	-0.95	1.875	-0.125	0	0.125	0
2.67	0.65	1.9	-0.675	-1.925	0.54	0	-0.54	0	0.95	-2.025	-0.95	2.025	-0.125	0	0.125	0
2.7	0.65	1.9	-0.675	-1.925	0.56	0	-0.56	0	0.95	-2.025	-0.95	2.025	-0.125	0	0.125	0
2.73	0.65	1.9	-0.675	-1.925	0.58	0	-0.58	0	0.95	-2.025	-0.95	2.025	-0.125	0	0.125	0
2.76	0.55	1.875	-0.575	-1.9	0.6	0	-0.6	0	0.975	-2.175	-0.975	2.175	-0.125	0	0.125	0
2.79	0.55	1.875	-0.575	-1.9	0.62	0	-0.62	0	0.975	-2.175	-0.975	2.175	-0.125	0	0.125	0
2.82	0.55	1.875	-0.575	-1.9	0.64	0	-0.64	0	0.975	-2.175	-0.975	2.175	-0.125	0	0.125	0
2.85	0.45	1.825	-0.475	-1.85	0.66	0	-0.66	0	1	-2.225	-1	2.225	-0.125	0	0.125	0
2.88	0.45	1.825	-0.475	-1.85	0.68	0	-0.68	0	1	-2.225	-1	2.225	-0.125	0	0.125	0
2.91	0.45	1.825	-0.475	-1.85	0.7	0	-0.7	0	1	-2.225	-1	2.225	-0.125	0	0.125	0
2.94	0.35	1.8	-0.375	-1.825	0.7	0	-0.7	0	0.975	-2.05	-0.975	2.05	-0.125	0	0.125	0
2.97	0.35	1.8	-0.375	-1.825	0.72	0	-0.72	0	0.975	-2.05	-0.975	2.05	-0.125	0	0.125	0
3	0.375	1.7	-0.4	-1.725	0.74	0	-0.74	0	0.975	-2.05	-0.975	2.05	-0.125	0	0.125	0
3.03	0.375	1.7	-0.4	-1.725	0.76	0	-0.76	0	0.9	-1.775	-0.9	1.775	-0.125	0	0.125	0
3.06	0.375	1.7	-0.4	-1.725	0.78	0	-0.78	0	0.9	-1.775	-0.9	1.775	-0.125	0	0.125	0
3.09	0.45	1.45	-0.475	-1.475	0.8	0	-0.8	0	0.9	-1.775	-0.9	1.775	-0.125	0	0.125	0
3.12	0.45	1.45	-0.475	-1.475	0.82	0	-0.82	0	0.85	-1.425	-0.85	1.425	-0.125	0	0.125	0
3.15	0.45	1.45	-0.475	-1.475	0.84	0	-0.84	0	0.85	-1.425	-0.85	1.425	-0.125	0	0.125	0
3.18	0.475	1.325	-0.5	-1.35	0.86	0	-0.86	0	0.85	-1.425	-0.85	1.425	-0.125	0	0.125	0
3.21	0.475	1.325	-0.5	-1.35	0.86	0	-0.86	0	0.7	-1.125	-0.7	1.125	-0.125	0	0.125	0
3.24	0.475	1.325	-0.5	-1.35	0.88	0	-0.88	0	0.7	-1.125	-0.7	1.125	-0.125	0	0.125	0
3.27	0.475	1.35	-0.5	-1.375	0.9	0	-0.9	0	0.7	-1.125	-0.7	1.125	-0.125	0	0.125	0
3.3	0.475	1.35	-0.5	-1.375	0.9	0	-0.9	0	0.6	-0.925	-0.6	0.925	-0.125	0	0.125	0
3.33	0.475	1.35	-0.5	-1.375	0.92	0	-0.92	0	0.6	-0.925	-0.6	0.925	-0.125	0	0.125	0
3.36	0.425	1.325	-0.45	-1.35	0.94	0	-0.94	0	0.6	-0.925	-0.6	0.925	-0.125	0	0.125	0
3.39	0.425	1.325	-0.45	-1.35	0.96	0	-0.96	0	0.575	-0.85	-0.575	0.85	-0.125	0	0.125	0
3.42	0.4	1.3	-0.425	-1.325	0.98	0	-0.98	0	0.575	-0.85	-0.575	0.85	-0.125	0	0.125	0
3.45	0.4	1.3	-0.425	-1.325	0.98	0	-0.98	0	0.575	-0.85	-0.575	0.85	-0.125	0	0.125	0
3.48	0.4	1.3	-0.425	-1.325	1	0	-1	0	0.575	-0.85	-0.575	0.85	-0.125	0	0.125	0
3.51	0.4	1.3	-0.425	-1.325	1	0	-1	0	0.575	-0.825	-0.575	0.825	-0.125	0	0.125	0
3.54	0.4	1.3	-0.425	-1.325	1.02	0	-1.02	0	0.575	-0.825	-0.575	0.825	-0.125	0	0.125	0
3.57	0.4	1.3	-0.425	-1.325	1.04	0	-1.04	0	0.575	-0.825	-0.575	0.825	-0.125	0	0.125	0
3.6	0.375	1.3	-0.4	-1.325	1.04	0	-1.04	0	0.55	-0.775	-0.55	0.775	-0.125	0	0.125	0
3.63	0.375	1.3	-0.4	-1.325	1.06	0	-1.06	0	0.55	-0.775	-0.55	0.775	-0.125	0	0.125	0
3.66	0.375	1.3	-0.4	-1.325	1.08	0	-1.08	0	0.55	-0.775	-0.55	0.775	-0.125	0	0.125	0
3.69	0.325	1.275	-0.35	-1.3	1.1	0	-1.1	0	0.5	-0.675	-0.5	0.675	-0.125	0	0.125	0
3.72	0.325	1.275	-0.35	-1.3	1.12	0	-1.12	0	0.5	-0.675	-0.5	0.675	-0.125	0	0.125	0
3.75	0.325	1.275	-0.35	-1.3	1.14	0	-1.14	0	0.5	-0.675	-0.5	0.675	-0.125	0	0.125	0
3.78	0.275	1.275	-0.3	-1.3	1.16	0	-1.16	0	0.425	-0.575	-0.425	0.575	-0.125	0	0.125	0
3.81	0.275	1.275	-0.3	-1.3	1.18	0	-1.18	0	0.425	-0.575	-0.425	0.575	-0.125	0	0.125	0
3.84	0.275	1.3	-0.3	-1.325	1.2	0	-1.2	0	0.425	-0.575	-0.425	0.575	-0.125	0	0.125	0
3.87	0.275	1.3	-0.3	-1.325	1.22	0	-1.22	0	0.35	-0.5	-0.35	0.5	-0.125	0	0.125	0
3.9	0.275	1.3	-0.3	-1.325	1.24	0	-1.24	0	0.35	-0.5	-0.35	0.5	-0.125	0	0.125	0
3.93	0.2	1.275	-0.225	-1.3	1.26	0	-1.26	0	0.35	-0.5	-0.35	0.5	-0.125	0	0.125	0
3.96	0.2	1.275	-0.225	-1.3	1.26	0	-1.26	0	0.275	-0.4	-0.275	0.4	-0.125	0	0.125	0
3.99	0.2	1.275	-0.225	-1.3	1.26	0	-1.26	0	0.275	-0.4	-0.275	0.4	-0.125	0	0.125	0
4.02	0.15	1.275	-0.175	-1.3	1.28	0	-1.28	0	0.275	-0.4	-0.275	0.4	-0.125	0	0.125	0
4.05	0.15	1.275	-0.175	-1.3	1.28	0	-1.28	0	0.175	-0.3	-0.175	0.3	-0.125	0	0.125	0
4.08	0.15	1.275	-0.175	-1.3	1.3	0	-1.3	0	0.175	-0.3	-0.175	0.3	-0.125	0	0.125	0
4.11	0.075	1.275	-0.1	-1.3	1.32	0	-1.32	0	0.175	-0.3	-0.175	0.3	-0.125	0	0.125	0
4.14	0.075	1.275	-0.1	-1.3	1.32	0	-1.32	0	0.1	-0.225	-0.1	0.225	-0.125	0	0.125	0
4.17	0	1.25	-0.025	-1.275	1.32	0	-1.32	0	0.1	-0.225	-0.1	0.225	-0.125	0	0.125	0
4.2	0	1.25	-0.025	-1.275	1.32	0	-1.32	0	0.1	-0.225	-0.1	0.225	-0.125	0	0.125	0
4.23	0	1.25	-0.025	-1.275	1.32	0	-1.32	0	0.025	-0.175	-0.025	0.175	-0.125	0	0.125	0
4.26	-0.075	1.225	0.05	-1.25	1.32	0	-1.32	0	0.025	-0.175	-0.025	0.175	-0.125	0	0.125	0
4.29	-0.075	1.225	0.05	-1.25	1.32	0	-1.32	0	0.025	-0.175	-0.025	0.175	-0.125	0	0.125	0
4.32	-0.075	1.225	0.05	-1.25	1.32	0	-1.32	0	0	-0.125	0	0.125	-0.125	0	0.125	0
4.35	-0.1	1.2	0.075	-1.225	1.32	0	-1.32	0	0	-0.125	0	0.125	-0.125	0	0.125	0
4.38	-0.1	1.2	0.075	-1.225	1.32	0	-1.32	0	0	-0.125	0	0.125	-0.125	0	0.125	0
4.41	-0.1	1.2	0.075	-1.225	1.32	0	-1.32	0	-0.05	-0.075	0.05	0.075	-0.125	0	0.125	0
4.44	-0.175	1.175	0.15	-1.2	1.32	0	-1.32	0	-0.05	-0.075	0.05	0.075	-0.125	0	0.125	0
4.47	-0.175	1.175	0.15	-1.2	1.32	0	-1.32	0	-0.05	-0.075	0.05	0.075	-0.125	0	0.125	0
4.5	-0.175	1.175	0.15	-1.2	1.32	0	-1.32	0	-0.125	0	0.125	0	-0.125	0	0.125	0
4.53	-0.25	1.15	0.225	-1.175	1.32	0	-1.32	0	-0.125	0	0.125	0	-0.125	0	0.125	0
4.56	-0.25	1.15	0.225	-1.175	1.32	0	-1.32	0	-0.125	0	0.125	0	-0.125	0	0.125	0
4.59	-0.25	1.15	0.225	-1.175	1.32	0	-1.32	0	-0.15	0.05	0.15	-0.05	-0.125	0	0.125	0
4.62	-0.25	1.1	0.225	-1.125	1.32	0	-1.32	0	-0.15	0.05	0.15	-0.05	-0.125	0	0.125	0
4.65	-0.25	1.1	0.225	-1.125	1.32	0	-1.32	0	-0.15	0.05	0.15	-0.05	-0.125	0	0.125	0
4.68	-0.25	1.1	0.225	-1.125	1.32	0	-1.32	0	-0.15	0.05	0.15	-0.05	-0.125	0	0.125	0
4.71	-0.2	1.075	0.175	-1.1	1.32	0	-1.32	0	-0.15	0.05	0.15	-0.05	-0.125	0	0.125	0
4.74	-0.2	1.075	0.175	-1.1	1.32	0	-1.32	0	-0.15	0.05	0.15	-0.05	-0.125	0	0.125	0
4.77	0.025	0.95	-0.05	-0.975	1.32	0	-1.32	0	-0.2	0.05	0.2	-0.05	-0.125	0	0.125	0
4.8	0.025	0.95	-0.05	-0.975	1.32	0	-1.32	0	-0.2	0.05	0.2	-0.05	-0.125	0	0.125	0
4.83	0.025	0.95	-0.05	-0.975	1.32	0	-1.32	0	-0.2	0.05	0.2	-0.05	-0.125	0	0.125	0
4.86	0.25	0.8	-0.275	-0.825	1.32	0	-1.32	0	-0.25	0.05	0.25	-0.05	-0.125	0	0.125	0
4.89	0.25	0.8	-0.275	-0.825	1.32	0	-1.32	0	-0.25	0.05	0.25	-0.05	-0.125	0	0.125	0
4.92	0.375	0.75	-0.4	-0.775	1.32	0	-1.32	0	-0.25	0.05	0.25	-0.05	-0.125	0	0.125	0
4.95	0.375	0.75	-0.4	-0.775	1.32	0	-1.32	0	-0.3	0.025	0.3	-0.025	-0.125	0	0.125	0
4.98	0.375	0.75	-0.4	-0.775	1.32	0	-1.32	0	-0.3	0.025	0.3	-0.025	-0.125	0	0.125	0
5.01	0.475	0.75	-0.5	-0.775	1.32	0	-1.32	0	-0.3	0.025	0.3	-0.025	-0.125	0	0.125	0
5.04	0.475	0.75	-0.5	-0.775	1.32	0	-1.32	0	-0.35	0	0.35	0	-0.125	0	0.125	0
5.07	0.475	0.75	-0.5	-0.775	1.32	0	-1.32	0	-0.35	0	0.35	0	-0.125	0	0.125	0
5.1	0.625	0.75	-0.65	-0.775	1.32	0	-1.32	0	-0.35	0	0.35	0	-0.125	0	0.125	0
5.13	0.625	0.75	-0.65	-0.775	1.32	0	-1.32	0	-0.425	-0.025	0.425	0.025	-0.125	0	0.125	0
5.16	0.75	0.75	-0.775	-0.775	1.32	0	-1.32	0	-0.425	-0.025	0.425	0.025	-0.125	0	0.125	0
5.19	0.75	0.75	-0.775	-0.775	1.32	0	-1.32	0	-0.425	-0.025	0.425	0.025	-0.125	0	0.125	0
5.22	0.75	0.75	-0.775	-0.775	1.32	0	-1.32	0	-0.475	-0.05	0.475	0.05	-0.125	0	0.125	0
5.25	0.825	0.775	-0.85	-0.8	1.32	0	-1.32	0	-0.475	-0.05	0.475	0.05	-0.125	0	0.125	0
5.28	0.825	0.775	-0.85	-0.8	1.32	0	-1.32	0	-0.475	-0.05	0.475	0.05	-0.125	0	0.125	0
5.31	0.825	0.775	-0.85	-0.8	1.32	0	-1.32	0	-0.525	-0.075	0.525	0.075	-0.125	0	0.125	0
5.34	0.85	0.775	-0.875	-0.8	1.32	0	-1.32	0	-0.525	-0.075	0.525	0.075	-0.125	0	0.125	0
5.37	0.85	0.775	-0.875	-0.8	1.32	0	-1.32	0	-0.525	-0.075	0.525	0.075	-0.125	0	0.125	0
5.4	0.85	0.775	-0.875	-0.8	1.32	0	-1.32	0	-0.525	-0.075	0.525	0.075	-0.125	0	0.125	0
5.43	0.85	0.775	-0.875	-0.8	1.32	0	-1.32	0	-0.525	-0.075	0.525	0.075	-0.125	0	0.125	0
5.46	0.85	0.775	-0.875	-0.8	1.32	0	-1.32	0	-0.525	-0.075	0.525	0.075	-0.125	0	0.125	0
5.49	0.85	0.775	-0.875	-0.8	1.32	0	-1.32	0	-0.525	-0.075	0.525	0.075	-0.125	0	0.125	0
5.52	0.85	0.775	-0.875	-0.8	1.32	0	-1.32	0	-0.525	-0.075	0.525	0.075	-0.125	0	0.125	0
5.55	0.85	0.775	-0.875	-0.8	1.32	0	-1.32	0	-0.525	-0.075	0.525	0.075	-0.125	0	0.125	0
5.58	0.9	0.75	-0.925	-0.775	1.32	0	-1.32	0	-0.525	-0.075	0.525	0.075	-0.125	0	0.125	0
5.61	0.9	0.75	-0.925	-0.775	1.32	0	-1.32	0	-0.55	-0.1	0.55	0.1	-0.125	0	0.125	0
5.64	0.9	0.75	-0.925	-0.775	1.32	0	-1.32	0	-0.55	-0.1	0.55	0.1	-0.125	0	0.125	0
5.67	0.975	0.7	-1	-0.725	1.32	0	-1.32	0	-0.55	-0.1	0.55	0.1	-0.125	0	0.125	0
5.7	0.975	0.7	-1	-0.725	1.32	0	-1.32	0	-0.575	-0.1	0.575	0.1	-0.125	0	0.125	0
5.73	1.025	0.65	-1.05	-0.675	1.32	0	-1.32	0	-0.575	-0.1	0.575	0.1	-0.125	0	0.125	0
5.76	1.025	0.65	-1.05	-0.675	1.32	0	-1.32	0	-0.575	-0.1	0.575	0.1	-0.125	0	0.125	0
5.79	1.025	0.65	-1.05	-0.675	1.32	0	-1.32	0	-0.6	-0.1	0.6	0.1	-0.125	0	0.125	0
5.82	1.025	0.65	-1.05	-0.675	1.32	0	-1.32	0	-0.6	-0.1	0.6	0.1	-0.125	0	0.125	0
5.85	1.025	0.65	-1.05	-0.675	1.32	0	-1.32	0	-0.65	-0.125	0.65	0.125	-0.125	0	0.125	0
5.88	1.025	0.65	-1.05	-0.675	1.32	0	-1.32	0	-0.65	-0.125	0.65	0.125	-0.125	0	0.125	0
5.91	1.025	0.65	-1.05	-0.675	1.32	0	-1.32	0	-0.65	-0.125	0.65	0.125	-0.125	0	0.125	0
5.94	1.025	0.65	-1.05	-0.675	1.32	0	-1.32	0	-0.65	-0.125	0.65	0.125	-0.125	0	0.125	0
5.97	1.025	0.65	-1.05	-0.675	1.32	0	-1.32	0	-0.675	-0.125	0.675	0.125	-0.125	0	0.125	0
6	1.05	0.65	-1.075	-0.675	1.32	0	-1.32	0	-0.675	-0.125	0.675	0.125	-0.125	0	0.125	0
6.03	1.05	0.65	-1.075	-0.675	1.32	0	-1.32	0	-0.675	-0.125	0.675	0.125	-0.125	0	0.125	0
6.06	1.125	0.65	-1.15	-0.675	1.32	0	-1.32	0	-0.7	-0.125	0.7	0.125	-0.125	0	0.125	0
6.09	1.125	0.65	-1.15	-0.675	1.32	0	-1.32	0	-0.7	-0.125	0.7	0.125	-0.125	0	0.125	0
6.12	1.125	0.65	-1.15	-0.675	1.32	0	-1.32	0	-0.7	-0.125	0.7	0.125	-0.125	0	0.125	0
6.15	1.225	0.6	-1.25	-0.625	1.32	0	-1.32	0	-0.725	-0.15	0.725	0.15	-0.125	0	0.125	0
6.18	1.225	0.6	-1.25	-0.625	1.32	0	-1.32	0	-0.725	-0.15	0.725	0.15	-0.125	0	0.125	0
6.21	1.225	0.6	-1.25	-0.625	1.32	0	-1.32	0	-0.725	-0.15	0.725	0.15	-0.125	0	0.125	0
6.24	1.275	0.6	-1.3	-0.625	1.32	0	-1.32	0	-0.75	-0.15	0.75	0.15	-0.125	0	0.125	0
6.27	1.275	0.6	-1.3	-0.625	1.32	0	-1.32	0	-0.75	-0.15	0.75	0.15	-0.125	0	0.125	0
6.3	1.275	0.6	-1.3	-0.625	1.32	0	-1.32	0	-0.75	-0.15	0.75	0.15	-0.125	0	0.125	0
6.33	1.3	0.6	-1.325	-0.625	1.32	0	-1.32	0	-0.75	-0.175	0.75	0.175	-0.125	0	0.125	0
6.36	1.3	0.6	-1.325	-0.625	1.32	0	-1.32	0	-0.75	-0.175	0.75	0.175	-0.125	0	0.125	0
6.39	1.3	0.6	-1.325	-0.625	1.32	0	-1.32	0	-0.75	-0.175	0.75	0.175	-0.125	0	0.125	0
6.42	1.35	0.6	-1.375	-0.625	1.32	0	-1.32	0	-0.75	-0.175	0.75	0.175	-0.125	0	0.125	0
6.45	1.35	0.6	-1.375	-0.625	1.32	0	-1.32	0	-0.75	-0.175	0.75	0.175	-0.125	0	0.125	0
6.48	1.375	0.6	-1.4	-0.625	1.32	0	-1.32	0	-0.725	-0.175	0.725	0.175	-0.125	0	0.125	0
6.51	1.375	0.6	-1.4	-0.625	1.32	0	-1.32	0	-0.725	-0.175	0.725	0.175	-0.125	0	0.125	0
6.54	1.375	0.6	-1.4	-0.625	1.32	0	-1.32	0	-0.725	-0.175	0.725	0.175	-0.125	0	0.125	0
6.57	1.4	0.6	-1.425	-0.625	1.32	0	-1.32	0	-0.725	-0.2	0.725	0.2	-0.125	0	0.125	0
6.6	1.4	0.6	-1.425	-0.625	1.32	0	-1.32	0	-0.725	-0.2	0.725	0.2	-0.125	0	0.125	0
6.63	1.4	0.6	-1.425	-0.625	1.32	0	-1.32	0	-0.725	-0.2	0.725	0.2	-0.125	0	0.125	0
6.66	1.4	0.6	-1.425	-0.625	1.32	0	-1.32	0	-0.725	-0.2	0.725	0.2	-0.125	0	0.125	0
6.69	1.4	0.6	-1.425	-0.625	1.32	0	-1.32	0	-0.725	-0.2	0.725	0.2	-0.125	0	0.125	0
6.72	1.425	0.6	-1.45	-0.625	1.32	0	-1.32	0	-0.725	-0.2	0.725	0.2	-0.125	0	0.125	0
6.75	1.425	0.6	-1.45	-0.625	1.32	0	-1.32	0	-0.725	-0.2	0.725	0.2	-0.125	0	0.125	0
6.78	1.425	0.6	-1.45	-0.625	1.32	0	-1.32	0	-0.725	-0.2	0.725	0.2	-0.125	0	0.125	0
6.81	1.425	0.625	-1.45	-0.65	1.32	0	-1.32	0	-0.725	-0.2	0.725	0.2	-0.125	0	0.125	0
6.84	1.425	0.625	-1.45	-0.65	1.32	0	-1.32	0	-0.675	-0.25	0.675	0.25	-0.125	0	0.125	0
6.87	1.425	0.625	-1.45	-0.65	1.32	0	-1.32	0	-0.675	-0.25	0.675	0.25	-0.125	0	0.125	0
6.9	1.425	0.625	-1.45	-0.65	1.32	0	-1.32	0	-0.675	-0.25	0.675	0.25	-0.125	0	0.125	0
6.93	1.425	0.625	-1.45	-0.65	1.32	0	-1.32	0	-0.625	-0.35	0.625	0.35	-0.125	0	0.125	0
6.96	1.425	0.65	-1.45	-0.675	1.32	0	-1.32	0	-0.625	-0.35	0.625	0.35	-0.125	0	0.125	0
6.99	1.425	0.65	-1.45	-0.675	1.32	0	-1.32	0	-0.625	-0.35	0.625	0.35	-0.125	0	0.125	0
7.02	1.425	0.65	-1.45	-0.675	1.32	0	-1.32	0	-0.6	-0.35	0.6	0.35	-0.125	0	0.125	0
7.05	1.425	0.675	-1.45	-0.7	1.32	0	-1.32	0	-0.6	-0.35	0.6	0.35	-0.125	0	0.125	0
7.08	1.425	0.675	-1.45	-0.7	1.32	0	-1.32	0	-0.6	-0.35	0.6	0.35	-0.125	0	0.125	0
7.11	1.425	0.675	-1.45	-0.7	1.32	0	-1.32	0	-0.5	-0.35	0.5	0.35	-0.125	0	0.125	0
7.14	1.425	0.675	-1.45	-0.7	1.32	0	-1.32	0	-0.5	-0.35	0.5	0.35	-0.125	0	0.125	0
7.17	1.425	0.675	-1.45	-0.7	1.32	0	-1.32	0	-0.5	-0.35	0.5	0.35	-0.125	0	0.125	0
7.2	1.425	0.7	-1.45	-0.725	1.32	0	-1.32	0	-0.45	-0.35	0.45	0.35	-0.125	0	0.125	0
7.23	1.425	0.7	-1.45	-0.725	1.32	0	-1.32	0	-0.45	-0.35	0.45	0.35	-0.125	0	0.125	0
7.26	1.425	0.7	-1.45	-0.725	1.32	0	-1.32	0	-0.45	-0.35	0.45	0.35	-0.125	0	0.125	0
7.29	1.425	0.725	-1.45	-0.75	1.32	0	-1.32	0	-0.375	-0.325	0.375	0.325	-0.125	0	0.125	0
7.32	1.425	0.725	-1.45	-0.75	1.32	0	-1.32	0	-0.375	-0.325	0.375	0.325	-0.125	0	0.125	0
7.35	1.425	0.725	-1.45	-0.75	1.32	0	-1.32	0	-0.375	-0.325	0.375	0.325	-0.125	0	0.125	0
7.38	1.425	0.725	-1.45	-0.75	1.32	0	-1.32	0	-0.35	-0.325	0.35	0.325	-0.125	0	0.125	0
7.41	1.425	0.725	-1.45	-0.75	1.32	0	-1.32	0	-0.35	-0.325	0.35	0.325	-0.125	0	0.125	0
7.44	1.425	0.725	-1.45	-0.75	1.32	0	-1.32	0	-0.35	-0.325	0.35	0.325	-0.125	0	0.125	0
7.47	1.425	0.75	-1.45	-0.775	1.32	0	-1.32	0	-0.3	-0.3	0.3	0.3	-0.125	0	0.125	0
7.5	1.425	0.75	-1.45	-0.775	1.32	0	-1.32	0	-0.3	-0.3	0.3	0.3	-0.125	0	0.125	0
7.53	1.425	0.75	-1.45	-0.775	1.32	0	-1.32	0	-0.3	-0.3	0.3	0.3	-0.125	0	0.125	0
7.56	1.45	0.8	-1.475	-0.825	1.32	0	-1.32	0	-0.225	-0.3	0.225	0.3	-0.125	0	0.125	0
7.59	1.45	0.8	-1.475	-0.825	1.32	0	-1.32	0	-0.225	-0.3	0.225	0.3	-0.125	0	0.125	0
7.62	1.45	0.825	-1.475	-0.85	1.32	0	-1.32	0	-0.225	-0.3	0.225	0.3	-0.125	0	0.125	0
7.65	1.45	0.825	-1.475	-0.85	1.32	0	-1.32	0	-0.175	-0.325	0.175	0.325	-0.125	0	0.125	0
7.68	1.45	0.825	-1.475	-0.85	1.32	0	-1.32	0	-0.175	-0.325	0.175	0.325	-0.125	0	0.125	0
7.71	1.45	0.875	-1.475	-0.9	1.32	0	-1.32	0	-0.175	-0.325	0.175	0.325	-0.125	0	0.125	0
7.74	1.45	0.875	-1.475	-0.9	1.32	0	-1.32	0	-0.075	-0.375	0.075	0.375	-0.125	0	0.125	0
7.77	1.45	0.875	-1.475	-0.9	1.32	0	-1.32	0	-0.075	-0.375	0.075	0.375	-0.125	0	0.125	0
7.8	1.45	0.875	-1.475	-0.9	1.32	0	-1.32	0	-0.075	-0.375	0.075	0.375	-0.125	0	0.125	0
7.83	1.45	0.875	-1.475	-0.9	1.32	0	-1.32	0	0	-0.375	0	0.375	-0.125	0	0.125	0
7.86	1.45	0.875	-1.475	-0.9	1.32	0	-1.32	0	0	-0.375	0	0.375	-0.125	0	0.125	0
7.89	1.45	0.9	-1.475	-0.925	1.32	0	-1.32	0	0	-0.375	0	0.375	-0.125	0	0.125	0
7.92	1.45	0.9	-1.475	-0.925	1.32	0	-1.32	0	0.05	-0.4	-0.05	0.4	-0.125	0	0.125	0
7.95	1.425	0.9	-1.45	-0.925	1.32	0	-1.32	0	0.05	-0.4	-0.05	0.4	-0.125	0	0.125	0
7.98	1.425	0.9	-1.45	-0.925	1.32	0	-1.32	0	0.05	-0.4	-0.05	0.4	-0.125	0	0.125	0
8.01	1.425	0.9	-1.45	-0.925	1.32	0	-1.32	0	0.05	-0.425	-0.05	0.425	-0.125	0	0.125	0
8.04	1.425	0.9	-1.45	-0.925	1.32	0	-1.32	0	0.05	-0.425	-0.05	0.425	-0.125	0	0.125	0
8.07	1.425	0.9	-1.45	-0.925	1.32	0	-1.32	0	0.05	-0.425	-0.05	0.425	-0.125	0	0.125	0
8.1	1.425	0.9	-1.45	-0.925	1.32	0	-1.32	0	0.1	-0.45	-0.1	0.45	-0.125	0	0.125	0
8.13	1.425	0.9	-1.45	-0.925	1.32	0	-1.32	0	0.1	-0.45	-0.1	0.45	-0.125	0.025	0.125	-0.025
8.16	1.425	0.9	-1.45	-0.925	1.32	0	-1.32	0	0.1	-0.45	-0.1	0.45	-0.125	0.025	0.125	-0.025
8.19	1.425	0.9	-1.45	-0.925	1.32	0	-1.32	0	0.15	-0.475	-0.15	0.475	-0.125	0.025	0.125	-0.025
8.22	1.425	0.9	-1.45	-0.925	1.32	0	-1.32	0	0.15	-0.475	-0.15	0.475	-0.125	0.025	0.125	-0.025
8.25	1.425	0.9	-1.45	-0.925	1.32	0	-1.32	0	0.15	-0.475	-0.15	0.475	-0.125	0.05	0.125	-0.05
8.28	1.425	0.925	-1.45	-0.95	1.32	0	-1.32	0	0.225	-0.525	-0.225	0.525	-0.125	0.05	0.125	-0.05
8.31	1.425	0.925	-1.45	-0.95	1.32	0	-1.32	0	0.225	-0.525	-0.225	0.525	-0.125	0.05	0.125	-0.05
8.34	1.425	0.925	-1.45	-0.95	1.32	0	-1.32	0	0.225	-0.525	-0.225	0.525	-0.125	0.05	0.125	-0.05
8.37	1.4	0.95	-1.425	-0.975	1.32	0	-1.32	0	0.275	-0.575	-0.275	0.575	-0.125	0.05	0.125	-0.05
8.4	1.4	0.95	-1.425	-0.975	1.32	0	-1.32	0	0.275	-0.575	-0.275	0.575	-0.125	0.05	0.125	-0.05
8.43	1.4	0.95	-1.425	-0.975	1.32	0	-1.32	0	0.275	-0.575	-0.275	0.575	-0.125	0.05	0.125	-0.05
8.46	1.375	1.025	-1.4	-1.05	1.32	0	-1.32	0	0.3	-0.575	-0.3	0.575	-0.125	0.05	0.125	-0.05
8.49	1.375	1.025	-1.4	-1.05	1.32	0	-1.32	0	0.3	-0.575	-0.3	0.575	-0.125	0.05	0.125	-0.05
8.52	1.375	1.025	-1.4	-1.05	1.32	0	-1.32	0	0.3	-0.575	-0.3	0.575	-0.125	0.05	0.125	-0.05
8.55	1.3	1.1	-1.325	-1.125	1.32	0	-1.32	0	0.375	-0.575	-0.375	0.575	-0.125	0.05	0.125	-0.05
8.58	1.3	1.1	-1.325	-1.125	1.32	0	-1.32	0	0.375	-0.575	-0.375	0.575	-0.125	0.05	0.125	-0.05
8.61	1.225	1.2	-1.25	-1.225	1.32	0	-1.32	0	0.375	-0.575	-0.375	0.575	-0.125	0.05	0.125	-0.05
8.64	1.225	1.2	-1.25	-1.225	1.32	0	-1.32	0	0.425	-0.575	-0.425	0.575	-0.125	0.05	0.125	-0.05
8.67	1.225	1.2	-1.25	-1.225	1.32	0	-1.32	0	0.425	-0.575	-0.425	0.575	-0.125	0.05	0.125	-0.05
8.7	1.175	1.25	-1.2	-1.275	1.32	0	-1.32	0	0.425	-0.575	-0.425	0.575	-0.1	0.05	0.1	-0.05
8.73	1.175	1.25	-1.2	-1.275	1.32	0	-1.32	0	0.425	-0.575	-0.425	0.575	-0.1	0.05	0.1	-0.05
8.76	1.175	1.25	-1.2	-1.275	1.32	0	-1.32	0	0.475	-0.575	-0.475	0.575	-0.075	0.05	0.075	-0.05
8.79	1.175	1.3	-1.2	-1.325	1.32	0	-1.32	0	0.475	-0.575	-0.475	0.575	-0.075	0.05	0.075	-0.05
8.82	1.175	1.3	-1.2	-1.325	1.32	0	-1.32	0	0.475	-0.575	-0.475	0.575	-0.05	0.05	0.05	-0.05
8.85	1.175	1.325	-1.2	-1.35	1.3	0	-1.3	0	0.525	-0.6	-0.525	0.6	-0.025	0.075	0.025	-0.075
8.88	1.175	1.325	-1.2	-1.35	1.28	0	-1.28	0	0.525	-0.6	-0.525	0.6	0	0.1	0	-0.1
8.91	1.175	1.325	-1.2	-1.35	1.26	0	-1.26	0	0.525	-0.6	-0.525	0.6	0.025	0.1	-0.025	-0.1
8.94	1.175	1.375	-1.2	-1.4	1.24	0	-1.24	0	0.6	-0.625	-0.6	0.625	0.05	0.125	-0.05	-0.125
8.97	1.175	1.375	-1.2	-1.4	1.22	0	-1.22	0	0.6	-0.625	-0.6	0.625	0.05	0.125	-0.05	-0.125
9	1.175	1.375	-1.2	-1.4	1.2	0	-1.2	0	0.625	-0.675	-0.625	0.675	0.075	0.15	-0.075	-0.15
9.03	1.175	1.425	-1.2	-1.45	1.18	0	-1.18	0	0.625	-0.675	-0.625	0.675	0.1	0.2	-0.1	-0.2
9.06	1.175	1.425	-1.2	-1.45	1.16	0	-1.16	0	0.625	-0.675	-0.625	0.675	0.125	0.225	-0.125	-0.225
9.09	1.175	1.425	-1.2	-1.45	1.14	0	-1.14	0	0.65	-0.725	-0.65	0.725	0.15	0.25	-0.15	-0.25
9.12	1.2	1.425	-1.225	-1.45	1.12	0	-1.12	0	0.65	-0.725	-0.65	0.725	0.175	0.275	-0.175	-0.275
9.15	1.2	1.425	-1.225	-1.45	1.1	0	-1.1	0	0.65	-0.725	-0.65	0.725	0.175	0.275	-0.175	-0.275
9.18	1.2	1.425	-1.225	-1.45	1.08	0	-1.08	0	0.725	-0.85	-0.725	0.85	0.2	0.275	-0.2	-0.275
9.21	1.2	1.475	-1.225	-1.5	1.06	0	-1.06	0	0.725	-0.85	-0.725	0.85	0.225	0.3	-0.225	-0.3
9.24	1.2	1.475	-1.225	-1.5	1.04	0	-1.04	0	0.725	-0.85	-0.725	0.85	0.225	0.3	-0.225	-0.3
9.27	1.175	1.525	-1.2	-1.55	1.02	0	-1.02	0	0.8	-0.925	-0.8	0.925	0.225	0.3	-0.225	-0.3
9.3	1.175	1.525	-1.2	-1.55	1	0	-1	0	0.8	-0.925	-0.8	0.925	0.225	0.3	-0.225	-0.3
9.33	1.175	1.525	-1.2	-1.55	0.98	0	-0.98	0	0.8	-0.925	-0.8	0.925	0.225	0.3	-0.225	-0.3
9.36	1.175	1.55	-1.2	-1.575	0.96	0	-0.96	0	0.8	-0.925	-0.8	0.925	0.225	0.3	-0.225	-0.3
9.39	1.175	1.55	-1.2	-1.575	0.94	0	-0.94	0	0.825	-0.975	-0.825	0.975	0.225	0.3	-0.225	-0.3
9.42	1.175	1.55	-1.2	-1.575	0.94	0	-0.94	0	0.825	-0.975	-0.825	0.975	0.225	0.3	-0.225	-0.3
9.45	1.15	1.6	-1.175	-1.625	0.92	0	-0.92	0	0.825	-0.975	-0.825	0.975	0.225	0.3	-0.225	-0.3
9.48	1.15	1.6	-1.175	-1.625	0.9	0	-0.9	0	0.85	-1.025	-0.85	1.025	0.225	0.3	-0.225	-0.3
9.51	1.125	1.65	-1.15	-1.675	0.9	0	-0.9	0	0.85	-1.025	-0.85	1.025	0.225	0.3	-0.225	-0.3
9.54	1.125	1.65	-1.15	-1.675	0.88	0	-0.88	0	0.85	-1.025	-0.85	1.025	0.225	0.3	-0.225	-0.3
9.57	1.125	1.65	-1.15	-1.675	0.88	0	-0.88	0	0.875	-1.025	-0.875	1.025	0.225	0.325	-0.225	-0.325
9.6	1.075	1.725	-1.1	-1.75	0.86	0	-0.86	0	0.875	-1.025	-0.875	1.025	0.225	0.325	-0.225	-0.325
9.63	1.075	1.725	-1.1	-1.75	0.86	0	-0.86	0	0.85	-1.025	-0.85	1.025	0.225	0.35	-0.225	-0.35
9.66	1.075	1.725	-1.1	-1.75	0.86	0	-0.86	0	0.85	-1.025	-0.85	1.025	0.225	0.375	-0.225	-0.375
9.69	1	1.8	-1.025	-1.825	0.86	0	-0.86	0	0.85	-1.025	-0.85	1.025	0.225	0.4	-0.225	-0.4
9.72	1	1.8	-1.025	-1.825	0.86	0	-0.86	0	0.85	-1.025	-0.85	1.025	0.225	0.425	-0.225	-0.425
9.75	1	1.8	-1.025	-1.825	0.86	0	-0.86	0	0.85	-1.025	-0.85	1.025	0.225	0.45	-0.225	-0.45
9.78	0.975	1.825	-1	-1.85	0.84	0	-0.84	0	0.85	-1.025	-0.85	1.025	0.225	0.475	-0.225	-0.475
9.81	0.975	1.825	-1	-1.85	0.82	0	-0.82	0	0.85	-1.025	-0.85	1.025	0.225	0.475	-0.225	-0.475
9.84	0.95	1.85	-0.975	-1.875	0.8	0	-0.8	0	0.85	-1.05	-0.85	1.05	0.225	0.5	-0.225	-0.5
9.87	0.95	1.85	-0.975	-1.875	0.78	0	-0.78	0	0.85	-1.05	-0.85	1.05	0.225	0.525	-0.225	-0.525
9.9	0.95	1.9	-0.975	-1.925	0.76	0	-0.76	0	0.85	-1.05	-0.85	1.05	0.225	0.525	-0.225	-0.525
9.93	0.95	1.9	-0.975	-1.925	0.74	0	-0.74	0	0.875	-1.05	-0.875	1.05	0.225	0.525	-0.225	-0.525
9.96	0.95	1.9	-0.975	-1.925	0.72	0	-0.72	0	0.875	-1.05	-0.875	1.05	0.225	0.525	-0.225	-0.525
9.99	0.95	1.925	-0.975	-1.95	0.7	0	-0.7	0	0.875	-1.05	-0.875	1.05	0.225	0.525	-0.225	-0.525
10.02	0.95	1.925	-0.975	-1.95	0.68	0	-0.68	0	0.875	-1.05	-0.875	1.05	0.225	0.525	-0.225	-0.525
10.05	0.95	1.925	-0.975	-1.95	0.66	0	-0.66	0	0.875	-1.05	-0.875	1.05	0.225	0.55	-0.225	-0.55
10.08	0.925	1.975	-0.95	-2	0.62	0	-0.62	0	0.875	-1.05	-0.875	1.05	0.225	0.575	-0.225	-0.575
10.11	0.925	1.975	-0.95	-2	0.58	0	-0.58	0	0.875	-1.1	-0.875	1.1	0.225	0.575	-0.225	-0.575
10.14	0.925	1.975	-0.95	-2	0.54	0	-0.54	0	0.875	-1.1	-0.875	1.1	0.225	0.575	-0.225	-0.575
10.17	0.9	2.025	-0.925	-2.05	0.52	0	-0.52	0	0.875	-1.1	-0.875	1.1	0.225	0.575	-0.225	-0.575
10.2	0.9	2.025	-0.925	-2.05	0.48	0	-0.48	0	0.9	-1.15	-0.9	1.15	0.225	0.575	-0.225	-0.575
10.23	0.9	2.025	-0.925	-2.05	0.44	0	-0.44	0	0.9	-1.15	-0.9	1.15	0.225	0.575	-0.225	-0.575
10.26	0.9	2.075	-0.925	-2.1	0.4	0	-0.4	0	0.9	-1.15	-0.9	1.15	0.225	0.575	-0.225	-0.575
10.29	0.9	2.075	-0.925	-2.1	0.38	0	-0.38	0	0.9	-1.15	-0.9	1.15	0.225	0.575	-0.225	-0.575
10.32	0.875	2.15	-0.9	-2.175	0.36	0	-0.36	0	0.9	-1.15	-0.9	1.15	0.225	0.575	-0.225	-0.575
10.35	0.875	2.15	-0.9	-2.175	0.34	0	-0.34	0	0.9	-1.15	-0.9	1.15	0.225	0.575	-0.225	-0.575
10.38	0.875	2.15	-0.9	-2.175	0.32	0	-0.32	0	0.875	-1.175	-0.875	1.175	0.225	0.575	-0.225	-0.575
10.41	0.85	2.175	-0.875	-2.2	0.3	0	-0.3	0	0.875	-1.175	-0.875	1.175	0.225	0.575	-0.225	-0.575
10.44	0.85	2.175	-0.875	-2.2	0.28	0	-0.28	0	0.875	-1.175	-0.875	1.175	0.225	0.575	-0.225	-0.575
10.47	0.85	2.175	-0.875	-2.2	0.26	0	-0.26	0	0.875	-1.175	-0.875	1.175	0.225	0.575	-0.225	-0.575
10.5	0.85	2.2	-0.875	-2.225	0.24	0	-0.24	0	0.875	-1.225	-0.875	1.225	0.225	0.575	-0.225	-0.575
10.53	0.85	2.2	-0.875	-2.225	0.22	0	-0.22	0	0.875	-1.225	-0.875	1.225	0.225	0.575	-0.225	-0.575
10.56	0.85	2.2	-0.875	-2.225	0.2	0	-0.2	0	0.875	-1.225	-0.875	1.225	0.225	0.575	-0.225	-0.575
10.59	0.85	2.25	-0.875	-2.275	0.18	0	-0.18	0	0.875	-1.25	-0.875	1.25	0.225	0.575	-0.225	-0.575
10.62	0.85	2.25	-0.875	-2.275	0.16	0	-0.16	0	0.875	-1.25	-0.875	1.25	0.225	0.575	-0.225	-0.575
10.65	0.8	2.3	-0.825	-2.325	0.14	0	-0.14	0	0.875	-1.275	-0.875	1.275	0.225	0.575	-0.225	-0.575
10.68	0.8	2.3	-0.825	-2.325	0.12	0	-0.12	0	0.875	-1.275	-0.875	1.275	0.225	0.6	-0.225	-0.6
10.71	0.8	2.3	-0.825	-2.325	0.1	0	-0.1	0	0.875	-1.275	-0.875	1.275	0.225	0.6	-0.225	-0.6
10.74	0.725	2.4	-0.75	-2.425	0.08	0	-0.08	0	0.875	-1.275	-0.875	1.275	0.225	0.6	-0.225	-0.6
10.77	0.725	2.4	-0.75	-2.425	0.06	0	-0.06	0	0.875	-1.275	-0.875	1.275	0.225	0.6	-0.225	-0.6
10.8	0.725	2.4	-0.75	-2.425	0.04	0	-0.04	0	0.875	-1.275	-0.875	1.275	0.225	0.6	-0.225	-0.6
10.83	0.625	2.5	-0.65	-2.525	0.02	0	-0.02	0	0.875	-1.275	-0.875	1.275	0.225	0.625	-0.225	-0.625
10.86	0.625	2.5	-0.65	-2.525	0	0	0	0	0.875	-1.275	-0.875	1.275	0.225	0.65	-0.225	-0.65
10.89	0.625	2.5	-0.65	-2.525	-0.02	0	0.02	0	0.875	-1.275	-0.875	1.275	0.225	0.675	-0.225	-0.675
10.92	0.575	2.55	-0.6	-2.575	-0.04	0	0.04	0	0.875	-1.275	-0.875	1.275	0.225	0.675	-0.225	-0.675
10.95	0.575	2.55	-0.6	-2.575	-0.06	0	0.06	0	0.875	-1.275	-0.875	1.275	0.225	0.675	-0.225	-0.675
10.98	0.575	2.55	-0.6	-2.575	-0.08	0	0.08	0	0.875	-1.275	-0.875	1.275	0.225	0.675	-0.225	-0.675
11.01	0.525	2.55	-0.55	-2.575	-0.1	0	0.1	0	0.875	-1.275	-0.875	1.275	0.225	0.675	-0.225	-0.675
11.04	0.525	2.55	-0.55	-2.575	-0.12	0	0.12	0	0.875	-1.275	-0.875	1.275	0.225	0.675	-0.225	-0.675
11.07	0.5	2.55	-0.525	-2.575	-0.14	0	0.14	0	0.875	-1.275	-0.875	1.275	0.225	0.675	-0.225	-0.675
11.1	0.5	2.55	-0.525	-2.575	-0.16	0	0.16	0	0.875	-1.275	-0.875	1.275	0.225	0.675	-0.225	-0.675
11.13	0.5	2.55	-0.525	-2.575	-0.18	0	0.18	0	0.875	-1.275	-0.875	1.275	0.225	0.675	-0.225	-0.675
11.16	0.45	2.55	-0.475	-2.575	-0.18	0	0.18	0	0.875	-1.275	-0.875	1.275	0.225	0.675	-0.225	-0.675
11.19	0.45	2.55	-0.475	-2.575	-0.2	0	0.2	0	0.875	-1.275	-0.875	1.275	0.225	0.675	-0.225	-0.675
11.22	0.45	2.55	-0.475	-2.575	-0.22	0	0.22	0	0.875	-1.275	-0.875	1.275	0.225	0.675	-0.225	-0.675
11.25	0.4	2.55	-0.425	-2.575	-0.24	0	0.24	0	0.875	-1.275	-0.875	1.275	0.225	0.675	-0.225	-0.675
11.28	0.4	2.55	-0.425	-2.575	-0.26	0	0.26	0	0.875	-1.275	-0.875	1.275	0.225	0.675	-0.225	-0.675
11.31	0.4	2.55	-0.425	-2.575	-0.26	0	0.26	0	0.9	-1.3	-0.9	1.3	0.225	0.7	-0.225	-0.7
11.34	0.4	2.5	-0.425	-2.525	-0.26	0	0.26	0	0.9	-1.3	-0.9	1.3	0.225	0.725	-0.225	-0.725
11.37	0.4	2.5	-0.425	-2.525	-0.26	0	0.26	0	0.9	-1.3	-0.9	1.3	0.225	0.75	-0.225	-0.75
11.4	0.4	2.4	-0.425	-2.425	-0.26	0	0.26	0	0.925	-1.325	-0.925	1.325	0.225	0.775	-0.225	-0.775
11.43	0.4	2.4	-0.425	-2.425	-0.26	0	0.26	0	0.925	-1.325	-0.925	1.325	0.225	0.8	-0.225	-0.8
11.46	0.4	2.4	-0.425	-2.425	-0.26	0	0.26	0	0.925	-1.325	-0.925	1.325	0.225	0.825	-0.225	-0.825
11.49	0.35	2.2	-0.375	-2.225	-0.26	0	0.26	0	0.9	-1.325	-0.9	1.325	0.225	0.85	-0.225	-0.85
11.52	0.35	2.2	-0.375	-2.225	-0.26	0	0.26	0	0.9	-1.325	-0.9	1.325	0.225	0.85	-0.225	-0.85
11.55	0.35	2.2	-0.375	-2.225	-0.26	0	0.26	0	0.9	-1.325	-0.9	1.325	0.225	0.875	-0.225	-0.875
11.58	0.275	2.125	-0.3	-2.15	-0.26	0	0.26	0	0.875	-1.35	-0.875	1.35	0.225	0.9	-0.225	-0.9
11.61	0.275	2.125	-0.3	-2.15	-0.26	0	0.26	0	0.875	-1.35	-0.875	1.35	0.225	0.925	-0.225	-0.925
11.64	0.2	2.075	-0.225	-2.1	-0.26	0	0.26	0	0.875	-1.35	-0.875	1.35	0.225	0.95	-0.225	-0.95
11.67	0.2	2.075	-0.225	-2.1	-0.26	0	0.26	0	0.875	-1.35	-0.875	1.35	0.225	0.95	-0.225	-0.95
11.7	0.2	2.075	-0.225	-2.1	-0.26	0	0.26	0	0.875	-1.35	-0.875	1.35	0.225	0.95	-0.225	-0.95
11.73	0.225	2	-0.25	-2.025	-0.26	0	0.26	0	0.875	-1.35	-0.875	1.35	0.225	0.95	-0.225	-0.95
11.76	0.225	2	-0.25	-2.025	-0.26	0	0.26	0	0.875	-1.375	-0.875	1.375	0.225	0.95	-0.225	-0.95
11.79	0.25	1.875	-0.275	-1.9	-0.26	0	0.26	0	0.875	-1.375	-0.875	1.375	0.225	0.95	-0.225	-0.95
11.82	0.25	1.875	-0.275	-1.9	-0.26	0	0.26	0	0.875	-1.375	-0.875	1.375	0.225	0.95	-0.225	-0.95
11.85	0.25	1.875	-0.275	-1.9	-0.26	0	0.26	0	0.9	-1.375	-0.9	1.375	0.225	0.95	-0.225	-0.95
11.88	0.175	1.75	-0.2	-1.775	-0.26	0	0.26	0	0.9	-1.375	-0.9	1.375	0.225	0.95	-0.225	-0.95
11.91	0.175	1.75	-0.2	-1.775	-0.26	0	0.26	0	0.9	-1.375	-0.9	1.375	0.225	0.95	-0.225	-0.95
11.94	0.175	1.75	-0.2	-1.775	-0.26	0	0.26	0	0.9	-1.45	-0.9	1.45	0.225	0.95	-0.225	-0.95
11.97	0.125	1.675	-0.15	-1.7	-0.26	0	0.26	0	0.9	-1.45	-0.9	1.45	0.225	0.95	-0.225	-0.95
12	0.125	1.675	-0.15	-1.7	-0.26	0	0.26	0	0.9	-1.45	-0.9	1.45	0.225	0.95	-0.225	-0.95
12.03	0.125	1.675	-0.15	-1.7	-0.26	0	0.26	0	0.9	-1.55	-0.9	1.55	0.225	0.95	-0.225	-0.95
12.06	0.125	1.625	-0.15	-1.65	-0.26	0	0.26	0	0.9	-1.55	-0.9	1.55	0.225	0.975	-0.225	-0.975
12.09	0.125	1.625	-0.15	-1.65	-0.26	0	0.26	0	0.9	-1.55	-0.9	1.55	0.225	1	-0.225	-1
12.12	0.05	1.55	-0.075	-1.575	-0.26	0	0.26	0	0.9	-1.55	-0.9	1.55	0.225	1.025	-0.225	-1.025
12.15	0.05	1.55	-0.075	-1.575	-0.26	0	0.26	0	0.925	-1.6	-0.925	1.6	0.225	1.05	-0.225	-1.05
12.18	0.05	1.55	-0.075	-1.575	-0.26	0	0.26	0	0.925	-1.6	-0.925	1.6	0.225	1.075	-0.225	-1.075
12.21	0	1.45	-0.025	-1.475	-0.26	0	0.26	0	0.925	-1.6	-0.925	1.6	0.225	1.1	-0.225	-1.1
12.24	0	1.45	-0.025	-1.475	-0.26	0	0.26	0	0.925	-1.7	-0.925	1.7	0.225	1.125	-0.225	-1.125
12.27	0	1.45	-0.025	-1.475	-0.26	0	0.26	0	0.925	-1.7	-0.925	1.7	0.225	1.15	-0.225	-1.15
12.3	-0.025	1.375	0	-1.4	-0.26	0	0.26	0	0.925	-1.7	-0.925	1.7	0.225	1.175	-0.225	-1.175
12.33	-0.025	1.375	0	-1.4	-0.26	0	0.26	0	0.95	-1.75	-0.95	1.75	0.225	1.175	-0.225	-1.175
12.36	-0.075	1.35	0.05	-1.375	-0.26	0	0.26	0	0.95	-1.75	-0.95	1.75	0.225	1.175	-0.225	-1.175
12.39	-0.075	1.35	0.05	-1.375	-0.26	0	0.26	0	0.95	-1.75	-0.95	1.75	0.225	1.175	-0.225	-1.175
12.42	-0.075	1.35	0.05	-1.375	-0.26	0	0.26	0	0.95	-1.775	-0.95	1.775	0.225	1.175	-0.225	-1.175
12.45	-0.075	1.35	0.05	-1.375	-0.26	0	0.26	0	0.95	-1.775	-0.95	1.775	0.225	1.175	-0.225	-1.175
12.48	-0.075	1.35	0.05	-1.375	-0.26	0	0.26	0	0.95	-1.775	-0.95	1.775	0.225	1.175	-0.225	-1.175
12.51	-0.075	1.35	0.05	-1.375	-0.26	0	0.26	0	0.925	-1.8	-0.925	1.8	0.225	1.175	-0.225	-1.175
12.54	-0.05	1.35	0.025	-1.375	-0.26	0	0.26	0	0.925	-1.8	-0.925	1.8	0.225	1.175	-0.225	-1.175
12.57	-0.05	1.35	0.025	-1.375	-0.26	0	0.26	0	0.925	-1.8	-0.925	1.8	0.225	1.175	-0.225	-1.175
12.6	0.075	1.3	-0.1	-1.325	-0.26	0	0.26	0	0.925	-1.8	-0.925	1.8	0.225	1.2	-0.225	-1.2
12.63	0.075	1.3	-0.1	-1.325	-0.26	0	0.26	0	0.925	-1.8	-0.925	1.8	0.225	1.225	-0.225	-1.225
12.66	0.075	1.3	-0.1	-1.325	-0.26	0	0.26	0	0.925	-1.8	-0.925	1.8	0.225	1.225	-0.225	-1.225
12.69	0.25	1.175	-0.275	-1.2	-0.26	0	0.26	0	0.925	-1.85	-0.925	1.85	0.225	1.25	-0.225	-1.25
12.72	0.25	1.175	-0.275	-1.2	-0.26	0	0.26	0	0.925	-1.85	-0.925	1.85	0.225	1.25	-0.225	-1.25
12.75	0.25	1.175	-0.275	-1.2	-0.26	0	0.26	0	0.925	-1.85	-0.925	1.85	0.225	1.25	-0.225	-1.25
12.78	0.425	1	-0.45	-1.025	-0.26	0	0.26	0	0.925	-1.925	-0.925	1.925	0.225	1.275	-0.225	-1.275
12.81	0.425	1	-0.45	-1.025	-0.26	0	0.26	0	0.925	-1.925	-0.925	1.925	0.225	1.3	-0.225	-1.3
12.84	0.425	1	-0.45	-1.025	-0.26	0	0.26	0	0.925	-1.925	-0.925	1.925	0.225	1.3	-0.225	-1.3
12.87	0.425	1	-0.45	-1.025	-0.26	0	0.26	0	0.925	-1.95	-0.925	1.95	0.225	1.325	-0.225	-1.325
12.9	0.425	1	-0.45	-1.025	-0.26	0	0.26	0	0.925	-1.95	-0.925	1.95	0.225	1.35	-0.225	-1.35
12.93	0.425	1	-0.45	-1.025	-0.26	0	0.26	0	0.925	-1.95	-0.925	1.95	0.225	1.35	-0.225	-1.35
12.96	0.425	0.975	-0.45	-1	-0.26	0	0.26	0	0.925	-1.95	-0.925	1.95	0.225	1.35	-0.225	-1.35
12.99	0.425	0.975	-0.45	-1	-0.26	0	0.26	0	0.925	-1.95	-0.925	1.95	0.225	1.375	-0.225	-1.375
13.02	0.425	0.975	-0.45	-1	-0.26	0	0.26	0	0.925	-1.95	-0.925	1.95	0.225	1.375	-0.225	-1.375
13.05	0.425	0.9	-0.45	-0.925	-0.26	0	0.26	0	0.925	-1.95	-0.925	1.95	0.225	1.4	-0.225	-1.4
13.08	0.425	0.9	-0.45	-0.925	-0.26	0	0.26	0	0.925	-1.925	-0.925	1.925	0.225	1.4	-0.225	-1.4
13.11	0.475	0.875	-0.5	-0.9	-0.26	0	0.26	0	0.925	-1.925	-0.925	1.925	0.225	1.4	-0.225	-1.4
13.14	0.475	0.875	-0.5	-0.9	-0.26	0	0.26	0	0.925	-1.925	-0.925	1.925	0.225	1.4	-0.225	-1.4
13.17	0.475	0.825	-0.5	-0.85	-0.26	0	0.26	0	0.925	-1.825	-0.925	1.825	0.225	1.4	-0.225	-1.4
13.2	0.475	0.825	-0.5	-0.85	-0.26	0	0.26	0	0.925	-1.825	-0.925	1.825	0.225	1.4	-0.225	-1.4
13.23	0.475	0.825	-0.5	-0.85	-0.26	0	0.26	0	0.925	-1.825	-0.925	1.825	0.225	1.4	-0.225	-1.4
13.26	0.5	0.825	-0.525	-0.85	-0.26	0	0.26	0	0.9	-1.725	-0.9	1.725	0.225	1.4	-0.225	-1.4
13.29	0.5	0.825	-0.525	-0.85	-0.26	0	0.26	0	0.9	-1.725	-0.9	1.725	0.225	1.4	-0.225	-1.4
13.32	0.5	0.825	-0.525	-0.85	-0.26	0	0.26	0	0.9	-1.725	-0.9	1.725	0.225	1.4	-0.225	-1.4
13.35	0.5	0.8	-0.525	-0.825	-0.26	0	0.26	0	0.85	-1.675	-0.85	1.675	0.225	1.4	-0.225	-1.4
13.38	0.5	0.8	-0.525	-0.825	-0.26	0	0.26	0	0.85	-1.675	-0.85	1.675	0.225	1.4	-0.225	-1.4
13.41	0.5	0.8	-0.525	-0.825	-0.26	0	0.26	0	0.85	-1.675	-0.85	1.675	0.225	1.4	-0.225	-1.4
13.44	0.525	0.8	-0.55	-0.825	-0.26	0	0.26	0	0.75	-1.475	-0.75	1.475	0.225	1.4	-0.225	-1.4
13.47	0.525	0.8	-0.55	-0.825	-0.26	0	0.26	0	0.75	-1.475	-0.75	1.475	0.225	1.4	-0.225	-1.4
13.5	0.525	0.8	-0.55	-0.825	-0.26	0	0.26	0	0.75	-1.475	-0.75	1.475	0.225	1.4	-0.225	-1.4
13.53	0.525	0.8	-0.55	-0.825	-0.26	0	0.26	0	0.65	-1.3	-0.65	1.3	0.225	1.4	-0.225	-1.4
13.56	0.525	0.8	-0.55	-0.825	-0.26	0	0.26	0	0.65	-1.3	-0.65	1.3	0.225	1.4	-0.225	-1.4
13.59	0.55	0.8	-0.575	-0.825	-0.26	0	0.26	0	0.65	-1.3	-0.65	1.3	0.225	1.4	-0.225	-1.4
13.62	0.55	0.8	-0.575	-0.825	-0.26	0	0.26	0	0.625	-1.25	-0.625	1.25	0.225	1.4	-0.225	-1.4
13.65	0.55	0.8	-0.575	-0.825	-0.26	0	0.26	0	0.625	-1.25	-0.625	1.25	0.225	1.4	-0.225	-1.4
13.68	0.575	0.8	-0.6	-0.8	-0.26	0	0.26	0	0.625	-1.25	-0.625	1.25	0.225	1.4	-0.225	-1.4
13.71	0.575	0.8	-0.6	-0.8	-0.26	0	0.26	0	0.625	-1.25	-0.625	1.25	0.225	1.4	-0.225	-1.4
13.74	0.575	0.8	-0.6	-0.8	-0.26	0	0.26	0	0.625	-1.25	-0.625	1.25	0.225	1.4	-0.225	-1.4
13.77	0.6	0.775	-0.625	-0.8	-0.26	0	0.26	0	0.625	-1.25	-0.625	1.25	0.225	1.4	-0.225	-1.4
13.8	0.6	0.775	-0.625	-0.8	-0.26	0	0.26	0	0.6	-1.2	-0.6	1.2	0.225	1.4	-0.225	-1.4
13.83	0.65	0.775	-0.675	-0.8	-0.26	0	0.26	0	0.6	-1.2	-0.6	1.2	0.225	1.4	-0.225	-1.4
13.86	0.65	0.775	-0.675	-0.8	-0.26	0	0.26	0	0.6	-1.2	-0.6	1.2	0.225	1.4	-0.225	-1.4
13.89	0.65	0.775	-0.675	-0.8	-0.26	0	0.26	0	0.6	-1.175	-0.6	1.175	0.225	1.4	-0.225	-1.4
13.92	0.65	0.75	-0.675	-0.775	-0.26	0	0.26	0	0.6	-1.175	-0.6	1.175	0.225	1.4	-0.225	-1.4
13.95	0.65	0.75	-0.675	-0.775	-0.26	0	0.26	0	0.6	-1.175	-0.6	1.175	0.225	1.4	-0.225	-1.4
13.98	0.65	0.75	-0.675	-0.775	-0.26	0	0.26	0	0.6	-1.175	-0.6	1.175	0.225	1.4	-0.225	-1.4
14.01	0.65	0.75	-0.675	-0.775	-0.26	0	0.26	0	0.6	-1.175	-0.6	1.175	0.225	1.4	-0.225	-1.4
14.04	0.65	0.75	-0.675	-0.775	-0.26	0	0.26	0	0.6	-1.175	-0.6	1.175	0.225	1.4	-0.225	-1.4
14.07	0.65	0.75	-0.675	-0.775	-0.26	0	0.26	0	0.6	-1.175	-0.6	1.175	0.225	1.4	-0.225	-1.4
14.1	0.65	0.75	-0.675	-0.775	-0.26	0	0.26	0	0.6	-1.175	-0.6	1.175	0.225	1.4	-0.225	-1.4
14.13	0.65	0.75	-0.675	-0.775	-0.26	0	0.26	0	0.6	-1.175	-0.6	1.175	0.225	1.4	-0.225	-1.4
14.16	0.65	0.75	-0.675	-0.775	-0.26	0	0.26	0	0.6	-1.175	-0.6	1.175	0.225	1.4	-0.225	-1.4
14.19	0.65	0.75	-0.675	-0.775	-0.26	0	0.26	0	0.6	-1.175	-0.6	1.175	0.225	1.4	-0.225	-1.4
14.22	0.65	0.75	-0.675	-0.775	-0.26	0	0.26	0	0.6	-1.175	-0.6	1.175	0.225	1.4	-0.225	-1.4
14.25	0.625	0.75	-0.65	-0.775	-0.26	0	0.26	0	0.6	-1.175	-0.6	1.175	0.225	1.4	-0.225	-1.4
14.28	0.625	0.75	-0.65	-0.775	-0.26	0	0.26	0	0.6	-1.175	-0.6	1.175	0.225	1.4	-0.225	-1.4
14.31	0.625	0.75	-0.65	-0.775	-0.26	0	0.26	0	0.6	-1.175	-0.6	1.175	0.225	1.4	-0.225	-1.4
14.34	0.625	0.75	-0.65	-0.775	-0.26	0	0.26	0	0.6	-1.175	-0.6	1.175	0.225	1.4	-0.225	-1.4
14.37	0.625	0.75	-0.65	-0.775	-0.26	0	0.26	0	0.6	-1.175	-0.6	1.175	0.225	1.4	-0.225	-1.4
14.4	0.625	0.75	-0.65	-0.775	-0.26	0	0.26	0	0.6	-1.175	-0.6	1.175	0.225	1.4	-0.225	-1.4
14.43	0.625	0.75	-0.65	-0.775	-0.26	0	0.26	0	0.6	-1.175	-0.6	1.175	0.225	1.4	-0.225	-1.4
14.46	0.625	0.75	-0.65	-0.775	-0.26	0	0.26	0	0.6	-1.175	-0.6	1.175	0.225	1.4	-0.225	-1.4
14.49	0.625	0.75	-0.65	-0.775	-0.26	0	0.26	0	0.6	-1.175	-0.6	1.175	0.225	1.4	-0.225	-1.4
14.52	0.625	0.75	-0.65	-0.775	-0.26	0	0.26	0	0.6	-1.175	-0.6	1.175	0.225	1.4	-0.225	-1.4
14.55	0.6	0.75	-0.625	-0.775	-0.26	0	0.26	0	0.6	-1.175	-0.6	1.175	0.225	1.4	-0.225	-1.4
14.58	0.6	0.75	-0.625	-0.775	-0.26	0	0.26	0	0.6	-1.175	-0.6	1.175	0.225	1.4	-0.225	-1.4
14.61	0.6	0.75	-0.625	-0.775	-0.26	0	0.26	0	0.6	-1.175	-0.6	1.175	0.225	1.4	-0.225	-1.4
14.64	0.6	0.75	-0.625	-0.775	-0.26	0	0.26	0	0.6	-1.175	-0.6	1.175	0.225	1.4	-0.225	-1.4
14.67	0.6	0.75	-0.625	-0.775	-0.26	0	0.26	0	0.575	-1.175	-0.575	1.175	0.225	1.4	-0.225	-1.4
14.7	0.6	0.75	-0.625	-0.775	-0.26	0	0.26	0	0.575	-1.175	-0.575	1.175	0.225	1.4	-0.225	-1.4
14.73	0.575	0.775	-0.6	-0.8	-0.26	0	0.26	0	0.575	-1.175	-0.575	1.175	0.225	1.4	-0.225	-1.4
14.76	0.575	0.775	-0.6	-0.8	-0.26	0	0.26	0	0.575	-1.15	-0.575	1.15	0.225	1.4	-0.225	-1.4
14.79	0.575	0.775	-0.6	-0.8	-0.26	0	0.26	0	0.575	-1.15	-0.575	1.15	0.225	1.4	-0.225	-1.4
14.82	0.55	0.8	-0.575	-0.825	-0.26	0	0.26	0	0.575	-1.15	-0.575	1.15	0.225	1.4	-0.225	-1.4
14.85	0.55	0.8	-0.575	-0.825	-0.26	0	0.26	0	0.575	-1.1	-0.575	1.1	0.225	1.4	-0.225	-1.4
14.88	0.55	0.8	-0.575	-0.825	-0.26	0	0.26	0	0.575	-1.1	-0.575	1.1	0.225	1.4	-0.225	-1.4
14.91	0.55	0.8	-0.575	-0.825	-0.26	0	0.26	0	0.575	-1.1	-0.575	1.1	0.225	1.425	-0.225	-1.425
14.94	0.55	0.8	-0.575	-0.825	-0.26	0	0.26	0	0.475	-1	-0.475	1	0.225	1.425	-0.225	-1.425
14.97	0.525	0.825	-0.55	-0.85	-0.26	0	0.26	0	0.475	-1	-0.475	1	0.225	1.45	-0.225	-1.45
15	0.525	0.825	-0.55	-0.85	-0.26	0	0.26	0	0.475	-1	-0.475	1	0.225	1.45	-0.225	-1.45
15.03	0.525	0.825	-0.55	-0.85	-0.26	0	0.26	0	0.425	-0.9	-0.425	0.9	0.225	1.45	-0.225	-1.45
15.06	0.475	0.85	-0.5	-0.875	-0.26	0	0.26	0	0.425	-0.9	-0.425	0.9	0.225	1.475	-0.225	-1.475
15.09	0.475	0.85	-0.5	-0.875	-0.26	0	0.26	0	0.425	-0.9	-0.425	0.9	0.225	1.475	-0.225	-1.475
15.12	0.475	0.85	-0.5	-0.875	-0.26	0	0.26	0	0.4	-0.85	-0.4	0.85	0.225	1.5	-0.225	-1.5
15.15	0.425	0.85	-0.45	-0.875	-0.26	0	0.26	0	0.4	-0.85	-0.4	0.85	0.225	1.5	-0.225	-1.5
15.18	0.425	0.85	-0.45	-0.875	-0.26	0	0.26	0	0.4	-0.85	-0.4	0.85	0.225	1.5	-0.225	-1.5
15.21	0.425	0.85	-0.45	-0.875	-0.26	0	0.26	0	0.375	-0.825	-0.375	0.825	0.225	1.5	-0.225	-1.5
15.24	0.4	0.85	-0.425	-0.875	-0.26	0	0.26	0	0.375	-0.825	-0.375	0.825	0.225	1.5	-0.225	-1.5
15.27	0.4	0.85	-0.425	-0.875	-0.26	0	0.26	0	0.375	-0.825	-0.375	0.825	0.225	1.5	-0.225	-1.5
15.3	0.4	0.85	-0.425	-0.875	-0.26	0	0.26	0	0.35	-0.775	-0.35	0.775	0.225	1.5	-0.225	-1.5
15.33	0.325	0.875	-0.35	-0.9	-0.26	0	0.26	0	0.35	-0.775	-0.35	0.775	0.225	1.5	-0.225	-1.5
15.36	0.325	0.875	-0.35	-0.9	-0.26	0	0.26	0	0.35	-0.775	-0.35	0.775	0.225	1.5	-0.225	-1.5
15.39	0.325	0.875	-0.35	-0.9	-0.26	0	0.26	0	0.35	-0.775	-0.35	0.775	0.225	1.5	-0.225	-1.5
15.42	0.275	0.9	-0.3	-0.925	-0.26	0	0.26	0	0.325	-0.725	-0.325	0.725	0.225	1.5	-0.225	-1.5
15.45	0.275	0.9	-0.3	-0.925	-0.26	0	0.26	0	0.325	-0.725	-0.325	0.725	0.225	1.5	-0.225	-1.5
15.48	0.175	0.9	-0.2	-0.925	-0.26	0	0.26	0	0.325	-0.725	-0.325	0.725	0.225	1.5	-0.225	-1.5
15.51	0.175	0.9	-0.2	-0.925	-0.26	0	0.26	0	0.325	-0.725	-0.325	0.725	0.225	1.5	-0.225	-1.5
15.54	0.175	0.9	-0.2	-0.925	-0.26	0	0.26	0	0.325	-0.725	-0.325	0.725	0.225	1.5	-0.225	-1.5
15.57	0.125	0.9	-0.15	-0.925	-0.26	0	0.26	0	0.325	-0.725	-0.325	0.725	0.225	1.5	-0.225	-1.5
15.6	0.125	0.9	-0.15	-0.925	-0.26	0	0.26	0	0.325	-0.725	-0.325	0.725	0.225	1.525	-0.225	-1.525
15.63	0.125	0.9	-0.15	-0.925	-0.26	0	0.26	0	0.325	-0.725	-0.325	0.725	0.225	1.525	-0.225	-1.525
15.66	0.05	0.875	-0.075	-0.9	-0.26	0	0.26	0	0.325	-0.725	-0.325	0.725	0.225	1.525	-0.225	-1.525
15.69	0.05	0.875	-0.075	-0.9	-0.26	0	0.26	0	0.325	-0.725	-0.325	0.725	0.225	1.55	-0.225	-1.55
15.72	-0.025	0.875	0	-0.9	-0.26	0	0.26	0	0.325	-0.725	-0.325	0.725	0.225	1.55	-0.225	-1.55
15.75	-0.025	0.875	0	-0.9	-0.26	0	0.26	0	0.325	-0.725	-0.325	0.725	0.225	1.55	-0.225	-1.55
15.78	-0.025	0.875	0	-0.9	-0.26	0	0.26	0	0.325	-0.725	-0.325	0.725	0.225	1.55	-0.225	-1.55
15.81	-0.025	0.9	0	-0.925	-0.26	0	0.26	0	0.325	-0.725	-0.325	0.725	0.225	1.55	-0.225	-1.55
15.84	-0.025	0.9	0	-0.925	-0.26	0	0.26	0	0.325	-0.725	-0.325	0.725	0.225	1.55	-0.225	-1.55
15.87	-0.025	0.9	0	-0.925	-0.26	0	0.26	0	0.325	-0.725	-0.325	0.725	0.225	1.55	-0.225	-1.55
15.9	0	0.925	-0.025	-0.95	-0.26	0	0.26	0	0.325	-0.725	-0.325	0.725	0.225	1.55	-0.225	-1.55
15.93	0	0.925	-0.025	-0.95	-0.26	0	0.26	0	0.325	-0.725	-0.325	0.725	0.225	1.55	-0.225	-1.55
15.96	0.075	0.95	-0.1	-0.975	-0.26	0	0.26	0	0.325	-0.725	-0.325	0.725	0.225	1.55	-0.225	-1.55
15.99	0.075	0.95	-0.1	-0.975	-0.26	0	0.26	0	0.325	-0.725	-0.325	0.725	0.225	1.55	-0.225	-1.55
16.02	0.075	0.95	-0.1	-0.975	-0.26	0	0.26	0	0.325	-0.725	-0.325	0.725	0.225	1.55	-0.225	-1.55
16.05	0.075	0.95	-0.1	-0.975	-0.26	0	0.26	0	0.325	-0.725	-0.325	0.725	0.225	1.55	-0.225	-1.55
16.08	0.075	0.95	-0.1	-0.975	-0.26	0	0.26	0	0.325	-0.725	-0.325	0.725	0.225	1.55	-0.225	-1.55
16.11	0.075	0.95	-0.1	-0.975	-0.26	0	0.26	0	0.325	-0.725	-0.325	0.725	0.225	1.55	-0.225	-1.55
16.14	0.075	0.95	-0.1	-0.975	-0.26	0	0.26	0	0.325	-0.7	-0.325	0.7	0.225	1.55	-0.225	-1.55
16.17	0.075	0.95	-0.1	-0.975	-0.26	0	0.26	0	0.325	-0.7	-0.325	0.7	0.225	1.55	-0.225	-1.55
16.2	0.075	0.95	-0.1	-0.975	-0.26	0	0.26	0	0.325	-0.7	-0.325	0.7	0.225	1.55	-0.225	-1.55
16.23	0.1	0.95	-0.125	-0.975	-0.26	0	0.26	0	0.325	-0.7	-0.325	0.7	0.225	1.55	-0.225	-1.55
16.26	0.1	0.95	-0.125	-0.975	-0.26	0	0.26	0	0.3	-0.625	-0.3	0.625	0.225	1.55	-0.225	-1.55
16.29	0.1	0.95	-0.125	-0.975	-0.26	0	0.26	0	0.3	-0.625	-0.3	0.625	0.225	1.55	-0.225	-1.55
16.32	0.1	0.95	-0.125	-0.975	-0.26	0	0.26	0	0.225	-0.525	-0.225	0.525	0.225	1.55	-0.225	-1.55
16.35	0.1	0.95	-0.125	-0.975	-0.26	0	0.26	0	0.225	-0.525	-0.225	0.525	0.225	1.55	-0.225	-1.55
16.38	0.1	0.95	-0.125	-0.975	-0.26	0	0.26	0	0.225	-0.525	-0.225	0.525	0.225	1.55	-0.225	-1.55
16.41	0.1	0.95	-0.125	-0.975	-0.26	0	0.26	0	0.225	-0.525	-0.225	0.525	0.225	1.55	-0.225	-1.55
16.44	0.1	0.95	-0.125	-0.975	-0.26	0	0.26	0	0.175	-0.4	-0.175	0.4	0.225	1.55	-0.225	-1.55
16.47	0.1	0.95	-0.125	-0.975	-0.26	0	0.26	0	0.175	-0.4	-0.175	0.4	0.225	1.55	-0.225	-1.55
16.5	0.1	0.95	-0.125	-0.975	-0.26	0	0.26	0	0.175	-0.4	-0.175	0.4	0.225	1.55	-0.225	-1.55
16.53	0.1	0.95	-0.125	-0.975	-0.26	0	0.26	0	0.125	-0.3	-0.125	0.3	0.225	1.55	-0.225	-1.55
16.56	0.1	0.95	-0.125	-0.975	-0.26	0	0.26	0	0.125	-0.3	-0.125	0.3	0.225	1.55	-0.225	-1.55
16.59	0.1	0.95	-0.125	-0.975	-0.26	0	0.26	0	0.125	-0.3	-0.125	0.3	0.225	1.55	-0.225	-1.55
16.62	0.1	0.95	-0.125	-0.975	-0.26	0	0.26	0	0.1	-0.25	-0.1	0.25	0.225	1.55	-0.225	-1.55
16.65	0.125	0.95	-0.15	-0.975	-0.26	0	0.26	0	0.1	-0.25	-0.1	0.25	0.225	1.55	-0.225	-1.55
16.68	0.125	0.95	-0.15	-0.975	-0.26	0	0.26	0	0.1	-0.25	-0.1	0.25	0.225	1.55	-0.225	-1.55
16.71	0.125	0.95	-0.15	-0.975	-0.26	0	0.26	0	0.1	-0.25	-0.1	0.25	0.225	1.55	-0.225	-1.55
16.74	0.175	0.975	-0.2	-1	-0.26	0	0.26	0	0.1	-0.25	-0.1	0.25	0.225	1.55	-0.225	-1.55
16.77	0.175	0.975	-0.2	-1	-0.26	0	0.26	0	0.1	-0.25	-0.1	0.25	0.225	1.55	-0.225	-1.55
16.8	0.25	1	-0.275	-1.025	-0.26	0	0.26	0	0.05	-0.2	-0.05	0.2	0.225	1.55	-0.225	-1.55
16.83	0.25	1	-0.275	-1.025	-0.26	0	0.26	0	0.05	-0.2	-0.05	0.2	0.225	1.55	-0.225	-1.55
16.86	0.25	1	-0.275	-1.025	-0.26	0	0.26	0	0.05	-0.2	-0.05	0.2	0.225	1.55	-0.225	-1.55
16.89	0.25	1	-0.275	-1.025	-0.26	0	0.26	0	0	-0.1	0	0.1	0.225	1.55	-0.225	-1.55
16.92	0.25	1	-0.275	-1.025	-0.26	0	0.26	0	0	-0.1	0	0.1	0.225	1.55	-0.225	-1.55
16.95	0.25	1	-0.275	-1.025	-0.26	0	0.26	0	0	-0.1	0	0.1	0.225	1.55	-0.225	-1.55
16.98	0.3	1.025	-0.325	-1.05	-0.26	0	0.26	0	0	-0.1	0	0.1	0.225	1.55	-0.225	-1.55
17.01	0.3	1.025	-0.325	-1.05	-0.26	0	0.26	0	0	-0.1	0	0.1	0.225	1.55	-0.225	-1.55
17.04	0.4	1.125	-0.425	-1.15	-0.26	0	0.26	0	0	-0.1	0	0.1	0.225	1.55	-0.225	-1.55
17.07	0.4	1.125	-0.425	-1.15	-0.26	0	0.26	0	-0.025	-0.05	0.025	0.05	0.225	1.55	-0.225	-1.55
17.1	0.4	1.125	-0.425	-1.15	-0.26	0	0.26	0	-0.025	-0.05	0.025	0.05	0.225	1.55	-0.225	-1.55
17.13	0.425	1.275	-0.45	-1.3	-0.26	0	0.26	0	-0.025	-0.05	0.025	0.05	0.225	1.55	-0.225	-1.55
17.16	0.425	1.275	-0.45	-1.3	-0.26	0	0.26	0	-0.025	-0.025	0.025	0.025	0.225	1.55	-0.225	-1.55
17.19	0.425	1.275	-0.45	-1.3	-0.26	0	0.26	0	-0.025	-0.025	0.025	0.025	0.225	1.55	-0.225	-1.55
17.22	0.45	1.4	-0.475	-1.425	-0.26	0	0.26	0	-0.025	-0.025	0.025	0.025	0.225	1.55	-0.225	-1.55
17.25	0.45	1.4	-0.475	-1.425	-0.26	0	0.26	0	-0.05	0.025	0.05	-0.025	0.225	1.55	-0.225	-1.55
17.28	0.45	1.4	-0.475	-1.425	-0.26	0	0.26	0	-0.05	0.025	0.05	-0.025	0.225	1.55	-0.225	-1.55
17.31	0.475	1.525	-0.5	-1.55	-0.26	0.04	0.26	-0.04	-0.05	0.025	0.05	-0.025	0.225	1.55	-0.225	-1.55
17.34	0.475	1.525	-0.5	-1.55	-0.26	0.06	0.26	-0.06	-0.075	0.025	0.075	-0.025	0.225	1.55	-0.225	-1.55
17.37	0.475	1.65	-0.5	-1.675	-0.26	0.08	0.26	-0.08	-0.075	0.025	0.075	-0.025	0.225	1.55	-0.225	-1.55
17.4	0.475	1.65	-0.5	-1.675	-0.26	0.1	0.26	-0.1	-0.075	0.025	0.075	-0.025	0.225	1.55	-0.225	-1.55
17.43	0.475	1.65	-0.5	-1.675	-0.26	0.1	0.26	-0.1	-0.075	0.025	0.075	-0.025	0.225	1.55	-0.225	-1.55
17.46	0.45	1.775	-0.475	-1.8	-0.26	0.1	0.26	-0.1	-0.075	0.025	0.075	-0.025	0.225	1.55	-0.225	-1.55
17.49	0.45	1.775	-0.475	-1.8	-0.26	0.1	0.26	-0.1	-0.075	0.025	0.075	-0.025	0.225	1.55	-0.225	-1.55
17.52	0.45	1.775	-0.475	-1.8	-0.26	0.1	0.26	-0.1	-0.075	0.025	0.075	-0.025	0.225	1.55	-0.225	-1.55
17.55	0.45	1.9	-0.475	-1.925	-0.26	0.12	0.26	-0.12	-0.075	0.025	0.075	-0.025	0.225	1.55	-0.225	-1.55
17.58	0.45	1.9	-0.475	-1.925	-0.26	0.12	0.26	-0.12	-0.075	0.025	0.075	-0.025	0.225	1.55	-0.225	-1.55
17.61	0.45	1.9	-0.475	-1.925	-0.26	0.14	0.26	-0.14	-0.075	0.025	0.075	-0.025	0.225	1.55	-0.225	-1.55
17.64	0.45	2.025	-0.475	-2.05	-0.26	0.16	0.26	-0.16	-0.075	0.025	0.075	-0.025	0.225	1.55	-0.225	-1.55
17.67	0.45	2.025	-0.475	-2.05	-0.26	0.16	0.26	-0.16	-0.075	0.025	0.075	-0.025	0.225	1.55	-0.225	-1.55
17.7	0.4	2.125	-0.425	-2.15	-0.26	0.16	0.26	-0.16	-0.075	0.025	0.075	-0.025	0.225	1.55	-0.225	-1.55
17.73	0.4	2.125	-0.425	-2.15	-0.26	0.16	0.26	-0.16	-0.075	0.025	0.075	-0.025	0.225	1.55	-0.225	-1.55
17.76	0.4	2.125	-0.425	-2.15	-0.26	0.16	0.26	-0.16	-0.075	0.025	0.075	-0.025	0.225	1.55	-0.225	-1.55
17.79	0.375	2.225	-0.4	-2.25	-0.26	0.16	0.26	-0.16	-0.075	0.025	0.075	-0.025	0.225	1.55	-0.225	-1.55
17.82	0.375	2.225	-0.4	-2.25	-0.26	0.16	0.26	-0.16	-0.075	0.025	0.075	-0.025	0.225	1.55	-0.225	-1.55
17.85	0.375	2.225	-0.4	-2.25	-0.26	0.16	0.26	-0.16	-0.075	0.025	0.075	-0.025	0.225	1.55	-0.225	-1.55
17.88	0.35	2.3	-0.375	-2.325	-0.26	0.16	0.26	-0.16	-0.075	0.025	0.075	-0.025	0.225	1.55	-0.225	-1.55
17.91	0.35	2.3	-0.375	-2.325	-0.26	0.16	0.26	-0.16	-0.075	-0.025	0.075	0.025	0.225	1.55	-0.225	-1.55
17.94	0.325	2.35	-0.35	-2.375	-0.26	0.16	0.26	-0.16	-0.075	-0.025	0.075	0.025	0.225	1.55	-0.225	-1.55
17.97	0.325	2.35	-0.35	-2.375	-0.26	0.16	0.26	-0.16	-0.075	-0.025	0.075	0.025	0.225	1.55	-0.225	-1.55
18	0.325	2.35	-0.35	-2.375	-0.26	0.16	0.26	-0.16	-0.075	-0.1	0.075	0.1	0.225	1.55	-0.225	-1.55
18.03	0.275	2.425	-0.3	-2.45	-0.26	0.16	0.26	-0.16	-0.075	-0.1	0.075	0.1	0.225	1.55	-0.225	-1.55
18.06	0.275	2.425	-0.3	-2.45	-0.26	0.16	0.26	-0.16	-0.075	-0.1	0.075	0.1	0.225	1.55	-0.225	-1.55
18.09	0.275	2.425	-0.3	-2.45	-0.26	0.18	0.26	-0.18	-0.075	-0.1	0.075	0.1	0.225	1.55	-0.225	-1.55
18.12	0.275	2.475	-0.3	-2.5	-0.26	0.2	0.26	-0.2	-0.075	-0.1	0.075	0.1	0.225	1.55	-0.225	-1.55
18.15	0.275	2.475	-0.3	-2.5	-0.26	0.22	0.26	-0.22	-0.075	-0.1	0.075	0.1	0.225	1.55	-0.225	-1.55
18.18	0.275	2.475	-0.3	-2.5	-0.26	0.24	0.26	-0.24	-0.075	-0.1	0.075	0.1	0.225	1.55	-0.225	-1.55
18.21	0.25	2.525	-0.275	-2.55	-0.26	0.26	0.26	-0.26	-0.075	-0.1	0.075	0.1	0.225	1.55	-0.225	-1.55
18.24	0.25	2.525	-0.275	-2.55	-0.26	0.26	0.26	-0.26	-0.075	-0.1	0.075	0.1	0.225	1.55	-0.225	-1.55
18.27	0.225	2.575	-0.25	-2.6	-0.26	0.28	0.26	-0.28	-0.1	-0.125	0.1	0.125	0.225	1.55	-0.225	-1.55
18.3	0.225	2.575	-0.25	-2.6	-0.26	0.3	0.26	-0.3	-0.1	-0.125	0.1	0.125	0.225	1.55	-0.225	-1.55
18.33	0.225	2.575	-0.25	-2.6	-0.26	0.32	0.26	-0.32	-0.1	-0.125	0.1	0.125	0.225	1.55	-0.225	-1.55
18.36	0.2	2.65	-0.225	-2.675	-0.26	0.34	0.26	-0.34	-0.1	-0.125	0.1	0.125	0.225	1.55	-0.225	-1.55
18.39	0.2	2.65	-0.225	-2.675	-0.26	0.34	0.26	-0.34	-0.1	-0.125	0.1	0.125	0.225	1.55	-0.225	-1.55
18.42	0.2	2.65	-0.225	-2.675	-0.26	0.34	0.26	-0.34	-0.1	-0.125	0.1	0.125	0.225	1.55	-0.225	-1.55
18.45	0.2	2.675	-0.225	-2.7	-0.26	0.34	0.26	-0.34	-0.1	-0.125	0.1	0.125	0.225	1.55	-0.225	-1.55
18.48	0.2	2.675	-0.225	-2.7	-0.26	0.34	0.26	-0.34	-0.125	-0.125	0.125	0.125	0.225	1.55	-0.225	-1.55
18.51	0.2	2.675	-0.225	-2.7	-0.26	0.34	0.26	-0.34	-0.125	-0.125	0.125	0.125	0.225	1.55	-0.225	-1.55
18.54	0.225	2.7	-0.25	-2.725	-0.26	0.34	0.26	-0.34	-0.125	-0.125	0.125	0.125	0.225	1.55	-0.225	-1.55
18.57	0.225	2.7	-0.25	-2.725	-0.26	0.34	0.26	-0.34	-0.125	-0.125	0.125	0.125	0.225	1.55	-0.225	-1.55
18.6	0.225	2.7	-0.25	-2.725	-0.26	0.34	0.26	-0.34	-0.125	-0.125	0.125	0.125	0.225	1.55	-0.225	-1.55
18.63	0.175	2.8	-0.2	-2.825	-0.26	0.34	0.26	-0.34	-0.125	-0.125	0.125	0.125	0.225	1.55	-0.225	-1.55
18.66	0.175	2.8	-0.2	-2.825	-0.26	0.34	0.26	-0.34	-0.125	-0.125	0.125	0.125	0.225	1.55	-0.225	-1.55
18.69	0.15	2.9	-0.175	-2.925	-0.26	0.34	0.26	-0.34	-0.125	-0.125	0.125	0.125	0.225	1.55	-0.225	-1.55
18.72	0.15	2.9	-0.175	-2.925	-0.26	0.34	0.26	-0.34	-0.125	-0.125	0.125	0.125	0.225	1.55	-0.225	-1.55
18.75	0.15	2.9	-0.175	-2.925	-0.26	0.34	0.26	-0.34	-0.15	-0.125	0.15	0.125	0.225	1.55	-0.225	-1.55
18.78	0.175	2.95	-0.2	-2.975	-0.26	0.34	0.26	-0.34	-0.15	-0.125	0.15	0.125	0.225	1.55	-0.225	-1.55
18.81	0.175	2.95	-0.2	-2.975	-0.26	0.34	0.26	-0.34	-0.15	-0.125	0.15	0.125	0.225	1.55	-0.225	-1.55
18.84	0.175	2.95	-0.2	-2.975	-0.26	0.34	0.26	-0.34	-0.15	-0.125	0.15	0.125	0.225	1.55	-0.225	-1.55
18.87	0.225	3	-0.25	-3.025	-0.26	0.34	0.26	-0.34	-0.15	-0.125	0.15	0.125	0.225	1.55	-0.225	-1.55
18.9	0.225	3	-0.25	-3.025	-0.26	0.34	0.26	-0.34	-0.15	-0.125	0.15	0.125	0.225	1.55	-0.225	-1.55
18.93	0.225	3	-0.25	-3.025	-0.26	0.34	0.26	-0.34	-0.175	-0.125	0.175	0.125	0.225	1.55	-0.225	-1.55
18.96	0.2	3.075	-0.225	-3.1	-0.26	0.34	0.26	-0.34	-0.175	-0.125	0.175	0.125	0.225	1.55	-0.225	-1.55
18.99	0.2	3.075	-0.225	-3.1	-0.26	0.34	0.26	-0.34	-0.175	-0.125	0.175	0.125	0.225	1.55	-0.225	-1.55
19.02	0.175	3.15	-0.2	-3.175	-0.26	0.36	0.26	-0.36	-0.175	-0.125	0.175	0.125	0.225	1.55	-0.225	-1.55
19.05	0.175	3.15	-0.2	-3.175	-0.26	0.36	0.26	-0.36	-0.175	-0.125	0.175	0.125	0.225	1.55	-0.225	-1.55
19.08	0.175	3.15	-0.2	-3.175	-0.26	0.36	0.26	-0.36	-0.175	-0.125	0.175	0.125	0.225	1.55	-0.225	-1.55
19.11	0.175	3.175	-0.2	-3.2	-0.26	0.36	0.26	-0.36	-0.175	-0.15	0.175	0.15	0.225	1.55	-0.225	-1.55
19.14	0.175	3.175	-0.2	-3.2	-0.26	0.38	0.26	-0.38	-0.175	-0.15	0.175	0.15	0.225	1.55	-0.225	-1.55
19.17	0.175	3.175	-0.2	-3.2	-0.26	0.42	0.26	-0.42	-0.175	-0.15	0.175	0.15	0.225	1.55	-0.225	-1.55
19.2	0.175	3.2	-0.2	-3.225	-0.26	0.44	0.26	-0.44	-0.2	-0.15	0.2	0.15	0.225	1.55	-0.225	-1.55
19.23	0.175	3.2	-0.2	-3.225	-0.26	0.48	0.26	-0.48	-0.2	-0.15	0.2	0.15	0.225	1.55	-0.225	-1.55
19.26	0.175	3.2	-0.2	-3.225	-0.26	0.5	0.26	-0.5	-0.2	-0.15	0.2	0.15	0.225	1.55	-0.225	-1.55
19.29	0.175	3.2	-0.2	-3.225	-0.26	0.5	0.26	-0.5	-0.2	-0.15	0.2	0.15	0.225	1.55	-0.225	-1.55
19.32	0.175	3.2	-0.2	-3.225	-0.26	0.54	0.26	-0.54	-0.2	-0.15	0.2	0.15	0.225	1.55	-0.225	-1.55
19.35	0.175	3.2	-0.2	-3.225	-0.26	0.56	0.26	-0.56	-0.2	-0.15	0.2	0.15	0.225	1.55	-0.225	-1.55
19.38	0.2	3.15	-0.225	-3.175	-0.26	0.6	0.26	-0.6	-0.2	-0.15	0.2	0.15	0.225	1.55	-0.225	-1.55
19.41	0.2	3.15	-0.225	-3.175	-0.26	0.62	0.26	-0.62	-0.225	-0.15	0.225	0.15	0.225	1.55	-0.225	-1.55
19.44	0.2	3.15	-0.225	-3.175	-0.26	0.66	0.26	-0.66	-0.225	-0.15	0.225	0.15	0.225	1.55	-0.225	-1.55
19.47	0.225	3.075	-0.25	-3.1	-0.26	0.68	0.26	-0.68	-0.225	-0.15	0.225	0.15	0.225	1.55	-0.225	-1.55
19.5	0.225	3.075	-0.25	-3.1	-0.26	0.7	0.26	-0.7	-0.25	-0.125	0.25	0.125	0.225	1.55	-0.225	-1.55
19.53	0.2	2.975	-0.225	-3	-0.26	0.72	0.26	-0.72	-0.25	-0.125	0.25	0.125	0.225	1.55	-0.225	-1.55
19.56	0.2	2.975	-0.225	-3	-0.26	0.74	0.26	-0.74	-0.275	-0.15	0.275	0.15	0.225	1.55	-0.225	-1.55
19.59	0.2	2.975	-0.225	-3	-0.26	0.76	0.26	-0.76	-0.275	-0.15	0.275	0.15	0.225	1.55	-0.225	-1.55
19.62	0.175	2.725	-0.2	-2.75	-0.26	0.78	0.26	-0.78	-0.3	-0.15	0.3	0.15	0.225	1.55	-0.225	-1.55
19.65	0.175	2.725	-0.2	-2.75	-0.26	0.8	0.26	-0.8	-0.3	-0.15	0.3	0.15	0.225	1.55	-0.225	-1.55
19.68	0.175	2.725	-0.2	-2.75	-0.26	0.8	0.26	-0.8	-0.3	-0.15	0.3	0.15	0.225	1.55	-0.225	-1.55
19.71	0.175	2.425	-0.2	-2.45	-0.26	0.82	0.26	-0.82	-0.325	-0.125	0.325	0.125	0.225	1.55	-0.225	-1.55
19.74	0.175	2.425	-0.2	-2.45	-0.26	0.84	0.26	-0.84	-0.325	-0.125	0.325	0.125	0.225	1.55	-0.225	-1.55
19.77	0.175	2.425	-0.2	-2.45	-0.26	0.86	0.26	-0.86	-0.325	-0.125	0.325	0.125	0.225	1.55	-0.225	-1.55
19.8	0.15	2.275	-0.175	-2.3	-0.26	0.88	0.26	-0.88	-0.325	-0.125	0.325	0.125	0.225	1.55	-0.225	-1.55
19.83	0.15	2.275	-0.175	-2.3	-0.26	0.9	0.26	-0.9	-0.325	-0.125	0.325	0.125	0.225	1.55	-0.225	-1.55
19.86	0.15	2.275	-0.175	-2.3	-0.26	0.92	0.26	-0.92	-0.325	-0.125	0.325	0.125	0.225	1.55	-0.225	-1.55
19.89	0.075	2.25	-0.1	-2.275	-0.26	0.94	0.26	-0.94	-0.35	-0.125	0.35	0.125	0.225	1.55	-0.225	-1.55
19.92	0.075	2.25	-0.1	-2.275	-0.26	0.96	0.26	-0.96	-0.35	-0.125	0.35	0.125	0.225	1.55	-0.225	-1.55
19.95	0.025	2.2	-0.05	-2.225	-0.26	1	0.26	-1	-0.35	-0.125	0.35	0.125	0.225	1.55	-0.225	-1.55
19.98	0.025	2.2	-0.05	-2.225	-0.26	1	0.26	-1	-0.375	-0.1	0.375	0.1	0.225	1.55	-0.225	-1.55
20.01	0.025	2.2	-0.05	-2.225	-0.26	1.02	0.26	-1.02	-0.375	-0.1	0.375	0.1	0.225	1.55	-0.225	-1.55
20.04	-0.025	2.175	0	-2.2	-0.26	1.04	0.26	-1.04	-0.375	-0.1	0.375	0.1	0.225	1.55	-0.225	-1.55
20.07	-0.025	2.175	0	-2.2	-0.26	1.06	0.26	-1.06	-0.375	-0.1	0.375	0.1	0.225	1.55	-0.225	-1.55
20.1	-0.025	2.175	0	-2.2	-0.26	1.1	0.26	-1.1	-0.375	-0.1	0.375	0.1	0.225	1.55	-0.225	-1.55
20.13	-0.05	2.1	0.025	-2.125	-0.26	1.14	0.26	-1.14	-0.375	-0.1	0.375	0.1	0.225	1.55	-0.225	-1.55
20.16	-0.05	2.1	0.025	-2.125	-0.26	1.16	0.26	-1.16	-0.4	-0.125	0.4	0.125	0.225	1.55	-0.225	-1.55
20.19	-0.05	2.1	0.025	-2.125	-0.26	1.2	0.26	-1.2	-0.4	-0.125	0.4	0.125	0.225	1.55	-0.225	-1.55
20.22	-0.05	2	0.025	-2.025	-0.26	1.24	0.26	-1.24	-0.4	-0.125	0.4	0.125	0.225	1.55	-0.225	-1.55
20.25	-0.05	2	0.025	-2.025	-0.26	1.26	0.26	-1.26	-0.425	-0.125	0.425	0.125	0.225	1.55	-0.225	-1.55
20.28	-0.05	2	0.025	-2.025	-0.26	1.3	0.26	-1.3	-0.425	-0.125	0.425	0.125	0.225	1.55	-0.225	-1.55
20.31	-0.05	1.925	0.025	-1.95	-0.26	1.34	0.26	-1.34	-0.425	-0.125	0.425	0.125	0.225	1.55	-0.225	-1.55
20.34	-0.05	1.925	0.025	-1.95	-0.26	1.34	0.26	-1.34	-0.425	-0.125	0.425	0.125	0.225	1.55	-0.225	-1.55
20.37	-0.05	1.825	0.025	-1.85	-0.26	1.36	0.26	-1.36	-0.425	-0.125	0.425	0.125	0.225	1.55	-0.225	-1.55
20.4	-0.05	1.825	0.025	-1.85	-0.26	1.4	0.26	-1.4	-0.425	-0.125	0.425	0.125	0.225	1.55	-0.225	-1.55
20.43	-0.05	1.825	0.025	-1.85	-0.26	1.46	0.26	-1.46	-0.425	-0.125	0.425	0.125	0.225	1.55	-0.225	-1.55
20.46	-0.025	1.775	0	-1.8	-0.26	1.5	0.26	-1.5	-0.425	-0.125	0.425	0.125	0.225	1.55	-0.225	-1.55
20.49	-0.025	1.775	0	-1.8	-0.26	1.54	0.26	-1.54	-0.425	-0.125	0.425	0.125	0.225	1.55	-0.225	-1.55
20.52	-0.025	1.775	0	-1.8	-0.26	1.58	0.26	-1.58	-0.425	-0.125	0.425	0.125	0.225	1.55	-0.225	-1.55
20.55	0	1.725	-0.025	-1.75	-0.26	1.6	0.26	-1.6	-0.425	-0.125	0.425	0.125	0.225	1.55	-0.225	-1.55
20.58	0	1.725	-0.025	-1.75	-0.26	1.62	0.26	-1.62	-0.425	-0.125	0.425	0.125	0.225	1.55	-0.225	-1.55
20.61	0	1.725	-0.025	-1.75	-0.26	1.66	0.26	-1.66	-0.425	-0.125	0.425	0.125	0.225	1.55	-0.225	-1.55
20.64	0.1	1.6	-0.125	-1.625	-0.26	1.68	0.26	-1.68	-0.425	-0.125	0.425	0.125	0.225	1.55	-0.225	-1.55
20.67	0.1	1.6	-0.125	-1.625	-0.26	1.72	0.26	-1.72	-0.425	-0.125	0.425	0.125	0.225	1.55	-0.225	-1.55
20.7	0.1	1.6	-0.125	-1.625	-0.26	1.74	0.26	-1.74	-0.425	-0.125	0.425	0.125	0.225	1.55	-0.225	-1.55
20.73	0.175	1.45	-0.2	-1.475	-0.26	1.74	0.26	-1.74	-0.425	-0.125	0.425	0.125	0.225	1.55	-0.225	-1.55
20.76	0.175	1.45	-0.2	-1.475	-0.26	1.76	0.26	-1.76	-0.4	-0.15	0.4	0.15	0.225	1.55	-0.225	-1.55
20.79	0.2	1.35	-0.225	-1.375	-0.26	1.78	0.26	-1.78	-0.4	-0.15	0.4	0.15	0.225	1.55	-0.225	-1.55
20.82	0.2	1.35	-0.225	-1.375	-0.26	1.78	0.26	-1.78	-0.4	-0.15	0.4	0.15	0.225	1.55	-0.225	-1.55
20.85	0.2	1.35	-0.225	-1.375	-0.26	1.78	0.26	-1.78	-0.4	-0.175	0.4	0.175	0.225	1.55	-0.225	-1.55
20.88	0.225	1.325	-0.25	-1.35	-0.26	1.78	0.26	-1.78	-0.4	-0.175	0.4	0.175	0.225	1.55	-0.225	-1.55
20.91	0.225	1.325	-0.25	-1.35	-0.26	1.78	0.26	-1.78	-0.4	-0.175	0.4	0.175	0.225	1.55	-0.225	-1.55
20.94	0.325	1.35	-0.35	-1.375	-0.26	1.78	0.26	-1.78	-0.4	-0.175	0.4	0.175	0.225	1.55	-0.225	-1.55
20.97	0.325	1.35	-0.35	-1.375	-0.26	1.78	0.26	-1.78	-0.4	-0.175	0.4	0.175	0.225	1.55	-0.225	-1.55
21	0.325	1.35	-0.35	-1.375	-0.26	1.78	0.26	-1.78	-0.4	-0.175	0.4	0.175	0.225	1.55	-0.225	-1.55
21.03	0.35	1.375	-0.375	-1.4	-0.26	1.78	0.26	-1.78	-0.4	-0.175	0.4	0.175	0.225	1.55	-0.225	-1.55
21.06	0.35	1.375	-0.375	-1.4	-0.26	1.78	0.26	-1.78	-0.4	-0.175	0.4	0.175	0.225	1.55	-0.225	-1.55
21.09	0.35	1.375	-0.375	-1.4	-0.26	1.78	0.26	-1.78	-0.4	-0.175	0.4	0.175	0.225	1.55	-0.225	-1.55
21.12	0.375	1.375	-0.4	-1.4	-0.26	1.78	0.26	-1.78	-0.4	-0.175	0.4	0.175	0.225	1.55	-0.225	-1.55
21.15	0.375	1.375	-0.4	-1.4	-0.26	1.78	0.26	-1.78	-0.4	-0.15	0.4	0.15	0.225	1.55	-0.225	-1.55
21.18	0.375	1.375	-0.4	-1.4	-0.26	1.78	0.26	-1.78	-0.4	-0.15	0.4	0.15	0.225	1.55	-0.225	-1.55
21.21	0.425	1.375	-0.45	-1.4	-0.26	1.78	0.26	-1.78	-0.4	-0.15	0.4	0.15	0.225	1.55	-0.225	-1.55
21.24	0.425	1.375	-0.45	-1.4	-0.26	1.78	0.26	-1.78	-0.425	-0.15	0.425	0.15	0.225	1.55	-0.225	-1.55
21.27	0.425	1.375	-0.45	-1.4	-0.26	1.78	0.26	-1.78	-0.425	-0.15	0.425	0.15	0.225	1.55	-0.225	-1.55
21.3	0.425	1.375	-0.45	-1.4	-0.26	1.78	0.26	-1.78	-0.425	-0.15	0.425	0.15	0.225	1.55	-0.225	-1.55
21.33	0.425	1.375	-0.45	-1.4	-0.26	1.8	0.26	-1.8	-0.425	-0.125	0.425	0.125	0.225	1.55	-0.225	-1.55
21.36	0.45	1.375	-0.475	-1.4	-0.26	1.8	0.26	-1.8	-0.425	-0.125	0.425	0.125	0.225	1.55	-0.225	-1.55
21.39	0.45	1.375	-0.475	-1.4	-0.26	1.8	0.26	-1.8	-0.425	-0.125	0.425	0.125	0.225	1.55	-0.225	-1.55
21.42	0.45	1.375	-0.475	-1.4	-0.26	1.8	0.26	-1.8	-0.45	-0.1	0.45	0.1	0.225	1.55	-0.225	-1.55
21.45	0.475	1.35	-0.5	-1.375	-0.26	1.8	0.26	-1.8	-0.45	-0.1	0.45	0.1	0.225	1.55	-0.225	-1.55
21.48	0.475	1.35	-0.5	-1.375	-0.26	1.8	0.26	-1.8	-0.45	-0.1	0.45	0.1	0.225	1.55	-0.225	-1.55
21.51	0.475	1.35	-0.5	-1.375	-0.26	1.8	0.26	-1.8	-0.475	-0.075	0.475	0.075	0.225	1.55	-0.225	-1.55
21.54	0.525	1.275	-0.55	-1.3	-0.26	1.8	0.26	-1.8	-0.475	-0.075	0.475	0.075	0.225	1.55	-0.225	-1.55
21.57	0.525	1.275	-0.55	-1.3	-0.26	1.8	0.26	-1.8	-0.475	-0.075	0.475	0.075	0.225	1.55	-0.225	-1.55
21.6	0.55	1.25	-0.575	-1.275	-0.26	1.8	0.26	-1.8	-0.475	-0.05	0.475	0.05	0.225	1.55	-0.225	-1.55
21.63	0.55	1.25	-0.575	-1.275	-0.26	1.8	0.26	-1.8	-0.475	-0.05	0.475	0.05	0.225	1.55	-0.225	-1.55
21.66	0.55	1.25	-0.575	-1.275	-0.26	1.8	0.26	-1.8	-0.475	-0.05	0.475	0.05	0.225	1.55	-0.225	-1.55
21.69	0.55	1.25	-0.575	-1.275	-0.26	1.8	0.26	-1.8	-0.475	-0.05	0.475	0.05	0.225	1.55	-0.225	-1.55
21.72	0.55	1.25	-0.575	-1.275	-0.26	1.82	0.26	-1.82	-0.475	-0.05	0.475	0.05	0.225	1.55	-0.225	-1.55
21.75	0.55	1.25	-0.575	-1.275	-0.26	1.84	0.26	-1.84	-0.475	-0.05	0.475	0.05	0.225	1.55	-0.225	-1.55
21.78	0.55	1.25	-0.575	-1.275	-0.26	1.84	0.26	-1.84	-0.475	-0.05	0.475	0.05	0.225	1.55	-0.225	-1.55
21.81	0.55	1.25	-0.575	-1.275	-0.26	1.86	0.26	-1.86	-0.475	-0.05	0.475	0.05	0.225	1.55	-0.225	-1.55
21.84	0.55	1.25	-0.575	-1.275	-0.26	1.86	0.26	-1.86	-0.475	-0.05	0.475	0.05	0.225	1.55	-0.225	-1.55
21.87	0.55	1.25	-0.575	-1.275	-0.26	1.86	0.26	-1.86	-0.475	-0.05	0.475	0.05	0.225	1.55	-0.225	-1.55
21.9	0.55	1.25	-0.575	-1.275	-0.26	1.86	0.26	-1.86	-0.475	-0.05	0.475	0.05	0.225	1.55	-0.225	-1.55
21.93	0.55	1.25	-0.575	-1.275	-0.26	1.88	0.26	-1.88	-0.475	-0.05	0.475	0.05	0.225	1.55	-0.225	-1.55
21.96	0.55	1.25	-0.575	-1.275	-0.26	1.88	0.26	-1.88	-0.475	-0.05	0.475	0.05	0.225	1.55	-0.225	-1.55
21.99	0.55	1.25	-0.575	-1.275	-0.26	1.9	0.26	-1.9	-0.475	-0.05	0.475	0.05	0.225	1.55	-0.225	-1.55
22.02	0.55	1.25	-0.575	-1.275	-0.26	1.9	0.26	-1.9	-0.475	-0.05	0.475	0.05	0.225	1.55	-0.225	-1.55
22.05	0.55	1.25	-0.575	-1.275	-0.26	1.9	0.26	-1.9	-0.475	-0.05	0.475	0.05	0.225	1.55	-0.225	-1.55
22.08	0.55	1.25	-0.575	-1.275	-0.26	1.9	0.26	-1.9	-0.475	-0.05	0.475	0.05	0.225	1.55	-0.225	-1.55
22.11	0.575	1.25	-0.6	-1.275	-0.26	1.9	0.26	-1.9	-0.475	-0.05	0.475	0.05	0.225	1.55	-0.225	-1.55
22.14	0.575	1.25	-0.6	-1.275	-0.26	1.9	0.26	-1.9	-0.475	-0.05	0.475	0.05	0.225	1.55	-0.225	-1.55
22.17	0.575	1.25	-0.6	-1.275	-0.26	1.9	0.26	-1.9	-0.475	-0.05	0.475	0.05	0.225	1.55	-0.225	-1.55
22.2	0.55	1.275	-0.575	-1.3	-0.26	1.9	0.26	-1.9	-0.475	-0.05	0.475	0.05	0.225	1.55	-0.225	-1.55
22.23	0.55	1.275	-0.575	-1.3	-0.26	1.88	0.26	-1.88	-0.475	-0.025	0.475	0.025	0.225	1.55	-0.225	-1.55
22.26	0.55	1.35	-0.575	-1.375	-0.26	1.86	0.26	-1.86	-0.475	-0.025	0.475	0.025	0.225	1.55	-0.225	-1.55
22.29	0.55	1.35	-0.575	-1.375	-0.26	1.84	0.26	-1.84	-0.475	-0.025	0.475	0.025	0.225	1.55	-0.225	-1.55
22.32	0.55	1.35	-0.575	-1.375	-0.26	1.82	0.26	-1.82	-0.5	0	0.5	0	0.225	1.55	-0.225	-1.55
22.35	0.55	1.375	-0.575	-1.4	-0.26	1.8	0.26	-1.8	-0.5	0	0.5	0	0.225	1.55	-0.225	-1.55
22.38	0.55	1.375	-0.575	-1.4	-0.26	1.78	0.26	-1.78	-0.5	0	0.5	0	0.225	1.55	-0.225	-1.55
22.41	0.55	1.375	-0.575	-1.4	-0.26	1.76	0.26	-1.76	-0.5	0.025	0.5	-0.025	0.225	1.55	-0.225	-1.55
22.44	0.55	1.375	-0.575	-1.4	-0.26	1.74	0.26	-1.74	-0.5	0.025	0.5	-0.025	0.225	1.55	-0.225	-1.55
22.47	0.55	1.375	-0.575	-1.4	-0.26	1.72	0.26	-1.72	-0.5	0.025	0.5	-0.025	0.225	1.55	-0.225	-1.55
22.5	0.55	1.4	-0.575	-1.425	-0.26	1.7	0.26	-1.7	-0.525	0.05	0.525	-0.05	0.225	1.55	-0.225	-1.55
22.53	0.55	1.4	-0.575	-1.425	-0.26	1.68	0.26	-1.68	-0.525	0.05	0.525	-0.05	0.225	1.55	-0.225	-1.55
22.56	0.55	1.4	-0.575	-1.425	-0.26	1.68	0.26	-1.68	-0.525	0.05	0.525	-0.05	0.225	1.55	-0.225	-1.55
22.59	0.525	1.5	-0.55	-1.525	-0.26	1.68	0.26	-1.68	-0.525	0.05	0.525	-0.05	0.225	1.55	-0.225	-1.55
22.62	0.525	1.5	-0.55	-1.525	-0.26	1.68	0.26	-1.68	-0.525	0.05	0.525	-0.05	0.225	1.55	-0.225	-1.55
22.65	0.525	1.5	-0.55	-1.525	-0.26	1.68	0.26	-1.68	-0.525	0.05	0.525	-0.05	0.225	1.55	-0.225	-1.55
22.68	0.5	1.6	-0.525	-1.625	-0.26	1.68	0.26	-1.68	-0.525	0.075	0.525	-0.075	0.225	1.55	-0.225	-1.55
22.71	0.5	1.6	-0.525	-1.625	-0.26	1.68	0.26	-1.68	-0.525	0.075	0.525	-0.075	0.225	1.55	-0.225	-1.55
22.74	0.5	1.725	-0.525	-1.75	-0.26	1.68	0.26	-1.68	-0.525	0.075	0.525	-0.075	0.225	1.55	-0.225	-1.55
22.77	0.5	1.725	-0.525	-1.75	-0.26	1.68	0.26	-1.68	-0.525	0.075	0.525	-0.075	0.225	1.55	-0.225	-1.55
22.8	0.5	1.725	-0.525	-1.75	-0.26	1.68	0.26	-1.68	-0.525	0.075	0.525	-0.075	0.225	1.55	-0.225	-1.55
22.83	0.5	1.775	-0.525	-1.8	-0.26	1.68	0.26	-1.68	-0.525	0.075	0.525	-0.075	0.225	1.55	-0.225	-1.55
22.86	0.5	1.775	-0.525	-1.8	-0.26	1.68	0.26	-1.68	-0.525	0.075	0.525	-0.075	0.225	1.55	-0.225	-1.55
22.89	0.5	1.775	-0.525	-1.8	-0.26	1.68	0.26	-1.68	-0.525	0.075	0.525	-0.075	0.225	1.55	-0.225	-1.55
22.92	0.5	1.775	-0.525	-1.8	-0.26	1.68	0.26	-1.68	-0.525	0.075	0.525	-0.075	0.225	1.55	-0.225	-1.55
22.95	0.5	1.775	-0.525	-1.8	-0.26	1.68	0.26	-1.68	-0.525	0.075	0.525	-0.075	0.225	1.55	-0.225	-1.55
22.98	0.5	1.775	-0.525	-1.8	-0.26	1.68	0.26	-1.68	-0.55	0.1	0.55	-0.1	0.225	1.55	-0.225	-1.55
23.01	0.525	1.8	-0.55	-1.825	-0.26	1.68	0.26	-1.68	-0.55	0.1	0.55	-0.1	0.225	1.55	-0.225	-1.55
23.04	0.525	1.8	-0.55	-1.825	-0.26	1.68	0.26	-1.68	-0.55	0.1	0.55	-0.1	0.225	1.55	-0.225	-1.55
23.07	0.525	1.85	-0.55	-1.875	-0.26	1.68	0.26	-1.68	-0.55	0.125	0.55	-0.125	0.225	1.55	-0.225	-1.55
23.1	0.525	1.85	-0.55	-1.875	-0.26	1.68	0.26	-1.68	-0.55	0.125	0.55	-0.125	0.225	1.55	-0.225	-1.55
23.13	0.525	1.85	-0.55	-1.875	-0.26	1.68	0.26	-1.68	-0.55	0.125	0.55	-0.125	0.225	1.55	-0.225	-1.55
23.16	0.55	1.875	-0.575	-1.9	-0.26	1.68	0.26	-1.68	-0.55	0.175	0.55	-0.175	0.225	1.55	-0.225	-1.55
23.19	0.55	1.875	-0.575	-1.9	-0.26	1.68	0.26	-1.68	-0.55	0.175	0.55	-0.175	0.225	1.55	-0.225	-1.55
23.22	0.55	1.875	-0.575	-1.9	-0.26	1.68	0.26	-1.68	-0.55	0.175	0.55	-0.175	0.225	1.55	-0.225	-1.55
23.25	0.525	1.9	-0.55	-1.925	-0.26	1.66	0.26	-1.66	-0.525	0.2	0.525	-0.2	0.225	1.55	-0.225	-1.55
23.28	0.525	1.9	-0.55	-1.925	-0.26	1.66	0.26	-1.66	-0.525	0.2	0.525	-0.2	0.225	1.55	-0.225	-1.55
23.31	0.525	1.975	-0.55	-2	-0.26	1.66	0.26	-1.66	-0.525	0.2	0.525	-0.2	0.225	1.55	-0.225	-1.55
23.34	0.525	1.975	-0.55	-2	-0.26	1.66	0.26	-1.66	-0.525	0.2	0.525	-0.2	0.225	1.55	-0.225	-1.55
23.37	0.525	1.975	-0.55	-2	-0.26	1.66	0.26	-1.66	-0.525	0.2	0.525	-0.2	0.225	1.55	-0.225	-1.55
23.4	0.5	2.025	-0.525	-2.05	-0.26	1.66	0.26	-1.66	-0.525	0.2	0.525	-0.2	0.225	1.55	-0.225	-1.55
23.43	0.5	2.025	-0.525	-2.05	-0.26	1.66	0.26	-1.66	-0.5	0.2	0.5	-0.2	0.225	1.55	-0.225	-1.55
23.46	0.5	2.025	-0.525	-2.05	-0.26	1.66	0.26	-1.66	-0.5	0.2	0.5	-0.2	0.225	1.55	-0.225	-1.55
23.49	0.5	2.1	-0.525	-2.125	-0.26	1.66	0.26	-1.66	-0.5	0.2	0.5	-0.2	0.225	1.55	-0.225	-1.55
23.52	0.5	2.1	-0.525	-2.125	-0.26	1.66	0.26	-1.66	-0.475	0.2	0.475	-0.2	0.225	1.55	-0.225	-1.55
23.55	0.5	2.1	-0.525	-2.125	-0.26	1.66	0.26	-1.66	-0.475	0.2	0.475	-0.2	0.225	1.55	-0.225	-1.55
23.58	0.475	2.225	-0.5	-2.25	-0.26	1.66	0.26	-1.66	-0.475	0.2	0.475	-0.2	0.225	1.55	-0.225	-1.55
23.61	0.475	2.225	-0.5	-2.25	-0.26	1.66	0.26	-1.66	-0.475	0.2	0.475	-0.2	0.225	1.55	-0.225	-1.55
23.64	0.425	2.35	-0.45	-2.375	-0.26	1.66	0.26	-1.66	-0.475	0.2	0.475	-0.2	0.225	1.55	-0.225	-1.55
23.67	0.425	2.35	-0.45	-2.375	-0.26	1.66	0.26	-1.66	-0.475	0.2	0.475	-0.2	0.225	1.55	-0.225	-1.55
23.7	0.425	2.35	-0.45	-2.375	-0.26	1.66	0.26	-1.66	-0.475	0.2	0.475	-0.2	0.225	1.55	-0.225	-1.55
23.73	0.4	2.475	-0.425	-2.5	-0.26	1.66	0.26	-1.66	-0.475	0.2	0.475	-0.2	0.225	1.55	-0.225	-1.55
23.76	0.4	2.475	-0.425	-2.5	-0.26	1.66	0.26	-1.66	-0.475	0.2	0.475	-0.2	0.225	1.55	-0.225	-1.55
23.79	0.4	2.475	-0.425	-2.5	-0.26	1.66	0.26	-1.66	-0.475	0.2	0.475	-0.2	0.225	1.55	-0.225	-1.55
23.82	0.35	2.6	-0.375	-2.625	-0.26	1.66	0.26	-1.66	-0.475	0.2	0.475	-0.2	0.225	1.55	-0.225	-1.55
23.85	0.35	2.6	-0.375	-2.625	-0.26	1.66	0.26	-1.66	-0.475	0.2	0.475	-0.2	0.225	1.55	-0.225	-1.55
23.88	0.35	2.6	-0.375	-2.625	-0.26	1.66	0.26	-1.66	-0.475	0.2	0.475	-0.2	0.225	1.55	-0.225	-1.55
23.91	0.325	2.65	-0.35	-2.675	-0.26	1.66	0.26	-1.66	-0.475	0.2	0.475	-0.2	0.225	1.55	-0.225	-1.55
23.94	0.325	2.65	-0.35	-2.675	-0.26	1.66	0.26	-1.66	-0.475	0.2	0.475	-0.2	0.225	1.55	-0.225	-1.55
23.97	0.325	2.65	-0.35	-2.675	-0.26	1.66	0.26	-1.66	-0.425	0.175	0.425	-0.175	0.225	1.55	-0.225	-1.55
24	0.3	2.7	-0.325	-2.725	-0.26	1.66	0.26	-1.66	-0.425	0.175	0.425	-0.175	0.225	1.55	-0.225	-1.55
24.03	0.3	2.7	-0.325	-2.725	-0.26	1.66	0.26	-1.66	-0.425	0.175	0.425	-0.175	0.225	1.55	-0.225	-1.55
24.06	0.3	2.7	-0.325	-2.725	-0.26	1.66	0.26	-1.66	-0.375	0.125	0.375	-0.125	0.225	1.55	-0.225	-1.55
24.09	0.3	2.7	-0.325	-2.725	-0.26	1.66	0.26	-1.66	-0.375	0.125	0.375	-0.125	0.225	1.55	-0.225	-1.55
24.12	0.3	2.7	-0.325	-2.725	-0.26	1.66	0.26	-1.66	-0.375	0.125	0.375	-0.125	0.225	1.55	-0.225	-1.55
24.15	0.3	2.7	-0.325	-2.725	-0.26	1.66	0.26	-1.66	-0.3	0.075	0.3	-0.075	0.225	1.55	-0.225	-1.55
24.18	0.275	2.725	-0.3	-2.75	-0.26	1.66	0.26	-1.66	-0.3	0.075	0.3	-0.075	0.225	1.55	-0.225	-1.55
24.21	0.275	2.725	-0.3	-2.75	-0.26	1.66	0.26	-1.66	-0.3	0.075	0.3	-0.075	0.225	1.55	-0.225	-1.55
24.24	0.275	2.75	-0.3	-2.775	-0.26	1.66	0.26	-1.66	-0.25	0.025	0.25	-0.025	0.225	1.55	-0.225	-1.55
24.27	0.275	2.75	-0.3	-2.775	-0.26	1.66	0.26	-1.66	-0.25	0.025	0.25	-0.025	0.225	1.55	-0.225	-1.55
24.3	0.25	2.8	-0.275	-2.825	-0.26	1.66	0.26	-1.66	-0.25	0.025	0.25	-0.025	0.225	1.55	-0.225	-1.55
24.33	0.25	2.8	-0.275	-2.825	-0.26	1.66	0.26	-1.66	-0.2	0	0.2	0	0.225	1.55	-0.225	-1.55
24.36	0.25	2.8	-0.275	-2.825	-0.26	1.66	0.26	-1.66	-0.2	0	0.2	0	0.225	1.55	-0.225	-1.55
24.39	0.275	2.875	-0.3	-2.9	-0.26	1.66	0.26	-1.66	-0.2	0	0.2	0	0.225	1.55	-0.225	-1.55
24.42	0.275	2.875	-0.3	-2.9	-0.26	1.66	0.26	-1.66	-0.175	-0.025	0.175	0.025	0.225	1.55	-0.225	-1.55
24.45	0.275	2.875	-0.3	-2.9	-0.26	1.66	0.26	-1.66	-0.175	-0.025	0.175	0.025	0.225	1.55	-0.225	-1.55
24.48	0.3	2.925	-0.325	-2.95	-0.26	1.66	0.26	-1.66	-0.175	-0.025	0.175	0.025	0.225	1.55	-0.225	-1.55
24.51	0.3	2.925	-0.325	-2.95	-0.26	1.66	0.26	-1.66	-0.175	-0.025	0.175	0.025	0.225	1.55	-0.225	-1.55
24.54	0.3	2.925	-0.325	-2.95	-0.26	1.66	0.26	-1.66	-0.175	-0.025	0.175	0.025	0.225	1.55	-0.225	-1.55
24.57	0.275	3.05	-0.3	-3.075	-0.26	1.66	0.26	-1.66	-0.175	-0.025	0.175	0.025	0.225	1.55	-0.225	-1.55
24.6	0.275	3.05	-0.3	-3.075	-0.26	1.66	0.26	-1.66	-0.175	-0.025	0.175	0.025	0.225	1.55	-0.225	-1.55
24.63	0.275	3.05	-0.3	-3.075	-0.26	1.66	0.26	-1.66	-0.175	-0.025	0.175	0.025	0.225	1.55	-0.225	-1.55
24.66	0.2	3.175	-0.225	-3.2	-0.26	1.66	0.26	-1.66	-0.175	-0.025	0.175	0.025	0.225	1.55	-0.225	-1.55
24.69	0.2	3.175	-0.225	-3.2	-0.26	1.66	0.26	-1.66	-0.15	-0.025	0.15	0.025	0.225	1.55	-0.225	-1.55
24.72	0.2	3.175	-0.225	-3.2	-0.26	1.66	0.26	-1.66	-0.15	-0.025	0.15	0.025	0.225	1.55	-0.225	-1.55
24.75	0.2	3.2	-0.225	-3.225	-0.26	1.66	0.26	-1.66	-0.15	-0.025	0.15	0.025	0.225	1.55	-0.225	-1.55
24.78	0.2	3.2	-0.225	-3.225	-0.26	1.66	0.26	-1.66	-0.15	-0.025	0.15	0.025	0.225	1.55	-0.225	-1.55
24.81	0.2	3.2	-0.225	-3.225	-0.26	1.66	0.26	-1.66	-0.15	-0.025	0.15	0.025	0.225	1.55	-0.225	-1.55
24.84	0.2	3.2	-0.225	-3.225	-0.26	1.66	0.26	-1.66	-0.15	-0.025	0.15	0.025	0.225	1.55	-0.225	-1.55
24.87	0.2	3.2	-0.225	-3.225	-0.26	1.66	0.26	-1.66	-0.125	-0.025	0.125	0.025	0.225	1.55	-0.225	-1.55
24.9	0.2	3.225	-0.225	-3.25	-0.26	1.66	0.26	-1.66	-0.125	-0.025	0.125	0.025	0.225	1.55	-0.225	-1.55
24.93	0.2	3.225	-0.225	-3.25	-0.26	1.66	0.26	-1.66	-0.125	-0.025	0.125	0.025	0.225	1.55	-0.225	-1.55
24.96	0.2	3.225	-0.225	-3.25	-0.26	1.66	0.26	-1.66	-0.125	-0.025	0.125	0.025	0.225	1.55	-0.225	-1.55
24.99	0.2	3.225	-0.225	-3.25	-0.26	1.66	0.26	-1.66	-0.125	-0.025	0.125	0.025	0.225	1.55	-0.225	-1.55
25.02	0.2	3.225	-0.225	-3.25	-0.26	1.66	0.26	-1.66	-0.125	-0.025	0.125	0.025	0.225	1.55	-0.225	-1.55
25.05	0.2	3.2	-0.225	-3.225	-0.26	1.68	0.26	-1.68	-0.125	-0.025	0.125	0.025	0.225	1.55	-0.225	-1.55
25.08	0.2	3.2	-0.225	-3.225	-0.26	1.7	0.26	-1.7	-0.125	-0.025	0.125	0.025	0.225	1.55	-0.225	-1.55
25.11	0.2	3.2	-0.225	-3.225	-0.26	1.7	0.26	-1.7	-0.125	-0.025	0.125	0.025	0.225	1.55	-0.225	-1.55
25.14	0.2	3.2	-0.225	-3.225	-0.26	1.7	0.26	-1.7	-0.125	-0.025	0.125	0.025	0.225	1.55	-0.225	-1.55
25.17	0.2	3.2	-0.225	-3.225	-0.26	1.72	0.26	-1.72	-0.125	-0.025	0.125	0.025	0.225	1.55	-0.225	-1.55
25.2	0.2	3.2	-0.225	-3.225	-0.26	1.72	0.26	-1.72	-0.125	-0.025	0.125	0.025	0.225	1.55	-0.225	-1.55
25.23	0.2	3.2	-0.225	-3.225	-0.26	1.72	0.26	-1.72	-0.125	-0.05	0.125	0.05	0.225	1.55	-0.225	-1.55
25.26	0.2	3.2	-0.225	-3.225	-0.26	1.74	0.26	-1.74	-0.125	-0.05	0.125	0.05	0.225	1.55	-0.225	-1.55
25.29	0.2	3.2	-0.225	-3.225	-0.26	1.76	0.26	-1.76	-0.125	-0.05	0.125	0.05	0.225	1.55	-0.225	-1.55
25.32	0.2	3.2	-0.225	-3.225	-0.26	1.76	0.26	-1.76	-0.125	-0.05	0.125	0.05	0.225	1.55	-0.225	-1.55
25.35	0.2	3.2	-0.225	-3.225	-0.26	1.76	0.26	-1.76	-0.125	-0.05	0.125	0.05	0.225	1.55	-0.225	-1.55
25.38	0.2	3.2	-0.225	-3.225	-0.26	1.78	0.26	-1.78	-0.125	-0.05	0.125	0.05	0.225	1.55	-0.225	-1.55
25.41	0.2	3.2	-0.225	-3.225	-0.26	1.8	0.26	-1.8	-0.125	-0.05	0.125	0.05	0.225	1.55	-0.225	-1.55
25.44	0.2	3.2	-0.225	-3.225	-0.26	1.8	0.26	-1.8	-0.125	-0.075	0.125	0.075	0.225	1.55	-0.225	-1.55
25.47	0.2	3.2	-0.225	-3.225	-0.26	1.8	0.26	-1.8	-0.125	-0.075	0.125	0.075	0.225	1.55	-0.225	-1.55
25.5	0.2	3.2	-0.225	-3.225	-0.26	1.8	0.26	-1.8	-0.125	-0.075	0.125	0.075	0.225	1.55	-0.225	-1.55
25.53	0.2	3.225	-0.225	-3.25	-0.26	1.8	0.26	-1.8	-0.125	-0.075	0.125	0.075	0.225	1.55	-0.225	-1.55
25.56	0.2	3.225	-0.225	-3.25	-0.26	1.8	0.26	-1.8	-0.125	-0.075	0.125	0.075	0.225	1.55	-0.225	-1.55
25.59	0.2	3.225	-0.225	-3.25	-0.26	1.8	0.26	-1.8	-0.125	-0.075	0.125	0.075	0.225	1.55	-0.225	-1.55
25.62	0.2	3.225	-0.225	-3.25	-0.26	1.8	0.26	-1.8	-0.125	-0.075	0.125	0.075	0.225	1.55	-0.225	-1.55
25.65	0.2	3.225	-0.225	-3.25	-0.26	1.8	0.26	-1.8	-0.125	-0.075	0.125	0.075	0.225	1.55	-0.225	-1.55
25.68	0.2	3.225	-0.225	-3.25	-0.26	1.8	0.26	-1.8	-0.125	-0.075	0.125	0.075	0.225	1.55	-0.225	-1.55
25.71	0.225	3.225	-0.25	-3.25	-0.26	1.8	0.26	-1.8	-0.125	-0.075	0.125	0.075	0.225	1.55	-0.225	-1.55
25.74	0.225	3.225	-0.25	-3.25	-0.26	1.8	0.26	-1.8	-0.125	-0.075	0.125	0.075	0.225	1.55	-0.225	-1.55
25.77	0.225	3.225	-0.25	-3.25	-0.26	1.8	0.26	-1.8	-0.125	-0.075	0.125	0.075	0.225	1.55	-0.225	-1.55
25.8	0.25	3.25	-0.275	-3.275	-0.26	1.8	0.26	-1.8	-0.1	-0.125	0.1	0.125	0.225	1.55	-0.225	-1.55
25.83	0.25	3.25	-0.275	-3.275	-0.26	1.8	0.26	-1.8	-0.1	-0.125	0.1	0.125	0.225	1.55	-0.225	-1.55
25.86	0.25	3.25	-0.275	-3.275	-0.26	1.8	0.26	-1.8	-0.1	-0.125	0.1	0.125	0.225	1.525	-0.225	-1.525
25.89	0.25	3.25	-0.275	-3.275	-0.26	1.8	0.26	-1.8	-0.075	-0.15	0.075	0.15	0.225	1.525	-0.225	-1.525
25.92	0.25	3.25	-0.275	-3.275	-0.26	1.8	0.26	-1.8	-0.075	-0.15	0.075	0.15	0.25	1.5	-0.25	-1.5
25.95	0.275	3.25	-0.3	-3.275	-0.26	1.8	0.26	-1.8	-0.075	-0.15	0.075	0.15	0.25	1.5	-0.25	-1.5
25.98	0.275	3.25	-0.3	-3.275	-0.26	1.8	0.26	-1.8	-0.075	-0.15	0.075	0.15	0.25	1.5	-0.25	-1.5
26.01	0.275	3.25	-0.3	-3.275	-0.26	1.8	0.26	-1.8	-0.075	-0.15	0.075	0.15	0.25	1.5	-0.25	-1.5
26.04	0.275	3.275	-0.3	-3.3	-0.26	1.8	0.26	-1.8	-0.075	-0.15	0.075	0.15	0.25	1.5	-0.25	-1.5
26.07	0.275	3.275	-0.3	-3.3	-0.26	1.8	0.26	-1.8	-0.075	-0.15	0.075	0.15	0.25	1.5	-0.25	-1.5
26.1	0.275	3.275	-0.3	-3.3	-0.26	1.8	0.26	-1.8	-0.075	-0.15	0.075	0.15	0.25	1.5	-0.25	-1.5
26.13	0.275	3.275	-0.3	-3.3	-0.26	1.8	0.26	-1.8	-0.075	-0.15	0.075	0.15	0.25	1.5	-0.25	-1.5
26.16	0.275	3.275	-0.3	-3.3	-0.26	1.8	0.26	-1.8	-0.075	-0.15	0.075	0.15	0.25	1.5	-0.25	-1.5
26.19	0.275	3.275	-0.3	-3.3	-0.26	1.8	0.26	-1.8	-0.075	-0.15	0.075	0.15	0.25	1.5	-0.25	-1.5
26.22	0.275	3.275	-0.3	-3.3	-0.26	1.8	0.26	-1.8	-0.075	-0.15	0.075	0.15	0.25	1.5	-0.25	-1.5
26.25	0.275	3.275	-0.3	-3.3	-0.26	1.8	0.26	-1.8	-0.075	-0.175	0.075	0.175	0.25	1.5	-0.25	-1.5
26.28	0.275	3.275	-0.3	-3.3	-0.26	1.82	0.26	-1.82	-0.075	-0.175	0.075	0.175	0.25	1.5	-0.25	-1.5
26.31	0.275	3.275	-0.3	-3.3	-0.26	1.82	0.26	-1.82	-0.075	-0.175	0.075	0.175	0.25	1.5	-0.25	-1.5
26.34	0.275	3.275	-0.3	-3.3	-0.26	1.84	0.26	-1.84	-0.075	-0.175	0.075	0.175	0.25	1.475	-0.25	-1.475
26.37	0.275	3.275	-0.3	-3.3	-0.26	1.86	0.26	-1.86	-0.075	-0.175	0.075	0.175	0.25	1.45	-0.25	-1.45
26.4	0.275	3.275	-0.3	-3.3	-0.26	1.88	0.26	-1.88	-0.075	-0.175	0.075	0.175	0.275	1.4	-0.275	-1.4
26.43	0.275	3.275	-0.3	-3.3	-0.26	1.9	0.26	-1.9	-0.075	-0.175	0.075	0.175	0.3	1.375	-0.3	-1.375
26.46	0.3	3.275	-0.325	-3.3	-0.26	1.92	0.26	-1.92	-0.075	-0.175	0.075	0.175	0.3	1.35	-0.3	-1.35
26.49	0.3	3.275	-0.325	-3.3	-0.26	1.94	0.26	-1.94	-0.075	-0.175	0.075	0.175	0.3	1.35	-0.3	-1.35
26.52	0.3	3.275	-0.325	-3.3	-0.26	1.96	0.26	-1.96	-0.075	-0.175	0.075	0.175	0.3	1.35	-0.3	-1.35
26.55	0.3	3.275	-0.325	-3.3	-0.26	1.98	0.26	-1.98	-0.075	-0.175	0.075	0.175	0.3	1.325	-0.3	-1.325
26.58	0.3	3.275	-0.325	-3.3	-0.26	2.02	0.26	-2.02	-0.075	-0.175	0.075	0.175	0.3	1.3	-0.3	-1.3
26.61	0.3	3.275	-0.325	-3.3	-0.26	2.04	0.26	-2.04	-0.075	-0.175	0.075	0.175	0.3	1.3	-0.3	-1.3
26.64	0.3	3.275	-0.325	-3.3	-0.26	2.06	0.26	-2.06	-0.075	-0.175	0.075	0.175	0.3	1.275	-0.3	-1.275
26.67	0.3	3.275	-0.325	-3.3	-0.26	2.06	0.26	-2.06	-0.075	-0.175	0.075	0.175	0.3	1.25	-0.3	-1.25
26.7	0.3	3.275	-0.325	-3.3	-0.26	2.06	0.26	-2.06	-0.075	-0.175	0.075	0.175	0.3	1.225	-0.3	-1.225
26.73	0.325	3.3	-0.35	-3.325	-0.26	2.06	0.26	-2.06	-0.075	-0.175	0.075	0.175	0.3	1.2	-0.3	-1.2
26.76	0.325	3.3	-0.35	-3.325	-0.26	2.06	0.26	-2.06	-0.075	-0.175	0.075	0.175	0.3	1.2	-0.3	-1.2
26.79	0.325	3.3	-0.35	-3.325	-0.26	2.06	0.26	-2.06	-0.075	-0.175	0.075	0.175	0.3	1.2	-0.3	-1.2
26.82	0.35	3.325	-0.375	-3.35	-0.26	2.06	0.26	-2.06	-0.075	-0.175	0.075	0.175	0.3	1.2	-0.3	-1.2
26.85	0.35	3.325	-0.375	-3.35	-0.26	2.06	0.26	-2.06	-0.075	-0.175	0.075	0.175	0.3	1.2	-0.3	-1.2
26.88	0.375	3.325	-0.4	-3.35	-0.26	2.06	0.26	-2.06	-0.075	-0.175	0.075	0.175	0.3	1.2	-0.3	-1.2
26.91	0.375	3.325	-0.4	-3.35	-0.26	2.06	0.26	-2.06	-0.075	-0.2	0.075	0.2	0.3	1.2	-0.3	-1.2
26.94	0.375	3.325	-0.4	-3.35	-0.26	2.06	0.26	-2.06	-0.075	-0.2	0.075	0.2	0.3	1.2	-0.3	-1.2
26.97	0.4	3.35	-0.425	-3.375	-0.26	2.04	0.26	-2.04	-0.075	-0.2	0.075	0.2	0.3	1.2	-0.3	-1.2
27	0.4	3.35	-0.425	-3.375	-0.26	2.02	0.26	-2.02	-0.1	-0.15	0.1	0.15	0.3	1.2	-0.3	-1.2
27.03	0.4	3.35	-0.425	-3.375	-0.26	2	0.26	-2	-0.1	-0.15	0.1	0.15	0.3	1.2	-0.3	-1.2
27.06	0.425	3.35	-0.45	-3.375	-0.26	1.98	0.26	-1.98	-0.1	-0.15	0.1	0.15	0.3	1.2	-0.3	-1.2
27.09	0.425	3.35	-0.45	-3.375	-0.26	1.96	0.26	-1.96	-0.075	-0.175	0.075	0.175	0.3	1.2	-0.3	-1.2
27.12	0.425	3.35	-0.45	-3.375	-0.26	1.94	0.26	-1.94	-0.075	-0.175	0.075	0.175	0.3	1.2	-0.3	-1.2
27.15	0.45	3.375	-0.475	-3.4	-0.26	1.92	0.26	-1.92	-0.075	-0.175	0.075	0.175	0.3	1.175	-0.3	-1.175
27.18	0.45	3.375	-0.475	-3.4	-0.26	1.9	0.26	-1.9	-0.05	-0.2	0.05	0.2	0.3	1.175	-0.3	-1.175
27.21	0.475	3.375	-0.5	-3.4	-0.26	1.9	0.26	-1.9	-0.05	-0.2	0.05	0.2	0.3	1.175	-0.3	-1.175
27.24	0.475	3.375	-0.5	-3.4	-0.26	1.9	0.26	-1.9	-0.05	-0.2	0.05	0.2	0.3	1.175	-0.3	-1.175
27.27	0.475	3.375	-0.5	-3.4	-0.26	1.9	0.26	-1.9	-0.05	-0.2	0.05	0.2	0.3	1.175	-0.3	-1.175
27.3	0.5	3.4	-0.525	-3.425	-0.26	1.9	0.26	-1.9	-0.05	-0.2	0.05	0.2	0.3	1.175	-0.3	-1.175
27.33	0.5	3.4	-0.525	-3.425	-0.26	1.9	0.26	-1.9	-0.05	-0.2	0.05	0.2	0.3	1.15	-0.3	-1.15
27.36	0.5	3.4	-0.525	-3.425	-0.26	1.9	0.26	-1.9	-0.05	-0.2	0.05	0.2	0.325	1.125	-0.325	-1.125
27.39	0.525	3.4	-0.55	-3.425	-0.26	1.9	0.26	-1.9	-0.05	-0.2	0.05	0.2	0.325	1.1	-0.325	-1.1
27.42	0.525	3.4	-0.55	-3.425	-0.26	1.9	0.26	-1.9	-0.05	-0.2	0.05	0.2	0.325	1.075	-0.325	-1.075
27.45	0.525	3.4	-0.55	-3.425	-0.26	1.9	0.26	-1.9	-0.05	-0.25	0.05	0.25	0.35	1.05	-0.35	-1.05
27.48	0.525	3.4	-0.55	-3.425	-0.26	1.9	0.26	-1.9	-0.05	-0.25	0.05	0.25	0.35	1.025	-0.35	-1.025
27.51	0.525	3.4	-0.55	-3.425	-0.26	1.9	0.26	-1.9	-0.05	-0.25	0.05	0.25	0.375	1	-0.375	-1
27.54	0.525	3.4	-0.55	-3.425	-0.26	1.9	0.26	-1.9	-0.025	-0.25	0.025	0.25	0.375	0.975	-0.375	-0.975
27.57	0.525	3.4	-0.55	-3.425	-0.26	1.9	0.26	-1.9	-0.025	-0.25	0.025	0.25	0.375	0.95	-0.375	-0.95
27.6	0.525	3.4	-0.55	-3.425	-0.26	1.9	0.26	-1.9	-0.025	-0.275	0.025	0.275	0.375	0.95	-0.375	-0.95
27.63	0.525	3.425	-0.55	-3.45	-0.26	1.9	0.26	-1.9	-0.025	-0.275	0.025	0.275	0.4	0.925	-0.4	-0.925
27.66	0.525	3.425	-0.55	-3.45	-0.26	1.9	0.26	-1.9	-0.025	-0.275	0.025	0.275	0.4	0.925	-0.4	-0.925
27.69	0.525	3.425	-0.55	-3.45	-0.26	1.9	0.26	-1.9	-0.05	-0.275	0.05	0.275	0.4	0.925	-0.4	-0.925
27.72	0.525	3.425	-0.55	-3.45	-0.26	1.9	0.26	-1.9	-0.05	-0.275	0.05	0.275	0.4	0.925	-0.4	-0.925
27.75	0.525	3.425	-0.55	-3.45	-0.26	1.9	0.26	-1.9	-0.05	-0.275	0.05	0.275	0.4	0.925	-0.4	-0.925
27.78	0.525	3.425	-0.55	-3.45	-0.26	1.9	0.26	-1.9	-0.1	-0.3	0.1	0.3	0.4	0.925	-0.4	-0.925
27.81	0.525	3.425	-0.55	-3.45	-0.26	1.9	0.26	-1.9	-0.1	-0.3	0.1	0.3	0.4	0.925	-0.4	-0.925
27.84	0.525	3.425	-0.55	-3.45	-0.26	1.9	0.26	-1.9	-0.1	-0.3	0.1	0.3	0.4	0.925	-0.4	-0.925
27.87	0.525	3.425	-0.55	-3.45	-0.26	1.9	0.26	-1.9	-0.2	-0.325	0.2	0.325	0.4	0.925	-0.4	-0.925
27.9	0.525	3.425	-0.55	-3.45	-0.26	1.9	0.26	-1.9	-0.2	-0.325	0.2	0.325	0.4	0.925	-0.4	-0.925
27.93	0.525	3.425	-0.55	-3.45	-0.26	1.9	0.26	-1.9	-0.2	-0.325	0.2	0.325	0.4	0.925	-0.4	-0.925
27.96	0.55	3.425	-0.575	-3.45	-0.26	1.9	0.26	-1.9	-0.325	-0.4	0.325	0.4	0.4	0.925	-0.4	-0.925
27.99	0.55	3.425	-0.575	-3.45	-0.26	1.9	0.26	-1.9	-0.325	-0.4	0.325	0.4	0.4	0.925	-0.4	-0.925
28.02	0.55	3.425	-0.575	-3.45	-0.26	1.9	0.26	-1.9	-0.325	-0.4	0.325	0.4	0.4	0.925	-0.4	-0.925
28.05	0.55	3.425	-0.575	-3.45	-0.26	1.9	0.26	-1.9	-0.4	-0.45	0.4	0.45	0.4	0.925	-0.4	-0.925
28.08	0.55	3.425	-0.575	-3.45	-0.26	1.9	0.26	-1.9	-0.4	-0.45	0.4	0.45	0.4	0.925	-0.4	-0.925
28.11	0.55	3.425	-0.575	-3.45	-0.26	1.9	0.26	-1.9	-0.4	-0.45	0.4	0.45	0.4	0.925	-0.4	-0.925
28.14	0.55	3.425	-0.575	-3.45	-0.26	1.9	0.26	-1.9	-0.45	-0.475	0.45	0.475	0.4	0.925	-0.4	-0.925
28.17	0.55	3.425	-0.575	-3.45	-0.26	1.9	0.26	-1.9	-0.45	-0.475	0.45	0.475	0.4	0.925	-0.4	-0.925
28.2	0.55	3.425	-0.575	-3.45	-0.26	1.9	0.26	-1.9	-0.45	-0.475	0.45	0.475	0.4	0.925	-0.4	-0.925
28.23	0.55	3.425	-0.575	-3.45	-0.26	1.9	0.26	-1.9	-0.525	-0.5	0.525	0.5	0.4	0.925	-0.4	-0.925
28.26	0.55	3.425	-0.575	-3.45	-0.26	1.9	0.26	-1.9	-0.525	-0.5	0.525	0.5	0.4	0.925	-0.4	-0.925
28.29	0.55	3.425	-0.575	-3.45	-0.26	1.9	0.26	-1.9	-0.525	-0.525	0.525	0.525	0.4	0.925	-0.4	-0.925
28.32	0.55	3.425	-0.575	-3.45	-0.26	1.9	0.26	-1.9	-0.525	-0.525	0.525	0.525	0.4	0.925	-0.4	-0.925
28.35	0.575	3.425	-0.6	-3.45	-0.26	1.88	0.26	-1.88	-0.525	-0.525	0.525	0.525	0.4	0.925	-0.4	-0.925
28.38	0.575	3.425	-0.6	-3.45	-0.26	1.88	0.26	-1.88	-0.55	-0.55	0.55	0.55	0.4	0.925	-0.4	-0.925
28.41	0.575	3.425	-0.6	-3.45	-0.26	1.88	0.26	-1.88	-0.55	-0.55	0.55	0.55	0.4	0.925	-0.4	-0.925
28.44	0.575	3.45	-0.6	-3.475	-0.26	1.88	0.26	-1.88	-0.55	-0.55	0.55	0.55	0.4	0.925	-0.4	-0.925
28.47	0.575	3.45	-0.6	-3.475	-0.26	1.88	0.26	-1.88	-0.55	-0.575	0.55	0.575	0.4	0.925	-0.4	-0.925
28.5	0.575	3.45	-0.6	-3.475	-0.26	1.88	0.26	-1.88	-0.55	-0.575	0.55	0.575	0.4	0.925	-0.4	-0.925
28.53	0.575	3.45	-0.6	-3.475	-0.26	1.88	0.26	-1.88	-0.575	-0.575	0.575	0.575	0.4	0.925	-0.4	-0.925
28.56	0.575	3.45	-0.6	-3.475	-0.26	1.88	0.26	-1.88	-0.575	-0.575	0.575	0.575	0.4	0.925	-0.4	-0.925
28.59	0.6	3.45	-0.625	-3.475	-0.26	1.88	0.26	-1.88	-0.575	-0.575	0.575	0.575	0.425	0.9	-0.425	-0.9
28.62	0.6	3.45	-0.625	-3.475	-0.26	1.88	0.26	-1.88	-0.575	-0.6	0.575	0.6	0.425	0.9	-0.425	-0.9
28.65	0.6	3.45	-0.625	-3.475	-0.26	1.88	0.26	-1.88	-0.575	-0.6	0.575	0.6	0.45	0.875	-0.45	-0.875
28.68	0.6	3.45	-0.625	-3.475	-0.26	1.88	0.26	-1.88	-0.575	-0.6	0.575	0.6	0.475	0.85	-0.475	-0.85
28.71	0.6	3.45	-0.625	-3.475	-0.26	1.88	0.26	-1.88	-0.6	-0.6	0.6	0.6	0.475	0.85	-0.475	-0.85
28.74	0.6	3.45	-0.625	-3.475	-0.26	1.88	0.26	-1.88	-0.6	-0.6	0.6	0.6	0.475	0.85	-0.475	-0.85
28.77	0.6	3.45	-0.625	-3.475	-0.26	1.88	0.26	-1.88	-0.6	-0.6	0.6	0.6	0.475	0.85	-0.475	-0.85
28.8	0.6	3.45	-0.625	-3.475	-0.26	1.88	0.26	-1.88	-0.625	-0.6	0.625	0.6	0.475	0.85	-0.475	-0.85
28.83	0.6	3.45	-0.625	-3.475	-0.26	1.88	0.26	-1.88	-0.625	-0.6	0.625	0.6	0.475	0.825	-0.475	-0.825
28.86	0.6	3.45	-0.625	-3.475	-0.26	1.88	0.26	-1.88	-0.625	-0.6	0.625	0.6	0.475	0.8	-0.475	-0.8
28.89	0.6	3.45	-0.625	-3.475	-0.26	1.88	0.26	-1.88	-0.625	-0.6	0.625	0.6	0.475	0.775	-0.475	-0.775
28.92	0.6	3.45	-0.625	-3.475	-0.26	1.88	0.26	-1.88	-0.625	-0.6	0.625	0.6	0.5	0.75	-0.5	-0.75
28.95	0.6	3.45	-0.625	-3.475	-0.26	1.88	0.26	-1.88	-0.625	-0.6	0.625	0.6	0.525	0.725	-0.525	-0.725
28.98	0.6	3.45	-0.625	-3.475	-0.26	1.88	0.26	-1.88	-0.625	-0.6	0.625	0.6	0.55	0.7	-0.55	-0.7
29.01	0.6	3.45	-0.625	-3.475	-0.26	1.88	0.26	-1.88	-0.625	-0.6	0.625	0.6	0.575	0.675	-0.575	-0.675
29.04	0.6	3.45	-0.625	-3.475	-0.26	1.88	0.26	-1.88	-0.625	-0.6	0.625	0.6	0.6	0.65	-0.6	-0.65
29.07	0.6	3.45	-0.625	-3.475	-0.26	1.88	0.26	-1.88	-0.6	-0.6	0.6	0.6	0.6	0.625	-0.6	-0.625
29.1	0.6	3.45	-0.625	-3.475	-0.26	1.88	0.26	-1.88	-0.6	-0.6	0.6	0.6	0.6	0.6	-0.6	-0.6
29.13	0.6	3.45	-0.625	-3.475	-0.26	1.88	0.26	-1.88	-0.6	-0.6	0.6	0.6	0.625	0.575	-0.625	-0.575
29.16	0.6	3.45	-0.625	-3.475	-0.26	1.88	0.26	-1.88	-0.575	-0.6	0.575	0.6	0.625	0.55	-0.625	-0.55
29.19	0.6	3.45	-0.625	-3.475	-0.26	1.88	0.26	-1.88	-0.575	-0.6	0.575	0.6	0.65	0.525	-0.65	-0.525
29.22	0.6	3.45	-0.625	-3.475	-0.26	1.88	0.26	-1.88	-0.575	-0.6	0.575	0.6	0.675	0.5	-0.675	-0.5
29.25	0.6	3.45	-0.625	-3.475	-0.26	1.88	0.26	-1.88	-0.575	-0.625	0.575	0.625	0.7	0.475	-0.7	-0.475
29.28	0.6	3.45	-0.625	-3.475	-0.26	1.88	0.26	-1.88	-0.575	-0.625	0.575	0.625	0.725	0.45	-0.725	-0.45
29.31	0.6	3.45	-0.625	-3.475	-0.26	1.88	0.26	-1.88	-0.55	-0.65	0.55	0.65	0.725	0.425	-0.725	-0.425
29.34	0.6	3.45	-0.625	-3.475	-0.26	1.88	0.26	-1.88	-0.55	-0.65	0.55	0.65	0.725	0.425	-0.725	-0.425
29.37	0.6	3.45	-0.625	-3.475	-0.26	1.88	0.26	-1.88	-0.55	-0.65	0.55	0.65	0.725	0.4	-0.725	-0.4
29.4	0.6	3.45	-0.625	-3.475	-0.26	1.88	0.26	-1.88	-0.525	-0.7	0.525	0.7	0.725	0.4	-0.725	-0.4
29.43	0.6	3.45	-0.625	-3.475	-0.26	1.88	0.26	-1.88	-0.525	-0.7	0.525	0.7	0.725	0.4	-0.725	-0.4
29.46	0.6	3.45	-0.625	-3.475	-0.26	1.88	0.26	-1.88	-0.525	-0.7	0.525	0.7	0.725	0.4	-0.725	-0.4
29.49	0.625	3.475	-0.65	-3.5	-0.26	1.88	0.26	-1.88	-0.5	-0.7	0.5	0.7	0.725	0.4	-0.725	-0.4
29.52	0.625	3.475	-0.65	-3.5	-0.26	1.88	0.26	-1.88	-0.5	-0.7	0.5	0.7	0.725	0.4	-0.725	-0.4
29.55	0.625	3.475	-0.65	-3.5	-0.26	1.88	0.26	-1.88	-0.5	-0.7	0.5	0.7	0.725	0.4	-0.725	-0.4
29.58	0.65	3.475	-0.675	-3.5	-0.26	1.88	0.26	-1.88	-0.5	-0.725	0.5	0.725	0.725	0.375	-0.725	-0.375
29.61	0.65	3.475	-0.675	-3.5	-0.26	1.88	0.26	-1.88	-0.5	-0.725	0.5	0.725	0.725	0.35	-0.725	-0.35
29.64	0.675	3.5	-0.7	-3.525	-0.26	1.88	0.26	-1.88	-0.5	-0.725	0.5	0.725	0.725	0.325	-0.725	-0.325
29.67	0.675	3.5	-0.7	-3.525	-0.26	1.88	0.26	-1.88	-0.475	-0.775	0.475	0.775	0.725	0.3	-0.725	-0.3
29.7	0.675	3.5	-0.7	-3.525	-0.26	1.88	0.26	-1.88	-0.475	-0.775	0.475	0.775	0.75	0.25	-0.75	-0.25
29.73	0.675	3.5	-0.7	-3.525	-0.26	1.88	0.26	-1.88	-0.475	-0.775	0.475	0.775	0.75	0.25	-0.75	-0.25
29.76	0.675	3.5	-0.7	-3.525	-0.26	1.88	0.26	-1.88	-0.4	-0.875	0.4	0.875	0.75	0.25	-0.75	-0.25
29.79	0.675	3.5	-0.7	-3.525	-0.26	1.88	0.26	-1.88	-0.4	-0.875	0.4	0.875	0.75	0.225	-0.75	-0.225
29.82	0.7	3.5	-0.725	-3.525	-0.26	1.88	0.26	-1.88	-0.4	-0.875	0.4	0.875	0.75	0.225	-0.75	-0.225
29.85	0.7	3.5	-0.725	-3.525	-0.26	1.88	0.26	-1.88	-0.375	-0.95	0.375	0.95	0.75	0.225	-0.75	-0.225
29.88	0.7	3.5	-0.725	-3.525	-0.26	1.88	0.26	-1.88	-0.375	-0.95	0.375	0.95	0.75	0.2	-0.75	-0.2
29.91	0.7	3.5	-0.725	-3.525	-0.26	1.88	0.26	-1.88	-0.375	-0.95	0.375	0.95	0.75	0.175	-0.75	-0.175
29.94	0.7	3.5	-0.725	-3.525	-0.26	1.88	0.26	-1.88	-0.35	-1.025	0.35	1.025	0.75	0.175	-0.75	-0.175
29.97	0.7	3.5	-0.725	-3.525	-0.26	1.88	0.26	-1.88	-0.35	-1.025	0.35	1.025	0.775	0.15	-0.775	-0.15
30	0.7	3.5	-0.725	-3.525	-0.26	1.88	0.26	-1.88	-0.35	-1.025	0.35	1.025	0.775	0.125	-0.775	-0.125
30.03	0.7	3.5	-0.725	-3.525	-0.26	1.88	0.26	-1.88	-0.3	-1.1	0.3	1.1	0.8	0.075	-0.8	-0.075
30.06	0.7	3.5	-0.725	-3.525	-0.26	1.88	0.26	-1.88	-0.3	-1.1	0.3	1.1	0.8	0.05	-0.8	-0.05
30.09	0.7	3.5	-0.725	-3.525	-0.26	1.88	0.26	-1.88	-0.3	-1.1	0.3	1.1	0.825	0	-0.825	0
30.12	0.7	3.5	-0.725	-3.525	-0.26	1.88	0.26	-1.88	-0.275	-1.15	0.275	1.15	0.85	-0.025	-0.85	0.025
30.15	0.7	3.5	-0.725	-3.525	-0.26	1.88	0.26	-1.88	-0.275	-1.15	0.275	1.15	0.875	-0.05	-0.875	0.05
30.18	0.7	3.5	-0.725	-3.525	-0.26	1.88	0.26	-1.88	-0.275	-1.15	0.275	1.15	0.9	-0.075	-0.9	0.075
30.21	0.7	3.5	-0.725	-3.525	-0.26	1.88	0.26	-1.88	-0.225	-1.2	0.225	1.2	0.9	-0.1	-0.9	0.1
30.24	0.725	3.525	-0.75	-3.55	-0.26	1.88	0.26	-1.88	-0.225	-1.2	0.225	1.2	0.925	-0.125	-0.925	0.125
30.27	0.725	3.525	-0.75	-3.55	-0.26	1.88	0.26	-1.88	-0.225	-1.2	0.225	1.2	0.95	-0.15	-0.95	0.15
30.3	0.725	3.525	-0.75	-3.55	-0.26	1.88	0.26	-1.88	-0.2	-1.225	0.2	1.225	0.975	-0.175	-0.975	0.175
30.33	0.75	3.525	-0.775	-3.55	-0.26	1.88	0.26	-1.88	-0.2	-1.225	0.2	1.225	0.975	-0.2	-0.975	0.2
30.36	0.75	3.525	-0.775	-3.55	-0.26	1.88	0.26	-1.88	-0.2	-1.225	0.2	1.225	1	-0.225	-1	0.225
30.39	0.75	3.525	-0.775	-3.55	-0.26	1.88	0.26	-1.88	-0.175	-1.25	0.175	1.25	1.025	-0.25	-1.025	0.25
30.42	0.8	3.55	-0.825	-3.575	-0.26	1.88	0.26	-1.88	-0.175	-1.25	0.175	1.25	1.05	-0.3	-1.05	0.3
30.45	0.8	3.55	-0.825	-3.575	-0.26	1.88	0.26	-1.88	-0.175	-1.25	0.175	1.25	1.05	-0.325	-1.05	0.325
30.48	0.8	3.55	-0.825	-3.575	-0.26	1.88	0.26	-1.88	-0.15	-1.275	0.15	1.275	1.075	-0.35	-1.075	0.35
30.51	0.825	3.55	-0.85	-3.575	-0.26	1.9	0.26	-1.9	-0.15	-1.275	0.15	1.275	1.1	-0.375	-1.1	0.375
30.54	0.825	3.55	-0.85	-3.575	-0.26	1.9	0.26	-1.9	-0.15	-1.275	0.15	1.275	1.1	-0.4	-1.1	0.4
30.57	0.825	3.55	-0.85	-3.575	-0.26	1.9	0.26	-1.9	-0.125	-1.325	0.125	1.325	1.1	-0.425	-1.1	0.425
30.6	0.825	3.55	-0.85	-3.575	-0.26	1.92	0.26	-1.92	-0.125	-1.325	0.125	1.325	1.1	-0.45	-1.1	0.45
30.63	0.825	3.55	-0.85	-3.575	-0.26	1.92	0.26	-1.92	-0.125	-1.325	0.125	1.325	1.125	-0.5	-1.125	0.5
30.66	0.825	3.55	-0.85	-3.575	-0.26	1.92	0.26	-1.92	-0.075	-1.4	0.075	1.4	1.125	-0.525	-1.125	0.525
30.69	0.825	3.55	-0.85	-3.575	-0.26	1.92	0.26	-1.92	-0.075	-1.4	0.075	1.4	1.125	-0.525	-1.125	0.525
30.72	0.825	3.55	-0.85	-3.575	-0.26	1.92	0.26	-1.92	-0.05	-1.425	0.05	1.425	1.15	-0.525	-1.15	0.525
30.75	0.85	3.575	-0.875	-3.6	-0.26	1.92	0.26	-1.92	-0.05	-1.425	0.05	1.425	1.175	-0.525	-1.175	0.525
30.78	0.85	3.575	-0.875	-3.6	-0.26	1.92	0.26	-1.92	-0.05	-1.425	0.05	1.425	1.2	-0.525	-1.2	0.525
30.81	0.85	3.575	-0.875	-3.6	-0.26	1.92	0.26	-1.92	-0.025	-1.45	0.025	1.45	1.225	-0.525	-1.225	0.525
30.84	0.85	3.575	-0.875	-3.6	-0.26	1.92	0.26	-1.92	-0.025	-1.45	0.025	1.45	1.225	-0.525	-1.225	0.525
30.87	0.85	3.575	-0.875	-3.6	-0.26	1.92	0.26	-1.92	-0.025	-1.45	0.025	1.45	1.25	-0.525	-1.25	0.525
30.9	0.85	3.575	-0.875	-3.6	-0.26	1.92	0.26	-1.92	-0.025	-1.475	0.025	1.475	1.275	-0.525	-1.275	0.525
30.93	0.85	3.575	-0.875	-3.6	-0.26	1.92	0.26	-1.92	-0.025	-1.475	0.025	1.475	1.275	-0.525	-1.275	0.525
30.96	0.85	3.575	-0.875	-3.6	-0.26	1.92	0.26	-1.92	-0.025	-1.475	0.025	1.475	1.275	-0.525	-1.275	0.525
30.99	0.85	3.575	-0.875	-3.6	-0.26	1.92	0.26	-1.92	-0.025	-1.475	0.025	1.475	1.275	-0.525	-1.275	0.525
31.02	0.85	3.575	-0.875	-3.6	-0.26	1.92	0.26	-1.92	-0.025	-1.475	0.025	1.475	1.275	-0.525	-1.275	0.525
31.05	0.85	3.575	-0.875	-3.6	-0.26	1.92	0.26	-1.92	-0.025	-1.475	0.025	1.475	1.275	-0.525	-1.275	0.525
31.08	0.825	3.55	-0.85	-3.575	-0.26	1.92	0.26	-1.92	-0.025	-1.475	0.025	1.475	1.275	-0.525	-1.275	0.525
31.11	0.825	3.55	-0.85	-3.575	-0.26	1.92	0.26	-1.92	-0.025	-1.475	0.025	1.475	1.275	-0.525	-1.275	0.525
31.14	0.825	3.55	-0.85	-3.575	-0.26	1.92	0.26	-1.92	-0.025	-1.475	0.025	1.475	1.275	-0.525	-1.275	0.525
31.17	0.825	3.55	-0.85	-3.575	-0.26	1.92	0.26	-1.92	-0.025	-1.5	0.025	1.5	1.3	-0.525	-1.3	0.525
31.2	0.825	3.55	-0.85	-3.575	-0.26	1.92	0.26	-1.92	-0.025	-1.5	0.025	1.5	1.325	-0.525	-1.325	0.525
31.23	0.825	3.55	-0.85	-3.575	-0.26	1.92	0.26	-1.92	-0.025	-1.5	0.025	1.5	1.35	-0.525	-1.35	0.525
31.26	0.825	3.55	-0.85	-3.575	-0.26	1.94	0.26	-1.94	0	-1.5	0	1.5	1.35	-0.525	-1.35	0.525
31.29	0.825	3.55	-0.85	-3.575	-0.26	1.96	0.26	-1.96	0	-1.5	0	1.5	1.35	-0.525	-1.35	0.525
31.32	0.825	3.55	-0.85	-3.575	-0.26	2	0.26	-2	0	-1.5	0	1.5	1.375	-0.525	-1.375	0.525
31.35	0.825	3.55	-0.85	-3.575	-0.26	2.04	0.26	-2.04	0.025	-1.5	-0.025	1.5	1.4	-0.525	-1.4	0.525
31.38	0.825	3.55	-0.85	-3.575	-0.26	2.04	0.26	-2.04	0.025	-1.5	-0.025	1.5	1.425	-0.55	-1.425	0.55
31.41	0.825	3.55	-0.85	-3.575	-0.26	2.08	0.26	-2.08	0.025	-1.5	-0.025	1.5	1.45	-0.55	-1.45	0.55
31.44	0.825	3.55	-0.85	-3.575	-0.26	2.12	0.26	-2.12	0.05	-1.475	-0.05	1.475	1.475	-0.55	-1.475	0.55
31.47	0.825	3.55	-0.85	-3.575	-0.26	2.14	0.26	-2.14	0.05	-1.475	-0.05	1.475	1.5	-0.575	-1.5	0.575
31.5	0.825	3.55	-0.85	-3.575	-0.26	2.16	0.26	-2.16	0.05	-1.475	-0.05	1.475	1.525	-0.575	-1.525	0.575
31.53	0.825	3.55	-0.85	-3.575	-0.26	2.18	0.26	-2.18	0.05	-1.425	-0.05	1.425	1.575	-0.575	-1.575	0.575
31.56	0.825	3.55	-0.85	-3.575	-0.26	2.22	0.26	-2.22	0.05	-1.425	-0.05	1.425	1.6	-0.575	-1.6	0.575
31.59	0.825	3.55	-0.85	-3.575	-0.24	2.24	0.24	-2.24	0.05	-1.425	-0.05	1.425	1.625	-0.575	-1.625	0.575
31.62	0.825	3.55	-0.85	-3.575	-0.24	2.26	0.24	-2.26	0.05	-1.425	-0.05	1.425	1.65	-0.575	-1.65	0.575
31.65	0.825	3.55	-0.85	-3.575	-0.24	2.28	0.24	-2.28	0.05	-1.375	-0.05	1.375	1.675	-0.575	-1.675	0.575
31.68	0.825	3.55	-0.85	-3.575	-0.24	2.3	0.24	-2.3	0.05	-1.375	-0.05	1.375	1.725	-0.575	-1.725	0.575
31.71	0.825	3.55	-0.85	-3.575	-0.24	2.3	0.24	-2.3	0.05	-1.375	-0.05	1.375	1.75	-0.575	-1.75	0.575
31.74	0.825	3.55	-0.85	-3.575	-0.24	2.3	0.24	-2.3	0.025	-1.35	-0.025	1.35	1.775	-0.575	-1.775	0.575
31.77	0.825	3.55	-0.85	-3.575	-0.24	2.3	0.24	-2.3	0.025	-1.35	-0.025	1.35	1.8	-0.575	-1.8	0.575
31.8	0.825	3.55	-0.85	-3.575	-0.24	2.3	0.24	-2.3	0.025	-1.35	-0.025	1.35	1.8	-0.575	-1.8	0.575
31.83	0.825	3.55	-0.85	-3.575	-0.24	2.3	0.24	-2.3	0.025	-1.35	-0.025	1.35	1.8	-0.575	-1.8	0.575
31.86	0.825	3.55	-0.85	-3.575	-0.24	2.3	0.24	-2.3	0.025	-1.35	-0.025	1.35	1.825	-0.575	-1.825	0.575
31.89	0.825	3.55	-0.85	-3.575	-0.24	2.3	0.24	-2.3	0.025	-1.35	-0.025	1.35	1.85	-0.575	-1.85	0.575
31.92	0.85	3.575	-0.875	-3.6	-0.24	2.3	0.24	-2.3	0.05	-1.4	-0.05	1.4	1.875	-0.575	-1.875	0.575
31.95	0.85	3.575	-0.875	-3.6	-0.24	2.3	0.24	-2.3	0.05	-1.4	-0.05	1.4	1.9	-0.6	-1.9	0.6
31.98	0.875	3.575	-0.9	-3.6	-0.24	2.3	0.24	-2.3	0.05	-1.4	-0.05	1.4	1.9	-0.6	-1.9	0.6
32.01	0.875	3.575	-0.9	-3.6	-0.24	2.3	0.24	-2.3	0.025	-1.4	-0.025	1.4	1.9	-0.6	-1.9	0.6
32.04	0.875	3.575	-0.9	-3.6	-0.24	2.3	0.24	-2.3	0.025	-1.4	-0.025	1.4	1.9	-0.6	-1.9	0.6
32.07	0.9	3.6	-0.925	-3.625	-0.24	2.3	0.24	-2.3	0.025	-1.4	-0.025	1.4	1.9	-0.6	-1.9	0.6
32.1	0.9	3.6	-0.925	-3.625	-0.24	2.3	0.24	-2.3	0.025	-1.4	-0.025	1.4	1.9	-0.6	-1.9	0.6
32.13	0.9	3.6	-0.925	-3.625	-0.24	2.3	0.24	-2.3	0.025	-1.4	-0.025	1.4	1.9	-0.6	-1.9	0.6
32.16	1	3.625	-1.025	-3.65	-0.24	2.3	0.24	-2.3	0.025	-1.4	-0.025	1.4	1.9	-0.6	-1.9	0.6
32.19	1	3.625	-1.025	-3.65	-0.24	2.3	0.24	-2.3	0.025	-1.375	-0.025	1.375	1.9	-0.6	-1.9	0.6
32.22	1.075	3.65	-1.1	-3.675	-0.24	2.3	0.24	-2.3	0.025	-1.375	-0.025	1.375	1.9	-0.6	-1.9	0.6
32.25	1.075	3.65	-1.1	-3.675	-0.24	2.28	0.24	-2.28	0.025	-1.375	-0.025	1.375	1.9	-0.6	-1.9	0.6
32.28	1.075	3.65	-1.1	-3.675	-0.24	2.26	0.24	-2.26	0.025	-1.375	-0.025	1.375	1.9	-0.6	-1.9	0.6
32.31	1.225	3.675	-1.25	-3.7	-0.24	2.24	0.24	-2.24	0	-1.35	0	1.35	1.9	-0.6	-1.9	0.6
32.34	1.225	3.675	-1.25	-3.7	-0.24	2.22	0.24	-2.22	0	-1.35	0	1.35	1.925	-0.6	-1.925	0.6
32.37	1.225	3.675	-1.25	-3.7	-0.24	2.2	0.24	-2.2	0	-1.35	0	1.35	1.95	-0.6	-1.95	0.6
32.4	1.3	3.7	-1.325	-3.725	-0.24	2.18	0.24	-2.18	0	-1.35	0	1.35	1.975	-0.6	-1.975	0.6
32.43	1.3	3.7	-1.325	-3.725	-0.24	2.16	0.24	-2.16	0	-1.35	0	1.35	1.975	-0.6	-1.975	0.6
32.46	1.3	3.7	-1.325	-3.725	-0.24	2.14	0.24	-2.14	0	-1.325	0	1.325	1.975	-0.6	-1.975	0.6
32.49	1.35	3.7	-1.375	-3.725	-0.24	2.12	0.24	-2.12	0	-1.325	0	1.325	1.975	-0.6	-1.975	0.6
32.52	1.35	3.7	-1.375	-3.725	-0.24	2.12	0.24	-2.12	0	-1.325	0	1.325	1.975	-0.6	-1.975	0.6
32.55	1.4	3.725	-1.425	-3.75	-0.24	2.12	0.24	-2.12	0	-1.325	0	1.325	1.975	-0.6	-1.975	0.6
32.58	1.4	3.725	-1.425	-3.75	-0.24	2.12	0.24	-2.12	0	-1.325	0	1.325	1.975	-0.6	-1.975	0.6
32.61	1.4	3.725	-1.425	-3.75	-0.22	2.12	0.22	-2.12	0	-1.325	0	1.325	1.975	-0.6	-1.975	0.6
32.64	1.425	3.725	-1.45	-3.75	-0.2	2.12	0.2	-2.12	0	-1.325	0	1.325	1.975	-0.6	-1.975	0.6
32.67	1.425	3.725	-1.45	-3.75	-0.2	2.12	0.2	-2.12	0	-1.325	0	1.325	1.975	-0.6	-1.975	0.6
32.7	1.425	3.725	-1.45	-3.75	-0.2	2.12	0.2	-2.12	0	-1.325	0	1.325	1.975	-0.6	-1.975	0.6
32.73	1.45	3.725	-1.475	-3.75	-0.2	2.12	0.2	-2.12	0	-1.325	0	1.325	1.975	-0.6	-1.975	0.6
32.76	1.45	3.725	-1.475	-3.75	-0.18	2.12	0.18	-2.12	0	-1.325	0	1.325	1.975	-0.6	-1.975	0.6
32.79	1.45	3.725	-1.475	-3.75	-0.18	2.12	0.18	-2.12	0	-1.325	0	1.325	1.975	-0.6	-1.975	0.6
32.82	1.475	3.725	-1.5	-3.75	-0.16	2.12	0.16	-2.12	0	-1.325	0	1.325	1.975	-0.6	-1.975	0.6
32.85	1.475	3.725	-1.5	-3.75	-0.14	2.14	0.14	-2.14	0	-1.325	0	1.325	1.975	-0.6	-1.975	0.6
32.88	1.475	3.725	-1.5	-3.75	-0.12	2.16	0.12	-2.16	0	-1.325	0	1.325	1.975	-0.6	-1.975	0.6
32.91	1.475	3.725	-1.5	-3.75	-0.1	2.18	0.1	-2.18	0	-1.325	0	1.325	1.975	-0.6	-1.975	0.6
32.94	1.475	3.725	-1.5	-3.75	-0.08	2.2	0.08	-2.2	0	-1.325	0	1.325	1.975	-0.6	-1.975	0.6
32.97	1.475	3.725	-1.5	-3.75	-0.06	2.22	0.06	-2.22	0	-1.325	0	1.325	1.975	-0.6	-1.975	0.6
33	1.475	3.725	-1.5	-3.75	-0.04	2.24	0.04	-2.24	-0.05	-1.325	0.05	1.325	1.975	-0.6	-1.975	0.6
33.03	1.475	3.725	-1.5	-3.75	-0.02	2.26	0.02	-2.26	-0.05	-1.325	0.05	1.325	1.975	-0.6	-1.975	0.6
33.06	1.475	3.725	-1.5	-3.75	0	2.3	0	-2.3	-0.05	-1.325	0.05	1.325	1.975	-0.6	-1.975	0.6
33.09	1.475	3.725	-1.5	-3.75	0.02	2.34	-0.02	-2.34	-0.075	-1.3	0.075	1.3	2	-0.6	-2	0.6
33.12	1.475	3.725	-1.5	-3.75	0.04	2.38	-0.04	-2.38	-0.075	-1.3	0.075	1.3	2	-0.6	-2	0.6
33.15	1.475	3.75	-1.5	-3.775	0.06	2.4	-0.06	-2.4	-0.075	-1.3	0.075	1.3	2	-0.6	-2	0.6
33.18	1.475	3.75	-1.5	-3.775	0.06	2.4	-0.06	-2.4	-0.125	-1.3	0.125	1.3	2.025	-0.6	-2.025	0.6
33.21	1.5	3.75	-1.525	-3.775	0.08	2.4	-0.08	-2.4	-0.125	-1.3	0.125	1.3	2.05	-0.6	-2.05	0.6
33.24	1.5	3.75	-1.525	-3.775	0.08	2.4	-0.08	-2.4	-0.125	-1.3	0.125	1.3	2.05	-0.6	-2.05	0.6
33.27	1.5	3.75	-1.525	-3.775	0.08	2.4	-0.08	-2.4	-0.15	-1.3	0.15	1.3	2.05	-0.6	-2.05	0.6
33.3	1.5	3.75	-1.525	-3.775	0.08	2.4	-0.08	-2.4	-0.15	-1.3	0.15	1.3	2.05	-0.6	-2.05	0.6
33.33	1.5	3.75	-1.525	-3.775	0.08	2.38	-0.08	-2.38	-0.15	-1.3	0.15	1.3	2.05	-0.6	-2.05	0.6
33.36	1.5	3.75	-1.525	-3.775	0.08	2.36	-0.08	-2.36	-0.175	-1.3	0.175	1.3	2.05	-0.6	-2.05	0.6
33.39	1.5	3.75	-1.525	-3.775	0.08	2.34	-0.08	-2.34	-0.175	-1.3	0.175	1.3	2.05	-0.6	-2.05	0.6
33.42	1.5	3.75	-1.525	-3.775	0.08	2.32	-0.08	-2.32	-0.175	-1.3	0.175	1.3	2.05	-0.6	-2.05	0.6
33.45	1.525	3.75	-1.55	-3.775	0.08	2.3	-0.08	-2.3	-0.2	-1.3	0.2	1.3	2.05	-0.6	-2.05	0.6
33.48	1.525	3.75	-1.55	-3.775	0.08	2.26	-0.08	-2.26	-0.2	-1.3	0.2	1.3	2.05	-0.6	-2.05	0.6
33.51	1.525	3.75	-1.55	-3.775	0.08	2.22	-0.08	-2.22	-0.2	-1.3	0.2	1.3	2.05	-0.6	-2.05	0.6
33.54	1.55	3.75	-1.575	-3.775	0.08	2.22	-0.08	-2.22	-0.2	-1.3	0.2	1.3	2.05	-0.6	-2.05	0.6
33.57	1.55	3.75	-1.575	-3.775	0.08	2.18	-0.08	-2.18	-0.2	-1.3	0.2	1.3	2.05	-0.6	-2.05	0.6
33.6	1.55	3.75	-1.575	-3.775	0.08	2.14	-0.08	-2.14	-0.2	-1.3	0.2	1.3	2.05	-0.6	-2.05	0.6
33.63	1.575	3.75	-1.6	-3.775	0.08	2.1	-0.08	-2.1	-0.2	-1.3	0.2	1.3	2.05	-0.6	-2.05	0.6
33.66	1.575	3.75	-1.6	-3.775	0.08	2.06	-0.08	-2.06	-0.225	-1.3	0.225	1.3	2.05	-0.6	-2.05	0.6
33.69	1.575	3.75	-1.6	-3.775	0.08	2.02	-0.08	-2.02	-0.225	-1.3	0.225	1.3	2.05	-0.6	-2.05	0.6
33.72	1.575	3.75	-1.6	-3.775	0.08	1.98	-0.08	-1.98	-0.225	-1.3	0.225	1.3	2.05	-0.6	-2.05	0.6
33.75	1.575	3.75	-1.6	-3.775	0.08	1.94	-0.08	-1.94	-0.25	-1.275	0.25	1.275	2.05	-0.6	-2.05	0.6
33.78	1.575	3.75	-1.6	-3.775	0.08	1.9	-0.08	-1.9	-0.25	-1.275	0.25	1.275	2.05	-0.6	-2.05	0.6
33.81	1.6	3.75	-1.625	-3.775	0.08	1.88	-0.08	-1.88	-0.25	-1.275	0.25	1.275	2.05	-0.6	-2.05	0.6
33.84	1.6	3.75	-1.625	-3.775	0.1	1.86	-0.1	-1.86	-0.3	-1.225	0.3	1.225	2.05	-0.6	-2.05	0.6
33.87	1.625	3.75	-1.65	-3.775	0.1	1.86	-0.1	-1.86	-0.3	-1.225	0.3	1.225	2.05	-0.6	-2.05	0.6
33.9	1.625	3.75	-1.65	-3.775	0.1	1.86	-0.1	-1.86	-0.3	-1.225	0.3	1.225	2.05	-0.6	-2.05	0.6
33.93	1.625	3.75	-1.65	-3.775	0.1	1.86	-0.1	-1.86	-0.375	-1.15	0.375	1.15	2.05	-0.6	-2.05	0.6
33.96	1.65	3.75	-1.675	-3.775	0.12	1.86	-0.12	-1.86	-0.375	-1.15	0.375	1.15	2.05	-0.6	-2.05	0.6
33.99	1.65	3.75	-1.675	-3.775	0.12	1.86	-0.12	-1.86	-0.375	-1.15	0.375	1.15	2.05	-0.6	-2.05	0.6
34.02	1.65	3.75	-1.675	-3.775	0.14	1.86	-0.14	-1.86	-0.4	-1.15	0.4	1.15	2.05	-0.6	-2.05	0.6
34.05	1.7	3.775	-1.725	-3.8	0.16	1.86	-0.16	-1.86	-0.4	-1.15	0.4	1.15	2.05	-0.6	-2.05	0.6
34.08	1.7	3.775	-1.725	-3.8	0.16	1.86	-0.16	-1.86	-0.4	-1.15	0.4	1.15	2.05	-0.6	-2.05	0.6
34.11	1.7	3.775	-1.725	-3.8	0.18	1.86	-0.18	-1.86	-0.45	-1.15	0.45	1.15	2.05	-0.6	-2.05	0.6
34.14	1.7	3.775	-1.725	-3.8	0.2	1.86	-0.2	-1.86	-0.45	-1.15	0.45	1.15	2.05	-0.6	-2.05	0.6
34.17	1.7	3.775	-1.725	-3.8	0.22	1.86	-0.22	-1.86	-0.45	-1.15	0.45	1.15	2.025	-0.6	-2.025	0.6
34.2	1.725	3.775	-1.75	-3.8	0.22	1.86	-0.22	-1.86	-0.5	-1.1	0.5	1.1	2.025	-0.6	-2.025	0.6
34.23	1.725	3.775	-1.75	-3.8	0.22	1.86	-0.22	-1.86	-0.5	-1.1	0.5	1.1	2.025	-0.6	-2.025	0.6
34.26	1.725	3.775	-1.75	-3.8	0.24	1.86	-0.24	-1.86	-0.5	-1.1	0.5	1.1	2.025	-0.6	-2.025	0.6
34.29	1.725	3.775	-1.75	-3.8	0.24	1.86	-0.24	-1.86	-0.6	-1.075	0.6	1.075	2.025	-0.6	-2.025	0.6
34.32	1.725	3.775	-1.75	-3.8	0.24	1.86	-0.24	-1.86	-0.6	-1.075	0.6	1.075	2.025	-0.6	-2.025	0.6
34.35	1.725	3.775	-1.75	-3.8	0.26	1.88	-0.26	-1.88	-0.65	-1.075	0.65	1.075	2.025	-0.6	-2.025	0.6
34.38	1.725	3.775	-1.75	-3.8	0.26	1.88	-0.26	-1.88	-0.65	-1.075	0.65	1.075	2.025	-0.6	-2.025	0.6
34.41	1.725	3.775	-1.75	-3.8	0.28	1.88	-0.28	-1.88	-0.65	-1.075	0.65	1.075	2.025	-0.6	-2.025	0.6
34.44	1.725	3.775	-1.75	-3.8	0.28	1.88	-0.28	-1.88	-0.725	-1.075	0.725	1.075	2.025	-0.6	-2.025	0.6
34.47	1.725	3.775	-1.75	-3.8	0.28	1.88	-0.28	-1.88	-0.725	-1.075	0.725	1.075	2.025	-0.6	-2.025	0.6
34.5	1.725	3.775	-1.75	-3.8	0.28	1.88	-0.28	-1.88	-0.725	-1.075	0.725	1.075	2.025	-0.6	-2.025	0.6
34.53	1.725	3.775	-1.75	-3.8	0.28	1.88	-0.28	-1.88	-0.775	-1.075	0.775	1.075	2.025	-0.6	-2.025	0.6
34.56	1.725	3.775	-1.75	-3.8	0.28	1.88	-0.28	-1.88	-0.775	-1.075	0.775	1.075	2.025	-0.6	-2.025	0.6
34.59	1.725	3.775	-1.75	-3.8	0.28	1.88	-0.28	-1.88	-0.775	-1.075	0.775	1.075	2.025	-0.6	-2.025	0.6
34.62	1.75	3.775	-1.775	-3.8	0.3	1.88	-0.3	-1.88	-0.775	-1.075	0.775	1.075	2.025	-0.6	-2.025	0.6
34.65	1.75	3.775	-1.775	-3.8	0.3	1.88	-0.3	-1.88	-0.775	-1.075	0.775	1.075	2.05	-0.6	-2.05	0.6
34.68	1.75	3.775	-1.775	-3.8	0.3	1.88	-0.3	-1.88	-0.775	-1.075	0.775	1.075	2.05	-0.6	-2.05	0.6
34.71	1.75	3.775	-1.775	-3.8	0.3	1.88	-0.3	-1.88	-0.675	-1.075	0.675	1.075	2.075	-0.6	-2.075	0.6
34.74	1.75	3.775	-1.775	-3.8	0.3	1.88	-0.3	-1.88	-0.675	-1.075	0.675	1.075	2.1	-0.575	-2.1	0.575
34.77	1.75	3.775	-1.775	-3.8	0.3	1.88	-0.3	-1.88	-0.675	-1.075	0.675	1.075	2.1	-0.55	-2.1	0.55
34.8	1.75	3.775	-1.775	-3.8	0.3	1.88	-0.3	-1.88	-0.675	-1.075	0.675	1.075	2.1	-0.525	-2.1	0.525
34.83	1.75	3.775	-1.775	-3.8	0.3	1.88	-0.3	-1.88	-0.5	-1.05	0.5	1.05	2.1	-0.5	-2.1	0.5
34.86	1.75	3.775	-1.775	-3.8	0.3	1.88	-0.3	-1.88	-0.5	-1.05	0.5	1.05	2.1	-0.475	-2.1	0.475
34.89	1.775	3.775	-1.8	-3.8	0.32	1.88	-0.32	-1.88	-0.5	-1.05	0.5	1.05	2.1	-0.425	-2.1	0.425
34.92	1.775	3.775	-1.8	-3.8	0.32	1.88	-0.32	-1.88	-0.5	-1.05	0.5	1.05	2.1	-0.4	-2.1	0.4
34.95	1.775	3.775	-1.8	-3.8	0.34	1.88	-0.34	-1.88	-0.5	-1.05	0.5	1.05	2.1	-0.375	-2.1	0.375
34.98	1.775	3.775	-1.8	-3.8	0.34	1.88	-0.34	-1.88	-0.5	-1.05	0.5	1.05	2.1	-0.375	-2.1	0.375
35.01	1.775	3.775	-1.8	-3.8	0.34	1.9	-0.34	-1.9	-0.5	-1.025	0.5	1.025	2.1	-0.375	-2.1	0.375
35.04	1.775	3.775	-1.8	-3.8	0.34	1.92	-0.34	-1.92	-0.5	-1.025	0.5	1.025	2.125	-0.375	-2.125	0.375
35.07	1.775	3.775	-1.8	-3.8	0.34	1.94	-0.34	-1.94	-0.5	-1.025	0.5	1.025	2.15	-0.375	-2.15	0.375
35.1	1.775	3.775	-1.8	-3.8	0.34	1.96	-0.34	-1.96	-0.5	-1.025	0.5	1.025	2.175	-0.375	-2.175	0.375
35.13	1.775	3.775	-1.8	-3.8	0.34	1.98	-0.34	-1.98	-0.5	-1.025	0.5	1.025	2.175	-0.375	-2.175	0.375
35.16	1.775	3.775	-1.8	-3.8	0.36	2	-0.36	-2	-0.5	-1	0.5	1	2.175	-0.375	-2.175	0.375
35.19	1.775	3.775	-1.8	-3.8	0.38	2.02	-0.38	-2.02	-0.5	-1	0.5	1	2.175	-0.375	-2.175	0.375
35.22	1.8	3.775	-1.825	-3.8	0.38	2.06	-0.38	-2.06	-0.5	-1	0.5	1	2.175	-0.375	-2.175	0.375
35.25	1.8	3.775	-1.825	-3.8	0.4	2.08	-0.4	-2.08	-0.475	-1	0.475	1	2.175	-0.375	-2.175	0.375
35.28	1.8	3.775	-1.825	-3.8	0.4	2.08	-0.4	-2.08	-0.475	-1	0.475	1	2.175	-0.375	-2.175	0.375
35.31	1.85	3.775	-1.875	-3.8	0.4	2.08	-0.4	-2.08	-0.475	-1	0.475	1	2.175	-0.375	-2.175	0.375
35.34	1.85	3.775	-1.875	-3.8	0.42	2.1	-0.42	-2.1	-0.475	-0.975	0.475	0.975	2.175	-0.375	-2.175	0.375
35.37	1.9	3.775	-1.925	-3.8	0.42	2.1	-0.42	-2.1	-0.475	-0.975	0.475	0.975	2.175	-0.375	-2.175	0.375
35.4	1.9	3.775	-1.925	-3.8	0.42	2.1	-0.42	-2.1	-0.475	-0.975	0.475	0.975	2.175	-0.375	-2.175	0.375
35.43	1.975	3.775	-2	-3.8	0.44	2.1	-0.44	-2.1	-0.475	-0.95	0.475	0.95	2.175	-0.375	-2.175	0.375
35.46	1.975	3.775	-2	-3.8	0.46	2.1	-0.46	-2.1	-0.475	-0.95	0.475	0.95	2.2	-0.375	-2.2	0.375
35.49	1.975	3.775	-2	-3.8	0.48	2.12	-0.48	-2.12	-0.475	-0.95	0.475	0.95	2.2	-0.375	-2.2	0.375
35.52	2.075	3.775	-2.1	-3.8	0.5	2.14	-0.5	-2.14	-0.475	-0.9	0.475	0.9	2.2	-0.375	-2.2	0.375
35.55	2.075	3.775	-2.1	-3.8	0.52	2.18	-0.52	-2.18	-0.475	-0.9	0.475	0.9	2.2	-0.35	-2.2	0.35
35.58	2.075	3.775	-2.1	-3.8	0.54	2.22	-0.54	-2.22	-0.475	-0.9	0.475	0.9	2.2	-0.35	-2.2	0.35
35.61	2.175	3.775	-2.2	-3.8	0.54	2.28	-0.54	-2.28	-0.45	-0.875	0.45	0.875	2.2	-0.35	-2.2	0.35
35.64	2.175	3.775	-2.2	-3.8	0.54	2.28	-0.54	-2.28	-0.45	-0.875	0.45	0.875	2.2	-0.35	-2.2	0.35
35.67	2.175	3.775	-2.2	-3.8	0.54	2.3	-0.54	-2.3	-0.45	-0.875	0.45	0.875	2.2	-0.35	-2.2	0.35
35.7	2.25	3.75	-2.275	-3.775	0.54	2.34	-0.54	-2.34	-0.4	-0.825	0.4	0.825	2.2	-0.35	-2.2	0.35
35.73	2.25	3.75	-2.275	-3.775	0.54	2.38	-0.54	-2.38	-0.4	-0.825	0.4	0.825	2.225	-0.35	-2.225	0.35
35.76	2.25	3.75	-2.275	-3.775	0.54	2.42	-0.54	-2.42	-0.4	-0.825	0.4	0.825	2.25	-0.35	-2.25	0.35
35.79	2.3	3.75	-2.325	-3.775	0.54	2.46	-0.54	-2.46	-0.375	-0.8	0.375	0.8	2.275	-0.35	-2.275	0.35
35.82	2.3	3.75	-2.325	-3.775	0.54	2.5	-0.54	-2.5	-0.375	-0.8	0.375	0.8	2.275	-0.35	-2.275	0.35
35.85	2.3	3.75	-2.325	-3.775	0.54	2.52	-0.54	-2.52	-0.375	-0.8	0.375	0.8	2.275	-0.35	-2.275	0.35
35.88	2.325	3.75	-2.35	-3.775	0.54	2.52	-0.54	-2.52	-0.35	-0.8	0.35	0.8	2.275	-0.35	-2.275	0.35
35.91	2.325	3.75	-2.35	-3.775	0.54	2.52	-0.54	-2.52	-0.35	-0.8	0.35	0.8	2.275	-0.35	-2.275	0.35
35.94	2.375	3.75	-2.4	-3.775	0.54	2.52	-0.54	-2.52	-0.35	-0.8	0.35	0.8	2.275	-0.35	-2.275	0.35
35.97	2.375	3.75	-2.4	-3.775	0.54	2.52	-0.54	-2.52	-0.325	-0.775	0.325	0.775	2.275	-0.35	-2.275	0.35
36	2.375	3.75	-2.4	-3.775	0.54	2.5	-0.54	-2.5	-0.325	-0.775	0.325	0.775	2.275	-0.35	-2.275	0.35
36.03	2.425	3.725	-2.45	-3.75	0.54	2.48	-0.54	-2.48	-0.325	-0.775	0.325	0.775	2.275	-0.35	-2.275	0.35
36.06	2.425	3.725	-2.45	-3.75	0.54	2.46	-0.54	-2.46	-0.325	-0.775	0.325	0.775	2.275	-0.35	-2.275	0.35
36.09	2.5	3.725	-2.525	-3.75	0.54	2.44	-0.54	-2.44	-0.275	-0.75	0.275	0.75	2.275	-0.35	-2.275	0.35
36.12	2.5	3.725	-2.525	-3.75	0.54	2.42	-0.54	-2.42	-0.275	-0.75	0.275	0.75	2.275	-0.35	-2.275	0.35
36.15	2.5	3.725	-2.525	-3.75	0.54	2.4	-0.54	-2.4	-0.275	-0.75	0.275	0.75	2.275	-0.35	-2.275	0.35
36.18	2.55	3.7	-2.575	-3.725	0.54	2.38	-0.54	-2.38	-0.25	-0.75	0.25	0.75	2.275	-0.35	-2.275	0.35
36.21	2.55	3.7	-2.575	-3.725	0.54	2.36	-0.54	-2.36	-0.25	-0.75	0.25	0.75	2.275	-0.35	-2.275	0.35
36.24	2.55	3.7	-2.575	-3.725	0.54	2.34	-0.54	-2.34	-0.25	-0.75	0.25	0.75	2.275	-0.35	-2.275	0.35
36.27	2.6	3.7	-2.625	-3.725	0.56	2.34	-0.56	-2.34	-0.25	-0.675	0.25	0.675	2.275	-0.35	-2.275	0.35
36.3	2.6	3.7	-2.625	-3.725	0.58	2.34	-0.58	-2.34	-0.25	-0.675	0.25	0.675	2.275	-0.35	-2.275	0.35
36.33	2.6	3.7	-2.625	-3.725	0.58	2.34	-0.58	-2.34	-0.25	-0.675	0.25	0.675	2.275	-0.35	-2.275	0.35
36.36	2.675	3.675	-2.7	-3.7	0.6	2.36	-0.6	-2.36	-0.275	-0.6	0.275	0.6	2.275	-0.35	-2.275	0.35
36.39	2.675	3.675	-2.7	-3.7	0.6	2.36	-0.6	-2.36	-0.275	-0.6	0.275	0.6	2.275	-0.35	-2.275	0.35
36.42	2.675	3.675	-2.7	-3.7	0.62	2.36	-0.62	-2.36	-0.275	-0.6	0.275	0.6	2.275	-0.325	-2.275	0.325
36.45	2.75	3.65	-2.775	-3.675	0.64	2.36	-0.64	-2.36	-0.275	-0.525	0.275	0.525	2.275	-0.3	-2.275	0.3
36.48	2.75	3.65	-2.775	-3.675	0.64	2.36	-0.64	-2.36	-0.275	-0.525	0.275	0.525	2.275	-0.3	-2.275	0.3
36.51	2.8	3.65	-2.825	-3.675	0.64	2.36	-0.64	-2.36	-0.3	-0.425	0.3	0.425	2.275	-0.275	-2.275	0.275
36.54	2.8	3.65	-2.825	-3.675	0.64	2.36	-0.64	-2.36	-0.3	-0.425	0.3	0.425	2.275	-0.275	-2.275	0.275
36.57	2.8	3.65	-2.825	-3.675	0.64	2.36	-0.64	-2.36	-0.3	-0.425	0.3	0.425	2.3	-0.275	-2.3	0.275
36.6	2.825	3.625	-2.85	-3.65	0.64	2.38	-0.64	-2.38	-0.3	-0.425	0.3	0.425	2.325	-0.275	-2.325	0.275
36.63	2.825	3.625	-2.85	-3.65	0.64	2.4	-0.64	-2.4	-0.325	-0.35	0.325	0.35	2.325	-0.275	-2.325	0.275
36.66	2.825	3.625	-2.85	-3.65	0.64	2.42	-0.64	-2.42	-0.325	-0.35	0.325	0.35	2.325	-0.275	-2.325	0.275
36.69	2.85	3.625	-2.875	-3.65	0.64	2.44	-0.64	-2.44	-0.325	-0.35	0.325	0.35	2.35	-0.275	-2.35	0.275
36.72	2.85	3.625	-2.875	-3.65	0.64	2.46	-0.64	-2.46	-0.325	-0.325	0.325	0.325	2.35	-0.275	-2.35	0.275
36.75	2.85	3.625	-2.875	-3.65	0.64	2.48	-0.64	-2.48	-0.325	-0.325	0.325	0.325	2.375	-0.275	-2.375	0.275
36.78	2.875	3.625	-2.9	-3.65	0.64	2.5	-0.64	-2.5	-0.325	-0.325	0.325	0.325	2.425	-0.275	-2.425	0.275
36.81	2.875	3.625	-2.9	-3.65	0.64	2.52	-0.64	-2.52	-0.325	-0.325	0.325	0.325	2.475	-0.275	-2.475	0.275
36.84	2.9	3.625	-2.925	-3.65	0.66	2.54	-0.66	-2.54	-0.325	-0.325	0.325	0.325	2.525	-0.275	-2.525	0.275
36.87	2.9	3.625	-2.925	-3.65	0.66	2.54	-0.66	-2.54	-0.325	-0.325	0.325	0.325	2.575	-0.275	-2.575	0.275
36.9	2.9	3.625	-2.925	-3.65	0.66	2.56	-0.66	-2.56	-0.35	-0.3	0.35	0.3	2.625	-0.275	-2.625	0.275
36.93	2.95	3.6	-2.975	-3.625	0.66	2.6	-0.66	-2.6	-0.35	-0.3	0.35	0.3	2.675	-0.275	-2.675	0.275
36.96	2.95	3.6	-2.975	-3.625	0.66	2.62	-0.66	-2.62	-0.35	-0.3	0.35	0.3	2.7	-0.275	-2.7	0.275
36.99	2.975	3.575	-3	-3.6	0.66	2.66	-0.66	-2.66	-0.35	-0.3	0.35	0.3	2.725	-0.275	-2.725	0.275
37.02	2.975	3.575	-3	-3.6	0.66	2.7	-0.66	-2.7	-0.35	-0.3	0.35	0.3	2.725	-0.275	-2.725	0.275
37.05	2.975	3.575	-3	-3.6	0.68	2.72	-0.68	-2.72	-0.35	-0.3	0.35	0.3	2.725	-0.275	-2.725	0.275
37.08	2.975	3.575	-3	-3.6	0.68	2.74	-0.68	-2.74	-0.35	-0.275	0.35	0.275	2.725	-0.275	-2.725	0.275
37.11	2.975	3.575	-3	-3.6	0.68	2.74	-0.68	-2.74	-0.35	-0.275	0.35	0.275	2.725	-0.275	-2.725	0.275
37.14	2.975	3.575	-3	-3.6	0.7	2.72	-0.7	-2.72	-0.35	-0.275	0.35	0.275	2.725	-0.275	-2.725	0.275
37.17	2.975	3.575	-3	-3.6	0.72	2.68	-0.72	-2.68	-0.35	-0.275	0.35	0.275	2.725	-0.275	-2.725	0.275
37.2	2.975	3.575	-3	-3.6	0.76	2.64	-0.76	-2.64	-0.375	-0.225	0.375	0.225	2.725	-0.275	-2.725	0.275
37.23	2.975	3.575	-3	-3.6	0.8	2.62	-0.8	-2.62	-0.375	-0.225	0.375	0.225	2.725	-0.275	-2.725	0.275
37.26	2.975	3.575	-3	-3.6	0.84	2.6	-0.84	-2.6	-0.375	-0.175	0.375	0.175	2.725	-0.275	-2.725	0.275
37.29	2.975	3.575	-3	-3.6	0.88	2.6	-0.88	-2.6	-0.375	-0.175	0.375	0.175	2.725	-0.275	-2.725	0.275
37.32	2.975	3.575	-3	-3.6	0.92	2.6	-0.92	-2.6	-0.375	-0.175	0.375	0.175	2.725	-0.275	-2.725	0.275
37.35	2.975	3.575	-3	-3.6	0.94	2.6	-0.94	-2.6	-0.4	-0.125	0.4	0.125	2.725	-0.275	-2.725	0.275
37.38	2.975	3.575	-3	-3.6	0.98	2.6	-0.98	-2.6	-0.4	-0.125	0.4	0.125	2.725	-0.275	-2.725	0.275
37.41	3	3.575	-3.025	-3.6	1.02	2.56	-1.02	-2.56	-0.4	-0.125	0.4	0.125	2.725	-0.275	-2.725	0.275
37.44	3	3.575	-3.025	-3.6	1.06	2.52	-1.06	-2.52	-0.4	-0.1	0.4	0.1	2.725	-0.275	-2.725	0.275
37.47	3	3.575	-3.025	-3.6	1.08	2.48	-1.08	-2.48	-0.4	-0.1	0.4	0.1	2.725	-0.275	-2.725	0.275
37.5	3.05	3.55	-3.075	-3.575	1.1	2.44	-1.1	-2.44	-0.4	-0.1	0.4	0.1	2.725	-0.275	-2.725	0.275
37.53	3.05	3.55	-3.075	-3.575	1.12	2.4	-1.12	-2.4	-0.4	-0.075	0.4	0.075	2.725	-0.275	-2.725	0.275
37.56	3.05	3.55	-3.075	-3.575	1.14	2.36	-1.14	-2.36	-0.4	-0.075	0.4	0.075	2.725	-0.275	-2.725	0.275
37.59	3.05	3.55	-3.075	-3.575	1.16	2.34	-1.16	-2.34	-0.4	-0.075	0.4	0.075	2.725	-0.275	-2.725	0.275
37.62	3.05	3.55	-3.075	-3.575	1.18	2.32	-1.18	-2.32	-0.4	-0.05	0.4	0.05	2.725	-0.275	-2.725	0.275
37.65	3.1	3.55	-3.125	-3.575	1.2	2.28	-1.2	-2.28	-0.4	-0.05	0.4	0.05	2.725	-0.275	-2.725	0.275
37.68	3.1	3.55	-3.125	-3.575	1.22	2.26	-1.22	-2.26	-0.4	-0.05	0.4	0.05	2.725	-0.275	-2.725	0.275
37.71	3.1	3.55	-3.125	-3.575	1.26	2.26	-1.26	-2.26	-0.425	-0.05	0.425	0.05	2.725	-0.275	-2.725	0.275
37.74	3.175	3.5	-3.2	-3.525	1.3	2.24	-1.3	-2.24	-0.425	-0.05	0.425	0.05	2.725	-0.275	-2.725	0.275
37.77	3.175	3.5	-3.2	-3.525	1.34	2.22	-1.34	-2.22	-0.425	-0.05	0.425	0.05	2.725	-0.275	-2.725	0.275
37.8	3.175	3.5	-3.2	-3.525	1.38	2.16	-1.38	-2.16	-0.425	-0.025	0.425	0.025	2.725	-0.275	-2.725	0.275
37.83	3.275	3.45	-3.3	-3.475	1.42	2.12	-1.42	-2.12	-0.425	-0.025	0.425	0.025	2.725	-0.275	-2.725	0.275
37.86	3.275	3.45	-3.3	-3.475	1.46	2.06	-1.46	-2.06	-0.425	-0.025	0.425	0.025	2.725	-0.275	-2.725	0.275
37.89	3.35	3.4	-3.375	-3.425	1.48	2	-1.48	-2	-0.425	-0.025	0.425	0.025	2.725	-0.275	-2.725	0.275
37.92	3.35	3.4	-3.375	-3.425	1.52	1.94	-1.52	-1.94	-0.425	-0.025	0.425	0.025	2.725	-0.275	-2.725	0.275
37.95	3.35	3.4	-3.375	-3.425	1.54	1.88	-1.54	-1.88	-0.425	-0.025	0.425	0.025	2.725	-0.275	-2.725	0.275
37.98	3.425	3.35	-3.45	-3.375	1.58	1.82	-1.58	-1.82	-0.425	-0.025	0.425	0.025	2.725	-0.3	-2.725	0.3
38.01	3.425	3.35	-3.45	-3.375	1.6	1.8	-1.6	-1.8	-0.375	0	0.375	0	2.725	-0.325	-2.725	0.325
38.04	3.425	3.35	-3.45	-3.375	1.62	1.8	-1.62	-1.8	-0.375	0	0.375	0	2.725	-0.325	-2.725	0.325
38.07	3.425	3.3	-3.45	-3.325	1.62	1.8	-1.62	-1.8	-0.375	0	0.375	0	2.725	-0.325	-2.725	0.325
38.1	3.425	3.3	-3.45	-3.325	1.62	1.8	-1.62	-1.8	-0.35	0.025	0.35	-0.025	2.725	-0.325	-2.725	0.325
38.13	3.425	3.3	-3.45	-3.325	1.62	1.8	-1.62	-1.8	-0.35	0.025	0.35	-0.025	2.725	-0.35	-2.725	0.35
38.16	3.425	3.3	-3.45	-3.325	1.64	1.8	-1.64	-1.8	-0.35	0.025	0.35	-0.025	2.725	-0.35	-2.725	0.35
38.19	3.425	3.3	-3.45	-3.325	1.66	1.8	-1.66	-1.8	-0.325	0.075	0.325	-0.075	2.725	-0.375	-2.725	0.375
38.22	3.425	3.3	-3.45	-3.325	1.68	1.8	-1.68	-1.8	-0.325	0.075	0.325	-0.075	2.725	-0.375	-2.725	0.375
38.25	3.425	3.3	-3.45	-3.325	1.7	1.8	-1.7	-1.8	-0.325	0.075	0.325	-0.075	2.725	-0.375	-2.725	0.375
38.28	3.425	3.3	-3.45	-3.325	1.72	1.8	-1.72	-1.8	-0.3	0.125	0.3	-0.125	2.725	-0.4	-2.725	0.4
38.31	3.45	3.275	-3.475	-3.3	1.74	1.8	-1.74	-1.8	-0.3	0.125	0.3	-0.125	2.725	-0.425	-2.725	0.425
38.34	3.45	3.275	-3.475	-3.3	1.74	1.8	-1.74	-1.8	-0.3	0.125	0.3	-0.125	2.725	-0.45	-2.725	0.45
38.37	3.45	3.275	-3.475	-3.3	1.74	1.8	-1.74	-1.8	-0.3	0.15	0.3	-0.15	2.725	-0.45	-2.725	0.45
38.4	3.45	3.25	-3.475	-3.275	1.74	1.8	-1.74	-1.8	-0.3	0.15	0.3	-0.15	2.725	-0.45	-2.725	0.45
38.43	3.45	3.25	-3.475	-3.275	1.74	1.8	-1.74	-1.8	-0.3	0.15	0.3	-0.15	2.725	-0.45	-2.725	0.45
38.46	3.45	3.25	-3.475	-3.275	1.74	1.8	-1.74	-1.8	-0.3	0.175	0.3	-0.175	2.725	-0.45	-2.725	0.45
38.49	3.45	3.25	-3.475	-3.275	1.74	1.8	-1.74	-1.8	-0.3	0.175	0.3	-0.175	2.725	-0.45	-2.725	0.45
38.52	3.45	3.25	-3.475	-3.275	1.74	1.8	-1.74	-1.8	-0.3	0.175	0.3	-0.175	2.725	-0.45	-2.725	0.45
38.55	3.45	3.25	-3.475	-3.275	1.74	1.8	-1.74	-1.8	-0.3	0.175	0.3	-0.175	2.725	-0.45	-2.725	0.45
38.58	3.45	3.25	-3.475	-3.275	1.74	1.8	-1.74	-1.8	-0.3	0.175	0.3	-0.175	2.725	-0.45	-2.725	0.45
38.61	3.475	3.2	-3.5	-3.225	1.74	1.8	-1.74	-1.8	-0.3	0.175	0.3	-0.175	2.725	-0.45	-2.725	0.45
38.64	3.475	3.2	-3.5	-3.225	1.74	1.8	-1.74	-1.8	-0.3	0.2	0.3	-0.2	2.725	-0.45	-2.725	0.45
38.67	3.475	3.2	-3.5	-3.225	1.74	1.8	-1.74	-1.8	-0.3	0.2	0.3	-0.2	2.725	-0.45	-2.725	0.45
38.7	3.475	3.125	-3.5	-3.15	1.74	1.8	-1.74	-1.8	-0.3	0.2	0.3	-0.2	2.725	-0.45	-2.725	0.45
38.73	3.475	3.125	-3.5	-3.15	1.74	1.8	-1.74	-1.8	-0.3	0.2	0.3	-0.2	2.725	-0.45	-2.725	0.45
38.76	3.475	3.125	-3.5	-3.15	1.74	1.8	-1.74	-1.8	-0.3	0.2	0.3	-0.2	2.725	-0.45	-2.725	0.45
38.79	3.525	3.05	-3.55	-3.075	1.74	1.8	-1.74	-1.8	-0.3	0.2	0.3	-0.2	2.725	-0.45	-2.725	0.45
38.82	3.525	3.05	-3.55	-3.075	1.74	1.8	-1.74	-1.8	-0.3	0.2	0.3	-0.2	2.725	-0.45	-2.725	0.45
38.85	3.55	2.975	-3.575	-3	1.74	1.8	-1.74	-1.8	-0.3	0.2	0.3	-0.2	2.725	-0.475	-2.725	0.475
38.88	3.55	2.975	-3.575	-3	1.74	1.8	-1.74	-1.8	-0.3	0.2	0.3	-0.2	2.725	-0.475	-2.725	0.475
38.91	3.55	2.975	-3.575	-3	1.74	1.8	-1.74	-1.8	-0.25	0.2	0.25	-0.2	2.725	-0.475	-2.725	0.475
38.94	3.55	2.925	-3.575	-2.95	1.74	1.8	-1.74	-1.8	-0.25	0.2	0.25	-0.2	2.725	-0.475	-2.725	0.475
38.97	3.55	2.925	-3.575	-2.95	1.74	1.8	-1.74	-1.8	-0.25	0.2	0.25	-0.2	2.725	-0.475	-2.725	0.475
39	3.55	2.925	-3.575	-2.95	1.74	1.8	-1.74	-1.8	-0.175	0.15	0.175	-0.15	2.725	-0.5	-2.725	0.5
39.03	3.575	2.9	-3.6	-2.925	1.74	1.8	-1.74	-1.8	-0.175	0.15	0.175	-0.15	2.725	-0.5	-2.725	0.5
39.06	3.575	2.9	-3.6	-2.925	1.74	1.8	-1.74	-1.8	-0.175	0.15	0.175	-0.15	2.725	-0.525	-2.725	0.525
39.09	3.575	2.875	-3.6	-2.9	1.74	1.8	-1.74	-1.8	-0.1	0.025	0.1	-0.025	2.725	-0.55	-2.725	0.55
39.12	3.575	2.875	-3.6	-2.9	1.74	1.8	-1.74	-1.8	-0.1	0.025	0.1	-0.025	2.725	-0.575	-2.725	0.575
39.15	3.575	2.875	-3.6	-2.9	1.74	1.8	-1.74	-1.8	-0.1	0.025	0.1	-0.025	2.725	-0.6	-2.725	0.6
39.18	3.575	2.875	-3.6	-2.9	1.74	1.8	-1.74	-1.8	-0.075	-0.1	0.075	0.1	2.725	-0.65	-2.725	0.65
39.21	3.575	2.875	-3.6	-2.9	1.74	1.8	-1.74	-1.8	-0.075	-0.1	0.075	0.1	2.725	-0.7	-2.725	0.7
39.24	3.575	2.875	-3.6	-2.9	1.74	1.8	-1.74	-1.8	-0.075	-0.1	0.075	0.1	2.75	-0.725	-2.75	0.725
39.27	3.575	2.875	-3.6	-2.9	1.74	1.8	-1.74	-1.8	-0.075	-0.15	0.075	0.15	2.775	-0.75	-2.775	0.75
39.3	3.575	2.875	-3.6	-2.9	1.74	1.8	-1.74	-1.8	-0.075	-0.15	0.075	0.15	2.8	-0.775	-2.8	0.775
39.33	3.575	2.85	-3.6	-2.875	1.74	1.8	-1.74	-1.8	-0.075	-0.15	0.075	0.15	2.825	-0.825	-2.825	0.825
39.36	3.575	2.85	-3.6	-2.875	1.74	1.8	-1.74	-1.8	-0.075	-0.15	0.075	0.15	2.825	-0.85	-2.825	0.85
39.39	3.575	2.85	-3.6	-2.875	1.74	1.8	-1.74	-1.8	-0.075	-0.175	0.075	0.175	2.825	-0.875	-2.825	0.875
39.42	3.6	2.825	-3.625	-2.85	1.74	1.8	-1.74	-1.8	-0.075	-0.175	0.075	0.175	2.825	-0.9	-2.825	0.9
39.45	3.6	2.825	-3.625	-2.85	1.74	1.8	-1.74	-1.8	-0.075	-0.175	0.075	0.175	2.825	-0.9	-2.825	0.9
39.48	3.6	2.825	-3.625	-2.85	1.74	1.8	-1.74	-1.8	-0.05	-0.225	0.05	0.225	2.825	-0.9	-2.825	0.9
39.51	3.6	2.825	-3.625	-2.85	1.74	1.8	-1.74	-1.8	-0.05	-0.225	0.05	0.225	2.825	-0.9	-2.825	0.9
39.54	3.6	2.825	-3.625	-2.85	1.74	1.8	-1.74	-1.8	-0.05	-0.225	0.05	0.225	2.825	-0.9	-2.825	0.9
39.57	3.6	2.8	-3.625	-2.825	1.74	1.8	-1.74	-1.8	0	-0.375	0	0.375	2.825	-0.9	-2.825	0.9
39.6	3.6	2.8	-3.625	-2.825	1.74	1.8	-1.74	-1.8	0	-0.375	0	0.375	2.825	-0.9	-2.825	0.9
39.63	3.6	2.8	-3.625	-2.825	1.74	1.8	-1.74	-1.8	0	-0.375	0	0.375	2.825	-0.9	-2.825	0.9
39.66	3.6	2.8	-3.625	-2.825	1.74	1.8	-1.74	-1.8	0.05	-0.55	-0.05	0.55	2.825	-0.9	-2.825	0.9
39.69	3.6	2.8	-3.625	-2.825	1.74	1.8	-1.74	-1.8	0.05	-0.55	-0.05	0.55	2.825	-0.9	-2.825	0.9
39.72	3.6	2.8	-3.625	-2.825	1.74	1.8	-1.74	-1.8	0.05	-0.55	-0.05	0.55	2.825	-0.9	-2.825	0.9
39.75	3.6	2.8	-3.625	-2.825	1.76	1.8	-1.76	-1.8	0.1	-0.65	-0.1	0.65	2.825	-0.9	-2.825	0.9
39.78	3.6	2.8	-3.625	-2.825	1.76	1.8	-1.76	-1.8	0.1	-0.65	-0.1	0.65	2.825	-0.9	-2.825	0.9
39.81	3.6	2.8	-3.625	-2.825	1.78	1.8	-1.78	-1.8	0.1	-0.65	-0.1	0.65	2.825	-0.9	-2.825	0.9
39.84	3.6	2.8	-3.625	-2.825	1.78	1.8	-1.78	-1.8	0.1	-0.775	-0.1	0.775	2.825	-0.9	-2.825	0.9
39.87	3.6	2.8	-3.625	-2.825	1.78	1.8	-1.78	-1.8	0.1	-0.775	-0.1	0.775	2.825	-0.9	-2.825	0.9
39.9	3.6	2.8	-3.625	-2.825	1.78	1.8	-1.78	-1.8	0.1	-0.775	-0.1	0.775	2.825	-0.9	-2.825	0.9
39.93	3.6	2.8	-3.625	-2.825	1.78	1.8	-1.78	-1.8	0.125	-0.825	-0.125	0.825	2.825	-0.9	-2.825	0.9
39.96	3.6	2.8	-3.625	-2.825	1.78	1.8	-1.78	-1.8	0.125	-0.825	-0.125	0.825	2.825	-0.9	-2.825	0.9
39.99	3.6	2.8	-3.625	-2.825	1.78	1.8	-1.78	-1.8	0.125	-0.825	-0.125	0.825	2.825	-0.9	-2.825	0.9
40.02	3.6	2.8	-3.625	-2.825	1.78	1.8	-1.78	-1.8	0.125	-0.9	-0.125	0.9	2.825	-0.9	-2.825	0.9
40.05	3.6	2.8	-3.625	-2.825	1.78	1.8	-1.78	-1.8	0.125	-0.9	-0.125	0.9	2.825	-0.9	-2.825	0.9
40.08	3.6	2.8	-3.625	-2.825	1.78	1.8	-1.78	-1.8	0.125	-0.9	-0.125	0.9	2.825	-0.9	-2.825	0.9
40.11	3.6	2.8	-3.625	-2.825	1.78	1.8	-1.78	-1.8	0.125	-0.975	-0.125	0.975	2.825	-0.9	-2.825	0.9
40.14	3.6	2.8	-3.625	-2.825	1.78	1.8	-1.78	-1.8	0.125	-0.975	-0.125	0.975	2.825	-0.9	-2.825	0.9
40.17	3.6	2.775	-3.625	-2.8	1.78	1.8	-1.78	-1.8	0.125	-0.975	-0.125	0.975	2.825	-0.9	-2.825	0.9
40.2	3.6	2.775	-3.625	-2.8	1.78	1.8	-1.78	-1.8	0.125	-1	-0.125	1	2.825	-0.9	-2.825	0.9
40.23	3.6	2.775	-3.625	-2.8	1.78	1.8	-1.78	-1.8	0.125	-1	-0.125	1	2.825	-0.9	-2.825	0.9
40.26	3.625	2.75	-3.65	-2.775	1.78	1.8	-1.78	-1.8	0.125	-1	-0.125	1	2.825	-0.9	-2.825	0.9
40.29	3.625	2.75	-3.65	-2.775	1.78	1.8	-1.78	-1.8	0.125	-0.975	-0.125	0.975	2.825	-0.9	-2.825	0.9
40.32	3.625	2.75	-3.65	-2.775	1.78	1.8	-1.78	-1.8	0.125	-0.975	-0.125	0.975	2.825	-0.9	-2.825	0.9
40.35	3.65	2.675	-3.675	-2.7	1.78	1.8	-1.78	-1.8	0.125	-0.975	-0.125	0.975	2.825	-0.9	-2.825	0.9
40.38	3.65	2.675	-3.675	-2.7	1.78	1.8	-1.78	-1.8	0.125	-0.975	-0.125	0.975	2.825	-0.9	-2.825	0.9
40.41	3.65	2.675	-3.675	-2.7	1.78	1.8	-1.78	-1.8	0.125	-0.975	-0.125	0.975	2.825	-0.9	-2.825	0.9
40.44	3.65	2.6	-3.675	-2.625	1.78	1.8	-1.78	-1.8	0.125	-0.975	-0.125	0.975	2.825	-0.9	-2.825	0.9
40.47	3.65	2.6	-3.675	-2.625	1.78	1.8	-1.78	-1.8	0.175	-0.95	-0.175	0.95	2.825	-0.9	-2.825	0.9
40.5	3.65	2.575	-3.675	-2.6	1.78	1.8	-1.78	-1.8	0.175	-0.95	-0.175	0.95	2.825	-0.9	-2.825	0.9
40.53	3.65	2.575	-3.675	-2.6	1.78	1.8	-1.78	-1.8	0.175	-0.95	-0.175	0.95	2.825	-0.9	-2.825	0.9
40.56	3.65	2.575	-3.675	-2.6	1.8	1.8	-1.8	-1.8	0.175	-0.95	-0.175	0.95	2.825	-0.9	-2.825	0.9
40.59	3.6	2.625	-3.625	-2.65	1.8	1.8	-1.8	-1.8	0.225	-0.95	-0.225	0.95	2.825	-0.9	-2.825	0.9
40.62	3.6	2.625	-3.625	-2.65	1.8	1.8	-1.8	-1.8	0.225	-0.95	-0.225	0.95	2.825	-0.9	-2.825	0.9
40.65	3.6	2.625	-3.625	-2.65	1.8	1.8	-1.8	-1.8	0.225	-0.95	-0.225	0.95	2.825	-0.9	-2.825	0.9
40.68	3.55	2.7	-3.575	-2.725	1.8	1.8	-1.8	-1.8	0.3	-0.95	-0.3	0.95	2.825	-0.9	-2.825	0.9
40.71	3.55	2.7	-3.575	-2.725	1.8	1.8	-1.8	-1.8	0.3	-0.95	-0.3	0.95	2.825	-0.9	-2.825	0.9
40.74	3.55	2.7	-3.575	-2.725	1.8	1.8	-1.8	-1.8	0.3	-0.95	-0.3	0.95	2.825	-0.9	-2.825	0.9
40.77	3.525	2.75	-3.55	-2.775	1.8	1.8	-1.8	-1.8	0.325	-0.95	-0.325	0.95	2.825	-0.9	-2.825	0.9
40.8	3.525	2.75	-3.55	-2.775	1.8	1.8	-1.8	-1.8	0.325	-0.95	-0.325	0.95	2.825	-0.975	-2.825	0.975
40.83	3.525	2.75	-3.55	-2.775	1.8	1.8	-1.8	-1.8	0.325	-0.95	-0.325	0.95	2.825	-1.05	-2.825	1.05
40.86	3.5	2.75	-3.525	-2.775	1.8	1.8	-1.8	-1.8	0.45	-1.025	-0.45	1.025	2.825	-1.1	-2.825	1.1
40.89	3.5	2.75	-3.525	-2.775	1.8	1.8	-1.8	-1.8	0.45	-1.025	-0.45	1.025	2.825	-1.15	-2.825	1.15
40.92	3.5	2.75	-3.525	-2.775	1.8	1.8	-1.8	-1.8	0.45	-1.025	-0.45	1.025	2.825	-1.2	-2.825	1.2
40.95	3.5	2.75	-3.525	-2.775	1.8	1.8	-1.8	-1.8	0.55	-1.125	-0.55	1.125	2.825	-1.25	-2.825	1.25
40.98	3.5	2.75	-3.525	-2.775	1.8	1.8	-1.8	-1.8	0.55	-1.125	-0.55	1.125	2.825	-1.3	-2.825	1.3
41.01	3.475	2.675	-3.5	-2.7	1.8	1.8	-1.8	-1.8	0.55	-1.125	-0.55	1.125	2.8	-1.35	-2.8	1.35
41.04	3.475	2.675	-3.5	-2.7	1.8	1.8	-1.8	-1.8	0.675	-1.225	-0.675	1.225	2.8	-1.4	-2.8	1.4
41.07	3.475	2.675	-3.5	-2.7	1.8	1.8	-1.8	-1.8	0.675	-1.225	-0.675	1.225	2.8	-1.4	-2.8	1.4
41.1	3.325	2.6	-3.35	-2.625	1.8	1.8	-1.8	-1.8	0.675	-1.225	-0.675	1.225	2.8	-1.425	-2.8	1.425
41.13	3.325	2.6	-3.35	-2.625	1.82	1.8	-1.82	-1.8	0.8	-1.375	-0.8	1.375	2.8	-1.425	-2.8	1.425
41.16	3.325	2.6	-3.35	-2.625	1.84	1.8	-1.84	-1.8	0.8	-1.375	-0.8	1.375	2.8	-1.425	-2.8	1.425
41.19	3.125	2.5	-3.15	-2.525	1.86	1.8	-1.86	-1.8	0.8	-1.375	-0.8	1.375	2.8	-1.425	-2.8	1.425
41.22	3.125	2.5	-3.15	-2.525	1.88	1.8	-1.88	-1.8	0.925	-1.5	-0.925	1.5	2.8	-1.425	-2.8	1.425
41.25	3.125	2.5	-3.15	-2.525	1.88	1.8	-1.88	-1.8	0.925	-1.5	-0.925	1.5	2.8	-1.425	-2.8	1.425
41.28	2.975	2.4	-3	-2.425	1.88	1.8	-1.88	-1.8	0.925	-1.5	-0.925	1.5	2.8	-1.425	-2.8	1.425
41.31	2.975	2.4	-3	-2.425	1.88	1.8	-1.88	-1.8	1.05	-1.625	-1.05	1.625	2.775	-1.425	-2.775	1.425
41.34	2.975	2.4	-3	-2.425	1.88	1.8	-1.88	-1.8	1.05	-1.625	-1.05	1.625	2.75	-1.425	-2.75	1.425
41.37	2.85	2.35	-2.875	-2.375	1.88	1.8	-1.88	-1.8	1.05	-1.625	-1.05	1.625	2.725	-1.425	-2.725	1.425
41.4	2.85	2.35	-2.875	-2.375	1.88	1.8	-1.88	-1.8	1.1	-1.675	-1.1	1.675	2.725	-1.425	-2.725	1.425
41.43	2.85	2.35	-2.875	-2.375	1.88	1.8	-1.88	-1.8	1.1	-1.675	-1.1	1.675	2.725	-1.425	-2.725	1.425
41.46	2.7	2.3	-2.725	-2.325	1.88	1.8	-1.88	-1.8	1.1	-1.675	-1.1	1.675	2.725	-1.425	-2.725	1.425
41.49	2.7	2.3	-2.725	-2.325	1.88	1.8	-1.88	-1.8	1.15	-1.675	-1.15	1.675	2.725	-1.425	-2.725	1.425
41.52	2.7	2.3	-2.725	-2.325	1.88	1.8	-1.88	-1.8	1.15	-1.675	-1.15	1.675	2.725	-1.425	-2.725	1.425
41.55	2.575	2.275	-2.6	-2.3	1.88	1.8	-1.88	-1.8	1.15	-1.675	-1.15	1.675	2.725	-1.425	-2.725	1.425
41.58	2.575	2.275	-2.6	-2.3	1.9	1.8	-1.9	-1.8	1.15	-1.675	-1.15	1.675	2.725	-1.425	-2.725	1.425
41.61	2.4	2.2	-2.425	-2.225	1.92	1.8	-1.92	-1.8	1.15	-1.675	-1.15	1.675	2.725	-1.425	-2.725	1.425
41.64	2.4	2.2	-2.425	-2.225	1.94	1.8	-1.94	-1.8	1.15	-1.675	-1.15	1.675	2.725	-1.425	-2.725	1.425
41.67	2.4	2.2	-2.425	-2.225	1.96	1.8	-1.96	-1.8	1.15	-1.675	-1.15	1.675	2.725	-1.425	-2.725	1.425
41.7	2.3	2.15	-2.325	-2.175	1.98	1.8	-1.98	-1.8	1.15	-1.675	-1.15	1.675	2.725	-1.425	-2.725	1.425
41.73	2.3	2.15	-2.325	-2.175	2	1.8	-2	-1.8	1.15	-1.675	-1.15	1.675	2.725	-1.4	-2.725	1.4
41.76	2.3	2.15	-2.325	-2.175	2.04	1.8	-2.04	-1.8	1.15	-1.675	-1.15	1.675	2.725	-1.375	-2.725	1.375
41.79	2.25	2.1	-2.275	-2.125	2.08	1.8	-2.08	-1.8	1.15	-1.675	-1.15	1.675	2.725	-1.325	-2.725	1.325
41.82	2.25	2.1	-2.275	-2.125	2.12	1.8	-2.12	-1.8	1.15	-1.675	-1.15	1.675	2.725	-1.3	-2.725	1.3
41.85	2.25	2.1	-2.275	-2.125	2.16	1.82	-2.16	-1.82	1.175	-1.7	-1.175	1.7	2.725	-1.275	-2.725	1.275
41.88	2.2	2.05	-2.225	-2.075	2.2	1.84	-2.2	-1.84	1.175	-1.7	-1.175	1.7	2.725	-1.275	-2.725	1.275
41.91	2.2	2.05	-2.225	-2.075	2.24	1.84	-2.24	-1.84	1.175	-1.7	-1.175	1.7	2.725	-1.25	-2.725	1.25
41.94	2.125	2	-2.15	-2.025	2.28	1.86	-2.28	-1.86	1.175	-1.7	-1.175	1.7	2.725	-1.225	-2.725	1.225
41.97	2.125	2	-2.15	-2.025	2.34	1.88	-2.34	-1.88	1.25	-1.725	-1.25	1.725	2.725	-1.225	-2.725	1.225
42	2.125	2	-2.15	-2.025	2.38	1.88	-2.38	-1.88	1.25	-1.725	-1.25	1.725	2.725	-1.225	-2.725	1.225
42.03	2.075	1.975	-2.1	-2	2.42	1.88	-2.42	-1.88	1.25	-1.725	-1.25	1.725	2.725	-1.225	-2.725	1.225
42.06	2.075	1.975	-2.1	-2	2.46	1.88	-2.46	-1.88	1.45	-1.85	-1.45	1.85	2.725	-1.225	-2.725	1.225
42.09	2.075	1.975	-2.1	-2	2.46	1.88	-2.46	-1.88	1.45	-1.85	-1.45	1.85	2.725	-1.225	-2.725	1.225
42.12	2	1.9	-2.025	-1.925	2.48	1.88	-2.48	-1.88	1.45	-1.85	-1.45	1.975	2.725	-1.225	-2.725	1.225
42.15	2	1.9	-2.025	-1.925	2.5	1.88	-2.5	-1.88	1.625	-1.975	-1.625	1.975	2.725	-1.225	-2.725	1.225
42.18	2	1.9	-2.025	-1.925	2.52	1.88	-2.52	-1.88	1.625	-1.975	-1.625	1.975	2.725	-1.225	-2.725	1.225
42.21	1.95	1.825	-1.975	-1.85	2.52	1.88	-2.52	-1.88	1.625	-1.975	-1.625	1.975	2.725	-1.225	-2.725	1.225
42.24	1.95	1.825	-1.975	-1.85	2.52	1.88	-2.52	-1.88	1.7	-2.025	-1.7	2.025	2.725	-1.225	-2.725	1.225
42.27	1.95	1.825	-1.975	-1.85	2.52	1.88	-2.52	-1.88	1.7	-2.025	-1.7	2.025	2.725	-1.225	-2.725	1.225
42.3	1.925	1.8	-1.95	-1.825	2.52	1.88	-2.52	-1.88	1.7	-2.025	-1.7	2.025	2.725	-1.225	-2.725	1.225
42.33	1.925	1.8	-1.95	-1.825	2.52	1.88	-2.52	-1.88	1.75	-2.025	-1.75	2.025	2.725	-1.225	-2.725	1.225
42.36	1.925	1.8	-1.95	-1.825	2.48	1.88	-2.48	-1.88	1.75	-2.025	-1.75	2.025	2.725	-1.225	-2.725	1.225
42.39	1.925	1.825	-1.95	-1.85	2.44	1.88	-2.44	-1.88	1.75	-2.025	-1.75	2.025	2.725	-1.225	-2.725	1.225
42.42	1.925	1.825	-1.95	-1.85	2.4	1.88	-2.4	-1.88	1.75	-2.025	-1.75	2.025	2.725	-1.225	-2.725	1.225
42.45	1.925	1.825	-1.95	-1.85	2.36	1.88	-2.36	-1.88	1.75	-2.025	-1.75	2.025	2.725	-1.225	-2.725	1.225
42.48	1.9	1.825	-1.925	-1.85	2.32	1.88	-2.32	-1.88	1.75	-2.025	-1.75	2.025	2.725	-1.2	-2.725	1.2
42.51	1.9	1.825	-1.925	-1.85	2.28	1.88	-2.28	-1.88	1.8	-2.025	-1.8	2.025	2.725	-1.175	-2.725	1.175
42.54	1.9	1.825	-1.925	-1.85	2.24	1.88	-2.24	-1.88	1.8	-2.025	-1.8	2.025	2.725	-1.15	-2.725	1.15
42.57	1.9	1.825	-1.925	-1.85	2.2	1.88	-2.2	-1.88	1.8	-2.025	-1.8	2.025	2.725	-1.125	-2.725	1.125
42.6	1.9	1.825	-1.925	-1.85	2.18	1.88	-2.18	-1.88	1.775	-2	-1.775	2	2.725	-1.1	-2.725	1.1
42.63	1.9	1.825	-1.925	-1.85	2.14	1.88	-2.14	-1.88	1.775	-2	-1.775	2	2.725	-1.075	-2.725	1.075
42.66	2	1.85	-2.025	-1.875	2.1	1.88	-2.1	-1.88	1.775	-2	-1.775	2	2.725	-1.025	-2.725	1.025
42.69	2	1.85	-2.025	-1.875	2.06	1.88	-2.06	-1.88	1.575	-1.875	-1.575	1.875	2.725	-1	-2.725	1
42.72	2	1.85	-2.025	-1.875	2.02	1.88	-2.02	-1.88	1.575	-1.875	-1.575	1.875	2.725	-0.975	-2.725	0.975
42.75	1.975	1.875	-2	-1.9	2	1.88	-2	-1.88	1.575	-1.875	-1.575	1.875	2.725	-0.925	-2.725	0.925
42.78	1.975	1.875	-2	-1.9	1.96	1.88	-1.96	-1.88	1.375	-1.7	-1.375	1.7	2.725	-0.875	-2.725	0.875
42.81	1.975	1.925	-2	-1.95	1.94	1.88	-1.94	-1.88	1.375	-1.7	-1.375	1.7	2.725	-0.85	-2.725	0.85
42.84	1.975	1.925	-2	-1.95	1.92	1.88	-1.92	-1.88	1.375	-1.7	-1.375	1.7	2.725	-0.825	-2.725	0.825
42.87	1.975	1.925	-2	-1.95	1.88	1.88	-1.88	-1.88	1.325	-1.625	-1.325	1.625	2.725	-0.8	-2.725	0.8
42.9	2	1.925	-2.025	-1.95	1.86	1.88	-1.86	-1.88	1.325	-1.625	-1.325	1.625	2.725	-0.8	-2.725	0.8
42.93	2	1.925	-2.025	-1.95	1.84	1.88	-1.84	-1.88	1.325	-1.625	-1.325	1.625	2.725	-0.8	-2.725	0.8
42.96	2	1.925	-2.025	-1.95	1.82	1.88	-1.82	-1.88	1.35	-1.625	-1.35	1.625	2.725	-0.8	-2.725	0.8
42.99	2.025	1.95	-2.05	-1.975	1.82	1.88	-1.82	-1.88	1.35	-1.625	-1.35	1.625	2.725	-0.8	-2.725	0.8
43.02	2.025	1.95	-2.05	-1.975	1.82	1.88	-1.82	-1.88	1.35	-1.625	-1.35	1.625	2.725	-0.8	-2.725	0.8
43.05	2.025	1.95	-2.05	-1.975	1.82	1.88	-1.82	-1.88	1.425	-1.6	-1.425	1.6	2.725	-0.8	-2.725	0.8
43.08	2.025	1.975	-2.05	-2	1.82	1.88	-1.82	-1.88	1.425	-1.6	-1.425	1.6	2.725	-0.8	-2.725	0.8
43.11	2.025	1.975	-2.05	-2	1.82	1.88	-1.82	-1.88	1.425	-1.6	-1.425	1.6	2.725	-0.8	-2.725	0.8
43.14	2.025	1.975	-2.05	-2	1.82	1.88	-1.82	-1.88	1.5	-1.575	-1.5	1.575	2.725	-0.8	-2.725	0.8
43.17	2.05	2	-2.075	-2.025	1.82	1.88	-1.82	-1.88	1.5	-1.575	-1.5	1.575	2.725	-0.8	-2.725	0.8
43.2	2.05	2	-2.075	-2.025	1.82	1.88	-1.82	-1.88	1.5	-1.575	-1.5	1.575	2.725	-0.8	-2.725	0.8
43.23	2.05	2	-2.075	-2.025	1.82	1.88	-1.82	-1.88	1.55	-1.475	-1.55	1.475	2.725	-0.8	-2.725	0.8
43.26	2.05	2	-2.075	-2.025	1.82	1.88	-1.82	-1.88	1.55	-1.475	-1.55	1.475	2.725	-0.8	-2.725	0.8
43.29	2.05	2	-2.075	-2.025	1.82	1.88	-1.82	-1.88	1.55	-1.475	-1.55	1.475	2.725	-0.8	-2.725	0.8
43.32	2.05	2.025	-2.075	-2.05	1.8	1.88	-1.8	-1.88	1.55	-1.4	-1.55	1.4	2.725	-0.8	-2.725	0.8
43.35	2.05	2.025	-2.075	-2.05	1.8	1.88	-1.8	-1.88	1.55	-1.4	-1.55	1.4	2.725	-0.8	-2.725	0.8
43.38	2.05	2.025	-2.075	-2.05	1.8	1.88	-1.8	-1.88	1.55	-1.4	-1.55	1.4	2.725	-0.8	-2.725	0.8
43.41	2.05	2.025	-2.075	-2.05	1.78	1.88	-1.78	-1.88	1.575	-1.375	-1.575	1.375	2.725	-0.8	-2.725	0.8
43.44	2.05	2.025	-2.075	-2.05	1.78	1.88	-1.78	-1.88	1.575	-1.375	-1.575	1.375	2.725	-0.8	-2.725	0.8
43.47	2.05	2.025	-2.075	-2.05	1.78	1.88	-1.78	-1.88	1.575	-1.375	-1.575	1.375	2.725	-0.8	-2.725	0.8
43.5	2.05	2.05	-2.075	-2.075	1.78	1.88	-1.78	-1.88	1.6	-1.35	-1.6	1.35	2.725	-0.8	-2.725	0.8
43.53	2.05	2.05	-2.075	-2.075	1.78	1.88	-1.78	-1.88	1.6	-1.35	-1.6	1.35	2.725	-0.8	-2.725	0.8
43.56	2.05	2.05	-2.075	-2.075	1.78	1.88	-1.78	-1.88	1.6	-1.35	-1.6	1.35	2.725	-0.8	-2.725	0.8
43.59	2.05	2.05	-2.075	-2.075	1.78	1.88	-1.78	-1.88	1.625	-1.325	-1.625	1.325	2.725	-0.8	-2.725	0.8
43.62	2.05	2.05	-2.075	-2.075	1.78	1.88	-1.78	-1.88	1.625	-1.325	-1.625	1.325	2.725	-0.8	-2.725	0.8
43.65	2.05	2.05	-2.075	-2.075	1.78	1.88	-1.78	-1.88	1.625	-1.325	-1.625	1.325	2.725	-0.8	-2.725	0.8
43.68	2.05	2.05	-2.075	-2.075	1.78	1.88	-1.78	-1.88	1.675	-1.325	-1.675	1.325	2.725	-0.8	-2.725	0.8
43.71	2.05	2.05	-2.075	-2.075	1.78	1.88	-1.78	-1.88	1.675	-1.325	-1.675	1.325	2.725	-0.8	-2.725	0.8
43.74	2.05	2.05	-2.075	-2.075	1.78	1.88	-1.78	-1.88	1.675	-1.325	-1.675	1.325	2.725	-0.8	-2.725	0.8
43.77	2.05	2.05	-2.075	-2.075	1.78	1.88	-1.78	-1.88	1.675	-1.325	-1.675	1.325	2.725	-0.8	-2.725	0.8
43.8	2.05	2.05	-2.075	-2.075	1.78	1.88	-1.78	-1.88	1.7	-1.325	-1.7	1.325	2.725	-0.8	-2.725	0.8
43.83	2.075	2.05	-2.1	-2.075	1.78	1.88	-1.78	-1.88	1.7	-1.325	-1.7	1.325	2.725	-0.8	-2.725	0.8
43.86	2.075	2.05	-2.1	-2.075	1.78	1.88	-1.78	-1.88	1.775	-1.3	-1.775	1.3	2.725	-0.8	-2.725	0.8
43.89	2.075	2.05	-2.1	-2.075	1.78	1.88	-1.78	-1.88	1.775	-1.3	-1.775	1.3	2.725	-0.8	-2.725	0.8
43.92	2.075	2.05	-2.1	-2.075	1.78	1.88	-1.78	-1.88	1.775	-1.3	-1.775	1.3	2.725	-0.8	-2.725	0.8
43.95	2.075	2.05	-2.1	-2.075	1.78	1.88	-1.78	-1.88	1.775	-1.3	-1.775	1.3	2.725	-0.8	-2.725	0.8
43.98	2.075	2.05	-2.1	-2.075	1.78	1.88	-1.78	-1.88	1.9	-1.325	-1.9	1.325	2.725	-0.8	-2.725	0.8
44.01	2.075	2.05	-2.1	-2.075	1.78	1.88	-1.78	-1.88	1.9	-1.325	-1.9	1.325	2.725	-0.8	-2.725	0.8
44.04	2.075	2.05	-2.1	-2.075	1.78	1.88	-1.78	-1.88	1.9	-1.325	-1.9	1.325	2.725	-0.8	-2.725	0.8
44.07	2.075	2.05	-2.1	-2.075	1.78	1.88	-1.78	-1.88	1.975	-1.325	-1.975	1.325	2.725	-0.8	-2.725	0.8
44.1	2.075	2.05	-2.1	-2.075	1.78	1.88	-1.78	-1.88	1.975	-1.325	-1.975	1.325	2.725	-0.8	-2.725	0.8
44.13	2.075	2.05	-2.1	-2.075	1.78	1.88	-1.78	-1.88	1.975	-1.325	-1.975	1.325	2.725	-0.8	-2.725	0.8
44.16	2.075	2.05	-2.1	-2.075	1.78	1.88	-1.78	-1.88	2.075	-1.325	-2.075	1.325	2.725	-0.8	-2.725	0.8
44.19	2.075	2.05	-2.1	-2.075	1.78	1.88	-1.78	-1.88	2.075	-1.325	-2.075	1.325	2.725	-0.8	-2.725	0.8
44.22	2.075	2.05	-2.1	-2.075	1.78	1.88	-1.78	-1.88	2.075	-1.325	-2.075	1.325	2.725	-0.8	-2.725	0.8
44.25	2.075	2.05	-2.1	-2.075	1.78	1.88	-1.78	-1.88	2.125	-1.325	-2.125	1.325	2.725	-0.8	-2.725	0.8
44.28	2.075	2.05	-2.1	-2.075	1.78	1.88	-1.78	-1.88	2.125	-1.325	-2.125	1.325	2.725	-0.8	-2.725	0.8
44.31	2.075	2.05	-2.1	-2.075	1.78	1.88	-1.78	-1.88	2.125	-1.325	-2.125	1.325	2.725	-0.8	-2.725	0.8
44.34	2.075	2.05	-2.1	-2.075	1.78	1.88	-1.78	-1.88	2.15	-1.325	-2.15	1.325	2.725	-0.8	-2.725	0.8
44.37	2.075	2.05	-2.1	-2.075	1.78	1.88	-1.78	-1.88	2.15	-1.325	-2.15	1.325	2.725	-0.8	-2.725	0.8
44.4	2.075	2.05	-2.1	-2.075	1.78	1.88	-1.78	-1.88	2.15	-1.325	-2.15	1.325	2.725	-0.8	-2.725	0.8
44.43	2.075	2.05	-2.1	-2.075	1.78	1.88	-1.78	-1.88	2.2	-1.325	-2.2	1.325	2.725	-0.8	-2.725	0.8
44.46	2.075	2.05	-2.1	-2.075	1.78	1.88	-1.78	-1.88	2.2	-1.325	-2.2	1.325	2.725	-0.8	-2.725	0.8
44.49	2.075	2.05	-2.1	-2.075	1.78	1.88	-1.78	-1.88	2.2	-1.325	-2.2	1.325	2.725	-0.8	-2.725	0.8
44.52	2.1	2.075	-2.125	-2.1	1.78	1.88	-1.78	-1.88	2.2	-1.325	-2.2	1.325	2.725	-0.8	-2.725	0.8
44.55	2.1	2.075	-2.125	-2.1	1.78	1.88	-1.78	-1.88	2.2	-1.325	-2.2	1.325	2.725	-0.8	-2.725	0.8
44.58	2.1	2.075	-2.125	-2.1	1.78	1.88	-1.78	-1.88	2.2	-1.325	-2.2	1.325	2.725	-0.8	-2.725	0.8
44.61	2.1	2.1	-2.125	-2.125	1.78	1.88	-1.78	-1.88	2.2	-1.35	-2.2	1.35	2.725	-0.8	-2.725	0.8
44.64	2.1	2.1	-2.125	-2.125	1.78	1.88	-1.78	-1.88	2.2	-1.35	-2.2	1.35	2.725	-0.8	-2.725	0.8
44.67	2.1	2.1	-2.125	-2.125	1.78	1.88	-1.78	-1.88	2.2	-1.35	-2.2	1.35	2.725	-0.8	-2.725	0.8
44.7	2.15	2.175	-2.175	-2.2	1.78	1.88	-1.78	-1.88	2.175	-1.4	-2.175	1.4	2.725	-0.8	-2.725	0.8
44.73	2.15	2.175	-2.175	-2.2	1.78	1.88	-1.78	-1.88	2.175	-1.4	-2.175	1.4	2.725	-0.8	-2.725	0.8
44.76	2.15	2.175	-2.175	-2.2	1.78	1.88	-1.78	-1.88	2.175	-1.4	-2.175	1.4	2.725	-0.8	-2.725	0.8
44.79	2.25	2.275	-2.275	-2.3	1.78	1.88	-1.78	-1.88	2.15	-1.425	-2.15	1.425	2.725	-0.8	-2.725	0.8
44.82	2.25	2.275	-2.275	-2.3	1.78	1.88	-1.78	-1.88	2.15	-1.425	-2.15	1.425	2.725	-0.8	-2.725	0.8
44.85	2.3	2.425	-2.325	-2.45	1.78	1.88	-1.78	-1.88	2.15	-1.425	-2.15	1.425	2.725	-0.8	-2.725	0.8
44.88	2.3	2.425	-2.325	-2.45	1.78	1.88	-1.78	-1.88	2.15	-1.45	-2.15	1.45	2.725	-0.8	-2.725	0.8
44.91	2.3	2.425	-2.325	-2.45	1.78	1.88	-1.78	-1.88	2.15	-1.45	-2.15	1.45	2.725	-0.8	-2.725	0.8
44.94	2.325	2.5	-2.35	-2.525	1.78	1.88	-1.78	-1.88	2.15	-1.45	-2.15	1.45	2.725	-0.8	-2.725	0.8
44.97	2.325	2.5	-2.35	-2.525	1.78	1.88	-1.78	-1.88	2.15	-1.45	-2.15	1.45	2.725	-0.8	-2.725	0.8
45	2.325	2.5	-2.35	-2.525	1.78	1.88	-1.78	-1.88	2.15	-1.45	-2.15	1.45	2.725	-0.8	-2.725	0.8
45.03	2.4	2.525	-2.425	-2.55	1.78	1.88	-1.78	-1.88	2.15	-1.45	-2.15	1.45	2.725	-0.8	-2.725	0.8
45.06	2.4	2.525	-2.425	-2.55	1.78	1.88	-1.78	-1.88	2.15	-1.475	-2.15	1.475	2.725	-0.8	-2.725	0.8
45.09	2.4	2.525	-2.425	-2.55	1.78	1.88	-1.78	-1.88	2.15	-1.475	-2.15	1.475	2.725	-0.8	-2.725	0.8
45.12	2.4	2.55	-2.425	-2.575	1.78	1.88	-1.78	-1.88	2.15	-1.475	-2.15	1.475	2.725	-0.8	-2.725	0.8
45.15	2.4	2.55	-2.425	-2.575	1.78	1.88	-1.78	-1.88	2.15	-1.475	-2.15	1.475	2.725	-0.8	-2.725	0.8
45.18	2.4	2.55	-2.425	-2.575	1.78	1.88	-1.78	-1.88	2.15	-1.5	-2.15	1.5	2.725	-0.8	-2.725	0.8
45.21	2.425	2.575	-2.45	-2.6	1.78	1.88	-1.78	-1.88	2.15	-1.5	-2.15	1.5	2.725	-0.8	-2.725	0.8
45.24	2.425	2.575	-2.45	-2.6	1.78	1.88	-1.78	-1.88	2.15	-1.5	-2.15	1.5	2.725	-0.8	-2.725	0.8
45.27	2.425	2.575	-2.45	-2.6	1.78	1.88	-1.78	-1.88	2.15	-1.6	-2.15	1.6	2.725	-0.8	-2.725	0.8
45.3	2.45	2.6	-2.475	-2.625	1.78	1.88	-1.78	-1.88	2.15	-1.6	-2.15	1.6	2.725	-0.8	-2.725	0.8
45.33	2.45	2.6	-2.475	-2.625	1.78	1.88	-1.78	-1.88	2.15	-1.6	-2.15	1.6	2.725	-0.8	-2.725	0.8
45.36	2.45	2.6	-2.475	-2.625	1.78	1.88	-1.78	-1.88	2.15	-1.825	-2.15	1.825	2.725	-0.8	-2.725	0.8
45.39	2.475	2.6	-2.5	-2.625	1.78	1.88	-1.78	-1.88	2.15	-1.825	-2.15	1.825	2.725	-0.8	-2.725	0.8
45.42	2.475	2.6	-2.5	-2.625	1.78	1.88	-1.78	-1.88	2.15	-1.825	-2.15	1.825	2.725	-0.8	-2.725	0.8
45.45	2.525	2.625	-2.55	-2.65	1.78	1.88	-1.78	-1.88	2.15	-2.05	-2.15	2.05	2.725	-0.8	-2.725	0.8
45.48	2.525	2.625	-2.55	-2.65	1.78	1.88	-1.78	-1.88	2.15	-2.05	-2.15	2.05	2.725	-0.8	-2.725	0.8
45.51	2.525	2.625	-2.55	-2.65	1.78	1.88	-1.78	-1.88	2.15	-2.05	-2.15	2.05	2.725	-0.8	-2.725	0.8
45.54	2.525	2.625	-2.55	-2.65	1.78	1.88	-1.78	-1.88	2.125	-2.275	-2.125	2.275	2.725	-0.8	-2.725	0.8
45.57	2.525	2.625	-2.55	-2.65	1.78	1.88	-1.78	-1.88	2.125	-2.275	-2.125	2.275	2.725	-0.8	-2.725	0.8
45.6	2.525	2.625	-2.55	-2.65	1.78	1.88	-1.78	-1.88	2.125	-2.275	-2.125	2.275	2.725	-0.8	-2.725	0.8
45.63	2.525	2.65	-2.55	-2.675	1.78	1.88	-1.78	-1.88	2.1	-2.475	-2.1	2.475	2.725	-0.8	-2.725	0.8
45.66	2.525	2.65	-2.55	-2.675	1.78	1.88	-1.78	-1.88	2.1	-2.475	-2.1	2.475	2.725	-0.8	-2.725	0.8
45.69	2.525	2.65	-2.55	-2.675	1.78	1.88	-1.78	-1.88	2.1	-2.475	-2.1	2.475	2.725	-0.8	-2.725	0.8
45.72	2.525	2.65	-2.55	-2.675	1.78	1.88	-1.78	-1.88	2.075	-2.55	-2.075	2.55	2.725	-0.8	-2.725	0.8
45.75	2.525	2.65	-2.55	-2.675	1.78	1.88	-1.78	-1.88	2.075	-2.55	-2.075	2.55	2.725	-0.8	-2.725	0.8
45.78	2.525	2.65	-2.55	-2.675	1.78	1.88	-1.78	-1.88	2.075	-2.55	-2.075	2.55	2.725	-0.8	-2.725	0.8
45.81	2.525	2.65	-2.55	-2.675	1.78	1.88	-1.78	-1.88	2.075	-2.6	-2.075	2.6	2.725	-0.8	-2.725	0.8
45.84	2.525	2.65	-2.55	-2.675	1.78	1.88	-1.78	-1.88	2.075	-2.6	-2.075	2.6	2.725	-0.8	-2.725	0.8
45.87	2.525	2.65	-2.55	-2.675	1.78	1.88	-1.78	-1.88	2.075	-2.6	-2.075	2.6	2.725	-0.8	-2.725	0.8
45.9	2.5	2.675	-2.525	-2.7	1.78	1.88	-1.78	-1.88	2.05	-2.625	-2.05	2.625	2.725	-0.8	-2.725	0.8
45.93	2.5	2.675	-2.525	-2.7	1.78	1.88	-1.78	-1.88	2.05	-2.625	-2.05	2.625	2.725	-0.8	-2.725	0.8
45.96	2.5	2.675	-2.525	-2.7	1.78	1.88	-1.78	-1.88	2.05	-2.625	-2.05	2.625	2.725	-0.8	-2.725	0.8
45.99	2.5	2.7	-2.525	-2.725	1.78	1.88	-1.78	-1.88	2.05	-2.65	-2.05	2.65	2.725	-0.8	-2.725	0.8
46.02	2.5	2.7	-2.525	-2.725	1.78	1.88	-1.78	-1.88	2.05	-2.65	-2.05	2.65	2.725	-0.8	-2.725	0.8
46.05	2.5	2.7	-2.525	-2.725	1.78	1.88	-1.78	-1.88	2.05	-2.65	-2.05	2.65	2.725	-0.8	-2.725	0.8
46.08	2.5	2.7	-2.525	-2.725	1.78	1.88	-1.78	-1.88	2.05	-2.65	-2.05	2.65	2.725	-0.8	-2.725	0.8
46.11	2.5	2.7	-2.525	-2.725	1.78	1.88	-1.78	-1.88	2.05	-2.625	-2.05	2.625	2.725	-0.825	-2.725	0.825
46.14	2.5	2.675	-2.525	-2.7	1.78	1.88	-1.78	-1.88	2.05	-2.625	-2.05	2.625	2.725	-0.825	-2.725	0.825
46.17	2.5	2.675	-2.525	-2.7	1.78	1.88	-1.78	-1.88	2.05	-2.55	-2.05	2.55	2.725	-0.85	-2.725	0.85
46.2	2.5	2.675	-2.525	-2.7	1.78	1.88	-1.78	-1.88	2.05	-2.55	-2.05	2.55	2.725	-0.85	-2.725	0.85
46.23	2.5	2.675	-2.525	-2.7	1.78	1.88	-1.78	-1.88	2.05	-2.55	-2.05	2.55	2.725	-0.875	-2.725	0.875
46.26	2.475	2.675	-2.5	-2.7	1.78	1.88	-1.78	-1.88	2.025	-2.3	-2.025	2.3	2.725	-0.9	-2.725	0.9
46.29	2.475	2.675	-2.5	-2.7	1.78	1.88	-1.78	-1.88	2.025	-2.3	-2.025	2.3	2.725	-0.925	-2.725	0.925
46.32	2.475	2.675	-2.5	-2.7	1.78	1.88	-1.78	-1.88	2.025	-2.3	-2.025	2.3	2.725	-0.95	-2.725	0.95
46.35	2.475	2.675	-2.5	-2.7	1.78	1.88	-1.78	-1.88	1.975	-2.1	-1.975	2.1	2.725	-0.975	-2.725	0.975
46.38	2.475	2.675	-2.5	-2.7	1.78	1.88	-1.78	-1.88	1.975	-2.1	-1.975	2.1	2.725	-1	-2.725	1
46.41	2.475	2.65	-2.5	-2.675	1.78	1.86	-1.78	-1.86	1.975	-2.1	-1.975	2.1	2.725	-1.025	-2.725	1.025
46.44	2.475	2.65	-2.5	-2.675	1.78	1.84	-1.78	-1.84	1.95	-2.05	-1.95	2.05	2.725	-1.05	-2.725	1.05
46.47	2.475	2.65	-2.5	-2.675	1.78	1.82	-1.78	-1.82	1.95	-2.05	-1.95	2.05	2.725	-1.075	-2.725	1.075
46.5	2.475	2.65	-2.5	-2.675	1.78	1.82	-1.78	-1.82	1.95	-2.05	-1.95	2.05	2.725	-1.1	-2.725	1.1
46.53	2.475	2.65	-2.5	-2.675	1.78	1.82	-1.78	-1.82	1.975	-2.025	-1.975	2.025	2.725	-1.125	-2.725	1.125
46.56	2.475	2.65	-2.5	-2.675	1.78	1.82	-1.78	-1.82	1.975	-2.025	-1.975	2.025	2.725	-1.15	-2.725	1.15
46.59	2.475	2.65	-2.5	-2.675	1.78	1.82	-1.78	-1.82	1.975	-2.025	-1.975	2.025	2.725	-1.175	-2.725	1.175
46.62	2.475	2.65	-2.5	-2.675	1.78	1.82	-1.78	-1.82	1.95	-1.95	-1.95	1.95	2.725	-1.175	-2.725	1.175
46.65	2.475	2.65	-2.5	-2.675	1.78	1.82	-1.78	-1.82	1.95	-1.95	-1.95	1.95	2.725	-1.175	-2.725	1.175
46.68	2.425	2.625	-2.45	-2.65	1.78	1.82	-1.78	-1.82	1.95	-1.95	-1.95	1.95	2.725	-1.175	-2.725	1.175
46.71	2.425	2.625	-2.45	-2.65	1.78	1.82	-1.78	-1.82	1.9	-1.85	-1.9	1.85	2.725	-1.175	-2.725	1.175
46.74	2.425	2.625	-2.45	-2.65	1.78	1.82	-1.78	-1.82	1.9	-1.85	-1.9	1.85	2.725	-1.175	-2.725	1.175
46.77	2.325	2.575	-2.35	-2.6	1.78	1.82	-1.78	-1.82	1.9	-1.85	-1.9	1.85	2.725	-1.175	-2.725	1.175
46.8	2.325	2.575	-2.35	-2.6	1.78	1.82	-1.78	-1.82	1.825	-1.775	-1.825	1.775	2.725	-1.175	-2.725	1.175
46.83	2.325	2.575	-2.35	-2.6	1.78	1.82	-1.78	-1.82	1.825	-1.775	-1.825	1.775	2.725	-1.175	-2.725	1.175
46.86	2.275	2.55	-2.3	-2.575	1.78	1.82	-1.78	-1.82	1.825	-1.775	-1.825	1.775	2.725	-1.175	-2.725	1.175
46.89	2.275	2.55	-2.3	-2.575	1.78	1.8	-1.78	-1.8	1.775	-1.725	-1.775	1.725	2.725	-1.175	-2.725	1.175
46.92	2.275	2.55	-2.3	-2.575	1.78	1.78	-1.78	-1.78	1.775	-1.725	-1.775	1.725	2.725	-1.175	-2.725	1.175
46.95	2.15	2.45	-2.175	-2.475	1.78	1.76	-1.78	-1.76	1.775	-1.725	-1.775	1.725	2.725	-1.175	-2.725	1.175
46.98	2.15	2.45	-2.175	-2.475	1.78	1.74	-1.78	-1.74	1.75	-1.675	-1.75	1.675	2.725	-1.175	-2.725	1.175
47.01	2.15	2.45	-2.175	-2.475	1.78	1.72	-1.78	-1.72	1.75	-1.675	-1.75	1.675	2.725	-1.175	-2.725	1.175
47.04	2.025	2.375	-2.05	-2.4	1.78	1.7	-1.78	-1.7	1.75	-1.675	-1.75	1.675	2.725	-1.175	-2.725	1.175
47.07	2.025	2.375	-2.05	-2.4	1.78	1.68	-1.78	-1.68	1.725	-1.675	-1.725	1.675	2.725	-1.175	-2.725	1.175
47.1	1.925	2.3	-1.95	-2.325	1.78	1.68	-1.78	-1.68	1.725	-1.675	-1.725	1.675	2.725	-1.175	-2.725	1.175
47.13	1.925	2.3	-1.95	-2.325	1.78	1.66	-1.78	-1.66	1.725	-1.675	-1.725	1.675	2.725	-1.175	-2.725	1.175
47.16	1.925	2.3	-1.95	-2.325	1.78	1.66	-1.78	-1.66	1.75	-1.675	-1.75	1.675	2.725	-1.175	-2.725	1.175
47.19	1.85	2.225	-1.875	-2.25	1.78	1.64	-1.78	-1.64	1.75	-1.675	-1.75	1.675	2.725	-1.175	-2.725	1.175
47.22	1.85	2.225	-1.875	-2.25	1.78	1.64	-1.78	-1.64	1.75	-1.675	-1.75	1.675	2.725	-1.175	-2.725	1.175
47.25	1.85	2.225	-1.875	-2.25	1.78	1.62	-1.78	-1.62	1.75	-1.675	-1.75	1.675	2.725	-1.175	-2.725	1.175
47.28	1.75	2.125	-1.775	-2.15	1.78	1.58	-1.78	-1.58	1.75	-1.675	-1.75	1.675	2.725	-1.175	-2.725	1.175
47.31	1.75	2.125	-1.775	-2.15	1.78	1.54	-1.78	-1.54	1.75	-1.675	-1.75	1.675	2.725	-1.175	-2.725	1.175
47.34	1.75	2.125	-1.775	-2.15	1.78	1.5	-1.78	-1.5	1.75	-1.7	-1.75	1.7	2.725	-1.175	-2.725	1.175
47.37	1.65	2.05	-1.675	-2.075	1.78	1.46	-1.78	-1.46	1.75	-1.7	-1.75	1.7	2.725	-1.175	-2.725	1.175
47.4	1.65	2.05	-1.675	-2.075	1.78	1.42	-1.78	-1.42	1.75	-1.7	-1.75	1.7	2.725	-1.175	-2.725	1.175
47.43	1.65	2.05	-1.675	-2.075	1.78	1.38	-1.78	-1.38	1.775	-1.725	-1.775	1.725	2.725	-1.175	-2.725	1.175
47.46	1.525	2.025	-1.55	-2.05	1.78	1.36	-1.78	-1.36	1.775	-1.725	-1.775	1.725	2.725	-1.175	-2.725	1.175
47.49	1.525	2.025	-1.55	-2.05	1.78	1.34	-1.78	-1.34	1.775	-1.725	-1.775	1.725	2.725	-1.175	-2.725	1.175
47.52	1.525	2.025	-1.55	-2.05	1.78	1.32	-1.78	-1.32	1.8	-1.8	-1.8	1.8	2.725	-1.175	-2.725	1.175
47.55	1.5	2	-1.525	-2.025	1.78	1.28	-1.78	-1.28	1.8	-1.8	-1.8	1.8	2.725	-1.175	-2.725	1.175
47.58	1.5	2	-1.525	-2.025	1.78	1.24	-1.78	-1.24	1.8	-1.8	-1.8	1.8	2.725	-1.175	-2.725	1.175
47.61	1.5	2	-1.525	-2.025	1.78	1.2	-1.78	-1.2	1.85	-1.875	-1.85	1.875	2.725	-1.175	-2.725	1.175
47.64	1.5	2	-1.525	-2.025	1.78	1.16	-1.78	-1.16	1.85	-1.875	-1.85	1.875	2.725	-1.175	-2.725	1.175
47.67	1.5	2	-1.525	-2.025	1.78	1.12	-1.78	-1.12	1.85	-1.875	-1.85	1.875	2.725	-1.175	-2.725	1.175
47.7	1.5	2	-1.525	-2.025	1.78	1.08	-1.78	-1.08	1.85	-1.95	-1.85	1.95	2.725	-1.175	-2.725	1.175
47.73	1.475	2	-1.5	-2.025	1.78	1.04	-1.78	-1.04	1.85	-1.95	-1.85	1.95	2.725	-1.175	-2.725	1.175
47.76	1.475	2	-1.5	-2.025	1.78	1.02	-1.78	-1.02	1.85	-1.95	-1.85	1.95	2.725	-1.175	-2.725	1.175
47.79	1.475	2	-1.5	-2.025	1.78	1	-1.78	-1	1.9	-2	-1.9	2	2.725	-1.175	-2.725	1.175
47.82	1.425	1.95	-1.45	-1.975	1.78	1	-1.78	-1	1.9	-2	-1.9	2	2.725	-1.175	-2.725	1.175
47.85	1.425	1.95	-1.45	-1.975	1.8	1	-1.8	-1	1.9	-2	-1.9	2	2.725	-1.175	-2.725	1.175
47.88	1.375	1.875	-1.4	-1.9	1.8	0.98	-1.8	-0.98	1.95	-2.05	-1.95	2.05	2.725	-1.175	-2.725	1.175
47.91	1.375	1.875	-1.4	-1.9	1.8	0.98	-1.8	-0.98	1.95	-2.05	-1.95	2.05	2.725	-1.175	-2.725	1.175
47.94	1.375	1.875	-1.4	-1.9	1.8	0.96	-1.8	-0.96	1.95	-2.05	-1.95	2.05	2.725	-1.175	-2.725	1.175
47.97	1.325	1.75	-1.35	-1.775	1.8	0.94	-1.8	-0.94	2	-2.1	-2	2.1	2.725	-1.175	-2.725	1.175
48	1.325	1.75	-1.35	-1.775	1.8	0.92	-1.8	-0.92	2	-2.1	-2	2.1	2.725	-1.175	-2.725	1.175
48.03	1.325	1.75	-1.35	-1.775	1.8	0.9	-1.8	-0.9	2	-2.1	-2	2.1	2.725	-1.175	-2.725	1.175
48.06	1.25	1.625	-1.275	-1.65	1.8	0.9	-1.8	-0.9	2.05	-2.125	-2.05	2.125	2.725	-1.175	-2.725	1.175
48.09	1.25	1.625	-1.275	-1.65	1.8	0.9	-1.8	-0.9	2.05	-2.125	-2.05	2.125	2.725	-1.175	-2.725	1.175
48.12	1.175	1.55	-1.2	-1.575	1.8	0.88	-1.8	-0.88	2.1	-2.175	-2.1	2.175	2.725	-1.175	-2.725	1.175
48.15	1.175	1.55	-1.2	-1.575	1.8	0.84	-1.8	-0.84	2.1	-2.175	-2.1	2.175	2.725	-1.175	-2.725	1.175
48.18	1.175	1.55	-1.2	-1.575	1.8	0.8	-1.8	-0.8	2.1	-2.175	-2.1	2.175	2.725	-1.175	-2.725	1.175
48.21	1.1	1.5	-1.125	-1.525	1.8	0.76	-1.8	-0.76	2.1	-2.175	-2.1	2.175	2.725	-1.175	-2.725	1.175
48.24	1.1	1.5	-1.125	-1.525	1.8	0.74	-1.8	-0.74	2.175	-2.225	-2.175	2.225	2.725	-1.175	-2.725	1.175
48.27	1.075	1.425	-1.1	-1.45	1.8	0.72	-1.8	-0.72	2.175	-2.225	-2.175	2.225	2.725	-1.175	-2.725	1.175
48.3	1.075	1.425	-1.1	-1.45	1.8	0.7	-1.8	-0.7	2.3	-2.325	-2.3	2.325	2.725	-1.175	-2.725	1.175
48.33	1.075	1.425	-1.1	-1.45	1.8	0.68	-1.8	-0.68	2.3	-2.325	-2.3	2.325	2.725	-1.175	-2.725	1.175
48.36	1.05	1.4	-1.075	-1.425	1.8	0.66	-1.8	-0.66	2.3	-2.325	-2.3	2.325	2.725	-1.175	-2.725	1.175
48.39	1.05	1.4	-1.075	-1.425	1.8	0.64	-1.8	-0.64	2.3	-2.325	-2.3	2.325	2.725	-1.175	-2.725	1.175
48.42	1.05	1.375	-1.075	-1.4	1.8	0.62	-1.8	-0.62	2.35	-2.4	-2.35	2.4	2.725	-1.175	-2.725	1.175
48.45	1.05	1.375	-1.075	-1.4	1.8	0.6	-1.8	-0.6	2.35	-2.4	-2.35	2.4	2.725	-1.175	-2.725	1.175
48.48	1.05	1.375	-1.075	-1.4	1.8	0.58	-1.8	-0.58	2.375	-2.45	-2.375	2.45	2.725	-1.175	-2.725	1.175
48.51	1.025	1.35	-1.05	-1.375	1.8	0.58	-1.8	-0.58	2.375	-2.45	-2.375	2.45	2.725	-1.175	-2.725	1.175
48.54	1.025	1.35	-1.05	-1.375	1.8	0.54	-1.8	-0.54	2.375	-2.45	-2.375	2.45	2.725	-1.175	-2.725	1.175
48.57	1.025	1.35	-1.05	-1.375	1.8	0.52	-1.8	-0.52	2.425	-2.525	-2.425	2.525	2.725	-1.175	-2.725	1.175
48.6	1.025	1.25	-1.05	-1.275	1.8	0.48	-1.8	-0.48	2.425	-2.525	-2.425	2.525	2.725	-1.175	-2.725	1.175
48.63	1.025	1.25	-1.05	-1.275	1.8	0.44	-1.8	-0.44	2.425	-2.525	-2.425	2.525	2.725	-1.175	-2.725	1.175
48.66	1.025	1.25	-1.05	-1.275	1.8	0.38	-1.8	-0.38	2.425	-2.525	-2.425	2.525	2.725	-1.175	-2.725	1.175
48.69	1.025	1.15	-1.05	-1.175	1.8	0.3	-1.8	-0.3	2.5	-2.6	-2.5	2.6	2.725	-1.2	-2.725	1.2
48.72	1.025	1.15	-1.05	-1.175	1.8	0.24	-1.8	-0.24	2.5	-2.6	-2.5	2.6	2.725	-1.2	-2.725	1.2
48.75	1	1.1	-1.025	-1.125	1.8	0.18	-1.8	-0.18	2.5	-2.6	-2.5	2.6	2.725	-1.2	-2.725	1.2
48.78	1	1.1	-1.025	-1.125	1.8	0.12	-1.8	-0.12	2.5	-2.575	-2.5	2.575	2.725	-1.2	-2.725	1.2
48.81	1	1.1	-1.025	-1.125	1.8	0.06	-1.8	-0.06	2.5	-2.575	-2.5	2.575	2.725	-1.225	-2.725	1.225
48.84	0.95	1.025	-0.975	-1.05	1.8	0	-1.8	0	2.475	-2.55	-2.475	2.55	2.725	-1.25	-2.725	1.25
48.87	0.95	1.025	-0.975	-1.05	1.8	0	-1.8	0	2.475	-2.55	-2.475	2.55	2.725	-1.275	-2.725	1.275
48.9	0.95	1.025	-0.975	-1.05	1.8	-0.06	-1.8	0.06	2.475	-2.55	-2.475	2.55	2.725	-1.3	-2.725	1.3
48.93	0.925	0.9	-0.95	-0.925	1.8	-0.12	-1.8	0.12	2.475	-2.55	-2.475	2.55	2.725	-1.325	-2.725	1.325
48.96	0.925	0.9	-0.95	-0.925	1.8	-0.18	-1.8	0.18	2.475	-2.525	-2.475	2.525	2.725	-1.325	-2.725	1.325
48.99	0.925	0.9	-0.95	-0.925	1.78	-0.24	-1.78	0.24	2.475	-2.525	-2.475	2.525	2.725	-1.35	-2.725	1.35
49.02	0.9	0.8	-0.925	-0.825	1.76	-0.3	-1.76	0.3	2.475	-2.525	-2.475	2.525	2.725	-1.375	-2.725	1.375
49.05	0.9	0.8	-0.925	-0.825	1.74	-0.36	-1.74	0.36	2.475	-2.525	-2.475	2.525	2.725	-1.4	-2.725	1.4
49.08	0.9	0.8	-0.925	-0.825	1.74	-0.38	-1.74	0.38	2.475	-2.525	-2.475	2.525	2.725	-1.4	-2.725	1.4
49.11	0.875	0.775	-0.9	-0.8	1.74	-0.4	-1.74	0.4	2.475	-2.525	-2.475	2.525	2.725	-1.4	-2.725	1.4
49.14	0.875	0.775	-0.9	-0.8	1.74	-0.44	-1.74	0.44	2.45	-2.45	-2.45	2.45	2.725	-1.4	-2.725	1.4
49.17	0.85	0.75	-0.875	-0.775	1.74	-0.46	-1.74	0.46	2.45	-2.45	-2.45	2.45	2.725	-1.4	-2.725	1.4
49.2	0.85	0.75	-0.875	-0.775	1.74	-0.46	-1.74	0.46	2.45	-2.45	-2.45	2.45	2.725	-1.4	-2.725	1.4
49.23	0.85	0.75	-0.875	-0.775	1.74	-0.46	-1.74	0.46	2.3	-2.225	-2.3	2.225	2.725	-1.4	-2.725	1.4
49.26	0.825	0.75	-0.85	-0.775	1.74	-0.46	-1.74	0.46	2.3	-2.225	-2.3	2.225	2.725	-1.375	-2.725	1.375
49.29	0.825	0.75	-0.85	-0.775	1.74	-0.46	-1.74	0.46	2.3	-2.225	-2.3	2.225	2.725	-1.35	-2.725	1.35
49.32	0.825	0.75	-0.85	-0.775	1.74	-0.46	-1.74	0.46	2.2	-2.1	-2.2	2.1	2.725	-1.325	-2.725	1.325
49.35	0.8	0.75	-0.825	-0.775	1.74	-0.46	-1.74	0.46	2.2	-2.1	-2.2	2.1	2.725	-1.325	-2.725	1.325
49.38	0.8	0.75	-0.825	-0.775	1.74	-0.46	-1.74	0.46	2.2	-2.1	-2.2	2.1	2.725	-1.3	-2.725	1.3
49.41	0.8	0.75	-0.825	-0.775	1.74	-0.46	-1.74	0.46	2.125	-2.05	-2.125	2.05	2.725	-1.275	-2.725	1.275
49.44	0.75	0.75	-0.775	-0.775	1.74	-0.46	-1.74	0.46	2.125	-2.05	-2.125	2.05	2.725	-1.25	-2.725	1.25
49.47	0.75	0.75	-0.775	-0.775	1.74	-0.46	-1.74	0.46	2.125	-2.05	-2.125	2.05	2.725	-1.225	-2.725	1.225
49.5	0.75	0.75	-0.775	-0.775	1.74	-0.46	-1.74	0.46	2.075	-2.025	-2.075	2.025	2.725	-1.2	-2.725	1.2
49.53	0.75	0.7	-0.775	-0.725	1.74	-0.46	-1.74	0.46	2.075	-2.025	-2.075	2.025	2.725	-1.175	-2.725	1.175
49.56	0.75	0.7	-0.775	-0.725	1.74	-0.46	-1.74	0.46	2.075	-2.025	-2.075	2.025	2.725	-1.175	-2.725	1.175
49.59	0.725	0.65	-0.75	-0.675	1.74	-0.46	-1.74	0.46	2.075	-2.025	-2.075	2.025	2.725	-1.175	-2.725	1.175
49.62	0.725	0.65	-0.75	-0.675	1.74	-0.46	-1.74	0.46	2.075	-2.025	-2.075	2.025	2.725	-1.175	-2.725	1.175
49.65	0.725	0.65	-0.75	-0.675	1.74	-0.46	-1.74	0.46	2.075	-2.025	-2.075	2.025	2.725	-1.175	-2.725	1.175
49.68	0.7	0.5	-0.725	-0.525	1.74	-0.46	-1.74	0.46	2.05	-2.025	-2.05	2.025	2.725	-1.175	-2.725	1.175
49.71	0.7	0.5	-0.725	-0.525	1.74	-0.46	-1.74	0.46	2.05	-2.025	-2.05	2.025	2.725	-1.175	-2.725	1.175
49.74	0.7	0.5	-0.725	-0.525	1.74	-0.46	-1.74	0.46	2.05	-2.025	-2.05	2.025	2.725	-1.175	-2.725	1.175
49.77	0.65	0.35	-0.675	-0.375	1.74	-0.46	-1.74	0.46	2.05	-2	-2.05	2	2.725	-1.175	-2.725	1.175
49.8	0.65	0.35	-0.675	-0.375	1.74	-0.46	-1.74	0.46	2.05	-2	-2.05	2	2.725	-1.175	-2.725	1.175
49.83	0.575	0.25	-0.6	-0.275	1.74	-0.46	-1.74	0.46	2.05	-2	-2.05	2	2.725	-1.175	-2.725	1.175
49.86	0.575	0.25	-0.6	-0.275	1.74	-0.46	-1.74	0.46	2.025	-2.05	-2.025	2.05	2.725	-1.175	-2.725	1.175
49.89	0.575	0.25	-0.6	-0.275	1.74	-0.46	-1.74	0.46	2.025	-2.05	-2.025	2.05	2.725	-1.175	-2.725	1.175
49.92	0.525	0.125	-0.55	-0.15	1.72	-0.46	-1.72	0.46	2.025	-2.05	-2.025	2.05	2.725	-1.175	-2.725	1.175
49.95	0.525	0.125	-0.55	-0.15	1.7	-0.46	-1.7	0.46	2.025	-2.1	-2.025	2.1	2.725	-1.175	-2.725	1.175
49.98	0.525	0.125	-0.55	-0.15	1.68	-0.46	-1.68	0.46	2.025	-2.1	-2.025	2.1	2.725	-1.175	-2.725	1.175
50.01	0.475	0.05	-0.5	-0.075	1.66	-0.46	-1.66	0.46	2.025	-2.1	-2.025	2.1	2.725	-1.15	-2.725	1.15
50.04	0.475	0.05	-0.5	-0.075	1.64	-0.46	-1.64	0.46	2	-2.2	-2	2.2	2.725	-1.125	-2.725	1.125
50.07	0.475	0.05	-0.5	-0.075	1.62	-0.46	-1.62	0.46	2	-2.2	-2	2.2	2.725	-1.1	-2.725	1.1
50.1	0.475	0	-0.5	-0.025	1.6	-0.46	-1.6	0.46	2	-2.2	-2	2.2	2.725	-1.1	-2.725	1.1
50.13	0.475	0	-0.5	-0.025	1.58	-0.46	-1.58	0.46	1.95	-2.3	-1.95	2.3	2.725	-1.075	-2.725	1.075
50.16	0.475	-0.025	-0.5	0	1.56	-0.46	-1.56	0.46	1.95	-2.3	-1.95	2.3	2.725	-1.05	-2.725	1.05
50.19	0.475	-0.025	-0.5	0	1.54	-0.46	-1.54	0.46	1.95	-2.3	-1.95	2.3	2.725	-1.05	-2.725	1.05
50.22	0.475	-0.025	-0.5	0	1.52	-0.46	-1.52	0.46	1.925	-2.45	-1.925	2.45	2.725	-1.05	-2.725	1.05
50.25	0.45	-0.05	-0.475	0.025	1.5	-0.46	-1.5	0.46	1.925	-2.45	-1.925	2.45	2.725	-1.05	-2.725	1.05
50.28	0.45	-0.05	-0.475	0.025	1.48	-0.46	-1.48	0.46	1.925	-2.45	-1.925	2.45	2.725	-1.05	-2.725	1.05
50.31	0.45	-0.05	-0.475	0.025	1.46	-0.46	-1.46	0.46	1.9	-2.55	-1.9	2.55	2.725	-1.05	-2.725	1.05
50.34	0.45	-0.05	-0.475	0.025	1.44	-0.46	-1.44	0.46	1.9	-2.55	-1.9	2.55	2.725	-1.05	-2.725	1.05
50.37	0.45	-0.05	-0.475	0.025	1.42	-0.46	-1.42	0.46	1.9	-2.55	-1.9	2.55	2.725	-1.05	-2.725	1.05
50.4	0.45	-0.025	-0.475	0	1.4	-0.46	-1.4	0.46	1.875	-2.625	-1.875	2.625	2.725	-1.05	-2.725	1.05
50.43	0.45	-0.025	-0.475	0	1.38	-0.46	-1.38	0.46	1.875	-2.625	-1.875	2.625	2.725	-1.05	-2.725	1.05
50.46	0.45	-0.025	-0.475	0	1.36	-0.46	-1.36	0.46	1.875	-2.625	-1.875	2.625	2.725	-1.05	-2.725	1.05
50.49	0.45	-0.025	-0.475	0	1.34	-0.46	-1.34	0.46	1.825	-2.725	-1.825	2.725	2.725	-1.05	-2.725	1.05
50.52	0.45	-0.025	-0.475	0	1.32	-0.46	-1.32	0.46	1.825	-2.725	-1.825	2.725	2.725	-1.05	-2.725	1.05
50.55	0.4	0	-0.425	-0.025	1.3	-0.46	-1.3	0.46	1.825	-2.725	-1.825	2.725	2.725	-1.05	-2.725	1.05
50.58	0.4	0	-0.425	-0.025	1.28	-0.46	-1.28	0.46	1.8	-2.85	-1.8	2.85	2.725	-1.05	-2.725	1.05
50.61	0.4	0	-0.425	-0.025	1.26	-0.46	-1.26	0.46	1.8	-2.85	-1.8	2.85	2.7	-1.05	-2.7	1.05
50.64	0.3	0	-0.325	-0.025	1.24	-0.46	-1.24	0.46	1.8	-2.85	-1.8	2.85	2.7	-1.05	-2.7	1.05
50.67	0.3	0	-0.325	-0.025	1.22	-0.46	-1.22	0.46	1.8	-2.9	-1.8	2.9	2.7	-1.05	-2.7	1.05
50.7	0.3	0	-0.325	-0.025	1.2	-0.46	-1.2	0.46	1.8	-2.9	-1.8	2.9	2.7	-1.05	-2.7	1.05
50.73	0.225	0.025	-0.25	-0.05	1.18	-0.46	-1.18	0.46	1.8	-2.9	-1.8	2.9	2.7	-1.05	-2.7	1.05
50.76	0.225	0.025	-0.25	-0.05	1.16	-0.46	-1.16	0.46	1.8	-2.875	-1.8	2.875	2.7	-1.05	-2.7	1.05
50.79	0.225	0.025	-0.25	-0.05	1.14	-0.46	-1.14	0.46	1.8	-2.875	-1.8	2.875	2.7	-1.05	-2.7	1.05
50.82	0.225	0.025	-0.25	-0.05	1.12	-0.46	-1.12	0.46	1.8	-2.875	-1.8	2.875	2.7	-1.05	-2.7	1.05
50.85	0.225	0.025	-0.25	-0.05	1.1	-0.46	-1.1	0.46	1.775	-2.8	-1.775	2.8	2.7	-1.05	-2.7	1.05
50.88	0.225	0.025	-0.25	-0.05	1.1	-0.46	-1.1	0.46	1.775	-2.8	-1.775	2.8	2.7	-1.05	-2.7	1.05
50.91	0.225	0.025	-0.25	-0.05	1.1	-0.46	-1.1	0.46	1.775	-2.8	-1.775	2.8	2.7	-1.05	-2.7	1.05
50.94	0.225	0.025	-0.25	-0.05	1.1	-0.46	-1.1	0.46	1.7	-2.7	-1.7	2.7	2.7	-1.05	-2.7	1.05
50.97	0.25	0.025	-0.275	-0.05	1.08	-0.46	-1.08	0.46	1.7	-2.7	-1.7	2.7	2.7	-1.05	-2.7	1.05
51	0.25	0.025	-0.275	-0.05	1.06	-0.46	-1.06	0.46	1.7	-2.7	-1.7	2.7	2.7	-1.05	-2.7	1.05
51.03	0.25	0.025	-0.275	-0.05	1.06	-0.46	-1.06	0.46	1.6	-2.6	-1.6	2.6	2.7	-1.05	-2.7	1.05
51.06	0.25	0.05	-0.275	-0.075	1.06	-0.46	-1.06	0.46	1.6	-2.6	-1.6	2.6	2.7	-1.05	-2.7	1.05
51.09	0.25	0.05	-0.275	-0.075	1.06	-0.46	-1.06	0.46	1.6	-2.6	-1.6	2.6	2.7	-1.05	-2.7	1.05
51.12	0.25	0.05	-0.275	-0.075	1.06	-0.46	-1.06	0.46	1.525	-2.5	-1.525	2.5	2.7	-1.05	-2.7	1.05
51.15	0.25	0.05	-0.275	-0.075	1.04	-0.46	-1.04	0.46	1.525	-2.5	-1.525	2.5	2.7	-1.05	-2.7	1.05
51.18	0.25	0.05	-0.275	-0.075	1.02	-0.46	-1.02	0.46	1.525	-2.5	-1.525	2.5	2.7	-1.05	-2.7	1.05
51.21	0.25	0.05	-0.275	-0.075	1	-0.46	-1	0.46	1.425	-2.375	-1.425	2.375	2.7	-1.05	-2.7	1.05
51.24	0.25	0.05	-0.275	-0.075	0.98	-0.46	-0.98	0.46	1.425	-2.375	-1.425	2.375	2.7	-1.05	-2.7	1.05
51.27	0.25	0.05	-0.275	-0.075	0.96	-0.46	-0.96	0.46	1.425	-2.375	-1.425	2.375	2.725	-1.05	-2.725	1.05
51.3	0.25	0.05	-0.275	-0.075	0.94	-0.46	-0.94	0.46	1.375	-2.225	-1.375	2.225	2.725	-1.05	-2.725	1.05
51.33	0.25	0.05	-0.275	-0.075	0.92	-0.46	-0.92	0.46	1.375	-2.225	-1.375	2.225	2.725	-1.05	-2.725	1.05
51.36	0.225	0.05	-0.25	-0.075	0.9	-0.46	-0.9	0.46	1.375	-2.225	-1.375	2.225	2.725	-1.05	-2.725	1.05
51.39	0.225	0.05	-0.25	-0.075	0.88	-0.46	-0.88	0.46	1.325	-2.15	-1.325	2.15	2.725	-1.05	-2.725	1.05
51.42	0.225	0.05	-0.25	-0.075	0.86	-0.46	-0.86	0.46	1.325	-2.15	-1.325	2.15	2.725	-1.05	-2.725	1.05
51.45	0.225	0.05	-0.25	-0.075	0.84	-0.46	-0.84	0.46	1.325	-2.15	-1.325	2.15	2.725	-1.05	-2.725	1.05
51.48	0.225	0.05	-0.25	-0.075	0.84	-0.46	-0.84	0.46	1.325	-2.1	-1.325	2.1	2.725	-1.05	-2.725	1.05
51.51	0.225	0.05	-0.25	-0.075	0.84	-0.46	-0.84	0.46	1.325	-2.1	-1.325	2.1	2.725	-1.05	-2.725	1.05
51.54	0.225	0.05	-0.25	-0.075	0.84	-0.46	-0.84	0.46	1.325	-2.1	-1.325	2.1	2.725	-1.05	-2.725	1.05
51.57	0.225	0.05	-0.25	-0.075	0.84	-0.46	-0.84	0.46	1.3	-2.025	-1.3	2.025	2.725	-1.05	-2.725	1.05
51.6	0.225	0.05	-0.25	-0.075	0.84	-0.46	-0.84	0.46	1.3	-2.025	-1.3	2.025	2.725	-1.05	-2.725	1.05
51.63	0.225	0.05	-0.25	-0.075	0.84	-0.46	-0.84	0.46	1.3	-2.025	-1.3	2.025	2.725	-1.05	-2.725	1.05
51.66	0.225	0.05	-0.25	-0.075	0.84	-0.46	-0.84	0.46	1.25	-1.9	-1.25	1.9	2.725	-1.05	-2.725	1.05
51.69	0.225	0.05	-0.25	-0.075	0.84	-0.46	-0.84	0.46	1.25	-1.9	-1.25	1.9	2.725	-1.05	-2.725	1.05
51.72	0.225	0.05	-0.25	-0.075	0.84	-0.46	-0.84	0.46	1.25	-1.9	-1.25	1.9	2.725	-1.05	-2.725	1.05
51.75	0.225	0.05	-0.25	-0.075	0.84	-0.46	-0.84	0.46	1.15	-1.725	-1.15	1.725	2.725	-1.05	-2.725	1.05
51.78	0.225	0.075	-0.25	-0.1	0.84	-0.46	-0.84	0.46	1.15	-1.725	-1.15	1.725	2.725	-1.05	-2.725	1.05
51.81	0.225	0.075	-0.25	-0.1	0.82	-0.46	-0.82	0.46	1.15	-1.725	-1.15	1.725	2.725	-1.05	-2.725	1.05
51.84	0.225	0.075	-0.25	-0.1	0.8	-0.46	-0.8	0.46	1	-1.475	-1	1.475	2.725	-1.05	-2.725	1.05
51.87	0.225	0.075	-0.25	-0.1	0.78	-0.46	-0.78	0.46	1	-1.475	-1	1.475	2.725	-1.05	-2.725	1.05
51.9	0.225	0.075	-0.25	-0.1	0.76	-0.46	-0.76	0.46	1	-1.475	-1	1.475	2.725	-1.05	-2.725	1.05
51.93	0.25	0.1	-0.275	-0.125	0.74	-0.46	-0.74	0.46	0.975	-1.425	-0.975	1.425	2.725	-1.05	-2.725	1.05
51.96	0.25	0.1	-0.275	-0.125	0.72	-0.46	-0.72	0.46	0.975	-1.425	-0.975	1.425	2.725	-1.05	-2.725	1.05
51.99	0.25	0.1	-0.275	-0.125	0.7	-0.46	-0.7	0.46	0.975	-1.425	-0.975	1.425	2.725	-1.05	-2.725	1.05
52.02	0.25	0.175	-0.275	-0.2	0.68	-0.46	-0.68	0.46	0.975	-1.425	-0.975	1.425	2.725	-1.05	-2.725	1.05
52.05	0.25	0.175	-0.275	-0.2	0.66	-0.46	-0.66	0.46	0.975	-1.475	-0.975	1.475	2.725	-1.05	-2.725	1.05
52.08	0.25	0.175	-0.275	-0.2	0.64	-0.46	-0.64	0.46	0.975	-1.475	-0.975	1.475	2.725	-1.05	-2.725	1.05
52.11	0.275	0.225	-0.3	-0.25	0.62	-0.46	-0.62	0.46	0.975	-1.475	-0.975	1.475	2.725	-1.05	-2.725	1.05
52.14	0.275	0.225	-0.3	-0.25	0.62	-0.46	-0.62	0.46	1	-1.5	-1	1.5	2.725	-1.05	-2.725	1.05
52.17	0.275	0.225	-0.3	-0.25	0.62	-0.46	-0.62	0.46	1	-1.5	-1	1.5	2.725	-1.05	-2.725	1.05
52.2	0.275	0.25	-0.3	-0.275	0.62	-0.46	-0.62	0.46	1	-1.5	-1	1.5	2.725	-1.05	-2.725	1.05
52.23	0.275	0.25	-0.3	-0.275	0.62	-0.46	-0.62	0.46	1	-1.525	-1	1.525	2.725	-1.05	-2.725	1.05
52.26	0.275	0.25	-0.3	-0.275	0.62	-0.46	-0.62	0.46	1	-1.525	-1	1.525	2.725	-1.075	-2.725	1.075
52.29	0.275	0.25	-0.3	-0.275	0.6	-0.46	-0.6	0.46	1	-1.525	-1	1.525	2.725	-1.075	-2.725	1.075
52.32	0.275	0.25	-0.3	-0.275	0.58	-0.46	-0.58	0.46	1.05	-1.55	-1.05	1.55	2.725	-1.075	-2.725	1.075
52.35	0.275	0.25	-0.3	-0.275	0.56	-0.46	-0.56	0.46	1.05	-1.55	-1.05	1.55	2.725	-1.075	-2.725	1.075
52.38	0.275	0.25	-0.3	-0.275	0.54	-0.46	-0.54	0.46	1.05	-1.55	-1.05	1.55	2.725	-1.075	-2.725	1.075
52.41	0.275	0.25	-0.3	-0.275	0.52	-0.46	-0.52	0.46	1.125	-1.65	-1.125	1.65	2.725	-1.075	-2.725	1.075
52.44	0.275	0.25	-0.3	-0.275	0.52	-0.46	-0.52	0.46	1.125	-1.65	-1.125	1.65	2.725	-1.075	-2.725	1.075
52.47	0.275	0.25	-0.3	-0.275	0.52	-0.46	-0.52	0.46	1.125	-1.65	-1.125	1.65	2.725	-1.075	-2.725	1.075
52.5	0.275	0.25	-0.3	-0.275	0.52	-0.46	-0.52	0.46	1.2	-1.75	-1.2	1.75	2.725	-1.075	-2.725	1.075
52.53	0.275	0.25	-0.3	-0.275	0.52	-0.46	-0.52	0.46	1.2	-1.75	-1.2	1.75	2.725	-1.075	-2.725	1.075
52.56	0.275	0.25	-0.3	-0.275	0.52	-0.46	-0.52	0.46	1.2	-1.75	-1.2	1.75	2.725	-1.075	-2.725	1.075
52.59	0.275	0.275	-0.3	-0.3	0.52	-0.46	-0.52	0.46	1.25	-1.825	-1.25	1.825	2.725	-1.075	-2.725	1.075
52.62	0.275	0.275	-0.3	-0.3	0.52	-0.46	-0.52	0.46	1.25	-1.825	-1.25	1.825	2.725	-1.075	-2.725	1.075
52.65	0.275	0.275	-0.3	-0.3	0.52	-0.46	-0.52	0.46	1.25	-1.825	-1.25	1.825	2.725	-1.075	-2.725	1.075
52.68	0.275	0.275	-0.3	-0.3	0.52	-0.46	-0.52	0.46	1.25	-1.875	-1.25	1.875	2.725	-1.075	-2.725	1.075
52.71	0.275	0.275	-0.3	-0.3	0.52	-0.46	-0.52	0.46	1.25	-1.875	-1.25	1.875	2.725	-1.075	-2.725	1.075
52.74	0.275	0.275	-0.3	-0.3	0.5	-0.46	-0.5	0.46	1.25	-1.875	-1.25	1.875	2.725	-1.075	-2.725	1.075
52.77	0.275	0.325	-0.3	-0.35	0.48	-0.46	-0.48	0.46	1.275	-1.9	-1.275	1.9	2.725	-1.075	-2.725	1.075
52.8	0.275	0.325	-0.3	-0.35	0.46	-0.46	-0.46	0.46	1.275	-1.9	-1.275	1.9	2.725	-1.075	-2.725	1.075
52.83	0.275	0.325	-0.3	-0.35	0.44	-0.46	-0.44	0.46	1.275	-1.9	-1.275	1.9	2.725	-1.075	-2.725	1.075
52.86	0.275	0.35	-0.3	-0.375	0.42	-0.46	-0.42	0.46	1.3	-1.925	-1.3	1.925	2.725	-1.075	-2.725	1.075
52.89	0.275	0.35	-0.3	-0.375	0.4	-0.46	-0.4	0.46	1.3	-1.925	-1.3	1.925	2.725	-1.075	-2.725	1.075
52.92	0.275	0.35	-0.3	-0.375	0.38	-0.46	-0.38	0.46	1.3	-1.925	-1.3	1.925	2.725	-1.075	-2.725	1.075
52.95	0.275	0.35	-0.3	-0.375	0.36	-0.46	-0.36	0.46	1.35	-1.975	-1.35	1.975	2.725	-1.075	-2.725	1.075
52.98	0.275	0.35	-0.3	-0.375	0.34	-0.46	-0.34	0.46	1.35	-1.975	-1.35	1.975	2.725	-1.075	-2.725	1.075
53.01	0.275	0.35	-0.3	-0.375	0.32	-0.46	-0.32	0.46	1.35	-1.975	-1.35	1.975	2.725	-1.075	-2.725	1.075
53.04	0.275	0.375	-0.3	-0.4	0.3	-0.46	-0.3	0.46	1.425	-2.075	-1.425	2.075	2.7	-1.075	-2.7	1.075
53.07	0.275	0.375	-0.3	-0.4	0.28	-0.46	-0.28	0.46	1.425	-2.075	-1.425	2.075	2.675	-1.075	-2.675	1.075
53.1	0.275	0.375	-0.3	-0.4	0.26	-0.46	-0.26	0.46	1.425	-2.075	-1.425	2.075	2.65	-1.075	-2.65	1.075
53.13	0.275	0.375	-0.3	-0.4	0.24	-0.46	-0.24	0.46	1.45	-2.1	-1.45	2.1	2.625	-1.075	-2.625	1.075
53.16	0.275	0.375	-0.3	-0.4	0.22	-0.46	-0.22	0.46	1.45	-2.1	-1.45	2.1	2.6	-1.075	-2.6	1.075
53.19	0.275	0.375	-0.3	-0.4	0.2	-0.46	-0.2	0.46	1.45	-2.1	-1.45	2.1	2.575	-1.075	-2.575	1.075
53.22	0.275	0.4	-0.3	-0.425	0.18	-0.46	-0.18	0.46	1.45	-2.1	-1.45	2.1	2.55	-1.075	-2.55	1.075
53.25	0.275	0.4	-0.3	-0.425	0.16	-0.46	-0.16	0.46	1.45	-2.1	-1.45	2.1	2.525	-1.075	-2.525	1.075
53.28	0.275	0.4	-0.3	-0.425	0.14	-0.46	-0.14	0.46	1.45	-2.1	-1.45	2.1	2.525	-1.075	-2.525	1.075
53.31	0.275	0.4	-0.3	-0.425	0.12	-0.46	-0.12	0.46	1.475	-2.125	-1.475	2.125	2.525	-1.075	-2.525	1.075
53.34	0.275	0.4	-0.3	-0.425	0.12	-0.46	-0.12	0.46	1.475	-2.125	-1.475	2.125	2.525	-1.075	-2.525	1.075
53.37	0.275	0.4	-0.3	-0.425	0.12	-0.46	-0.12	0.46	1.475	-2.125	-1.475	2.125	2.525	-1.075	-2.525	1.075
53.4	0.3	0.425	-0.325	-0.45	0.12	-0.46	-0.12	0.46	1.475	-2.125	-1.475	2.125	2.525	-1.075	-2.525	1.075
53.43	0.3	0.425	-0.325	-0.45	0.12	-0.46	-0.12	0.46	1.475	-2.125	-1.475	2.125	2.525	-1.075	-2.525	1.075
53.46	0.3	0.45	-0.325	-0.475	0.12	-0.46	-0.12	0.46	1.475	-2.125	-1.475	2.125	2.525	-1.075	-2.525	1.075
53.49	0.3	0.45	-0.325	-0.475	0.12	-0.46	-0.12	0.46	1.475	-2.125	-1.475	2.125	2.525	-1.075	-2.525	1.075
53.52	0.3	0.45	-0.325	-0.475	0.12	-0.46	-0.12	0.46	1.525	-2.15	-1.525	2.15	2.525	-1.075	-2.525	1.075
53.55	0.3	0.475	-0.325	-0.5	0.12	-0.46	-0.12	0.46	1.525	-2.15	-1.525	2.15	2.525	-1.075	-2.525	1.075
53.58	0.3	0.475	-0.325	-0.5	0.12	-0.46	-0.12	0.46	1.525	-2.15	-1.525	2.15	2.525	-1.075	-2.525	1.075
53.61	0.3	0.475	-0.325	-0.5	0.12	-0.46	-0.12	0.46	1.55	-2.15	-1.55	2.15	2.525	-1.075	-2.525	1.075
53.64	0.3	0.5	-0.325	-0.525	0.12	-0.46	-0.12	0.46	1.55	-2.15	-1.55	2.15	2.525	-1.075	-2.525	1.075
53.67	0.3	0.5	-0.325	-0.525	0.12	-0.46	-0.12	0.46	1.6	-2.2	-1.6	2.2	2.525	-1.075	-2.525	1.075
53.7	0.3	0.5	-0.325	-0.525	0.12	-0.46	-0.12	0.46	1.6	-2.2	-1.6	2.2	2.525	-1.075	-2.525	1.075
53.73	0.3	0.525	-0.325	-0.55	0.12	-0.46	-0.12	0.46	1.6	-2.2	-1.6	2.2	2.525	-1.075	-2.525	1.075
53.76	0.3	0.525	-0.325	-0.55	0.12	-0.46	-0.12	0.46	1.7	-2.3	-1.7	2.3	2.525	-1.075	-2.525	1.075
53.79	0.3	0.525	-0.325	-0.55	0.1	-0.46	-0.1	0.46	1.7	-2.3	-1.7	2.3	2.525	-1.075	-2.525	1.075
53.82	0.325	0.55	-0.35	-0.575	0.1	-0.46	-0.1	0.46	1.7	-2.3	-1.7	2.3	2.525	-1.075	-2.525	1.075
53.85	0.325	0.55	-0.35	-0.575	0.08	-0.46	-0.08	0.46	1.7	-2.3	-1.7	2.3	2.525	-1.075	-2.525	1.075
53.88	0.325	0.55	-0.35	-0.575	0.06	-0.46	-0.06	0.46	1.775	-2.375	-1.775	2.375	2.525	-1.075	-2.525	1.075
53.91	0.325	0.55	-0.35	-0.575	0.04	-0.46	-0.04	0.46	1.775	-2.375	-1.775	2.375	2.525	-1.075	-2.525	1.075
53.94	0.325	0.55	-0.35	-0.575	0.02	-0.46	-0.02	0.46	1.775	-2.375	-1.775	2.375	2.525	-1.075	-2.525	1.075
53.97	0.325	0.55	-0.35	-0.575	0	-0.46	0	0.46	1.825	-2.4	-1.825	2.4	2.525	-1.075	-2.525	1.075
54	0.375	0.55	-0.4	-0.575	-0.02	-0.46	0.02	0.46	1.825	-2.4	-1.825	2.4	2.525	-1.075	-2.525	1.075
54.03	0.375	0.55	-0.4	-0.575	-0.04	-0.46	0.04	0.46	1.825	-2.4	-1.825	2.4	2.525	-1.075	-2.525	1.075
54.06	0.375	0.55	-0.4	-0.575	-0.04	-0.46	0.04	0.46	1.825	-2.4	-1.825	2.4	2.525	-1.075	-2.525	1.075
54.09	0.4	0.55	-0.425	-0.575	-0.04	-0.46	0.04	0.46	1.825	-2.4	-1.825	2.4	2.5	-1.075	-2.5	1.075
54.12	0.4	0.55	-0.425	-0.575	-0.04	-0.46	0.04	0.46	1.825	-2.4	-1.825	2.4	2.475	-1.075	-2.475	1.075
54.15	0.4	0.55	-0.425	-0.575	-0.04	-0.46	0.04	0.46	1.8	-2.4	-1.8	2.4	2.45	-1.075	-2.45	1.075
54.18	0.45	0.55	-0.475	-0.575	-0.04	-0.46	0.04	0.46	1.8	-2.4	-1.8	2.4	2.45	-1.075	-2.45	1.075
54.21	0.45	0.55	-0.475	-0.575	-0.04	-0.46	0.04	0.46	1.8	-2.4	-1.8	2.4	2.425	-1.075	-2.425	1.075
54.24	0.45	0.55	-0.475	-0.575	-0.04	-0.46	0.04	0.46	1.8	-2.4	-1.8	2.4	2.425	-1.1	-2.425	1.1
54.27	0.45	0.55	-0.475	-0.575	-0.04	-0.48	0.04	0.48	1.8	-2.4	-1.8	2.4	2.425	-1.125	-2.425	1.125
54.3	0.45	0.55	-0.475	-0.575	-0.06	-0.5	0.06	0.5	1.8	-2.4	-1.8	2.4	2.4	-1.125	-2.4	1.125
54.33	0.45	0.55	-0.475	-0.575	-0.1	-0.52	0.1	0.52	1.8	-2.4	-1.8	2.4	2.4	-1.125	-2.4	1.125
54.36	0.45	0.55	-0.475	-0.575	-0.14	-0.54	0.14	0.54	1.8	-2.4	-1.8	2.4	2.4	-1.125	-2.4	1.125
54.39	0.45	0.55	-0.475	-0.575	-0.18	-0.56	0.18	0.56	1.8	-2.375	-1.8	2.375	2.375	-1.125	-2.375	1.125
54.42	0.475	0.55	-0.5	-0.575	-0.24	-0.6	0.24	0.6	1.8	-2.375	-1.8	2.375	2.35	-1.125	-2.35	1.125
54.45	0.475	0.55	-0.5	-0.575	-0.28	-0.64	0.28	0.64	1.8	-2.375	-1.8	2.375	2.35	-1.125	-2.35	1.125
54.48	0.475	0.55	-0.5	-0.575	-0.32	-0.68	0.32	0.68	1.775	-2.325	-1.775	2.325	2.35	-1.125	-2.35	1.125
54.51	0.5	0.55	-0.525	-0.575	-0.38	-0.72	0.38	0.72	1.775	-2.325	-1.775	2.325	2.35	-1.125	-2.35	1.125
54.54	0.5	0.55	-0.525	-0.575	-0.42	-0.76	0.42	0.76	1.775	-2.325	-1.775	2.325	2.325	-1.125	-2.325	1.125
54.57	0.5	0.55	-0.525	-0.575	-0.46	-0.78	0.46	0.78	1.775	-2.325	-1.775	2.325	2.3	-1.125	-2.3	1.125
54.6	0.6	0.55	-0.625	-0.575	-0.48	-0.8	0.48	0.8	1.775	-2.325	-1.775	2.325	2.3	-1.125	-2.3	1.125
54.63	0.6	0.55	-0.625	-0.575	-0.48	-0.8	0.48	0.8	1.775	-2.325	-1.775	2.325	2.3	-1.125	-2.3	1.125
54.66	0.6	0.55	-0.625	-0.575	-0.5	-0.8	0.5	0.8	1.775	-2.325	-1.775	2.325	2.3	-1.125	-2.3	1.125
54.69	0.65	0.55	-0.675	-0.575	-0.5	-0.8	0.5	0.8	1.775	-2.325	-1.775	2.325	2.3	-1.125	-2.3	1.125
54.72	0.65	0.55	-0.675	-0.575	-0.5	-0.82	0.5	0.82	1.775	-2.3	-1.775	2.3	2.275	-1.125	-2.275	1.125
54.75	0.65	0.55	-0.675	-0.575	-0.5	-0.84	0.5	0.84	1.775	-2.3	-1.775	2.3	2.25	-1.125	-2.25	1.125
54.78	0.65	0.55	-0.675	-0.575	-0.5	-0.86	0.5	0.86	1.775	-2.3	-1.775	2.3	2.225	-1.125	-2.225	1.125
54.81	0.65	0.55	-0.675	-0.575	-0.5	-0.86	0.5	0.86	1.775	-2.275	-1.775	2.275	2.2	-1.125	-2.2	1.125
54.84	0.65	0.55	-0.675	-0.575	-0.5	-0.86	0.5	0.86	1.775	-2.275	-1.775	2.275	2.175	-1.125	-2.175	1.125
54.87	0.65	0.525	-0.675	-0.55	-0.5	-0.86	0.5	0.86	1.775	-2.275	-1.775	2.275	2.15	-1.125	-2.15	1.125
54.9	0.65	0.525	-0.675	-0.55	-0.5	-0.86	0.5	0.86	1.775	-2.3	-1.775	2.3	2.125	-1.125	-2.125	1.125
54.93	0.65	0.525	-0.675	-0.55	-0.5	-0.86	0.5	0.86	1.775	-2.3	-1.775	2.3	2.075	-1.125	-2.075	1.125
54.96	0.65	0.5	-0.675	-0.525	-0.5	-0.86	0.5	0.86	1.775	-2.3	-1.775	2.3	2.05	-1.125	-2.05	1.125
54.99	0.65	0.5	-0.675	-0.525	-0.5	-0.86	0.5	0.86	1.75	-2.3	-1.75	2.3	2.025	-1.125	-2.025	1.125
55.02	0.65	0.5	-0.675	-0.525	-0.5	-0.86	0.5	0.86	1.75	-2.3	-1.75	2.3	2	-1.125	-2	1.125
55.05	0.65	0.5	-0.675	-0.525	-0.5	-0.86	0.5	0.86	1.75	-2.3	-1.75	2.3	1.975	-1.125	-1.975	1.125
55.08	0.65	0.5	-0.675	-0.525	-0.5	-0.86	0.5	0.86	1.75	-2.3	-1.75	2.3	1.95	-1.125	-1.95	1.125
55.11	0.65	0.5	-0.675	-0.525	-0.5	-0.86	0.5	0.86	1.75	-2.3	-1.75	2.3	1.95	-1.125	-1.95	1.125
55.14	0.65	0.5	-0.675	-0.525	-0.5	-0.86	0.5	0.86	1.75	-2.3	-1.75	2.3	1.95	-1.125	-1.95	1.125
55.17	0.65	0.5	-0.675	-0.525	-0.5	-0.86	0.5	0.86	1.75	-2.3	-1.75	2.3	1.95	-1.125	-1.95	1.125
55.2	0.65	0.5	-0.675	-0.525	-0.5	-0.88	0.5	0.88	1.75	-2.3	-1.75	2.3	1.95	-1.125	-1.95	1.125
55.23	0.65	0.5	-0.675	-0.525	-0.5	-0.9	0.5	0.9	1.75	-2.3	-1.75	2.3	1.95	-1.125	-1.95	1.125
55.26	0.65	0.5	-0.675	-0.525	-0.5	-0.92	0.5	0.92	1.75	-2.3	-1.75	2.3	1.925	-1.125	-1.925	1.125
55.29	0.725	0.5	-0.75	-0.525	-0.5	-0.94	0.5	0.94	1.75	-2.3	-1.75	2.3	1.925	-1.125	-1.925	1.125
55.32	0.725	0.5	-0.75	-0.525	-0.5	-0.96	0.5	0.96	1.75	-2.3	-1.75	2.3	1.925	-1.15	-1.925	1.15
55.35	0.725	0.5	-0.75	-0.525	-0.5	-0.98	0.5	0.98	1.775	-2.325	-1.775	2.325	1.925	-1.175	-1.925	1.175
55.38	0.7	0.525	-0.725	-0.55	-0.52	-1	0.52	1	1.775	-2.325	-1.775	2.325	1.925	-1.2	-1.925	1.2
55.41	0.7	0.525	-0.725	-0.55	-0.54	-1.02	0.54	1.02	1.775	-2.325	-1.775	2.325	1.925	-1.225	-1.925	1.225
55.44	0.7	0.525	-0.725	-0.55	-0.56	-1.04	0.56	1.04	1.85	-2.375	-1.85	2.375	1.925	-1.225	-1.925	1.225
55.47	0.675	0.525	-0.7	-0.55	-0.58	-1.06	0.58	1.06	1.85	-2.375	-1.85	2.375	1.925	-1.225	-1.925	1.225
55.5	0.675	0.525	-0.7	-0.55	-0.58	-1.08	0.58	1.08	1.85	-2.375	-1.85	2.375	1.925	-1.225	-1.925	1.225
55.53	0.675	0.525	-0.7	-0.55	-0.58	-1.1	0.58	1.1	1.85	-2.375	-1.85	2.375	1.925	-1.225	-1.925	1.225
55.56	0.675	0.475	-0.7	-0.5	-0.58	-1.12	0.58	1.12	1.85	-2.375	-1.85	2.375	1.925	-1.25	-1.925	1.25
55.59	0.675	0.475	-0.7	-0.5	-0.58	-1.14	0.58	1.14	1.85	-2.375	-1.85	2.375	1.925	-1.25	-1.925	1.25
55.62	0.675	0.475	-0.7	-0.5	-0.58	-1.16	0.58	1.16	1.875	-2.375	-1.875	2.375	1.925	-1.25	-1.925	1.25
55.65	0.675	0.475	-0.7	-0.5	-0.58	-1.18	0.58	1.18	1.875	-2.375	-1.875	2.375	1.9	-1.25	-1.9	1.25
55.68	0.675	0.475	-0.7	-0.5	-0.58	-1.2	0.58	1.2	1.875	-2.375	-1.875	2.375	1.875	-1.25	-1.875	1.25
55.71	0.675	0.475	-0.7	-0.5	-0.58	-1.22	0.58	1.22	1.9	-2.4	-1.9	2.4	1.85	-1.25	-1.85	1.25
55.74	0.675	0.475	-0.7	-0.5	-0.58	-1.24	0.58	1.24	1.9	-2.4	-1.9	2.4	1.825	-1.25	-1.825	1.25
55.77	0.675	0.475	-0.7	-0.5	-0.58	-1.26	0.58	1.26	1.9	-2.4	-1.9	2.4	1.8	-1.25	-1.8	1.25
55.8	0.675	0.475	-0.7	-0.5	-0.58	-1.28	0.58	1.28	1.925	-2.4	-1.925	2.4	1.75	-1.25	-1.75	1.25
55.83	0.7	0.475	-0.725	-0.5	-0.58	-1.3	0.58	1.3	1.925	-2.4	-1.925	2.4	1.7	-1.25	-1.7	1.25
55.86	0.7	0.475	-0.725	-0.5	-0.58	-1.32	0.58	1.32	1.925	-2.4	-1.925	2.4	1.675	-1.25	-1.675	1.25
55.89	0.7	0.475	-0.725	-0.5	-0.58	-1.34	0.58	1.34	1.975	-2.4	-1.975	2.4	1.625	-1.25	-1.625	1.25
55.92	0.725	0.45	-0.75	-0.475	-0.58	-1.36	0.58	1.36	1.975	-2.4	-1.975	2.4	1.575	-1.25	-1.575	1.25
55.95	0.725	0.45	-0.75	-0.475	-0.58	-1.38	0.58	1.38	1.975	-2.4	-1.975	2.4	1.55	-1.25	-1.55	1.25
55.98	0.725	0.4	-0.75	-0.425	-0.58	-1.4	0.58	1.4	2.025	-2.4	-2.025	2.4	1.525	-1.25	-1.525	1.25
56.01	0.725	0.4	-0.75	-0.425	-0.58	-1.42	0.58	1.42	2.025	-2.4	-2.025	2.4	1.5	-1.25	-1.5	1.25
56.04	0.725	0.4	-0.75	-0.425	-0.6	-1.44	0.6	1.44	2.025	-2.4	-2.025	2.4	1.5	-1.25	-1.5	1.25
56.07	0.725	0.375	-0.75	-0.4	-0.62	-1.46	0.62	1.46	2.15	-2.45	-2.15	2.45	1.5	-1.25	-1.5	1.25
56.1	0.725	0.375	-0.75	-0.4	-0.64	-1.48	0.64	1.48	2.15	-2.45	-2.15	2.45	1.5	-1.25	-1.5	1.25
56.13	0.725	0.375	-0.75	-0.4	-0.66	-1.48	0.66	1.48	2.15	-2.45	-2.15	2.45	1.5	-1.25	-1.5	1.25
56.16	0.725	0.35	-0.75	-0.375	-0.68	-1.48	0.68	1.48	2.2	-2.5	-2.2	2.5	1.5	-1.25	-1.5	1.25
56.19	0.725	0.35	-0.75	-0.375	-0.7	-1.5	0.7	1.5	2.2	-2.5	-2.2	2.5	1.5	-1.25	-1.5	1.25
56.22	0.725	0.35	-0.75	-0.375	-0.72	-1.5	0.72	1.5	2.2	-2.5	-2.2	2.5	1.5	-1.25	-1.5	1.25
56.25	0.725	0.35	-0.75	-0.375	-0.74	-1.5	0.74	1.5	2.2	-2.5	-2.2	2.5	1.5	-1.25	-1.5	1.25
56.28	0.725	0.35	-0.75	-0.375	-0.76	-1.5	0.76	1.5	2.225	-2.5	-2.225	2.5	1.5	-1.25	-1.5	1.25
56.31	0.725	0.35	-0.75	-0.375	-0.78	-1.5	0.78	1.5	2.225	-2.5	-2.225	2.5	1.5	-1.25	-1.5	1.25
56.34	0.7	0.35	-0.725	-0.375	-0.8	-1.5	0.8	1.5	2.225	-2.5	-2.225	2.5	1.5	-1.25	-1.5	1.25
56.37	0.7	0.35	-0.725	-0.375	-0.82	-1.5	0.82	1.5	2.275	-2.525	-2.275	2.525	1.5	-1.25	-1.5	1.25
56.4	0.7	0.35	-0.725	-0.375	-0.82	-1.48	0.82	1.48	2.275	-2.525	-2.275	2.525	1.5	-1.25	-1.5	1.25
56.43	0.7	0.35	-0.725	-0.375	-0.82	-1.46	0.82	1.46	2.275	-2.525	-2.275	2.525	1.5	-1.25	-1.5	1.25
56.46	0.7	0.35	-0.725	-0.375	-0.82	-1.44	0.82	1.44	2.35	-2.575	-2.35	2.575	1.5	-1.25	-1.5	1.25
56.49	0.7	0.35	-0.725	-0.375	-0.82	-1.44	0.82	1.44	2.35	-2.575	-2.35	2.575	1.5	-1.25	-1.5	1.25
56.52	0.7	0.35	-0.725	-0.375	-0.82	-1.42	0.82	1.42	2.35	-2.575	-2.35	2.575	1.475	-1.25	-1.475	1.25
56.55	0.7	0.35	-0.725	-0.375	-0.82	-1.4	0.82	1.4	2.375	-2.6	-2.375	2.6	1.475	-1.25	-1.475	1.25
56.58	0.7	0.35	-0.725	-0.375	-0.82	-1.38	0.82	1.38	2.375	-2.6	-2.375	2.6	1.475	-1.25	-1.475	1.25
56.61	0.7	0.35	-0.725	-0.375	-0.82	-1.36	0.82	1.36	2.375	-2.6	-2.375	2.6	1.475	-1.25	-1.475	1.25
56.64	0.7	0.35	-0.725	-0.375	-0.82	-1.34	0.82	1.34	2.425	-2.625	-2.425	2.625	1.475	-1.25	-1.475	1.25
56.67	0.7	0.35	-0.725	-0.375	-0.82	-1.32	0.82	1.32	2.425	-2.625	-2.425	2.625	1.475	-1.25	-1.475	1.25
56.7	0.7	0.35	-0.725	-0.375	-0.82	-1.32	0.82	1.32	2.425	-2.625	-2.425	2.625	1.475	-1.25	-1.475	1.25
56.73	0.7	0.35	-0.725	-0.375	-0.82	-1.32	0.82	1.32	2.4	-2.625	-2.4	2.625	1.475	-1.25	-1.475	1.25
56.76	0.7	0.35	-0.725	-0.375	-0.82	-1.3	0.82	1.3	2.4	-2.625	-2.4	2.625	1.475	-1.25	-1.475	1.25
56.79	0.7	0.35	-0.725	-0.375	-0.82	-1.28	0.82	1.28	2.4	-2.625	-2.4	2.625	1.475	-1.25	-1.475	1.25
56.82	0.7	0.35	-0.725	-0.375	-0.82	-1.28	0.82	1.28	2.325	-2.6	-2.325	2.6	1.475	-1.25	-1.475	1.25
56.85	0.7	0.35	-0.725	-0.375	-0.82	-1.28	0.82	1.28	2.325	-2.6	-2.325	2.6	1.475	-1.25	-1.475	1.25
56.88	0.7	0.35	-0.725	-0.375	-0.82	-1.28	0.82	1.28	2.325	-2.6	-2.325	2.6	1.475	-1.25	-1.475	1.25
56.91	0.7	0.35	-0.725	-0.375	-0.82	-1.28	0.82	1.28	2.3	-2.6	-2.3	2.6	1.475	-1.25	-1.475	1.25
56.94	0.7	0.35	-0.725	-0.375	-0.82	-1.28	0.82	1.28	2.3	-2.6	-2.3	2.6	1.45	-1.25	-1.45	1.25
56.97	0.7	0.35	-0.725	-0.375	-0.82	-1.28	0.82	1.28	2.3	-2.6	-2.3	2.6	1.45	-1.25	-1.45	1.25
57	0.7	0.35	-0.725	-0.375	-0.82	-1.28	0.82	1.28	2.275	-2.575	-2.275	2.575	1.45	-1.25	-1.45	1.25
57.03	0.725	0.35	-0.75	-0.375	-0.82	-1.28	0.82	1.28	2.275	-2.575	-2.275	2.575	1.45	-1.25	-1.45	1.25
57.06	0.725	0.35	-0.75	-0.375	-0.84	-1.28	0.84	1.28	2.275	-2.575	-2.275	2.575	1.45	-1.25	-1.45	1.25
57.09	0.75	0.325	-0.775	-0.35	-0.84	-1.28	0.84	1.28	2.2	-2.525	-2.2	2.525	1.45	-1.25	-1.45	1.25
57.12	0.75	0.325	-0.775	-0.35	-0.86	-1.28	0.86	1.28	2.2	-2.525	-2.2	2.525	1.45	-1.25	-1.45	1.25
57.15	0.75	0.325	-0.775	-0.35	-0.88	-1.28	0.88	1.28	2.2	-2.525	-2.2	2.525	1.45	-1.25	-1.45	1.25
57.18	0.775	0.3	-0.8	-0.325	-0.88	-1.28	0.88	1.28	2.125	-2.525	-2.125	2.525	1.45	-1.25	-1.45	1.25
57.21	0.775	0.3	-0.8	-0.325	-0.9	-1.28	0.9	1.28	2.125	-2.525	-2.125	2.525	1.45	-1.25	-1.45	1.25
57.24	0.775	0.3	-0.8	-0.325	-0.9	-1.28	0.9	1.28	2.125	-2.525	-2.125	2.525	1.45	-1.25	-1.45	1.25
57.27	0.775	0.3	-0.8	-0.325	-0.9	-1.28	0.9	1.28	2.075	-2.5	-2.075	2.5	1.45	-1.25	-1.45	1.25
57.3	0.775	0.3	-0.8	-0.325	-0.92	-1.28	0.92	1.28	2.075	-2.5	-2.075	2.5	1.45	-1.25	-1.45	1.25
57.33	0.775	0.3	-0.8	-0.325	-0.94	-1.28	0.94	1.28	2.075	-2.5	-2.075	2.5	1.45	-1.25	-1.45	1.25
57.36	0.775	0.275	-0.8	-0.3	-0.96	-1.28	0.96	1.28	2	-2.475	-2	2.475	1.425	-1.25	-1.425	1.25
57.39	0.775	0.275	-0.8	-0.3	-0.98	-1.28	0.98	1.28	2	-2.475	-2	2.475	1.425	-1.25	-1.425	1.25
57.42	0.775	0.275	-0.8	-0.3	-0.98	-1.28	0.98	1.28	2	-2.475	-2	2.475	1.4	-1.25	-1.4	1.25
57.45	0.775	0.275	-0.8	-0.3	-1	-1.28	1	1.28	1.925	-2.45	-1.925	2.45	1.4	-1.25	-1.4	1.25
57.48	0.775	0.275	-0.8	-0.3	-1.02	-1.28	1.02	1.28	1.925	-2.45	-1.925	2.45	1.4	-1.25	-1.4	1.25
57.51	0.775	0.275	-0.8	-0.3	-1.04	-1.28	1.04	1.28	1.925	-2.45	-1.925	2.45	1.4	-1.25	-1.4	1.25
57.54	0.775	0.25	-0.8	-0.275					1.825	-2.425	-1.825	2.425	1.4	-1.25	-1.4	1.25
57.57	0.775	0.25	-0.8	-0.275					1.825	-2.425	-1.825	2.425	1.4	-1.25	-1.4	1.25
57.6	0.775	0.25	-0.8	-0.275					1.825	-2.425	-1.825	2.425	1.4	-1.25	-1.4	1.25
57.63	0.775	0.2	-0.8	-0.225					1.725	-2.425	-1.725	2.425	1.375	-1.25	-1.375	1.25
57.66	0.775	0.2	-0.8	-0.225					1.725	-2.425	-1.725	2.425	1.35	-1.25	-1.35	1.25
57.69	0.775	0.2	-0.8	-0.225					1.725	-2.425	-1.725	2.425	1.325	-1.25	-1.325	1.25
57.72	0.75	0.15	-0.775	-0.175					1.65	-2.425	-1.65	2.425	1.3	-1.25	-1.3	1.25
57.75	0.75	0.15	-0.775	-0.175					1.65	-2.425	-1.65	2.425	1.275	-1.25	-1.275	1.25
57.78	0.75	0.075	-0.775	-0.1					1.65	-2.425	-1.65	2.425	1.25	-1.25	-1.25	1.25
57.81	0.75	0.075	-0.775	-0.1					1.6	-2.4	-1.6	2.4	1.225	-1.25	-1.225	1.25
57.84	0.75	0.075	-0.775	-0.1					1.6	-2.4	-1.6	2.4	1.2	-1.25	-1.2	1.25
57.87	0.725	0.025	-0.75	-0.05					1.6	-2.4	-1.6	2.4	1.175	-1.25	-1.175	1.25
57.9	0.725	0.025	-0.75	-0.05					1.55	-2.4	-1.55	2.4	1.15	-1.25	-1.15	1.25
57.93	0.725	0.025	-0.75	-0.05					1.55	-2.4	-1.55	2.4	1.125	-1.25	-1.125	1.25
57.96	0.725	0	-0.75	-0.025					1.55	-2.4	-1.55	2.4	1.1	-1.25	-1.1	1.25
57.99	0.725	0	-0.75	-0.025					1.5	-2.4	-1.5	2.4	1.075	-1.25	-1.075	1.25
58.02	0.725	0	-0.75	-0.025					1.5	-2.4	-1.5	2.4	1.05	-1.25	-1.05	1.25
58.05	0.75	-0.05	-0.775	0.025					1.5	-2.4	-1.5	2.4	1.025	-1.25	-1.025	1.25
58.08	0.75	-0.05	-0.775	0.025					1.45	-2.4	-1.45	2.4	1	-1.25	-1	1.25
58.11	0.75	-0.05	-0.775	0.025					1.45	-2.4	-1.45	2.4	0.95	-1.25	-0.95	1.25
58.14	0.75	-0.15	-0.775	0.125					1.45	-2.4	-1.45	2.4	0.925	-1.25	-0.925	1.25
58.17	0.75	-0.15	-0.775	0.125					1.4	-2.4	-1.4	2.4	0.9	-1.25	-0.9	1.25
58.2	0.775	-0.225	-0.8	0.2					1.4	-2.4	-1.4	2.4	0.875	-1.25	-0.875	1.25
58.23	0.775	-0.225	-0.8	0.2					1.4	-2.4	-1.4	2.4	0.85	-1.25	-0.85	1.25
58.26	0.775	-0.225	-0.8	0.2					1.375	-2.4	-1.375	2.4	0.85	-1.25	-0.85	1.25
58.29	0.775	-0.3	-0.8	0.275					1.375	-2.4	-1.375	2.4	0.85	-1.25	-0.85	1.25
58.32	0.775	-0.3	-0.8	0.275					1.375	-2.4	-1.375	2.4	0.85	-1.25	-0.85	1.25
58.35	0.775	-0.3	-0.8	0.275					1.35	-2.4	-1.35	2.4	0.85	-1.25	-0.85	1.25
58.38	0.75	-0.325	-0.775	0.3					1.35	-2.4	-1.35	2.4	0.85	-1.25	-0.85	1.25
58.41	0.75	-0.325	-0.775	0.3					1.35	-2.4	-1.35	2.4	0.85	-1.25	-0.85	1.25
58.44	0.75	-0.325	-0.775	0.3					1.325	-2.375	-1.325	2.375	0.85	-1.25	-0.85	1.25
58.47	0.75	-0.4	-0.775	0.375					1.325	-2.375	-1.325	2.375	0.85	-1.25	-0.85	1.25
58.5	0.75	-0.4	-0.775	0.375					1.325	-2.375	-1.325	2.375	0.85	-1.25	-0.85	1.25
58.53	0.75	-0.4	-0.775	0.375					1.3	-2.375	-1.3	2.375	0.85	-1.25	-0.85	1.25
58.56	0.8	-0.425	-0.825	0.4					1.3	-2.375	-1.3	2.375	0.85	-1.25	-0.85	1.25
58.59	0.8	-0.425	-0.825	0.4					1.3	-2.375	-1.3	2.375	0.85	-1.25	-0.85	1.25
58.62	0.8	-0.425	-0.825	0.4					1.275	-2.375	-1.275	2.375	0.85	-1.25	-0.85	1.25
58.65	0.8	-0.425	-0.825	0.4					1.275	-2.375	-1.275	2.375	0.85	-1.25	-0.85	1.25
58.68	0.8	-0.425	-0.825	0.4					1.275	-2.375	-1.275	2.375	0.85	-1.25	-0.85	1.25
58.71	0.8	-0.425	-0.825	0.4					1.225	-2.375	-1.225	2.375	0.85	-1.25	-0.85	1.25
58.74	0.8	-0.425	-0.825	0.4					1.225	-2.375	-1.225	2.375	0.85	-1.25	-0.85	1.25
58.77	0.8	-0.425	-0.825	0.4					1.225	-2.375	-1.225	2.375	0.85	-1.25	-0.85	1.25
58.8	0.8	-0.425	-0.825	0.4					1.15	-2.375	-1.15	2.375	0.85	-1.25	-0.85	1.25
58.83	0.8	-0.425	-0.825	0.4					1.15	-2.375	-1.15	2.375	0.85	-1.25	-0.85	1.25
58.86	0.8	-0.425	-0.825	0.4					1.15	-2.375	-1.15	2.375	0.85	-1.225	-0.85	1.225
58.89	0.8	-0.425	-0.825	0.4					1.15	-2.375	-1.15	2.375	0.825	-1.2	-0.825	1.2
58.92	0.8	-0.425	-0.825	0.4					1.1	-2.4	-1.1	2.4	0.8	-1.2	-0.8	1.2
58.95	0.8	-0.425	-0.825	0.4					1.1	-2.4	-1.1	2.4	0.775	-1.175	-0.775	1.175
58.98	0.775	-0.45	-0.8	0.425					1.1	-2.4	-1.1	2.4	0.75	-1.175	-0.75	1.175
59.01	0.775	-0.45	-0.8	0.425					1.075	-2.425	-1.075	2.425	0.725	-1.175	-0.725	1.175
59.04	0.775	-0.45	-0.8	0.425					1.075	-2.425	-1.075	2.425	0.675	-1.175	-0.675	1.175
59.07	0.75	-0.525	-0.775	0.5					1.075	-2.425	-1.075	2.425	0.65	-1.175	-0.65	1.175
59.1	0.75	-0.525	-0.775	0.5					1.05	-2.45	-1.05	2.45	0.6	-1.175	-0.6	1.175
59.13	0.75	-0.525	-0.775	0.5					1.05	-2.45	-1.05	2.45	0.575	-1.175	-0.575	1.175
59.16	0.725	-0.625	-0.75	0.6					1.025	-2.425	-1.025	2.425	0.55	-1.175	-0.55	1.175
59.19	0.725	-0.625	-0.75	0.6					1.025	-2.425	-1.025	2.425	0.525	-1.175	-0.525	1.175
59.22	0.725	-0.625	-0.75	0.6					1.025	-2.425	-1.025	2.425	0.5	-1.175	-0.5	1.175
59.25	0.7	-0.7	-0.725	0.675					1.025	-2.425	-1.025	2.425	0.475	-1.175	-0.475	1.175
59.28	0.7	-0.7	-0.725	0.675					1.025	-2.425	-1.025	2.425	0.45	-1.175	-0.45	1.175
59.31	0.7	-0.7	-0.725	0.675					1.025	-2.425	-1.025	2.425	0.425	-1.175	-0.425	1.175
59.34	0.725	-0.775	-0.75	0.75					1.025	-2.425	-1.025	2.425	0.4	-1.175	-0.4	1.175
59.37	0.725	-0.775	-0.75	0.75					1.025	-2.425	-1.025	2.425	0.4	-1.175	-0.4	1.175
59.4	0.725	-0.8	-0.75	0.775					1.025	-2.425	-1.025	2.425	0.4	-1.175	-0.4	1.175
59.43	0.725	-0.8	-0.75	0.775					1.025	-2.425	-1.025	2.425	0.375	-1.175	-0.375	1.175
59.46	0.725	-0.8	-0.75	0.775					1.025	-2.425	-1.025	2.425	0.35	-1.175	-0.35	1.175
59.49	0.725	-0.825	-0.75	0.8					1.025	-2.425	-1.025	2.425	0.35	-1.175	-0.35	1.175
59.52	0.725	-0.825	-0.75	0.8					1.025	-2.425	-1.025	2.425	0.325	-1.175	-0.325	1.175
59.55	0.725	-0.825	-0.75	0.8					1	-2.45	-1	2.45	0.3	-1.175	-0.3	1.175
59.58	0.7	-0.8	-0.725	0.775					1	-2.45	-1	2.45	0.3	-1.15	-0.3	1.15
59.61	0.7	-0.8	-0.725	0.775					1	-2.45	-1	2.45	0.3	-1.125	-0.3	1.125
59.64	0.7	-0.8	-0.725	0.775					0.975	-2.5	-0.975	2.5	0.3	-1.1	-0.3	1.1
59.67	0.575	-0.75	-0.6	0.725					0.975	-2.5	-0.975	2.5	0.3	-1.075	-0.3	1.075
59.7	0.575	-0.75	-0.6	0.725					0.975	-2.5	-0.975	2.5	0.3	-1.05	-0.3	1.05
59.73	0.4	-0.575	-0.425	0.55					0.95	-2.55	-0.95	2.55	0.3	-1.025	-0.3	1.025
59.76	0.4	-0.575	-0.425	0.55					0.95	-2.55	-0.95	2.55	0.3	-1	-0.3	1
59.79	0.4	-0.575	-0.425	0.55					0.95	-2.55	-0.95	2.55	0.3	-0.975	-0.3	0.975
59.82	0.275	-0.425	-0.3	0.4					0.95	-2.55	-0.95	2.55	0.3	-0.95	-0.3	0.95
59.85	0.275	-0.425	-0.3	0.4					0.9	-2.6	-0.9	2.6	0.3	-0.9	-0.3	0.9
59.88	0.275	-0.425	-0.3	0.4					0.9	-2.6	-0.9	2.6	0.3	-0.875	-0.3	0.875
59.91	0.15	-0.3	-0.175	0.275					0.9	-2.6	-0.9	2.6	0.3	-0.85	-0.3	0.85
59.94	0.15	-0.3	-0.175	0.275					0.85	-2.6	-0.85	2.6	0.3	-0.85	-0.3	0.85
59.97	0.15	-0.3	-0.175	0.275					0.85	-2.6	-0.85	2.6	0.3	-0.85	-0.3	0.85
[truncated: 526 more rows]

## Sheet: Fig. 5d
time/s	f1	f2	f3	f4	f1	f2	f3	f4	f1	f2	f3	f4	f1	f2	f3	f4					Tendon 1	Tendon 2	Tendon 3	Tendon 4
0.03	0.0069	0.05585	0.0356	0.34383	0	0	0	0	0.00616	0.02169	0.00090878	0.00268	0.40995	0.42349	0.00853	0.01342			mean	Expert	0.5766	0.5631	-0.0001	0.3506
0.06	0.00613	0.05366	0.03667	0.34044	0.000112648	0.000930122	3.16097e-05	0.00176	0.00366	0.02518	0.00194	0.00168	0.41238	0.42042	0.00733	0.01131				AI	1	0.5816	0.2811	0.4228
0.09	0.00634	0.05523	0.03536	0.3404	0.0011	0.000930122	0.000410927	0.00268	0.00303	0.02683	0.00111	0.000239577	0.41238	0.42156	0.00724	0.01025			range	Expert	0.8441	1	0.2147	0.4348
0.12	0.01049	0.05375	0.03588	0.33924	0.000873023	0.000286191	9.48292e-05	0.00079859	0.00437	0.03054	0.0015	0.00208	0.41317	0.41956	0.01072	0.01473				AI	0.2178	0.5104	0	0.1352
0.15	0.01214	0.0529	0.03623	0.29348	0.000929347	0.000143096	0.000600585	0.000606928	0.00282	0.02916	0.00146	0.00264	0.41069	0.42056	0.00714	0.01604			mean	Expert	0.9071	1	0.0939	0.9106
0.18	0.0076	0.05728	0.0371	0.27831	5.63241e-05	0.000751252	0.000474146	0.000319436	0.17626	0.26763	0.00577	0.00803	0.41319	0.42059	0.00882	0.0169				AI	0.6545	0.8492	0.0001	0.4862
0.21	0.00831	0.05411	0.03714	0.2746	0.00158	0.00122	0.000126439	0.00144	0.55736	0.48152	0.01027	0.02623	0.41243	0.41966	0.00771	0.01597			range	Expert	0	0.6368	0.5131	0.9407
0.24	0.00922	0.05974	0.03588	0.25547	0.00301	0.000500835	0.000979902	0.00166	0.5569	0.49999	0.0177	0.06616	0.41167	0.41959	0.0085	0.01476				AI	0.2761	0.6391	0.2717	1
0.27	0.00824	0.05661	0.03643	0.22596	0.00206	0.00243	0.000600585	0.00204	0.56046	0.50938	0.02726	0.13604	0.41069	0.4172	0.0086	0.01345
0.3	0.00905	0.05371	0.03627	0.17437	0.000535079	0.00111	0.000600585	0.00115	0.56299	0.4986	0.0486	0.17274	0.41204	0.41952	0.00806	0.01406
0.33	0.00757	0.05134	0.03702	0.14011	0.000985671	0.000572383	6.32195e-05	0.000830534	0.56704	0.49788	0.56384	0.23339	0.41128	0.41759	0.00718	0.01511
0.36	0.00996	0.05066	0.03706	0.11859	0.00113	0.000500835	0.000221268	0.00249	0.56549	0.49806	1.11736	0.22532	0.41153	0.42077	0.00901	0.01508
0.39	0.01158	0.05125	0.03848	0.10418	0.00127	0.00132	0	0.000958308	0.56602	0.4948	1.12823	0.22169	0.41274	0.42142	0.00822	0.01453
0.42	0.00968	0.05366	0.03604	0.092	0.00138	0.00125	0.000600585	0.00128	0.5675	0.50097	1.1001	0.22061	0.41252	0.41995	0.00651	0.01651
0.45	0.0082	0.05008	0.03299	0.08202	0.00124	0.000143096	0.000442536	0.00211	0.56736	0.4956	1.0677	0.21817	0.41142	0.41898	0.0079	0.01648
0.48	0.00887	0.05384	0.03268	0.08609	0.000591403	0.001	6.32195e-05	0.00115	0.56479	0.49694	1.05509	0.21246	0.41201	0.41999	0.00711	0.01367
0.51	0.00841	0.0495	0.03224	0.08745	0.000112648	0.000286191	0.000126439	0.00214	0.56655	0.49806	1.053	0.21282	0.41319	0.42045	0.00427	0.01415
0.54	0.00831	0.04731	0.03268	0.08968	0.000394269	0.00258	0.00126	0.00208	0.56736	0.49927	1.04028	0.21514	0.41317	0.41956	0.00891	0.01527
0.57	0.00989	0.04628	0.03272	0.09084	0.000535079	0.0008228	0.00114	0.00307	0.56634	0.49471	1.01926	0.21294	0.4126	0.41995	0.00705	0.01642
0.6	0.00891	0.04651	0.03307	0.08705	2.8162e-05	0.00279	0.000316097	0.000223605	0.56563	0.49815	1.0106	0.20887	0.41136	0.42113	0.00806	0.01428
0.63	0.00824	0.04682	0.03481	0.08485	8.44861e-05	0.00225	0.000410927	0.000862477	0.56965	0.49565	1.00302	0.20995	0.4099	0.41999	0.00569	0.01482
0.66	0.00936	0.04973	0.03513	0.07866	0.00231	0.00157	0.000316097	0.000702759	0.56775	0.49712	0.99519	0.20891	0.41339	0.41848	0.00661	0.01584
0.69	0.01214	0.05263	0.03722	0.07167	0.00132	0.000894348	0.000158049	0.00297	0.56567	0.49815	0.9933	0.21023	0.41283	0.42188	0.00888	0.01428
0.72	0.01031	0.05147	0.03347	0.05874	0.000225296	0.000894348	6.32195e-05	0.00079859	0.56398	0.49699	0.98472	0.21015	0.41035	0.42181	0.0086	0.01425
0.75	0.00831	0.04995	0.032	0.04324	0.00028162	7.15479e-05	0.000347707	0.00204	0.56789	0.49699	0.98346	0.21099	0.41302	0.41934	0.00951	0.01342
0.78	0.00799	0.05008	0.0311	0.03666	8.44861e-05	0.00143	0.000284488	0.00246	0.56838	0.49829	0.97832	0.20935	0.4117	0.41988	0.01002	0.01342
0.81	0.01053	0.05415	0.0305	0.02555	0.00958	0.00207	0.000316097	0.00348	0.5662	0.49654	0.97781	0.20747	0.41218	0.42131	0.00812	0.01297
0.84	0.00989	0.05339	0.03169	0.01437	0.03777	0.002	6.32195e-05	0.00144	0.56482	0.49878	0.97259	0.20847	0.41243	0.42181	0.00642	0.01329
0.87	0.01162	0.05013	0.03169	0.00986	0.09643	0.00179	9.48292e-05	0.000958308	0.56623	0.49601	0.96829	0.20847	0.41249	0.4221	0.0073	0.01699
0.9	0.01162	0.04476	0.03011	0.00435	0.15796	0.000214644	0.000632195	0.00278	0.56732	0.49618	0.96552	0.20488	0.41102	0.42092	0.00825	0.01501
0.93	0.01137	0.04758	0.02924	0.00387	0.24104	7.15479e-05	0.000885073	0.00249	0.56581	0.49596	0.95963	0.21099	0.41164	0.42081	0.00718	0.01239
0.96	0.0132	0.04624	0.02797	0.00403	0.26182	0.000500835	0.00212	0.00185	0.56578	0.49914	0.80763	0.21258	0.4126	0.42002	0.00866	0.01578
0.99	0.01331	0.04275	0.02576	0.00679	0.25368	0.000107322	0.00247	0.00144	0.56961	0.49596	0.70885	0.20843	0.41221	0.4207	0.0092	0.01485
1.02	0.01003	0.03953	0.02268	0.00807	0.24146	0.00318	0.00335	0.000830534	0.56546	0.49659	0.54475	0.20847	0.4108	0.42031	0.00695	0.01386
1.05	0.01021	0.03877	0.02232	0.0091	0.24104	0.00104	0.00186	0.000415267	0.56493	0.49972	0.38331	0.22532	0.40914	0.41881	0.00793	0.016
1.08	0.01088	0.03224	0.02252	0.01022	0.23687	0.00225	0.00272	0.00112	0.56634	0.50213	0.2767	0.23994	0.41356	0.42106	0.0068	0.01303
1.11	0.01102	0.03774	0.023	0.0125	0.23591	0.000321965	0.0019	0.00227	0.56335	0.50182	0.11885	0.29256	0.41607	0.42242	0.0067	0.01479
1.14	0.01292	0.03774	0.023	0.01082	0.23479	0.000965896	0.00196	0.00179	0.56264	0.50513	0.0586	0.33173	0.42646	0.42374	0.00654	0.0145
1.17	0.01408	0.04083	0.02197	0.00375	0.2331	0.000286191	0.00218	0.000990252	0.56627	0.49914	0.04548	0.36595	0.43268	0.4192	0.00718	0.0145
1.2	0.01084	0.03823	0.01987	0.00375	0.23155	0.000107322	0.00237	0.00185	0.56264	0.50325	0.04674	0.38065	0.43643	0.41906	0.00547	0.01495
1.23	0.01345	0.03689	0.01719	0	0.22963	0.000715479	0.00168	0.000702759	0.5624	0.50195	0.04255	0.42417	0.43837	0.42092	0.00509	0.01396
1.26	0.01447	0.03542	0.016	0.00335	0.22915	0.00017887	0.00224	0.00227	0.5613	0.50236	0.03892	0.4556	0.44003	0.42059	0.00597	0.01447
1.29	0.01581	0.03779	0.0147	0.00679	0.23062	0.00361	0.00171	0.000830534	0.56338	0.5016	0.03686	0.44805	0.44014	0.4207	0.00569	0.01862
1.32	0.01669	0.03989	0.01229	0.00823	0.22952	0.000679705	0.00177	0.000479154	0.56493	0.50075	0.02683	0.44422	0.44082	0.42052	0.00752	0.01402
1.35	0.01471	0.03501	0.00312	0.01018	0.22803	0.000321965	0.00164	0.00236	0.56458	0.50182	0.02189	0.44553	0.44152	0.42213	0.00458	0.01252
1.38	0.0132	0.03622	0.00277	0.01018	0.22651	0.000286191	0.00231	0.00358	0.56264	0.4973	0.01829	0.44094	0.44076	0.41977	0.00408	0.01406
1.41	0.0157	0.03229	0.00142	0.00779	0.22532	0.000787026	0.00164	0.00284	0.56204	0.49766	0.02066	0.43914	0.44214	0.42099	0.00667	0.01364
1.44	0.01514	0.03394	0.01181	0.00751	0.22583	0	0.00186	0.00188	0.56247	0.49949	0.01972	0.43767	0.44009	0.42185	0.0062	0.01543
1.47	0.01401	0.04387	0.01407	0.00667	0.22597	0.0008228	0.0019	0.000255549	0.56025	0.49945	0.01656	0.43284	0.4433	0.42013	0.00566	0.01361
1.5	0.01574	0.04199	0.00964	0.00623	0.22544	0.00197	0.00205	0.00144	0.5606	0.49914	0.01742	0.43463	0.44152	0.42059	0.00547	0.01358
1.53	0.01422	0.0415	0.01209	0.00831	0.22394	0.00197	0.00231	0.000415267	0.56007	0.49802	0.01952	0.43367	0.44152	0.42031	0.00534	0.01415
1.56	0.01644	0.03846	0.01209	0.00831	0.22555	0.000643931	0.00196	0.000127774	0.56053	0.50021	0.0196	0.43759	0.44023	0.41977	0.00559	0.01479
1.59	0.01549	0.03841	0.01458	0.01453	0.22386	0.000930122	0.00186	0.00281	0.56102	0.50316	0.01869	0.45891	0.44175	0.4202	0.00629	0.01409
1.62	0.01524	0.04042	0.01881	0.01829	0.22347	0.000143096	0.00142	0.000415267	0.56078	0.50083	0.0179	0.48323	0.43969	0.4202	0.00607	0.01511
1.65	0.01471	0.04186	0.02086	0.02032	0.22147	7.15479e-05	0.00205	0.00224	0.55712	0.49788	0.01703	0.55837	0.43944	0.42195	0.0049	0.0146
1.68	0.01436	0.04414	0.02537	0.02372	0.21581	0.00186	0.00171	0.00131	0.55888	0.50075	0.016	0.59842	0.44152	0.42063	0.00537	0.01546
1.71	0.01313	0.04002	0.02888	0.02623	0.20747	0.00107	0.00161	0.0016	0.55712	0.50222	0.01237	0.63572	0.43967	0.42074	0.00708	0.01597
1.74	0.01658	0.0436	0.03501	0.03162	0.20156	0.00301	0.00183	0.00208	0.55803	0.50325	0.01442	0.68403	0.4386	0.41916	0.00686	0.01651
1.77	0.0145	0.03962	0.04722	0.0357	0.20091	0.00125	0.00114	0.00118	0.55778	0.50003	0.01418	0.74109	0.43854	0.4217	0.00607	0.01591
1.8	0.01535	0.03984	0.06879	0.03414	0.1977	0.00215	0.000474146	0.00157	0.558	0.49824	0.01229	0.72181	0.43936	0.42278	0.00692	0.01421
1.83	0.01376	0.04087	0.09258	0.03586	0.19564	0.000321965	0.00117	0.00236	0.55824	0.50061	0.01015	0.70847	0.44164	0.42067	0.00484	0.01345
1.86	0.01285	0.03931	0.09566	0.0313	0.19201	0.000465061	0.00158	0.00172	0.55676	0.50204	0.01067	0.69781	0.44338	0.41873	0.00537	0.01345
1.89	0.01292	0.03506	0.09005	0.0363	0.18809	0.00347	0.00133	0.000766647	0.55719	0.49981	0.01043	0.69266	0.44352	0.41963	0.00436	0.01421
1.92	0.01514	0.02831	0.08677	0.04113	0.18745	0.00211	0.000948292	0.00406	0.55532	0.50088	0.01241	0.68667	0.44766	0.42213	0.00319	0.01453
1.95	0.01574	0.01748	0.08827	0.04316	0.1864	0.00204	0.000885073	0.00326	0.55733	0.50271	0.01185	0.68571	0.45217	0.4202	0.00215	0.01466
1.98	0.01697	0.00944	0.09025	0.04412	0.18491	0.00114	0.00174	0.000127774	0.55532	0.50083	0.01114	0.67996	0.45282	0.42138	0.00405	0.01386
2.01	0.01686	0.0504	0.09025	0.05187	0.18505	0.00165	0.00152	0.00102	0.55581	0.49569	0.00806	0.67824	0.45456	0.42067	0.0019	0.01511
2.04	0.01725	0.03904	0.08448	0.05973	0.18277	0.00272	0.0012	0.00192	0.55275	0.50039	0.00719	0.67704	0.45456	0.42092	0.00329	0.01658
2.07	0.01574	0.03841	0.08262	0.06321	0.18072	0.002	0.00133	0.00141	0.55328	0.5016	0.00782	0.67529	0.45482	0.42142	0.000284488	0.01415
2.1	0.01517	0.03492	0.0891	0.06305	0.18249	0.00182	0.000790243	0.00268	0.55226	0.49793	0.00573	0.67389	0.45459	0.42106	0.00297	0.01597
2.13	0.0151	0.03434	0.0923	0.06688	0.18041	0.0029	0.000221268	0.000127774	0.55166	0.50061	0.00356	0.67185	0.45558	0.42145	0.000695414	0.01399
2.16	0.01584	0.02862	0.10166	0.0658	0.18086	0.000572383	0.00101	0.00256	0.55053	0.49797	0.0045	0.67141	0.45614	0.42228	0.00291	0.01345
2.19	0.01633	0.02822	0.11221	0.06596	0.17936	0.000357739	0.000568975	0.00172	0.55247	0.50294	0.00601	0.66726	0.45544	0.4227	0.00168	0.01271
2.22	0.01563	0.02406	0.13146	0.06648	0.1788	0.000465061	0.000727024	0.00211	0.54877	0.50097	0.00514	0.66658	0.45361	0.42088	0.00253	0.01473
2.25	0.01475	0.0533	0.152	0.06544	0.17829	0.00125	0.000758634	0.00157	0.55025	0.5007	0.00715	0.66343	0.45521	0.42217	0.00221	0.01584
2.28	0.01295	0.09172	0.17453	0.06269	0.17981	0.00104	0.00104	0.00252	0.54694	0.50106	0.00652	0.65808	0.45699	0.42249	0.00168	0.01418
2.31	0.01665	0.10737	0.19262	0.06465	0.1786	0.00179	0.000158049	0.00402	0.54064	0.49918	0.00553	0.65353	0.45817	0.41852	0.0025	0.01473
2.34	0.01623	0.24523	0.21127	0.06445	0.17917	0.0024	0.000568975	0.00418	0.53902	0.49824	0.00608	0.65149	0.45879	0.42006	0.00133	0.01556
2.37	0.01911	0.33086	0.25549	0.06437	0.17776	0.00404	0.000727024	0.00147	0.53716	0.49855	0.00233	0.64538	0.45696	0.41984	0.00139	0.0153
2.4	0.01665	0.40076	0.26339	0.06712	0.17905	0.000572383	0.000600585	0.00272	0.54068	0.49981	0.00387	0.63608	0.45701	0.42331	9.48292e-05	0.01278
2.43	0.01475	0.45258	0.25327	0.06996	0.17981	0.00172	0.000979902	0.00208	0.54036	0.49717	0.0015	0.60701	0.45625	0.42088	0.000189658	0.01434
2.46	0.01665	0.54806	0.24276	0.07343	0.1788	3.57739e-05	0.00142	0.00115	0.53867	0.4965	0.00154	0.4625	0.45746	0.42142	0.000410927	0.01332
2.49	0.01954	0.54528	0.21787	0.0779	0.17779	0.000536609	0.000410927	0.00287	0.53716	0.49869	0.0051	0.33928	0.4551	0.41988	0.00455	0.01406
2.52	0.01996	0.51412	0.21179	0.07954	0.17858	0.000214644	0.000727024	0.00358	0.53772	0.49838	0.00364	0.27048	0.45915	0.42049	0.000821853	0.0168
2.55	0.01774	0.45996	0.19776	0.0781	0.17762	0.000465061	0.000979902	0.00342	0.53765	0.4927	0.00241	0.21063	0.45831	0.42296	0.00126	0.01501
2.58	0.0138	0.45987	0.22411	0.06812	0.17762	0.000214644	0.000758634	0.00342	0.53902	0.49475	0.00514	0.20112	0.45693	0.41952	0.00142	0.01434
2.61	0.01647	0.39454	0.16271	0.09224	0.17889	0.000321965	0.000727024	0.00208	0.53976	0.49918	0.00435	0.20212	0.45797	0.41855	0.00272	0.01297
2.64	0.01471	0.50361	0.19444	0.08721	0.17897	0.00268	0.00114	0.00144	0.53976	0.49748	0.00383	0.20268	0.45876	0.42056	0.00212	0.01473
2.67	0.01968	0.77652	0.16591	0.08713	0.1792	0.00258	0.00136	0.00275	0.53899	0.50155	0.00352	0.20412	0.45738	0.42238	0.00322	0.01329
2.7	0.01616	0.81068	0.18342	0.08166	0.17621	0.00143	0.00104	0.00361	0.53747	0.49882	0.00427	0.20604	0.45713	0.42242	0.003	0.01562
2.73	0.01799	0.91617	0.1767	0.08102	0.17869	0.000536609	0.000410927	0.00153	0.53223	0.49668	0.00415	0.20528	0.45727	0.42285	0.00272	0.01434
2.76	0.01841	0.98749	0.16876	0.08186	0.17869	0.000536609	0.000410927	0.00153	0.53173	0.49753	0.00549	0.20644	0.45628	0.41884	0.00288	0.01463
2.79	0.01676	1.04482	0.16876	0.08146	0.18027	0.00161	0.000505756	0.000670816	0.52772	0.49533	0.00253	0.20564	0.45634	0.41863	0.00158	0.01383
2.82	0.01605	1.18461	0.16678	0.08026	0.17874	0.00204	0.000979902	0.00044721	0.51776	0.49909	0.00312	0.20252	0.45752	0.42084	0.00126	0.01185
2.85	0.01672	1.16695	0.16745	0.08377	0.17717	0.0019	0.00111	0.000638872	0.48886	0.49507	0.00221	0.204	0.45701	0.41988	0.00126	0.01479
2.88	0.01528	0.99559	0.19638	0.08749	0.17877	0.000787026	0.000821853	0.00246	0.44904	0.49493	0.00348	0.19849	0.45769	0.42131	0.00205	0.01326
2.91	0.01619	0.99197	0.2104	0.09104	0.17638	0.00308	0.00133	0.00262	0.35153	0.49578	0.00241	0.19298	0.45848	0.42174	0.00142	0.01437
2.94	0.01792	0.98557	0.23245	0.09467	0.18007	0.00132	0.000727024	0.00316	0.27124	0.49533	0.00107	0.18707	0.45831	0.42374	0.000442536	0.01406
2.97	0.01693	0.97685	0.23506	0.09483	0.17734	0.000965896	0.000916682	0.00339	0.28081	0.49355	0.00107	0.18108	0.4587	0.41991	0.00607	0.01332
3	0.01676	0.9735	0.23032	0.09228	0.17886	0.000572383	0.00139	0.00323	0.2825	0.4973	0.000237073	0.1707	0.46003	0.42092	0.00588	0.01412
3.03	0.01626	0.9629	0.22166	0.093	0.1772	0.000715479	0.000284488	0.0015	0.28415	0.49444	0.000474146	0.1683	0.46008	0.41873	0.00866	0.01511
3.06	0.01619	0.91125	0.21668	0.09447	0.17618	0.00161	0.000347707	0.00121	0.27021	0.49341	0.00494	0.16227	0.45963	0.42231	0.01091	0.01607
3.09	0.01672	0.53495	0.21977	0.09196	0.17396	7.15479e-05	0.000537366	0.00284	0.25304	0.49082	0.00533	0.14183	0.45896	0.42296	0.0103	0.01492
3.12	0.01718	0.37563	0.22261	0.09168	0.1732	0.000429287	0.0013	0.000606928	0.24409	0.49176	0.00126	0.13915	0.46093	0.42127	0.0073	0.01383
3.15	0.0176	0.23374	0.22475	0.08557	0.17063	0.0008228	0.0013	0.000606928	0.23895	0.49332	0.00518	0.13596	0.46107	0.42135	0.00809	0.0146
3.18	0.01655	0.06734	0.22348	0.08146	0.16866	0.000715479	0.00168	0.00179	0.24519	0.49024	0.000474146	0.12638	0.46079	0.42002	0.00977	0.01338
3.21	0.01697	0.02379	0.20787	0.07191	0.16968	0.00182	0.00149	0.00438	0.24677	0.49109	3.95122e-05	0.11767	0.4607	0.4231	0.01081	0.01489
3.24	0.01788	0.03917	0.17034	0.05946	0.16852	0.000465061	0.000916682	0.00192	0.24937	0.491	0.00423	0.10649	0.46186	0.42278	0.00942	0.01655
3.27	0.01588	0.0419	0.15667	0.05019	0.16894	0.000465061	0.000632195	0.00329	0.25075	0.48675	0.00356	0.10018	0.45966	0.42081	0.011	0.01437
3.3	0.01549	0.04481	0.06113	0.03202	0.16734	0.000608157	0.00117	0.00169	0.25159	0.48675	0.00261	0.08964	0.4598	0.42102	0.014	0.01338
3.33	0.01464	0.04928	0.01462	0.0099	0.16466	0.00161	0.000252878	0.00169	0.25627	0.48961	0.00419	0.08569	0.46194	0.42127	0.01343	0.013
3.36	0.01581	0.05151	0.02564	0.03338	0.16306	0.0019	0.000758634	0.000543041	0.25814	0.49149	0.00304	0.08605	0.46191	0.42288	0.01776	0.01482
3.39	0.01419	0.05138	0.02861	0.05235	0.15937	0.000214644	0.00104	0.00166	0.25782	0.48755	0.000513658	0.08545	0.46042	0.42335	0.01953	0.0146
3.42	0.01535	0.05478	0.02956	0.05259	0.15692	0.00111	0.0012	0.00294	0.26032	0.48796	0.00423	0.08661	0.46087	0.42228	0.02039	0.01466
3.45	0.01053	0.05223	0.02928	0.05466	0.15793	0.00114	0.000316097	0.00291	0.26279	0.48916	0.0066	0.08769	0.4622	0.4202	0.02342	0.01508
3.48	0.01158	0.05532	0.02821	0.05474	0.15841	0.000393513	0.00117	0.000574985	0.26127	0.48711	0.00458	0.08617	0.46121	0.42185	0.02317	0.01319
3.51	0.01535	0.05388	0.02829	0.04931	0.15824	0.000787026	0.00133	0.000862477	0.26155	0.48679	0.00292	0.08673	0.46163	0.42235	0.02197	0.01447
3.54	0.0131	0.06019	0.02718	0.04883	0.15667	0.00315	0.000158049	0.00172	0.26472	0.48711	0.00138	0.08637	0.46138	0.42188	0.02323	0.01466
3.57	0.00947	0.0593	0.02327	0.05474	0.15574	0.000250417	0.000568975	0.00402	0.26529	0.48983	0.00186	0.08697	0.4636	0.42163	0.02415	0.01322
3.6	0.01229	0.06082	0.02438	0.05602	0.15453	0.000429287	0.000600585	0.00351	0.26212	0.48822	0.00205	0.08681	0.46363	0.42131	0.02516	0.01412
3.63	0.01725	0.0643	0.02454	0.06189	0.15613	7.15479e-05	0.000537366	0.00147	0.26395	0.48925	0.00367	0.08681	0.46203	0.42002	0.02652	0.01508
3.66	0.01148	0.05804	0.02296	0.0674	0.15531	0.0008228	0.00123	0.00233	0.26314	0.49243	0.00553	0.08561	0.46042	0.42002	0.03123	0.01421
3.69	0.01436	0.05567	0.02438	0.07399	0.15469	0.0024	0.000410927	0.000990252	0.24744	0.49091	0.00474	0.08441	0.46042	0.42238	0.03376	0.01667
3.72	0.01331	0.06421	0.02193	0.08098	0.15655	0.000930122	0.000410927	0.000990252	0.22255	0.49158	0.00387	0.08377	0.4611	0.4231	0.04741	0.01361
3.75	0.01169	0.06175	0.03501	0.10434	0.15483	0.000930122	0.000727024	0.00444	0.20308	0.49055	0.00162	0.08154	0.46118	0.42245	0.0617	0.01259
3.78	0.01236	0.05764	0.03951	0.10565	0.15331	0.00114	0.000979902	0.00176	0.13356	0.4922	0.00237	0.07846	0.46155	0.42142	0.10033	0.01511
3.81	0.01158	0.05988	0.03686	0.13217	0.15348	0.00186	0.000505756	0.00268	0.06569	0.4922	0.00273	0.07942	0.46107	0.42174	0.12963	0.01348
3.84	0.01207	0.06229	0.03528	0.19046	0.15407	0.00283	0.000442536	0.000543041	0.03802	0.48711	0.00119	0.07251	0.46177	0.42317	0.16402	0.0162
3.87	0.01158	0.06104	0.03106	0.22009	0.15405	0.000500835	0.000252878	0.000862477	0.03767	0.48715	0.00273	0.07367	0.46197	0.42149	0.1761	0.01498
3.9	0.01109	0.0648	0.02991	0.21786	0.15405	0.000500835	6.32195e-05	0.00303	0.01528	0.48863	0.00304	0.07515	0.46267	0.42414	0.16592	0.01521
3.93	0.01119	0.06685	0.03098	0.21374	0.15171	0.000393513	6.32195e-05	0.00182	0.00746	0.49059	0.0049	0.07151	0.4629	0.41927	0.16146	0.01361
3.96	0.00912	0.0669	0.03244	0.21015	0.15024	0.00132	0.000948292	0.00281	0.00598	0.48818	0.000434634	0.07591	0.46287	0.42238	0.1627	0.01338
3.99	0.00947	0.06971	0.03461	0.21738	0.14641	0.0025	0.000979902	0.00182	0	0.48952	0.00134	0.07048	0.46425	0.42467	0.1792	0.0138
4.02	0.00961	0.07021	0.03659	0.24549	0.1434	0.000751252	3.16097e-05	0.00284	0.00106	0.4897	0	0.07571	0.46349	0.42424	0.19415	0.01083
4.05	0.00933	0.06909	0.03837	0.27515	0.14267	0.000965896	0.0012	0.00275	0.00739	0.49068	0.00225	0.07131	0.46397	0.42002	0.20682	0.01453
4.08	0.00947	0.06793	0.0403	0.34244	0.13766	0.0014	0.000663804	0.00422	0.05133	0.49042	0.00111	0.07335	0.46456	0.42292	0.23031	0.01533
4.11	0.00665	0.06632	0.04267	0.34244	0.13701	0.00179	0.000916682	0.00176	0.07354	0.49118	0.0015	0.07351	0.46496	0.42195	0.23891	0.01485
4.14	0.00831	0.06439	0.04303	0.4774	0.13509	0.000787026	0.000979902	0.000862477	0.10244	0.48885	0.0013	0.07271	0.46352	0.4207	0.25266	0.01262
4.17	0.00623	0.06556	0.04267	0.50064	0.1327	0.0029	0.000663804	0.00236	0.20058	0.48948	0.00707	0.07363	0.4616	0.42406	0.28449	0.01434
4.2	0.00739	0.06672	0.04228	0.56305	0.13104	0.00204	0.000727024	0.00211	0.24307	0.4901	0.0079	0.07323	0.46279	0.4221	0.28449	0.01495
4.23	0.00838	0.0643	0.04338	0.61695	0.13087	0.000715479	0.000158049	0.00137	0.26011	0.48943	0.00786	0.07475	0.46428	0.42102	0.29081	0.01549
4.26	0.00862	0.0597	0.04651	0.64215	0.12771	0.00265	0.000695414	0.00272	0.37191	0.4897	0.00237	0.07415	0.46284	0.42117	0.29081	0.01549
4.29	0.00341	0.05603	0.03758	0.60553	0.12729	0.0024	0.000474146	0.0024	0.40698	0.48706	0.000750731	0.07223	0.46414	0.42006	0.2836	0.01463
4.32	0.000809659	0.05424	0.03722	0.60553	0.12662	0.00215	0.000347707	0.00329	0.46235	0.48961	0.000750731	0.07223	0.46301	0.42188	0.28351	0.013
4.35	0.000668848	0.05938	0.04022	0.58952	0.12949	0.00283	0.000189658	0.00307	0.4834	0.48939	0.000395122	0.07127	0.46262	0.42281	0.2787	0.01182
4.38	0	0.05666	0.04058	0.5866	0.12783	0.00122	0.000695414	0.00268	0.43334	0.4884	0.00198	0.07487	0.46386	0.42285	0.27902	0.01664
4.41	0.00028162	0.05912	0.0403	0.5882	0.12648	0.00172	0.000632195	0.00172	0.42482	0.48764	0.00423	0.0779	0.46467	0.42242	0.27741	0.01482
4.44	0.000528038	0.06046	0.04117	0.60968	0.12476	0.00122	0.000979902	0.00272	0.41803	0.48447	0.00138	0.0767	0.4645	0.42074	0.27365	0.01303
4.47	0.00116	0.05943	0.04216	0.66091	0.12445	0.000965896	0.000442536	0.00272	0.4131	0.48881	0.000987804	0.07219	0.46186	0.41963	0.269	0.01342
4.5	0.000809659	0.05867	0.04532	0.70128	0.1229	0.00175	0.000474146	0.00326	0.40976	0.48836	0.00316	0.06752	0.46183	0.42292	0.25383	0.01479
4.53	0.000457633	0.05684	0.04718	0.7339	0.12273	0.00125	0.000758634	0.00236	0.4111	0.48451	0.000948292	0.06908	0.46493	0.42109	0.24671	0.01409
4.56	0.00468	0.05715	0.04694	0.76836	0.12259	0.00222	0.000885073	0.00351	0.48115	0.48644	0.000948292	0.06209	0.46493	0.4216	0.24403	0.0131
4.59	0.00965	0.05612	0.04773	0.84427	0.12515	0.00129	0.00117	0.000638872	0.55381	0.48653	0.00332	0.06309	0.46628	0.41991	0.23404	0.01354
4.62	0.01405	0.05746	0.04761	0.863	0.12338	0.000536609	0.000158049	0.00166	0.57387	0.48469	0.00446	0.06053	0.46724	0.42099	0.23296	0.01195
4.65	0.01982	0.05639	0.04809	0.90388	0.12259	0.00143	0.000505756	0.00204	0.5085	0.48375	0.00245	0.05634	0.46631	0.42353	0.23138	0.0154
4.68	0.02827	0.0576	0.04753	0.94433	0.12174	0.000107322	0.000284488	0.00268	0.57683	0.48308	0.000948292	0.05347	0.46403	0.42242	0.2286	0.01565
4.71	0.04017	0.05554	0.04603	0.93758	0.12256	0.000143096	0.000410927	0.00211	0.61302	0.48161	0.00628	0.05027	0.46265	0.4236	0.22848	0.01479
4.74	0.04256	0.05737	0.04631	0.90908	0.12248	0.00107	0.000221268	0.00326	0.57345	0.48733	0.00245	0.05011	0.46329	0.42099	0.22487	0.01134
4.77	0.04421	0.05728	0.04595	0.89598	0.1231	0.00147	0.000821853	0.00348	0.56842	0.48782	0.0013	0.05187	0.46349	0.4197	0.22364	0.01412
4.8	0.04524	0.05684	0.04591	0.87725	0.12245	0.000787026	0.000252878	0.00204	0.56514	0.48831	0.00277	0.05167	0.46174	0.42149	0.22389	0.01415
4.83	0.0439	0.05898	0.04666	0.87194	0.12332	0.000286191	3.16097e-05	0.0022	0.30876	0.48568	0.000671707	0.04867	0.46265	0.41974	0.22256	0.01501
4.86	0.0439	0.05952	0.04627	0.86743	0.12273	0.000393513	0.000885073	0.00198	0.18939	0.48559	0.000869268	0.04895	0.46287	0.42224	0.22013	0.0139
4.89	0.04513	0.0567	0.04623	0.85681	0.12129	0.000143096	0.000410927	0.00166	0.05439	0.48089	0.00395	0.04632	0.46189	0.42049	0.22117	0.01374
4.92	0.04833	0.05312	0.04552	0.84463	0.12197	0.00229	9.48292e-05	0.00172	0.36709	0.48049	0.00466	0.03909	0.46256	0.42117	0.2226	0.01399
4.95	0.05231	0.0571	0.04662	0.83992	0.11974	0.000715479	0.000252878	0.00176	0.42609	0.474	0.00138	0.03186	0.46439	0.42095	0.22108	0.01326
4.98	0.0678	0.05934	0.0469	0.82922	0.12003	0.00193	9.48292e-05	0.00278	0.47017	0.4753	0.003	0.02619	0.46496	0.42303	0.21988	0.01342
5.01	0.0961	0.0584	0.0456	0.80618	0.12053	0.00154	0.000158049	0.0024	0.4978	0.47396	0.00478	0.02727	0.46386	0.42249	0.22004	0.01466
5.04	0.13409	0.05715	0.04508	0.79356	0.12321	7.15479e-05	0.000537366	0.000958308	0.49741	0.47812	0.00565	0.02468	0.46467	0.42278	0.22023	0.0169
5.07	0.18263	0.06001	0.04631	0.78709	0.12098	0.00122	0.000948292	0.00227	0.49417	0.47468	0.00759	0.0242	0.46315	0.42199	0.21621	0.01406
5.1	0.25321	0.0576	0.04429	0.77551	0.12186	0.00343	0.000158049	0.00179	0.49526	0.47423	0.00826	0.02196	0.46377	0.42174	0.22083	0.01313
5.13	0.30957	0.05831	0.04761	0.77072	0.12115	0.00326	0.000821853	0.00214	0.4946	0.47705	0.00379	0.0234	0.46307	0.42177	0.22158	0.01508
5.16	0.30183	0.05321	0.04793	0.76593	0.12034	0.000429287	6.32195e-05	0.0015	0.5241	0.47834	0.00597	0.02204	0.4629	0.41977	0.21738	0.01498
5.19	0.30007	0.05594	0.04722	0.76457	0.12189	0.000393513	0.000347707	0.00265	0.53427	0.47754	0.00284	0.02224	0.4645	0.42006	0.21703	0.01498
5.22	0.29714	0.05572	0.04718	0.76217	0.1196	0.000393513	0.0012	0.000191662	0.54726	0.47812	0.00648	0.02348	0.46304	0.42031	0.21605	0.01275
5.25	0.28768	0.05813	0.04647	0.75858	0.11808	0.000572383	0.000568975	0.00265	0.55078	0.47696	0.00917	0.02296	0.46372	0.4217	0.21827	0.0153
5.28	0.30749	0.05733	0.04576	0.75746	0.11845	0.00017887	0.000158049	0.00383	0.55152	0.47544	0.0111	0.02072	0.46434	0.42138	0.21444	0.01409
5.31	0.32907	0.05496	0.04757	0.75746	0.11752	0.00207	0.000347707	0.00236	0.55236	0.47535	0.00834	0.02284	0.46349	0.42442	0.21529	0.01428
5.34	0.34886	0.05585	0.04678	0.746	0.11462	0.00311	0.000410927	0.00141	0.55363	0.47392	0.01205	0.02436	0.46189	0.42199	0.21744	0.01265
5.37	0.38364	0.05822	0.04627	0.74129	0.11504	0.000500835	0.000410927	0.000159718	0.55286	0.47593	0.00802	0.02595	0.46329	0.42385	0.21631	0.01313
5.4	0.42458	0.05854	0.04662	0.73299	0.10992	0.000930122	0.000347707	0.00176	0.55264	0.47476	0.00691	0.02416	0.46425	0.42213	0.21103	0.01271
5.43	0.45471	0.05661	0.0473	0.72791	0.11042	0.000930122	0.000347707	0.00176	0.5512	0.47311	0.00921	0.02216	0.46419	0.42224	0.21239	0.01521
5.46	0.48805	0.05491	0.04876	0.7157	0.10935	0.000715479	0.000189658	0.0015	0.5549	0.47767	0.01051	0.02264	0.46434	0.42031	0.21213	0.01198
5.49	0.51618	0.05348	0.04896	0.60861	0.10837	0.00204	0.000600585	0.00236	0.55567	0.47405	0.00968	0.02408	0.46453	0.42052	0.20015	0.01505
5.52	0.57239	0.05576	0.04836	0.51046	0.10614	0.001	6.32195e-05	0.00179	0.55243	0.4736	0.01154	0.0242	0.4636	0.42145	0.19291	0.01572
5.55	0.60587	0.05862	0.04738	0.45592	0.10395	0.00122	0.000442536	0.00275	0.55349	0.47499	0.01221	0.02104	0.46445	0.42292	0.18808	0.01351
5.58	0.58785	0.05688	0.04619	0.39351	0.10262	0.000500835	0.000189658	0.00358	0.55289	0.47611	0.01	0.02344	0.4645	0.42088	0.1834	0.01374
5.61	0.57655	0.05603	0.0473	0.39351	0.10158	0.000286191	0.000568975	0.00198	0.55057	0.47324	0.00699	0.02504	0.46434	0.42403	0.18251	0.01485
5.64	0.57275	0.05536	0.04753	0.39211	0.09989	0.00129	0.000474146	0.00208	0.5512	0.4762	0.01264	0.024	0.46132	0.42199	0.1822	0.01453
5.67	0.56915	0.05464	0.04828	0.39319	0.10119	0.00111	0.000600585	0.00246	0.55243	0.47552	0.01012	0.02312	0.46335	0.4217	0.18037	0.0131
5.7	0.56701	0.05415	0.04765	0.39726	0.10133	3.57739e-05	6.32195e-05	0.00262	0.55352	0.47445	0.00751	0.02256	0.46298	0.42353	0.17727	0.0137
5.73	0.56275	0.05603	0.0469	0.39726	0.09812	0.000608157	0.000158049	0.00364	0.55279	0.47405	0.01154	0.02448	0.46222	0.42192	0.17607	0.01655
5.76	0.56366	0.05666	0.04702	0.3973	0.09789	0.00147	0.000126439	0.00313	0.55293	0.4749	0.01284	0.02192	0.46338	0.42224	0.17594	0.01345
5.79	0.55708	0.05545	0.04564	0.39766	0.0982	0.00122	9.48292e-05	0.00339	0.55261	0.46824	0.0145	0.02404	0.46453	0.42127	0.17398	0.01281
5.82	0.55521	0.05545	0.04706	0.39945	0.09567	0.00186	9.48292e-05	0.0039	0.55289	0.46421	0.01087	0.02452	0.46355	0.42106	0.17436	0.01505
5.85	0.56771	0.05894	0.04714	0.39826	0.09699	0.00157	0.000885073	0.00387	0.55483	0.47494	0.01316	0.02308	0.46372	0.42274	0.17376	0.013
5.88	0.63938	0.0576	0.04852	0.39686	0.0955	0.000715479	0.000221268	0.0015	0.5549	0.47839	0.01142	0.02292	0.46318	0.42152	0.17562	0.01342
5.91	0.66174	0.05232	0.04911	0.3953	0.09603	0.00215	0.000379317	0.00201	0.55472	0.47816	0.01197	0.02132	0.46304	0.42174	0.17502	0.01588
5.94	0.71232	0.0588	0.04903	0.39722	0.09575	0.000608157	0.000948292	0.00246	0.55536	0.47615	0.01359	0.02028	0.46436	0.42389	0.17246	0.01453
5.97	0.77083	0.05733	0.04911	0.3971	0.09592	0.00017887	0.000600585	0.00249	0.55349	0.47593	0.01343	0.01873	0.46273	0.42231	0.17344	0.01469
6	0.76953	0.05608	0.04967	0.39722	0.09553	0.000679705	0.000347707	0.00201	0.55701	0.47982	0.01391	0.01749	0.46318	0.42331	0.17319	0.01291
6.03	0.74133	0.05491	0.049	0.39774	0.09378	0.00125	6.32195e-05	0.00367	0.55641	0.48067	0.01351	0.01673	0.4627	0.42363	0.17183	0.01437
6.06	0.73246	0.05447	0.0482	0.39814	0.09403	0.000536609	0.000632195	0.00371	0.55507	0.47906	0.0111	0.01633	0.46459	0.42346	0.17382	0.01575
6.09	0.71711	0.05509	0.04777	0.39191	0.09384	0.000787026	0.000189658	0.00102	0.55521	0.48004	0.01276	0.01837	0.4647	0.42431	0.17354	0.01648
6.12	0.71253	0.05464	0.04967	0.38336	0.09322	0.000643931	0.000790243	0.0015	0.55673	0.47879	0.01304	0.01733	0.4636	0.42456	0.17066	0.01402
6.15	0.70954	0.05518	0.04844	0.36543	0.09291	0.000536609	0.00114	0.0022	0.55514	0.47924	0.01296	0.01869	0.46253	0.42546	0.16987	0.01367
6.18	0.70644	0.05245	0.04876	0.34551	0.09367	0.00107	0.00101	0.00204	0.55602	0.47924	0.01253	0.02032	0.46366	0.4231	0.17117	0.01466
6.21	0.70324	0.05362	0.04789	0.31433	0.09468	0.00114	0.000189658	0.000926365	0.5587	0.48049	0.01399	0.01853	0.46546	0.4221	0.17193	0.01511
6.24	0.73327	0.05415	0.04884	0.28194	0.09217	0.00122	0.000537366	0.00118	0.55613	0.48111	0.01442	0.01713	0.46403	0.42238	0.16785	0.01402
6.27	0.7728	0.05549	0.04809	0.24948	0.09212	0.00275	0.000916682	0.00335	0.55712	0.48125	0.01355	0.01705	0.46307	0.4216	0.1724	0.01271
6.3	0.80646	0.05549	0.04789	0.24912	0.09279	0.000572383	0.000379317	0.00252	0.55631	0.47503	0.01494	0.01913	0.46465	0.42253	0.17129	0.01306
6.33	0.84095	0.05804	0.04864	0.24964	0.09037	0.00204	0.000410927	0.00236	0.55578	0.47968	0.01596	0.01665	0.46515	0.42095	0.17114	0.01306
6.36	0.86901	0.05688	0.04832	0.2502	0.09384	0.000107322	0.000505756	0.00351	0.55863	0.47651	0.01881	0.01669	0.46496	0.42113	0.1718	0.01434
6.39	0.87626	0.05456	0.04888	0.25136	0.09099	0.000608157	0.000537366	0.00316	0.55884	0.47892	0.0181	0.01601	0.46327	0.42238	0.17	0.01409
6.42	0.84676	0.05362	0.04907	0.24964	0.09265	0.00143	0.000410927	0.00345	0.55483	0.48049	0.01166	0.02076	0.46586	0.42228	0.16734	0.01485
6.45	0.83986	0.05701	0.04982	0.2516	0.0922	0.000143096	3.16097e-05	0.0024	0.55645	0.4795	0.0149	0.02076	0.46524	0.42496	0.16582	0.0145
6.48	0.83233	0.05532	0.04864	0.25008	0.08987	0.00172	3.16097e-05	0.00115	0.55842	0.48085	0.0175	0.01893	0.46234	0.42185	0.16232	0.01521
6.51	0.82656	0.05621	0.04836	0.25207	0.08944	0.000572383	0.000284488	0.00275	0.55863	0.48313	0.01691	0.01545	0.4629	0.42231	0.15976	0.01383
6.54	0.82377	0.05321	0.04852	0.25251	0.09003	0.000465061	0.000790243	0.000958308	0.55645	0.48577	0.01904	0.01785	0.46298	0.42027	0.15963	0.01572
6.57	0.81536	0.05585	0.04971	0.25223	0.08865	0.00229	0.00126	0.00208	0.55655	0.48255	0.0192	0.01789	0.46098	0.42117	0.15517	0.01412
6.6	0.80734	0.05894	0.04872	0.24884	0.08711	0.00193	0.000316097	0.00115	0.55627	0.48317	0.0207	0.01677	0.46487	0.42321	0.15343	0.01428
6.63	0.79871	0.05393	0.04726	0.25207	0.08488	0.000286191	6.32195e-05	0.00141	0.55919	0.48067	0.01648	0.01374	0.46414	0.42192	0.1528	0.01348
6.66	0.79516	0.05447	0.04809	0.25207	0.08522	0.00179	0.000158049	0.00265	0.55909	0.47982	0.02185	0.01473	0.46352	0.42281	0.14727	0.01402
6.69	0.79417	0.05464	0.04824	0.25299	0.08175	0.000572383	3.16097e-05	0.00163	0.55785	0.48219	0.01794	0.01489	0.46346	0.41984	0.14275	0.01485
6.72	0.79079	0.05558	0.04726	0.25116	0.08347	0.00122	0.000695414	0.00217	0.5581	0.48366	0.01758	0.01673	0.46335	0.42342	0.14022	0.01223
6.75	0.79086	0.05397	0.04793	0.2484	0.08243	0.00104	0.000284488	0.000479154	0.55965	0.4834	0.01782	0.01809	0.46279	0.42399	0.13962	0.01418
6.78	0.78794	0.05509	0.04836	0.24629	0.08083	0.0019	0.000221268	0.00079859	0.55824	0.48018	0.01857	0.01625	0.4627	0.42288	0.13813	0.0138
6.81	0.78804	0.05245	0.0484	0.23678	0.0797	0.00147	0.000600585	0.00198	0.56032	0.48089	0.01829	0.01465	0.46293	0.42138	0.13981	0.01418
6.84	0.78393	0.05795	0.04848	0.22428	0.07995	0.000751252	0.000632195	0.000734703	0.55641	0.48424	0.0175	0.01649	0.46248	0.42299	0.14152	0.01434
6.87	0.78361	0.0576	0.04848	0.18803	0.0795	0.00017887	0.000284488	0.000415267	0.55778	0.48129	0.01573	0.01781	0.46335	0.42052	0.14136	0.01306
6.9	0.77829	0.055	0.04817	0.16295	0.0795	0.00017887	0.000284488	0.00166	0.55912	0.48237	0.01924	0.01984	0.46397	0.42185	0.14032	0.01354
6.93	0.77291	0.05621	0.0488	0.14582	0.077	0.000465061	0.000347707	0.00188	0.56053	0.48438	0.01608	0.01721	0.46374	0.42356	0.13788	0.01492
6.96	0.76921	0.05254	0.04915	0.12434	0.07471	0.00143	0.000316097	0.00303	0.55873	0.48085	0.01703	0.01589	0.4627	0.4216	0.13864	0.01386
6.99	0.74707	0.05487	0.04864	0.1003	0.0757	0.0019	0.000158049	0.00157	0.55937	0.48241	0.01711	0.01741	0.46338	0.42428	0.13845	0.01233
7.02	0.7351	0.05321	0.0484	0.09272	0.07632	0.00172	0.000568975	0.000383323	0.55733	0.48125	0.01573	0.01833	0.46405	0.42235	0.13962	0.01505
7.05	0.72095	0.05509	0.04726	0.08401	0.07587	0.00111	0.000632195	0.00115	0.55543	0.48187	0.01343	0.01809	0.4649	0.42049	0.13712	0.01281
7.08	0.5907	0.05299	0.04765	0.08709	0.07632	0.00215	0.000410927	0.00323	0.55648	0.48201	0.0177	0.01645	0.46287	0.42249	0.13769	0.01249
7.11	0.54191	0.05147	0.0469	0.08509	0.07409	0.00186	0.000126439	0.000415267	0.55796	0.48286	0.01754	0.01713	0.46484	0.42328	0.13794	0.01239
7.14	0.4846	0.05219	0.04587	0.08681	0.07376	0.00143	0.000442536	9.58308e-05	0.55923	0.48192	0.02031	0.01681	0.46363	0.42263	0.13845	0.01508
7.17	0.24381	0.04914	0.04544	0.08788	0.07269	0.00136	0.000379317	0.000638872	0.55888	0.48205	0.0198	0.01545	0.46315	0.42306	0.13934	0.01338
7.2	0.20227	0.0504	0.04406	0.08804	0.07176	0.000500835	0.000189658	0.00163	0.55747	0.48196	0.0149	0.01613	0.46327	0.42328	0.14047	0.01527
7.23	0.18985	0.04888	0.04295	0.09379	0.07418	0.00254	6.32195e-05	0.00291	0.55683	0.48205	0.01715	0.01753	0.46315	0.41959	0.13905	0.01549
7.26	0.19238	0.0525	0.042	0.09044	0.07457	0.000143096	0.000505756	0.000223605	0.55726	0.48174	0.01829	0.01753	0.46355	0.42049	0.13747	0.01163
7.29	0.19865	0.05268	0.04311	0.0916	0.07502	0.000286191	0.000221268	0.00134	0.55807	0.47991	0.01742	0.01693	0.46493	0.4212	0.14098	0.01319
7.32	0.20129	0.05321	0.04315	0.09044	0.07424	0.000250417	0.000568975	0.0015	0.55701	0.48295	0.01885	0.01617	0.46521	0.42109	0.13668	0.01239
7.35	0.17316	0.04776	0.04196	0.09256	0.07466	0.000500835	0.000316097	0.00128	0.55898	0.48299	0.02244	0.01741	0.46346	0.42156	0.13567	0.01361
7.38	0.17316	0.04776	0.04196	0.09116	0.0739	0.000965896	0.000505756	9.58308e-05	0.55909	0.48335	0.02311	0.01609	0.4618	0.42521	0.13567	0.01361
7.41	0.13993	0.04941	0.04287	0.09292	0.0715	0.00215	0.000158049	0.00121	0.55993	0.4855	0.0207	0.02032	0.46276	0.42281	0.12928	0.01306
7.44	0.11525	0.04829	0.04346	0.08964	0.07345	0.000643931	0.000347707	0.00137	0.5606	0.48979	0.01798	0.01961	0.46298	0.42353	0.12151	0.01354
7.47	0.0878	0.05487	0.04236	0.091	0.07421	0.00211	0.000568975	0.00272	0.5562	0.49051	0.02181	0.02428	0.46355	0.42296	0.12233	0.01453
7.5	0.0778	0.05527	0.04342	0.0918	0.07277	0.00157	0.000600585	0.000702759	0.5605	0.48648	0.02023	0.02488	0.46459	0.42077	0.12284	0.0138
7.53	0.05344	0.05035	0.04307	0.08924	0.07347	0.000572383	0.000252878	0.00188	0.55884	0.48827	0.01553	0.02599	0.46183	0.42278	0.12135	0.01546
7.56	0.03862	0.0533	0.04252	0.09467	0.07328	0.000321965	0.000442536	0.00224	0.55743	0.48666	0.0143	0.02615	0.4649	0.42342	0.11888	0.01463
7.59	0.03474	0.05134	0.04086	0.09324	0.07159	0.000500835	0.000442536	0.00281	0.55923	0.48617	0.01395	0.02615	0.46501	0.42378	0.11964	0.01335
7.62	0.03513	0.05308	0.04062	0.09667	0.07167	0.000500835	0.000537366	0.00169	0.5575	0.48697	0.01624	0.02695	0.46349	0.42353	0.1167	0.01492
7.65	0.03615	0.05371	0.03924	0.09316	0.07055	0.000393513	3.16097e-05	0.000766647	0.55937	0.48469	0.01861	0.02727	0.46481	0.42231	0.11636	0.01383
7.68	0.03503	0.05017	0.0388	0.09475	0.07055	0.000393513	6.32195e-05	0.00044721	0.55884	0.48711	0.01794	0.02603	0.46251	0.42195	0.11022	0.01441
7.71	0.03218	0.05254	0.03916	0.09571	0.07041	0.000965896	6.32195e-05	0.00249	0.55961	0.48353	0.0143	0.02731	0.46321	0.42163	0.11272	0.01329
7.74	0.02999	0.0529	0.03852	0.09451	0.07181	0.000643931	0.000505756	0.00131	0.55712	0.48478	0.01332	0.02779	0.46504	0.42324	0.1106	0.01236
7.77	0.02605	0.05277	0.03837	0.0934	0.07066	0.000751252	0.000316097	0.00166	0.5562	0.48581	0.01268	0.02675	0.46281	0.4216	0.10567	0.0153
7.8	0.01151	0.05308	0.03896	0.09188	0.07243	0.00182	0.000284488	0.00208	0.55965	0.48635	0.01928	0.02987	0.46417	0.42224	0.10852	0.0114
7.83	0.00609	0.05326	0.03963	0.09583	0.07057	0.00247	0.000284488	0.000479154	0.55933	0.48644	0.01818	0.02959	0.46127	0.42152	0.11076	0.01399
7.86	0.00169	0.0499	0.03931	0.09539	0.06995	0.00275	0.000126439	0.00115	0.55768	0.48854	0.01292	0.03214	0.46189	0.42228	0.11019	0.01508
7.89	0.00447	0.05344	0.039	0.09479	0.0695	0.00265	0.00123	0.00131	0.55701	0.4935	0.01588	0.03099	0.46307	0.42217	0.1064	0.01198
7.92	0.00574	0.05245	0.03845	0.09631	0.06987	0.00172	0.000442536	0.0016	0.55831	0.49601	0.01707	0.03282	0.46366	0.42145	0.10643	0.01479
7.95	0.00704	0.05473	0.03884	0.09647	0.06936	0.000858574	0.000126439	0.00121	0.56025	0.49189	0.01695	0.03685	0.46588	0.42145	0.10643	0.01211
7.98	0.00718	0.05295	0.03777	0.09451	0.06948	0.00111	3.16097e-05	0.000511098	0.55997	0.48706	0.01533	0.03837	0.46377	0.4256	0.11038	0.01287
8.01	0.00877	0.05201	0.03607	0.09851	0.06781	0.0015	0.000284488	0.00144	0.56032	0.48957	0.01557	0.04005	0.46425	0.4231	0.10494	0.01457
8.04	0.00669	0.05183	0.0356	0.09455	0.06914	0.000465061	0.000347707	0.00137	0.55961	0.49001	0.01703	0.0353	0.4647	0.42478	0.10349	0.01473
8.07	0.00384	0.05236	0.03564	0.09224	0.06857	0.00215	0.000126439	0.00233	0.55775	0.48975	0.01549	0.03793	0.46434	0.42067	0.10602	0.01271
8.1	0.00387	0.05169	0.0354	0.09192	0.06942	0.002	0.000821853	0.0024	0.55919	0.48907	0.0162	0.03997	0.46341	0.42245	0.10662	0.01284
8.13	0.0056	0.04973	0.03556	0.08737	0.06607	0.00243	0.000252878	0.00147	0.55856	0.49288	0.01798	0.03773	0.46084	0.42238	0.10551	0.01434
8.16	0.00616	0.05017	0.03588	0.07714	0.06742	0.00118	0.000885073	0.000319436	0.5568	0.48916	0.01897	0.0347	0.46358	0.42185	0.10754	0.01406
8.19	0.00824	0.05317	0.03663	0.07726	0.06705	0.00308	0.000126439	0.000319436	0.55969	0.4893	0.01711	0.03646	0.46315	0.42331	0.10703	0.01457
8.22	0.00493	0.05129	0.03726	0.06976	0.06736	0.00272	9.48292e-05	0.000990252	0.55986	0.491	0.01873	0.03781	0.46341	0.42138	0.10665	0.0145
8.25	0.0082	0.05066	0.03623	0.06405	0.06736	0.00272	9.48292e-05	0.00147	0.55624	0.48809	0.01889	0.03654	0.46484	0.42385	0.1082	0.01374
8.28	0.00989	0.05312	0.03671	0.05918	0.08964	0.000751252	0.000347707	0.000479154	0.55557	0.49109	0.0213	0.03626	0.46287	0.42317	0.10529	0.0115
8.31	0.00792	0.05022	0.03596	0.06205	0.09665	0.000894348	0.000221268	0.000702759	0.55803	0.49328	0.0209	0.03666	0.4638	0.42542	0.10732	0.01498
8.34	0.01014	0.05227	0.03548	0.06253	0.09034	0.00107	0.000695414	0.00192	0.55877	0.48863	0.01818	0.0363	0.46332	0.4212	0.10494	0.01453
8.37	0.01169	0.05308	0.03513	0.06237	0.08375	0.000393513	3.16097e-05	0.00176	0.55919	0.48724	0.01853	0.03546	0.46318	0.42224	0.09587	0.01326
8.4	0.01197	0.05031	0.03295	0.06297	0.08587	0.00143	0.000284488	0.000543041	0.55747	0.48912	0.01794	0.03306	0.466	0.42267	0.09078	0.01377
8.43	0.00982	0.04843	0.03505	0.06536	0.08305	0.000965896	0.000442536	0.00079859	0.56085	0.48814	0.01873	0.03729	0.46118	0.4226	0.08775	0.01396
8.46	0.01119	0.05272	0.03489	0.06477	0.08415	0.00118	9.48292e-05	0.00112	0.5569	0.49225	0.01727	0.03526	0.4636	0.42456	0.08535	0.01428
8.49	0.00943	0.05245	0.03323	0.06161	0.08336	0.00143	0.000221268	0.000479154	0.55976	0.49171	0.01498	0.03566	0.46366	0.42217	0.08573	0.01342
8.52	0.01095	0.05169	0.03098	0.05682	0.08232	0.00017887	0.000695414	0.00361	0.55954	0.49368	0.01695	0.03985	0.46343	0.42045	0.08415	0.0138
8.55	0.01049	0.05134	0.03264	0.05486	0.08243	0.00243	0.000758634	0.00492	0.55845	0.49395	0.01699	0.03725	0.4622	0.41999	0.08475	0.01287
8.58	0.01	0.05017	0.03386	0.04983	0.08006	0.000465061	0.000727024	0.00553	0.55768	0.49717	0.01841	0.04436	0.46363	0.41977	0.08323	0.0131
8.61	0.00905	0.05429	0.03351	0.04616	0.0806	0.00168	0.000158049	0.00498	0.55884	0.49444	0.01861	0.048	0.46355	0.41949	0.07906	0.01191
8.64	0.00996	0.05272	0.03264	0.04684	0.08282	0.00215	0.000189658	0.007	0.55835	0.49542	0.01829	0.05211	0.46262	0.42056	0.07672	0.01406
8.67	0.0119	0.04937	0.03402	0.03885	0.0808	0.0008228	0.000316097	0.00581	0.55905	0.5011	0.01766	0.05878	0.46262	0.42056	0.07767	0.01268
8.7	0.0119	0.0516	0.03307	0.03997	0.08173	0.00343	0.000410927	0.00847	0.55888	0.50294	0.01498	0.0664	0.4638	0.42077	0.07719	0.01278
8.73	0.01222	0.05084	0.0326	0.03877	0.08142	0.000787026	0.000410927	0.00725	0.55895	0.50517	0.00976	0.06924	0.46307	0.42052	0.07428	0.01396
8.76	0.01563	0.05259	0.03078	0.03877	0.0815	0.00179	0.000442536	0.00946	0.55701	0.50191	0.01023	0.0696	0.46374	0.42016	0.07583	0.01306
8.79	0.01274	0.05031	0.02963	0.03682	0.07815	0.000643931	0.000474146	0.00623	0.5562	0.49994	0.01114	0.06776	0.46335	0.42346	0.07119	0.01271
8.82	0.01433	0.05187	0.02849	0.03941	0.07947	0.0008228	0.00123	0.0062	0.55479	0.50262	0.00846	0.06776	0.46369	0.41952	0.07352	0.01361
8.85	0.01204	0.05187	0.02825	0.03801	0.07866	0.000357739	0.000158049	0.00843	0.55546	0.50285	0.01367	0.06752	0.46298	0.42231	0.07431	0.01259
8.88	0.01429	0.04955	0.02438	0.04169	0.07643	0.00454	0.000126439	0.00706	0.55472	0.50137	0.01351	0.07199	0.46467	0.42152	0.07529	0.01326
8.91	0.01306	0.04946	0.02161	0.04189	0.0797	0.000357739	0	0.00732	0.55546	0.50392	0.01114	0.07263	0.46369	0.42203	0.07469	0.01402
8.94	0.01331	0.05187	0.02074	0.04205	0.08006	0.00186	0.000410927	0.0053	0.5562	0.5037	0.01237	0.07571	0.4647	0.42199	0.07305	0.01358
8.97	0.01422	0.05098	0.01608	0.0452	0.07376	0.00311	0.000600585	0.007	0.55557	0.50419	0.00865	0.07826	0.4638	0.42471	0.07296	0.01453
9	0.01348	0.05125	0.01438	0.04169	0.0539	0.000643931	0.000410927	0.00805	0.55729	0.50495	0.01249	0.0892	0.46383	0.4226	0.0716	0.01227
9.03	0.0132	0.05183	0.0162	0.04492	0.00653	0.00254	0.00145	0.0091	0.5562	0.50276	0.01071	0.09603	0.46512	0.42174	0.07242	0.01262
9.06	0.01383	0.05223	0.01628	0.04664	0.03002	0.00215	0.00234	0.00722	0.55472	0.50508	0.01249	0.10042	0.46459	0.42056	0.0727	0.01367
9.09	0.01007	0.04821	0.01545	0.04584	0.1336	0.00197	0.00284	0.00802	0.555	0.50777	0.01276	0.11108	0.4627	0.42031	0.07103	0.01185
9.12	0.0157	0.05241	0.0162	0.04201	0.18705	0.00415	0.00259	0.0099	0.55574	0.50571	0.00893	0.10901	0.46335	0.42235	0.05339	0.01447
9.15	0.01496	0.05442	0.01663	0.03853	0.22051	0.00408	0.00316	0.01064	0.55733	0.50768	0.01205	0.10517	0.46343	0.42263	0.03645	0.01607
9.18	0.0107	0.05062	0.01648	0.03382	0.2458	0.00533	0.00477	0.01939	0.55669	0.50741	0.01063	0.10805	0.4638	0.42406	0.01606	0.01562
9.21	0.01243	0.05138	0.01517	0.03083	0.26827	0.00698	0.00496	0.02153	0.5555	0.50786	0.0115	0.10881	0.46343	0.42181	0.01403	0.01485
9.24	0.01046	0.05062	0.01316	0.02555	0.28368	0.00394	0.00509	0.02341	0.5555	0.51009	0.01213	0.10761	0.46087	0.42296	0.0092	0.01421
9.27	0.01169	0.04333	0.01328	0.01849	0.2832	0.00719	0.0048	0.0314	0.55349	0.50786	0.01106	0.10797	0.46149	0.42245	0.00572	0.01406
9.3	0.01169	0.03998	0.01106	0.01126	0.28446	0.00687	0.00449	0.03124	0.55458	0.50486	0.01015	0.10809	0.46155	0.42181	0.00303	0.01476
9.33	0.02394	0.04731	0.01316	0.00647	0.28311	0.00597	0.00487	0.03249	0.55521	0.50481	0.00996	0.10577	0.46214	0.42131	0.00411	0.01287
9.36	0.01091	0.04731	0.01316	0.00483	0.28103	0.00819	0.00496	0.03194	0.55426	0.50692	0.00948	0.10977	0.46065	0.4216	0.00269	0.01338
9.39	0.01285	0.03725	0.01339	0.00543	0.28247	0.00619	0.00484	0.03306	0.55595	0.50754	0.00952	0.10849	0.46048	0.42031	0.00218	0.01275
9.42	0.01348	0.03904	0.00976	0.00687	0.28196	0.0064	0.00566	0.03351	0.55219	0.51036	0.01102	0.1108	0.46245	0.41963	0.00247	0.01185
9.45	0.02256	0.04615	0.00616	0.01398	0.2799	0.00751	0.00556	0.03137	0.55437	0.50893	0.00925	0.1154	0.46189	0.42059	6.32195e-05	0.01441
9.48	0.01225	0.03309	0.00688	0.00339	0.28016	0.00698	0.00547	0.03124	0.55514	0.50947	0.01312	0.11959	0.46234	0.42192	0.00139	0.01457
9.51	0.02007	0.03832	0.00454	0.00874	0.27745	0.00819	0.00613	0.03089	0.55423	0.50835	0.01675	0.12246	0.46084	0.42127	0.00205	0.01284
9.54	0.01862	0.04543	0.01047	0.00515	0.27602	0.0069	0.00585	0.03229	0.55469	0.5096	0.01501	0.1332	0.46121	0.42156	0.0036	0.01393
9.57	0.01359	0.03971	0.01154	0.00455	0.27596	0.00501	0.00547	0.03175	0.55602	0.49923	0.01177	0.14299	0.46034	0.42131	0.00449	0.01457
9.6	0.0132	0.04123	0.00221	0.00886	0.27371	0.00773	0.00499	0.03057	0.55426	0.49542	0.01395	0.14638	0.46087	0.42077	0.00515	0.01326
9.63	0.0132	0.04186	0.01339	0.00747	0.27545	0.00723	0.00446	0.03389	0.55599	0.49851	0.01383	0.1477	0.46042	0.41906	0.00395	0.01198
9.66	0.01739	0.04181	0.01837	0.01094	0.27481	0.00719	0.00446	0.03214	0.55476	0.49703	0.01276	0.1475	0.46146	0.41956	0.00787	0.01291
9.69	0.01795	0.04266	0.01814	0.01414	0.27374	0.00601	0.0055	0.03025	0.55715	0.49815	0.0117	0.1479	0.46087	0.42009	0.00601	0.01252
9.72	0.0151	0.04168	0.01944	0.01362	0.27374	0.00919	0.00522	0.03214	0.55624	0.49551	0.01114	0.14762	0.46003	0.41956	0.00522	0.01191
9.75	0.01584	0.04655	0.02074	0.01929	0.27435	0.0088	0.00522	0.0299	0.5544	0.49985	0.01193	0.15664	0.46172	0.41698	0.00575	0.01227
9.78	0.01559	0.04449	0.02209	0.02052	0.27128	0.00633	0.00455	0.03194	0.55585	0.49686	0.00842	0.16251	0.4611	0.42145	0.00642	0.01332
9.81	0.01658	0.04503	0.02529	0.02216	0.26999	0.01073	0.00493	0.03571	0.55377	0.49703	0.01134	0.17297	0.46079	0.42231	0.00578	0.01463
9.84	0.01486	0.04105	0.0247	0.02344	0.27359	0.01191	0.00509	0.03587	0.5555	0.49882	0.00944	0.18104	0.46059	0.42117	0.00518	0.01396
9.87	0.01538	0.04324	0.026	0.02176	0.27317	0.01037	0.00465	0.0452	0.55529	0.49905	0.00826	0.1832	0.45766	0.41963	0.0055	0.01262
9.9	0.01507	0.04709	0.02707	0.0206	0.27841	0.0132	0.00506	0.05184	0.55493	0.50168	0.01039	0.19581	0.46138	0.42181	0.0086	0.01441
9.93	0.01735	0.04418	0.02442	0.02116	0.27934	0.01295	0.00446	0.05654	0.55451	0.49766	0.01039	0.19462	0.46211	0.42127	0.00806	0.01329
9.96	0.01581	0.04664	0.02434	0.0214	0.28069	0.01553	0.0042	0.05811	0.55293	0.4973	0.01019	0.19126	0.45918	0.42016	0.0073	0.01211
9.99	0.01412	0.04212	0.02592	0.02416	0.28278	0.01746	0.00465	0.06287	0.55272	0.49614	0.01122	0.19366	0.4591	0.42067	0.0073	0.01364
10.02	0.01602	0.04584	0.02545	0.0208	0.28413	0.01721	0.00452	0.06414	0.55152	0.4982	0.00786	0.19426	0.46121	0.42149	0.00834	0.01636
10.05	0.01605	0.04458	0.02481	0.02152	0.28317	0.01517	0.00531	0.06302	0.55398	0.50039	0.01091	0.19114	0.45963	0.42049	0.00879	0.01112
10.08	0.01591	0.04508	0.02489	0.02232	0.2819	0.01649	0.00525	0.06328	0.55321	0.49735	0.0098	0.19565	0.458	0.42346	0.00683	0.01182
10.11	0.01538	0.04396	0.02533	0.01889	0.28224	0.01789	0.00417	0.06446	0.5518	0.50106	0.01201	0.19542	0.45955	0.42131	0.01008	0.0138
10.14	0.01862	0.04078	0.02525	0.01977	0.28097	0.01824	0.00452	0.06561	0.55198	0.50289	0.00992	0.20045	0.4582	0.41981	0.00948	0.01239
10.17	0.01785	0.04753	0.02552	0.01973	0.28004	0.01689	0.00401	0.06315	0.55152	0.50097	0.00767	0.20839	0.45932	0.4192	0.01015	0.01313
10.2	0.01542	0.04503	0.02533	0.02352	0.2808	0.02003	0.00417	0.06251	0.5524	0.50003	0.00897	0.22045	0.45789	0.41888	0.01002	0.01648
10.23	0.01574	0.04297	0.02549	0.02444	0.28125	0.01739	0.00449	0.0629	0.55282	0.49999	0.01233	0.30075	0.45741	0.42099	0.01065	0.01172
10.26	0.01591	0.04485	0.0273	0.02823	0.27987	0.01692	0.00465	0.0628	0.55469	0.50338	0.00936	0.33561	0.45707	0.42406	0.01062	0.01453
10.29	0.01679	0.04275	0.02908	0.02935	0.27937	0.01706	0.00499	0.06328	0.55381	0.49855	0.00561	0.37099	0.45693	0.41988	0.00929	0.01501
10.32	0.01535	0.03998	0.0356	0.03003	0.28109	0.01782	0.00534	0.06344	0.55286	0.49896	0.00802	0.40932	0.45546	0.42106	0.01201	0.01345
10.35	0.01746	0.03944	0.04623	0.0335	0.28035	0.01495	0.00443	0.06293	0.55067	0.49958	0.00644	0.40792	0.45597	0.42206	0.01381	0.01345
10.38	0.0157	0.04373	0.05737	0.03586	0.27852	0.01892	0.00468	0.06449	0.5525	0.49896	0.00984	0.40405	0.45442	0.41813	0.0092	0.01351
10.41	0.01581	0.04378	0.06709	0.03881	0.27897	0.01517	0.00436	0.06341	0.55106	0.49851	0.0077	0.40233	0.45589	0.42063	0.01062	0.01326
10.44	0.01591	0.04293	0.0731	0.03781	0.27754	0.01621	0.00452	0.06619	0.55099	0.5003	0.00774	0.40085	0.45653	0.41923	0.01533	0.01227
10.47	0.01475	0.04226	0.06824	0.03765	0.2741	0.0166	0.00411	0.06577	0.55057	0.49936	0.01541	0.40393	0.45296	0.42113	0.01008	0.01559
10.5	0.01471	0.0449	0.06666	0.03697	0.27469	0.0161	0.00433	0.06389	0.55053	0.50137	0.01031	0.41914	0.44887	0.42135	0.01416	0.01374
10.53	0.01718	0.04472	0.06531	0.03809	0.27137	0.01785	0.00408	0.06804	0.55025	0.50437	0.01094	0.47899	0.44198	0.42092	0.01274	0.01495
10.56	0.01609	0.04382	0.0652	0.03757	0.27272	0.01803	0.00458	0.06625	0.55039	0.50075	0.00818	0.52747	0.41832	0.42052	0.01441	0.01275
10.59	0.01799	0.04172	0.06599	0.03606	0.26912	0.01635	0.00439	0.06852	0.55018	0.50061	0.01174	0.54903	0.40441	0.42156	0.01359	0.01511
10.62	0.01584	0.03984	0.06468	0.03654	0.27072	0.01803	0.00373	0.06852	0.55282	0.49811	0.01138	0.5795	0.40396	0.42303	0.01451	0.0114
10.65	0.0164	0.04007	0.06448	0.03777	0.267	0.01957	0.0048	0.06804	0.55103	0.5028	0.00778	0.62554	0.40477	0.42349	0.01394	0.01374
10.68	0.01295	0.0406	0.06263	0.04161	0.27038	0.01782	0.00506	0.06852	0.55096	0.50075	0.0085	0.7042	0.4057	0.42231	0.01587	0.0107
10.71	0.01697	0.0394	0.06282	0.03965	0.26909	0.01606	0.00379	0.06945	0.55152	0.502	0.00806	0.70276	0.40438	0.42063	0.01517	0.01428
10.74	0.01479	0.03644	0.06409	0.04241	0.26996	0.01846	0.00408	0.06737	0.54821	0.50025	0.00944	0.65377	0.40548	0.42253	0.01207	0.01306
10.77	0.01479	0.03041	0.0631	0.04412	0.27188	0.01835	0.00389	0.07005	0.5506	0.50133	0.00774	0.63232	0.4012	0.41931	0.01571	0.01262
10.8	0.01433	0.02795	0.06188	0.0448	0.27078	0.01606	0.00433	0.06871	0.5462	0.50244	0.00557	0.60869	0.37481	0.41981	0.01489	0.01335
10.83	0.01732	0.02764	0.06152	0.048	0.26979	0.01324	0.00452	0.06695	0.54261	0.50423	0.00312	0.60106	0.3623	0.4207	0.01397	0.01335
10.86	0.01619	0.03175	0.06192	0.05275	0.26991	0.01685	0.00443	0.06897	0.54191	0.50468	0.00822	0.60066	0.32491	0.42095	0.01568	0.01249
10.89	0.01588	0.02764	0.06136	0.05363	0.26782	0.0176	0.00345	0.0666	0.53131	0.50477	0.00818	0.73981	0.27157	0.42034	0.01543	0.01412
10.92	0.01278	0.03077	0.06053	0.05047	0.2703	0.01599	0.00408	0.06769	0.52825	0.50741	0.00723	0.81089	0.20209	0.42016	0.01577	0.01361
10.95	0.0169	0.0292	0.0614	0.05007	0.26726	0.01703	0.00427	0.06788	0.52026	0.50262	0.00719	0.86543	0.12825	0.42285	0.01691	0.01243
10.98	0.01855	0.02835	0.06061	0.05331	0.27007	0.01756	0.00379	0.06983	0.50037	0.50419	0.00367	0.91303	0.02318	0.42177	0.01729	0.01291
11.01	0.01141	0.03197	0.06045	0.05307	0.26988	0.01968	0.00379	0.06986	0.44588	0.50128	0.00597	0.94465	0.03244	0.41898	0.01697	0.01418
11.04	0.01781	0.03197	0.06069	0.05367	0.26813	0.01739	0.00439	0.07063	0.44982	0.50253	0.00474	0.95507	0.04396	0.42249	0.01694	0.01418
11.07	0.01588	0.02768	0.06136	0.05323	0.26945	0.01896	0.00424	0.07107	0.45003	0.50061	0.00367	0.93207	0.04917	0.41956	0.01562	0.01204
11.1	0.01482	0.03184	0.06053	0.05307	0.26937	0.0191	0.00395	0.07433	0.45211	0.50365	0.00245	0.92293	0.05027	0.41956	0.01562	0.01204
11.13	0.01436	0.02866	0.05875	0.05179	0.27061	0.0201	0.00452	0.07801	0.45063	0.50258	0.00194	0.9159	0.0345	0.41827	0.0141	0.0146
11.16	0.01475	0.03175	0.0584	0.05498	0.26912	0.02043	0.00376	0.07852	0.45186	0.50151	0.0034	0.91171	0.00375	0.42063	0.01615	0.01348
11.19	0.01464	0.02835	0.05883	0.05203	0.27019	0.02039	0.00427	0.08494	0.44957	0.50048	0.0034	0.90728	0.02946	0.41931	0.01732	0.01032
11.22	0.01633	0.03439	0.05895	0.05223	0.27019	0.01925	0.00427	0.08494	0.39765	0.49779	0.00462	0.89666	0.06314	0.42059	0.01688	0.01255
11.25	0.01538	0.02965	0.0586	0.05023	0.2685	0.02082	0.00408	0.0851	0.36804	0.49999	0.0066	0.8945	0.10147	0.42052	0.01606	0.01287
11.28	0.01873	0.03273	0.05836	0.04963	0.2692	0.01946	0.00379	0.08577	0.35889	0.50186	0.003	0.89398	0.12414	0.42092	0.01805	0.01045
11.31	0.01718	0.03148	0.05844	0.05195	0.26934	0.02032	0.00382	0.08497	0.32327	0.50334	0.00585	0.88859	0.20274	0.42092	0.01739	0.01057
11.34	0.01387	0.033	0.05812	0.05223	0.27016	0.01939	0.0043	0.08471	0.27271	0.50101	0.0047	0.85613	0.23053	0.41999	0.01656	0.01073
11.37	0.01457	0.03162	0.05875	0.05179	0.2665	0.01925	0.00427	0.08625	0.29	0.50316	0.00209	0.85613	0.28292	0.42381	0.01666	0.0093
11.4	0.0175	0.0334	0.05812	0.05434	0.26655	0.01814	0.0037	0.08411	0.29169	0.50213	0.00154	0.84147	0.29289	0.4222	0.01792	0.01179
11.43	0.01616	0.03014	0.05725	0.05147	0.26655	0.01832	0.00389	0.08337	0.29813	0.49721	0.00506	0.84283	0.28314	0.4192	0.01568	0.01144
11.46	0.01433	0.03385	0.05781	0.05446	0.26596	0.01767	0.00392	0.08468	0.29873	0.5024	0.00154	0.84135	0.27562	0.42034	0.01574	0.01131
11.49	0.01471	0.03179	0.05781	0.04967	0.26531	0.022	0.00351	0.08561	0.3007	0.50236	0.00253	0.83365	0.2694	0.4217	0.01795	0.01025
11.52	0.01574	0.03291	0.0569	0.05075	0.26664	0.02096	0.00405	0.0904	0.30352	0.50276	0.00245	0.83005	0.26886	0.42249	0.01742	0.0116
11.55	0.01577	0.02916	0.05654	0.05123	0.26723	0.02239	0.00382	0.09289	0.30443	0.50312	0.000276585	0.52403	0.26284	0.42056	0.01972	0.01211
11.58	0.01331	0.0284	0.05792	0.05083	0.26596	0.02197	0.0042	0.09733	0.30485	0.50289	0.00158	0.37909	0.26179	0.42238	0.01938	0.0093
11.61	0.01429	0.02701	0.05761	0.05371	0.26368	0.02207	0.00462	0.10228	0.29046	0.50128	0.00194	0.29927	0.26064	0.42009	0.01818	0.01016
11.64	0.01493	0.02182	0.05753	0.05402	0.26534	0.02325	0.0049	0.11292	0.20182	0.50209	0.00423	0.24389	0.25765	0.42156	0.01704	0.01009
11.67	0.01468	0.02316	0.0563	0.05363	0.26633	0.02261	0.00439	0.11746	0.16081	0.49498	0.000632195	0.19857	0.25591	0.42224	0.01628	0.01118
11.7	0.01559	0.02222	0.058	0.05363	0.26427	0.02397	0.00499	0.12369	0.03196	0.50052	0.00115	0.19106	0.25135	0.42156	0.01663	0.01319
11.73	0.01644	0.02397	0.05658	0.05514	0.26661	0.02397	0.00474	0.13228	0.02605	0.50173	0.00249	0.19422	0.24985	0.42027	0.01577	0.01029
11.76	0.01612	0.02459	0.05745	0.05566	0.26582	0.01356	0.00357	0.13442	0.05358	0.50088	0.00198	0.19438	0.2494	0.42253	0.01979	0.00981
11.79	0.01662	0.02486	0.05737	0.0555	0.26512	0.01231	0.00417	0.13557	0.02725	0.50101	0.00115	0.19753	0.24673	0.42145	0.01562	0.01022
11.82	0.01454	0.02142	0.0571	0.05578	0.26461	0.01528	0.00348	0.13522	0.02352	0.49963	0.000276585	0.19414	0.24518	0.4216	0.01795	0.01195
11.85	0.01535	0.02263	0.05733	0.0591	0.26599	0.01628	0.00401	0.13522	0.02105	0.50083	0.00055317	0.18499	0.24394	0.42099	0.0171	0.01022
11.88	0.0131	0.0224	0.05777	0.05989	0.26286	0.01231	0.00405	0.13352	0.01781	0.49958	0.000513658	0.16894	0.23876	0.42149	0.019	0.0085
11.91	0.01489	0.02173	0.05789	0.06125	0.26413	0.01281	0.00395	0.13295	0.0163	0.49824	0.00119	0.16339	0.23873	0.42299	0.01735	0.01073
11.94	0.01581	0.02146	0.05868	0.06209	0.26529	0.01556	0.00405	0.13148	0.0164	0.49654	0.00158	0.14994	0.23977	0.42034	0.01666	0.01092
11.97	0.01507	0.02392	0.05824	0.06177	0.26529	0.01556	0.00386	0.13442	0.0132	0.49699	0.000632195	0.13852	0.23715	0.42177	0.0184	0.01108
12	0.01524	0.02084	0.05789	0.06221	0.26267	0.01667	0.00357	0.1326	0.01109	0.49542	0.00221	0.13149	0.23867	0.42335	0.01735	0.01051
12.03	0.01531	0.02066	0.05856	0.06021	0.2625	0.01674	0.00392	0.13164	0.00933	0.49489	0.00103	0.10997	0.23611	0.42238	0.0177	0.01137
12.06	0.01387	0.01266	0.05852	0.05946	0.2663	0.01524	0.00376	0.1333	0.03059	0.49225	0.000316097	0.10785	0.23166	0.4231	0.01887	0.01013
12.09	0.01503	0.00112	0.05954	0.06113	0.2643	0.01198	0.00364	0.13145	0.0766	0.49542	0.000118537	0.10953	0.22958	0.42499	0.01963	0.01032
12.12	0.01549	0.06296	0.05895	0.06189	0.26484	0.01349	0.00354	0.13116	0.11515	0.49404	0.00154	0.11088	0.23053	0.42278	0.01903	0.01057
12.15	0.01482	0.17239	0.05575	0.06337	0.26441	0.01624	0.00313	0.13158	0.13733	0.49301	0.000869268	0.10973	0.22806	0.4227	0.01539	0.01041
12.18	0.01838	0.26021	0.05081	0.06624	0.2654	0.01381	0.0031	0.13177	0.20062	0.49203	0.000513658	0.10917	0.22586	0.42077	0.01855	0.0091
12.21	0.0157	0.36521	0.04749	0.06808	0.26433	0.01334	0.00303	0.13186	0.25846	0.49426	0.000632195	0.10581	0.22755	0.41941	0.01893	0.01025
12.24	0.01461	0.39248	0.07164	0.06956	0.26219	0.01352	0.00351	0.13557	0.29883	0.4918	0.00198	0.10122	0.22468	0.4212	0.01612	0.01045
12.27	0.01563	0.3737	0.08163	0.07355	0.26315	0.01435	0.00364	0.13892	0.3207	0.49185	0.000948292	0.09895	0.22558	0.41891	0.01653	0.01048
12.3	0.01471	0.36342	0.10633	0.07559	0.26351	0.01406	0.00389	0.16048	0.39029	0.49086	0.00209	0.08457	0.22454	0.42142	0.01814	0.01326
12.33	0.01447	0.34875	0.1245	0.08002	0.26092	0.01331	0.00392	0.1924	0.35576	0.49167	0.000632195	0.07423	0.22169	0.42124	0.01906	0.01227
12.36	0.01623	0.35278	0.13663	0.07994	0.25951	0.01903	0.00382	0.2414	0.35115	0.4948	0.000869268	0.07407	0.22285	0.42256	0.01969	0.01054
12.39	0.01669	0.41534	0.15769	0.08018	0.25951	0.01545	0.00379	0.29142	0.35041	0.49489	0.00269	0.06804	0.22234	0.42177	0.02089	0.00958
12.42	0.01739	0.46681	0.1714	0.08054	0.25994	0.01735	0.0036	0.3426	0.34175	0.49024	0.0013	0.06285	0.22121	0.42321	0.01669	0.00993
12.45	0.01802	0.50969	0.1767	0.08261	0.25971	0.01789	0.00376	0.36713	0.34006	0.49073	0.00233	0.06461	0.21958	0.42346	0.01745	0.01223
12.48	0.0157	0.57967	0.16516	0.08022	0.25774	0.01646	0.00379	0.36023	0.33939	0.49207	0.000790243	0.06437	0.21964	0.42346	0.01745	0.01223
12.51	0.01647	0.63691	0.15702	0.07974	0.25965	0.01485	0.00364	0.35652	0.33157	0.49457	0.000948292	0.06656	0.22068	0.42439	0.01957	0.0093
12.54	0.0144	0.67219	0.15102	0.08098	0.25884	0.0147	0.00338	0.35524	0.33724	0.49028	0.00391	0.06552	0.21741	0.42288	0.01653	0.01112
12.57	0.01827	0.64523	0.14955	0.07694	0.25791	0.01638	0.00341	0.35227	0.34291	0.4893	0.00395	0.06564	0.21792	0.42245	0.01678	0.01182
12.6	0.0164	0.63338	0.14813	0.07595	0.25895	0.01653	0.00351	0.35001	0.33066	0.48961	0.00312	0.06596	0.21837	0.41866	0.01922	0.0116
12.63	0.01676	0.62144	0.1477	0.07519	0.25799	0.01574	0.00443	0.34787	0.33407	0.4897	0.00237	0.06716	0.21502	0.42084	0.0172	0.01009
12.66	0.01753	0.61813	0.14758	0.07806	0.2594	0.01613	0.00313	0.34755	0.32583	0.49457	0.00111	0.06688	0.21682	0.41916	0.01805	0.00818
12.69	0.01528	0.61151	0.14758	0.07742	0.25912	0.01585	0.00364	0.34812	0.32217	0.49453	0.000750731	0.06513	0.2126	0.42063	0.01906	0.01025
12.72	0.01693	0.60914	0.14754	0.0773	0.25611	0.01474	0.00417	0.34646	0.31974	0.49547	0.000869268	0.06385	0.21364	0.42106	0.01827	0.01121
12.75	0.01574	0.6044	0.1475	0.0793	0.25611	0.01474	0.00408	0.34592	0.31686	0.49127	0.00296	0.06297	0.21257	0.42127	0.0177	0.01351
12.78	0.01841	0.60637	0.14702	0.07934	0.25813	0.01739	0.00398	0.34486	0.30102	0.48729	0.000711219	0.06117	0.21251	0.42081	0.01631	0.0114
12.81	0.01626	0.61732	0.14722	0.08277	0.2585	0.01681	0.00373	0.34435	0.15116	0.48702	0.00431	0.05662	0.21102	0.41898	0.01707	0.01016
12.84	0.01549	0.68592	0.14584	0.08465	0.25661	0.01696	0.00401	0.35247	0.2875	0.48952	0.00249	0.05195	0.20924	0.4217	0.01846	0.01032
12.87	0.01538	0.74763	0.14406	0.08289	0.25765	0.01782	0.00297	0.37792	0.39856	0.48465	0.00107	0.04356	0.21003	0.42285	0.01678	0.00907
12.9	0.0163	0.78712	0.14284	0.08613	0.25791	0.01935	0.00395	0.41255	0.4231	0.48393	0.00284	0.0317	0.20927	0.42228	0.01631	0.0122
12.93	0.01422	0.82088	0.14216	0.08345	0.25726	0.01531	0.00338	0.44849	0.44686	0.48384	0.00288	0.03122	0.20944	0.42296	0.01773	0.00939
12.96	0.0145	0.88353	0.14003	0.08477	0.25608	0.01821	0.00275	0.49937	0.46738	0.48424	0.00427	0.02995	0.20848	0.42177	0.01767	0.01227
12.99	0.01549	0.88353	0.14003	0.08198	0.25625	0.01746	0.00332	0.53742	0.48245	0.48429	0.00292	0.03134	0.2091	0.42296	0.01707	0.00875
13.02	0.01683	0.9041	0.13774	0.08221	0.25864	0.01631	0.00364	0.55074	0.48678	0.48143	0.00178	0.03107	0.20626	0.41977	0.01669	0.01243
13.05	0.01595	0.89341	0.13715	0.07774	0.25836	0.01685	0.00364	0.57479	0.48323	0.48384	0.0045	0.03178	0.20632	0.42024	0.0196	0.01009
13.08	0.01739	0.85916	0.1364	0.08417	0.25751	0.01878	0.00338	0.59958	0.47999	0.4859	0.00391	0.0331	0.20603	0.42231	0.01919	0.01064
13.11	0.01704	0.8499	0.13612	0.08261	0.25546	0.01824	0.00307	0.59492	0.47967	0.48335	0.0081	0.0343	0.20564	0.42152	0.01925	0.01176
13.14	0.01334	0.84046	0.13588	0.08213	0.25673	0.01638	0.00335	0.5884	0.47724	0.48147	0.00304	0.03218	0.20392	0.42299	0.02033	0.00977
13.17	0.01605	0.83563	0.13624	0.08034	0.25622	0.01574	0.00401	0.58054	0.47397	0.47767	0.00506	0.03047	0.20432	0.42253	0.01511	0.01211
13.2	0.01486	0.83063	0.13517	0.0815	0.25642	0.01503	0.00379	0.57537	0.47714	0.47946	0.00415	0.02875	0.20127	0.42177	0.01603	0.01121
13.23	0.01398	0.82477	0.13584	0.0809	0.25678	0.01367	0.00345	0.57217	0.47597	0.47637	0.00186	0.02771	0.20147	0.41991	0.01701	0.00859
13.26	0.01602	0.82204	0.13565	0.08126	0.25667	0.01567	0.00433	0.56713	0.4753	0.47369	0.00328	0.02647	0.20187	0.4236	0.01922	0.0115
13.29	0.0151	0.81439	0.13454	0.0795	0.25796	0.01735	0.00411	0.56342	0.47608	0.46815	0.00506	0.02152	0.20037	0.42124	0.01922	0.01115
13.32	0.01813	0.74338	0.13482	0.0797	0.25796	0.01735	0.00411	0.55809	0.47446	0.47146	0.00269	0.02176	0.20043	0.42034	0.01663	0.01112
13.35	0.01405	0.45795	0.13695	0.07854	0.25535	0.01603	0.00338	0.55633	0.48192	0.46891	0.00292	0.02128	0.20049	0.42192	0.01568	0.00888
13.38	0.01711	0.14538	0.13766	0.07307	0.25661	0.01824	0.00414	0.55352	0.48506	0.47289	0.00115	0.02172	0.20133	0.42142	0.01837	0.01009
13.41	0.01588	0.07678	0.13861	0.07016	0.25473	0.01903	0.00424	0.55301	0.49093	0.46882	0.0032	0.02068	0.19866	0.42381	0.01735	0.0108
13.44	0.0169	0.03814	0.13924	0.07016	0.25529	0.01578	0.00436	0.54937	0.50195	0.47007	0.003	0.02028	0.19699	0.42034	0.01682	0.01217
13.47	0.01542	0.01878	0.12865	0.0658	0.25495	0.01796	0.00462	0.54668	0.50759	0.47226	0.00435	0.01961	0.19525	0.42117	0.01729	0.0099
13.5	0.01651	0.01722	0.11459	0.06121	0.25602	0.01731	0.00439	0.54515	0.51241	0.47168	0.00573	0.02004	0.1977	0.42067	0.01729	0.01013
13.53	0.01482	0.03018	0.04406	0.05626	0.25554	0.01563	0.00449	0.54342	0.5142	0.47441	0.00605	0.02092	0.19764	0.42127	0.01685	0.01236
13.56	0.01535	0.03743	0.01422	0.04987	0.25658	0.01578	0.00379	0.54422	0.51385	0.47172	0.00281	0.0212	0.19578	0.42281	0.01935	0.01064
13.59	0.01471	0.03439	0.01897	0.0448	0.25433	0.01875	0.00401	0.54135	0.51188	0.47302	0.00581	0.02088	0.19454	0.42303	0.01691	0.01239
13.62	0.01102	0.03931	0.0258	0.04496	0.25447	0.01803	0.00414	0.54001	0.51276	0.47132	0.00308	0.02128	0.1944	0.41977	0.01524	0.0108
13.65	0.00989	0.03953	0.02691	0.04169	0.25439	0.01617	0.0037	0.53736	0.51008	0.47365	0.00249	0.02092	0.19598	0.42245	0.01577	0.01019
13.68	0.01053	0.04342	0.02552	0.0365	0.25554	0.01528	0.00367	0.53755	0.51269	0.47217	0.00229	0.02224	0.19508	0.4221	0.01909	0.00789
13.71	0.01229	0.04718	0.02426	0.03246	0.25577	0.01613	0.00408	0.5386	0.51075	0.47101	0.00494	0.02136	0.19314	0.42185	0.01827	0.00977
13.74	0.01348	0.04552	0.02363	0.02855	0.25337	0.0156	0.00443	0.54726	0.50984	0.47155	0.00427	0.01817	0.19314	0.42185	0.01827	0.00923
13.77	0.01341	0.04668	0.02426	0.02424	0.2556	0.01674	0.00398	0.56301	0.51104	0.46882	0.00502	0.0222	0.19305	0.42063	0.01754	0.01041
13.8	0.01285	0.05004	0.02236	0.02156	0.25661	0.01892	0.00341	0.56521	0.50822	0.46833	0.00364	0.01996	0.19192	0.42313	0.01802	0.01105
13.83	0.01528	0.04539	0.02276	0.01996	0.25501	0.02089	0.00382	0.56122	0.51241	0.4681	0.00482	0.01913	0.19418	0.42274	0.01837	0.01041
13.86	0.01313	0.04445	0.02082	0.01266	0.25749	0.0186	0.00382	0.57153	0.51621	0.46967	0.00288	0.01909	0.19308	0.4226	0.01881	0.00831
13.89	0.00887	0.04704	0.02074	0.01493	0.25582	0.01803	0.00411	0.57003	0.51934	0.46681	0.00399	0.01973	0.18908	0.42231	0.01881	0.00968
13.92	0.01457	0.04508	0.01916	0.01465	0.25442	0.0151	0.00373	0.56352	0.52476	0.46725	0.00593	0.01669	0.19077	0.42292	0.01833	0.00984
13.95	0.01345	0.04329	0.0196	0.01629	0.25611	0.01545	0.00319	0.55873	0.52667	0.46676	0.00296	0.01433	0.19091	0.42392	0.01634	0.01115
13.98	0.01046	0.04508	0.01861	0.01541	0.25461	0.01796	0.00395	0.55409	0.53318	0.46631	0.00664	0.01489	0.19023	0.42195	0.01726	0.00977
14.01	0.01084	0.04704	0.02126	0.01665	0.25391	0.01663	0.00364	0.55502	0.52969	0.46506	0.0051	0.01909	0.18947	0.42324	0.01618	0.00981
14.04	0.01236	0.04785	0.02343	0.01569	0.25405	0.01613	0.00269	0.5525	0.52927	0.47096	0.00399	0.01829	0.18742	0.42424	0.01618	0.01013
14.07	0.01514	0.04968	0.02782	0.01493	0.25205	0.0157	0.00401	0.55425	0.53237	0.46618	0.00435	0.01789	0.18818	0.42267	0.01476	0.01176
14.1	0.01053	0.04499	0.0294	0.01585	0.25216	0.01653	0.00335	0.55429	0.53064	0.46461	0.00763	0.01665	0.18643	0.42152	0.01792	0.01124
14.13	0.01183	0.047	0.02991	0.01669	0.25298	0.01392	0.00411	0.554	0.5324	0.4664	0.00925	0.01633	0.18576	0.42256	0.01609	0.01099
14.16	0.01193	0.04677	0.02853	0.01773	0.25323	0.01649	0.00364	0.55221	0.53004	0.46761	0.00699	0.01705	0.18581	0.42285	0.01751	0.0108
14.19	0.01341	0.04713	0.029	0.01254	0.25211	0.0166	0.00357	0.55163	0.53096	0.46891	0.00541	0.01617	0.18536	0.42267	0.01745	0.00987
14.22	0.01355	0.04753	0.02801	0.01278	0.25478	0.01674	0.00316	0.55064	0.53103	0.46698	0.00245	0.01981	0.18305	0.42181	0.01776	0.0091
14.25	0.01197	0.0487	0.0277	0.01765	0.25329	0.01782	0.00408	0.54924	0.5304	0.46631	0.00269	0.01853	0.18387	0.4227	0.01862	0.01153
14.28	0.01267	0.0457	0.02869	0.01597	0.2518	0.01531	0.00395	0.55103	0.52976	0.4673	0.00861	0.01637	0.18348	0.42349	0.01818	0.00993
14.31	0.01348	0.04601	0.02873	0.01553	0.25197	0.01821	0.00433	0.54684	0.52994	0.4694	0.00553	0.01713	0.18212	0.4227	0.01818	0.00955
14.34	0.01207	0.04508	0.02707	0.01398	0.25298	0.01803	0.00433	0.54429	0.53078	0.46837	0.00391	0.01517	0.1828	0.42077	0.01599	0.01051
14.37	0.0119	0.04508	0.02707	0.01645	0.2518	0.01717	0.00386	0.54435	0.52857	0.46408	0.00735	0.01689	0.18274	0.42192	0.01887	0.00977
14.4	0.01246	0.04633	0.02766	0.01701	0.25228	0.01596	0.0036	0.54441	0.52888	0.46868	0.00636	0.01529	0.18274	0.42185	0.01824	0.01032
14.43	0.01151	0.04628	0.02794	0.01318	0.2538	0.01603	0.00373	0.54461	0.53026	0.46363	0.00387	0.01749	0.18038	0.42206	0.01745	0.0107
14.46	0.01186	0.04718	0.02718	0.01394	0.25247	0.01928	0.00307	0.54199	0.53082	0.46528	0.00482	0.01721	0.18001	0.42145	0.02096	0.00898
14.49	0.01214	0.04418	0.02817	0.01417	0.25374	0.01477	0.00376	0.54071	0.52948	0.4618	0.00774	0.01553	0.18001	0.42145	0.01909	0.00773
14.52	0.01207	0.04347	0.02699	0.01242	0.2516	0.01767	0.00319	0.53966	0.52934	0.45809	0.0098	0.01545	0.18046	0.41999	0.01644	0.01118
14.55	0.0113	0.04785	0.02695	0.01058	0.25309	0.01814	0.00386	0.53889	0.5261	0.45871	0.00443	0.01406	0.18212	0.42653	0.02042	0.01083
14.58	0.01119	0.04633	0.0277	0.01473	0.25343	0.01649	0.00462	0.53863	0.5279	0.46126	0.00478	0.0137	0.181	0.42149	0.01672	0.00866
14.61	0.01126	0.04633	0.0273	0.01214	0.2516	0.01631	0.00364	0.53844	0.52466	0.45916	0.00818	0.01949	0.17962	0.42342	0.01916	0.01035
14.64	0.01126	0.04601	0.0273	0.01214	0.2529	0.01474	0.00335	0.53908	0.52399	0.45862	0.00893	0.01441	0.17807	0.42338	0.01941	0.0115
14.67	0.01193	0.04575	0.0273	0.00902	0.25436	0.01449	0.00345	0.53803	0.52733	0.4588	0.00735	0.01609	0.177	0.42106	0.01723	0.01112
14.7	0.01077	0.04458	0.02742	0.00767	0.25225	0.01885	0.00386	0.53694	0.52522	0.46345	0.00518	0.01685	0.17753	0.42263	0.01783	0.01003
14.73	0.01151	0.04315	0.02687	0.0093	0.25177	0.01835	0.00332	0.53534	0.52519	0.46363	0.00419	0.01457	0.17849	0.42206	0.01609	0.01255
14.76	0.01116	0.04727	0.02624	0.00707	0.2503	0.0196	0.00275	0.53352	0.5242	0.45853	0.00435	0.01545	0.17596	0.42396	0.01795	0.01051
14.79	0.0131	0.04436	0.02632	0.00922	0.24985	0.01735	0.00373	0.53483	0.52251	0.46207	0.00616	0.01909	0.17503	0.4231	0.0189	0.01118
14.82	0.01176	0.04767	0.02635	0.01042	0.25036	0.0146	0.00307	0.53464	0.52318	0.46345	0.00415	0.0135	0.17644	0.42396	0.01928	0.01108
14.85	0.01243	0.04668	0.02711	0.00862	0.25081	0.01807	0.00354	0.53269	0.52234	0.46381	0.00656	0.01625	0.17691	0.42138	0.01928	0.01176
14.88	0.01014	0.0461	0.026	0.00731	0.24664	0.01528	0.00458	0.53256	0.52571	0.4643	0.00767	0.01609	0.17596	0.42195	0.01748	0.00917
14.91	0.01134	0.04646	0.02632	0.00703	0.25033	0.01578	0.00379	0.5332	0.52167	0.46564	0.0049	0.01505	0.17711	0.42378	0.01574	0.01019
14.94	0.01355	0.04624	0.02671	0.00747	0.24814	0.01839	0.00351	0.53391	0.52033	0.46587	0.00608	0.01897	0.17429	0.42507	0.01543	0.00952
14.97	0.01109	0.04843	0.02809	0.00547	0.24639	0.01692	0.0037	0.53097	0.52096	0.463	0.0049	0.01909	0.17607	0.42206	0.01653	0.01051
15	0.012	0.04762	0.03027	0.000678802	0.246	0.01857	0.00326	0.53349	0.52234	0.46162	0.0045	0.01653	0.17607	0.42528	0.01802	0.01172
15.03	0.01183	0.04838	0.03256	0.00675	0.24698	0.01621	0.00316	0.53397	0.51755	0.46452	0.00379	0.01493	0.17449	0.42346	0.01852	0.01137
15.06	0.01049	0.04673	0.03212	0.01158	0.2476	0.01746	0.0036	0.53093	0.51839	0.46296	0.00439	0.01913	0.17424	0.42346	0.0195	0.01108
15.09	0.00729	0.05026	0.03295	0.01661	0.24802	0.01907	0.00417	0.53026	0.51572	0.46806	0.00269	0.01701	0.17353	0.42081	0.01843	0.01032
15.12	0.01126	0.05429	0.03386	0.02715	0.24898	0.01746	0.00379	0.52899	0.49048	0.46452	0.00213	0.01893	0.17331	0.42292	0.01849	0.01032
15.15	0.01098	0.0546	0.03426	0.03897	0.24738	0.0166	0.00367	0.52886	0.47749	0.46448	0.00146	0.01693	0.1737	0.42471	0.01938	0.00866
15.18	0.0107	0.05822	0.03351	0.04564	0.24678	0.02039	0.00218	0.52771	0.46055	0.46846	0.00395	0.01737	0.17415	0.42303	0.0165	0.01236
15.21	0.01126	0.0588	0.0339	0.0587	0.2476	0.01692	0.00307	0.52895	0.45728	0.4656	0.00277	0.01553	0.17184	0.42668	0.0172	0.00939
15.24	0.01141	0.06073	0.03355	0.05646	0.24749	0.01649	0.00465	0.52895	0.45799	0.46229	0.003	0.01641	0.17204	0.42507	0.01761	0.01124
15.27	0.01102	0.05728	0.03248	0.05854	0.24667	0.01635	0.00303	0.55432	0.45901	0.46144	0.00174	0.01661	0.17187	0.42274	0.01814	0.01035
15.3	0.01053	0.05849	0.0324	0.05822	0.24597	0.01914	0.00281	0.57099	0.4589	0.46421	0.00415	0.01749	0.17227	0.42267	0.01773	0.01061
15.33	0.01	0.05764	0.03366	0.05438	0.24814	0.01985	0.00281	0.60463	0.45784	0.46336	0.00778	0.01677	0.17207	0.42306	0.01919	0.01025
15.36	0.01137	0.05728	0.03291	0.0553	0.24802	0.01742	0.00281	0.60463	0.4494	0.46828	0.000118537	0.01741	0.1708	0.42124	0.01675	0.00958
15.39	0.01162	0.05867	0.03303	0.05602	0.24681	0.01857	0.00357	0.62271	0.41694	0.4707	0.00277	0.02192	0.17021	0.42292	0.0158	0.00933
15.42	0.01102	0.0554	0.03378	0.05965	0.24828	0.01753	0.00411	0.63335	0.29334	0.47427	0.000592683	0.0218	0.17134	0.42292	0.01773	0.00981
15.45	0.01	0.05786	0.03615	0.05762	0.24833	0.01896	0.00303	0.64354	0.22417	0.47356	0.000592683	0.0218	0.16908	0.42031	0.01694	0.00856
15.48	0.00993	0.0601	0.03663	0.06532	0.2485	0.01653	0.00338	0.65788	0.14503	0.47548	0.00225	0.02544	0.16824	0.42374	0.0177	0.00933
15.51	0.00912	0.06381	0.0369	0.06868	0.24645	0.01735	0.0025	0.67126	0.08304	0.47365	0.000316097	0.02412	0.16931	0.42199	0.01871	0.00738
15.54	0.01053	0.06225	0.03702	0.07271	0.24661	0.01807	0.00332	0.67746	0.074	0.4745	0.000632195	0.02428	0.16878	0.42135	0.01846	0.00837
15.57	0.00817	0.05916	0.03872	0.07934	0.24738	0.01835	0.003	0.66104	0.10526	0.47548	0.00154	0.02264	0.16782	0.42342	0.01568	0.01115
15.6	0.0075	0.06202	0.03801	0.08206	0.24619	0.01581	0.00335	0.65229	0.10571	0.47356	0.000632195	0.02448	0.16776	0.42231	0.01625	0.01137
15.63	0.00535	0.05983	0.03766	0.08513	0.24495	0.01599	0.00341	0.6436	0.08554	0.4774	0.00107	0.02599	0.16776	0.42127	0.019	0.01013
15.66	0.0095	0.05845	0.03797	0.08437	0.24447	0.01764	0.00351	0.64373	0.08737	0.47588	0.00158	0.0242	0.16706	0.42363	0.01739	0.00952
15.69	0.00898	0.06104	0.03797	0.08381	0.24794	0.01599	0.00357	0.64114	0.09586	0.47427	0.00146	0.02484	0.16604	0.42206	0.01716	0.00965
15.72	0.00655	0.06126	0.03722	0.08541	0.24608	0.01495	0.00303	0.63951	0.13944	0.4774	0.000118537	0.02412	0.16604	0.42199	0.01628	0.00981
15.75	0.00817	0.06037	0.03805	0.08669	0.24771	0.01817	0.00269	0.63823	0.16971	0.47503	0.00277	0.02452	0.16785	0.42156	0.01758	0.00917
15.78	0.00933	0.06216	0.03766	0.08453	0.24704	0.0166	0.00379	0.63801	0.22801	0.47226	0.00328	0.02352	0.16562	0.4236	0.01735	0.01003
15.81	0.0081	0.06229	0.03683	0.08389	0.24661	0.01617	0.00389	0.63731	0.25793	0.47642	0.00166	0.02384	0.16782	0.42299	0.01795	0.01134
15.84	0.00789	0.06086	0.03789	0.08393	0.24574	0.01685	0.00357	0.63462	0.35896	0.47508	0.00158	0.02703	0.1648	0.42142	0.01818	0.00965
15.87	0.00831	0.06153	0.03734	0.08401	0.24692	0.01703	0.00386	0.63319	0.40536	0.47615	0.00198	0.02739	0.1661	0.42081	0.01925	0.00968
15.9	0.00609	0.06014	0.03773	0.08621	0.24876	0.01756	0.0037	0.63197	0.42109	0.47302	0.000118537	0.02619	0.1661	0.4231	0.02067	0.00869
15.93	0.00887	0.05818	0.03754	0.08425	0.24802	0.0176	0.00382	0.63223	0.38283	0.47535	0.00545	0.02384	0.16351	0.42399	0.0189	0.00949
15.96	0.00644	0.06086	0.0371	0.08413	0.24501	0.01596	0.00373	0.63402	0.38054	0.47423	0.00383	0.0248	0.16351	0.42399	0.01855	0.00952
15.99	0.00771	0.05845	0.03738	0.08313	0.24698	0.01603	0.0031	0.63747	0.37311	0.47123	0.00383	0.023	0.16464	0.42403	0.01786	0.00993
16.02	0.00929	0.05697	0.0375	0.08241	0.24695	0.01495	0.00322	0.64041	0.36604	0.47271	0.00138	0.02372	0.16435	0.42428	0.01786	0.01009
16.05	0.00831	0.0593	0.03766	0.08465	0.24628	0.0201	0.00278	0.65095	0.35988	0.47544	0.000869268	0.02432	0.16387	0.4216	0.01701	0.00917
16.08	0.00884	0.05809	0.03742	0.08377	0.24571	0.01728	0.00341	0.67145	0.3597	0.47705	0.00419	0.02563	0.1641	0.42338	0.01802	0.00974
16.11	0.00764	0.06028	0.03762	0.08206	0.246	0.02071	0.00341	0.69541	0.35569	0.47338	0.00533	0.02472	0.16393	0.42507	0.01887	0.01057
16.14	0.00785	0.05845	0.03781	0.08138	0.24571	0.01685	0.00256	0.70813	0.35583	0.47459	0.00296	0.02412	0.16171	0.42517	0.01726	0.0091
16.17	0.01003	0.0588	0.0373	0.08237	0.24557	0.01771	0.00338	0.69436	0.35245	0.47696	0.00194	0.02599	0.16309	0.42285	0.02055	0.00984
16.2	0.00855	0.05603	0.03758	0.08385	0.24676	0.01789	0.0036	0.68455	0.35164	0.47602	0.00209	0.02631	0.16393	0.4241	0.01837	0.01105
16.23	0.00912	0.05831	0.03635	0.07902	0.24602	0.01599	0.0031	0.67893	0.34953	0.47687	0.00090878	0.02276	0.16081	0.42317	0.01938	0.00894
16.26	0.00891	0.05889	0.03671	0.08014	0.24566	0.01753	0.00272	0.67558	0.34298	0.47432	0.000948292	0.0218	0.16168	0.42435	0.01634	0.00933
16.29	0.00796	0.06014	0.03714	0.0805	0.2449	0.01674	0.00288	0.67034	0.14299	0.47673	0.000869268	0.02456	0.16233	0.42439	0.01603	0.01112
16.32	0.00686	0.06086	0.03679	0.08102	0.24512	0.01767	0.00278	0.66845	0.10652	0.47763	0.00178	0.02787	0.16396	0.42163	0.01723	0.01
16.35	0.00845	0.0639	0.03821	0.08317	0.24594	0.01756	0.00297	0.66513	0.03313	0.4821	0.00245	0.02899	0.16168	0.42299	0.01663	0.0107
16.38	0.00679	0.06234	0.03821	0.08325	0.24667	0.01753	0.00414	0.66206	0.17619	0.47977	0.00269	0.02771	0.15988	0.42088	0.01682	0.00981
16.41	0.00774	0.06475	0.03679	0.10158	0.24738	0.01807	0.00284	0.66366	0.20118	0.4829	0.00178	0.02863	0.15988	0.4227	0.01878	0.00936
16.44	0.0057	0.05885	0.03781	0.10158	0.24566	0.0157	0.0031	0.66283	0.19094	0.48241	0.00277	0.02863	0.15999	0.4236	0.01723	0.00977
16.47	0.00503	0.05469	0.03742	0.15988	0.24743	0.01778	0.00316	0.65925	0.18816	0.4808	0.000632195	0.02703	0.16128	0.42342	0.02007	0.01169
16.5	0.00634	0.05675	0.03979	0.19869	0.2465	0.01971	0.00275	0.66034	0.1851	0.48107	0.0036	0.02747	0.16044	0.42363	0.01637	0.00827
16.53	0.00827	0.05827	0.03876	0.27899	0.24715	0.01699	0.00313	0.6612	0.18436	0.47937	0.00277	0.02803	0.16081	0.42152	0.01764	0.00872
16.56	0.00764	0.0546	0.0388	0.35366	0.24642	0.01685	0.00319	0.6589	0.18175	0.47798	0.00154	0.02587	0.15982	0.42653	0.01789	0.01096
16.59	0.00588	0.05514	0.03963	0.43719	0.2467	0.01728	0.00433	0.65909	0.18084	0.48089	0.000118537	0.02679	0.16021	0.42471	0.01764	0.01163
16.62	0.00359	0.05648	0.04078	0.51281	0.24473	0.01928	0.00303	0.65759	0.18207	0.47982	0.0019	0.02855	0.15855	0.42471	0.01603	0.00997
16.65	0.000211215	0.05518	0.04022	0.51737	0.24597	0.01599	0.00294	0.65647	0.18186	0.48103	0.000513658	0.02783	0.15993	0.42489	0.01919	0.01054
16.68	0.00257	0.05447	0.04007	0.5081	0.24577	0.01721	0.00335	0.65555	0.18143	0.4787	0.00055317	0.02847	0.15844	0.42471	0.01776	0.00831
16.71	0.000774456	0.05464	0.04074	0.50307	0.24605	0.01653	0.00313	0.65468	0.18224	0.4766	0.000869268	0.02815	0.15864	0.4216	0.01599	0.00946
16.74	0.000844861	0.0563	0.04141	0.49864	0.24614	0.01739	0.00313	0.65504	0.18091	0.48299	0.00111	0.02711	0.15799	0.42317	0.01821	0.00955
16.77	0.000352026	0.05697	0.03979	0.49541	0.24425	0.01485	0.00291	0.65184	0.18175	0.47866	0.000829756	0.02711	0.15551	0.42439	0.02045	0.00997
16.8	0.000352026	0.05697	0.03951	0.49433	0.24597	0.01617	0.00307	0.6498	0.17996	0.47995	0.00126	0.03071	0.15838	0.42174	0.02061	0.01182
16.83	0.00306	0.05643	0.03892	0.48918	0.24439	0.01803	0.00376	0.64932	0.19214	0.47959	0.00352	0.02719	0.15776	0.42389	0.01758	0.0091
16.86	0.000774456	0.058	0.03947	0.51234	0.24704	0.01764	0.00329	0.64676	0.25029	0.47901	0.00174	0.02679	0.15644	0.42381	0.01862	0.01041
16.89	0.00232	0.05603	0.03947	0.53046	0.2465	0.01706	0.00348	0.64564	0.29116	0.47968	0.000395122	0.02819	0.15627	0.42449	0.01729	0.00955
16.92	0.00123	0.05518	0.03983	0.55817	0.24329	0.01789	0.00341	0.64673	0.31527	0.47669	0.00249	0.02603	0.15512	0.41913	0.01672	0.0099
16.95	0.000915266	0.05831	0.04097	0.62657	0.24363	0.01681	0.00275	0.64414	0.36442	0.47991	0.00253	0.02763	0.15512	0.41913	0.01761	0.0107
16.98	0.000880064	0.05366	0.03939	0.68735	0.24521	0.01603	0.00288	0.64504	0.38093	0.48111	0.00344	0.02903	0.15286	0.42446	0.01855	0.01246
17.01	0.00162	0.05795	0.03912	0.72931	0.24633	0.0157	0.00351	0.64226	0.38744	0.47843	0.00055317	0.02887	0.15427	0.42431	0.01672	0.01121
17.04	0.00141	0.05608	0.03951	0.75067	0.24509	0.01313	0.00297	0.64318	0.38195	0.4804	0.00601	0.03007	0.1532	0.42378	0.01802	0.00891
17.07	0.0031	0.05415	0.04145	0.72444	0.24391	0.01782	0.00376	0.6429	0.38367	0.4834	0.000750731	0.02927	0.15441	0.4227	0.01931	0.01099
17.1	0.00401	0.05688	0.04176	0.70907	0.244	0.01792	0.00395	0.6413	0.40772	0.48782	0.00901	0.03182	0.15393	0.42392	0.01953	0.01048
17.13	0.00767	0.05594	0.04141	0.69789	0.2436	0.0166	0.00382	0.6405	0.41916	0.48702	0.00577	0.03482	0.1536	0.42381	0.01517	0.00974
17.16	0.00972	0.05438	0.04074	0.6909	0.24535	0.01892	0.00319	0.64079	0.43549	0.48827	0.00312	0.04504	0.15199	0.42235	0.02149	0.00834
17.19	0.01394	0.05885	0.04066	0.68259	0.24467	0.01832	0.0031	0.63833	0.44936	0.49024	0.00585	0.05219	0.15078	0.42499	0.01685	0.01057
17.22	0.0107	0.05952	0.04074	0.67613	0.2458	0.01574	0.00281	0.64009	0.45869	0.49265	0.00755	0.0585	0.15117	0.42542	0.01729	0.01051
17.25	0.0107	0.05907	0.04074	0.67381	0.24298	0.01617	0.00294	0.64066	0.47717	0.4939	0.00601	0.06433	0.15213	0.42245	0.01748	0.00949
17.28	0.01362	0.0559	0.04007	0.67329	0.24459	0.01703	0.0037	0.63881	0.48822	0.49203	0.00719	0.07754	0.15008	0.42292	0.01827	0.01016
17.31	0.0113	0.05813	0.04058	0.7149	0.24439	0.01706	0.00345	0.63734	0.49431	0.49198	0.00415	0.08213	0.14985	0.42206	0.01818	0.00843
17.34	0.01155	0.05764	0.04038	0.74624	0.24436	0.01524	0.00335	0.63747	0.4953	0.49444	0.00877	0.07906	0.15047	0.42424	0.01634	0.01032
17.37	0.01197	0.05983	0.04014	0.78597	0.24332	0.01882	0.00262	0.63721	0.49245	0.49462	0.00636	0.08058	0.14946	0.42385	0.01852	0.01156
17.4	0.01053	0.06019	0.03971	0.81201	0.24591	0.01824	0.00338	0.63523	0.49308	0.4965	0.00296	0.08018	0.14948	0.42542	0.01672	0.00815
17.43	0.01112	0.05786	0.03987	0.82311	0.24552	0.01596	0.00259	0.63482	0.48984	0.49712	0.00506	0.08625	0.14901	0.42224	0.01811	0.01086
17.46	0.01204	0.05751	0.0407	0.84734	0.24481	0.01617	0.00237	0.63529	0.4903	0.49672	0.00514	0.09256	0.14926	0.42056	0.01742	0.00955
17.49	0.01035	0.06064	0.04062	0.85166	0.24408	0.01706	0.00294	0.63574	0.49206	0.49663	0.00691	0.10657	0.1494	0.42385	0.02029	0.0115
17.52	0.01165	0.05804	0.0405	0.85665	0.24284	0.01864	0.00341	0.63264	0.49224	0.499	0.00743	0.11863	0.14915	0.42127	0.01745	0.01303
17.55	0.012	0.05876	0.04066	0.83908	0.2458	0.0171	0.00335	0.63319	0.48998	0.49359	0.00699	0.12789	0.14948	0.42453	0.01622	0.01559
17.58	0.01197	0.06006	0.04038	0.82263	0.24484	0.01735	0.00373	0.63402	0.49125	0.4952	0.00553	0.13632	0.14932	0.42546	0.01776	0.01719
17.61	0.01479	0.05599	0.0403	0.81796	0.24467	0.01756	0.00354	0.63603	0.49072	0.49686	0.00221	0.15389	0.1483	0.42557	0.01631	0.0184
17.64	0.02348	0.05813	0.0401	0.8142	0.24405	0.01803	0.00351	0.63223	0.49139	0.49735	0.00217	0.17888	0.14712	0.42456	0.01707	0.01929
17.67	0.02802	0.05728	0.04101	0.81277	0.24571	0.01563	0.00269	0.63398	0.48984	0.49721	0.00474	0.18124	0.14782	0.42782	0.01729	0.02246
17.7	0.03605	0.05943	0.04176	0.80594	0.24464	0.01828	0.00329	0.63309	0.49238	0.50021	0.00684	0.18164	0.14571	0.42707	0.01634	0.02645
17.73	0.03513	0.05675	0.04184	0.80769	0.2429	0.01939	0.00316	0.6306	0.49185	0.499	0.0045	0.18419	0.14506	0.42575	0.01533	0.02629
17.76	0.03457	0.0576	0.04078	0.80586	0.2456	0.01817	0.00326	0.63482	0.49016	0.50231	0.00526	0.20272	0.14467	0.4241	0.01818	0.02581
17.79	0.03591	0.05854	0.04228	0.8029	0.24439	0.01467	0.00326	0.63216	0.49048	0.50097	0.00553	0.21498	0.1474	0.42846	0.01751	0.02696
17.82	0.03401	0.05907	0.0409	0.80031	0.24518	0.01642	0.00433	0.63034	0.49203	0.50535	0.01181	0.23371	0.14422	0.42879	0.01637	0.02658
17.85	0.03457	0.0593	0.04046	0.79671	0.24397	0.01685	0.00389	0.63108	0.48963	0.50321	0.00751	0.29835	0.14365	0.42707	0.01726	0.02552
17.88	0.03478	0.05925	0.04169	0.79388	0.24416	0.0171	0.00367	0.63121	0.48932	0.49838	0.00573	0.36356	0.14208	0.42557	0.01726	0.02795
17.91	0.03189	0.05961	0.04137	0.79088	0.2434	0.01835	0.00351	0.63047	0.48787	0.50334	0.00597	0.42381	0.14036	0.42743	0.0172	0.0252
17.94	0.03464	0.05903	0.04125	0.78797	0.24481	0.01503	0.00338	0.62974	0.4866	0.50182	0.0077	0.54236	0.14244	0.42628	0.01998	0.02734
17.97	0.03242	0.05988	0.04054	0.79128	0.24402	0.01817	0.00345	0.62986	0.48763	0.49999	0.00103	0.53773	0.13982	0.4266	0.01656	0.02645
18	0.0346	0.06269	0.04038	0.78641	0.24571	0.01442	0.00389	0.62846	0.47963	0.50133	0.00332	0.52903	0.1416	0.42507	0.01543	0.02738
18.03	0.03478	0.06225	0.04188	0.78489	0.24476	0.01524	0.00319	0.62648	0.47714	0.50025	0.00648	0.52268	0.13977	0.42575	0.02001	0.02824
18.06	0.03559	0.05813	0.04192	0.78581	0.24228	0.01803	0.00395	0.62986	0.47678	0.50052	0.00292	0.52192	0.13982	0.42632	0.01754	0.0268
18.09	0.03559	0.05997	0.04117	0.7821	0.24667	0.01871	0.00408	0.62431	0.44711	0.50267	0.00312	0.51725	0.13754	0.42825	0.01811	0.0267
18.12	0.03386	0.05563	0.03955	0.7827	0.24357	0.01724	0.00357	0.62517	0.31165	0.50517	0.00304	0.51805	0.1378	0.42818	0.01618	0.02562
18.15	0.03323	0.05715	0.04026	0.77427	0.24422	0.01613	0.00284	0.62411	0.26814	0.50423	0.00221	0.52843	0.13757	0.42728	0.01808	0.02603
18.18	0.03566	0.05746	0.04014	0.76804	0.24498	0.01646	0.00332	0.62625	0.20611	0.50115	0.00103	0.57746	0.13492	0.4275	0.01827	0.02757
18.21	0.03411	0.05742	0.04034	0.76445	0.24569	0.01739	0.00303	0.6245	0.20879	0.5024	0.0019	0.65045	0.13622	0.43072	0.01492	0.02785
18.24	0.03348	0.05786	0.04169	0.76313	0.24394	0.01599	0.00316	0.62418	0.22118	0.50553	0.00202	0.67537	0.13583	0.43136	0.01669	0.02619
18.27	0.03284	0.05697	0.04169	0.72676	0.24462	0.01724	0.00376	0.62258	0.2278	0.5037	0.00454	0.80139	0.13583	0.4354	0.01517	0.02619
18.3	0.0364	0.05397	0.04184	0.59072	0.24391	0.01667	0.00316	0.62181	0.23688	0.50312	0.00585	0.80422	0.13583	0.4354	0.01517	0.02929
18.33	0.03232	0.06108	0.04034	0.49193	0.24543	0.01756	0.0042	0.623	0.23927	0.50262	0.00446	0.76649	0.13498	0.43433	0.01682	0.03233
18.36	0.03541	0.05764	0.04034	0.4304	0.24493	0.01728	0.00424	0.62239	0.24047	0.50285	0.00518	0.75946	0.13599	0.43433	0.01682	0.03233
18.39	0.03394	0.05804	0.04082	0.36284	0.24349	0.01789	0.00348	0.62402	0.24343	0.5054	0.00403	0.7573	0.13481	0.43358	0.01688	0.0384
18.42	0.03334	0.058	0.04129	0.36348	0.24377	0.01596	0.00373	0.62073	0.22023	0.50231	0.00446	0.75335	0.13399	0.43494	0.01438	0.04306
18.45	0.0364	0.05983	0.04093	0.36751	0.24476	0.01596	0.00389	0.62175	0.19418	0.50513	0.00348	0.79484	0.13591	0.43515	0.01644	0.04581
18.48	0.03682	0.05715	0.04228	0.36839	0.24338	0.01774	0.00408	0.6228	0.18513	0.50191	0.00387	0.83389	0.13225	0.43297	0.01704	0.05066
18.51	0.03534	0.05679	0.04244	0.36739	0.24411	0.01592	0.00348	0.6228	0.18302	0.50651	0.00245	0.88755	0.13414	0.43487	0.01505	0.05137
18.54	0.03337	0.0593	0.04208	0.36915	0.24521	0.01524	0.00379	0.61894	0.17482	0.50401	0.00186	0.92073	0.13354	0.43598	0.01492	0.05082
18.57	0.03422	0.05871	0.0424	0.36871	0.24557	0.01646	0.00351	0.62028	0.16644	0.50303	0.000395122	0.96322	0.13329	0.43444	0.01366	0.05022
18.6	0.03492	0.05706	0.04169	0.37194	0.24428	0.01742	0.00354	0.61894	0.18017	0.50607	0.00233	1.03445	0.13107	0.43641	0.01707	0.04996
18.63	0.03841	0.05554	0.04331	0.37386	0.24332	0.01746	0.00398	0.62054	0.18879	0.50495	0.00233	1.05558	0.13292	0.43591	0.01479	0.04865
18.66	0.03879	0.05581	0.04188	0.37386	0.24625	0.01824	0.00382	0.6198	0.19418	0.50795	0.00407	1.03377	0.13208	0.43698	0.01574	0.04916
18.69	0.04179	0.05701	0.04113	0.37234	0.24481	0.01742	0.0037	0.61958	0.19671	0.50723	0.0064	1.01876	0.13233	0.43551	0.01577	0.04938
18.72	0.04428	0.05786	0.04113	0.37071	0.24552	0.01746	0.00357	0.6207	0.19678	0.50526	0.00573	1.01109	0.12946	0.43501	0.01562	0.04954
18.75	0.0459	0.05876	0.0418	0.36975	0.24495	0.01943	0.00354	0.62012	0.19615	0.50714	0.00652	1.09239	0.12766	0.43784	0.01413	0.05127
18.78	0.04654	0.05916	0.04228	0.37102	0.24377	0.0146	0.00424	0.61757	0.21618	0.50638	0.00526	1.11803	0.12859	0.43676	0.01596	0.05066
18.81	0.0547	0.05773	0.04449	0.37482	0.24616	0.02	0.00401	0.61731	0.21586	0.50329	0.00119	1.16914	0.12752	0.43619	0.01489	0.0521
18.84	0.06336	0.05634	0.04508	0.37194	0.24476	0.02036	0.0031	0.61629	0.22308	0.50558	0.00597	1.23031	0.12766	0.43644	0.01533	0.05073
18.87	0.07882	0.05612	0.0439	0.3727	0.24538	0.01764	0.00411	0.61674	0.22956	0.50687	0.00462	1.20907	0.12884	0.43558	0.01552	0.0491
18.9	0.07871	0.05894	0.04232	0.37134	0.24594	0.01739	0.00382	0.61396	0.22477	0.50772	0.00138	1.19509	0.12853	0.43777	0.01653	0.04919
18.93	0.07794	0.05845	0.04255	0.3739	0.24529	0.01628	0.00376	0.61459	0.22424	0.5054	0.00632	1.29615	0.12935	0.43777	0.01457	0.04974
18.96	0.07681	0.05617	0.04133	0.37286	0.24518	0.01839	0.00408	0.61239	0.22561	0.50683	0.00506	1.25435	0.12614	0.43501	0.01631	0.04948
18.99	0.07695	0.05514	0.04149	0.37274	0.24388	0.01449	0.00382	0.61092	0.2266	0.50432	0.0036	1.24257	0.12484	0.43633	0.01593	0.04897
19.02	0.07498	0.05791	0.04334	0.37414	0.24563	0.01857	0.00316	0.61134	0.22875	0.50817	0.00237	1.23091	0.12563	0.43523	0.01754	0.04798
19.05	0.07709	0.05773	0.04394	0.37378	0.24546	0.01803	0.00297	0.61146	0.22952	0.50481	0.00553	1.22053	0.1222	0.43544	0.0183	0.05015
19.08	0.07755	0.05751	0.04398	0.3741	0.24602	0.01914	0.00389	0.6123	0.23058	0.50544	0.00605	1.23538	0.1222	0.43762	0.01413	0.04744
19.11	0.07572	0.05979	0.04244	0.37298	0.24374	0.01953	0.00354	0.61063	0.22769	0.50575	0.00261	1.27471	0.12245	0.43369	0.01501	0.05012
19.14	0.07593	0.05594	0.04362	0.37114	0.24366	0.01989	0.00348	0.60996	0.23191	0.51108	0.00399	1.31061	0.12214	0.43369	0.01776	0.04993
19.17	0.07745	0.05617	0.04192	0.37358	0.24566	0.01996	0.003	0.61012	0.23237	0.50732	0.00367	1.3818	0.1231	0.43802	0.01562	0.04827
19.2	0.07632	0.05862	0.04248	0.3741	0.24591	0.0176	0.00449	0.61006	0.23674	0.50893	0.00549	1.43315	0.12253	0.43365	0.01609	0.0483
19.23	0.07618	0.0576	0.04216	0.37202	0.24374	0.01935	0.00427	0.60984	0.2405	0.50745	0.0047	1.46869	0.12087	0.43333	0.01388	0.04996
19.26	0.07593	0.05773	0.04228	0.37446	0.2449	0.01935	0.00427	0.60984	0.26029	0.50718	0.00407	1.50283	0.12087	0.43587	0.01584	0.05031
19.29	0.07368	0.05764	0.04382	0.37434	0.24538	0.01696	0.00319	0.60891	0.26856	0.50642	0.00221	1.52343	0.12101	0.43741	0.01808	0.05622
19.32	0.07871	0.05854	0.04465	0.37318	0.24524	0.01792	0.00357	0.60741	0.26641	0.50227	0.00427	1.58935	0.12011	0.43798	0.01713	0.05967
19.35	0.08667	0.05809	0.04374	0.37282	0.246	0.01778	0.00379	0.60776	0.24529	0.50477	0	1.57266	0.12112	0.44091	0.01726	0.07047
19.38	0.09029	0.05845	0.04346	0.37262	0.24588	0.01642	0.00303	0.6077	0.2204	0.50294	0.000948292	1.539	0.11898	0.44091	0.01776	0.07794
19.41	0.09723	0.05536	0.04453	0.3731	0.24622	0.01613	0.00303	0.60702	0.20748	0.50562	0.00482	1.52395	0.11648	0.44159	0.01852	0.08331
19.44	0.09969	0.05764	0.04319	0.3725	0.24467	0.01867	0.00401	0.60661	0.21143	0.50414	0.00537	1.50167	0.11665	0.44256	0.01713	0.08836
19.47	0.11135	0.05836	0.04386	0.37438	0.24554	0.01685	0.00382	0.60789	0.21438	0.50553	0.00364	1.48865	0.11149	0.44395	0.01479	0.09915
19.5	0.13761	0.05688	0.04421	0.37007	0.24498	0.019	0.00386	0.60728	0.22216	0.50571	0.000395122	1.48067	0.10181	0.43351	0.01587	0.10171
19.53	0.16489	0.05786	0.04354	0.36999	0.24298	0.01946	0.00408	0.60785	0.22677	0.50571	0.0034	1.47611	0.10161	0.43558	0.01625	0.11733
19.56	0.30528	0.05831	0.0437	0.3751	0.24431	0.01728	0.00335	0.60645	0.22445	0.50312	0.00324	1.46082	0.1011	0.43644	0.01641	0.11723
19.59	0.29908	0.05769	0.04315	0.37402	0.24462	0.01617	0.00341	0.60514	0.22611	0.50446	0.00257	1.43738	0.10358	0.43616	0.01407	0.11602
19.62	0.29655	0.05818	0.0422	0.37282	0.24462	0.02	0.00392	0.60536	0.22554	0.50361	0.00245	1.29523	0.10251	0.43422	0.01343	0.11592
19.65	0.29186	0.05643	0.04224	0.37322	0.24574	0.01824	0.00474	0.60501	0.22392	0.50513	0.00158	0.95903	0.09865	0.43684	0.01445	0.1157
19.68	0.28922	0.0576	0.04358	0.37194	0.2454	0.01742	0.00335	0.60338	0.22561	0.50329	0.00194	0.58129	0.09933	0.43272	0.01464	0.11621
19.71	0.28704	0.05643	0.04342	0.3741	0.24656	0.01853	0.0043	0.60594	0.2248	0.50392	0.00217	0.36424	0.09516	0.43673	0.01451	0.11909
19.74	0.2843	0.05773	0.04358	0.37426	0.2449	0.01782	0.00354	0.60428	0.22449	0.50356	0.00332	0.3307	0.09674	0.43737	0.01571	0.12474
19.77	0.28584	0.05813	0.04402	0.37434	0.24405	0.01839	0.00338	0.60166	0.23181	0.49931	0.00090878	0.21466	0.0953	0.43691	0.01324	0.1302
19.8	0.28771	0.05804	0.04572	0.37314	0.24433	0.01789	0.00351	0.6044	0.2367	0.49712	0.00364	0.17585	0.09465	0.43501	0.01489	0.138
19.83	0.30366	0.05916	0.04445	0.37342	0.24383	0.0176	0.00316	0.60402	0.23646	0.49976	0.00273	0.16898	0.09375	0.43408	0.01612	0.14394
19.86	0.31397	0.0567	0.04504	0.37486	0.24312	0.01599	0.00307	0.60418	0.23786	0.49574	0.0032	0.17545	0.09212	0.43623	0.01312	0.16796
19.89	0.33196	0.05997	0.045	0.3713	0.24484	0.01749	0.00316	0.60325	0.23983	0.49538	0.00205	0.17309	0.09015	0.43766	0.01685	0.19102
19.92	0.34136	0.05688	0.04402	0.37222	0.24324	0.01714	0.00313	0.60198	0.23983	0.49766	0.00241	0.17361	0.08795	0.43594	0.01606	0.20712
19.95	0.39121	0.05894	0.04358	0.37286	0.24346	0.0191	0.00262	0.60418	0.08875	0.49949	0.000474146	0.16519	0.08632	0.43737	0.01723	0.23792
19.98	0.40986	0.05545	0.04453	0.3729	0.24402	0.01638	0.0036	0.60185	0.02957	0.49846	0.00233	0.16076	0.08339	0.43537	0.01571	0.27353
20.01	0.41497	0.05478	0.04568	0.3739	0.24335	0.01681	0.0036	0.60233	0.02577	0.50173	0.00134	0.15513	0.07685	0.43812	0.01239	0.33004
20.04	0.40564	0.05536	0.04631	0.37386	0.24431	0.01796	0.00405	0.60399	0.09723	0.50177	0.00288	0.15101	0.07736	0.43895	0.01369	0.34544
20.07	0.39892	0.05232	0.04485	0.37546	0.2438	0.01728	0.00199	0.60444	0.17429	0.50204	0.000592683	0.13572	0.07387	0.43651	0.01318	0.34157
20.1	0.39335	0.05845	0.04473	0.37318	0.24419	0.01674	0.00243	0.60089	0.21664	0.50052	0.000948292	0.13293	0.0668	0.43873	0.01375	0.33707
20.13	0.3886	0.05648	0.04564	0.3731	0.24422	0.01699	0.00335	0.60147	0.27902	0.50168	0.000276585	0.13097	0.06542	0.4349	0.01403	0.33426
20.16	0.38923	0.05625	0.04485	0.37362	0.24267	0.01735	0.00338	0.60147	0.29049	0.49914	0.00162	0.13193	0.06367	0.43966	0.01141	0.33209
20.19	0.38864	0.05795	0.04496	0.37242	0.24346	0.01803	0.0036	0.60147	0.27553	0.49873	0.00217	0.13316	0.0637	0.43927	0.01536	0.3393
20.22	0.38656	0.05836	0.04489	0.37246	0.24219	0.01832	0.00341	0.60019	0.26983	0.4969	0.00115	0.13536	0.06131	0.43812	0.01441	0.35269
20.25	0.38547	0.05527	0.04453	0.37314	0.24524	0.01821	0.0037	0.60016	0.26472	0.49408	0.00269	0.13289	0.05638	0.43905	0.0129	0.44037
20.28	0.39448	0.05608	0.04512	0.37582	0.24512	0.01703	0.00307	0.59936	0.26367	0.49815	0.00344	0.12777	0.04982	0.43823	0.01603	0.47507
20.31	0.42641	0.05505	0.04425	0.37454	0.24383	0.01807	0.00364	0.59936	0.26212	0.49596	0.00324	0.12027	0.0298	0.4397	0.01397	0.49755
20.34	0.44341	0.05536	0.045	0.37386	0.24484	0.01538	0.00316	0.5992	0.26008	0.49833	0.00367	0.11244	0.01594	0.4388	0.01606	0.57978
20.37	0.45116	0.0567	0.04489	0.37498	0.24431	0.01739	0.00303	0.59824	0.25642	0.49623	0.00565	0.10937	0.01003	0.44063	0.01302	0.61415
20.4	0.47263	0.0576	0.04453	0.37358	0.24332	0.01638	0.00288	0.5984	0.25444	0.49529	0.00229	0.09695	0.07415	0.44013	0.01451	0.63587
20.43	0.49248	0.05769	0.04437	0.37394	0.24293	0.01599	0.00354	0.59549	0.25406	0.49806	0.00387	0.0894	0.07956	0.4388	0.01419	0.69059
20.46	0.48734	0.05773	0.04587	0.37486	0.24233	0.01742	0.00351	0.59562	0.25356	0.49712	0.00344	0.08217	0.08328	0.43694	0.01397	0.69794
20.49	0.48206	0.05643	0.04406	0.37362	0.24433	0.01692	0.00389	0.59741	0.25339	0.49694	0.00186	0.07702	0.08404	0.44277	0.0147	0.68807
20.52	0.47319	0.05858	0.04508	0.37669	0.24259	0.0171	0.00373	0.59766	0.2493	0.49694	0.00103	0.07335	0.08508	0.44002	0.01324	0.71212
20.55	0.47502	0.06108	0.04449	0.37474	0.24239	0.01917	0.00338	0.59786	0.25138	0.49601	0.00348	0.07451	0.08665	0.44002	0.01324	0.71212
20.58	0.47006	0.05831	0.04449	0.37346	0.24445	0.01853	0.00291	0.59629	0.24997	0.49189	0.000987804	0.07327	0.08694	0.44131	0.014	0.80226
20.61	0.46925	0.05464	0.04457	0.37654	0.24456	0.01925	0.00335	0.59626	0.24695	0.49019	0.00253	0.07726	0.08871	0.44002	0.01324	0.84606
20.64	0.46957	0.05706	0.04461	0.37781	0.24377	0.01699	0.00338	0.5946	0.2467	0.49185	0.00399	0.07519	0.09609	0.44338	0.01603	0.89493
20.67	0.46619	0.05795	0.04449	0.37242	0.24487	0.01871	0.00329	0.59201	0.24677	0.49256	0.00486	0.07359	0.10059	0.44317	0.01343	0.94131
20.7	0.46576	0.05903	0.04477	0.37462	0.24546	0.01799	0.00335	0.59207	0.24424	0.4927	0.003	0.06513	0.10592	0.44513	0.01464	0.99974
20.73	0.46605	0.05666	0.04469	0.37374	0.244	0.01771	0.00335	0.59166	0.24195	0.48729	0.00122	0.05634	0.11048	0.44331	0.01543	1.0871
20.76	0.46348	0.05621	0.04445	0.37154	0.24419	0.01746	0.00408	0.59265	0.18165	0.4838	0.000158049	0.04955	0.11251	0.44088	0.01596	1.10058
20.79	0.46239	0.05518	0.04532	0.37522	0.24233	0.01782	0.00398	0.59163	0.07815	0.48433	3.95122e-05	0.0438	0.11456	0.44052	0.01492	1.10273
20.82	0.46087	0.05684	0.04611	0.37426	0.24391	0.0186	0.00364	0.58997	0.21843	0.48501	0.00142	0.03853	0.11546	0.44184	0.01416	1.06027
20.85	0.46151	0.05871	0.04548	0.37422	0.24501	0.01943	0.00338	0.5923	0.30147	0.49055	0.00162	0.03434	0.11859	0.44331	0.01429	1.04462
20.88	0.46063	0.05639	0.04457	0.3737	0.24445	0.01767	0.00367	0.58952	0.33168	0.48742	0.00395	0.03079	0.11704	0.4431	0.01378	1.03427
20.91	0.45714	0.05612	0.04496	0.37462	0.24608	0.01882	0.00351	0.58952	0.40377	0.48921	0.00375	0.03202	0.11676	0.44156	0.01536	1.02536
20.94	0.45922	0.0563	0.04406	0.37158	0.24386	0.01796	0.00376	0.59096	0.40025	0.49037	0.00304	0.03382	0.11603	0.44252	0.01536	1.02335
20.97	0.45425	0.05625	0.0441	0.3731	0.24324	0.01882	0.00335	0.58904	0.39775	0.49144	0.000316097	0.03386	0.11482	0.44002	0.01533	1.0176
21	0.45587	0.05451	0.04437	0.37202	0.24259	0.01731	0.00348	0.58843	0.39561	0.49261	0.00221	0.0327	0.11338	0.44041	0.0141	1.01102
21.03	0.45154	0.05594	0.04508	0.3733	0.24194	0.01746	0.00313	0.58993	0.39191	0.49118	0.00103	0.03518	0.11634	0.44059	0.01207	1.006
21.06	0.4508	0.05558	0.04552	0.37406	0.24326	0.0185	0.00284	0.59013	0.40029	0.4884	0.00371	0.03654	0.11642	0.44177	0.01587	1.00511
21.09	0.45091	0.05728	0.04445	0.3749	0.24391	0.01696	0.00414	0.59083	0.41824	0.49059	0.00198	0.03725	0.11569	0.44095	0.01407	1.00121
21.12	0.44933	0.05509	0.04489	0.37382	0.24363	0.01875	0.00379	0.59057	0.43665	0.49525	0.00194	0.03478	0.11561	0.44385	0.01258	0.99968
21.15	0.44978	0.05429	0.04504	0.37382	0.24233	0.0195	0.0025	0.59009	0.45137	0.49158	0.00526	0.03394	0.11366	0.44349	0.0141	1.00335
21.18	0.44929	0.0563	0.04429	0.36843	0.24174	0.01721	0.00338	0.59124	0.46481	0.49265	0.00158	0.03518	0.11369	0.44467	0.01511	1.02363
21.21	0.44757	0.0529	0.04576	0.36727	0.24253	0.0166	0.00354	0.5893	0.47196	0.49207	0.00537	0.0359	0.11546	0.44006	0.01473	1.04315
21.24	0.44341	0.05657	0.04579	0.36839	0.24467	0.01985	0.00395	0.58843	0.47752	0.49162	0.00245	0.03634	0.11806	0.44184	0.01476	1.05542
21.27	0.44563	0.05599	0.04516	0.36795	0.24383	0.01817	0.00316	0.58862	0.48509	0.49341	0.00273	0.03841	0.11423	0.44399	0.01448	1.06267
21.3	0.44197	0.05818	0.04496	0.36779	0.24259	0.01742	0.00373	0.58732	0.49555	0.49046	0.00431	0.04113	0.11783	0.44177	0.01524	1.06251
21.33	0.44197	0.05818	0.04485	0.35322	0.24202	0.01574	0.00354	0.58792	0.50466	0.4914	0.00198	0.04057	0.12194	0.44292	0.01233	1.04823
21.36	0.44415	0.05523	0.04417	0.33149	0.2411	0.01953	0.00398	0.5869	0.50241	0.48836	0.00119	0.04141	0.12701	0.44099	0.01549	0.86404
21.39	0.44605	0.05804	0.04493	0.33173	0.24295	0.01832	0.00382	0.58569	0.50248	0.49216	0.00454	0.03622	0.13005	0.44188	0.01375	0.84136
21.42	0.44239	0.0559	0.045	0.33054	0.24394	0.0176	0.00465	0.58316	0.49857	0.49212	0.00356	0.04217	0.13005	0.44313	0.01476	0.83606
21.45	0.44264	0.05934	0.0454	0.33249	0.2436	0.01717	0.00338	0.58415	0.49509	0.49292	0.00178	0.03989	0.13104	0.44302	0.01324	0.836
21.48	0.44172	0.05608	0.04473	0.33245	0.2427	0.0166	0.00322	0.58457	0.49484	0.48992	0.003	0.04085	0.13149	0.44116	0.01312	0.83462
21.51	0.4414	0.05482	0.04469	0.33046	0.24225	0.01882	0.00376	0.58339	0.49125	0.4897	0.00225	0.04408	0.13146	0.44195	0.01533	0.83271
21.54	0.43894	0.05679	0.04504	0.33213	0.24419	0.0166	0.00341	0.58121	0.49343	0.49194	0.00178	0.04185	0.13185	0.44456	0.01596	0.83517
21.57	0.4406	0.05317	0.04453	0.33173	0.24304	0.01896	0.00398	0.58383	0.49386	0.49431	0.00379	0.03985	0.13183	0.44242	0.01277	0.83475
21.6	0.44052	0.05482	0.04548	0.33417	0.24194	0.01746	0.00307	0.58323	0.49893	0.49229	0.0049	0.04085	0.13095	0.44295	0.01505	0.83529
21.63	0.44123	0.055	0.04568	0.33245	0.24416	0.01606	0.00379	0.58176	0.50583	0.49381	0.00411	0.03901	0.13025	0.4427	0.01388	0.83104
21.66	0.43982	0.0538	0.04504	0.33481	0.24309	0.01875	0.00408	0.5845	0.51579	0.49364	0.00684	0.04145	0.13047	0.44141	0.01337	0.83104
21.69	0.44588	0.05675	0.04524	0.33225	0.24343	0.01667	0.00262	0.58208	0.51959	0.4901	0.00486	0.04169	0.12845	0.44127	0.01299	0.83373
21.72	0.49748	0.05433	0.04481	0.33309	0.24332	0.01696	0.00313	0.58061	0.5223	0.4914	0.00403	0.04089	0.13087	0.4426	0.01511	0.83341
21.75	0.51026	0.05706	0.0452	0.33329	0.24495	0.01785	0.00354	0.58364	0.52568	0.48979	0.00379	0.03705	0.12994	0.44263	0.01514	0.83197
21.78	0.52765	0.05393	0.04647	0.33181	0.24571	0.01653	0.00341	0.5807	0.52202	0.48925	0.000790243	0.03246	0.13019	0.44184	0.01426	0.83271
21.81	0.53621	0.05344	0.04576	0.33345	0.24473	0.01678	0.00443	0.58214	0.5197	0.48805	0.00553	0.03107	0.12988	0.4393	0.01046	0.83271
21.84	0.55479	0.05728	0.04702	0.33453	0.24431	0.01746	0.00335	0.57834	0.51818	0.48872	0.00553	0.03138	0.12743	0.4402	0.01492	0.85334
21.87	0.56725	0.05679	0.04666	0.33764	0.24647	0.01789	0.00357	0.58077	0.52012	0.48849	0.00601	0.03003	0.12856	0.44295	0.01416	0.89311
21.9	0.55067	0.05599	0.04603	0.33732	0.24312	0.01889	0.0042	0.57821	0.52107	0.49019	0.00462	0.03178	0.13	0.44399	0.0152	0.97367
21.93	0.54082	0.05608	0.04607	0.34248	0.24343	0.01749	0.00313	0.5801	0.51765	0.48733	0.00364	0.02875	0.13892	0.44267	0.01337	1.05545
21.96	0.53768	0.05496	0.04607	0.33772	0.24273	0.01653	0.00373	0.57815	0.5172	0.48778	0.000750731	0.03087	0.13997	0.44245	0.0152	1.15617
21.99	0.53765	0.05639	0.04552	0.42537	0.24394	0.0186	0.00386	0.57828	0.51836	0.48827	0.00296	0.03035	0.13988	0.44488	0.01441	1.19942
22.02	0.53156	0.05773	0.04504	0.4504	0.24236	0.0176	0.00427	0.57866	0.51924	0.48934	0.00454	0.02867	0.14391	0.44152	0.01641	1.21664
22.05	0.52892	0.0576	0.04583	0.49185	0.24411	0.0171	0.00364	0.57808	0.51843	0.48755	0.00502	0.03134	0.14385	0.44134	0.01628	1.23328
22.08	0.52582	0.05889	0.04493	0.51238	0.24504	0.01796	0.00253	0.57895	0.51913	0.49122	0.00605	0.02983	0.15323	0.44367	0.01309	1.19974
22.11	0.52195	0.05894	0.04508	0.52491	0.24321	0.01756	0.0042	0.57831	0.52033	0.48867	0.00593	0.02975	0.15509	0.44388	0.01691	1.17936
22.14	0.51406	0.05809	0.04481	0.51828	0.24425	0.01782	0.00319	0.57626	0.51889	0.48876	0.00328	0.02875	0.15506	0.44199	0.01356	1.17284
22.17	0.50389	0.05777	0.04568	0.50702	0.24462	0.01699	0.00354	0.57527	0.51931	0.48755	0.00715	0.02951	0.15571	0.44073	0.01049	1.16514
22.2	0.50062	0.05974	0.04591	0.50647	0.24428	0.01603	0.00376	0.57821	0.51741	0.48773	0.00549	0.02903	0.15636	0.44345	0.01451	1.16016
22.23	0.50012	0.05661	0.04516	0.50367	0.24478	0.01689	0.00348	0.57713	0.51702	0.49064	0.00715	0.02947	0.15475	0.44331	0.01647	1.15546
22.26	0.49745	0.05684	0.04402	0.50467	0.2436	0.01767	0.00348	0.57658	0.51572	0.48952	0.00632	0.03059	0.15526	0.4437	0.0147	1.15601
22.29	0.49798	0.05827	0.04493	0.50187	0.24312	0.01839	0.00354	0.5769	0.51586	0.49158	0.00399	0.03059	0.15582	0.44285	0.01438	1.15272
22.32	0.49505	0.05934	0.04508	0.50215	0.24473	0.01782	0.00354	0.5769	0.51445	0.48778	0.00494	0.02839	0.15529	0.44331	0.01482	1.14457
22.35	0.49442	0.05478	0.04496	0.50124	0.24543	0.01696	0.00351	0.5762	0.51681	0.49086	0.00304	0.02883	0.15529	0.44331	0.01482	1.14457
22.38	0.49217	0.05813	0.04453	0.49732	0.24453	0.01689	0.00345	0.57725	0.51575	0.49247	0.00348	0.03055	0.15399	0.44249	0.0135	1.13901
22.41	0.49058	0.05617	0.0452	0.49341	0.24301	0.01524	0.00278	0.57607	0.5166	0.48764	0.00751	0.0313	0.15543	0.44299	0.01606	1.13735
22.44	0.4897	0.05795	0.04572	0.49233	0.24445	0.02007	0.00319	0.57588	0.51368	0.48934	0.00221	0.03067	0.15529	0.44177	0.01252	1.13361
22.47	0.4891	0.05639	0.04611	0.49017	0.24425	0.01742	0.0036	0.57566	0.51357	0.48925	0.00443	0.02963	0.15458	0.4417	0.01138	1.13055
22.5	0.48692	0.06095	0.04441	0.49928	0.24419	0.01528	0.00364	0.57601	0.51589	0.49288	0.00352	0.03366	0.1534	0.44124	0.01388	1.11624
22.53	0.48432	0.05827	0.04524	0.50567	0.24307	0.01857	0.00414	0.57559	0.51501	0.48782	0.0045	0.03745	0.153	0.44106	0.01429	1.11381
22.56	0.48446	0.06167	0.04481	0.5414	0.24273	0.01782	0.00335	0.57598	0.51522	0.4931	0.00719	0.04241	0.15326	0.43952	0.01539	0.87075
22.59	0.48227	0.05639	0.04425	0.57363	0.24493	0.01878	0.0031	0.57521	0.51403	0.49256	0.00273	0.04229	0.15419	0.44188	0.01359	0.73972
22.62	0.49519	0.05746	0.04382	0.60286	0.24281	0.01939	0.00341	0.57278	0.51649	0.49149	0.00529	0.04528	0.15137	0.44141	0.0134	0.46302
22.65	0.52244	0.05934	0.04493	0.66099	0.244	0.01864	0.00319	0.57077	0.51445	0.49471	0.00597	0.05127	0.1543	0.44002	0.014	0.40396
22.68	0.55187	0.0576	0.04524	0.66099	0.24374	0.01799	0.00319	0.57147	0.51403	0.49252	0.00209	0.05067	0.15303	0.44299	0.0147	0.3716
22.71	0.56982	0.05652	0.04572	0.70535	0.244	0.01832	0.00379	0.57211	0.51241	0.49283	0.00209	0.05418	0.1523	0.43848	0.0147	0.37725
22.74	0.60144	0.05773	0.04532	0.7159	0.24346	0.01767	0.00433	0.57262	0.51269	0.49381	0.00632	0.06317	0.15171	0.43809	0.01394	0.38198
22.77	0.62446	0.06001	0.04398	0.73949	0.24431	0.01828	0.00401	0.57042	0.51406	0.49283	0.00498	0.06353	0.15129	0.43891	0.01628	0.38476
22.8	0.65114	0.05831	0.04429	0.74492	0.24332	0.01764	0.0036	0.57102	0.51086	0.49381	0.00577	0.06405	0.15269	0.44188	0.01631	0.38827
22.83	0.67198	0.05871	0.04441	0.73406	0.24321	0.01892	0.00414	0.56898	0.51498	0.49243	0.00237	0.06489	0.15092	0.44048	0.01438	0.38997
22.86	0.70616	0.05719	0.04461	0.72053	0.24228	0.01653	0.00367	0.56901	0.51269	0.49372	0.00672	0.06361	0.15084	0.44038	0.0134	0.39067
22.89	0.68064	0.05728	0.04524	0.70911	0.24462	0.01613	0.00345	0.56773	0.51343	0.4982	0.00601	0.0696	0.1496	0.43977	0.01628	0.3946
22.92	0.67061	0.05688	0.04453	0.705	0.24346	0.01839	0.00364	0.56879	0.51213	0.50186	0.00541	0.07583	0.1496	0.43977	0.01653	0.39508
22.95	0.66906	0.05934	0.04461	0.69449	0.24233	0.01606	0.00278	0.56626	0.51403	0.5003	0.00735	0.08086	0.15081	0.43852	0.01574	0.397
22.98	0.66286	0.05563	0.04512	0.6901	0.24402	0.01731	0.00332	0.5669	0.51251	0.49659	0.00853	0.08285	0.15289	0.44227	0.01324	0.39888
23.01	0.66297	0.05697	0.04532	0.68571	0.24202	0.01681	0.00386	0.56658	0.51311	0.49556	0.00407	0.08437	0.15067	0.44127	0.01157	0.40067
23.04	0.65691	0.05965	0.04425	0.68459	0.24338	0.01724	0.00332	0.56438	0.51579	0.49618	0.00411	0.08948	0.15089	0.44195	0.01438	0.4008
23.07	0.65385	0.05737	0.04374	0.68399	0.24405	0.01799	0.00405	0.56128	0.51392	0.49601	0.00526	0.09188	0.14991	0.44116	0.01464	0.40016
23.1	0.64952	0.0563	0.04331	0.68088	0.24346	0.01807	0.00367	0.56218	0.51251	0.49721	0.00561	0.08928	0.14982	0.43884	0.01625	0.40255
23.13	0.65023	0.0601	0.04445	0.67665	0.24287	0.01624	0.0037	0.56374	0.51301	0.49489	0.00478	0.09144	0.14979	0.43973	0.0128	0.40319
23.16	0.6459	0.05997	0.04469	0.67373	0.24386	0.01817	0.00348	0.56355	0.51487	0.49292	0.00668	0.08904	0.15058	0.43948	0.01527	0.40501
23.19	0.64375	0.0588	0.04283	0.67377	0.24402	0.01792	0.00348	0.56432	0.51487	0.49328	0.00644	0.09072	0.15067	0.4392	0.01786	0.40358
23.22	0.64069	0.05947	0.0439	0.67325	0.24526	0.01717	0.0036	0.56361	0.516	0.49462	0.00612	0.08876	0.15255	0.4398	0.01688	0.40383
23.25	0.64016	0.06386	0.04382	0.68128	0.24208	0.01821	0.00332	0.56182	0.51177	0.49551	0.00565	0.0886	0.1496	0.43905	0.01385	0.40543
23.28	0.63787	0.06108	0.04429	0.73175	0.24293	0.01939	0.00291	0.56307	0.51047	0.49677	0.00743	0.09088	0.14985	0.44213	0.01514	0.40444
23.31	0.636	0.06001	0.04433	0.74768	0.24318	0.01799	0.00319	0.56243	0.51058	0.49547	0.00628	0.09248	0.15078	0.44163	0.01514	0.40444
23.34	0.62977	0.05943	0.04366	0.75622	0.24374	0.01764	0.00348	0.56377	0.51283	0.49694	0.00498	0.09922	0.14932	0.44127	0.0146	0.40584
23.37	0.62224	0.06037	0.04315	0.74528	0.24301	0.01896	0.00307	0.56304	0.51209	0.49703	0.00395	0.10549	0.14985	0.44159	0.01343	0.40524
23.4	0.61594	0.05871	0.04342	0.68635	0.24377	0.01932	0.00266	0.5623	0.51241	0.49753	0.00751	0.11376	0.15002	0.44099	0.01524	0.4061
23.43	0.59932	0.0567	0.04394	0.68675	0.24383	0.02036	0.00348	0.56218	0.51255	0.49936	0.0047	0.1255	0.15016	0.44052	0.01555	0.40744
23.46	0.58904	0.05858	0.04342	0.72839	0.24245	0.01731	0.00351	0.56074	0.51375	0.5007	0.00569	0.13037	0.15044	0.44156	0.01435	0.40821
23.49	0.58317	0.05988	0.04354	0.77591	0.24177	0.01832	0.00345	0.56403	0.51097	0.49735	0.00387	0.13987	0.14855	0.44166	0.01454	0.40811
23.52	0.58662	0.06082	0.04311	0.81181	0.24222	0.01621	0.00345	0.56198	0.51192	0.49556	0.00644	0.14175	0.14926	0.44242	0.01369	0.40517
23.55	0.58042	0.05777	0.04295	0.81129	0.24242	0.01932	0.00294	0.56192	0.51079	0.49878	0.00585	0.14139	0.15126	0.43698	0.01735	0.40437
23.58	0.58186	0.0588	0.0437	0.79288	0.24352	0.01946	0.00262	0.56004	0.5104	0.49914	0.00656	0.13876	0.15033	0.44324	0.01505	0.40597
23.61	0.58288	0.06113	0.04445	0.78262	0.24495	0.01703	0.003	0.56013	0.51163	0.50052	0.00589	0.14151	0.15109	0.44199	0.01321	0.40703
23.64	0.58144	0.06122	0.04319	0.77591	0.24225	0.01807	0.0037	0.55873	0.51153	0.49838	0.00522	0.14634	0.14996	0.43998	0.0171	0.40655
23.67	0.57475	0.05652	0.04307	0.77176	0.24529	0.0191	0.00243	0.55834	0.51005	0.49999	0.00826	0.16227	0.1476	0.43977	0.01353	0.40607
23.7	0.57602	0.05831	0.04283	0.76952	0.24281	0.01671	0.00341	0.5577	0.50952	0.50151	0.00557	0.18036	0.14974	0.44091	0.01381	0.4068
23.73	0.57169	0.0605	0.04252	0.76697	0.24386	0.01646	0.00329	0.55505	0.50818	0.50092	0.00703	0.18591	0.1505	0.43802	0.01489	0.40725
23.76	0.57338	0.05786	0.04331	0.76824	0.24501	0.0166	0.00338	0.55518	0.50625	0.50218	0.00608	0.19949	0.14892	0.44013	0.01457	0.40722
23.79	0.57099	0.05894	0.04255	0.76313	0.24419	0.01642	0.00228	0.55377	0.5072	0.50182	0.00731	0.26537	0.14985	0.44163	0.01549	0.40904
23.82	0.57458	0.05818	0.04331	0.75958	0.24366	0.01721	0.00234	0.55115	0.49847	0.50356	0.00929	0.33333	0.14968	0.43945	0.01634	0.40843
23.85	0.57053	0.06037	0.0439	0.76094	0.2438	0.01631	0.00367	0.55176	0.48316	0.50347	0.00352	0.35302	0.14819	0.44063	0.01685	0.40466
23.88	0.57053	0.06037	0.0439	0.76094	0.24388	0.01556	0.00354	0.55429	0.4539	0.50379	0.00281	0.35154	0.14909	0.44063	0.01685	0.40466
23.91	0.56901	0.06028	0.04402	0.75718	0.2436	0.01689	0.00354	0.5525	0.39371	0.50213	0.00435	0.35122	0.14822	0.44027	0.01546	0.40667
23.94	0.57077	0.0601	0.04354	0.75622	0.24428	0.01839	0.00345	0.55333	0.34569	0.5028	0.00403	0.36028	0.14948	0.4412	0.01302	0.40476
23.97	0.57	0.06278	0.04315	0.75375	0.24231	0.01946	0.00303	0.55087	0.34569	0.5028	0.00403	0.36028	0.14878	0.44073	0.01372	0.4
24	0.56961	0.05643	0.04342	0.75411	0.2438	0.01875	0.00351	0.55278	0.2637	0.50021	0.00533	0.43503	0.1492	0.44163	0.01669	0.3855
24.03	0.56965	0.0601	0.04287	0.75535	0.24552	0.01824	0.00319	0.55128	0.27729	0.50294	0.00174	0.47328	0.14985	0.43945	0.01154	0.36607
24.06	0.56637	0.05782	0.04323	0.75251	0.24473	0.01989	0.00332	0.55058	0.29127	0.50432	0.00454	0.62026	0.14985	0.43945	0.01154	0.36607
24.09	0.56525	0.05867	0.04358	0.75215	0.24473	0.01989	0.00386	0.54937	0.30644	0.50352	0.00593	0.66139	0.15041	0.4392	0.01476	0.34934
24.12	0.56592	0.06041	0.04311	0.75431	0.24386	0.01925	0.00291	0.55154	0.3107	0.50692	0.00454	0.71083	0.14909	0.44127	0.0141	0.34614
24.15	0.48773	0.05764	0.04319	0.75251	0.24191	0.01731	0.003	0.54991	0.32179	0.50401	0.000158049	0.71925	0.14782	0.44141	0.01359	0.34336
24.18	0.44316	0.05867	0.0424	0.75099	0.24363	0.02003	0.00345	0.55234	0.32503	0.50356	0.00494	0.70236	0.14771	0.43991	0.01492	0.34866
24.21	0.26764	0.06006	0.04086	0.74996	0.2436	0.01703	0.00307	0.55106	0.32738	0.5066	0.00494	0.69429	0.14932	0.44066	0.01498	0.35116
24.24	0.17964	0.06234	0.04137	0.74844	0.2436	0.01592	0.00329	0.55048	0.32749	0.50365	0.00284	0.68874	0.14999	0.44381	0.01378	0.35307
24.27	0.15088	0.05979	0.04133	0.74736	0.24442	0.0151	0.00417	0.54927	0.31175	0.50338	0.00407	0.6804	0.14802	0.44274	0.01372	0.35346
24.3	0.09674	0.05813	0.04129	0.73854	0.24431	0.02018	0.00338	0.55004	0.30376	0.50495	0.0034	0.67888	0.14746	0.44027	0.01422	0.3555
24.33	0.07093	0.05992	0.04113	0.7385	0.24183	0.01875	0.00316	0.54767	0.26222	0.50727	0.00103	0.66183	0.14782	0.44084	0.01501	0.35681
24.36	0.07509	0.0605	0.04105	0.67309	0.24346	0.01799	0.0036	0.55087	0.2209	0.50526	0.00154	0.64921	0.14579	0.43991	0.01514	0.35885
24.39	0.07868	0.05715	0.0418	0.49361	0.24309	0.01685	0.00357	0.55004	0.20847	0.50553	0.000948292	0.64582	0.14419	0.44009	0.01558	0.36103
24.42	0.08146	0.0559	0.04129	0.37941	0.24309	0.01685	0.00345	0.54764	0.19548	0.5062	0.00090878	0.65213	0.14813	0.44124	0.01252	0.36151
24.45	0.08589	0.05697	0.04046	0.30858	0.24174	0.01703	0.00439	0.54834	0.21153	0.50803	0.00035561	0.69769	0.14915	0.44084	0.01549	0.36214
24.48	0.08572	0.05786	0.04078	0.27799	0.24256	0.01689	0.00326	0.54777	0.21681	0.5071	0.00324	0.78513	0.14824	0.44109	0.0159	0.36077
24.51	0.08699	0.05688	0.04097	0.25475	0.2429	0.02014	0.00408	0.54831	0.2178	0.50441	0.00399	0.9078	0.14689	0.44156	0.01261	0.3616
24.54	0.08734	0.05782	0.03884	0.23962	0.24397	0.01867	0.00408	0.54809	0.22991	0.50441	0.00676	1.01297	0.14667	0.4402	0.0146	0.36317
24.57	0.08308	0.0567	0.03801	0.247	0.24276	0.0176	0.00307	0.5485	0.2367	0.50674	0.00138	1.06376	0.14853	0.44099	0.01501	0.3623
24.6	0.06889	0.0593	0.03896	0.24644	0.24208	0.01892	0.00272	0.54924	0.24311	0.50799	0.00225	1.03373	0.14743	0.4393	0.01375	0.36083
24.63	0.06502	0.05827	0.03876	0.25279	0.24366	0.01431	0.00411	0.54924	0.2467	0.50799	0.00284	1.02036	0.14982	0.44048	0.01375	0.36083
24.66	0.05889	0.05657	0.03888	0.25367	0.24171	0.01746	0.00357	0.54905	0.24688	0.50602	0.00249	1.01601	0.14881	0.44056	0.014	0.36186
24.69	0.05668	0.05836	0.03785	0.25371	0.24391	0.0156	0.00392	0.54828	0.24793	0.50696	0.00055317	1.0192	0.1487	0.4392	0.01495	0.36071
24.72	0.05104	0.05786	0.03908	0.25455	0.24442	0.01703	0.00275	0.54914	0.24853	0.50853	0.00103	1.19445	0.14774	0.44056	0.01438	0.3631
24.75	0.04062	0.055	0.03872	0.25291	0.24476	0.01724	0.00281	0.54656	0.25437	0.50803	0.0062	1.26305	0.14934	0.43948	0.01467	0.36406
24.78	0.03594	0.05697	0.03955	0.25499	0.24411	0.0166	0.00335	0.54988	0.27102	0.50973	0.00356	1.32706	0.14836	0.44238	0.01182	0.36218
24.81	0.03126	0.05397	0.03809	0.25707	0.24332	0.01724	0.0036	0.54371	0.27842	0.50991	0.00352	1.45507	0.14836	0.44238	0.01482	0.36298
24.84	0.03094	0.05737	0.03797	0.25571	0.2458	0.0166	0.00284	0.54512	0.28123	0.50481	0.0019	1.50494	0.14861	0.44081	0.01862	0.36313
24.87	0.0327	0.05572	0.03931	0.25906	0.24552	0.01663	0.00373	0.54825	0.28419	0.50365	0.00288	1.55258	0.14771	0.4392	0.01422	0.36326
24.9	0.03253	0.05751	0.03951	0.26146	0.24464	0.01853	0.00284	0.5487	0.26599	0.50428	0.00486	1.56228	0.14703	0.44084	0.01678	0.36563
24.93	0.03464	0.05545	0.03951	0.25858	0.24447	0.01739	0.00322	0.54643	0.25775	0.5075	0.00352	1.50243	0.14706	0.43938	0.01682	0.36333
24.96	0.03372	0.05478	0.03876	0.25946	0.24439	0.01968	0.00316	0.54432	0.23871	0.50468	0.00182	1.49776	0.14748	0.44084	0.01533	0.36547
24.99	0.0352	0.0584	0.03904	0.2607	0.2427	0.01717	0.00259	0.54601	0.20382	0.50414	0.00253	1.47887	0.14906	0.44027	0.01549	0.36502
25.02	0.03453	0.055	0.03979	0.26118	0.24171	0.01617	0.00345	0.54796	0.20122	0.50535	0.0047	1.46841	0.14591	0.44066	0.01378	0.36342
25.05	0.03527	0.05576	0.03888	0.2601	0.24377	0.01785	0.00373	0.54777	0.20748	0.50437	0.00253	1.46517	0.14765	0.43848	0.01195	0.36483
25.08	0.03573	0.05688	0.0388	0.26066	0.24222	0.01903	0.00354	0.54659	0.20843	0.50629	0.00138	1.4595	0.14689	0.44045	0.01666	0.36438
25.11	0.03464	0.05617	0.03742	0.25986	0.24332	0.01646	0.00335	0.54448	0.20861	0.50321	0.0034	1.44996	0.14588	0.44031	0.01622	0.36566
25.14	0.03651	0.05558	0.03845	0.26094	0.24278	0.02032	0.00307	0.54735	0.21097	0.50392	0.00367	1.44784	0.14701	0.44149	0.01315	0.36646
25.17	0.03298	0.05791	0.03817	0.26326	0.24315	0.01749	0.00357	0.54822	0.2109	0.50428	0.00296	1.44724	0.14737	0.44109	0.011	0.36585
25.2	0.03341	0.05505	0.03706	0.26126	0.2436	0.0166	0.003	0.54601	0.21224	0.50312	0.00356	1.43399	0.14622	0.44109	0.011	0.36585
25.23	0.03612	0.05505	0.03706	0.26126	0.24386	0.01875	0.00303	0.54671	0.21653	0.5049	0.00356	1.43103	0.14625	0.43809	0.01122	0.36719
25.26	0.03457	0.06019	0.03643	0.26497	0.24332	0.01807	0.00291	0.54311	0.21829	0.50549	0.00221	1.42285	0.14653	0.43963	0.01305	0.36633
25.29	0.03636	0.05777	0.03789	0.26218	0.24329	0.01739	0.00338	0.54291	0.22255	0.50718	0.000237073	1.40787	0.14664	0.44159	0.01511	0.36413
25.32	0.0377	0.05769	0.0375	0.26397	0.24276	0.01667	0.00379	0.54429	0.22801	0.50414	0.000711219	1.40352	0.14858	0.43988	0.01546	0.36534
25.35	0.03788	0.05684	0.0373	0.26401	0.24355	0.01964	0.00373	0.54416	0.23533	0.50522	0.00237	1.39542	0.14689	0.43959	0.01261	0.36671
25.38	0.0352	0.05585	0.03793	0.26377	0.24481	0.01771	0.00351	0.54445	0.23213	0.50477	0.00115	1.39035	0.14689	0.43959	0.01261	0.36671
25.41	0.0346	0.05603	0.03675	0.26501	0.24214	0.01678	0.0031	0.54339	0.2336	0.50361	0.000158049	1.38236	0.14796	0.43952	0.01454	0.36866
25.44	0.03038	0.05532	0.0373	0.26541	0.24487	0.01882	0.00284	0.54617	0.23311	0.50338	0.00142	1.37557	0.14627	0.4432	0.01388	0.36892
25.47	0.02887	0.05697	0.03742	0.26393	0.24312	0.01882	0.00345	0.54416	0.22505	0.50356	0.00194	1.3713	0.14695	0.44073	0.01324	0.4376
25.5	0.02732	0.05715	0.03809	0.26318	0.24186	0.01943	0.00335	0.54509	0.22153	0.50267	0.00316	1.36663	0.14827	0.44449	0.01479	0.5041
25.53	0.02214	0.05397	0.0388	0.26509	0.24405	0.0156	0.00395	0.54509	0.22456	0.50455	0.00277	1.35888	0.14703	0.4442	0.01283	0.61626
25.56	0.02461	0.0567	0.0373	0.26413	0.24273	0.0166	0.00424	0.54461	0.23107	0.50683	0.00328	1.35557	0.14703	0.4442	0.01283	0.70036
25.59	0.02394	0.05916	0.03762	0.26757	0.24245	0.01735	0.00414	0.54371	0.23888	0.50464	0.00344	1.35517	0.1501	0.44335	0.01448	0.76058
25.62	0.02337	0.05549	0.03829	0.26581	0.24276	0.01499	0.00326	0.54365	0.24008	0.50508	0.0017	1.34978	0.14903	0.44195	0.01451	0.77016
25.65	0.02637	0.05639	0.03781	0.26649	0.244	0.0186	0.00275	0.54381	0.24321	0.50629	0.00146	1.34702	0.14996	0.44285	0.01324	0.76457
25.68	0.02513	0.05679	0.03896	0.26397	0.24166	0.01706	0.00345	0.54243	0.2398	0.5037	0.0015	1.34582	0.14962	0.44184	0.01517	0.75866
25.71	0.02373	0.05634	0.03805	0.26397	0.24166	0.01706	0.00345	0.54231	0.24145	0.50388	0.00308	1.33963	0.14839	0.44302	0.01394	0.75678
25.74	0.02528	0.05335	0.03738	0.25231	0.24386	0.01828	0.00341	0.54202	0.2411	0.50209	0.00107	1.34067	0.14948	0.4441	0.01223	0.75198
25.77	0.02482	0.05804	0.03916	0.24022	0.24484	0.01817	0.00345	0.54304	0.2424	0.50638	0.00292	1.334	0.14867	0.44134	0.01305	0.75103
25.8	0.02594	0.0559	0.03801	0.22456	0.24394	0.01824	0.0031	0.54208	0.24093	0.50455	0.00103	1.33776	0.14889	0.44202	0.01435	0.75182
25.83	0.02616	0.05661	0.03769	0.20995	0.24228	0.01925	0.00329	0.54371	0.24209	0.50508	0.0034	1.3378	0.14771	0.44295	0.01584	0.75016
25.86	0.02475	0.05438	0.0388	0.18619	0.24124	0.01996	0.00382	0.54441	0.2436	0.50683	0.00055317	1.3366	0.15039	0.44245	0.01378	0.74959
25.89	0.0289	0.05536	0.0388	0.17074	0.24293	0.01774	0.00382	0.54441	0.24353	0.50669	0.00166	1.33444	0.14779	0.44245	0.01366	0.74767
25.92	0.02707	0.05634	0.03931	0.16151	0.24394	0.01792	0.00398	0.54275	0.24064	0.50392	0.00186	1.33153	0.14853	0.4427	0.0141	0.74831
25.95	0.02584	0.05563	0.03935	0.16591	0.24408	0.01864	0.00351	0.54461	0.24135	0.50795	0.00103	1.32969	0.14763	0.44227	0.01173	0.74473
25.98	0.02697	0.05791	0.03939	0.16802	0.24357	0.01599	0.00326	0.54349	0.24068	0.50781	0.00253	1.32702	0.14506	0.44084	0.01264	0.74508
26.01	0.02693	0.0593	0.03935	0.16707	0.24329	0.01599	0.00364	0.54205	0.24406	0.50656	0.00119	1.33389	0.14748	0.44156	0.01501	0.74429
26.04	0.02989	0.05706	0.03916	0.1683	0.24219	0.01785	0.0042	0.54112	0.24399	0.5045	0.000790243	1.37254	0.14777	0.44145	0.01524	0.74649
26.07	0.02957	0.05746	0.03841	0.16762	0.24298	0.01807	0.00335	0.54141	0.24416	0.50669	0.00253	1.4153	0.14641	0.44288	0.01375	0.74349
26.1	0.02961	0.05608	0.0371	0.1689	0.24324	0.01696	0.00357	0.53975	0.24529	0.50812	0.00292	1.46501	0.14822	0.44184	0.01407	0.74445
26.13	0.03066	0.05554	0.03742	0.17218	0.24324	0.01939	0.00335	0.54001	0.24684	0.50786	0.00146	1.49516	0.14771	0.44217	0.014	0.74272
26.16	0.02647	0.05523	0.03852	0.17154	0.24338	0.01807	0.00335	0.5395	0.24533	0.5049	3.95122e-05	1.53166	0.1481	0.4426	0.01268	0.74112
26.19	0.02383	0.05447	0.03742	0.17134	0.24273	0.01753	0.00401	0.53934	0.24607	0.50566	0.000158049	1.57997	0.14698	0.44367	0.01438	0.74176
26.22	0.02021	0.06019	0.03773	0.17425	0.24309	0.01714	0.00398	0.54039	0.24726	0.50669	0.00198	1.56284	0.14715	0.44109	0.01482	0.74087
26.25	0.02003	0.05625	0.03694	0.17242	0.24152	0.01681	0.00398	0.54039	0.25145	0.50651	3.95122e-05	1.54324	0.14794	0.44274	0.01359	0.74179
26.28	0.01651	0.05952	0.03722	0.17182	0.24318	0.01667	0.00392	0.54071	0.25092	0.50388	0.00213	1.53058	0.1487	0.44245	0.01426	0.73978
26.31	0.01647	0.05514	0.03762	0.17441	0.24042	0.01674	0.00436	0.53688	0.25057	0.5045	0.0032	1.51636	0.14965	0.44306	0.01606	0.74077
26.34	0.01633	0.05478	0.03789	0.17146	0.24346	0.01685	0.00386	0.53828	0.25163	0.50808	0.00431	1.51309	0.1501	0.44295	0.01505	0.73898
26.37	0.01567	0.05442	0.03793	0.17178	0.24324	0.01889	0.00471	0.53713	0.2537	0.50598	0.00352	1.49576	0.14819	0.44102	0.01305	0.73822
26.4	0.01707	0.05594	0.03821	0.16339	0.24278	0.01671	0.00477	0.53601	0.25272	0.5075	0.0013	1.49093	0.1487	0.44263	0.01552	0.73911
26.43	0.01355	0.05974	0.03813	0.15608	0.24628	0.01842	0.0042	0.53819	0.25733	0.50745	0.00134	1.48534	0.14816	0.44209	0.01473	0.73981
26.46	0.01454	0.05348	0.03876	0.14914	0.25239	0.01792	0.0049	0.53681	0.25835	0.50647	0.000197561	1.47703	0.14763	0.44052	0.01435	0.73812
26.49	0.01331	0.05509	0.0375	0.14291	0.26365	0.01821	0.00572	0.53573	0.25835	0.50808	0.00419	1.47376	0.1481	0.44156	0.01678	0.74055
26.52	0.0144	0.05487	0.03789	0.13476	0.27973	0.01538	0.00559	0.53426	0.26043	0.50732	0.00126	1.46977	0.14915	0.44116	0.01394	0.76914
26.55	0.01616	0.05898	0.03856	0.12578	0.28235	0.01717	0.00708	0.53071	0.25962	0.50531	0.0019	1.46773	0.14743	0.44327	0.01543	0.84721
26.58	0.01862	0.05715	0.03801	0.11715	0.2814	0.01824	0.00654	0.52177	0.25899	0.50593	0.0013	1.46338	0.1534	0.44045	0.01479	0.8826
26.61	0.01739	0.05456	0.03845	0.11643	0.28131	0.01742	0.00654	0.33282	0.2612	0.50951	0.00186	1.45882	0.16289	0.44356	0.014	0.97786
26.64	0.01774	0.055	0.03797	0.1152	0.2794	0.01606	0.00695	0.26833	0.26064	0.51009	0.00107	1.45886	0.16835	0.44488	0.01514	1.1984
26.67	0.01707	0.05299	0.03829	0.11763	0.27878	0.01513	0.00683	0.22214	0.26096	0.5083	0.00265	1.45966	0.16835	0.44488	0.01514	1.1984
26.7	0.01658	0.05858	0.03821	0.11991	0.28038	0.01767	0.00657	0.19524	0.26194	0.50718	0.0049	1.45894	0.18708	0.44206	0.01302	1.35454
26.73	0.01412	0.05804	0.03769	0.11751	0.27889	0.01452	0.00493	0.18486	0.26039	0.50285	7.90243e-05	1.45479	0.19032	0.44213	0.01413	1.35454
26.76	0.01651	0.05411	0.03722	0.12135	0.28145	0.01946	0.00572	0.14055	0.2606	0.50432	0.00328	1.45415	0.19111	0.44463	0.01473	1.43392
26.79	0.01876	0.05652	0.03813	0.12298	0.28002	0.01692	0.00559	0.13103	0.28838	0.50616	0.00103	1.45128	0.19345	0.44317	0.01473	1.40542
26.82	0.01919	0.05447	0.03829	0.1225	0.27906	0.01467	0.00569	0.13301	0.32517	0.50468	0.000750731	1.45244	0.19446	0.4412	0.01366	1.37022
26.85	0.01746	0.05487	0.03754	0.1227	0.27849	0.01742	0.00601	0.13404	0.41909	0.50486	0.00225	1.44964	0.19294	0.43934	0.01239	1.35549
26.88	0.01897	0.0546	0.03817	0.12023	0.27928	0.01842	0.00503	0.13608	0.43394	0.50638	0.00573	1.452	0.19314	0.44199	0.01302	1.34396
26.91	0.01834	0.05666	0.03896	0.12574	0.27869	0.0176	0.00537	0.13592	0.44925	0.50356	0.00178	1.4482	0.19207	0.44338	0.01362	1.33614
26.94	0.0176	0.05442	0.03825	0.12426	0.27928	0.0171	0.00544	0.13675	0.44799	0.50696	0.00526	1.44916	0.19161	0.44302	0.01498	1.32876
26.97	0.01866	0.05456	0.03805	0.12127	0.27858	0.0161	0.00556	0.13758	0.44598	0.50897	0.00557	1.4474	0.19508	0.44252	0.01562	1.32633
27	0.01852	0.05813	0.03805	0.12127	0.27903	0.01638	0.00623	0.1356	0.44619	0.50687	0.00731	1.44573	0.1924	0.44174	0.01182	1.32425
27.03	0.01971	0.0559	0.03912	0.12462	0.27878	0.01535	0.00639	0.13637	0.445	0.50812	0.0079	1.44629	0.1924	0.44174	0.01543	1.3178
27.06	0.01926	0.05281	0.03841	0.1261	0.27824	0.01853	0.00575	0.13662	0.44552	0.51	0.00593	1.44705	0.19122	0.44367	0.01312	1.314
27.09	0.01982	0.05706	0.03837	0.12386	0.27858	0.01574	0.00484	0.13879	0.44496	0.5096	0.00462	1.49528	0.19153	0.44327	0.01508	1.3093
27.12	0.01926	0.05321	0.03813	0.1249	0.27866	0.01585	0.00496	0.13918	0.44985	0.50727	0.00727	1.55406	0.1919	0.44295	0.0117	1.30566
27.15	0.02042	0.05809	0.03833	0.12586	0.27734	0.01581	0.00499	0.13867	0.46094	0.50879	0.00699	1.60181	0.19128	0.44285	0.01552	1.30346
27.18	0.01933	0.05809	0.03888	0.12586	0.27723	0.01563	0.0055	0.1357	0.47421	0.50951	0.00561	1.63455	0.1919	0.44159	0.01432	1.29094
27.21	0.02007	0.05268	0.03833	0.12538	0.27723	0.01563	0.00525	0.13787	0.48168	0.50862	0.00458	1.74767	0.19071	0.44338	0.01685	1.27864
27.24	0.02063	0.05469	0.03758	0.12769	0.27844	0.0156	0.00534	0.13873	0.49262	0.50669	0.00605	1.78197	0.19232	0.44335	0.01495	1.20316
27.27	0.02056	0.05357	0.03781	0.12578	0.27675	0.01706	0.00531	0.1401	0.51522	0.50616	0.00806	1.72507	0.1937	0.44331	0.01347	1.03788
27.3	0.01933	0.05505	0.03868	0.12686	0.27827	0.0166	0.00518	0.13873	0.5241	0.50638	0.01098	1.68127	0.19116	0.44099	0.01381	0.66219
27.33	0.02021	0.05639	0.03829	0.12749	0.27765	0.01799	0.00569	0.13883	0.52825	0.50982	0.00905	1.67456	0.19229	0.44088	0.01245	0.58891
27.36	0.02066	0.05661	0.03817	0.12873	0.27759	0.01706	0.00556	0.13854	0.52434	0.50853	0.00711	1.66147	0.19305	0.4393	0.01347	0.54109
27.39	0.01876	0.05791	0.0388	0.12873	0.27728	0.01556	0.0049	0.13959	0.52258	0.50459	0.00652	1.6522	0.19232	0.44023	0.01359	0.50455
27.42	0.0208	0.05652	0.03805	0.12602	0.27633	0.01692	0.00477	0.13908	0.52146	0.50531	0.00695	1.64486	0.19235	0.44395	0.01584	0.51531
27.45	0.01943	0.05693	0.03884	0.12566	0.27644	0.01635	0.00452	0.1387	0.52371	0.50772	0.00514	1.64106	0.19133	0.44206	0.01514	0.51531
27.48	0.01996	0.05679	0.03813	0.12905	0.27644	0.01635	0.00522	0.12899	0.52399	0.50392	0.00932	1.63332	0.19207	0.44181	0.0159	0.52234
27.51	0.01982	0.05523	0.03852	0.12606	0.27686	0.01635	0.00522	0.12899	0.52198	0.50625	0.00537	1.63332	0.18984	0.44274	0.01407	0.5211
27.54	0.02102	0.05639	0.03817	0.12606	0.27689	0.01324	0.00594	0.12362	0.52371	0.50732	0.00498	1.62932	0.19074	0.44285	0.01489	0.5255
27.57	0.01961	0.05652	0.03868	0.11472	0.2779	0.0161	0.00597	0.11247	0.52248	0.50468	0.00605	1.62477	0.19128	0.43948	0.01543	0.52423
27.6	0.01619	0.05482	0.03825	0.112	0.27807	0.01388	0.00509	0.10886	0.52459	0.50799	0.0085	1.61994	0.19057	0.44277	0.01543	0.52423
27.63	0.01538	0.0516	0.03801	0.10901	0.27773	0.01392	0.00503	0.09925	0.52406	0.50848	0.0049	1.61403	0.19023	0.4422	0.01347	0.52566
27.66	0.01158	0.05178	0.03769	0.10126	0.2808	0.01277	0.0055	0.0934	0.52874	0.50696	0.00921	1.60928	0.18691	0.44349	0.01634	0.52777
27.69	0.01155	0.05143	0.0369	0.09663	0.28365	0.01034	0.00556	0.08788	0.53621	0.50799	0.00514	1.60688	0.19018	0.44267	0.01454	0.52844
27.72	0.00958	0.05196	0.0371	0.09072	0.28858	0.00905	0.00566	0.08171	0.53536	0.50996	0.00699	1.60273	0.19173	0.44281	0.01356	0.52876
27.75	0.01116	0.05353	0.03773	0.08769	0.30004	0.00837	0.0055	0.07951	0.53684	0.50826	0.00585	1.5959	0.19159	0.4431	0.01486	0.528
27.78	0.01155	0.05617	0.03876	0.08681	0.30215	0.00823	0.00591	0.08079	0.53518	0.50888	0.00715	1.59602	0.19159	0.4431	0.01486	0.528
27.81	0.01197	0.055	0.03762	0.08808	0.3028	0.00866	0.00692	0.08356	0.53518	0.50906	0.00936	1.59818	0.18919	0.44056	0.01574	0.53014
27.84	0.01151	0.0525	0.03726	0.088	0.30775	0.01116	0.00686	0.08293	0.53758	0.51215	0.00703	1.59818	0.19142	0.4431	0.01429	0.53119
27.87	0.01299	0.05268	0.03686	0.08992	0.30716	0.01095	0.00673	0.08443	0.53747	0.50817	0.00794	1.61048	0.19023	0.4422	0.01413	0.53023
27.9	0.01102	0.0521	0.03813	0.08848	0.3057	0.0073	0.0074	0.08424	0.53624	0.50777	0.00763	1.62864	0.19167	0.44081	0.01552	0.53167
27.93	0.01778	0.05429	0.03931	0.09116	0.30556	0.01062	0.00718	0.08548	0.53357	0.50933	0.00545	1.71409	0.19271	0.44295	0.01739	0.53177
27.96	0.02066	0.0525	0.03991	0.092	0.30446	0.01206	0.00689	0.08468	0.53353	0.5079	0.00656	1.72495	0.1919	0.44224	0.014	0.52982
27.99	0.03731	0.05107	0.04007	0.09188	0.3039	0.01313	0.00585	0.08513	0.53353	0.5079	0.00656	1.72495	0.1933	0.44292	0.01334	0.53323
28.02	0.08396	0.04897	0.04287	0.08848	0.30457	0.01238	0.00781	0.08561	0.53219	0.50862	0.00632	1.68499	0.1904	0.44353	0.01634	0.53218
28.05	0.16661	0.05053	0.04287	0.08273	0.30269	0.01084	0.00711	0.08583	0.53265	0.50942	0.00672	1.67472	0.1897	0.44184	0.014	0.5348
28.08	0.29158	0.04914	0.04394	0.07846	0.30235	0.01084	0.00711	0.08583	0.53501	0.5079	0.00597	1.66873	0.18821	0.44163	0.01441	0.53378
28.11	0.36069	0.04847	0.04504	0.07387	0.30367	0.01377	0.00639	0.08733	0.53515	0.50915	0.00367	1.66286	0.18922	0.44302	0.01501	0.5341
28.14	0.43648	0.05151	0.0454	0.06113	0.30345	0.01442	0.00708	0.08554	0.53413	0.50732	0.00589	1.66063	0.18916	0.44177	0.01495	0.53413
28.17	0.43267	0.05388	0.04714	0.04823	0.30125	0.01467	0.00657	0.08574	0.53388	0.51058	0.00707	1.66063	0.19007	0.44195	0.0128	0.5332
28.2	0.43091	0.05071	0.04627	0.04137	0.30316	0.01377	0.00743	0.08583	0.53321	0.50678	0.00676	1.65408	0.18922	0.44224	0.01385	0.53496
28.23	0.4237	0.04986	0.04722	0.03662	0.30356	0.01628	0.00645	0.08622	0.53402	0.5066	0.01067	1.654	0.18916	0.43984	0.01391	0.53151
28.26	0.42859	0.05147	0.04722	0.04312	0.30361	0.01681	0.00632	0.08618	0.53364	0.50499	0.00901	1.64889	0.19116	0.43945	0.01498	0.53352
28.29	0.46122	0.05026	0.0469	0.04101	0.30274	0.01638	0.00714	0.0859	0.53487	0.50683	0.00822	1.64362	0.18891	0.44084	0.01688	0.53506
28.32	0.47196	0.04928	0.04698	0.04097	0.30153	0.01545	0.00778	0.08497	0.53533	0.50723	0.00822	1.64362	0.1895	0.44066	0.01321	0.53627
28.35	0.5324	0.05151	0.04805	0.04225	0.30438	0.01409	0.00686	0.0866	0.53508	0.50839	0.00723	1.63867	0.18826	0.44084	0.01372	0.53419
28.38	0.56504	0.05017	0.04809	0.04268	0.3048	0.01545	0.00648	0.08973	0.53878	0.50808	0.00881	1.63871	0.1895	0.44213	0.01334	0.53397
28.41	0.60214	0.05317	0.04828	0.0432	0.30345	0.0142	0.00645	0.08443	0.53772	0.50795	0.0081	1.63671	0.19032	0.44252	0.0129	0.53391
28.44	0.64804	0.05058	0.04868	0.04584	0.3046	0.01503	0.00718	0.08618	0.54201	0.50808	0.00917	1.63408	0.18762	0.44124	0.01524	0.53429
28.47	0.71873	0.05187	0.04927	0.04512	0.3046	0.01449	0.00749	0.08711	0.53951	0.50987	0.00668	1.63435	0.19054	0.44242	0.01498	0.53458
28.5	0.7628	0.05031	0.04785	0.04021	0.30215	0.01392	0.00654	0.08711	0.53892	0.50844	0.00857	1.62976	0.19038	0.43802	0.01574	0.53365
28.53	0.79452	0.04968	0.04761	0.03713	0.30466	0.01513	0.00626	0.08487	0.54004	0.50786	0.00601	1.6306	0.18852	0.4431	0.01473	0.53349
28.56	0.7716	0.0504	0.04722	0.03202	0.30333	0.01542	0.00711	0.08743	0.54025	0.5062	0.00727	1.62625	0.18849	0.44113	0.01678	0.53454
28.59	0.75302	0.04955	0.04714	0.02999	0.30252	0.01413	0.00724	0.08481	0.53839	0.50871	0.01047	1.62629	0.18781	0.44145	0.01445	0.53451
28.62	0.74876	0.05066	0.04753	0.02244	0.30198	0.0127	0.00737	0.0859	0.54156	0.50996	0.00826	1.62697	0.18821	0.4427	0.01511	0.5347
28.65	0.74668	0.05268	0.04769	0.02164	0.30269	0.01295	0.00718	0.08848	0.54068	0.5092	0.00747	1.62453	0.18795	0.44263	0.01723	0.53432
28.68	0.74358	0.05093	0.04856	0.01981	0.30043	0.01399	0.0067	0.08628	0.5399	0.50906	0.00763	1.62226	0.18984	0.44263	0.01435	0.53595
28.71	0.74467	0.05286	0.04813	0.01709	0.30243	0.01503	0.00661	0.08756	0.53948	0.50884	0.00921	1.62226	0.18984	0.44263	0.01435	0.53595
28.74	0.73939	0.05102	0.04773	0.01529	0.30435	0.01352	0.00613	0.0874	0.53902	0.50669	0.00869	1.61926	0.19063	0.44027	0.01381	0.53569
28.77	0.73918	0.05125	0.04706	0.01813	0.30328	0.0156	0.00642	0.08583	0.53828	0.50803	0.00826	1.61746	0.19021	0.44238	0.01429	0.53419
28.8	0.73915	0.05187	0.04741	0.01533	0.30212	0.01377	0.00683	0.08599	0.53818	0.50562	0.00913	1.61483	0.18936	0.44285	0.01495	0.53422
28.83	0.73457	0.04932	0.04753	0.01833	0.30201	0.01449	0.00702	0.0865	0.53754	0.50929	0.00794	1.61407	0.18804	0.44292	0.01359	0.53723
28.86	0.75661	0.05482	0.04848	0.01789	0.30573	0.01295	0.00749	0.0865	0.54054	0.50732	0.0077	1.61355	0.19023	0.44195	0.01495	0.53512
28.89	0.77861	0.05482	0.04911	0.01789	0.30288	0.01352	0.00803	0.08296	0.54339	0.50848	0.00652	1.61287	0.19023	0.44149	0.01505	0.53509
28.92	0.79836	0.05429	0.04919	0.01873	0.30852	0.01316	0.00816	0.07759	0.54022	0.50781	0.00636	1.60916	0.18745	0.44077	0.01584	0.53582
28.95	0.82624	0.05451	0.04967	0.01725	0.30778	0.01159	0.00841	0.07488	0.53888	0.51054	0.00664	1.6112	0.18852	0.44073	0.01495	0.53563
28.98	0.83898	0.05277	0.0488	0.01785	0.30981	0.01163	0.00771	0.06724	0.54265	0.50906	0.00739	1.60796	0.18925	0.43766	0.01464	0.53426
29.01	0.85845	0.05482	0.04876	0.01681	0.30992	0.00948	0.00781	0.06255	0.54075	0.51184	0.00589	1.60892	0.19004	0.44177	0.01397	0.53445
29.04	0.82807	0.05093	0.04856	0.01973	0.31254	0.01173	0.00857	0.05705	0.54244	0.50705	0.00731	1.61291	0.18843	0.44231	0.01407	0.53426
29.07	0.82807	0.05093	0.04979	0.01869	0.31342	0.0107	0.00951	0.05456	0.54233	0.5066	0.00834	1.65903	0.1886	0.43998	0.01558	0.53387
29.1	0.81181	0.05236	0.04919	0.01641	0.31344	0.01002	0.00955	0.04983	0.54198	0.50902	0.00984	1.67963	0.18942	0.44045	0.01397	0.53605
29.13	0.80526	0.05031	0.04935	0.01629	0.31364	0.01449	0.00825	0.04581	0.54247	0.50982	0.01019	1.71118	0.18812	0.4417	0.01539	0.5356
29.16	0.78702	0.05058	0.04868	0.01945	0.31333	0.01467	0.01034	0.04335	0.54296	0.50678	0.00648	1.74017	0.19029	0.44027	0.01397	0.53394
29.19	0.7835	0.04986	0.04903	0.01829	0.31541	0.01406	0.00945	0.04514	0.54261	0.50754	0.01055	1.73242	0.18933	0.44252	0.01467	0.53598
29.22	0.78266	0.05031	0.04848	0.01873	0.31575	0.0117	0.00945	0.04514	0.54233	0.50826	0.01023	1.7109	0.18826	0.44256	0.01388	0.5341
29.25	0.78086	0.05277	0.04868	0.01374	0.31463	0.01009	0.00964	0.04431	0.54272	0.51032	0.00865	1.69972	0.189	0.44263	0.0165	0.53403
29.28	0.77924	0.05268	0.04876	0.01901	0.3148	0.01181	0.00977	0.04357	0.54518	0.50839	0.01094	1.69058	0.19105	0.44234	0.01517	0.53375
29.31	0.77829	0.0512	0.04927	0.01713	0.31567	0.00991	0.00907	0.04411	0.54191	0.50723	0.00735	1.68814	0.18897	0.44199	0.01413	0.53343
29.34	0.77977	0.05366	0.0473	0.01853	0.3148	0.00748	0.00936	0.03974	0.54511	0.50786	0.00842	1.6863	0.18933	0.44102	0.01388	0.53614
29.37	0.77843	0.05456	0.04919	0.01793	0.31665	0.00547	0.00964	0.03824	0.5431	0.51085	0.00778	1.68307	0.18815	0.44224	0.01305	0.53298
29.4	0.77379	0.04874	0.05046	0.01761	0.31702	0.00304	0.0092	0.03444	0.54187	0.51152	0.00767	1.68015	0.19021	0.44331	0.01479	0.53317
29.43	0.77467	0.05491	0.05176	0.01749	0.31488	0.00122	0.00974	0.03134	0.54198	0.51175	0.0068	1.67656	0.18978	0.44002	0.01631	0.53496
29.46	0.76953	0.05366	0.05646	0.02012	0.31677	0.0008228	0.01008	0.02664	0.54043	0.50812	0.00972	1.67588	0.18978	0.44002	0.01631	0.53496
29.49	0.76956	0.05129	0.05951	0.01921	0.31679	0.00111	0.00989	0.02329	0.54124	0.50821	0.00996	1.67261	0.19114	0.44249	0.01385	0.53097
29.52	0.76826	0.05219	0.05923	0.01398	0.31553	0.000286191	0.01008	0.02239	0.5417	0.5079	0.00921	1.66774	0.18953	0.44131	0.01688	0.5303
29.55	0.76625	0.05192	0.05575	0.01258	0.31575	0.0029	0.01062	0.02089	0.54332	0.51018	0.00628	1.66674	0.1899	0.4426	0.01634	0.52333
29.58	0.76675	0.0525	0.05338	0.01182	0.31654	7.15479e-05	0.01119	0.01894	0.54233	0.50938	0.0064	1.6653	0.19043	0.44181	0.01429	0.5186
29.61	0.65396	0.04776	0.05267	0.00986	0.31525	0.00229	0.01024	0.02003	0.54142	0.50942	0.00632	1.66326	0.18821	0.44367	0.01631	0.51436
29.64	0.57806	0.04888	0.05014	0.00783	0.31437	0.00186	0.00999	0.02006	0.54321	0.50754	0.00846	1.66047	0.18821	0.44367	0.01432	0.51119
29.67	0.56145	0.05013	0.04734	0.00228	0.31626	0.000107322	0.00955	0.02111	0.54244	0.51032	0.00909	1.65815	0.18843	0.4441	0.01236	0.50423
29.7	0.45932	0.04476	0.04765	0.000638872	0.3173	0.00283	0.00945	0.02175	0.54532	0.5121	0.00529	1.65771	0.18922	0.44363	0.01672	0.50535
29.73	0.37206	0.05093	0.04828	0.00447	0.31536	0.00129	0.00996	0.02274	0.54289	0.5104	0.00842	1.65244	0.18877	0.4417	0.01672	0.50742
29.76	0.33002	0.04713	0.04702	0.00787	0.31747	0.0008228	0.01075	0.01952	0.54508	0.51076	0.00723	1.65456	0.18914	0.44349	0.01707	0.5094
29.79	0.30866	0.04722	0.04579	0.01222	0.3171	0.00143	0.00929	0.01728	0.54434	0.5096	0.0066	1.65085	0.1908	0.44184	0.01381	0.50988
29.82	0.30943	0.04525	0.04611	0.0097	0.31508	0.00161	0.00907	0.01706	0.54708	0.50897	0.00597	1.64929	0.1908	0.44249	0.01577	0.51039
29.85	0.31221	0.04704	0.04572	0.01274	0.31643	0.00465	0.00993	0.01661	0.54898	0.50964	0.01114	1.65172	0.18897	0.44166	0.01426	0.50963
29.88	0.31475	0.04177	0.04512	0.01082	0.31432	0.00404	0.01012	0.01025	0.5518	0.50799	0.00814	1.65164	0.18919	0.44184	0.01441	0.50924
29.91	0.30017	0.04311	0.04477	0.01278	0.31643	0.00104	0.00923	0.01156	0.55113	0.50955	0.00968	1.66071	0.18615	0.44292	0.01536	0.50934
29.94	0.28004	0.03957	0.04647	0.01773	0.31795	0.00676	0.00895	0.00636	0.55335	0.50866	0.00905	1.67808	0.1897	0.43952	0.01451	0.51036
29.97	0.27081	0.03466	0.04635	0.01873	0.31395	0.00182	0.00853	0.00479	0.55472	0.50772	0.00889	1.76668	0.1908	0.44345	0.01562	0.50857
30	0.19678	0.0288	0.04493	0.02392	0.31533	0.00261	0.00936	0.0031	0.55381	0.50763	0.00917	1.79092	0.19015	0.44163	0.01473	0.51059
30.03	0.17422	0.04141	0.04496	0.03258	0.31474	0.00293	0.00945	0.000830534	0.553	0.50683	0.0115	1.82921	0.18894	0.44299	0.01347	0.51027
30.06	0.13933	0.03935	0.0452	0.03805	0.31584	0.00497	0.00942	0.00131	0.55331	0.50665	0.00865	1.84227	0.18947	0.44213	0.01615	0.50966
30.09	0.10786	0.04159	0.04457	0.04344	0.31699	0.00476	0.00961	0.00249	0.55409	0.50871	0.0079	1.80262	0.18928	0.44224	0.01546	0.50912
30.12	0.08357	0.04208	0.04346	0.04532	0.31519	0.00326	0.01049	0.00249	0.55279	0.50566	0.00802	1.78848	0.18826	0.44106	0.01473	0.50755
30.15	0.08607	0.04248	0.04587	0.04923	0.31564	0.00444	0.01024	0.00137	0.555	0.50701	0.01004	1.78888	0.18863	0.44149	0.01366	0.50988
30.18	0.08558	0.04253	0.04485	0.05207	0.31741	0.00222	0.01008	0.00179	0.55352	0.51121	0.01004	1.77435	0.18843	0.44181	0.0141	0.50797
30.21	0.0867	0.0444	0.04552	0.05123	0.31747	0.00265	0.01138	0.00387	0.55222	0.50839	0.01075	1.77227	0.19007	0.44199	0.01574	0.50924
30.24	0.08688	0.04042	0.04583	0.04923	0.31916	0.00816	0.01138	0.00387	0.55398	0.50625	0.0077	1.76956	0.18947	0.44138	0.01413	0.50909
30.27	0.08864	0.04069	0.04536	0.04608	0.31767	0.01427	0.0092	0.00578	0.55448	0.50665	0.01067	1.76085	0.19159	0.44138	0.0184	0.50915
30.3	0.08839	0.04092	0.0456	0.0478	0.3173	0.021	0.00977	0.01	0.55187	0.50812	0.00545	1.75945	0.18736	0.44438	0.0146	0.50998
30.33	0.08709	0.03846	0.04457	0.05067	0.31722	0.02214	0.0097	0.01096	0.55507	0.50683	0.00656	1.74823	0.18705	0.44327	0.01366	0.51071
30.36	0.07463	0.03886	0.04457	0.05095	0.31741	0.02171	0.0097	0.01096	0.55074	0.50964	0.01063	1.73969	0.1884	0.44206	0.01166	0.51071
30.39	0.06629	0.03949	0.04477	0.05386	0.31953	0.01971	0.01312	0.01741	0.55138	0.50844	0.0083	1.73258	0.18978	0.44113	0.01454	0.51087
30.42	0.06343	0.03989	0.04382	0.05778	0.31908	0.01982	0.01223	0.01866	0.55131	0.50871	0.00755	1.72775	0.18928	0.44388	0.01416	0.51372
30.45	0.0521	0.03752	0.04196	0.05969	0.3164	0.02343	0.01154	0.01811	0.55201	0.50866	0.00885	1.71773	0.18824	0.44345	0.01625	0.51346
30.48	0.04738	0.02996	0.04295	0.0587	0.31702	0.02744	0.0116	0.01894	0.55233	0.51237	0.00956	1.71018	0.187	0.44063	0.01435	0.5111
30.51	0.04179	0.03103	0.04287	0.06421	0.31964	0.16299	0.01185	0.02108	0.55194	0.50642	0.00964	1.70735	0.189	0.4417	0.01625	0.5096
30.54	0.03767	0.03394	0.04204	0.06461	0.31877	0.16299	0.01185	0.01907	0.55191	0.50902	0.00802	1.70443	0.189	0.4417	0.01625	0.51126
30.57	0.03214	0.03197	0.04299	0.06588	0.31978	0.33574	0.01277	0.01917	0.5524	0.51036	0.00869	1.70267	0.18973	0.44048	0.01543	0.51081
30.6	0.02337	0.03466	0.0422	0.06532	0.31964	0.36826	0.01356	0.02035	0.55479	0.50777	0.00846	1.69173	0.19069	0.44249	0.01302	0.50921
30.63	0.02059	0.03376	0.04354	0.06361	0.31781	0.42499	0.0146	0.01802	0.55852	0.51005	0.01185	1.69664	0.18995	0.44149	0.01748	0.50924
30.66	0.01728	0.0322	0.04327	0.06453	0.31939	0.54026	0.01527	0.01782	0.5543	0.51067	0.01312	1.69493	0.1904	0.44034	0.0159	0.51075
30.69	0.0182	0.0317	0.04255	0.06493	0.31986	0.59202	0.01833	0.01696	0.55609	0.51188	0.0111	1.70747	0.1913	0.44249	0.01508	0.51142
30.72	0.01915	0.02647	0.04252	0.06552	0.31933	0.56333	0.01833	0.01891	0.55222	0.50982	0.01332	1.7426	0.1895	0.44277	0.01501	0.51193
30.75	0.02137	0.02316	0.04034	0.06812	0.31936	0.54541	0.01887	0.0191	0.55356	0.50821	0.01316	1.77123	0.18962	0.44145	0.01473	0.51071
30.78	0.0195	0.01963	0.04003	0.06904	0.32057	0.53292	0.01935	0.0208	0.55229	0.50875	0.01059	1.85333	0.19198	0.44141	0.01501	0.51273
30.81	0.02105	0.01753	0.0403	0.0676	0.31846	0.52863	0.01849	0.02076	0.55208	0.51014	0.0077	1.88276	0.18908	0.44188	0.01334	0.51177
30.84	0.02172	0.01042	0.04042	0.0692	0.31916	0.51443	0.0178	0.02555	0.55469	0.50911	0.00802	1.90911	0.19015	0.43948	0.0178	0.51167
30.87	0.0201	0.00487	0.04026	0.06864	0.3197	0.50591	0.01903	0.02437	0.55479	0.50987	0.01237	1.90755	0.19023	0.4427	0.014	0.5119
30.9	0.01626	0.0093	0.03987	0.07343	0.3195	0.5023	0.01976	0.02437	0.55469	0.50871	0.00865	1.89837	0.19023	0.4427	0.014	0.51321
30.93	0.01239	0.04548	0.04026	0.07658	0.31941	0.49565	0.0213	0.02306	0.5555	0.5083	0.01023	1.82877	0.19023	0.4427	0.014	0.51321
30.96	0.0095	0.05523	0.0407	0.0781	0.31891	0.49243	0.0201	0.02188	0.55384	0.50862	0.01106	1.81803	0.18869	0.44188	0.01094	0.51266
30.99	0.00535	0.05263	0.0407	0.0769	0.31936	0.48803	0.02099	0.02351	0.55377	0.50696	0.0098	1.80973	0.18945	0.44277	0.01366	0.51305
31.02	0.00472	0.05035	0.04038	0.07854	0.32001	0.4861	0.02042	0.02329	0.55405	0.50696	0.00743	1.80673	0.19052	0.44188	0.01533	0.51365
31.05	0.00482	0.04807	0.04086	0.07746	0.32209	0.48148	0.02295	0.02348	0.55557	0.51005	0.0064	1.80226	0.18928	0.44353	0.01501	0.51036
31.08	0.00704	0.04897	0.04161	0.07619	0.32209	0.47991	0.02459	0.02351	0.55426	0.50723	0.01012	1.79982	0.18928	0.44353	0.01505	0.50988
31.11	0.00324	0.04624	0.04149	0.07603	0.32139	0.46978	0.02323	0.02412	0.55384	0.50799	0.00794	1.79455	0.18793	0.44109	0.01543	0.51174
31.14	0.00517	0.04704	0.04212	0.07555	0.32088	0.45866	0.02314	0.02246	0.5544	0.50723	0.00794	1.79539	0.18931	0.44116	0.01347	0.51292
31.17	0.005	0.04691	0.0407	0.07595	0.3204	0.45429	0.02339	0.02278	0.55388	0.50955	0.01256	1.78964	0.18843	0.44159	0.01697	0.5102
31.2	0.00461	0.04364	0.04046	0.07495	0.32077	0.44936	0.02399	0.02322	0.55448	0.50875	0.00909	1.7884	0.18874	0.44292	0.01438	0.51148
31.23	0.00588	0.04136	0.0418	0.07635	0.32338	0.44925	0.02415	0.02175	0.5562	0.50759	0.01031	1.78481	0.18905	0.44163	0.01249	0.51349
31.26	0.00521	0.04136	0.0418	0.07635	0.31972	0.44599	0.02295	0.02319	0.55162	0.50812	0.01055	1.78253	0.18925	0.44177	0.01716	0.51139
31.29	0.00799	0.04597	0.04062	0.07479	0.32136	0.44088	0.02292	0.02172	0.55162	0.51	0.01272	1.78357	0.18922	0.44084	0.01495	0.51222
31.32	0.00595	0.0677	0.04062	0.07555	0.32079	0.44149	0.02289	0.02373	0.5536	0.50897	0.00972	1.77962	0.18894	0.44099	0.01511	0.51321
31.35	0.00651	0.07638	0.04078	0.07555	0.31817	0.43769	0.02254	0.02367	0.55349	0.50571	0.00842	1.77942	0.18902	0.44174	0.01489	0.51305
31.38	0.00729	0.10535	0.04125	0.07619	0.3202	0.43472	0.02352	0.02418	0.55655	0.50839	0.00834	1.77483	0.18874	0.44124	0.01615	0.51305
31.41	0.0057	0.14041	0.04109	0.07583	0.31953	0.43269	0.02535	0.02153	0.55539	0.5058	0.01027	1.77467	0.19085	0.44002	0.01517	0.5119
31.44	0.00718	0.14041	0.04109	0.07515	0.32139	0.43458	0.02522	0.02108	0.55511	0.50933	0.00881	1.77099	0.19063	0.44209	0.01517	0.51637
31.47	0.00658	0.19823	0.04042	0.07619	0.31998	0.47061	0.0276	0.02367	0.55268	0.5071	0.01067	1.7672	0.18939	0.4436	0.01514	0.59473
31.5	0.00862	0.19103	0.04101	0.07479	0.32158	0.4984	0.03057	0.02495	0.55338	0.51049	0.01102	1.76716	0.18854	0.4442	0.01492	0.83191
31.53	0.00968	0.18714	0.03999	0.07283	0.32271	0.51017	0.04242	0.02377	0.55553	0.50933	0.01004	1.76576	0.19198	0.4397	0.01486	1.08282
31.56	0.00852	0.17981	0.03805	0.07099	0.32277	0.51575	0.05051	0.02348	0.55405	0.50808	0.0077	1.76217	0.19956	0.44252	0.01185	1.24963
31.59	0.00824	0.17793	0.03797	0.07203	0.32462	0.45569	0.05538	0.02271	0.55412	0.50504	0.00834	1.75985	0.2111	0.44442	0.01264	1.30994
31.62	0.00408	0.17891	0.03777	0.07211	0.32113	0.38421	0.06502	0.02121	0.55412	0.50826	0.01177	1.75953	0.21871	0.44313	0.01539	1.41612
31.65	0.00187	0.17565	0.03762	0.07403	0.32333	0.38264	0.09034	0.0208	0.55134	0.50669	0.00778	1.75362	0.22963	0.44327	0.01479	1.52671
31.68	0.000176013	0.16881	0.03876	0.07455	0.32141	0.38063	0.09837	0.02319	0.55226	0.51139	0.01094	1.75554	0.22963	0.44313	0.01479	1.54288
31.71	0.00144	0.16568	0.03837	0.07567	0.32246	0.38096	0.09379	0.02191	0.55374	0.50808	0.00885	1.75275	0.23059	0.4441	0.01435	1.59533
31.74	0.00394	0.16568	0.0373	0.07171	0.32305	0.37827	0.08696	0.02041	0.55367	0.51081	0.0096	1.75414	0.23037	0.44385	0.01546	1.55169
31.77	0.00229	0.16223	0.03841	0.0771	0.32023	0.37999	0.08573	0.02105	0.55638	0.50616	0.00968	1.75163	0.22977	0.4442	0.014	1.53141
31.8	0.000985671	0.15262	0.03797	0.07583	0.32229	0.37867	0.10144	0.02057	0.55402	0.50915	0.01229	1.75047	0.22896	0.44435	0.0153	1.52093
31.83	0.0013	0.13599	0.03805	0.07319	0.32355	0.37441	0.1277	0.02329	0.55451	0.50714	0.01023	1.75287	0.22834	0.44539	0.01454	1.51186
31.86	0.000739254	0.00894	0.03706	0.07399	0.32285	0.37484	0.15691	0.02329	0.55676	0.50848	0.00767	1.74883	0.22735	0.44499	0.01448	1.50531
31.89	0.000211215	0.01006	0.03754	0.07387	0.32485	0.37656	0.18451	0.02555	0.55352	0.50933	0.01375	1.75007	0.22372	0.44213	0.01451	1.50129
31.92	0.000774456	0.01279	0.03809	0.07203	0.32403	0.36976	0.21441	0.02223	0.55296	0.5075	0.01083	1.74755	0.22358	0.44327	0.01549	1.49937
31.95	0.000492836	0.01623	0.03769	0.06856	0.32378	0.36618	0.24134	0.02482	0.55328	0.50674	0.00948	1.74779	0.22358	0.44596	0.01343	1.49598
31.98	0.00204	0.01359	0.03714	0.06876	0.32336	0.36185	0.27273	0.02373	0.55497	0.5083	0.00498	1.73845	0.22485	0.4437	0.01413	1.48937
32.01	0.0032	0.01762	0.03619	0.06812	0.32488	0.3586	0.30614	0.02361	0.55448	0.50888	0.01229	1.73957	0.22485	0.4422	0.01457	1.48202
32.04	0.00148	0.01771	0.03683	0.07139	0.32513	0.35545	0.33291	0.02501	0.55321	0.50875	0.0083	1.73258	0.22555	0.44374	0.0166	1.47902
32.07	0.000352026	0.0165	0.03738	0.07008	0.3255	0.35273	0.35491	0.02268	0.55479	0.50888	0.00719	1.73358	0.2244	0.44474	0.01482	1.47062
32.1	0.000704051	0.0148	0.03639	0.07111	0.32381	0.34762	0.3478	0.02495	0.55398	0.50705	0.01035	1.7315	0.22521	0.44345	0.01634	1.46925
32.13	0.000598443	0.01511	0.03647	0.07175	0.32246	0.34465	0.33974	0.02418	0.55444	0.51179	0.01332	1.72747	0.22462	0.44621	0.01672	1.46659
32.16	0	0.01605	0.03521	0.06976	0.32507	0.34017	0.33566	0.02271	0.55377	0.50817	0.00992	1.72723	0.22513	0.44596	0.01577	1.46477
32.19	0.00151	0.01431	0.03521	0.07111	0.32499	0.33896	0.33124	0.0229	0.55356	0.50665	0.00877	1.72384	0.22547	0.44632	0.01369	1.4619
32.22	0.00158	0.01337	0.03797	0.068	0.32445	0.34028	0.32959	0.0229	0.55648	0.50987	0.01454	1.7242	0.22406	0.44413	0.01732	1.45829
32.25	0.00201	0.01243	0.03686	0.06764	0.32505	0.33935	0.3289	0.02332	0.55465	0.50915	0.01241	1.7194	0.22406	0.44413	0.01552	1.45765
32.28	0.00155	0.01476	0.03623	0.0688	0.3242	0.33953	0.32666	0.02546	0.5569	0.50759	0.01513	1.72048	0.22608	0.44685	0.01448	1.45609
32.31	0.000598443	0.01355	0.03801	0.06952	0.32237	0.33613	0.32308	0.02364	0.55641	0.50893	0.01241	1.71733	0.22228	0.44274	0.01422	1.45193
32.34	0.00141	0.01471	0.039	0.0688	0.32516	0.33899	0.32055	0.0253	0.55828	0.50942	0.0126	1.71801	0.2222	0.44217	0.01457	1.44992
32.37	0.00137	0.01082	0.03864	0.07135	0.32367	0.34232	0.31904	0.02575	0.55768	0.51067	0.0111	1.78337	0.22575	0.44395	0.01552	1.44903
32.4	0.000105608	0.0114	0.03837	0.07008	0.3244	0.34039	0.31957	0.02348	0.5574	0.5096	0.0177	1.84502	0.22744	0.44653	0.01413	1.44475
32.43	0.000563241	0.01646	0.03817	0.06804	0.32367	0.35273	0.31787	0.02428	0.55367	0.51036	0.01521	1.89378	0.22761	0.44657	0.01432	1.44427
32.46	0.0018	0.01297	0.03864	0.07056	0.32533	0.36829	0.3178	0.02306	0.55567	0.51023	0.01557	1.9698	0.22583	0.44488	0.01261	1.44085
32.49	0.00201	0.01458	0.03931	0.0702	0.3255	0.43691	0.31733	0.02268	0.55909	0.50674	0.01533	1.96445	0.22358	0.44406	0.01144	1.44139
32.52	0.00169	0.01476	0.03975	0.07143	0.32454	0.4613	0.31512	0.02268	0.55873	0.50759	0.01498	1.99775	0.22566	0.44471	0.01473	1.43855
32.55	0.00155	0.01471	0.03829	0.06936	0.3226	0.45572	0.31211	0.02565	0.56021	0.50987	0.01494	2.00574	0.2238	0.4441	0.0146	1.4089
32.58	0.00137	0.0144	0.03924	0.06632	0.32406	0.44478	0.31486	0.02268	0.55976	0.50745	0.01383	1.86579	0.22406	0.44184	0.0146	1.4089
32.61	0.000739254	0.02053	0.03758	0.06816	0.32395	0.44066	0.32767	0.02268	0.56102	0.50732	0.01565	1.98278	0.22394	0.44245	0.01565	1.00431
32.64	0.0026	0.01883	0.03852	0.0656	0.32327	0.43279	0.33826	0.02262	0.55838	0.50826	0.01901	1.95974	0.22468	0.4431	0.01249	0.77272
32.67	0.00387	0.02008	0.03845	0.06592	0.32415	0.43351	0.34259	0.02265	0.55972	0.50911	0.01513	1.94632	0.22318	0.44324	0.01555	0.73432
32.7	0.00194	0.01945	0.03935	0.0652	0.32476	0.42943	0.34957	0.02425	0.55796	0.51076	0.01928	1.93546	0.2244	0.44181	0.01628	0.68372
32.73	0.0051	0.02424	0.04109	0.06477	0.32465	0.42092	0.35197	0.02693	0.55884	0.50902	0.01494	1.92588	0.22355	0.44163	0.01612	0.67593
32.76	0.00598	0.02755	0.03663	0.06401	0.3251	0.41963	0.35785	0.0246	0.5624	0.50853	0.01675	1.92009	0.22271	0.44292	0.01407	0.68478
32.79	0.00183	0.02665	0.03576	0.06465	0.32536	0.41451	0.36146	0.02603	0.55997	0.50544	0.0196	1.91382	0.22313	0.44302	0.01441	0.69158
32.82	0.00292	0.0322	0.03686	0.06293	0.3222	0.40757	0.35577	0.02463	0.56138	0.51045	0.01822	1.90827	0.22349	0.44292	0.01524	0.69573
32.85	0.00387	0.0296	0.03841	0.06205	0.3253	0.40714	0.3509	0.02472	0.56074	0.51085	0.01446	1.90444	0.22087	0.44317	0.01467	0.69605
32.88	0.00296	0.03032	0.039	0.06441	0.32451	0.40167	0.34673	0.02533	0.56166	0.50987	0.01829	1.89697	0.22209	0.44163	0.01767	0.69701
32.91	0.00377	0.03211	0.03762	0.06584	0.3253	0.40103	0.34553	0.02524	0.56257	0.50732	0.0179	1.89082	0.22538	0.44213	0.01833	0.69803
32.94	0.00113	0.02853	0.03813	0.06409	0.32569	0.40192	0.34521	0.02428	0.56257	0.50808	0.01798	1.88962	0.23527	0.44481	0.0165	0.69979
32.97	0.00359	0.02817	0.03781	0.06269	0.32369	0.39859	0.34306	0.02348	0.56268	0.50759	0.01778	1.88791	0.32572	0.44506	0.01419	0.70167
33	0.00496	0.03135	0.03837	0.06544	0.32443	0.39434	0.33693	0.02396	0.56208	0.51023	0.0179	1.88244	0.36625	0.44513	0.01372	0.70036
33.03	0.0018	0.02741	0.03777	0.06489	0.32361	0.39555	0.33551	0.0237	0.56169	0.50723	0.02094	1.8798	0.37382	0.44367	0.01062	0.70123
33.06	0.00447	0.02866	0.03663	0.06369	0.32403	0.39573	0.3332	0.02463	0.56173	0.50835	0.0166	1.87761	0.4126	0.44589	0.01239	0.70496
33.09	0.000809659	0.02871	0.03769	0.06477	0.32626	0.39215	0.33045	0.02504	0.56155	0.51027	0.01877	1.87681	0.42539	0.44213	0.01059	0.70777
33.12	0.00275	0.02692	0.03793	0.06489	0.3269	0.3928	0.33064	0.02555	0.56208	0.50942	0.0179	1.87377	0.4351	0.44188	0.01157	0.70583
33.15	0.00401	0.02531	0.03686	0.06604	0.32609	0.39405	0.3246	0.02447	0.56152	0.51175	0.01683	1.87142	0.44237	0.44542	0.00914	1.08027
33.18	0.00345	0.02634	0.03777	0.06608	0.32454	0.39305	0.31584	0.02402	0.56324	0.51349	0.02098	1.86762	0.44375	0.44549	0.01258	1.08027
33.21	0.00419	0.03077	0.03825	0.06421	0.32358	0.39044	0.3143	0.02444	0.55972	0.50947	0.01699	1.86231	0.44358	0.44678	0.01185	1.59328
33.24	0.00489	0.03135	0.03845	0.06397	0.32527	0.39094	0.31411	0.02354	0.56236	0.50964	0.01458	1.86463	0.44178	0.44764	0.01141	1.68394
33.27	0.00588	0.03112	0.03852	0.06285	0.32482	0.39004	0.31328	0.0245	0.56211	0.51143	0.02007	1.86662	0.43907	0.4446	0.01271	1.71202
33.3	0.01211	0.03009	0.0409	0.06393	0.32482	0.38901	0.3143	0.02469	0.56226	0.51103	0.01849	1.85884	0.43905	0.44778	0.01482	1.70978
33.33	0.02689	0.0296	0.04291	0.06509	0.32412	0.38929	0.31392	0.0215	0.56306	0.51005	0.01881	1.8588	0.44141	0.44435	0.01037	1.40865
33.36	0.03246	0.02755	0.04299	0.06385	0.3242	0.38732	0.3234	0.02258	0.56211	0.50736	0.01675	1.8552	0.44026	0.44417	0.00967	1.40002
33.39	0.06315	0.02696	0.04216	0.06345	0.32319	0.38561	0.33658	0.02281	0.56116	0.5092	0.01932	1.85445	0.44023	0.44596	0.01236	1.38412
33.42	0.06217	0.0284	0.04311	0.06465	0.32513	0.38561	0.35602	0.02527	0.56229	0.50844	0.01893	1.85161	0.44443	0.44589	0.00888	1.3646
33.45	0.06104	0.02701	0.04489	0.06469	0.3224	0.38579	0.37246	0.0229	0.55937	0.51255	0.01944	1.85181	0.4433	0.44571	0.0111	1.34978
33.48	0.0621	0.02969	0.04445	0.06217	0.32322	0.38482	0.38991	0.02581	0.56204	0.51094	0.01944	1.85261	0.44299	0.44542	0.01135	1.3447
33.51	0.06241	0.03027	0.0439	0.06345	0.3262	0.38228	0.40619	0.02415	0.56025	0.51094	0.0147	1.84798	0.44395	0.44378	0.01328	1.34304
33.54	0.0622	0.02857	0.04461	0.06305	0.32457	0.38342	0.41864	0.02258	0.56268	0.51345	0.01739	1.84299	0.44336	0.44481	0.01337	1.34201
33.57	0.06132	0.02817	0.04556	0.06509	0.32389	0.37763	0.42815	0.02444	0.55712	0.51121	0.02015	1.84283	0.44595	0.44292	0.01318	1.32639
33.6	0.06139	0.02732	0.04465	0.06568	0.32415	0.36629	0.44317	0.02361	0.56014	0.50973	0.02047	1.83819	0.44673	0.44478	0.0104	1.232
33.63	0.06305	0.02401	0.04449	0.06345	0.32229	0.36364	0.45091	0.0244	0.56134	0.50964	0.01671	1.83612	0.44457	0.44127	0.01394	0.82248
33.66	0.06129	0.02822	0.04512	0.06377	0.32513	0.35048	0.4438	0.02546	0.56218	0.50973	0.01869	1.83692	0.44533	0.44521	0.01024	0.68136
33.69	0.0691	0.02772	0.04414	0.06293	0.32561	0.34561	0.44108	0.02549	0.5624	0.5138	0.01782	1.83408	0.44519	0.44213	0.01239	0.51024
33.72	0.07766	0.02804	0.04421	0.05902	0.32474	0.34515	0.43761	0.02495	0.56032	0.51072	0.01849	1.83336	0.44231	0.44327	0.01347	0.46162
33.75	0.09209	0.02884	0.0441	0.06001	0.32375	0.34626	0.43482	0.02354	0.56208	0.51054	0.02213	1.83364	0.44386	0.44195	0.01489	0.38911
33.78	0.10269	0.03229	0.04572	0.06029	0.32409	0.34658	0.43353	0.02393	0.55965	0.51295	0.02165	1.82242	0.44014	0.43909	0.01413	0.33046
33.81	0.12771	0.02969	0.04615	0.06005	0.32415	0.34228	0.43097	0.02591	0.56321	0.51143	0.02185	1.80034	0.43792	0.44281	0.01337	0.28708
33.84	0.1619	0.03202	0.04568	0.06081	0.32293	0.34296	0.42923	0.02738	0.56447	0.50973	0.02394	1.79431	0.43724	0.43984	0.01271	0.23389
33.87	0.18179	0.02831	0.04524	0.06165	0.324	0.34218	0.42528	0.02642	0.56152	0.50897	0.02142	1.80992	0.43736	0.44149	0.01271	0.23389
33.9	0.31165	0.03068	0.04568	0.06021	0.32375	0.34336	0.42322	0.02514	0.56028	0.51058	0.01877	1.83097	0.4362	0.44217	0.01337	0.21674
33.93	0.33182	0.03193	0.04631	0.05834	0.32403	0.33985	0.41975	0.02447	0.55983	0.50938	0.01758	1.85836	0.43646	0.44202	0.01539	0.22523
33.96	0.32594	0.02741	0.04635	0.05898	0.326	0.34168	0.41611	0.02255	0.55983	0.50991	0.01395	1.86918	0.43781	0.44038	0.014	0.23015
33.99	0.32253	0.02813	0.04651	0.05554	0.32451	0.34404	0.41377	0.02504	0.56226	0.51161	0.02102	1.90013	0.43555	0.44059	0.0122	0.23328
34.02	0.31918	0.03094	0.04726	0.05754	0.32589	0.34296	0.40679	0.02469	0.55986	0.50875	0.02027	1.87597	0.43691	0.44356	0.01422	0.23233
34.05	0.31922	0.03264	0.04591	0.05331	0.32507	0.34236	0.39904	0.026	0.56183	0.51313	0.02035	1.87166	0.43753	0.44206	0.01486	0.23648
34.08	0.34685	0.03662	0.04583	0.05355	0.32392	0.34375	0.39686	0.02543	0.5619	0.51005	0.01841	1.86858	0.43829	0.44181	0.0129	0.23587
34.11	0.37125	0.03805	0.04694	0.05119	0.32386	0.34407	0.39702	0.02511	0.56465	0.50911	0.02173	1.86375	0.43806	0.44116	0.0153	0.23891
34.14	0.39469	0.04096	0.04761	0.04923	0.32553	0.34046	0.39537	0.02399	0.56518	0.50835	0.02078	1.86235	0.43868	0.44149	0.01189	0.23958
34.17	0.43979	0.04069	0.04753	0.04624	0.32561	0.34175	0.39639	0.02239	0.56155	0.50973	0.02027	1.858	0.44406	0.43977	0.01403	0.24149
34.2	0.48168	0.03957	0.04828	0.04185	0.32274	0.34239	0.39598	0.02357	0.56366	0.50611	0.01956	1.85764	0.44727	0.4456	0.01293	0.24236
34.23	0.51276	0.04244	0.04832	0.0432	0.32426	0.34289	0.39569	0.02389	0.56299	0.50987	0.02256	1.85369	0.45347	0.44084	0.01337	0.24325
34.26	0.5298	0.03805	0.04876	0.04288	0.32499	0.34307	0.39579	0.02431	0.55919	0.50991	0.02438	1.85225	0.45538	0.4398	0.01078	0.24494
34.29	0.57123	0.04297	0.04856	0.04125	0.3253	0.34314	0.3961	0.02546	0.5612	0.51032	0.0241	1.85025	0.45741	0.4412	0.01318	0.24485
34.32	0.6415	0.04499	0.0471	0.04268	0.32316	0.34415	0.39591	0.02546	0.56211	0.50839	0.02446	1.84945	0.4582	0.44077	0.01128	0.24638
34.35	0.78456	0.04472	0.04769	0.04145	0.32429	0.34422	0.39537	0.02587	0.56363	0.50799	0.02213	1.85001	0.45724	0.44159	0.0098	0.24689
34.38	0.80301	0.04199	0.04572	0.04145	0.32277	0.34257	0.39493	0.02543	0.56074	0.51184	0.02201	1.84934	0.45614	0.44016	0.01173	0.25018
34.41	0.74147	0.04467	0.04702	0.04081	0.32215	0.34322	0.39541	0.02402	0.56317	0.51112	0.02063	1.84542	0.45727	0.44159	0.01293	0.25127
34.44	0.72658	0.04302	0.04813	0.04181	0.32392	0.34347	0.3949	0.02361	0.56296	0.51	0.02043	1.8461	0.45645	0.4426	0.01034	0.24932
34.47	0.70884	0.04351	0.04919	0.04209	0.3255	0.34143	0.39468	0.02351	0.56342	0.50571	0.02315	1.84203	0.4567	0.43988	0.00932	0.25191
34.5	0.70549	0.04508	0.04888	0.03937	0.32431	0.34146	0.39481	0.02444	0.56268	0.50933	0.02146	1.84095	0.456	0.44367	0.01192	0.2536
34.53	0.71275	0.04633	0.0484	0.03893	0.32378	0.33985	0.39335	0.02402	0.56247	0.50786	0.02343	1.84087	0.45831	0.44059	0.00932	0.25472
34.56	0.62565	0.0436	0.0501	0.03977	0.32415	0.33949	0.39323	0.02377	0.56335	0.51157	0.02205	1.83863	0.45789	0.43862	0.00989	0.25791
34.59	0.71275	0.04548	0.05105	0.03602	0.32448	0.33978	0.39253	0.02386	0.56409	0.51139	0.01853	1.83548	0.45676	0.43977	0.011	0.25858
34.62	0.82663	0.04172	0.052	0.03386	0.32347	0.33899	0.39237	0.02543	0.56275	0.51224	0.02142	1.84063	0.4569	0.43955	0.00983	0.25983
34.65	0.89847	0.04248	0.05184	0.03809	0.32367	0.33703	0.39234	0.02591	0.56215	0.50803	0.02244	1.83624	0.45749	0.44417	0.00901	0.26238
34.68	0.92998	0.04396	0.0503	0.03522	0.32429	0.33942	0.3912	0.0237	0.56465	0.51036	0.0224	1.84103	0.4578	0.44356	0.01056	0.2629
34.71	0.93734	0.04436	0.04979	0.03666	0.32578	0.33695	0.39196	0.02565	0.56532	0.5121	0.02371	1.85013	0.45684	0.44202	0.01012	0.26523
34.74	0.92551	0.04266	0.05058	0.03314	0.32254	0.33019	0.39085	0.02412	0.56338	0.51166	0.02556	1.85261	0.45837	0.44034	0.00866	0.2643
34.77	0.90516	0.04355	0.04982	0.03374	0.32378	0.33137	0.39029	0.02166	0.56233	0.5079	0.02837	1.85816	0.45806	0.44141	0.01094	0.26357
34.8	0.89671	0.04382	0.05038	0.03713	0.32403	0.33059	0.38845	0.02421	0.565	0.50866	0.02533	1.86563	0.4573	0.44002	0.011	0.26411
34.83	0.89158	0.044	0.0505	0.0345	0.32246	0.32948	0.38798	0.02706	0.56328	0.50879	0.02442	1.96429	0.45639	0.44034	0.01182	0.26858
34.86	0.8394	0.04132	0.05058	0.03446	0.32246	0.32976	0.3858	0.02562	0.56282	0.51246	0.02683	2.0037	0.45794	0.44145	0.0122	0.26539
34.89	0.62749	0.04324	0.04994	0.0349	0.32369	0.33016	0.38684	0.02479	0.56162	0.50871	0.02481	1.97048	0.45834	0.44353	0.01062	0.26628
34.92	0.44341	0.04217	0.0484	0.03578	0.32395	0.33026	0.37947	0.02236	0.5625	0.51139	0.02722	1.949	0.45637	0.44338	0.0116	0.26545
34.95	0.27328	0.04338	0.04651	0.03306	0.32426	0.33173	0.37518	0.0231	0.56247	0.51152	0.0247	1.94085	0.45715	0.44349	0.01021	0.26698
34.98	0.22565	0.04405	0.04362	0.03757	0.32268	0.31545	0.37366	0.02332	0.56254	0.50947	0.0247	1.93107	0.45955	0.44446	0.0098	0.26545
35.01	0.21065	0.04315	0.04406	0.03454	0.32392	0.30526	0.37224	0.02431	0.5644	0.50893	0.02371	1.92987	0.45769	0.44363	0.01034	0.26628
35.04	0.22139	0.04449	0.04358	0.03737	0.32237	0.19332	0.37328	0.02239	0.56394	0.50888	0.02635	1.92652	0.4591	0.44342	0.01091	0.26583
35.07	0.22406	0.04405	0.04295	0.03502	0.32406	0.09637	0.37932	0.01888	0.56349	0.50598	0.02568	1.9232	0.45704	0.44106	0.01043	0.26788
35.1	0.23079	0.0423	0.04331	0.0351	0.32322	0.05631	0.39952	0.01834	0.56264	0.5083	0.02442	1.92085	0.45662	0.44249	0.01081	0.26935
35.13	0.2317	0.04284	0.04445	0.03542	0.32443	0.04275	0.42256	0.01747	0.56451	0.50862	0.02311	1.91682	0.45876	0.44134	0.00872	0.26718
35.16	0.23015	0.04584	0.04496	0.03626	0.32516	0.03488	0.46776	0.01907	0.56472	0.51085	0.02687	1.9149	0.45741	0.44177	0.00866	0.2697
35.19	0.23459	0.04476	0.04421	0.03705	0.32384	0.03212	0.4994	0.01751	0.56356	0.51376	0.02481	1.91119	0.458	0.44331	0.01125	0.27066
35.22	0.23572	0.04311	0.04493	0.03318	0.32429	0.03856	0.51764	0.0192	0.56493	0.5066	0.02596	1.90424	0.45924	0.4422	0.00812	0.27219
35.25	0.23536	0.044	0.04473	0.03031	0.32496	0.03846	0.50987	0.01651	0.56331	0.51179	0.02556	1.904	0.45896	0.44077	0.00977	0.2704
35.28	0.23536	0.04664	0.04382	0.03027	0.32479	0.03824	0.50715	0.01588	0.56384	0.51058	0.03015	1.89693	0.45842	0.4431	0.00967	0.27302
35.31	0.23667	0.04253	0.04417	0.02667	0.3251	0.0386	0.50509	0.01664	0.56204	0.50839	0.0256	1.88815	0.45755	0.44578	0.00989	0.38534
35.34	0.23807	0.04284	0.04414	0.02444	0.32415	0.03871	0.50459	0.01837	0.56064	0.50978	0.02801	1.88128	0.45775	0.44378	0.00996	0.43411
35.37	0.23385	0.04499	0.04449	0.02236	0.32533	0.04239	0.50155	0.01808	0.56159	0.50871	0.03161	1.8671	0.45791	0.44256	0.00876	0.52723
35.4	0.2348	0.04378	0.04402	0.02256	0.32372	0.04289	0.50089	0.01728	0.56306	0.50687	0.03584	1.84814	0.45828	0.44481	0.00967	0.62693
35.43	0.23769	0.04606	0.04469	0.02623	0.32381	0.0405	0.49905	0.01738	0.56511	0.50723	0.0343	1.80897	0.45941	0.44635	0.01012	0.72253
35.46	0.2366	0.0466	0.04386	0.02424	0.32417	0.04089	0.49893	0.0154	0.56497	0.50808	0.0354	1.78653	0.45859	0.44785	0.01008	0.81194
35.49	0.23642	0.04722	0.04406	0.02548	0.32558	0.04046	0.49649	0.01773	0.56387	0.50522	0.03398	1.75901	0.45882	0.44288	0.00718	0.8291
35.52	0.23758	0.04512	0.04473	0.02691	0.32651	0.03849	0.49596	0.01642	0.56317	0.50879	0.03888	1.74113	0.45921	0.44374	0.01005	0.81629
35.55	0.23762	0.047	0.04402	0.02563	0.32389	0.03953	0.49498	0.01671	0.56275	0.50718	0.03852	1.72527	0.45828	0.44549	0.00942	0.81364
35.58	0.23487	0.04499	0.04374	0.02472	0.32316	0.04211	0.49289	0.0168	0.56827	0.50665	0.04236	1.72168	0.45794	0.44403	0.00914	0.80696
35.61	0.22223	0.04454	0.04362	0.0224	0.32468	0.03924	0.49289	0.0162	0.56743	0.50857	0.04382	1.70723	0.45859	0.4442	0.00822	0.8046
35.64	0.21643	0.04691	0.04532	0.01981	0.32384	0.04157	0.48796	0.01888	0.56845	0.51197	0.06061	1.70215	0.45845	0.44492	0.01008	0.81217
35.67	0.19787	0.0491	0.04386	0.01873	0.32674	0.04196	0.48505	0.01763	0.56606	0.5066	0.08246	1.69868	0.4611	0.44442	0.00588	0.87858
35.7	0.1751	0.04628	0.04283	0.01146	0.32598	0.04178	0.48391	0.01786	0.56578	0.50642	0.10155	1.69453	0.45848	0.4441	0.00695	0.98939
35.73	0.16352	0.04718	0.04334	0.01086	0.3244	0.04468	0.47816	0.01639	0.56697	0.51049	0.14868	1.69253	0.46087	0.44478	0.00695	1.09634
35.76	0.13345	0.04655	0.04275	0.00623	0.32423	0.04583	0.4694	0.01904	0.56627	0.50942	0.25213	1.68814	0.46118	0.44403	0.00645	1.24079
35.79	0.09586	0.04655	0.04275	0.00204	0.32423	0.04583	0.46681	0.01901	0.56482	0.50996	0.27963	1.67967	0.46067	0.44496	0.00654	1.35086
35.82	0.08692	0.04995	0.04224	0.00459	0.32468	0.04364	0.48815	0.01565	0.56732	0.51237	0.27184	1.6786	0.46276	0.44635	0.00891	1.42277
35.85	0.0728	0.05178	0.04176	0.00866	0.32519	0.04386	0.50196	0.01949	0.5681	0.51327	0.26928	1.67684	0.46149	0.44682	0.01005	1.55747
35.88	0.06688	0.05402	0.04176	0.00623	0.32544	0.042	0.5269	0.01706	0.56905	0.50772	0.25493	1.67293	0.46036	0.44907	0.00778	1.67065
35.91	0.07206	0.05429	0.0422	0.00567	0.32429	0.04357	0.55396	0.01623	0.56676	0.50812	0.24912	1.67233	0.46146	0.44607	0.00961	1.77412
35.94	0.07107	0.05433	0.04129	0.00599	0.32555	0.04186	0.57438	0.01741	0.56761	0.51188	0.23652	1.67113	0.46059	0.44674	0.00793	1.73102
35.97	0.07315	0.05254	0.04283	0.00607	0.32575	0.0435	0.5831	0.01725	0.56655	0.50964	0.2234	1.67592	0.46042	0.44721	0.00689	1.70972
36	0.07456	0.0533	0.04157	0.00751	0.32395	0.05087	0.42126	0.01881	0.56729	0.50862	0.2739	1.67277	0.4611	0.4475	0.00834	1.6956
36.03	0.0747	0.05563	0.04196	0.00583	0.3235	0.05681	0.40502	0.0184	0.56873	0.51116	0.30061	1.67061	0.46067	0.44757	0.00939	1.69071
36.06	0.0729	0.05576	0.04299	0.00555	0.3244	0.05956	0.40555	0.01782	0.56641	0.51058	0.31851	1.67005	0.46163	0.44746	0.00771	1.67899
36.09	0.07326	0.05353	0.04342	0.00603	0.32688	0.05921	0.40612	0.01505	0.56764	0.50884	0.38145	1.66642	0.46124	0.44782	0.00673	1.67468
36.12	0.07459	0.0512	0.04263	0.00719	0.32381	0.05752	0.40584	0.01527	0.56891	0.51277	0.40694	1.66522	0.46281	0.44717	0.00733	1.66918
36.15	0.07069	0.0529	0.04149	0.00839	0.32519	0.05634	0.40581	0.01798	0.56616	0.50844	0.43756	1.6631	0.46079	0.4485	0.00642	1.661
36.18	0.06717	0.05058	0.04078	0.00946	0.32623	0.05377	0.40464	0.0177	0.56739	0.51058	0.48675	1.65963	0.4591	0.44764	0.00752	1.65097
36.21	0.05692	0.05111	0.04014	0.01429	0.32468	0.0464	0.40375	0.01514	0.56757	0.51277	0.51725	1.65468	0.45924	0.44818	0.00989	1.64296
36.24	0.04879	0.05245	0.04046	0.01613	0.32423	0.03824	0.40454	0.01565	0.56859	0.50821	0.50892	1.6516	0.46056	0.44585	0.00657	1.61689
36.27	0.03918	0.05487	0.04141	0.01837	0.32626	0.03653	0.40483	0.0169	0.56933	0.50821	0.5005	1.65073	0.46101	0.44399	0.00746	1.61488
36.3	0.03816	0.05661	0.04133	0.0238	0.32522	0.03205	0.4046	0.01252	0.56687	0.51157	0.49671	1.65081	0.46152	0.44238	0.00711	1.12857
36.33	0.03865	0.05724	0.0409	0.02508	0.32522	0.03205	0.4046	0.01252	0.56782	0.51036	0.49367	1.64801	0.46197	0.4432	0.00645	0.89567
36.36	0.04143	0.05912	0.04086	0.02879	0.32468	0.03441	0.40394	0.01521	0.5682	0.51175	0.51089	1.64721	0.46051	0.44399	0.00695	0.80725
36.39	0.0408	0.05679	0.03852	0.03262	0.32384	0.03588	0.40271	0.01651	0.56799	0.51058	0.59458	1.64438	0.46042	0.44363	0.00702	0.75978
36.42	0.04242	0.06301	0.03931	0.0438	0.32474	0.03388	0.40163	0.01639	0.56754	0.51237	0.6186	1.63519	0.4616	0.44327	0.00803	0.75537
36.45	0.04186	0.06265	0.03943	0.04879	0.3246	0.03488	0.40081	0.0137	0.56982	0.51009	0.65618	1.61639	0.46183	0.44274	0.00825	0.76559
36.48	0.04295	0.06404	0.03848	0.04744	0.32423	0.03635	0.40065	0.01671	0.56849	0.51063	0.63911	1.61311	0.46107	0.44556	0.00708	0.77166
36.51	0.04277	0.06328	0.03967	0.04736	0.32386	0.0372	0.40015	0.01719	0.56965	0.51291	0.69008	1.17884	0.46101	0.44607	0.0074	0.77252
36.54	0.04161	0.06587	0.03943	0.04796	0.32369	0.03746	0.39989	0.01728	0.56986	0.51389	0.70347	1.09008	0.46076	0.44481	0.00683	0.77422
36.57	0.04055	0.06591	0.04003	0.05438	0.32589	0.03974	0.39907	0.01406	0.56789	0.50915	0.68542	0.99305	0.46251	0.44327	0.00648	0.77642
36.6	0.04495	0.06748	0.0403	0.05886	0.32614	0.03731	0.39616	0.01533	0.56894	0.50741	0.68004	0.9657	0.46217	0.44506	0.00648	0.77642
36.63	0.0427	0.0669	0.04018	0.06257	0.32606	0.03653	0.39484	0.01565	0.57151	0.50902	0.67744	0.97097	0.46177	0.44667	0.00743	0.77872
36.66	0.04481	0.06426	0.03979	0.06828	0.326	0.03613	0.39439	0.01479	0.56806	0.50678	0.67471	0.97672	0.46569	0.44846	0.00569	0.77824
36.69	0.04622	0.06399	0.03979	0.07778	0.32536	0.03298	0.39367	0.01358	0.56856	0.50795	0.67491	0.97648	0.4618	0.44542	0.00588	0.78115
36.72	0.04288	0.06533	0.03904	0.08792	0.32417	0.02683	0.39379	0.01358	0.56856	0.5083	0.67104	0.97807	0.46245	0.44463	0.00541	0.77974
36.75	0.04414	0.0648	0.03943	0.10062	0.32417	0.01957	0.39468	0.01492	0.56873	0.51	0.74283	0.97887	0.46076	0.44657	0.00645	0.78061
36.78	0.0445	0.06641	0.03967	0.11236	0.32522	0.01728	0.41001	0.0123	0.56919	0.50745	0.77487	0.98103	0.46217	0.44553	0.00673	0.78192
36.81	0.04235	0.06641	0.03967	0.11236	0.32493	0.01581	0.42092	0.01198	0.56683	0.50862	0.84635	0.98111	0.46281	0.44664	0.00604	0.78699
36.84	0.04675	0.06542	0.03971	0.11588	0.32513	0.01034	0.45445	0.01144	0.57	0.50862	0.78116	0.98211	0.46287	0.44671	0.0048	0.78945
36.87	0.0434	0.06851	0.04054	0.11344	0.32575	0.01034	0.50923	0.01198	0.56676	0.50938	0.81229	0.98127	0.4638	0.44556	0.00575	0.94674
36.9	0.04583	0.06743	0.03916	0.11132	0.32575	0.00851	0.58567	0.01102	0.56655	0.51036	0.94209	0.98099	0.46172	0.44775	0.00575	1.23545
36.93	0.0446	0.06886	0.039	0.11364	0.32485	0.01045	0.7348	0.01099	0.5662	0.5117	0.99634	0.98167	0.46217	0.44968	0.00686	1.45155
36.96	0.04636	0.06949	0.03912	0.11316	0.3264	0.01113	0.80911	0.01019	0.56835	0.50951	1.03775	0.97915	0.46177	0.4476	0.0074	1.56575
36.99	0.04608	0.06721	0.03951	0.11328	0.32654	0.01249	0.91352	0.01105	0.5682	0.50951	1.08737	0.98087	0.46048	0.44871	0.00556	1.7254
37.02	0.04957	0.06958	0.03928	0.11368	0.32679	0.01424	0.93302	0.01115	0.56743	0.50884	1.08038	0.97164	0.46141	0.44914	0.00876	1.82864
37.05	0.04749	0.07061	0.03888	0.11276	0.32485	0.01635	0.75737	0.0123	0.56831	0.50839	1.05869	0.90516	0.46127	0.45054	0.00737	1.91726
37.08	0.0514	0.06538	0.04058	0.1148	0.32738	0.01545	0.8032	0.01121	0.57113	0.50978	1.05509	0.83173	0.46146	0.44785	0.00797	1.97622
37.11	0.05407	0.06381	0.04248	0.11212	0.3262	0.01714	0.79081	0.01179	0.56926	0.50835	1.04585	0.72652	0.46079	0.44914	0.00816	2.05701
37.14	0.06632	0.06618	0.04232	0.11152	0.32716	0.01578	0.78515	0.013	0.57021	0.50857	1.04055	0.70779	0.4629	0.44893	0.00664	2.06464
37.17	0.07301	0.06632	0.04299	0.11396	0.32696	0.01663	0.78313	0.01297	0.57028	0.51023	1.03585	0.68659	0.46346	0.44986	0.0062	2.04634
37.2	0.08681	0.06189	0.04279	0.11436	0.32606	0.01545	0.77558	0.01297	0.56676	0.50987	1.02285	0.67201	0.4631	0.4466	0.0062	1.98948
37.23	0.08892	0.06466	0.0435	0.11316	0.32468	0.01427	0.77169	0.01054	0.56694	0.50763	0.99492	0.61935	0.46312	0.44911	0.00588	1.96364
37.26	0.0885	0.06909	0.04417	0.11759	0.32823	0.01588	0.77052	0.0123	0.56958	0.50987	0.98942	0.61891	0.46386	0.44635	0.003	1.95421
37.29	0.08706	0.05903	0.04338	0.15892	0.32713	0.01524	0.76581	0.01316	0.56944	0.5083	0.98713	0.62793	0.46281	0.44778	0.00392	1.94556
37.32	0.08871	0.0584	0.04323	0.23802	0.32713	0.01406	0.76429	0.01182	0.56947	0.50812	0.98859	0.63121	0.4649	0.44925	0.00266	1.93035
37.35	0.0897	0.05849	0.04295	0.23802	0.32761	0.01274	0.76192	0.01322	0.56923	0.50991	0.96789	0.63428	0.46473	0.44667	0.0013	1.88796
37.38	0.08737	0.05943	0.04323	0.31165	0.32674	0.01549	0.7599	0.01035	0.57088	0.50973	0.96508	0.63815	0.46465	0.44607	0.0025	1.63941
37.41	0.08875	0.05684	0.04244	0.36492	0.32831	0.01628	0.75857	0.01227	0.5682	0.50964	0.96315	0.64219	0.46465	0.44907	0.00183	1.33751
37.44	0.09019	0.05773	0.04248	0.37426	0.32752	0.01588	0.75585	0.01313	0.56817	0.50754	0.96303	0.64442	0.46479	0.44607	0.00266	1.24788
37.47	0.09406	0.05854	0.04271	0.36879	0.32603	0.01406	0.75408	0.01188	0.56856	0.50853	1.01313	0.6451	0.4676	0.44381	0.0048	1.01034
37.5	0.09994	0.05921	0.04153	0.36887	0.32702	0.01535	0.75174	0.01243	0.5706	0.51049	1.04767	0.6465	0.46577	0.44481	0.000663804	0.88634
37.53	0.10314	0.05912	0.04271	0.36711	0.32769	0.01592	0.75111	0.01201	0.57003	0.50875	1.09579	0.64706	0.4647	0.44388	0.000758634	0.84226
37.56	0.1074	0.058	0.04244	0.36076	0.32547	0.01731	0.74785	0.01057	0.56961	0.50978	1.14206	0.64913	0.46507	0.44556	0.00139	0.75754
37.59	0.11796	0.06001	0.04216	0.36212	0.32674	0.01635	0.74586	0.01227	0.57035	0.50835	1.11096	0.65804	0.46614	0.44592	0.00202	0.6636
37.62	0.1217	0.05697	0.04093	0.35984	0.3235	0.0151	0.74548	0.01345	0.56993	0.51067	1.07639	0.66882	0.46667	0.44689	0.00316	0.50449
37.65	0.12529	0.05912	0.04145	0.35713	0.32583	0.01517	0.74428	0.01198	0.56711	0.50754	1.06873	0.67385	0.46721	0.44653	0.00395	0.46443
37.68	0.12346	0.06113	0.04224	0.35581	0.32623	0.01542	0.74324	0.0077	0.57039	0.50817	1.06659	0.67501	0.46715	0.44517	0.01132	0.46443
37.71	0.12458	0.05764	0.0435	0.35537	0.32631	0.01681	0.74254	0.01207	0.56961	0.51036	1.05912	0.67692	0.46591	0.4461	0.01565	0.48941
37.74	0.12148	0.05737	0.04287	0.35769	0.32496	0.01689	0.74229	0.01214	0.56975	0.50884	1.04929	0.67645	0.46777	0.44381	0.01922	0.49535
37.77	0.12307	0.05777	0.04216	0.36392	0.32496	0.01621	0.74223	0.00939	0.57039	0.51018	1.04956	0.67541	0.46628	0.4446	0.01947	0.50334
37.8	0.12268	0.05871	0.04279	0.38496	0.32629	0.01241	0.74128	0.01227	0.56775	0.50763	1.06469	0.67641	0.46698	0.44578	0.02823	0.50318
37.83	0.12229	0.05523	0.04252	0.42581	0.32741	0.01409	0.74027	0.01255	0.56849	0.50701	1.11002	0.67637	0.4669	0.44363	0.03818	0.44325
37.86	0.12349	0.05728	0.042	0.4556	0.32634	0.01631	0.73897	0.00974	0.56824	0.51023	1.21219	0.67114	0.46617	0.44521	0.03509	0.44325
37.89	0.12307	0.05858	0.04338	0.48446	0.32522	0.01835	0.7361	0.01038	0.56898	0.50687	1.24629	0.57954	0.46698	0.44474	0.04226	0.35505
37.92	0.12353	0.06037	0.04232	0.46526	0.32564	0.0176	0.73335	0.01207	0.56986	0.50857	1.31686	0.53985	0.46487	0.44435	0.05124	0.3126
37.95	0.12338	0.05652	0.04176	0.4645	0.32724	0.01327	0.72813	0.01322	0.57067	0.51005	1.45041	0.45619	0.46636	0.44345	0.06335	0.29187
37.98	0.12307	0.05934	0.04244	0.4645	0.32423	0.01663	0.72317	0.01019	0.56859	0.50884	1.04387	0.43655	0.46797	0.44302	0.11127	0.24619
38.01	0.12427	0.06108	0.04319	0.45588	0.3273	0.01764	0.7208	0.01236	0.56923	0.50669	0.94225	0.42529	0.46817	0.44109	0.21197	0.1677
38.04	0.12233	0.06135	0.04141	0.4504	0.32519	0.01535	0.71555	0.01064	0.57063	0.50862	1.26846	0.43743	0.46881	0.44077	0.24254	0.1677
38.07	0.12648	0.05849	0.04216	0.44965	0.32612	0.01764	0.71056	0.01134	0.57021	0.50879	1.25475	0.4419	0.47005	0.44209	0.31019	0.1317
38.1	0.12307	0.06091	0.0422	0.45021	0.32547	0.01835	0.70784	0.01268	0.57032	0.50862	1.22345	0.44406	0.4694	0.44299	0.37559	0.12829
38.13	0.1224	0.05751	0.04196	0.44605	0.32583	0.01785	0.7066	0.01243	0.56986	0.50714	1.20382	0.44266	0.46839	0.44345	0.38776	0.1288
38.16	0.12268	0.06278	0.04204	0.44805	0.32671	0.01925	0.70423	0.01418	0.56803	0.50388	1.1952	0.43519	0.46853	0.44317	0.3919	0.13043
38.19	0.12317	0.06091	0.04283	0.44717	0.32606	0.01867	0.70249	0.0131	0.57049	0.5024	1.19264	0.41127	0.46848	0.4437	0.37024	0.13011
38.22	0.12402	0.06099	0.04204	0.44681	0.32403	0.01488	0.69854	0.01134	0.5713	0.50365	1.19192	0.39949	0.46969	0.44431	0.37024	0.13263
38.25	0.12571	0.05952	0.04263	0.44398	0.32403	0.01438	0.69586	0.0116	0.56842	0.50504	1.19236	0.38185	0.47138	0.44485	0.36911	0.13231
38.28	0.12522	0.06037	0.04153	0.47297	0.3251	0.01513	0.69143	0.00891	0.56905	0.51094	1.186	0.34671	0.46881	0.44156	0.36418	0.13314
38.31	0.12532	0.05912	0.04224	0.49041	0.32547	0.01635	0.6895	0.01243	0.57084	0.50803	1.18631	0.33145	0.46836	0.44302	0.36424	0.13343
38.34	0.12374	0.0601	0.04295	0.55191	0.32668	0.01406	0.68464	0.01163	0.57039	0.50871	1.18473	0.31704	0.4691	0.4427	0.36478	0.13202
38.37	0.12106	0.05581	0.04224	0.61104	0.32685	0.01824	0.67993	0.01153	0.5694	0.51108	1.18137	0.29751	0.46842	0.44385	0.41039	0.13426
38.4	0.12162	0.06055	0.04176	0.66826	0.32733	0.02168	0.67822	0.01214	0.57099	0.50897	1.17956	0.295	0.46935	0.44342	0.43663	0.13522
38.43	0.12493	0.05961	0.04176	0.71362	0.32451	0.0254	0.67721	0.0153	0.57151	0.50736	1.17861	0.30454	0.47005	0.4436	0.44709	0.13483
38.46	0.12131	0.06256	0.04169	0.71418	0.32671	0.07616	0.67528	0.01719	0.57229	0.50795	1.17794	0.30929	0.46901	0.44499	0.4665	0.13525
38.49	0.12134	0.06037	0.04188	0.69262	0.32592	0.11895	0.6737	0.01853	0.56771	0.50692	1.17794	0.30794	0.46749	0.44503	0.47253	0.1371
38.52	0.11715	0.06122	0.04208	0.68347	0.32789	0.17036	0.6719	0.02	0.57148	0.51045	1.17659	0.31528	0.46862	0.44467	0.48312	0.13538
38.55	0.1112	0.06126	0.04133	0.68068	0.32713	0.18391	0.67161	0.02057	0.57194	0.51139	1.17355	0.31464	0.46828	0.44614	0.48192	0.13768
38.58	0.11103	0.06354	0.0392	0.67249	0.3262	0.18052	0.66965	0.02012	0.57032	0.5104	1.17383	0.31217	0.46915	0.44217	0.46849	0.13704
38.61	0.08026	0.06122	0.04007	0.66742	0.32519	0.17984	0.66965	0.02012	0.57028	0.50978	1.17248	0.31524	0.46788	0.4427	0.46574	0.13943
38.64	0.06692	0.06497	0.04046	0.66626	0.3251	0.17998	0.66893	0.02012	0.57134	0.50866	1.17655	0.317	0.47098	0.44145	0.44996	0.14065
38.67	0.07033	0.06524	0.03979	0.66503	0.32721	0.17705	0.66801	0.02041	0.5707	0.50955	1.24167	0.31796	0.47002	0.44399	0.44838	0.14062
38.7	0.07224	0.06028	0.03963	0.66195	0.32758	0.17515	0.66643	0.02003	0.56715	0.50938	1.26336	0.31884	0.46831	0.44245	0.44465	0.13876
38.73	0.07143	0.06319	0.04093	0.66259	0.3275	0.17604	0.66652	0.01971	0.56954	0.50799	1.30825	0.29923	0.46991	0.44524	0.43862	0.14097
38.76	0.07143	0.0605	0.03995	0.66019	0.32507	0.17368	0.66605	0.02099	0.57049	0.50826	1.34254	0.27144	0.46991	0.44524	0.43934	0.14014
38.79	0.06773	0.06149	0.03904	0.66103	0.32507	0.17368	0.66561	0.02147	0.57	0.50642	1.35898	0.2502	0.47056	0.44252	0.4365	0.14039
38.82	0.06847	0.06149	0.04026	0.65999	0.32586	0.17118	0.66478	0.01907	0.57099	0.50593	1.42801	0.21011	0.46901	0.4441	0.43656	0.1387
38.85	0.06843	0.0618	0.03967	0.66335	0.32634	0.17272	0.66437	0.02	0.56944	0.50446	1.47056	0.203	0.4685	0.447	0.43467	0.14058
38.88	0.07062	0.06216	0.03908	0.68116	0.32569	0.17218	0.66444	0.01728	0.57084	0.50584	1.50881	0.18631	0.46881	0.44485	0.43606	0.14231
38.91	0.06907	0.06028	0.04022	0.69541	0.32575	0.17375	0.66352	0.01968	0.5718	0.50759	1.58167	0.17625	0.46893	0.44249	0.43539	0.14116
38.94	0.07139	0.06006	0.0407	0.69773	0.32454	0.17003	0.66374	0.0207	0.56901	0.50589	1.5663	0.16802	0.46777	0.44481	0.43419	0.14084
38.97	0.0709	0.06135	0.0403	0.71178	0.32721	0.16985	0.66305	0.0214	0.57246	0.50902	1.51237	0.16894	0.46935	0.44195	0.43267	0.14046
39	0.06998	0.06216	0.03947	0.71653	0.32702	0.16978	0.66267	0.01977	0.57172	0.50522	1.48289	0.17605	0.46907	0.44496	0.43359	0.14282
39.03	0.06991	0.06019	0.0403	0.70879	0.32606	0.16885	0.66349	0.01933	0.56778	0.50392	1.48005	0.17621	0.46952	0.44292	0.43252	0.14164
39.06	0.06062	0.06171	0.04062	0.70408	0.32629	0.17078	0.66131	0.01961	0.57053	0.50795	1.47894	0.17533	0.47109	0.43984	0.43065	0.14068
39.09	0.06062	0.05938	0.03924	0.6903	0.32643	0.16875	0.66134	0.01731	0.57204	0.50607	1.47001	0.17733	0.47081	0.4426	0.42958	0.1409
39.12	0.04636	0.06386	0.03947	0.67984	0.32491	0.17765	0.65925	0.02096	0.57303	0.5079	1.46365	0.17605	0.46786	0.44417	0.42838	0.14196
39.15	0.03302	0.06229	0.03935	0.67645	0.32544	0.21511	0.65555	0.01859	0.57359	0.50455	1.46171	0.17581	0.46752	0.44192	0.4279	0.14298
39.18	0.02137	0.06023	0.03781	0.67297	0.32674	0.29911	0.6505	0.01971	0.57208	0.50522	1.45614	0.17309	0.46867	0.44342	0.42872	0.14292
39.21	0.02137	0.06023	0.03781	0.67297	0.32719	0.32579	0.64376	0.02124	0.57095	0.5071	1.42995	0.1671	0.46983	0.44528	0.42819	0.14212
39.24	0.0076	0.06184	0.0371	0.66083	0.32657	0.38174	0.63855	0.02105	0.57095	0.5071	1.42995	0.16531	0.46893	0.44399	0.42496	0.14221
39.27	0.00334	0.05916	0.03659	0.65832	0.32637	0.46127	0.62793	0.02278	0.56993	0.50338	1.36187	0.16147	0.46918	0.4441	0.42727	0.14279
39.3	0.000528038	0.05728	0.03607	0.58301	0.32645	0.55553	0.61563	0.02421	0.57003	0.5071	1.32484	0.16116	0.46842	0.44342	0.42695	0.14125
39.33	0.000739254	0.05952	0.03698	0.36288	0.32645	0.62626	0.59881	0.02485	0.56975	0.50508	1.30947	0.15964	0.46932	0.44467	0.42256	0.1401
39.36	0.000176013	0.05786	0.0373	0.19222	0.32733	0.69122	0.57609	0.02504	0.56996	0.50405	1.30513	0.15956	0.46932	0.4436	0.42455	0.14094
39.39	0.000246418	0.0601	0.03762	0.15904	0.32651	0.82928	0.54792	0.02565	0.5706	0.50495	1.30521	0.15728	0.468	0.44227	0.42376	0.13969
39.42	0.00268	0.05751	0.03821	0.13085	0.32595	0.85135	0.54562	0.02808	0.56923	0.50347	1.29367	0.15101	0.46932	0.44202	0.42411	0.14109
39.45	0.0018	0.05657	0.03999	0.10921	0.32626	0.81117	0.55655	0.02894	0.57053	0.50508	1.29315	0.15421	0.46791	0.44556	0.42341	0.14119
39.48	0.00359	0.05728	0.03841	0.11232	0.32465	0.78846	0.58737	0.02881	0.57141	0.50486	1.2913	0.15569	0.46977	0.44521	0.42152	0.13982
39.51	0.00412	0.05679	0.03805	0.11823	0.32485	0.77508	0.6265	0.02651	0.57046	0.50558	1.29169	0.15864	0.46746	0.44238	0.41956	0.14288
39.54	0.00651	0.05652	0.03896	0.11855	0.32657	0.76231	0.65963	0.02853	0.5693	0.50513	1.29134	0.16136	0.46873	0.44367	0.42082	0.14071
39.57	0.00391	0.0593	0.0388	0.11947	0.32513	0.74378	0.73098	0.0245	0.56915	0.50307	1.28778	0.15956	0.46887	0.44374	0.41902	0.14103
39.6	0.0056	0.058	0.03821	0.11084	0.32589	0.74023	0.77033	0.0268	0.57063	0.50571	1.2892	0.15972	0.46884	0.4442	0.42161	0.1424
39.63	0.00391	0.05912	0.03797	0.10146	0.32555	0.73007	0.79954	0.02718	0.56993	0.50763	1.28482	0.15924	0.46665	0.44542	0.41943	0.14209
39.66	0.00493	0.05505	0.03924	0.09491	0.32668	0.72206	0.79192	0.02904	0.57211	0.50669	1.28541	0.15992	0.46898	0.44535	0.41911	0.14122
39.69	0.00387	0.05406	0.03908	0.0906	0.32626	0.71043	0.78667	0.02808	0.57049	0.50338	1.28577	0.16187	0.46935	0.44624	0.41968	0.14209
39.72	0.00151	0.05134	0.03876	0.07786	0.32564	0.70446	0.78	0.02805	0.5707	0.50361	1.28545	0.161	0.46932	0.4426	0.41817	0.14209
39.75	0.00257	0.05134	0.03868	0.05834	0.32631	0.6972	0.77393	0.02865	0.57123	0.50388	1.28794	0.1608	0.46845	0.44288	0.41763	0.14221
39.78	0.000915266	0.05272	0.0358	0.03162	0.32443	0.6958	0.77197	0.02894	0.5718	0.50428	1.28991	0.16092	0.4685	0.44345	0.41864	0.14304
39.81	0.00341	0.05169	0.03615	0.01949	0.32685	0.69688	0.77058	0.0291	0.56905	0.50499	1.28695	0.15812	0.47028	0.44442	0.41785	0.14234
39.84	0.00796	0.05084	0.03445	0.01062	0.32423	0.69759	0.76872	0.02801	0.5694	0.50437	1.2843	0.15233	0.46724	0.44689	0.42041	0.14218
39.87	0.00693	0.05156	0.03568	0.00763	0.32443	0.7168	0.76742	0.02776	0.57348	0.50629	1.27992	0.14738	0.46814	0.44431	0.4188	0.14359
39.9	0.00701	0.04982	0.03509	0.0093	0.32454	0.77043	0.76663	0.02907	0.57095	0.50638	1.2845	0.14942	0.46986	0.44431	0.41756	0.14228
39.93	0.00701	0.05321	0.03481	0.01094	0.32626	0.79207	0.76151	0.02715	0.57148	0.50625	1.28332	0.14818	0.46918	0.44374	0.41842	0.14263
39.96	0.00785	0.0538	0.03501	0.00914	0.32606	0.79357	0.75898	0.02798	0.57106	0.50665	1.28426	0.14666	0.46845	0.44338	0.41462	0.14205
39.99	0.00908	0.05008	0.03521	0.00451	0.32595	0.80892	0.75604	0.02785	0.57155	0.5066	1.27846	0.14938	0.46848	0.44546	0.415	0.14589
40.02	0.00922	0.04579	0.03544	0.00256	0.32572	0.82015	0.7513	0.02699	0.5713	0.50343	1.286	0.1489	0.46887	0.44413	0.41826	0.14454
40.05	0.00373	0.0444	0.0375	0.00351	0.32676	0.80949	0.74431	0.02699	0.56989	0.50781	1.29434	0.15129	0.46853	0.44381	0.43612	0.14215
40.08	0.00535	0.04414	0.03635	0.01002	0.32513	0.79293	0.74431	0.02702	0.57116	0.50808	1.28758	0.14934	0.46757	0.44463	0.45173	0.14215
40.11	0.00535	0.03685	0.03698	0.01629	0.32631	0.79121	0.74125	0.02856	0.57074	0.50768	1.21484	0.15129	0.47002	0.44267	0.46163	0.14205
40.14	0.00803	0.033	0.0375	0.01949	0.32606	0.78713	0.74074	0.03073	0.56993	0.50647	1.16233	0.15065	0.47045	0.44449	0.4726	0.14339
40.17	0.00753	0.03788	0.03706	0.03318	0.32648	0.78495	0.73875	0.03108	0.56923	0.50692	1.15281	0.15153	0.46862	0.44274	0.47882	0.14563
40.2	0.00701	0.04302	0.03611	0.03713	0.32612	0.77926	0.73783	0.02862	0.5681	0.50365	1.13222	0.15221	0.46988	0.44353	0.47813	0.14359
40.23	0.00708	0.04436	0.03611	0.03877	0.32614	0.77583	0.73689	0.02504	0.57141	0.50504	1.12539	0.15229	0.46918	0.44471	0.47184	0.14355
40.26	0.00584	0.0461	0.0369	0.03502	0.32412	0.77561	0.73565	0.02773	0.5707	0.50745	1.12345	0.15093	0.46895	0.44152	0.46729	0.14442
40.29	0.00665	0.04745	0.03746	0.03586	0.32674	0.77561	0.73565	0.02926	0.57116	0.50786	1.11898	0.15265	0.46997	0.4426	0.46921	0.14426
40.32	0.00605	0.04405	0.0371	0.0365	0.32702	0.77089	0.7336	0.02754	0.56768	0.50602	1.11729	0.15537	0.46673	0.44446	0.46618	0.14611
40.35	0.00602	0.04642	0.03738	0.0339	0.32761	0.76739	0.72791	0.02862	0.57049	0.50656	1.11247	0.15297	0.47	0.44431	0.46571	0.14426
40.38	0.0056	0.04838	0.03734	0.03174	0.32572	0.7593	0.72791	0.02862	0.5725	0.50575	1.11156	0.15309	0.46791	0.44517	0.46273	0.14496
40.41	0.00676	0.04329	0.03671	0.03438	0.32803	0.75894	0.71214	0.02792	0.57099	0.5062	1.11057	0.14806	0.46848	0.44564	0.46021	0.14464
40.44	0.0056	0.04382	0.03746	0.0349	0.32693	0.75415	0.70841	0.0283	0.56989	0.50428	1.10713	0.14538	0.46859	0.44399	0.45837	0.14442
40.47	0.0081	0.04445	0.03722	0.03103	0.3266	0.74245	0.70117	0.02926	0.57084	0.50321	1.09642	0.13939	0.46805	0.44535	0.45825	0.14512
40.5	0.00623	0.04351	0.03643	0.02963	0.3269	0.73218	0.69782	0.02766	0.5694	0.50374	1.06612	0.12773	0.46952	0.44324	0.45739	0.14416
40.53	0.00708	0.04338	0.03675	0.03087	0.32595	0.7231	0.69462	0.02875	0.57003	0.50392	1.04209	0.12226	0.46794	0.44564	0.45474	0.14502
40.56	0.00845	0.04136	0.03746	0.03202	0.32581	0.72034	0.692	0.02945	0.57021	0.50294	1.07765	0.1122	0.46825	0.44642	0.45313	0.147
40.59	0.0076	0.04194	0.03501	0.03446	0.32662	0.71244	0.69083	0.02827	0.57088	0.502	1.05865	0.10841	0.46955	0.44084	0.45344	0.14569
40.62	0.00834	0.04436	0.0356	0.0333	0.32769	0.70958	0.68849	0.02734	0.57077	0.50701	1.04763	0.10833	0.46938	0.44138	0.45275	0.14605
40.65	0.00912	0.04329	0.03671	0.03374	0.32767	0.71076	0.6884	0.02846	0.57099	0.5062	1.00337	0.10961	0.46988	0.44213	0.45379	0.14413
40.68	0.00943	0.04749	0.03631	0.03374	0.32685	0.71065	0.68852	0.02731	0.56986	0.50535	0.97623	0.1134	0.46667	0.44342	0.45022	0.14601
40.71	0.00908	0.04034	0.03548	0.0357	0.3273	0.70453	0.68767	0.02801	0.56894	0.50048	0.95904	0.113	0.46856	0.44417	0.45234	0.14451
40.74	0.00834	0.0461	0.03509	0.03126	0.32572	0.70242	0.68675	0.02875	0.56975	0.50227	0.9575	0.11412	0.47059	0.44488	0.45041	0.14359
40.77	0.00591	0.04481	0.03489	0.03322	0.32727	0.69888	0.68492	0.02964	0.56996	0.50321	0.95947	0.11436	0.4689	0.44453	0.44747	0.14662
40.8	0.00767	0.0444	0.03445	0.03174	0.3255	0.69942	0.66361	0.0292	0.56905	0.50227	0.95884	0.11588	0.46822	0.44327	0.44718	0.14592
40.83	0.00848	0.04494	0.03445	0.03382	0.32507	0.69323	0.65451	0.02747	0.56842	0.50455	0.9588	0.11795	0.46862	0.44149	0.44886	0.1456
40.86	0.01126	0.04494	0.03398	0.03434	0.32738	0.68754	0.6516	0.02814	0.56961	0.50566	0.96153	0.12638	0.47109	0.44474	0.44905	0.14659
40.89	0.01028	0.04092	0.03339	0.03278	0.32617	0.68407	0.65005	0.02699	0.56806	0.50419	0.96113	0.13161	0.46983	0.44513	0.44775	0.14675
40.92	0.01038	0.04624	0.03228	0.03382	0.32553	0.72081	0.64702	0.02827	0.56961	0.50839	0.96425	0.13919	0.47169	0.44682	0.44775	0.14592
40.95	0.01271	0.04548	0.03102	0.03059	0.32626	0.813	0.64424	0.03028	0.57116	0.50526	0.95742	0.14271	0.46884	0.44467	0.44601	0.14589
40.98	0.01067	0.04499	0.02711	0.03182	0.32617	0.87728	0.64032	0.02805	0.56866	0.50692	0.82505	0.1467	0.46862	0.44481	0.44601	0.14659
41.01	0.01046	0.04539	0.02319	0.03757	0.32724	1.1247	0.63788	0.03057	0.5694	0.50329	0.771	0.15469	0.47081	0.44467	0.44943	0.1447
41.04	0.00859	0.04025	0.02181	0.03997	0.32755	1.1247	0.63194	0.02993	0.57172	0.50204	0.75334	0.15265	0.46991	0.44649	0.45006	0.14522
41.07	0.01148	0.04767	0.02205	0.04117	0.32558	1.38577	0.61459	0.03178	0.56849	0.50718	0.74081	0.15305	0.47011	0.44556	0.47285	0.14506
41.1	0.01362	0.04315	0.02248	0.0456	0.3255	1.51012	0.59746	0.03265	0.56905	0.50504	0.67522	0.15513	0.46935	0.44478	0.48265	0.14381
41.13	0.01429	0.04239	0.02284	0.05398	0.32561	1.52812	0.59205	0.03354	0.57039	0.50477	0.60003	0.15445	0.46831	0.44217	0.49134	0.14541
41.16	0.01176	0.03989	0.02134	0.05718	0.32741	1.47192	0.59082	0.03622	0.57148	0.50495	0.59225	0.15592	0.46986	0.44603	0.49495	0.14624
41.19	0.01464	0.02325	0.01936	0.06121	0.32583	1.44498	0.59063	0.03546	0.5693	0.50303	0.55609	0.15489	0.46918	0.44517	0.50218	0.14502
41.22	0.01464	0.02325	0.01679	0.06672	0.32682	1.43167	0.58813	0.0336	0.57039	0.50473	0.50682	0.15469	0.46997	0.44581	0.51476	0.14649
41.25	0.01471	0.01547	0.00735	0.07347	0.32674	1.40978	0.5869	0.03485	0.56972	0.50638	0.28872	0.1358	0.47076	0.44327	0.48843	0.15068
41.28	0.01412	0.01771	0.00383	0.07714	0.32665	1.40341	0.58781	0.03504	0.56908	0.50276	0.19191	0.1253	0.46836	0.44449	0.34878	0.16486
41.31	0.01348	0.01726	0.01561	0.07918	0.32527	1.39869	0.58781	0.03606	0.56961	0.50204	0.15955	0.12278	0.46915	0.44213	0.34878	0.16486
41.34	0.01658	0.01288	0.02248	0.0817	0.32617	1.38595	0.5881	0.03504	0.56887	0.50106	0.09408	0.11584	0.46983	0.44238	0.46586	0.16758
41.37	0.015	0.00653	0.0452	0.08245	0.32696	1.37855	0.58785	0.03428	0.56648	0.49923	0.03801	0.09735	0.46952	0.44399	0.4658	0.16716
41.4	0.01503	0.13496	0.10186	0.08046	0.32431	1.3724	0.58668	0.03447	0.56648	0.49923	0.03801	0.09735	0.47039	0.44127	0.46043	0.16547
41.43	0.01961	0.36136	0.02157	0.0767	0.32471	1.36052	0.58592	0.03648	0.56761	0.50289	0.03947	0.10018	0.47031	0.44077	0.45809	0.16665
41.46	0.0182	0.4063	0.01904	0.08202	0.32716	1.35816	0.58491	0.03511	0.56887	0.50142	0.04165	0.09966	0.46853	0.44277	0.46128	0.16659
41.49	0.01757	0.34495	0.01822	0.08202	0.3275	1.35494	0.58532	0.03277	0.56782	0.50039	0.04153	0.09962	0.46935	0.44277	0.46128	0.16745
41.52	0.0195	0.35617	0.01869	0.08533	0.32668	1.34828	0.58544	0.03469	0.56676	0.50092	0.02849	0.10302	0.47028	0.44102	0.45768	0.17103
41.55	0.01669	0.37209	0.01833	0.08481	0.32476	1.34496	0.58475	0.03527	0.56651	0.49972	0.02414	0.09998	0.46929	0.44435	0.4578	0.16719
41.58	0.0189	0.35939	0.03224	0.08517	0.32634	1.34091	0.58469	0.03351	0.56937	0.50347	0.01612	0.10238	0.47208	0.44317	0.45692	0.16726
41.61	0.01908	0.35573	0.05389	0.08673	0.32598	1.33888	0.58371	0.03498	0.56651	0.50204	0.01592	0.09787	0.47033	0.4436	0.45401	0.16713
41.64	0.01591	0.34844	0.06484	0.08601	0.32536	1.33494	0.5692	0.03437	0.56342	0.50039	0.0162	0.09355	0.46932	0.44152	0.45518	0.16748
41.67	0.01591	0.33869	0.08882	0.08709	0.32482	1.33376	0.54944	0.03357	0.56532	0.50168	0.00952	0.09355	0.47067	0.44599	0.45528	0.1693
41.7	0.01517	0.32881	0.13288	0.08689	0.3269	1.33161	0.51331	0.03434	0.5638	0.50334	0.01162	0.08281	0.46893	0.44481	0.45385	0.17109
41.73	0.01707	0.32527	0.14774	0.08645	0.3262	1.32907	0.49905	0.03741	0.56465	0.50177	0.01272	0.07603	0.46932	0.44356	0.45651	0.16812
41.76	0.01493	0.31906	0.16591	0.08844	0.32448	1.31902	0.45512	0.03475	0.56398	0.49636	0.01189	0.07227	0.47124	0.44242	0.46435	0.17032
41.79	0.01707	0.3141	0.1829	0.08637	0.32564	1.31108	0.43836	0.03475	0.56412	0.49936	0.01513	0.06708	0.47053	0.44642	0.49681	0.17071
41.82	0.01795	0.31137	0.19254	0.08892	0.32696	1.30081	0.39506	0.03543	0.56486	0.49909	0.01221	0.06844	0.4716	0.44277	0.53585	0.1702
41.85	0.01676	0.30681	0.18899	0.08365	0.32527	1.29147	0.38687	0.03405	0.56352	0.49681	0.01102	0.06928	0.47053	0.4442	0.59964	0.17036
41.88	0.01852	0.3064	0.17532	0.08908	0.32637	1.28618	0.38829	0.03485	0.56497	0.49949	0.01158	0.06716	0.47067	0.44578	0.80763	0.17109
41.91	0.01964	0.30439	0.17374	0.08421	0.32707	1.27813	0.38829	0.03402	0.56461	0.50003	0.01268	0.06916	0.47312	0.44624	0.72623	0.17144
41.94	0.02091	0.30676	0.17125	0.08633	0.32564	1.27187	0.38883	0.03501	0.56257	0.49905	0.01225	0.07032	0.47329	0.4436	0.63292	0.17055
41.97	0.01637	0.30122	0.17077	0.08385	0.32614	1.26085	0.38927	0.03696	0.56328	0.49556	0.01174	0.07207	0.47124	0.44209	0.85871	0.16972
42	0.01693	0.29889	0.16907	0.08381	0.32786	1.14577	0.39082	0.0314	0.56338	0.50039	0.00786	0.0692	0.47031	0.44238	0.94677	0.17036
42.03	0.01647	0.30211	0.17136	0.08469	0.32578	1.01913	0.39202	0.03006	0.56271	0.49923	0.00711	0.06736	0.47177	0.44363	0.91295	0.16991
42.06	0.0157	0.30233	0.19017	0.08872	0.32721	0.78001	0.39316	0.03124	0.56342	0.49905	0.01371	0.06121	0.47166	0.44274	0.89686	0.17119
42.09	0.01707	0.40161	0.27338	0.0878	0.32758	0.67577	0.39348	0.03	0.56261	0.49721	0.00818	0.05918	0.47267	0.44649	0.93596	0.16988
42.12	0.01637	0.49936	0.31467	0.08761	0.32767	0.65638	0.39439	0.03022	0.56271	0.49967	0.01114	0.05542	0.47174	0.44267	0.97415	0.16892
42.15	0.01806	0.57296	0.40848	0.0896	0.32792	0.65631	0.39424	0.02923	0.56289	0.4922	0.0111	0.05458	0.47143	0.44342	1.137	0.17067
42.18	0.01887	0.59841	0.441	0.0892	0.326	0.67015	0.39496	0.02904	0.56222	0.49355	0.01284	0.04764	0.47166	0.44539	1.20749	0.16716
42.21	0.01897	0.65135	0.51374	0.09499	0.32606	0.67448	0.39427	0.02958	0.56053	0.49247	0.00727	0.04548	0.47025	0.4471	1.27368	0.16716
42.24	0.01978	0.68292	0.52085	0.09196	0.32555	0.67849	0.39468	0.03031	0.55993	0.49507	0.00842	0.0428	0.47124	0.44535	1.31414	0.17029
42.27	0.02084	0.82781	0.65875	0.09563	0.32538	0.6797	0.39386	0.03003	0.56201	0.49377	0.00747	0.04424	0.47231	0.44417	1.33314	0.16738
42.3	0.02091	0.91461	0.66258	0.09351	0.3255	0.68121	0.39462	0.029	0.56074	0.4927	0.00565	0.04233	0.47233	0.44403	1.34221	0.17042
42.33	0.02091	0.91461	0.66258	0.09351	0.32547	0.68371	0.39531	0.03242	0.56162	0.49234	0.00913	0.04524	0.4725	0.44506	1.31427	0.18789
42.36	0.01922	0.9963	0.63176	0.09359	0.32648	0.68765	0.39537	0.02984	0.56106	0.49457	0.00767	0.04528	0.47352	0.44499	1.30036	0.21702
42.39	0.01954	0.95606	0.62425	0.09332	0.32589	0.68947	0.39582	0.02971	0.56215	0.4939	0.00842	0.04748	0.47242	0.44592	1.30036	0.21702
42.42	0.01852	0.93862	0.62006	0.09543	0.32634	0.69505	0.39775	0.0298	0.56243	0.49489	0.00699	0.04552	0.47188	0.44424	1.29274	0.24239
42.45	0.02133	0.92422	0.61576	0.09663	0.32651	0.69949	0.39898	0.03063	0.56176	0.49453	0.00699	0.04592	0.4709	0.44313	1.2843	0.2559
42.48	0.02091	0.90472	0.60872	0.09236	0.32623	0.69262	0.39759	0.02987	0.55979	0.49359	0.00506	0.04436	0.47216	0.44349	1.27789	0.25309
42.51	0.01778	0.89945	0.60872	0.09559	0.32733	0.69409	0.39756	0.03076	0.56021	0.49359	0.0079	0.04636	0.47048	0.44031	1.26139	0.25686
42.54	0.02302	0.8821	0.61477	0.09463	0.32507	0.69144	0.39756	0.03076	0.56014	0.49042	0.00747	0.04213	0.46912	0.44521	1.04404	0.25718
42.57	0.01894	0.87396	0.62394	0.09344	0.32634	0.69155	0.3967	0.03015	0.55965	0.49149	0.00778	0.04344	0.47315	0.44474	0.8687	0.25414
42.6	0.01964	0.84655	0.63362	0.09344	0.32572	0.68908	0.39654	0.03137	0.55895	0.49833	0.00794	0.04252	0.47081	0.44539	0.71852	0.25689
42.63	0.01866	0.8355	0.64037	0.0922	0.32606	0.69029	0.39569	0.03057	0.55824	0.49717	0.00861	0.04193	0.47039	0.44492	0.4218	0.25695
42.66	0.02049	0.80053	0.6382	0.09555	0.32626	0.66919	0.3961	0.03118	0.55965	0.49395	0.00751	0.04225	0.4705	0.44356	0.30624	0.25737
42.69	0.02017	0.79181	0.64713	0.09555	0.32555	0.58823	0.39553	0.02942	0.55965	0.49855	0.00605	0.04025	0.47129	0.4432	0.23059	0.25558
42.72	0.01904	0.78689	0.63927	0.09411	0.324	0.52409	0.39594	0.03003	0.56236	0.49757	0.00443	0.04368	0.46952	0.44428	0.17528	0.25673
42.75	0.01897	0.77974	0.62682	0.09355	0.32476	0.44127	0.39683	0.02939	0.56208	0.49596	0.00897	0.04161	0.47138	0.44467	0.15034	0.25887
42.78	0.0195	0.7771	0.62188	0.09387	0.32589	0.35116	0.39711	0.02754	0.56039	0.50316	0.01051	0.04097	0.46859	0.4436	0.1608	0.25753
42.81	0.02088	0.77612	0.62101	0.09132	0.32671	0.26508	0.39759	0.02849	0.5593	0.49533	0.01055	0.03989	0.47064	0.44556	0.15005	0.2582
42.84	0.02024	0.35376	0.47434	0.09168	0.32671	0.16177	0.3979	0.02837	0.55958	0.49793	0.00711	0.04181	0.47078	0.44281	0.12492	0.25651
42.87	0.01936	0.14564	0.32882	0.09168	0.32547	0.11061	0.39869	0.02568	0.55845	0.49958	0.01268	0.04205	0.46969	0.4432	0.11155	0.25756
42.9	0.02088	0.04722	0.2089	0.08078	0.32341	0.07523	0.39822	0.02389	0.56081	0.4956	0.0079	0.04137	0.47042	0.44367	0.08269	0.25596
42.93	0.01929	0.00134	0.10621	0.07754	0.32606	0.0469	0.39907	0.02329	0.5594	0.49323	0.00881	0.03973	0.46938	0.4441	0.04975	0.25641
42.96	0.01845	0.0161	0.03513	0.07706	0.32586	0.03964	0.39828	0.02425	0.56159	0.49516	0.01051	0.03917	0.4698	0.44435	0.02045	0.25676
42.99	0.01848	0.02312	0.000118537	0.07718	0.32471	0.04736	0.39828	0.02383	0.56092	0.49234	0.00921	0.04193	0.46864	0.44431	0.01211	0.25871
43.02	0.02021	0.0203	0.00569	0.07702	0.32386	0.04908	0.39923	0.02255	0.55856	0.49851	0.00972	0.04284	0.46955	0.44481	0.01034	0.25961
43.05	0.01904	0.01793	0.00375	0.07714	0.32575	0.04983	0.39854	0.02195	0.55845	0.49712	0.00932	0.04256	0.47042	0.44567	0.0031	0.25715
43.08	0.02021	0.01847	0.00537	0.07647	0.32527	0.05384	0.39882	0.02575	0.5593	0.49784	0.01027	0.04141	0.46783	0.44635	0.00417	0.25814
43.11	0.0194	0.01686	0.00273	0.07722	0.326	0.05509	0.39917	0.02508	0.56039	0.49779	0.01083	0.04871	0.47033	0.44474	0.00566	0.26008
43.14	0.01831	0.01538	0.000948292	0.07435	0.32578	0.0582	0.39819	0.02204	0.56183	0.49757	0.01225	0.05039	0.47	0.44385	0.00569	0.2606
43.17	0.01809	0.01547	0.00126	0.07603	0.326	0.05634	0.39809	0.02284	0.5619	0.49923	0.0113	0.05714	0.4689	0.4437	0.00269	0.25826
43.2	0.01764	0.01632	0.00249	0.0793	0.32716	0.05506	0.39797	0.02345	0.5619	0.49878	0.01019	0.05722	0.46814	0.44356	0.00389	0.25919
43.23	0.01728	0.01579	0.00573	0.07599	0.32589	0.0582	0.39778	0.0253	0.56218	0.50025	0.01253	0.06065	0.4687	0.44327	0.00411	0.25973
43.26	0.01838	0.01762	0.0064	0.07627	0.32702	0.05828	0.39784	0.02325	0.56025	0.50092	0.01039	0.06145	0.46867	0.44381	0.00458	0.25916
43.29	0.01792	0.02844	0.0584	0.07531	0.32544	0.06092	0.39907	0.02361	0.56116	0.49936	0.01355	0.06329	0.46831	0.44607	0.00509	0.25804
43.32	0.01781	0.03001	0.16402	0.07235	0.32558	0.06078	0.39812	0.02357	0.55838	0.50012	0.00996	0.06261	0.46986	0.44567	0.00357	0.25743
43.35	0.01616	0.03327	0.21265	0.07319	0.32764	0.06157	0.39904	0.02351	0.55958	0.49855	0.00767	0.06381	0.46938	0.44474	0.00522	0.25932
43.38	0.02193	0.03725	0.25466	0.06964	0.32606	0.06135	0.39787	0.02492	0.56148	0.4977	0.01	0.06205	0.4687	0.4437	0.00683	0.25865
43.41	0.02031	0.0415	0.29393	0.06668	0.32524	0.06636	0.39816	0.0222	0.56123	0.50066	0.01347	0.06309	0.46819	0.44492	0.00443	0.2604
43.44	0.02014	0.04329	0.33305	0.06548	0.32592	0.064	0.39759	0.02306	0.55859	0.49587	0.01339	0.06185	0.46904	0.44438	0.00443	0.2604
43.47	0.01943	0.0453	0.34937	0.06481	0.32705	0.06604	0.39756	0.0222	0.55722	0.49855	0.01094	0.06313	0.46904	0.44438	0.00332	0.25721
43.5	0.01992	0.04736	0.34364	0.06441	0.32305	0.06586	0.3979	0.0222	0.56218	0.50218	0.01087	0.06345	0.47152	0.44252	0.00569	0.25695
43.53	0.01915	0.04481	0.33988	0.05949	0.32445	0.07083	0.39945	0.02482	0.55944	0.49869	0.01339	0.06253	0.47048	0.44395	0.00683	0.25836
43.56	0.01806	0.0449	0.33894	0.06053	0.32581	0.06979	0.39885	0.02386	0.5631	0.49896	0.01193	0.06209	0.46895	0.44478	0.00578	0.25945
43.59	0.01968	0.04306	0.33692	0.06093	0.3231	0.06933	0.39904	0.0254	0.55807	0.49811	0.0113	0.06293	0.46893	0.44335	0.00512	0.25759
43.62	0.02007	0.04749	0.33708	0.05814	0.32592	0.06962	0.39904	0.02482	0.56095	0.49708	0.01256	0.06449	0.46707	0.44431	0.00629	0.25826
43.65	0.01961	0.04288	0.33664	0.05981	0.32592	0.07037	0.39831	0.02169	0.55961	0.49641	0.01391	0.06277	0.46757	0.4432	0.00689	0.25897
43.68	0.02	0.04727	0.34545	0.06117	0.32561	0.07126	0.39866	0.02239	0.56099	0.49596	0.01087	0.06165	0.46828	0.44292	0.00512	0.25884
43.71	0.02088	0.04427	0.38291	0.05858	0.32603	0.07226	0.39866	0.02389	0.55733	0.50048	0.01264	0.06401	0.47081	0.44478	0.00351	0.25737
43.74	0.0214	0.04279	0.40591	0.06077	0.32491	0.07223	0.39882	0.02204	0.55986	0.49762	0.01347	0.06445	0.46653	0.44356	0.00389	0.25954
43.77	0.02105	0.04601	0.45079	0.05997	0.32662	0.07491	0.39882	0.0229	0.56197	0.4969	0.01043	0.06832	0.46808	0.44438	0.00161	0.25935
43.8	0.01964	0.04405	0.49876	0.05842	0.32651	0.07641	0.40015	0.02463	0.56173	0.5011	0.01351	0.06764	0.46665	0.44449	0.000537366	0.25715
43.83	0.02007	0.04597	0.51255	0.05818	0.32437	0.07663	0.40021	0.0237	0.56384	0.50057	0.01312	0.06864	0.46642	0.44564	0.000916682	0.25935
43.86	0.01996	0.04543	0.54539	0.05882	0.32578	0.07942	0.39958	0.02332	0.56261	0.50039	0.01632	0.06856	0.46738	0.44599	0.00123	0.25839
43.89	0.01693	0.04208	0.56807	0.0583	0.32603	0.07992	0.39948	0.02108	0.56289	0.49748	0.01339	0.07044	0.4696	0.44313	0.000252878	0.25721
43.92	0.01901	0.04745	0.55171	0.06125	0.32533	0.08081	0.39964	0.02153	0.56102	0.50133	0.01237	0.06976	0.46656	0.44564	0.000821853	0.25954
43.95	0.01859	0.04668	0.54855	0.05898	0.32716	0.08035	0.39983	0.02306	0.56271	0.4977	0.01332	0.0704	0.47031	0.44474	0.00212	0.26309
43.98	0.02024	0.04821	0.54464	0.05898	0.32719	0.08189	0.39904	0.02431	0.56092	0.49967	0.01256	0.06952	0.46822	0.44528	0.00297	0.25692
44.01	0.02007	0.04552	0.5521	0.05562	0.32612	0.08035	0.39936	0.02514	0.56053	0.49797	0.01418	0.07052	0.46971	0.44467	0.00297	0.25692
44.04	0.02014	0.04691	0.62188	0.05386	0.32496	0.08046	0.39983	0.02297	0.55986	0.49797	0.01015	0.06896	0.4691	0.44499	0.003	0.25925
44.07	0.02161	0.0491	0.68633	0.0549	0.32589	0.08067	0.39974	0.02281	0.5606	0.4999	0.01679	0.06832	0.46915	0.4471	0.000632195	0.25929
44.1	0.02066	0.04668	0.72868	0.0545	0.32702	0.08217	0.40034	0.0253	0.56081	0.49931	0.01181	0.06836	0.47107	0.44406	3.16097e-05	0.25967
44.13	0.02049	0.05062	0.81853	0.0547	0.32744	0.08117	0.40056	0.02597	0.56514	0.49981	0.01474	0.07012	0.46831	0.44506	0.00101	0.25938
44.16	0.02003	0.04633	0.87105	0.05323	0.32538	0.08292	0.40069	0.02316	0.56447	0.50271	0.01332	0.06884	0.4694	0.44217	0.00284	0.25702
44.19	0.01845	0.04655	0.9151	0.05426	0.3271	0.08478	0.40097	0.0246	0.56229	0.49779	0.00676	0.0704	0.46755	0.44431	0.00288	0.25702
44.22	0.02042	0.04409	1.06821	0.05402	0.32575	0.08679	0.40277	0.02578	0.56264	0.49779	0.00676	0.0704	0.46879	0.44385	0.000189658	0.2567
44.25	0.02179	0.04798	1.14929	0.05906	0.32603	0.08808	0.40239	0.023	0.56183	0.49735	0.0128	0.0696	0.46901	0.44392	0.00537	0.25846
44.28	0.02063	0.04575	1.17719	0.05774	0.32431	0.08722	0.40163	0.0222	0.56081	0.49878	0.01434	0.0688	0.46802	0.44292	0.000948292	0.25794
44.31	0.02228	0.04521	1.15917	0.05694	0.32541	0.08926	0.40154	0.0215	0.56187	0.49931	0.01284	0.06892	0.46772	0.44517	0.000948292	0.25794
44.34	0.02116	0.0478	0.92455	0.05758	0.32395	0.08529	0.40135	0.02182	0.56109	0.49981	0.01047	0.07163	0.46879	0.44181	0.00155	0.25699
44.37	0.02123	0.0466	0.94513	0.05422	0.32538	0.08332	0.40002	0.02488	0.56162	0.49985	0.01521	0.06904	0.46856	0.44331	0.00487	0.25692
44.4	0.02306	0.04767	0.93213	0.05586	0.3264	0.08432	0.4004	0.02396	0.56123	0.49949	0.01162	0.06924	0.46757	0.4442	0.00288	0.25692
44.43	0.01992	0.04762	0.9153	0.05434	0.32778	0.08217	0.39958	0.02415	0.56141	0.49811	0.00889	0.07095	0.46828	0.44503	0.0018	0.25951
44.46	0.02211	0.0466	0.91368	0.05482	0.32617	0.0845	0.39961	0.02552	0.56102	0.49775	0.01122	0.0698	0.46884	0.44174	0.00382	0.25839
44.49	0.02341	0.04834	0.90597	0.05722	0.32606	0.08357	0.39958	0.02322	0.56145	0.50025	0.01379	0.0682	0.46839	0.44256	0.00205	0.25737
44.52	0.02147	0.04762	0.90005	0.0573	0.32769	0.08328	0.3986	0.02341	0.56106	0.49869	0.01193	0.07012	0.46853	0.44249	0.00262	0.25842
44.55	0.02091	0.047	0.89408	0.05742	0.32713	0.08403	0.39876	0.02565	0.56123	0.49887	0.01138	0.07048	0.46853	0.44467	0.00221	0.25951
44.58	0.02221	0.04664	0.89207	0.0563	0.32485	0.08407	0.39863	0.02313	0.56271	0.50016	0.01193	0.06972	0.46831	0.4427	0.00218	0.25855
44.61	0.0207	0.0474	0.88693	0.05734	0.32736	0.0841	0.39752	0.02639	0.56176	0.49918	0.01225	0.06844	0.46791	0.4436	0.00386	0.25747
44.64	0.02045	0.04467	0.87519	0.0575	0.32583	0.08443	0.39819	0.02338	0.5625	0.49999	0.0126	0.06884	0.46836	0.44596	0.00133	0.25782
44.67	0.02091	0.0432	0.89353	0.0567	0.3266	0.0826	0.39759	0.02268	0.5612	0.49677	0.00695	0.07111	0.47033	0.44195	0.00259	0.25871
44.7	0.02193	0.04897	0.90732	0.05746	0.32519	0.08618	0.39765	0.02147	0.56275	0.50007	0.01367	0.06924	0.46656	0.44195	0.00408	0.25833
44.73	0.02295	0.04521	0.89669	0.05686	0.3262	0.08475	0.39749	0.02447	0.56275	0.50012	0.01154	0.06808	0.46755	0.44456	0.00199	0.25842
44.76	0.02302	0.04695	0.90582	0.05558	0.32665	0.08579	0.39737	0.02527	0.56057	0.49882	0.01284	0.07351	0.46932	0.44446	0.00231	0.25852
44.79	0.02207	0.04449	0.90463	0.05949	0.32719	0.08682	0.39759	0.02421	0.5637	0.49949	0.01296	0.07682	0.46853	0.44367	0.00493	0.26028
44.82	0.02119	0.04463	0.92083	0.05478	0.32747	0.08579	0.39683	0.02584	0.56152	0.50128	0.01438	0.08269	0.46957	0.44388	0.0012	0.26155
44.85	0.02285	0.04624	0.92028	0.05558	0.3266	0.08546	0.39702	0.02524	0.56166	0.50236	0.01411	0.09391	0.46983	0.44471	0.00335	0.26088
44.88	0.02334	0.04525	0.91222	0.0561	0.32361	0.08879	0.39699	0.02262	0.56204	0.50289	0.01549	0.09938	0.46952	0.44331	0.000600585	0.25858
44.91	0.02337	0.04476	0.90392	0.05666	0.32493	0.08697	0.39765	0.02354	0.56331	0.50566	0.01671	0.1132	0.46966	0.44442	0.00237	0.25823
44.94	0.02253	0.0432	0.90017	0.05626	0.32586	0.08679	0.3973	0.02466	0.56444	0.50437	0.01707	0.12059	0.46836	0.44403	0.00465	0.25929
44.97	0.02242	0.04212	0.89831	0.05614	0.32778	0.08793	0.39714	0.02543	0.56285	0.50437	0.01549	0.13616	0.46839	0.44399	0.00101	0.2605
45	0.02137	0.04311	0.89629	0.05766	0.32778	0.08757	0.39683	0.02571	0.56437	0.50401	0.0158	0.13376	0.46845	0.44517	0.00199	0.26008
45.03	0.02116	0.04315	0.88977	0.05746	0.32614	0.08836	0.39648	0.02431	0.5638	0.50321	0.01138	0.13368	0.46952	0.44549	0.000316097	0.26021
45.06	0.02056	0.04069	0.88681	0.06133	0.32471	0.087	0.39765	0.02297	0.56356	0.50642	0.01557	0.13277	0.46814	0.44338	0.00319	0.25935
45.09	0.02306	0.04297	0.8793	0.06409	0.32386	0.08582	0.39721	0.02233	0.5637	0.50477	0.01513	0.13297	0.46822	0.44295	0.00262	0.25874
45.12	0.0208	0.04069	0.87729	0.06489	0.32665	0.08804	0.39696	0.02466	0.56317	0.50365	0.01577	0.13344	0.46845	0.44381	0.00209	0.25865
45.15	0.02204	0.03957	0.87519	0.06672	0.32553	0.088	0.39771	0.02281	0.56409	0.50486	0.01624	0.13528	0.46825	0.44535	0.00506	0.25993
45.18	0.0214	0.04387	0.8695	0.06856	0.32561	0.08918	0.39613	0.02514	0.56292	0.50155	0.01541	0.14315	0.46743	0.44274	0.0019	0.25973
45.21	0.02499	0.0406	0.86279	0.07056	0.32626	0.09262	0.3979	0.02319	0.56518	0.50584	0.01632	0.14007	0.46966	0.4446	0.0025	0.25948
45.24	0.02285	0.04042	0.85868	0.07115	0.32719	0.09194	0.39749	0.02198	0.56648	0.50455	0.01825	0.14582	0.46693	0.44539	0.00275	0.25977
45.27	0.02133	0.04293	0.85603	0.07115	0.3266	0.09101	0.3979	0.02405	0.56416	0.5037	0.01869	0.15313	0.46805	0.44513	0.00101	0.2581
45.3	0.02066	0.04145	0.85263	0.07107	0.32674	0.09155	0.39854	0.02565	0.56208	0.50504	0.01663	0.15724	0.46752	0.44249	0.00345	0.25986
45.33	0.02137	0.03873	0.84939	0.07195	0.32699	0.09255	0.39844	0.02412	0.56556	0.50647	0.01415	0.1594	0.46741	0.44428	0.00313	0.25989
45.36	0.02186	0.03099	0.84841	0.07167	0.32643	0.09562	0.3992	0.02249	0.56349	0.50669	0.02074	0.16255	0.46673	0.44488	0.00389	0.25858
45.39	0.02232	0.01382	0.84564	0.07143	0.32575	0.09369	0.39841	0.02249	0.56549	0.50651	0.01936	0.16894	0.46887	0.44453	0.00319	0.25849
45.42	0.02172	0.10602	0.84212	0.0787	0.32606	0.09602	0.39929	0.02463	0.56447	0.50513	0.01964	0.17258	0.46786	0.44531	0.00471	0.25794
45.45	0.02052	0.31915	0.83027	0.0787	0.32626	0.09705	0.40015	0.0223	0.56493	0.50504	0.01865	0.17397	0.46884	0.44517	0.00386	0.25868
45.48	0.01978	0.50312	0.82312	0.08441	0.32277	0.10238	0.40252	0.02546	0.56458	0.50526	0.01628	0.17465	0.46811	0.44435	0.00326	0.25858
45.51	0.01947	0.64102	0.80218	0.0894	0.32288	0.10271	0.40302	0.02361	0.56433	0.50575	0.0179	0.17497	0.46839	0.44353	0.00379	0.26008
45.54	0.02158	0.95964	0.77329	0.09108	0.32423	0.10092	0.40179	0.02571	0.5668	0.50844	0.01802	0.17541	0.46988	0.44478	0.0042	0.25826
45.57	0.0208	1.04469	0.75524	0.09407	0.32581	0.09813	0.40166	0.02242	0.5644	0.50294	0.01557	0.17309	0.46991	0.44517	0.00266	0.25753
45.6	0.0226	1.14101	0.74152	0.09431	0.32581	0.09806	0.4005	0.02469	0.56567	0.50508	0.01557	0.17309	0.46833	0.44592	0.00294	0.25775
45.63	0.02246	1.14101	0.74152	0.0993	0.32606	0.09491	0.40024	0.02246	0.56525	0.50517	0.01739	0.1721	0.4685	0.4427	0.00303	0.25715
45.66	0.02376	1.23992	0.73157	0.09775	0.32567	0.09909	0.39914	0.02345	0.56613	0.50285	0.01869	0.17429	0.46893	0.44335	0.00243	0.2575
45.69	0.02253	1.41987	0.70995	0.09835	0.32448	0.09773	0.39933	0.02284	0.5631	0.50249	0.016	0.17122	0.46772	0.44428	0.00458	0.25897
45.72	0.02362	1.54512	0.68273	0.09942	0.32558	0.0957	0.39923	0.02354	0.56423	0.50616	0.01588	0.17313	0.46901	0.44467	0.00136	0.25715
45.75	0.02066	1.58447	0.66752	0.09958	0.32547	0.0968	0.39917	0.02501	0.56458	0.50352	0.01916	0.17106	0.46769	0.44521	0.00427	0.25663
45.78	0.02334	1.68339	0.65938	0.09911	0.32527	0.09745	0.39781	0.02166	0.56666	0.50397	0.02011	0.17517	0.46845	0.44381	0.00341	0.25964
45.81	0.02165	1.79299	0.65456	0.0993	0.32671	0.09705	0.39797	0.02383	0.56535	0.50459	0.01822	0.1725	0.4707	0.44499	0.00288	0.2589
45.84	0.02214	1.87576	0.6497	0.10118	0.32614	0.09705	0.39822	0.02421	0.56426	0.50692	0.02146	0.17537	0.46904	0.44753	0.00107	0.25747
45.87	0.02091	1.79049	0.64721	0.10126	0.32629	0.09623	0.39812	0.02527	0.5649	0.50669	0.01999	0.17912	0.47076	0.44406	0.00471	0.2613
45.9	0.02158	1.72274	0.64575	0.1019	0.32651	0.09884	0.39765	0.02393	0.56257	0.50361	0.01766	0.17797	0.47031	0.44553	0.00382	0.26044
45.93	0.02278	1.70516	0.645	0.10713	0.32598	0.09856	0.39661	0.02562	0.56296	0.50718	0.01573	0.18152	0.46901	0.44531	0.00436	0.259
45.96	0.02207	1.68938	0.63472	0.10717	0.32598	0.09856	0.39661	0.0244	0.56578	0.50692	0.02161	0.18759	0.46825	0.44528	0.00269	0.25906
45.99	0.01975	1.68146	0.58802	0.10354	0.32645	0.09931	0.39692	0.02645	0.56725	0.50759	0.02122	0.18879	0.46825	0.44335	0.00171	0.25836
46.02	0.02119	1.66662	0.56755	0.10366	0.32479	0.09949	0.39708	0.02456	0.56711	0.50768	0.0177	0.18831	0.46859	0.44528	0.00398	0.2582
46.05	0.02299	1.66121	0.55914	0.1031	0.32716	0.0982	0.39768	0.02255	0.56458	0.50651	0.02177	0.18871	0.4689	0.44528	0.00398	0.25814
46.08	0.02088	1.65235	0.51962	0.10474	0.32612	0.10006	0.39718	0.02204	0.56666	0.50611	0.01885	0.18823	0.46915	0.44399	0.00193	0.25695
46.11	0.02341	1.64184	0.48967	0.10238	0.32533	0.10124	0.39702	0.02233	0.56602	0.50669	0.01885	0.18699	0.46929	0.4431	0.00221	0.2589
46.14	0.02105	1.63116	0.43953	0.10474	0.32578	0.0992	0.39702	0.02233	0.56613	0.50656	0.02031	0.18695	0.46802	0.44428	0.00531	0.25801
46.17	0.02116	1.61895	0.43989	0.10358	0.32668	0.10045	0.39629	0.0237	0.56507	0.5062	0.0179	0.18611	0.4696	0.44639	0.00126	0.26005
46.2	0.02218	1.62914	0.44107	0.1031	0.32617	0.09888	0.39743	0.02396	0.56532	0.50826	0.01904	0.18975	0.46929	0.44492	0.00553	0.26079
46.23	0.02383	1.6329	0.44076	0.10565	0.32558	0.10213	0.39654	0.0229	0.56599	0.50803	0.01577	0.18535	0.4685	0.4456	0.00411	0.25967
46.26	0.02274	1.6189	0.44214	0.10697	0.326	0.09985	0.39623	0.02396	0.56578	0.50902	0.01608	0.18427	0.47093	0.44403	0.00256	0.25737
46.29	0.02073	1.59901	0.44084	0.10266	0.32462	0.10299	0.39632	0.0253	0.56581	0.50696	0.02126	0.18427	0.46833	0.4466	0.00364	0.25759
46.32	0.02063	1.45649	0.44321	0.1027	0.32569	0.09999	0.39677	0.02546	0.56493	0.50531	0.02063	0.18639	0.46895	0.44349	0.00329	0.25846
46.35	0.02151	1.20992	0.44376	0.10282	0.32598	0.10006	0.39708	0.02396	0.56704	0.50893	0.01995	0.18859	0.46724	0.44682	0.00449	0.26037
46.38	0.02049	0.6865	0.44613	0.1003	0.32626	0.10078	0.39639	0.0245	0.56546	0.50455	0.02185	0.18755	0.46848	0.44435	0.00506	0.25983
46.41	0.02102	0.41864	0.44779	0.09459	0.32674	0.10829	0.39594	0.02472	0.56525	0.50759	0.02027	0.18803	0.47104	0.44478	0.00354	0.25794
46.44	0.02256	0.26325	0.44902	0.09363	0.32465	0.18513	0.39579	0.02389	0.56553	0.5079	0.0145	0.18707	0.4689	0.44481	0.00354	0.259
46.47	0.01978	0.21451	0.44672	0.09264	0.32614	0.31384	0.39452	0.02607	0.56398	0.5079	0.0145	0.18707	0.46901	0.44349	0.0048	0.25766
46.5	0.01887	0.13786	0.41298	0.092	0.32724	0.4613	0.39335	0.0275	0.56398	0.50736	0.01549	0.18851	0.46994	0.44567	0.00326	0.25804
46.53	0.02147	0.07745	0.37335	0.08984	0.32544	0.60927	0.39256	0.02597	0.56666	0.50598	0.02007	0.19026	0.47028	0.44574	0.00348	0.25651
46.56	0.0207	0.072	0.32475	0.09004	0.32674	0.73018	0.39341	0.02853	0.56585	0.50647	0.02094	0.18911	0.46856	0.44453	0.00247	0.25718
46.59	0.0226	0.07691	0.27943	0.09068	0.32665	0.85679	0.39133	0.02907	0.56655	0.5058	0.01956	0.18679	0.46873	0.44431	0.00221	0.2583
46.62	0.0214	0.07682	0.26106	0.09316	0.32783	0.93009	0.39114	0.02869	0.56359	0.50736	0.01691	0.18899	0.47048	0.4432	0.00382	0.25903
46.65	0.02221	0.08179	0.24217	0.08864	0.32755	0.92594	0.39022	0.02881	0.56486	0.50705	0.0207	0.18695	0.46825	0.4446	0.00224	0.2582
46.68	0.02003	0.08572	0.20886	0.0914	0.32417	0.90297	0.3906	0.02993	0.56585	0.50701	0.02102	0.19002	0.46963	0.44209	0.00335	0.2597
46.71	0.0195	0.08805	0.17377	0.08976	0.32693	0.88866	0.39082	0.03261	0.56405	0.50683	0.02165	0.18663	0.46836	0.44492	0.00335	0.25852
46.74	0.01919	0.09453	0.15038	0.08924	0.32307	0.87364	0.39025	0.03019	0.56324	0.50651	0.02019	0.18887	0.46969	0.4456	0.00338	0.25715
46.77	0.02116	0.04047	0.16093	0.08725	0.32567	0.87185	0.39082	0.02993	0.56409	0.50754	0.02063	0.18703	0.46994	0.44277	0.00534	0.25839
46.8	0.0208	0.01359	0.16417	0.08617	0.32592	0.86662	0.39082	0.0306	0.56433	0.50763	0.01806	0.18759	0.46763	0.44499	0.00408	0.25561
46.83	0.02109	0.0038	0.16674	0.08301	0.32598	0.86351	0.39041	0.03102	0.5662	0.50504	0.01991	0.18671	0.46938	0.44674	0.00468	0.25852
46.86	0.02204	0.02187	0.15426	0.0819	0.32369	0.85661	0.39006	0.03249	0.56447	0.50562	0.01652	0.1903	0.46935	0.44567	0.00386	0.2613
46.89	0.02021	0.02772	0.13181	0.0801	0.32451	0.85553	0.39006	0.03249	0.56352	0.5062	0.01391	0.18951	0.46921	0.44549	0.00436	0.25788
46.92	0.01908	0.03904	0.10443	0.07762	0.32468	0.85496	0.38972	0.02929	0.56461	0.50544	0.01395	0.19026	0.46957	0.44682	0.00256	0.25548
46.95	0.02017	0.04011	0.09163	0.07838	0.32538	0.85203	0.39029	0.02948	0.56405	0.50996	0.01454	0.18787	0.46921	0.44234	0.00405	0.24616
46.98	0.02049	0.04199	0.0211	0.07654	0.32519	0.84759	0.39054	0.03162	0.56402	0.50857	0.01415	0.18759	0.46752	0.44485	0.00398	0.20629
47.01	0.01834	0.04105	0.00419	0.07467	0.3269	0.84534	0.39016	0.03162	0.56268	0.50495	0.01422	0.17305	0.46839	0.44581	0.00231	0.18217
47.04	0.01809	0.04118	0.000987804	0.07227	0.32592	0.84362	0.39019	0.03057	0.56152	0.5028	0.01256	0.15445	0.46966	0.44517	0.00379	0.16933
47.07	0.02052	0.03774	0.00379	0.07583	0.32603	0.84144	0.39092	0.03057	0.56556	0.50352	0.01407	0.14538	0.46966	0.44438	0.00556	0.14934
47.1	0.01848	0.03864	0.00253	0.07439	0.32736	0.84158	0.39054	0.03003	0.5631	0.50262	0.00869	0.13316	0.4709	0.44539	0.00379	0.13701
47.13	0.01947	0.03264	0.00115	0.07523	0.32609	0.84591	0.39041	0.02958	0.56303	0.50289	0.01166	0.1241	0.47017	0.44657	0.00594	0.12516
47.16	0.01894	0.03314	0	0.07475	0.3269	0.84627	0.39035	0.02955	0.56254	0.50312	0.01142	0.11955	0.46971	0.44327	0.00202	0.12448
47.19	0.01799	0.03412	0.00407	0.07571	0.3269	0.85002	0.39114	0.03124	0.56275	0.50432	0.0132	0.12234	0.46752	0.44277	0.00341	0.12506
47.22	0.02095	0.03707	0.00486	0.07127	0.32747	0.85965	0.39168	0.02862	0.56215	0.5028	0.00774	0.12155	0.47014	0.44632	0.0031	0.12656
47.25	0.01795	0.03542	0.00719	0.07387	0.32747	0.87177	0.39111	0.03063	0.55912	0.50209	0.00865	0.12163	0.46907	0.4442	0.00259	0.12589
47.28	0.01841	0.03233	0.00778	0.07678	0.32465	0.96157	0.38975	0.03076	0.56324	0.50481	0.00533	0.11584	0.46859	0.44549	0.00439	0.1273
47.31	0.01876	0.03425	0.00881	0.07351	0.32699	0.97752	0.38912	0.03229	0.55937	0.50405	0.00616	0.11264	0.46828	0.44295	0.00465	0.12781
[truncated: 1,088 more rows]

## Sheet: Fig. 5eg
Fig. 5e Animal Path1				Fig. 5e Animal Path2				Fig. 5g Intervention ratio
[truncated: 2,227 more rows]
