# Supplementary material for: AI co-pilot bronchoscope robot
Source: Nat Commun. 2024 Jan 4;15:241. doi: 10.1038/s41467-023-44385-7 (PMC10764930; doi:10.1038/s41467-023-44385-7)
Supplement: Supplementary file 9 — Source Data [file 41467_2023_44385_MOESM9_ESM.zip › Supplementary Fig. 10.xlsx]

## Sheet: Supplementary Fig. 10
X	Y
0	0
0.29813	0.06209
0.59691	0.11906
0.89626	0.17091
1.19608	0.21766
1.4963	0.25929
1.79682	0.29583
2.09756	0.32727
2.39844	0.35363
2.69938	0.37492
3.00028	0.39114
3.30107	0.40231
3.60167	0.40845
3.902	0.40957
4.20197	0.40568
4.5015	0.39681
