# Supplementary material for: AI co-pilot bronchoscope robot
Source: Nat Commun. 2024 Jan 4;15:241. doi: 10.1038/s41467-023-44385-7 (PMC10764930; doi:10.1038/s41467-023-44385-7)
Supplement: Supplementary file 9 — Source Data [file 41467_2023_44385_MOESM9_ESM.zip › Supplementary Fig. 12.xlsx]

## Sheet: Supplemntary Fig. 12a
time/s	l1	l2	l3	l4		l1	l2	l3	l4		l1	l2	l3	l4		l1	l2	l3	l4		l1	l2	l3	l4
0.03	0	0	0	0		0	0	0	0		0	0	0	0		0	0	0	0		0	0	0	0
0.06	0	0	0	0		0	-0.05	0	0.05		0	0	0	0		-0.025	0	0.025	0		0	0	0	0
0.09	0	0	0	0		0	-0.05	0	0.05		0	0	0	0		-0.05	0	0.05	0		0	0	0	0
0.12	0	0	0	0		0	-0.05	0	0.05		1.075	-0.225	-1.075	0.225		-0.075	0	0.075	0		0	0	0	0
0.15	0	0	0	0		0	-0.05	0	0.05		1.075	-0.225	-1.075	0.225		-0.1	0	0.1	0		0	0	0	0
0.18	-0.025	0	0.025	0		0	-0.05	0	0.05		1.075	-0.225	-1.075	0.225		-0.125	0	0.125	0		0	0	0	0
0.21	-0.025	0	0.025	0		0	-0.05	0	0.05		1.075	-0.225	-1.075	0.225		-0.15	0	0.15	0		0	0	0	0
0.24	-0.025	0	0.025	0		0	-0.05	0	0.05		1.075	-0.225	-1.075	0.225		-0.175	0	0.175	0		0	0	0	0
0.27	-0.025	-0.025	0.025	0.025		0	-0.05	0	0.05		1.075	-0.225	-1.075	0.225		-0.2	0	0.2	0		0	0	0	0
0.3	-0.025	-0.025	0.025	0.025		0	-0.05	0	0.05		1.075	-0.225	-1.075	0.225		-0.225	0	0.225	0		0	0	0	0
0.33	-0.025	-0.025	0.025	0.025		0	-0.05	0	0.05		1.075	-0.225	-1.075	0.225		-0.25	0	0.25	0		0	0	0	0
0.36	-0.025	-0.025	0.025	0.025		0	-0.05	0	0.05		1.075	-0.225	-1.075	0.225		-0.275	0	0.275	0		0	0	0	0
0.39	-0.025	-0.025	0.025	0.025		0	-0.05	0	0.05		1.075	-0.225	-1.075	0.225		-0.275	0	0.275	0		0	0	0	0
0.42	-0.025	-0.025	0.025	0.025		0	-0.05	0	0.05		1.075	-0.225	-1.075	0.225		-0.3	0	0.3	0		0	0	0	0
0.45	-0.025	-0.025	0.025	0.025		0	-0.05	0	0.05		1.075	-0.225	-1.075	0.225		-0.325	0	0.325	0		0	0	0	0
0.48	-0.025	-0.025	0.025	0.025		0	-0.05	0	0.05		1.075	-0.225	-1.075	0.225		-0.35	0	0.35	0		0	0	0	0
0.51	-0.025	-0.025	0.025	0.025		0	-0.05	0	0.05		1.075	-0.225	-1.075	0.225		-0.375	0	0.375	0		0	0	0	0
0.54	-0.025	-0.025	0.025	0.025		0	-0.05	0	0.05		1.075	-0.225	-1.075	0.225		-0.4	0	0.4	0		0	0.025	0	-0.025
0.57	-0.025	-0.025	0.025	0.025		0	-0.05	0	0.05		1.075	-0.225	-1.075	0.225		-0.425	0	0.425	0		0	0.025	0	-0.025
0.6	-0.025	-0.025	0.025	0.025		0	-0.05	0	0.05		1.075	-0.225	-1.075	0.225		-0.45	0	0.45	0		-0.025	0.05	0.025	-0.05
0.63	-0.025	-0.025	0.025	0.025		0	-0.05	0	0.05		1.075	-0.225	-1.075	0.225		-0.475	0	0.475	0		-0.025	0.05	0.025	-0.05
0.66	-0.025	-0.025	0.025	0.025		0	-0.05	0	0.05		1.075	-0.225	-1.075	0.225		-0.5	0	0.5	0		-0.025	0.05	0.025	-0.05
0.69	-0.025	-0.025	0.025	0.025		-0.025	-0.025	0.025	0.025		1.075	-0.225	-1.075	0.225		-0.525	0	0.525	0		-0.025	0.05	0.025	-0.05
0.72	-0.025	-0.025	0.025	0.025		-0.025	-0.025	0.025	0.025		1.075	-0.225	-1.075	0.225		-0.55	0	0.55	0		-0.025	0.05	0.025	-0.05
0.75	-0.025	-0.025	0.025	0.025		-0.025	-0.025	0.025	0.025		1.075	-0.225	-1.075	0.225		-0.575	0	0.575	0		-0.025	0.05	0.025	-0.05
0.78	-0.025	-0.025	0.025	0.025		-0.075	-0.025	0.075	0.025		1.075	-0.225	-1.075	0.225		-0.575	0	0.575	0		0	0.05	0	-0.05
0.81	-0.025	-0.025	0.025	0.025		-0.075	-0.025	0.075	0.025		1.075	-0.225	-1.075	0.225		-0.6	0	0.6	0		0	0.05	0	-0.05
0.84	-0.025	-0.025	0.025	0.025		-0.075	-0.025	0.075	0.025		1.075	-0.225	-1.075	0.225		-0.625	0	0.625	0		0	0.05	0	-0.05
0.87	-0.025	-0.025	0.025	0.025		-0.075	-0.025	0.075	0.025		1.075	-0.225	-1.075	0.225		-0.65	0	0.65	0		0	0.05	0	-0.05
0.9	-0.025	-0.025	0.025	0.025		-0.075	-0.025	0.075	0.025		1.075	-0.225	-1.075	0.225		-0.675	0	0.675	0		0	0.05	0	-0.05
0.93	-0.025	-0.025	0.025	0.025		-0.075	-0.025	0.075	0.025		1.075	-0.225	-1.075	0.225		-0.7	0	0.7	0		0	0.05	0	-0.05
0.96	-0.025	-0.025	0.025	0.025		-0.075	-0.025	0.075	0.025		1.075	-0.225	-1.075	0.225		-0.725	0	0.725	0		0	0.05	0	-0.05
0.99	-0.025	-0.025	0.025	0.025		-0.075	-0.025	0.075	0.025		1.075	-0.225	-1.075	0.225		-0.75	0	0.75	0		0	0.05	0	-0.05
1.02	-0.025	-0.025	0.025	0.025		-0.075	-0.025	0.075	0.025		1.075	-0.225	-1.075	0.225		-0.775	0	0.775	0		0	0.05	0	-0.05
1.05	-0.025	-0.025	0.025	0.025		-0.1	-0.025	0.1	0.025		1.075	-0.225	-1.075	0.225		-0.8	0	0.8	0		0	0.05	0	-0.05
1.08	-0.025	-0.025	0.025	0.025		-0.1	-0.025	0.1	0.025		1.075	-0.225	-1.075	0.225		-0.825	0	0.825	0		0	0.05	0	-0.05
1.11	-0.025	-0.025	0.025	0.025		-0.1	-0.025	0.1	0.025		1.075	-0.225	-1.075	0.225		-0.85	0	0.85	0		0	0.05	0	-0.05
1.14	-0.025	-0.025	0.025	0.025		-0.125	0	0.125	0		1.1	-0.225	-1.1	0.225		-0.85	0	0.85	0		0	0.025	0	-0.025
1.17	-0.025	-0.025	0.025	0.025		-0.125	0	0.125	0		1.1	-0.225	-1.1	0.225		-0.875	0	0.875	0		0	0.025	0	-0.025
1.2	-0.025	-0.025	0.025	0.025		-0.125	0	0.125	0		1.1	-0.225	-1.1	0.225		-0.9	0	0.9	0		0	0.025	0	-0.025
1.23	-0.025	-0.025	0.025	0.025		-0.1	0.025	0.1	-0.025		1.1	-0.225	-1.1	0.225		-0.925	0	0.925	0		0	0.025	0	-0.025
1.26	-0.025	-0.025	0.025	0.025		-0.1	0.025	0.1	-0.025		1.1	-0.225	-1.1	0.225		-0.925	0	0.925	0		0	0.025	0	-0.025
1.29	-0.025	-0.025	0.025	0.025		-0.1	0.025	0.1	-0.025		1.1	-0.225	-1.1	0.225		-0.925	0	0.925	0		0	0.025	0	-0.025
1.32	-0.025	-0.025	0.025	0.025		-0.125	0.075	0.125	-0.075		1.125	-0.225	-1.125	0.225		-0.925	0	0.925	0		0	0.025	0	-0.025
1.35	-0.025	-0.025	0.025	0.025		-0.125	0.075	0.125	-0.075		1.125	-0.225	-1.125	0.225		-0.925	0	0.925	0		0	0.025	0	-0.025
1.38	-0.025	-0.025	0.025	0.025		-0.125	0.075	0.125	-0.075		1.125	-0.225	-1.125	0.225		-0.925	0	0.925	0		0	0.025	0	-0.025
1.41	-0.025	0	0.025	0		-0.125	0.075	0.125	-0.075		1.1	-0.225	-1.1	0.225		-0.925	0	0.925	0		0	0.025	0	-0.025
1.44	-0.025	0	0.025	0		-0.125	0.075	0.125	-0.075		1.1	-0.225	-1.1	0.225		-0.925	0	0.925	0		0	0.025	0	-0.025
1.47	-0.025	0	0.025	0		-0.125	0.075	0.125	-0.075		1.1	-0.225	-1.1	0.225		-0.925	0	0.925	0		0	0.025	0	-0.025
1.5	-0.025	0	0.025	0		-0.125	0.075	0.125	-0.075		1.1	-0.25	-1.1	0.25		-0.925	0	0.925	0		0	0.025	0	-0.025
1.53	-0.025	0	0.025	0		-0.125	0.075	0.125	-0.075		1.1	-0.25	-1.1	0.25		-0.925	0	0.925	0		0	0.025	0	-0.025
1.56	-0.025	0.025	0.025	-0.025		-0.125	0.075	0.125	-0.075		1.1	-0.25	-1.1	0.25		-0.925	0	0.925	0		0	0.025	0	-0.025
1.59	-0.025	0.025	0.025	-0.025		-0.075	0.075	0.075	-0.075		1.1	-0.25	-1.1	0.25		-0.925	0	0.925	0		0	0.025	0	-0.025
1.62	-0.025	0.025	0.025	-0.025		-0.075	0.075	0.075	-0.075		1.1	-0.25	-1.1	0.25		-0.925	0	0.925	0		0	0.025	0	-0.025
1.65	-0.1	0.1	0.1	-0.1		-0.075	0.075	0.075	-0.075		1.1	-0.25	-1.1	0.25		-0.925	0	0.925	0		0	0.025	0	-0.025
1.68	-0.1	0.1	0.1	-0.1		-0.05	0.075	0.05	-0.075		1.1	-0.25	-1.1	0.25		-0.925	0	0.925	0		0	0.025	0	-0.025
1.71	-0.1	0.1	0.1	-0.1		-0.05	0.075	0.05	-0.075		1.1	-0.25	-1.1	0.25		-0.925	0	0.925	0		0	0.025	0	-0.025
1.74	-0.325	0.1	0.325	-0.1		-0.05	0.075	0.05	-0.075		1.125	-0.25	-1.125	0.25		-0.925	0	0.925	0		0	0.025	0	-0.025
1.77	-0.325	0.1	0.325	-0.1		-0.025	0.025	0.025	-0.025		1.125	-0.25	-1.125	0.25		-0.925	0	0.925	0		0	0.025	0	-0.025
1.8	-0.325	0.1	0.325	-0.1		-0.025	0.025	0.025	-0.025		1.125	-0.25	-1.125	0.25		-0.925	0	0.925	0		0	0.025	0	-0.025
1.83	-0.575	0.075	0.575	-0.075		-0.025	0.025	0.025	-0.025		1.15	-0.325	-1.15	0.325		-0.925	0	0.925	0		0	0.025	0	-0.025
1.86	-0.575	0.075	0.575	-0.075		0	-0.05	0	0.05		1.15	-0.325	-1.15	0.325		-0.925	0	0.925	0		0	0.025	0	-0.025
1.89	-0.775	0.075	0.775	-0.075		0	-0.05	0	0.05		1.15	-0.325	-1.15	0.325		-0.925	0	0.925	0		0	0.025	0	-0.025
1.92	-0.775	0.075	0.775	-0.075		0	-0.05	0	0.05		1.15	-0.35	-1.15	0.35		-0.925	0	0.925	0		0	0.025	0	-0.025
1.95	-0.775	0.075	0.775	-0.075		0	-0.05	0	0.05		1.15	-0.35	-1.15	0.35		-0.925	0	0.925	0		0	0.025	0	-0.025
1.98	-1	0.1	1	-0.1		0	-0.05	0	0.05		1.15	-0.35	-1.15	0.35		-0.925	0	0.925	0		0	0.025	0	-0.025
2.01	-1	0.1	1	-0.1		0	-0.05	0	0.05		1.2	-0.375	-1.2	0.375		-0.925	0	0.925	0		0	0.025	0	-0.025
2.04	-1	0.1	1	-0.1		0	-0.05	0	0.05		1.2	-0.375	-1.2	0.375		-0.925	0	0.925	0		0	0.025	0	-0.025
2.07	-1.2	0.125	1.2	-0.125		0	-0.05	0	0.05		1.2	-0.375	-1.2	0.375		-0.925	0	0.925	0		0	0.025	0	-0.025
2.1	-1.2	0.125	1.2	-0.125		0	-0.05	0	0.05		1.25	-0.425	-1.25	0.425		-0.925	0	0.925	0		0	0.025	0	-0.025
2.13	-1.2	0.125	1.2	-0.125		0	-0.025	0	0.025		1.25	-0.425	-1.25	0.425		-0.925	0	0.925	0		0	0.025	0	-0.025
2.16	-1.35	0.15	1.35	-0.15		0	-0.025	0	0.025		1.25	-0.425	-1.25	0.425		-0.925	0	0.925	0		0	0.025	0	-0.025
2.19	-1.35	0.15	1.35	-0.15		0	-0.025	0	0.025		1.35	-0.525	-1.35	0.525		-0.925	0	0.925	0		0	0.025	0	-0.025
2.22	-1.65	0.175	1.65	-0.175		0	0	0	0		1.35	-0.525	-1.35	0.525		-0.925	0	0.925	0		0	0.025	0	-0.025
2.25	-1.65	0.175	1.65	-0.175		0	0	0	0		1.375	-0.575	-1.375	0.575		-0.925	0	0.925	0		0	0.025	0	-0.025
2.28	-1.65	0.175	1.65	-0.175		0	0	0	0		1.375	-0.575	-1.375	0.575		-0.925	0	0.925	0		0	0.025	0	-0.025
2.31	-1.9	0.2	1.9	-0.2		0	0.075	0	-0.075		1.375	-0.575	-1.375	0.575		-0.925	0	0.925	0		0	0.025	0	-0.025
2.34	-1.9	0.2	1.9	-0.2		0	0.075	0	-0.075		1.425	-0.625	-1.425	0.625		-0.925	0	0.925	0		0	0.025	0	-0.025
2.37	-1.9	0.2	1.9	-0.2		0	0.075	0	-0.075		1.425	-0.625	-1.425	0.625		-0.925	0	0.925	0		0	0.025	0	-0.025
2.4	-2.15	0.25	2.15	-0.25		-0.025	0.1	0.025	-0.1		1.425	-0.625	-1.425	0.625		-0.925	0	0.925	0		0	0.025	0	-0.025
2.43	-2.15	0.25	2.15	-0.25		-0.025	0.1	0.025	-0.1		1.425	-0.7	-1.425	0.7		-0.925	0	0.925	0		0	0.025	0	-0.025
2.46	-2.15	0.25	2.15	-0.25		-0.025	0.1	0.025	-0.1		1.425	-0.7	-1.425	0.7		-0.925	0	0.925	0		0	0.025	0	-0.025
2.49	-2.425	0.275	2.425	-0.275		-0.025	0.1	0.025	-0.1		1.425	-0.7	-1.425	0.7		-0.925	0	0.925	0		0	0.025	0	-0.025
2.52	-2.425	0.275	2.425	-0.275		-0.025	0.1	0.025	-0.1		1.45	-0.75	-1.45	0.75		-0.925	0	0.925	0		0	0.025	0	-0.025
2.55	-2.425	0.275	2.425	-0.275		-0.025	0.1	0.025	-0.1		1.45	-0.75	-1.45	0.75		-0.925	0	0.925	0		0	0.025	0	-0.025
2.58	-2.5	0.3	2.5	-0.3		0	0.075	0	-0.075		1.45	-0.75	-1.45	0.75		-0.925	0	0.925	0		0	0.025	0	-0.025
2.61	-2.5	0.3	2.5	-0.3		0	0.075	0	-0.075		1.525	-0.8	-1.525	0.8		-0.925	0	0.925	0		0	0.025	0	-0.025
2.64	-2.5	0.3	2.5	-0.3		0	0.075	0	-0.075		1.525	-0.8	-1.525	0.8		-0.925	0	0.925	0		0	0.025	0	-0.025
2.67	-2.5	0.3	2.5	-0.3		0	0.025	0	-0.025		1.525	-0.8	-1.525	0.8		-0.925	0	0.925	0		0	0.025	0	-0.025
2.7	-2.5	0.3	2.5	-0.3		0	0.025	0	-0.025		1.55	-0.85	-1.55	0.85		-0.925	0	0.925	0		0	0.025	0	-0.025
2.73	-2.525	0.325	2.525	-0.325		0.05	0.025	-0.05	-0.025		1.55	-0.85	-1.55	0.85		-0.925	0	0.925	0		0	0.025	0	-0.025
2.76	-2.525	0.325	2.525	-0.325		0.05	0.025	-0.05	-0.025		1.55	-0.85	-1.55	0.85		-0.925	0	0.925	0		0	0.025	0	-0.025
2.79	-2.525	0.325	2.525	-0.325		0.05	0.025	-0.05	-0.025		1.55	-0.85	-1.55	0.85		-0.925	0	0.925	0		0	0.025	0	-0.025
2.82	-2.575	0.325	2.575	-0.325		0.05	-0.025	-0.05	0.025		1.55	-0.85	-1.55	0.85		-0.925	0	0.925	0		0	0.025	0	-0.025
2.85	-2.575	0.325	2.575	-0.325		0.05	-0.025	-0.05	0.025		1.55	-0.85	-1.55	0.85		-0.925	0	0.925	0		0	0.025	0	-0.025
2.88	-2.575	0.325	2.575	-0.325		0.05	-0.025	-0.05	0.025		1.55	-0.85	-1.55	0.85		-0.925	0	0.925	0		0	0.025	0	-0.025
2.91	-2.625	0.325	2.625	-0.325		0.05	-0.025	-0.05	0.025		1.55	-0.85	-1.55	0.85		-0.925	0	0.925	0		0	0.025	0	-0.025
2.94	-2.625	0.325	2.625	-0.325		0.05	-0.025	-0.05	0.025		1.55	-0.85	-1.55	0.85		-0.925	0	0.925	0		0	0.025	0	-0.025
2.97	-2.625	0.325	2.625	-0.325		0.05	-0.025	-0.05	0.025		1.55	-0.85	-1.55	0.85		-0.925	0	0.925	0		0	0.025	0	-0.025
3	-2.575	0.325	2.575	-0.325		0.05	-0.05	-0.05	0.05		1.55	-0.85	-1.55	0.85		-0.925	0	0.925	0		0	0.025	0	-0.025
3.03	-2.575	0.325	2.575	-0.325		0.05	-0.05	-0.05	0.05		1.55	-0.85	-1.55	0.85		-0.925	0	0.925	0		0	0.025	0	-0.025
3.06	-2.575	0.325	2.575	-0.325		0.05	-0.05	-0.05	0.05		1.45	-0.825	-1.45	0.825		-0.925	0	0.925	0		0	0.025	0	-0.025
3.09	-2.475	0.325	2.475	-0.325		0.1	-0.05	-0.1	0.05		1.45	-0.825	-1.45	0.825		-0.925	0	0.925	0		0	0.025	0	-0.025
3.12	-2.475	0.325	2.475	-0.325		0.1	-0.05	-0.1	0.05		1.45	-0.825	-1.45	0.825		-0.925	0	0.925	0		0	0.025	0	-0.025
3.15	-2.475	0.325	2.475	-0.325		0.1	-0.05	-0.1	0.05		1.35	-0.75	-1.35	0.75		-0.925	0	0.925	0		0	0.025	0	-0.025
3.18	-2.425	0.325	2.425	-0.325		0.125	-0.05	-0.125	0.05		1.35	-0.75	-1.35	0.75		-0.925	0	0.925	0		0	0.025	0	-0.025
3.21	-2.425	0.325	2.425	-0.325		0.125	-0.05	-0.125	0.05		1.35	-0.75	-1.35	0.75		-0.925	0	0.925	0		0	0.025	0	-0.025
3.24	-2.4	0.3	2.4	-0.3		0.125	-0.05	-0.125	0.05		1.25	-0.775	-1.25	0.775		-0.925	0	0.925	0		0	0.025	0	-0.025
3.27	-2.4	0.3	2.4	-0.3		0.225	0	-0.225	0		1.25	-0.775	-1.25	0.775		-0.925	0	0.925	0		-0.025	0.025	0.025	-0.025
3.3	-2.4	0.3	2.4	-0.3		0.225	0	-0.225	0		1.175	-0.775	-1.175	0.775		-0.925	0	0.925	0		-0.025	0.025	0.025	-0.025
3.33	-2.275	0.325	2.275	-0.325		0.225	0	-0.225	0		1.175	-0.775	-1.175	0.775		-0.925	0	0.925	0		-0.025	0.025	0.025	-0.025
3.36	-2.275	0.325	2.275	-0.325		0.325	0.025	-0.325	-0.025		1.175	-0.775	-1.175	0.775		-0.925	0	0.925	0		-0.125	0.025	0.125	-0.025
3.39	-2.275	0.325	2.275	-0.325		0.325	0.025	-0.325	-0.025		1.075	-0.8	-1.075	0.8		-0.925	0	0.925	0		-0.125	0.025	0.125	-0.025
3.42	-2.025	0.45	2.025	-0.45		0.325	0.025	-0.325	-0.025		1.075	-0.8	-1.075	0.8		-0.925	0	0.925	0		-0.125	0.025	0.125	-0.025
3.45	-2.025	0.45	2.025	-0.45		0.35	0.05	-0.35	-0.05		1.075	-0.8	-1.075	0.8		-0.925	0	0.925	0		-0.175	0	0.175	0
3.48	-2.025	0.45	2.025	-0.45		0.35	0.05	-0.35	-0.05		1.025	-0.775	-1.025	0.775		-0.925	0	0.925	0		-0.175	0	0.175	0
3.51	-1.875	0.5	1.875	-0.5		0.35	0.05	-0.35	-0.05		1.025	-0.775	-1.025	0.775		-0.925	0	0.925	0		-0.175	0	0.175	0
3.54	-1.875	0.5	1.875	-0.5		0.35	0.05	-0.35	-0.05		1.025	-0.775	-1.025	0.775		-0.925	0	0.925	0		-0.225	0	0.225	0
3.57	-1.675	0.475	1.675	-0.475		0.35	0.05	-0.35	-0.05		1	-0.675	-1	0.675		-0.925	0	0.925	0		-0.225	0	0.225	0
3.6	-1.675	0.475	1.675	-0.475		0.35	0.05	-0.35	-0.05		1	-0.675	-1	0.675		-0.925	0	0.925	0		-0.3	0	0.3	0
3.63	-1.675	0.475	1.675	-0.475		0.325	0.05	-0.325	-0.05		1	-0.675	-1	0.675		-0.925	0	0.925	0		-0.3	0	0.3	0
3.66	-1.45	0.525	1.45	-0.525		0.325	0.05	-0.325	-0.05		0.975	-0.5	-0.975	0.5		-0.925	0	0.925	0		-0.3	0	0.3	0
3.69	-1.45	0.525	1.45	-0.525		0.325	0.05	-0.325	-0.05		0.975	-0.5	-0.975	0.5		-0.925	0	0.925	0		-0.3	0	0.3	0
3.72	-1.45	0.525	1.45	-0.525		0.275	0.025	-0.275	-0.025		0.975	-0.5	-0.975	0.5		-0.925	0	0.925	0		-0.35	0.025	0.35	-0.025
3.75	-1.3	0.575	1.3	-0.575		0.275	0.025	-0.275	-0.025		0.95	-0.375	-0.95	0.375		-0.925	0	0.925	0		-0.35	0.025	0.35	-0.025
3.78	-1.3	0.575	1.3	-0.575		0.275	0.025	-0.275	-0.025		0.95	-0.375	-0.95	0.375		-0.925	0	0.925	0		-0.35	0.025	0.35	-0.025
3.81	-1.3	0.575	1.3	-0.575		0.25	0	-0.25	0		0.95	-0.375	-0.95	0.375		-0.925	0	0.925	0		-0.475	0.025	0.475	-0.025
3.84	-1.3	0.575	1.3	-0.575		0.25	0	-0.25	0		0.9	-0.375	-0.9	0.375		-0.925	0	0.925	0		-0.475	0.025	0.475	-0.025
3.87	-1.3	0.575	1.3	-0.575		0.25	0	-0.25	0		0.9	-0.375	-0.9	0.375		-0.925	0	0.925	0		-0.475	0.025	0.475	-0.025
3.9	-1.3	0.575	1.3	-0.575		0.25	0	-0.25	0		0.9	-0.375	-0.9	0.375		-0.925	0	0.925	0		-0.475	0.075	0.475	-0.075
3.93	-1.25	0.625	1.25	-0.625		0.25	0	-0.25	0		0.825	-0.375	-0.825	0.375		-0.925	0	0.925	0		-0.475	0.075	0.475	-0.075
3.96	-1.25	0.625	1.25	-0.625		0.225	-0.05	-0.225	0.05		0.825	-0.375	-0.825	0.375		-0.925	0	0.925	0		-0.475	0.075	0.475	-0.075
3.99	-1.25	0.625	1.25	-0.625		0.225	-0.05	-0.225	0.05		0.825	-0.375	-0.825	0.375		-0.925	0	0.925	0		-0.475	0.075	0.475	-0.075
4.02	-1.15	0.625	1.15	-0.625		0.225	-0.05	-0.225	0.05		0.725	-0.375	-0.725	0.375		-0.925	0	0.925	0		-0.475	0.075	0.475	-0.075
4.05	-1.15	0.625	1.15	-0.625		0.15	-0.1	-0.15	0.1		0.725	-0.375	-0.725	0.375		-0.925	0	0.925	0		-0.5	0.15	0.5	-0.15
4.08	-1.15	0.625	1.15	-0.625		0.15	-0.1	-0.15	0.1		0.625	-0.325	-0.625	0.325		-0.925	0	0.925	0		-0.5	0.15	0.5	-0.15
4.11	-1.05	0.65	1.05	-0.65		0.15	-0.1	-0.15	0.1		0.625	-0.325	-0.625	0.325		-0.925	0	0.925	0		-0.5	0.15	0.5	-0.15
4.14	-1.05	0.65	1.05	-0.65		0.125	-0.1	-0.125	0.1		0.625	-0.325	-0.625	0.325		-0.925	0	0.925	0		-0.55	0.175	0.55	-0.175
4.17	-1.05	0.65	1.05	-0.65		0.125	-0.1	-0.125	0.1		0.5	-0.325	-0.5	0.325		-0.925	0	0.925	0		-0.55	0.175	0.55	-0.175
4.2	-0.95	0.7	0.95	-0.7		0.125	-0.1	-0.125	0.1		0.5	-0.325	-0.5	0.325		-0.925	0	0.925	0		-0.55	0.175	0.55	-0.175
4.23	-0.95	0.7	0.95	-0.7		0.075	-0.1	-0.075	0.1		0.5	-0.325	-0.5	0.325		-0.925	0	0.925	0		-0.475	0.175	0.475	-0.175
4.26	-0.925	0.675	0.925	-0.675		0.075	-0.1	-0.075	0.1		0.4	-0.325	-0.4	0.325		-0.925	0	0.925	0		-0.475	0.175	0.475	-0.175
4.29	-0.925	0.675	0.925	-0.675		0.075	-0.1	-0.075	0.1		0.4	-0.325	-0.4	0.325		-0.925	0	0.925	0		-0.475	0.175	0.475	-0.175
4.32	-0.925	0.675	0.925	-0.675		0.075	-0.1	-0.075	0.1		0.4	-0.325	-0.4	0.325		-0.925	0	0.925	0		-0.475	0.175	0.475	-0.175
4.35	-0.875	0.675	0.875	-0.675		0.075	-0.125	-0.075	0.125		0.35	-0.325	-0.35	0.325		-0.925	0	0.925	0		-0.475	0.175	0.475	-0.175
4.38	-0.875	0.675	0.875	-0.675		0.075	-0.125	-0.075	0.125		0.35	-0.325	-0.35	0.325		-0.925	0	0.925	0		-0.475	0.175	0.475	-0.175
4.41	-0.875	0.675	0.875	-0.675		0.05	-0.125	-0.05	0.125		0.35	-0.325	-0.35	0.325		-0.925	0	0.925	0		-0.55	0.15	0.55	-0.15
4.44	-0.85	0.675	0.85	-0.675		0.05	-0.125	-0.05	0.125		0.3	-0.325	-0.3	0.325		-0.925	0	0.925	0		-0.55	0.15	0.55	-0.15
4.47	-0.85	0.675	0.85	-0.675		0.05	-0.125	-0.05	0.125		0.3	-0.325	-0.3	0.325		-0.925	0	0.925	0		-0.55	0.15	0.55	-0.15
4.5	-0.85	0.675	0.85	-0.675		0.025	-0.125	-0.025	0.125		0.3	-0.325	-0.3	0.325		-0.925	0	0.925	0		-0.65	0.125	0.65	-0.125
4.53	-0.8	0.675	0.8	-0.675		0.025	-0.125	-0.025	0.125		0.2	-0.325	-0.2	0.325		-0.925	0	0.925	0		-0.65	0.125	0.65	-0.125
4.56	-0.8	0.675	0.8	-0.675		0.025	-0.125	-0.025	0.125		0.2	-0.325	-0.2	0.325		-0.925	0	0.925	0		-0.65	0.125	0.65	-0.125
4.59	-0.8	0.675	0.8	-0.675		-0.025	-0.15	0.025	0.15		0.2	-0.325	-0.2	0.325		-0.925	0	0.925	0		-0.725	0.1	0.725	-0.1
4.62	-0.775	0.675	0.775	-0.675		-0.025	-0.15	0.025	0.15		0.1	-0.3	-0.1	0.3		-0.925	0	0.925	0		-0.725	0.1	0.725	-0.1
4.65	-0.775	0.675	0.775	-0.675		-0.025	-0.15	0.025	0.15		0.1	-0.3	-0.1	0.3		-0.925	0	0.925	0		-0.725	0.1	0.725	-0.1
4.68	-0.775	0.675	0.775	-0.675		-0.025	-0.15	0.025	0.15		0.1	-0.3	-0.1	0.3		-0.925	0	0.925	0		-0.8	0.075	0.8	-0.075
4.71	-0.75	0.65	0.75	-0.65		-0.025	-0.15	0.025	0.15		0.05	-0.3	-0.05	0.3		-0.925	0	0.925	0		-0.8	0.075	0.8	-0.075
4.74	-0.75	0.65	0.75	-0.65		-0.025	-0.15	0.025	0.15		0.05	-0.3	-0.05	0.3		-0.925	0	0.925	0		-0.8	0.075	0.8	-0.075
4.77	-0.75	0.65	0.75	-0.65		-0.05	-0.15	0.05	0.15		0.05	-0.25	-0.05	0.25		-0.925	0	0.925	0		-0.825	0.075	0.825	-0.075
4.8	-0.575	0.675	0.575	-0.675		-0.05	-0.15	0.05	0.15		0.05	-0.25	-0.05	0.25		-0.925	0	0.925	0		-0.825	0.075	0.825	-0.075
4.83	-0.575	0.675	0.575	-0.675		-0.05	-0.15	0.05	0.15		0.05	-0.25	-0.05	0.25		-0.925	0	0.925	0		-0.825	0.075	0.825	-0.075
4.86	-0.575	0.675	0.575	-0.675		-0.2	-0.225	0.2	0.225		0.025	-0.225	-0.025	0.225		-0.925	0	0.925	0		-0.85	0.075	0.85	-0.075
4.89	-0.35	0.725	0.35	-0.725		-0.2	-0.225	0.2	0.225		0.025	-0.225	-0.025	0.225		-0.925	0	0.925	0		-0.85	0.075	0.85	-0.075
4.92	-0.35	0.725	0.35	-0.725		-0.2	-0.225	0.2	0.225		0.025	-0.225	-0.025	0.225		-0.925	0	0.925	0		-0.85	0.075	0.85	-0.075
4.95	-0.35	0.725	0.35	-0.725		-0.275	-0.225	0.275	0.225		-0.025	-0.225	0.025	0.225		-0.925	0	0.925	0		-0.9	0.05	0.9	-0.05
4.98	-0.175	0.75	0.175	-0.75		-0.275	-0.225	0.275	0.225		-0.025	-0.225	0.025	0.225		-0.925	0	0.925	0		-0.9	0.05	0.9	-0.05
5.01	-0.175	0.75	0.175	-0.75		-0.275	-0.225	0.275	0.225		-0.025	-0.225	0.025	0.225		-0.925	0	0.925	0		-0.9	0.05	0.9	-0.05
5.04	-0.175	0.75	0.175	-0.75		-0.3	-0.225	0.3	0.225		-0.075	-0.25	0.075	0.25		-0.925	0	0.925	0		-0.9	0.025	0.9	-0.025
5.07	-0.025	0.775	0.025	-0.775		-0.3	-0.225	0.3	0.225		-0.075	-0.25	0.075	0.25		-0.925	0	0.925	0		-0.9	0.025	0.9	-0.025
5.1	-0.025	0.775	0.025	-0.775		-0.3	-0.225	0.3	0.225		-0.075	-0.25	0.075	0.25		-0.925	0	0.925	0		-0.9	0.025	0.9	-0.025
5.13	-0.025	0.775	0.025	-0.775		-0.325	-0.25	0.325	0.25		-0.175	-0.275	0.175	0.275		-0.925	0	0.925	0		-0.9	0.025	0.9	-0.025
5.16	0.025	0.8	-0.025	-0.8		-0.325	-0.25	0.325	0.25		-0.175	-0.275	0.175	0.275		-0.925	0	0.925	0		-0.9	0.025	0.9	-0.025
5.19	0.025	0.8	-0.025	-0.8		-0.325	-0.25	0.325	0.25		-0.175	-0.275	0.175	0.275		-0.925	0	0.925	0		-0.9	0.025	0.9	-0.025
5.22	0.025	0.8	-0.025	-0.8		-0.425	-0.275	0.425	0.275		-0.25	-0.275	0.25	0.275		-0.925	0	0.925	0		-0.95	0	0.95	0
5.25	0.075	0.8	-0.075	-0.8		-0.425	-0.275	0.425	0.275		-0.25	-0.275	0.25	0.275		-0.925	0	0.925	0		-0.95	0	0.95	0
5.28	0.075	0.8	-0.075	-0.8		-0.425	-0.275	0.425	0.275		-0.25	-0.275	0.25	0.275		-0.925	0	0.925	0		-0.95	0	0.95	0
5.31	0.075	0.8	-0.075	-0.8		-0.475	-0.275	0.475	0.275		-0.3	-0.3	0.3	0.3		-0.925	0	0.925	0		-0.975	-0.025	0.975	0.025
5.34	0.125	0.85	-0.125	-0.85		-0.475	-0.275	0.475	0.275		-0.3	-0.3	0.3	0.3		-0.925	0	0.925	0		-0.975	-0.025	0.975	0.025
5.37	0.125	0.85	-0.125	-0.85		-0.475	-0.275	0.475	0.275		-0.3	-0.3	0.3	0.3		-0.925	0	0.925	0		-0.975	-0.025	0.975	0.025
5.4	0.125	0.85	-0.125	-0.85		-0.475	-0.25	0.475	0.25		-0.4	-0.3	0.4	0.3		-0.925	0	0.925	0		-0.975	-0.025	0.975	0.025
5.43	0.125	0.85	-0.125	-0.85		-0.475	-0.25	0.475	0.25		-0.4	-0.3	0.4	0.3		-0.925	0	0.925	0		-0.975	-0.025	0.975	0.025
5.46	0.125	0.85	-0.125	-0.85		-0.475	-0.25	0.475	0.25		-0.5	-0.325	0.5	0.325		-0.925	0	0.925	0		-0.975	-0.025	0.975	0.025
5.49	0.125	0.85	-0.125	-0.85		-0.375	-0.175	0.4	0.175		-0.5	-0.325	0.5	0.325		-0.925	0	0.925	0		-0.975	-0.025	0.975	0.025
5.52	0.125	0.85	-0.125	-0.85		-0.375	-0.175	0.4	0.175		-0.5	-0.325	0.5	0.325		-0.925	0	0.925	0		-0.975	-0.025	0.975	0.025
5.55	0.125	0.85	-0.125	-0.85		-0.375	-0.175	0.4	0.175		-0.525	-0.325	0.525	0.325		-0.925	0	0.925	0		-0.975	-0.025	0.975	0.025
5.58	0.125	0.85	-0.125	-0.85		-0.35	-0.125	0.35	0.125		-0.525	-0.325	0.525	0.325		-0.925	0	0.925	0		-0.975	-0.025	0.975	0.025
5.61	0.125	0.825	-0.125	-0.825		-0.35	-0.125	0.35	0.125		-0.525	-0.325	0.525	0.325		-0.925	0	0.925	0		-0.975	-0.025	0.975	0.025
5.64	0.125	0.825	-0.125	-0.825		-0.35	-0.125	0.35	0.125		-0.55	-0.325	0.55	0.325		-0.925	0	0.925	0		-0.975	-0.025	0.975	0.025
5.67	0.125	0.825	-0.125	-0.825		-0.4	-0.125	0.4	0.125		-0.55	-0.325	0.55	0.325		-0.925	0	0.925	0		-0.975	-0.025	0.975	0.025
5.7	0.075	0.8	-0.075	-0.8		-0.4	-0.125	0.4	0.125		-0.55	-0.325	0.55	0.325		-0.925	0	0.925	0		-0.975	-0.025	0.975	0.025
5.73	0.075	0.8	-0.075	-0.8		-0.4	-0.125	0.4	0.125		-0.6	-0.325	0.6	0.325		-0.925	0	0.925	0		-0.975	-0.025	0.975	0.025
5.76	0.075	0.8	-0.075	-0.8		-0.5	-0.075	0.5	0.075		-0.6	-0.325	0.6	0.325		-0.925	0	0.925	0		-0.975	-0.025	0.975	0.025
5.79	-0.225	0.675	0.225	-0.675		-0.5	-0.075	0.5	0.075		-0.6	-0.325	0.6	0.325		-0.925	0	0.925	0		-0.975	-0.025	0.975	0.025
5.82	-0.225	0.675	0.225	-0.675		-0.5	-0.075	0.5	0.075		-0.65	-0.325	0.65	0.325		-0.925	0	0.925	0		-0.975	-0.025	0.975	0.025
5.85	-0.225	0.675	0.225	-0.675		-0.575	-0.025	0.575	0.025		-0.65	-0.325	0.65	0.325		-0.925	0	0.925	0		-0.975	-0.025	0.975	0.025
5.88	-0.925	0.45	0.925	-0.45		-0.575	-0.025	0.575	0.025		-0.65	-0.325	0.65	0.325		-0.925	0	0.925	0		-0.975	-0.025	0.975	0.025
5.91	-0.925	0.45	0.925	-0.45		-0.575	-0.025	0.575	0.025		-0.675	-0.325	0.675	0.325		-0.925	0	0.925	0		-0.975	-0.025	0.975	0.025
5.94	-1.3	0.35	1.3	-0.35		-0.625	0.05	0.625	-0.05		-0.675	-0.325	0.675	0.325		-0.925	0	0.925	0		-0.975	-0.025	0.975	0.025
5.97	-1.3	0.35	1.3	-0.35		-0.625	0.05	0.625	-0.05		-0.675	-0.325	0.675	0.325		-0.925	0	0.925	0		-0.975	-0.025	0.975	0.025
6	-1.3	0.35	1.3	-0.35		-0.625	0.05	0.625	-0.05		-0.725	-0.35	0.725	0.35		-0.925	0	0.925	0		-0.975	-0.025	0.975	0.025
6.03	-1.35	0.35	1.35	-0.35		-0.625	0.1	0.625	-0.1		-0.725	-0.35	0.725	0.35		-0.925	0	0.925	0		-0.975	-0.025	0.975	0.025
6.06	-1.35	0.35	1.35	-0.35		-0.625	0.1	0.625	-0.1		-0.725	-0.35	0.725	0.35		-0.925	0	0.925	0		-0.975	-0.025	0.975	0.025
6.09	-1.35	0.35	1.35	-0.35		-0.625	0.1	0.625	-0.1		-0.725	-0.375	0.725	0.375		-0.925	0	0.925	0		-0.975	-0.025	0.975	0.025
6.12	-1.35	0.35	1.35	-0.35		-0.65	0.15	0.65	-0.15		-0.725	-0.375	0.725	0.375		-0.925	0	0.925	0		-0.975	-0.025	0.975	0.025
6.15	-1.275	0.375	1.275	-0.375		-0.65	0.15	0.65	-0.15		-0.725	-0.375	0.725	0.375		-0.925	0	0.925	0		-0.975	-0.025	0.975	0.025
6.18	-1.275	0.375	1.275	-0.375		-0.65	0.15	0.65	-0.15		-0.75	-0.375	0.75	0.375		-0.925	0	0.925	0		-0.975	-0.025	0.975	0.025
6.21	-1.275	0.375	1.275	-0.375		-0.725	0.175	0.725	-0.175		-0.75	-0.375	0.75	0.375		-0.925	0	0.925	0		-0.95	-0.025	0.95	0.025
6.24	-1.175	0.425	1.175	-0.425		-0.725	0.175	0.725	-0.175		-0.75	-0.375	0.75	0.375		-0.925	0	0.925	0		-0.95	-0.025	0.95	0.025
6.27	-1.175	0.425	1.175	-0.425		-0.725	0.175	0.725	-0.175		-0.75	-0.375	0.75	0.375		-0.925	0	0.925	0		-0.95	-0.025	0.95	0.025
6.3	-1.175	0.425	1.175	-0.425		-0.725	0.2	0.725	-0.2		-0.75	-0.375	0.75	0.375		-0.925	0	0.925	0		-0.95	-0.025	0.95	0.025
6.33	-1.1	0.425	1.1	-0.425		-0.725	0.2	0.725	-0.2		-0.75	-0.375	0.75	0.375		-0.925	0	0.925	0		-0.95	-0.025	0.95	0.025
6.36	-1.1	0.425	1.1	-0.425		-0.725	0.2	0.725	-0.2		-0.75	-0.375	0.75	0.375		-0.925	0	0.925	0		-0.975	-0.025	0.975	0.025
6.39	-1.1	0.425	1.1	-0.425		-0.725	0.2	0.725	-0.2		-0.75	-0.375	0.75	0.375		-0.925	0	0.925	0		-0.975	-0.025	0.975	0.025
6.42	-0.975	0.45	0.975	-0.45		-0.725	0.2	0.725	-0.2		-0.675	-0.35	0.675	0.35		-0.925	0	0.925	0		-0.975	-0.025	0.975	0.025
6.45	-0.975	0.45	0.975	-0.45		-0.725	0.2	0.725	-0.2		-0.675	-0.35	0.675	0.35		-0.925	0	0.925	0		-1.05	-0.025	1.05	0.025
6.48	-0.975	0.45	0.975	-0.45		-0.725	0.275	0.725	-0.275		-0.675	-0.35	0.675	0.35		-0.925	0	0.925	0		-1.05	-0.025	1.05	0.025
6.51	-0.975	0.45	0.975	-0.45		-0.725	0.275	0.725	-0.275		-0.5	-0.25	0.5	0.25		-0.925	0	0.925	0		-1.05	-0.025	1.05	0.025
6.54	-0.975	0.45	0.975	-0.45		-0.725	0.275	0.725	-0.275		-0.5	-0.25	0.5	0.25		-0.925	0	0.925	0		-1.075	0	1.075	0
6.57	-1.175	0.45	1.175	-0.45		-0.725	0.325	0.725	-0.325		-0.5	-0.25	0.5	0.25		-0.925	0	0.925	0		-1.075	0	1.075	0
6.6	-1.175	0.45	1.175	-0.45		-0.725	0.325	0.725	-0.325		-0.3	-0.2	0.3	0.2		-0.925	0	0.925	0		-1.075	0	1.075	0
6.63	-1.175	0.45	1.175	-0.45		-0.725	0.35	0.725	-0.35		-0.3	-0.2	0.3	0.2		-0.925	0	0.925	0		-1.1	0.05	1.1	-0.05
6.66	-1.325	0.45	1.325	-0.45		-0.725	0.35	0.725	-0.35		-0.3	-0.2	0.3	0.2		-0.925	0	0.925	0		-1.1	0.05	1.1	-0.05
6.69	-1.325	0.45	1.325	-0.45		-0.725	0.35	0.725	-0.35		-0.175	-0.175	0.175	0.175		-0.925	0	0.925	0		-1.1	0.05	1.1	-0.05
6.72	-1.325	0.45	1.325	-0.45		-0.75	0.375	0.75	-0.375		-0.175	-0.175	0.175	0.175		-0.925	0	0.925	0		-1.325	0.05	1.325	-0.05
6.75	-1.5	0.425	1.5	-0.425		-0.75	0.375	0.75	-0.375		-0.175	-0.175	0.175	0.175		-0.925	0	0.925	0		-1.325	0.05	1.325	-0.05
6.78	-1.5	0.425	1.5	-0.425		-0.75	0.375	0.75	-0.375		-0.175	-0.175	0.175	0.175		-0.925	0	0.925	0		-1.325	0.05	1.325	-0.05
6.81	-1.5	0.425	1.5	-0.425		-0.75	0.4	0.75	-0.4		-0.175	-0.175	0.175	0.175		-0.925	0	0.925	0		-1.4	0.025	1.4	-0.025
6.84	-1.425	0.45	1.425	-0.45		-0.75	0.4	0.75	-0.4		-0.175	-0.175	0.175	0.175		-0.925	0	0.925	0		-1.4	0.025	1.4	-0.025
6.87	-1.425	0.45	1.425	-0.45		-0.75	0.4	0.75	-0.4		-0.15	-0.15	0.15	0.15		-0.925	0	0.925	0		-1.4	0.025	1.4	-0.025
6.9	-1.425	0.45	1.425	-0.45		-0.775	0.45	0.775	-0.45		-0.15	-0.15	0.15	0.15		-0.925	0	0.925	0		-1.35	0	1.35	0
6.93	-1.425	0.45	1.425	-0.45		-0.775	0.45	0.775	-0.45		-0.15	-0.15	0.15	0.15		-0.925	0	0.925	0		-1.35	0	1.35	0
6.96	-1.15	0.575	1.15	-0.575		-0.775	0.45	0.775	-0.45		-0.1	-0.15	0.1	0.15		-0.925	0	0.925	0		-1.35	0	1.35	0
6.99	-1.15	0.575	1.15	-0.575		-0.775	0.525	0.775	-0.525		-0.1	-0.15	0.1	0.15		-0.925	0	0.925	0		-1.35	0	1.35	0
7.02	-0.95	0.575	0.95	-0.575		-0.775	0.525	0.775	-0.525		-0.1	-0.15	0.1	0.15		-0.925	0	0.925	0		-1.35	0	1.35	0
7.05	-0.95	0.575	0.95	-0.575		-0.775	0.525	0.775	-0.525		-0.1	-0.15	0.1	0.15		-0.925	0	0.925	0		-1.35	0	1.35	0
7.08	-0.95	0.575	0.95	-0.575		-0.75	0.6	0.75	-0.6		-0.1	-0.15	0.1	0.15		-0.925	0	0.925	0		-1.35	0	1.35	0
7.11	-0.95	0.575	0.95	-0.575		-0.75	0.6	0.75	-0.6		-0.1	-0.15	0.1	0.15		-0.925	0	0.925	0		-1.35	0	1.35	0
7.14	-0.825	0.6	0.825	-0.6		-0.75	0.6	0.75	-0.6		-0.1	-0.15	0.1	0.15		-0.925	0	0.925	0		-1.35	0	1.35	0
7.17	-0.825	0.6	0.825	-0.6		-0.75	0.7	0.75	-0.7		-0.1	-0.15	0.1	0.15		-0.925	0	0.925	0		-1.35	-0.025	1.35	0.025
7.2	-0.825	0.6	0.825	-0.6		-0.75	0.7	0.75	-0.7		-0.1	-0.15	0.1	0.15		-0.925	0	0.925	0		-1.35	-0.025	1.35	0.025
7.23	-0.975	0.55	0.975	-0.55		-0.75	0.75	0.75	-0.75		-0.075	-0.15	0.075	0.15		-0.925	0	0.925	0		-1.4	-0.025	1.4	0.025
7.26	-0.975	0.55	0.975	-0.55		-0.75	0.75	0.75	-0.75		-0.075	-0.15	0.075	0.15		-0.925	0	0.925	0		-1.4	-0.025	1.4	0.025
7.29	-0.975	0.55	0.975	-0.55		-0.75	0.75	0.75	-0.75		-0.075	-0.15	0.075	0.15		-0.925	0	0.925	0		-1.4	-0.025	1.4	0.025
7.32	-1.1	0.55	1.1	-0.55		-0.75	0.775	0.75	-0.775		-0.05	-0.15	0.05	0.15		-0.925	0	0.925	0		-1.4	-0.025	1.4	0.025
7.35	-1.1	0.55	1.1	-0.55		-0.75	0.775	0.75	-0.775		-0.05	-0.15	0.05	0.15		-0.925	0	0.925	0		-1.4	-0.025	1.4	0.025
7.38	-1.1	0.55	1.1	-0.55		-0.75	0.775	0.75	-0.775		0.05	-0.15	-0.05	0.15		-0.925	0	0.925	0		-1.4	-0.025	1.4	0.025
7.41	-1.175	0.55	1.175	-0.55		-0.75	0.8	0.75	-0.8		0.05	-0.15	-0.05	0.15		-0.925	0	0.925	0		-1.4	-0.025	1.4	0.025
7.44	-1.175	0.55	1.175	-0.55		-0.75	0.8	0.75	-0.8		0.05	-0.15	-0.05	0.15		-0.925	0	0.925	0		-1.45	-0.05	1.45	0.05
7.47	-1.175	0.55	1.175	-0.55		-0.75	0.8	0.75	-0.8		0.125	-0.125	-0.125	0.125		-0.925	0	0.925	0		-1.45	-0.05	1.45	0.05
7.5	-1.175	0.525	1.2	-0.525		-0.75	0.8	0.75	-0.8		0.125	-0.125	-0.125	0.125		-0.925	0	0.925	0		-1.45	-0.05	1.45	0.05
7.53	-1.175	0.525	1.2	-0.525		-0.775	0.775	0.775	-0.775		0.125	-0.125	-0.125	0.125		-0.925	0	0.925	0		-1.525	-0.125	1.525	0.125
7.56	-1.175	0.525	1.2	-0.525		-0.775	0.775	0.775	-0.775		0.2	-0.125	-0.2	0.125		-0.925	0	0.925	0		-1.525	-0.125	1.525	0.125
7.59	-1.2	0.525	1.2	-0.525		-0.775	0.7	0.775	-0.7		0.2	-0.125	-0.2	0.125		-0.925	0	0.925	0		-1.525	-0.125	1.525	0.125
7.62	-1.2	0.525	1.2	-0.525		-0.775	0.7	0.775	-0.7		0.2	-0.125	-0.2	0.125		-0.925	0	0.925	0		-1.625	-0.175	1.625	0.175
7.65	-1.225	0.5	1.225	-0.5		-0.775	0.7	0.775	-0.7		0.225	-0.125	-0.225	0.125		-0.925	0	0.925	0		-1.625	-0.175	1.625	0.175
7.68	-1.225	0.5	1.225	-0.5		-0.775	0.7	0.775	-0.7		0.225	-0.125	-0.225	0.125		-0.925	0	0.925	0		-1.625	-0.175	1.625	0.175
7.71	-1.225	0.5	1.225	-0.5		-0.8	0.625	0.8	-0.625		0.225	-0.125	-0.225	0.125		-0.925	0	0.925	0		-1.675	-0.175	1.675	0.175
7.74	-1.275	0.5	1.275	-0.5		-0.8	0.625	0.8	-0.625		0.25	-0.125	-0.25	0.125		-0.925	0	0.925	0		-1.675	-0.175	1.675	0.175
7.77	-1.275	0.5	1.275	-0.5		-0.8	0.625	0.8	-0.625		0.25	-0.125	-0.25	0.125		-0.925	0	0.925	0		-1.675	-0.175	1.675	0.175
7.8	-1.275	0.5	1.275	-0.5		-0.8	0.55	0.8	-0.55		0.25	-0.125	-0.25	0.125		-0.925	0	0.925	0		-1.675	-0.2	1.675	0.2
7.83	-1.275	0.5	1.275	-0.5		-0.8	0.55	0.8	-0.55		0.25	-0.125	-0.25	0.125		-0.925	0	0.925	0		-1.675	-0.2	1.675	0.2
7.86	-1.275	0.5	1.275	-0.5		-0.8	0.55	0.8	-0.55		0.25	-0.125	-0.25	0.125		-0.925	0	0.925	0		-1.675	-0.2	1.675	0.2
7.89	-1.275	0.5	1.275	-0.5		-0.875	0.475	0.875	-0.475		0.25	-0.125	-0.25	0.125		-0.925	0	0.925	0		-1.675	-0.2	1.675	0.2
7.92	-1.25	0.5	1.25	-0.5		-0.875	0.475	0.875	-0.475		0.25	-0.1	-0.25	0.1		-0.925	0	0.925	0		-1.675	-0.2	1.675	0.2
7.95	-1.25	0.5	1.25	-0.5		-0.875	0.475	0.875	-0.475		0.25	-0.1	-0.25	0.1		-0.925	0	0.925	0		-1.675	-0.2	1.675	0.2
7.98	-1.25	0.5	1.25	-0.5		-0.95	0.4	0.95	-0.4		0.25	-0.1	-0.25	0.1		-0.925	0	0.925	0		-1.7	-0.2	1.7	0.2
8.01	-1.25	0.5	1.25	-0.5		-0.95	0.4	0.95	-0.4		0.275	-0.1	-0.275	0.1		-0.925	0	0.925	0		-1.7	-0.2	1.7	0.2
8.04	-1.25	0.5	1.25	-0.5		-0.95	0.4	0.95	-0.4		0.275	-0.1	-0.275	0.1		-0.925	0	0.925	0		-1.7	-0.2	1.7	0.2
8.07	-1.25	0.5	1.25	-0.5		-1	0.375	1	-0.375		0.275	-0.1	-0.275	0.1		-0.925	0	0.925	0		-1.7	-0.2	1.7	0.2
8.1	-1.25	0.5	1.25	-0.5		-1	0.375	1	-0.375		0.3	-0.1	-0.3	0.1		-0.925	0	0.925	0		-1.7	-0.2	1.7	0.2
8.13	-1.25	0.5	1.25	-0.5		-1	0.375	1	-0.375		0.3	-0.1	-0.3	0.1		-0.925	0	0.925	0		-1.7	-0.2	1.7	0.2
8.16	-1.25	0.5	1.25	-0.5		-1.025	0.3	1.025	-0.3		0.3	-0.1	-0.3	0.1		-0.925	-0.025	0.925	0.025		-1.7	-0.2	1.7	0.2
8.19	-1.25	0.5	1.25	-0.5		-1.025	0.3	1.025	-0.3		0.3	-0.1	-0.3	0.1		-0.925	-0.025	0.925	0.025		-1.7	-0.2	1.7	0.2
8.22	-1.25	0.5	1.25	-0.5		-1.025	0.3	1.025	-0.3		0.3	-0.1	-0.3	0.1		-0.925	-0.025	0.925	0.025		-1.7	-0.2	1.7	0.2
8.25	-1.25	0.5	1.25	-0.5		-1.075	0.275	1.075	-0.275		0.325	-0.1	-0.325	0.1		-0.925	-0.025	0.925	0.025		-1.7	-0.2	1.7	0.2
8.28	-1.25	0.5	1.25	-0.5		-1.075	0.275	1.075	-0.275		0.325	-0.1	-0.325	0.1		-0.925	-0.025	0.925	0.025		-1.7	-0.2	1.7	0.2
8.31	-1.25	0.5	1.25	-0.5		-1.075	0.275	1.075	-0.275		0.325	-0.1	-0.325	0.1		-0.925	-0.025	0.925	0.025		-1.675	-0.2	1.675	0.2
8.34	-1.25	0.5	1.25	-0.5		-1.075	0.275	1.075	-0.275		0.375	-0.1	-0.375	0.1		-0.925	-0.025	0.925	0.025		-1.675	-0.2	1.675	0.2
8.37	-1.25	0.5	1.25	-0.5		-1.075	0.275	1.075	-0.275		0.375	-0.1	-0.375	0.1		-0.925	-0.025	0.925	0.025		-1.675	-0.2	1.675	0.2
8.4	-1.25	0.5	1.25	-0.5		-1.075	0.275	1.075	-0.275		0.375	-0.1	-0.375	0.1		-0.925	-0.025	0.925	0.025		-1.675	-0.2	1.675	0.2
8.43	-1.25	0.5	1.25	-0.5		-1.1	0.225	1.1	-0.225		0.425	-0.075	-0.425	0.075		-0.925	-0.05	0.925	0.05		-1.675	-0.2	1.675	0.2
8.46	-1.25	0.5	1.25	-0.5		-1.1	0.225	1.1	-0.225		0.425	-0.075	-0.425	0.075		-0.925	-0.05	0.925	0.05		-1.675	-0.2	1.675	0.2
8.49	-1.25	0.5	1.25	-0.5		-1.1	0.225	1.1	-0.225		0.425	-0.075	-0.425	0.075		-0.925	-0.05	0.925	0.05		-1.675	-0.2	1.675	0.2
8.52	-1.25	0.5	1.25	-0.5		-1.1	0.225	1.1	-0.225		0.475	-0.075	-0.475	0.075		-0.925	-0.05	0.925	0.05		-1.675	-0.2	1.675	0.2
8.55	-1.25	0.5	1.25	-0.5		-1.1	0.225	1.1	-0.225		0.475	-0.075	-0.475	0.075		-0.925	-0.05	0.925	0.05		-1.675	-0.2	1.675	0.2
8.58	-1.25	0.5	1.25	-0.5		-1.1	0.225	1.1	-0.225		0.475	-0.075	-0.475	0.075		-0.925	-0.05	0.925	0.05		-1.675	-0.2	1.675	0.2
8.61	-1.25	0.5	1.25	-0.5		-1.125	0.2	1.125	-0.2		0.55	-0.025	-0.55	0.025		-0.925	-0.05	0.925	0.05		-1.675	-0.2	1.675	0.2
8.64	-1.25	0.5	1.25	-0.5		-1.125	0.2	1.125	-0.2		0.55	-0.025	-0.55	0.025		-0.925	-0.05	0.925	0.05		-1.65	-0.2	1.65	0.2
8.67	-1.25	0.5	1.25	-0.5		-1.125	0.2	1.125	-0.2		0.55	-0.025	-0.55	0.025		-0.925	-0.05	0.925	0.05		-1.65	-0.2	1.65	0.2
8.7	-1.25	0.5	1.25	-0.5		-1.125	0.15	1.125	-0.15		0.65	0.025	-0.65	-0.025		-0.925	-0.05	0.925	0.05		-1.65	-0.2	1.65	0.2
8.73	-1.25	0.5	1.25	-0.5		-1.125	0.15	1.125	-0.15		0.65	0.025	-0.65	-0.025		-0.925	-0.05	0.925	0.05		-1.65	-0.2	1.65	0.2
8.76	-1.25	0.5	1.25	-0.5		-1.125	0.15	1.125	-0.15		0.65	0.025	-0.65	-0.025		-0.925	-0.05	0.925	0.05		-1.65	-0.2	1.65	0.2
8.79	-1.25	0.5	1.25	-0.5		-1.125	0.15	1.125	-0.15		0.7	0.05	-0.7	-0.05		-0.925	-0.05	0.925	0.05		-1.65	-0.2	1.65	0.2
8.82	-1.25	0.5	1.25	-0.5		-1.125	0.15	1.125	-0.15		0.7	0.05	-0.7	-0.05		-0.925	-0.05	0.925	0.05		-1.65	-0.2	1.65	0.2
8.85	-1.25	0.5	1.25	-0.5		-1.125	0.15	1.125	-0.15		0.7	0.05	-0.7	-0.05		-0.925	-0.075	0.925	0.075		-1.65	-0.2	1.65	0.2
8.88	-1.25	0.5	1.25	-0.5		-1.175	0.125	1.175	-0.125		0.7	0.05	-0.7	-0.05		-0.925	-0.075	0.925	0.075		-1.65	-0.2	1.65	0.2
8.91	-1.25	0.5	1.25	-0.5		-1.175	0.125	1.175	-0.125		0.7	0.05	-0.7	-0.05		-0.925	-0.075	0.925	0.075		-1.65	-0.2	1.65	0.2
8.94	-1.25	0.5	1.25	-0.5		-1.175	0.125	1.175	-0.125		0.7	0.05	-0.7	-0.05		-0.925	-0.1	0.925	0.1		-1.65	-0.2	1.65	0.2
8.97	-1.25	0.5	1.25	-0.5		-1.2	0.1	1.2	-0.1		0.7	0.05	-0.7	-0.05		-0.925	-0.1	0.925	0.1		-1.65	-0.2	1.65	0.2
9	-1.25	0.5	1.25	-0.5		-1.2	0.1	1.2	-0.1		0.7	0.05	-0.7	-0.05		-0.925	-0.1	0.925	0.1		-1.65	-0.2	1.65	0.2
9.03	-1.25	0.5	1.25	-0.5		-1.2	0.1	1.2	-0.1		0.7	0.05	-0.7	-0.05		-0.925	-0.125	0.925	0.125		-1.65	-0.2	1.65	0.2
9.06	-1.25	0.475	1.25	-0.475		-1.225	0.1	1.225	-0.1		0.7	0.05	-0.7	-0.05		-0.925	-0.15	0.925	0.15		-1.625	-0.2	1.625	0.2
9.09	-1.25	0.475	1.25	-0.475		-1.225	0.1	1.225	-0.1		0.7	0.05	-0.7	-0.05		-0.925	-0.15	0.925	0.15		-1.625	-0.2	1.625	0.2
9.12	-1.25	0.475	1.25	-0.475		-1.225	0.1	1.225	-0.1		0.7	0.05	-0.7	-0.05		-0.925	-0.15	0.925	0.15		-1.625	-0.2	1.625	0.2
9.15	-1.325	0.475	1.325	-0.475		-1.25	0.075	1.25	-0.075		0.65	0.025	-0.65	-0.025		-0.925	-0.15	0.925	0.15		-1.625	-0.2	1.625	0.2
9.18	-1.325	0.475	1.325	-0.475		-1.25	0.075	1.25	-0.075		0.65	0.025	-0.65	-0.025		-0.925	-0.15	0.925	0.15		-1.625	-0.2	1.625	0.2
9.21	-1.325	0.475	1.325	-0.475		-1.25	0.075	1.25	-0.075		0.65	0.025	-0.65	-0.025		-0.925	-0.175	0.925	0.175		-1.625	-0.2	1.625	0.2
9.24	-1.625	0.35	1.625	-0.35		-1.275	0.05	1.275	-0.05		0.575	-0.05	-0.575	0.05		-0.925	-0.175	0.925	0.175		-1.625	-0.2	1.625	0.2
9.27	-1.625	0.35	1.625	-0.35		-1.275	0.05	1.275	-0.05		0.575	-0.05	-0.575	0.05		-0.925	-0.175	0.925	0.175		-1.625	-0.2	1.625	0.2
9.3	-1.625	0.35	1.625	-0.35		-1.275	0.05	1.275	-0.05		0.575	-0.05	-0.575	0.05		-0.925	-0.175	0.925	0.175		-1.625	-0.2	1.625	0.2
9.33	-2	0.275	2	-0.275		-1.3	0.025	1.3	-0.025		0.475	-0.125	-0.475	0.125		-0.925	-0.175	0.925	0.175		-1.625	-0.2	1.625	0.2
9.36	-2	0.275	2	-0.275		-1.3	0.025	1.3	-0.025		0.475	-0.125	-0.475	0.125		-0.925	-0.175	0.925	0.175		-1.625	-0.2	1.625	0.2
9.39	-2	0.275	2	-0.275		-1.3	0.025	1.3	-0.025		0.425	-0.125	-0.425	0.125		-0.925	-0.175	0.925	0.175		-1.625	-0.2	1.625	0.2
9.42	-2.45	0.25	2.45	-0.25		-1.325	0.025	1.325	-0.025		0.425	-0.125	-0.425	0.125		-0.925	-0.2	0.925	0.2		-1.625	-0.2	1.625	0.2
9.45	-2.45	0.25	2.45	-0.25		-1.325	0.025	1.325	-0.025		0.425	-0.125	-0.425	0.125		-0.925	-0.225	0.925	0.225		-1.625	-0.2	1.625	0.2
9.48	-2.45	0.25	2.45	-0.25		-1.325	0	1.325	0		0.425	-0.125	-0.425	0.125		-0.925	-0.225	0.925	0.225		-1.625	-0.2	1.625	0.2
9.51	-2.675	0.225	2.675	-0.225		-1.325	0	1.325	0		0.425	-0.125	-0.425	0.125		-0.925	-0.225	0.925	0.225		-1.625	-0.2	1.625	0.2
9.54	-2.675	0.225	2.675	-0.225		-1.325	0	1.325	0		0.425	-0.125	-0.425	0.125		-0.925	-0.225	0.925	0.225		-1.625	-0.2	1.625	0.2
9.57	-2.675	0.225	2.675	-0.225		-1.325	0	1.325	0		0.425	-0.15	-0.425	0.15		-0.925	-0.225	0.925	0.225		-1.625	-0.225	1.625	0.225
9.6	-2.725	0.25	2.725	-0.25		-1.325	0	1.325	0		0.425	-0.15	-0.425	0.15		-0.925	-0.225	0.925	0.225		-1.625	-0.225	1.625	0.225
9.63	-2.725	0.25	2.725	-0.25		-1.325	0	1.325	0		0.425	-0.15	-0.425	0.15		-0.925	-0.225	0.925	0.225		-1.625	-0.225	1.625	0.225
9.66	-2.725	0.25	2.725	-0.25		-1.35	0	1.35	0		0.5	-0.15	-0.5	0.15		-0.925	-0.25	0.925	0.25		-1.65	-0.25	1.65	0.25
9.69	-2.75	0.25	2.75	-0.25		-1.35	0	1.35	0		0.5	-0.15	-0.5	0.15		-0.925	-0.275	0.925	0.275		-1.65	-0.25	1.65	0.25
9.72	-2.75	0.25	2.75	-0.25		-1.35	0	1.35	0		0.5	-0.15	-0.5	0.15		-0.925	-0.3	0.925	0.3		-1.65	-0.25	1.65	0.25
9.75	-2.75	0.25	2.75	-0.25		-1.35	-0.025	1.35	0.025		0.525	-0.15	-0.525	0.15		-0.925	-0.3	0.925	0.3		-1.7	-0.3	1.7	0.3
9.78	-2.75	0.25	2.75	-0.25		-1.35	-0.025	1.35	0.025		0.525	-0.15	-0.525	0.15		-0.925	-0.3	0.925	0.3		-1.7	-0.3	1.7	0.3
9.81	-2.75	0.25	2.75	-0.25		-1.35	-0.025	1.35	0.025		0.525	-0.15	-0.525	0.15		-0.925	-0.3	0.925	0.3		-1.7	-0.3	1.7	0.3
9.84	-2.75	0.25	2.75	-0.25		-1.3	-0.025	1.3	0.025		0.525	-0.175	-0.525	0.175		-0.925	-0.3	0.925	0.3		-1.725	-0.3	1.725	0.3
9.87	-2.725	0.25	2.725	-0.25		-1.3	-0.025	1.3	0.025		0.525	-0.175	-0.525	0.175		-0.925	-0.3	0.925	0.3		-1.725	-0.3	1.725	0.3
9.9	-2.725	0.25	2.725	-0.25		-1.3	-0.025	1.3	0.025		0.525	-0.175	-0.525	0.175		-0.925	-0.3	0.925	0.3		-1.725	-0.3	1.725	0.3
9.93	-2.725	0.25	2.725	-0.25		-1.275	-0.05	1.275	0.05		0.525	-0.225	-0.525	0.225		-0.925	-0.325	0.925	0.325		-1.725	-0.3	1.725	0.3
9.96	-2.7	0.25	2.7	-0.25		-1.275	-0.05	1.275	0.05		0.525	-0.225	-0.525	0.225		-0.925	-0.35	0.925	0.35		-1.775	-0.35	1.775	0.35
9.99	-2.7	0.25	2.7	-0.25		-1.275	-0.05	1.275	0.05		0.525	-0.225	-0.525	0.225		-0.925	-0.375	0.925	0.375		-1.775	-0.35	1.775	0.35
10.02	-2.7	0.25	2.7	-0.25		-1.275	-0.05	1.275	0.05		0.525	-0.25	-0.525	0.25		-0.925	-0.4	0.925	0.4		-1.8	-0.375	1.8	0.375
10.05	-2.625	0.25	2.625	-0.25		-1.275	-0.05	1.275	0.05		0.525	-0.25	-0.525	0.25		-0.925	-0.4	0.925	0.4		-1.8	-0.375	1.8	0.375
10.08	-2.625	0.25	2.625	-0.25		-1.275	-0.05	1.275	0.05		0.5	-0.25	-0.5	0.25		-0.925	-0.425	0.925	0.425		-1.8	-0.375	1.8	0.375
10.11	-2.625	0.25	2.625	-0.25		-1.225	-0.075	1.225	0.075		0.5	-0.25	-0.5	0.25		-0.925	-0.45	0.925	0.45		-1.825	-0.375	1.825	0.375
10.14	-2.6	0.25	2.6	-0.25		-1.225	-0.075	1.225	0.075		0.5	-0.25	-0.5	0.25		-0.925	-0.45	0.925	0.45		-1.825	-0.375	1.825	0.375
10.17	-2.6	0.25	2.6	-0.25		-1.225	-0.075	1.225	0.075		0.475	-0.25	-0.475	0.25		-0.925	-0.475	0.925	0.475		-1.825	-0.375	1.825	0.375
10.2	-2.6	0.25	2.6	-0.25		-1.2	-0.075	1.2	0.075		0.475	-0.25	-0.475	0.25		-0.925	-0.5	0.925	0.5		-1.825	-0.375	1.825	0.375
10.23	-2.525	0.25	2.525	-0.25		-1.2	-0.075	1.2	0.075		0.475	-0.25	-0.475	0.25		-0.925	-0.525	0.925	0.525		-1.825	-0.375	1.825	0.375
10.26	-2.525	0.25	2.525	-0.25		-1.2	-0.075	1.2	0.075		0.475	-0.25	-0.475	0.25		-0.925	-0.55	0.925	0.55		-1.825	-0.375	1.825	0.375
10.29	-2.525	0.25	2.525	-0.25		-1.15	-0.075	1.15	0.075		0.475	-0.25	-0.475	0.25		-0.925	-0.575	0.925	0.575		-1.825	-0.375	1.825	0.375
10.32	-2.325	0.275	2.325	-0.275		-1.15	-0.075	1.15	0.075		0.475	-0.25	-0.475	0.25		-0.925	-0.575	0.925	0.575		-1.825	-0.375	1.825	0.375
10.35	-2.325	0.275	2.325	-0.275		-1.15	-0.075	1.15	0.075		0.45	-0.275	-0.45	0.275		-0.925	-0.575	0.925	0.575		-1.825	-0.375	1.825	0.375
10.38	-2.325	0.275	2.325	-0.275		-1.125	-0.075	1.125	0.075		0.45	-0.275	-0.45	0.275		-0.925	-0.575	0.925	0.575		-1.825	-0.375	1.825	0.375
10.41	-2.125	0.35	2.125	-0.35		-1.125	-0.075	1.125	0.075		0.45	-0.275	-0.45	0.275		-0.925	-0.575	0.925	0.575		-1.825	-0.375	1.825	0.375
10.44	-2.125	0.35	2.125	-0.35		-1.125	-0.075	1.125	0.075		0.45	-0.275	-0.45	0.275		-0.925	-0.575	0.925	0.575		-1.825	-0.375	1.825	0.375
10.47	-2.125	0.35	2.125	-0.35		-1.1	-0.075	1.1	0.075		0.45	-0.275	-0.45	0.275		-0.925	-0.575	0.925	0.575		-1.825	-0.375	1.825	0.375
10.5	-1.9	0.425	1.9	-0.425		-1.1	-0.075	1.1	0.075		0.45	-0.275	-0.45	0.275		-0.925	-0.575	0.925	0.575		-1.825	-0.375	1.825	0.375
10.53	-1.9	0.425	1.9	-0.425		-1.1	-0.075	1.1	0.075		0.45	-0.3	-0.45	0.3		-0.925	-0.575	0.925	0.575		-1.825	-0.375	1.825	0.375
10.56	-1.9	0.425	1.9	-0.425		-1.025	-0.075	1.025	0.075		0.45	-0.3	-0.45	0.3		-0.925	-0.575	0.925	0.575		-1.825	-0.375	1.825	0.375
10.59	-1.675	0.45	1.675	-0.45		-1.025	-0.075	1.025	0.075		0.45	-0.3	-0.45	0.3		-0.925	-0.575	0.925	0.575		-1.825	-0.375	1.825	0.375
10.62	-1.675	0.45	1.675	-0.45		-1.025	-0.075	1.025	0.075		0.425	-0.3	-0.425	0.3		-0.925	-0.575	0.925	0.575		-1.85	-0.375	1.85	0.375
10.65	-1.675	0.45	1.675	-0.45		-0.975	-0.05	0.975	0.05		0.425	-0.3	-0.425	0.3		-0.925	-0.575	0.925	0.575		-1.85	-0.375	1.85	0.375
10.68	-1.575	0.5	1.575	-0.5		-0.975	-0.05	0.975	0.05		0.4	-0.325	-0.4	0.325		-0.925	-0.575	0.925	0.575		-1.85	-0.375	1.85	0.375
10.71	-1.575	0.5	1.575	-0.5		-0.975	-0.05	0.975	0.05		0.4	-0.325	-0.4	0.325		-0.925	-0.575	0.925	0.575		-1.85	-0.375	1.85	0.375
10.74	-1.575	0.5	1.575	-0.5		-0.975	-0.05	0.975	0.05		0.4	-0.325	-0.4	0.325		-0.925	-0.575	0.925	0.575		-1.85	-0.375	1.85	0.375
10.77	-1.55	0.5	1.55	-0.5		-0.975	-0.05	0.975	0.05		0.375	-0.325	-0.375	0.325		-0.925	-0.575	0.925	0.575		-1.85	-0.375	1.85	0.375
10.8	-1.55	0.5	1.55	-0.5		-0.975	-0.05	0.975	0.05		0.375	-0.325	-0.375	0.325		-0.925	-0.575	0.925	0.575		-1.85	-0.375	1.85	0.375
10.83	-1.55	0.5	1.55	-0.5		-0.975	-0.05	0.975	0.05		0.375	-0.325	-0.375	0.325		-0.925	-0.575	0.925	0.575		-1.85	-0.375	1.85	0.375
10.86	-1.55	0.475	1.55	-0.475		-0.975	-0.05	0.975	0.05		0.375	-0.325	-0.375	0.325		-0.925	-0.575	0.925	0.575		-1.85	-0.375	1.85	0.375
10.89	-1.55	0.475	1.55	-0.475		-0.975	-0.05	0.975	0.05		0.375	-0.325	-0.375	0.325		-0.925	-0.575	0.925	0.575		-1.875	-0.375	1.875	0.375
10.92	-1.55	0.475	1.55	-0.475		-0.975	-0.05	0.975	0.05		0.375	-0.325	-0.375	0.325		-0.925	-0.575	0.925	0.575		-1.875	-0.375	1.875	0.375
10.95	-1.5	0.475	1.5	-0.475		-0.95	-0.05	0.95	0.05		0.35	-0.35	-0.35	0.35		-0.925	-0.575	0.925	0.575		-1.875	-0.375	1.875	0.375
10.98	-1.5	0.475	1.5	-0.475		-0.95	-0.05	0.95	0.05		0.35	-0.35	-0.35	0.35		-0.925	-0.575	0.925	0.575		-1.95	-0.4	1.95	0.4
11.01	-1.5	0.475	1.5	-0.475		-0.95	-0.05	0.95	0.05		0.35	-0.35	-0.35	0.35		-0.925	-0.575	0.925	0.575		-1.95	-0.4	1.95	0.4
11.04	-1.5	0.475	1.5	-0.475		-0.95	-0.05	0.95	0.05		0.35	-0.375	-0.35	0.375		-0.925	-0.575	0.925	0.575		-1.95	-0.4	1.95	0.4
11.07	-1.5	0.475	1.5	-0.475		-0.95	-0.05	0.95	0.05		0.35	-0.375	-0.35	0.375		-0.925	-0.575	0.925	0.575		-1.975	-0.4	1.975	0.4
11.1	-1.5	0.475	1.5	-0.475		-0.95	-0.05	0.95	0.05		0.35	-0.375	-0.35	0.375		-0.925	-0.575	0.925	0.575		-1.975	-0.4	1.975	0.4
11.13	-1.5	0.475	1.5	-0.475		-0.95	-0.05	0.95	0.05		0.35	-0.375	-0.35	0.375		-0.925	-0.575	0.925	0.575		-1.975	-0.4	1.975	0.4
11.16	-1.5	0.475	1.5	-0.475		-0.95	-0.05	0.95	0.05		0.35	-0.375	-0.35	0.375		-0.925	-0.575	0.925	0.575		-1.975	-0.4	1.975	0.4
11.19	-1.5	0.475	1.5	-0.475		-0.95	-0.05	0.95	0.05		0.35	-0.375	-0.35	0.375		-0.925	-0.575	0.925	0.575		-1.975	-0.4	1.975	0.4
11.22	-1.475	0.475	1.475	-0.475		-0.95	-0.075	0.95	0.075		0.35	-0.4	-0.35	0.4		-0.925	-0.575	0.925	0.575		-1.975	-0.4	1.975	0.4
11.25	-1.475	0.475	1.475	-0.475		-0.95	-0.075	0.95	0.075		0.35	-0.4	-0.35	0.4		-0.925	-0.575	0.925	0.575		-1.975	-0.4	1.975	0.4
11.28	-1.475	0.475	1.475	-0.475		-0.95	-0.075	0.95	0.075		0.35	-0.425	-0.35	0.425		-0.925	-0.575	0.925	0.575		-1.975	-0.4	1.975	0.4
11.31	-1.475	0.475	1.475	-0.475		-0.975	-0.075	0.975	0.075		0.35	-0.425	-0.35	0.425		-0.925	-0.575	0.925	0.575		-1.975	-0.4	1.975	0.4
11.34	-1.475	0.475	1.475	-0.475		-0.975	-0.075	0.975	0.075		0.35	-0.425	-0.35	0.425		-0.925	-0.575	0.925	0.575		-1.95	-0.4	1.95	0.4
11.37	-1.475	0.475	1.475	-0.475		-0.975	-0.075	0.975	0.075		0.35	-0.45	-0.35	0.45		-0.925	-0.575	0.925	0.575		-1.95	-0.4	1.95	0.4
11.4	-1.475	0.475	1.475	-0.475		-0.975	-0.1	0.975	0.1		0.35	-0.45	-0.35	0.45		-0.925	-0.575	0.925	0.575		-1.95	-0.4	1.95	0.4
11.43	-1.475	0.475	1.475	-0.475		-0.975	-0.1	0.975	0.1		0.35	-0.45	-0.35	0.45		-0.925	-0.575	0.925	0.575		-1.95	-0.4	1.95	0.4
11.46	-1.475	0.475	1.475	-0.475		-0.975	-0.1	0.975	0.1		0.35	-0.45	-0.35	0.45		-0.925	-0.575	0.925	0.575		-1.95	-0.4	1.95	0.4
11.49	-1.475	0.475	1.475	-0.475		-0.95	-0.075	0.95	0.075		0.35	-0.45	-0.35	0.45		-0.925	-0.575	0.925	0.575		-1.95	-0.4	1.95	0.4
11.52	-1.475	0.475	1.475	-0.475		-0.95	-0.075	0.95	0.075		0.35	-0.45	-0.35	0.45		-0.925	-0.575	0.925	0.575		-1.95	-0.4	1.95	0.4
11.55	-1.45	0.5	1.45	-0.5		-0.95	-0.1	0.95	0.1		0.35	-0.475	-0.35	0.475		-0.925	-0.575	0.925	0.575		-1.95	-0.4	1.95	0.4
11.58	-1.45	0.5	1.45	-0.5		-0.95	-0.1	0.95	0.1		0.35	-0.475	-0.35	0.475		-0.925	-0.575	0.925	0.575		-1.95	-0.4	1.95	0.4
11.61	-1.45	0.5	1.45	-0.5		-0.95	-0.1	0.95	0.1		0.35	-0.475	-0.35	0.475		-0.925	-0.575	0.925	0.575		-1.95	-0.4	1.95	0.4
11.64	-1.35	0.5	1.35	-0.5		-0.975	-0.1	0.975	0.1		0.325	-0.525	-0.325	0.525		-0.925	-0.575	0.925	0.575		-1.95	-0.4	1.95	0.4
11.67	-1.35	0.5	1.35	-0.5		-0.975	-0.1	0.975	0.1		0.325	-0.525	-0.325	0.525		-0.925	-0.575	0.925	0.575		-1.95	-0.4	1.95	0.4
11.7	-1.35	0.5	1.35	-0.5		-0.975	-0.1	0.975	0.1		0.325	-0.525	-0.325	0.525		-0.925	-0.575	0.925	0.575		-1.95	-0.4	1.95	0.4
11.73	-1.175	0.55	1.175	-0.55		-0.975	-0.1	0.975	0.1		0.325	-0.525	-0.325	0.525		-0.925	-0.575	0.925	0.575		-1.95	-0.4	1.95	0.4
11.76	-1.175	0.55	1.175	-0.55		-0.975	-0.1	0.975	0.1		0.325	-0.525	-0.325	0.525		-0.925	-0.575	0.925	0.575		-1.95	-0.4	1.95	0.4
11.79	-1.175	0.55	1.175	-0.55		-0.975	-0.1	0.975	0.1		0.325	-0.525	-0.325	0.525		-0.925	-0.575	0.925	0.575		-1.95	-0.4	1.95	0.4
11.82	-0.975	0.575	0.975	-0.575		-0.975	-0.1	0.975	0.1		0.325	-0.525	-0.325	0.525		-0.925	-0.575	0.925	0.575		-1.95	-0.4	1.95	0.4
11.85	-0.975	0.575	0.975	-0.575		-0.975	-0.1	0.975	0.1		0.325	-0.525	-0.325	0.525		-0.925	-0.575	0.925	0.575		-1.95	-0.4	1.95	0.4
11.88	-0.975	0.575	0.975	-0.575		-0.975	-0.1	0.975	0.1		0.325	-0.525	-0.325	0.525		-0.925	-0.575	0.925	0.575		-1.95	-0.4	1.95	0.4
11.91	-0.775	0.6	0.775	-0.6		-0.975	-0.1	0.975	0.1		0.325	-0.525	-0.325	0.525		-0.925	-0.575	0.925	0.575		-2	-0.425	2	0.425
11.94	-0.775	0.6	0.775	-0.6		-0.975	-0.1	0.975	0.1		0.325	-0.525	-0.325	0.525		-0.925	-0.575	0.925	0.575		-2	-0.425	2	0.425
11.97	-0.775	0.6	0.775	-0.6		-0.975	-0.1	0.975	0.1		0.325	-0.525	-0.325	0.525		-0.925	-0.575	0.925	0.575		-2	-0.425	2	0.425
12	-0.575	0.65	0.575	-0.65		-0.975	-0.1	0.975	0.1		0.325	-0.525	-0.325	0.525		-0.925	-0.575	0.925	0.575		-2.025	-0.45	2.025	0.45
12.03	-0.575	0.65	0.575	-0.65		-0.975	-0.1	0.975	0.1		0.325	-0.525	-0.325	0.525		-0.925	-0.575	0.925	0.575		-2.025	-0.45	2.025	0.45
12.06	-0.575	0.65	0.575	-0.65		-0.975	-0.1	0.975	0.1		0.325	-0.525	-0.325	0.525		-0.925	-0.575	0.925	0.575		-2.025	-0.45	2.025	0.45
12.09	-0.5	0.65	0.5	-0.65		-0.975	-0.1	0.975	0.1		0.35	-0.5	-0.35	0.5		-0.925	-0.575	0.925	0.575		-2.025	-0.45	2.025	0.45
12.12	-0.5	0.65	0.5	-0.65		-0.975	-0.1	0.975	0.1		0.35	-0.5	-0.35	0.5		-0.925	-0.575	0.925	0.575		-2.025	-0.45	2.025	0.45
12.15	-0.5	0.65	0.5	-0.65		-0.975	-0.1	0.975	0.1		0.35	-0.5	-0.35	0.5		-0.925	-0.575	0.925	0.575		-2.025	-0.45	2.025	0.45
12.18	-0.45	0.675	0.45	-0.675		-0.975	-0.1	0.975	0.1		0.35	-0.5	-0.35	0.5		-0.925	-0.575	0.925	0.575		-2.025	-0.45	2.025	0.45
12.21	-0.45	0.675	0.45	-0.675		-0.975	-0.1	0.975	0.1		0.35	-0.5	-0.35	0.5		-0.925	-0.575	0.925	0.575		-2.025	-0.45	2.025	0.45
12.24	-0.45	0.675	0.45	-0.675		-0.975	-0.1	0.975	0.1		0.35	-0.5	-0.35	0.5		-0.925	-0.575	0.925	0.575		-2.025	-0.45	2.025	0.45
12.27	-0.4	0.7	0.4	-0.7		-0.975	-0.1	0.975	0.1		0.35	-0.5	-0.35	0.5		-0.925	-0.575	0.925	0.575		-2.025	-0.45	2.025	0.45
12.3	-0.4	0.7	0.4	-0.7		-0.975	-0.1	0.975	0.1		0.35	-0.5	-0.35	0.5		-0.925	-0.575	0.925	0.575		-2.025	-0.45	2.025	0.45
12.33	-0.4	0.7	0.4	-0.7		-0.975	-0.1	0.975	0.1		0.375	-0.5	-0.375	0.5		-0.925	-0.575	0.925	0.575		-2.025	-0.45	2.025	0.45
12.36	-0.375	0.725	0.375	-0.725		-0.975	-0.1	0.975	0.1		0.375	-0.5	-0.375	0.5		-0.925	-0.575	0.925	0.575		-2.025	-0.45	2.025	0.45
12.39	-0.375	0.725	0.375	-0.725		-0.975	-0.1	0.975	0.1		0.375	-0.5	-0.375	0.5		-0.925	-0.575	0.925	0.575		-2.025	-0.45	2.025	0.45
12.42	-0.375	0.725	0.375	-0.725		-0.975	-0.1	0.975	0.1		0.375	-0.525	-0.375	0.525		-0.925	-0.575	0.925	0.575		-2.025	-0.45	2.025	0.45
12.45	-0.35	0.725	0.35	-0.725		-0.975	-0.1	0.975	0.1		0.375	-0.525	-0.375	0.525		-0.925	-0.575	0.925	0.575		-2.025	-0.45	2.025	0.45
12.48	-0.35	0.725	0.35	-0.725		-0.975	-0.1	0.975	0.1		0.375	-0.525	-0.375	0.525		-0.925	-0.575	0.925	0.575		-2.025	-0.45	2.025	0.45
12.51	-0.35	0.725	0.35	-0.725		-0.975	-0.1	0.975	0.1		0.375	-0.525	-0.375	0.525		-0.925	-0.575	0.925	0.575		-2.025	-0.45	2.025	0.45
12.54	-0.325	0.725	0.325	-0.725		-0.975	-0.1	0.975	0.1		0.375	-0.525	-0.375	0.525		-0.925	-0.575	0.925	0.575		-2.025	-0.45	2.025	0.45
12.57	-0.325	0.725	0.325	-0.725		-0.975	-0.1	0.975	0.1		0.375	-0.525	-0.375	0.525		-0.925	-0.575	0.925	0.575		-2.025	-0.45	2.025	0.45
12.6	-0.325	0.725	0.325	-0.725		-0.975	-0.1	0.975	0.1		0.375	-0.525	-0.375	0.525		-0.925	-0.575	0.925	0.575		-2.025	-0.45	2.025	0.45
12.63	-0.325	0.725	0.325	-0.725		-0.975	-0.1	0.975	0.1		0.375	-0.525	-0.375	0.525		-0.925	-0.575	0.925	0.575		-2.025	-0.45	2.025	0.45
12.66	-0.325	0.725	0.325	-0.725		-0.975	-0.1	0.975	0.1		0.375	-0.525	-0.375	0.525		-0.925	-0.575	0.925	0.575		-2.025	-0.45	2.025	0.45
12.69	-0.325	0.725	0.325	-0.725		-0.975	-0.1	0.975	0.1		0.375	-0.525	-0.375	0.525		-0.925	-0.575	0.925	0.575		-2.05	-0.475	2.05	0.475
12.72	-0.35	0.725	0.35	-0.725		-0.975	-0.1	0.975	0.1		0.375	-0.525	-0.375	0.525		-0.925	-0.575	0.925	0.575		-2.05	-0.475	2.05	0.475
12.75	-0.35	0.725	0.35	-0.725		-0.975	-0.1	0.975	0.1		0.375	-0.525	-0.375	0.525		-0.925	-0.575	0.925	0.575		-2.05	-0.475	2.05	0.475
12.78	-0.35	0.725	0.35	-0.725		-0.975	-0.1	0.975	0.1		0.375	-0.525	-0.375	0.525		-0.925	-0.575	0.925	0.575		-2.05	-0.475	2.05	0.475
12.81	-0.35	0.725	0.35	-0.725		-0.975	-0.1	0.975	0.1		0.375	-0.525	-0.375	0.525		-0.925	-0.575	0.925	0.575		-2.05	-0.475	2.05	0.475
12.84	-0.35	0.725	0.35	-0.725		-0.975	-0.1	0.975	0.1		0.375	-0.525	-0.375	0.525		-0.925	-0.575	0.925	0.575		-2.05	-0.475	2.05	0.475
12.87	-0.35	0.725	0.35	-0.725		-0.95	-0.15	0.95	0.15		0.375	-0.525	-0.375	0.525		-0.925	-0.575	0.925	0.575		-2.05	-0.475	2.05	0.475
12.9	-0.35	0.725	0.35	-0.725		-0.95	-0.15	0.95	0.15		0.375	-0.525	-0.375	0.525		-0.925	-0.575	0.925	0.575		-2.05	-0.475	2.05	0.475
12.93	-0.35	0.725	0.35	-0.725		-0.95	-0.15	0.95	0.15		0.375	-0.525	-0.375	0.525		-0.925	-0.575	0.925	0.575		-2.05	-0.475	2.05	0.475
12.96	-0.35	0.725	0.35	-0.725		-0.925	-0.2	0.925	0.2		0.375	-0.525	-0.375	0.525		-0.925	-0.575	0.925	0.575		-2.075	-0.475	2.075	0.475
12.99	-0.35	0.725	0.35	-0.725		-0.925	-0.2	0.925	0.2		0.375	-0.525	-0.375	0.525		-0.925	-0.575	0.925	0.575		-2.075	-0.475	2.075	0.475
13.02	-0.35	0.725	0.35	-0.725		-0.925	-0.225	0.925	0.225		0.375	-0.525	-0.375	0.525		-0.925	-0.575	0.925	0.575		-2.075	-0.475	2.075	0.475
13.05	-0.35	0.725	0.35	-0.725		-0.925	-0.225	0.925	0.225		0.375	-0.525	-0.375	0.525		-0.925	-0.575	0.925	0.575		-2.1	-0.475	2.1	0.475
13.08	-0.375	0.725	0.375	-0.725		-0.925	-0.225	0.925	0.225		0.375	-0.525	-0.375	0.525		-0.925	-0.575	0.925	0.575		-2.1	-0.475	2.1	0.475
13.11	-0.375	0.725	0.375	-0.725		-0.925	-0.25	0.925	0.25		0.375	-0.525	-0.375	0.525		-0.925	-0.575	0.925	0.575		-2.125	-0.5	2.125	0.5
13.14	-0.375	0.725	0.375	-0.725		-0.925	-0.25	0.925	0.25		0.375	-0.525	-0.375	0.525		-0.925	-0.575	0.925	0.575		-2.125	-0.5	2.125	0.5
13.17	-0.375	0.7	0.375	-0.7		-0.925	-0.25	0.925	0.25		0.375	-0.525	-0.375	0.525		-0.925	-0.575	0.925	0.575		-2.125	-0.5	2.125	0.5
13.2	-0.375	0.7	0.375	-0.7		-0.925	-0.25	0.925	0.25		0.375	-0.525	-0.375	0.525		-0.925	-0.575	0.925	0.575		-2.125	-0.5	2.125	0.5
13.23	-0.375	0.7	0.375	-0.7		-0.925	-0.25	0.925	0.25		0.375	-0.525	-0.375	0.525		-0.925	-0.575	0.925	0.575		-2.125	-0.5	2.125	0.5
13.26	-0.375	0.725	0.375	-0.725		-0.925	-0.25	0.925	0.25		0.375	-0.525	-0.375	0.525		-0.925	-0.575	0.925	0.575		-2.125	-0.5	2.125	0.5
13.29	-0.375	0.725	0.375	-0.725		-0.9	-0.275	0.9	0.275		0.375	-0.525	-0.375	0.525		-0.925	-0.575	0.925	0.575		-2.125	-0.5	2.125	0.5
13.32	-0.375	0.725	0.375	-0.725		-0.9	-0.275	0.9	0.275		0.375	-0.525	-0.375	0.525		-0.925	-0.575	0.925	0.575		-2.125	-0.5	2.125	0.5
13.35	-0.4	0.7	0.4	-0.7		-0.9	-0.275	0.9	0.275		0.375	-0.525	-0.375	0.525		-0.925	-0.575	0.925	0.575		-2.125	-0.5	2.125	0.5
13.38	-0.4	0.7	0.4	-0.7		-0.9	-0.3	0.9	0.3		0.375	-0.525	-0.375	0.525		-0.925	-0.575	0.925	0.575		-2.125	-0.5	2.125	0.5
13.41	-0.4	0.7	0.4	-0.7		-0.9	-0.3	0.9	0.3		0.325	-0.575	-0.325	0.575		-0.925	-0.575	0.925	0.575		-2.125	-0.5	2.125	0.5
13.44	-0.375	0.7	0.375	-0.7		-0.9	-0.3	0.9	0.3		0.325	-0.575	-0.325	0.575		-0.925	-0.575	0.925	0.575		-2.125	-0.5	2.125	0.5
13.47	-0.375	0.7	0.375	-0.7		-0.9	-0.325	0.9	0.325		0.25	-0.65	-0.25	0.65		-0.925	-0.575	0.925	0.575		-2.125	-0.5	2.125	0.5
13.5	-0.375	0.7	0.375	-0.7		-0.9	-0.325	0.9	0.325		0.25	-0.65	-0.25	0.65		-0.925	-0.575	0.925	0.575		-2.125	-0.5	2.125	0.5
13.53	-0.35	0.675	0.35	-0.675		-0.9	-0.3	0.9	0.3		0.25	-0.65	-0.25	0.65		-0.925	-0.575	0.925	0.575		-2.125	-0.5	2.125	0.5
13.56	-0.35	0.675	0.35	-0.675		-0.9	-0.3	0.9	0.3		0.175	-0.675	-0.175	0.675		-0.925	-0.575	0.925	0.575		-2.125	-0.5	2.125	0.5
13.59	-0.35	0.675	0.35	-0.675		-0.9	-0.3	0.9	0.3		0.175	-0.675	-0.175	0.675		-0.925	-0.575	0.925	0.575		-2.125	-0.5	2.125	0.5
13.62	-0.35	0.675	0.35	-0.675		-0.9	-0.225	0.9	0.225		0.175	-0.675	-0.175	0.675		-0.925	-0.575	0.925	0.575		-2.125	-0.5	2.125	0.5
13.65	-0.35	0.675	0.35	-0.675		-0.9	-0.225	0.9	0.225		0.175	-0.7	-0.175	0.7		-0.925	-0.575	0.925	0.575		-2.125	-0.5	2.125	0.5
13.68	-0.375	0.675	0.375	-0.675		-0.9	-0.225	0.9	0.225		0.175	-0.7	-0.175	0.7		-0.925	-0.575	0.925	0.575		-2.125	-0.5	2.125	0.5
13.71	-0.375	0.675	0.375	-0.675		-0.925	-0.225	0.925	0.225		0.2	-0.7	-0.2	0.7		-0.925	-0.575	0.925	0.575		-2.125	-0.5	2.125	0.5
13.74	-0.375	0.675	0.375	-0.675		-0.925	-0.225	0.925	0.225		0.2	-0.7	-0.2	0.7		-0.925	-0.575	0.925	0.575		-2.125	-0.5	2.125	0.5
13.77	-0.375	0.675	0.375	-0.675		-0.925	-0.225	0.925	0.225		0.2	-0.7	-0.2	0.7		-0.925	-0.575	0.925	0.575		-2.125	-0.5	2.125	0.5
13.8	-0.375	0.675	0.375	-0.675		-0.925	-0.225	0.925	0.225		0.25	-0.75	-0.25	0.75		-0.925	-0.575	0.925	0.575		-2.125	-0.5	2.125	0.5
13.83	-0.375	0.675	0.375	-0.675		-0.925	-0.225	0.925	0.225		0.25	-0.75	-0.25	0.75		-0.925	-0.575	0.925	0.575		-2.125	-0.5	2.125	0.5
13.86	-0.375	0.675	0.375	-0.675		-0.925	-0.225	0.925	0.225		0.25	-0.75	-0.25	0.75		-0.925	-0.575	0.925	0.575		-2.125	-0.5	2.125	0.5
13.89	-0.375	0.675	0.375	-0.675		-0.975	-0.2	0.975	0.2		0.25	-0.775	-0.25	0.775		-0.925	-0.575	0.925	0.575		-2.1	-0.5	2.1	0.5
13.92	-0.375	0.675	0.375	-0.675		-0.975	-0.2	0.975	0.2		0.25	-0.775	-0.25	0.775		-0.925	-0.575	0.925	0.575		-2.1	-0.5	2.1	0.5
13.95	-0.35	0.675	0.35	-0.675		-0.975	-0.2	0.975	0.2		0.25	-0.775	-0.25	0.775		-0.925	-0.575	0.925	0.575		-2.1	-0.5	2.1	0.5
13.98	-0.35	0.675	0.35	-0.675		-1.025	-0.2	1.025	0.2		0.275	-0.775	-0.275	0.775		-0.925	-0.575	0.925	0.575		-2.1	-0.5	2.1	0.5
14.01	-0.35	0.675	0.35	-0.675		-1.025	-0.2	1.025	0.2		0.275	-0.775	-0.275	0.775		-0.925	-0.575	0.925	0.575		-2.1	-0.5	2.1	0.5
14.04	-0.5	0.65	0.5	-0.65		-1.025	-0.2	1.025	0.2		0.275	-0.775	-0.275	0.775		-0.925	-0.575	0.925	0.575		-2.1	-0.5	2.1	0.5
14.07	-0.5	0.65	0.5	-0.65		-1.075	-0.175	1.075	0.175		0.275	-0.775	-0.275	0.775		-0.925	-0.575	0.925	0.575		-2.1	-0.5	2.1	0.5
14.1	-0.5	0.65	0.5	-0.65		-1.075	-0.175	1.075	0.175		0.275	-0.775	-0.275	0.775		-0.925	-0.575	0.925	0.575		-2.1	-0.5	2.1	0.5
14.13	-0.775	0.6	0.775	-0.6		-1.075	-0.175	1.075	0.175		0.275	-0.775	-0.275	0.775		-0.925	-0.575	0.925	0.575		-2.1	-0.5	2.1	0.5
14.16	-0.775	0.6	0.775	-0.6		-1.1	-0.15	1.1	0.15		0.275	-0.775	-0.275	0.775		-0.925	-0.575	0.925	0.575		-2.1	-0.5	2.1	0.5
14.19	-0.775	0.6	0.775	-0.6		-1.1	-0.15	1.1	0.15		0.275	-0.775	-0.275	0.775		-0.925	-0.575	0.925	0.575		-2.1	-0.5	2.1	0.5
14.22	-0.975	0.575	0.975	-0.575		-1.075	-0.075	1.075	0.075		0.275	-0.775	-0.275	0.775		-0.925	-0.575	0.925	0.575		-2.1	-0.5	2.1	0.5
14.25	-0.975	0.575	0.975	-0.575		-1.075	-0.075	1.075	0.075		0.25	-0.775	-0.25	0.775		-0.925	-0.575	0.925	0.575		-2.1	-0.5	2.1	0.5
14.28	-0.975	0.575	0.975	-0.575		-1.075	-0.075	1.075	0.075		0.25	-0.775	-0.25	0.775		-0.925	-0.575	0.925	0.575		-2.1	-0.5	2.1	0.5
14.31	-1.025	0.6	1.025	-0.6		-1.075	-0.05	1.075	0.05		0.2	-0.825	-0.2	0.825		-0.925	-0.575	0.925	0.575		-2.1	-0.5	2.1	0.5
14.34	-1.025	0.6	1.025	-0.6		-1.075	-0.05	1.075	0.05		0.2	-0.825	-0.2	0.825		-0.925	-0.575	0.925	0.575		-2.125	-0.5	2.125	0.5
14.37	-1.025	0.6	1.025	-0.6		-1.075	-0.05	1.075	0.05		0.2	-0.825	-0.2	0.825		-0.925	-0.575	0.925	0.575		-2.125	-0.5	2.125	0.5
14.4	-1	0.6	1	-0.6		-1.075	0	1.075	0		0.2	-0.825	-0.2	0.825		-0.925	-0.575	0.925	0.575		-2.125	-0.5	2.125	0.5
14.43	-1	0.6	1	-0.6		-1.075	0	1.075	0		0.2	-0.825	-0.2	0.825		-0.925	-0.575	0.925	0.575		-2.175	-0.475	2.175	0.475
14.46	-1	0.6	1	-0.6		-1.075	0	1.075	0		0.2	-0.825	-0.2	0.825		-0.925	-0.575	0.925	0.575		-2.175	-0.475	2.175	0.475
14.49	-1	0.6	1	-0.6		-1.075	0	1.075	0		0.2	-0.825	-0.2	0.825		-0.925	-0.575	0.925	0.575		-2.175	-0.475	2.175	0.475
14.52	-1	0.6	1	-0.6		-1.075	0	1.075	0		0.2	-0.825	-0.2	0.825		-0.925	-0.575	0.925	0.575		-2.2	-0.475	2.2	0.475
14.55	-1	0.6	1	-0.6		-1.075	0	1.075	0		0.2	-0.825	-0.2	0.825		-0.925	-0.575	0.925	0.575		-2.2	-0.475	2.2	0.475
14.58	-1.025	0.575	1.025	-0.575		-1.075	0	1.075	0		0.2	-0.85	-0.2	0.85		-0.925	-0.575	0.925	0.575		-2.2	-0.475	2.2	0.475
14.61	-1.025	0.575	1.025	-0.575		-1.075	0	1.075	0		0.2	-0.85	-0.2	0.85		-0.925	-0.575	0.925	0.575		-2.2	-0.475	2.2	0.475
14.64	-0.925	0.575	0.925	-0.575		-1.075	0	1.075	0		0.2	-0.85	-0.2	0.85		-0.925	-0.575	0.925	0.575		-2.2	-0.475	2.2	0.475
14.67	-0.925	0.575	0.925	-0.575		-1.075	0	1.075	0		0.175	-0.85	-0.175	0.85		-0.925	-0.575	0.925	0.575		-2.2	-0.475	2.2	0.475
14.7	-0.925	0.575	0.925	-0.575		-1.075	0	1.075	0		0.175	-0.85	-0.175	0.85		-0.925	-0.575	0.925	0.575		-2.2	-0.475	2.2	0.475
14.73	-0.85	0.55	0.85	-0.55		-1.075	0.025	1.075	-0.025		0.175	-0.85	-0.175	0.85		-0.925	-0.575	0.925	0.575		-2.2	-0.475	2.2	0.475
14.76	-0.85	0.55	0.85	-0.55		-1.075	0.025	1.075	-0.025		0.175	-0.825	-0.175	0.825		-0.925	-0.575	0.925	0.575		-2.2	-0.475	2.2	0.475
14.79	-0.85	0.55	0.85	-0.55		-1.075	0.025	1.075	-0.025		0.175	-0.825	-0.175	0.825		-0.925	-0.575	0.925	0.575		-2.2	-0.475	2.2	0.475
14.82	-0.825	0.55	0.825	-0.55		-1.075	0.05	1.075	-0.05		0.175	-0.825	-0.175	0.825		-0.925	-0.575	0.925	0.575		-2.2	-0.475	2.2	0.475
14.85	-0.825	0.55	0.825	-0.55		-1.075	0.05	1.075	-0.05		0.1	-0.825	-0.1	0.825		-0.925	-0.575	0.925	0.575		-2.2	-0.475	2.2	0.475
14.88	-0.825	0.55	0.825	-0.55		-1.05	0.125	1.05	-0.125		0.1	-0.825	-0.1	0.825		-0.925	-0.575	0.925	0.575		-2.2	-0.475	2.2	0.475
14.91	-0.825	0.55	0.825	-0.55		-1.05	0.125	1.05	-0.125		0.075	-0.825	-0.075	0.825		-0.925	-0.575	0.925	0.575		-2.2	-0.475	2.2	0.475
14.94	-0.825	0.55	0.825	-0.55		-1.05	0.125	1.05	-0.125		0.075	-0.825	-0.075	0.825		-0.925	-0.575	0.925	0.575		-2.225	-0.5	2.225	0.5
14.97	-0.825	0.55	0.825	-0.55		-1.05	0.175	1.05	-0.175		0.075	-0.825	-0.075	0.825		-0.925	-0.575	0.925	0.575		-2.225	-0.5	2.225	0.5
15	-0.725	0.525	0.725	-0.525		-1.05	0.175	1.05	-0.175		0.075	-0.825	-0.075	0.825		-0.925	-0.575	0.925	0.575		-2.225	-0.5	2.225	0.5
15.03	-0.725	0.525	0.725	-0.525		-1.05	0.175	1.05	-0.175		0.075	-0.825	-0.075	0.825		-0.925	-0.575	0.925	0.575		-2.225	-0.5	2.225	0.5
15.06	-0.725	0.525	0.725	-0.525		-1.05	0.25	1.05	-0.25		0.075	-0.825	-0.075	0.825		-0.925	-0.575	0.925	0.575		-2.25	-0.525	2.25	0.525
15.09	-0.6	0.55	0.6	-0.55		-1.05	0.25	1.05	-0.25		0.075	-0.8	-0.075	0.8		-0.925	-0.575	0.925	0.575		-2.25	-0.525	2.25	0.525
15.12	-0.6	0.55	0.6	-0.55		-1.05	0.25	1.05	-0.25		0.075	-0.8	-0.075	0.8		-0.925	-0.575	0.925	0.575		-2.25	-0.525	2.25	0.525
15.15	-0.6	0.55	0.6	-0.55		-1.05	0.3	1.05	-0.3		0.075	-0.8	-0.075	0.8		-0.925	-0.575	0.925	0.575		-2.25	-0.55	2.25	0.55
15.18	-0.5	0.55	0.5	-0.55		-1.05	0.3	1.05	-0.3		0.075	-0.8	-0.075	0.8		-0.925	-0.575	0.925	0.575		-2.25	-0.55	2.25	0.55
15.21	-0.5	0.55	0.5	-0.55		-1.05	0.35	1.05	-0.35		0.075	-0.8	-0.075	0.8		-0.925	-0.575	0.925	0.575		-2.25	-0.55	2.25	0.55
15.24	-0.5	0.55	0.5	-0.55		-1.05	0.35	1.05	-0.35		0.075	-0.8	-0.075	0.8		-0.925	-0.575	0.925	0.575		-2.25	-0.55	2.25	0.55
15.27	-0.475	0.55	0.475	-0.55		-1.05	0.35	1.05	-0.35		0.075	-0.775	-0.075	0.775		-0.925	-0.575	0.925	0.575		-2.25	-0.55	2.25	0.55
15.3	-0.475	0.55	0.475	-0.55		-1.05	0.375	1.05	-0.375		0.075	-0.775	-0.075	0.775		-0.925	-0.575	0.925	0.575		-2.25	-0.55	2.25	0.55
15.33	-0.475	0.55	0.475	-0.55		-1.05	0.375	1.05	-0.375		0.075	-0.775	-0.075	0.775		-0.925	-0.575	0.925	0.575		-2.225	-0.55	2.225	0.55
15.36	-0.525	0.6	0.525	-0.6		-1.05	0.375	1.05	-0.375		0.075	-0.725	-0.075	0.725		-0.925	-0.575	0.925	0.575		-2.225	-0.55	2.225	0.55
15.39	-0.525	0.6	0.525	-0.6		-1.025	0.425	1.025	-0.425		0.075	-0.725	-0.075	0.725		-0.925	-0.575	0.925	0.575		-2.225	-0.55	2.225	0.55
15.42	-0.525	0.6	0.525	-0.6		-1.025	0.425	1.025	-0.425		0.075	-0.725	-0.075	0.725		-0.925	-0.575	0.925	0.575		-2.225	-0.55	2.225	0.55
15.45	-0.725	0.575	0.725	-0.575		-1.025	0.425	1.025	-0.425		0.075	-0.7	-0.075	0.7		-0.925	-0.575	0.925	0.575		-2.225	-0.55	2.225	0.55
15.48	-0.725	0.575	0.725	-0.575		-1.025	0.475	1.025	-0.475		0.075	-0.7	-0.075	0.7		-0.925	-0.575	0.925	0.575		-2.225	-0.55	2.225	0.55
15.51	-0.725	0.575	0.725	-0.575		-1.025	0.475	1.025	-0.475		0.075	-0.7	-0.075	0.7		-0.925	-0.575	0.925	0.575		-2.225	-0.55	2.225	0.55
15.54	-0.925	0.575	0.925	-0.575		-1.025	0.475	1.025	-0.475		0.025	-0.7	-0.025	0.7		-0.925	-0.575	0.925	0.575		-2.225	-0.55	2.225	0.55
15.57	-0.925	0.575	0.925	-0.575		-1.05	0.475	1.05	-0.475		0.025	-0.7	-0.025	0.7		-0.925	-0.575	0.925	0.575		-2.225	-0.55	2.225	0.55
15.6	-0.925	0.575	0.925	-0.575		-1.05	0.475	1.05	-0.475		0.025	-0.7	-0.025	0.7		-0.925	-0.575	0.925	0.575		-2.225	-0.55	2.225	0.55
15.63	-0.975	0.625	0.975	-0.625		-1.05	0.475	1.05	-0.475		-0.025	-0.675	0.025	0.675		-0.925	-0.575	0.925	0.575		-2.225	-0.55	2.225	0.55
15.66	-0.975	0.625	0.975	-0.625		-1.05	0.5	1.05	-0.5		-0.025	-0.675	0.025	0.675		-0.925	-0.575	0.925	0.575		-2.225	-0.55	2.225	0.55
15.69	-0.975	0.625	0.975	-0.625		-1.05	0.5	1.05	-0.5		-0.025	-0.675	0.025	0.675		-0.925	-0.575	0.925	0.575		-2.25	-0.55	2.25	0.55
15.72	-0.925	0.625	0.925	-0.625		-1.075	0.5	1.075	-0.5		-0.075	-0.675	0.075	0.675		-0.925	-0.575	0.925	0.575		-2.25	-0.55	2.25	0.55
15.75	-0.925	0.625	0.925	-0.625		-1.075	0.5	1.075	-0.5		-0.075	-0.675	0.075	0.675		-0.925	-0.575	0.925	0.575		-2.25	-0.55	2.25	0.55
15.78	-0.925	0.625	0.925	-0.625		-1.075	0.5	1.075	-0.5		-0.075	-0.675	0.075	0.675		-0.925	-0.575	0.925	0.575		-2.375	-0.575	2.375	0.575
15.81	-0.875	0.65	0.875	-0.65		-1.1	0.5	1.1	-0.5		-0.075	-0.65	0.075	0.65		-0.925	-0.575	0.925	0.575		-2.375	-0.575	2.375	0.575
15.84	-0.875	0.65	0.875	-0.65		-1.1	0.5	1.1	-0.5		-0.075	-0.65	0.075	0.65		-0.925	-0.575	0.925	0.575		-2.375	-0.575	2.375	0.575
15.87	-0.875	0.65	0.875	-0.65		-1.1	0.5	1.1	-0.5		-0.075	-0.65	0.075	0.65		-0.925	-0.575	0.925	0.575		-2.55	-0.6	2.55	0.6
15.9	-0.875	0.625	0.875	-0.625		-1.1	0.5	1.1	-0.5		-0.075	-0.65	0.075	0.65		-0.925	-0.575	0.925	0.575		-2.55	-0.6	2.55	0.6
15.93	-0.875	0.625	0.875	-0.625		-1.1	0.5	1.1	-0.5		-0.075	-0.65	0.075	0.65		-0.925	-0.575	0.925	0.575		-2.55	-0.6	2.55	0.6
15.96	-0.875	0.625	0.875	-0.625		-1.1	0.5	1.1	-0.5		-0.1	-0.65	0.1	0.65		-0.925	-0.575	0.925	0.575		-2.625	-0.525	2.625	0.525
15.99	-0.9	0.575	0.9	-0.575		-1.1	0.45	1.1	-0.45		-0.1	-0.65	0.1	0.65		-0.925	-0.575	0.925	0.575		-2.625	-0.525	2.625	0.525
16.02	-0.9	0.575	0.9	-0.575		-1.1	0.45	1.1	-0.45		-0.1	-0.65	0.1	0.65		-0.925	-0.575	0.925	0.575		-2.625	-0.525	2.625	0.525
16.05	-0.9	0.575	0.9	-0.575		-1.1	0.4	1.1	-0.4		-0.125	-0.65	0.125	0.65		-0.925	-0.575	0.925	0.575		-2.75	-0.5	2.75	0.5
16.08	-1.15	0.525	1.15	-0.525		-1.1	0.4	1.1	-0.4		-0.125	-0.65	0.125	0.65		-0.925	-0.575	0.925	0.575		-2.75	-0.5	2.75	0.5
16.11	-1.15	0.525	1.15	-0.525		-1.1	0.4	1.1	-0.4		-0.125	-0.65	0.125	0.65		-0.925	-0.575	0.925	0.575		-2.75	-0.5	2.75	0.5
16.14	-1.15	0.525	1.15	-0.525		-1.125	0.3	1.125	-0.3		-0.15	-0.65	0.15	0.65		-0.925	-0.575	0.925	0.575		-2.975	-0.475	2.975	0.475
16.17	-1.5	0.45	1.5	-0.45		-1.125	0.3	1.125	-0.3		-0.15	-0.65	0.15	0.65		-0.925	-0.575	0.925	0.575		-2.975	-0.475	2.975	0.475
16.2	-1.5	0.45	1.5	-0.45		-1.125	0.3	1.125	-0.3		-0.15	-0.65	0.15	0.65		-0.925	-0.575	0.925	0.575		-2.975	-0.475	2.975	0.475
16.23	-1.5	0.45	1.5	-0.45		-1.15	0.225	1.15	-0.225		-0.15	-0.675	0.15	0.675		-0.925	-0.575	0.925	0.575		-2.975	-0.475	2.975	0.475
16.26	-1.775	0.4	1.775	-0.4		-1.15	0.225	1.15	-0.225		-0.15	-0.675	0.15	0.675		-0.925	-0.575	0.925	0.575		-2.975	-0.475	2.975	0.475
16.29	-1.775	0.4	1.775	-0.4		-1.15	0.225	1.15	-0.225		-0.15	-0.675	0.15	0.675		-0.925	-0.575	0.925	0.575		-2.975	-0.475	2.975	0.475
16.32	-1.775	0.4	1.775	-0.4		-1.15	0.2	1.15	-0.2		-0.15	-0.675	0.15	0.675		-0.925	-0.575	0.925	0.575		-2.95	-0.5	2.95	0.5
16.35	-1.8	0.425	1.8	-0.425		-1.15	0.2	1.15	-0.2		-0.15	-0.675	0.15	0.675		-0.925	-0.575	0.925	0.575		-2.95	-0.5	2.95	0.5
16.38	-1.8	0.425	1.8	-0.425		-1.15	0.15	1.15	-0.15		-0.15	-0.675	0.15	0.675		-0.925	-0.575	0.925	0.575		-2.95	-0.5	2.95	0.5
16.41	-1.8	0.425	1.8	-0.425		-1.15	0.15	1.15	-0.15		-0.15	-0.675	0.15	0.675		-0.925	-0.575	0.925	0.575		-2.925	-0.475	2.925	0.475
16.44	-1.925	0.425	1.925	-0.425		-1.15	0.15	1.15	-0.15		-0.15	-0.675	0.15	0.675		-0.925	-0.575	0.925	0.575		-2.925	-0.475	2.925	0.475
16.47	-1.925	0.425	1.925	-0.425		-1.15	0.125	1.15	-0.125		-0.15	-0.675	0.15	0.675		-0.925	-0.575	0.925	0.575		-2.925	-0.475	2.925	0.475
16.5	-1.925	0.425	1.925	-0.425		-1.15	0.125	1.15	-0.125		-0.15	-0.675	0.15	0.675		-0.925	-0.575	0.925	0.575		-2.775	-0.475	2.775	0.475
16.53	-2.05	0.425	2.05	-0.425		-1.15	0.125	1.15	-0.125		-0.15	-0.675	0.15	0.675		-0.925	-0.575	0.925	0.575		-2.775	-0.475	2.775	0.475
16.56	-2.05	0.425	2.05	-0.425		-1.15	0.075	1.15	-0.075		-0.175	-0.675	0.175	0.675		-0.925	-0.575	0.925	0.575		-2.775	-0.475	2.775	0.475
16.59	-2.05	0.425	2.05	-0.425		-1.15	0.075	1.15	-0.075		-0.175	-0.675	0.175	0.675		-0.925	-0.575	0.925	0.575		-2.475	-0.3	2.475	0.3
16.62	-2.25	0.4	2.25	-0.4		-1.15	0.075	1.15	-0.075		-0.175	-0.675	0.175	0.675		-0.925	-0.575	0.925	0.575		-2.475	-0.3	2.475	0.3
16.65	-2.25	0.4	2.25	-0.4		-1.125	0.05	1.125	-0.05		-0.2	-0.675	0.2	0.675		-0.925	-0.575	0.925	0.575		-2.475	-0.3	2.475	0.3
16.68	-2.6	0.3	2.6	-0.3		-1.125	0.05	1.125	-0.05		-0.2	-0.675	0.2	0.675		-0.925	-0.575	0.925	0.575		-2.35	-0.225	2.35	0.225
16.71	-2.6	0.3	2.6	-0.3		-1.125	0.05	1.125	-0.05		-0.2	-0.675	0.2	0.675		-0.925	-0.575	0.925	0.575		-2.35	-0.225	2.35	0.225
16.74	-2.6	0.3	2.6	-0.3		-1.125	0.05	1.125	-0.05		-0.225	-0.675	0.225	0.675		-0.925	-0.575	0.925	0.575		-2.225	-0.175	2.225	0.175
16.77	-2.725	0.325	2.725	-0.325		-1.125	0.05	1.125	-0.05		-0.225	-0.675	0.225	0.675		-0.925	-0.575	0.925	0.575		-2.225	-0.175	2.225	0.175
16.8	-2.725	0.325	2.725	-0.325		-1.15	0.025	1.15	-0.025		-0.225	-0.675	0.225	0.675		-0.925	-0.575	0.925	0.575		-2.225	-0.175	2.225	0.175
16.83	-2.725	0.325	2.725	-0.325		-1.15	0.025	1.15	-0.025		-0.225	-0.675	0.225	0.675		-0.925	-0.575	0.925	0.575		-2.15	-0.15	2.15	0.15
16.86	-2.8	0.325	2.8	-0.325		-1.15	0.025	1.15	-0.025		-0.225	-0.675	0.225	0.675		-0.925	-0.575	0.925	0.575		-2.15	-0.15	2.15	0.15
16.89	-2.8	0.325	2.8	-0.325		-1.15	0.025	1.15	-0.025		-0.225	-0.675	0.225	0.675		-0.925	-0.575	0.925	0.575		-2.15	-0.15	2.15	0.15
16.92	-2.8	0.325	2.8	-0.325		-1.15	0.025	1.15	-0.025		-0.225	-0.675	0.225	0.675		-0.925	-0.575	0.925	0.575		-2.025	-0.125	2.025	0.125
16.95	-2.875	0.325	2.875	-0.325		-1.15	0.025	1.15	-0.025		-0.225	-0.675	0.225	0.675		-0.925	-0.575	0.925	0.575		-2.025	-0.125	2.025	0.125
16.98	-2.875	0.325	2.875	-0.325		-1.15	0.025	1.15	-0.025		-0.225	-0.675	0.225	0.675		-0.925	-0.575	0.925	0.575		-2.025	-0.125	2.025	0.125
17.01	-2.875	0.325	2.875	-0.325		-1.15	0.025	1.15	-0.025		-0.225	-0.675	0.225	0.675		-0.925	-0.575	0.925	0.575		-1.925	-0.125	1.925	0.125
17.04	-3	0.35	3	-0.35		-1.15	0.025	1.15	-0.025		-0.225	-0.675	0.225	0.675		-0.925	-0.575	0.925	0.575		-1.925	-0.125	1.925	0.125
17.07	-3	0.35	3	-0.35		-1.15	0	1.15	0		-0.225	-0.675	0.225	0.675		-0.925	-0.575	0.925	0.575		-1.925	-0.125	1.925	0.125
17.1	-3	0.35	3	-0.35		-1.15	0	1.15	0		-0.225	-0.675	0.225	0.675		-0.925	-0.575	0.925	0.575		-1.9	-0.125	1.9	0.125
17.13	-3.2	0.25	3.2	-0.25		-1.15	0	1.15	0		-0.225	-0.675	0.225	0.675		-0.925	-0.575	0.925	0.575		-1.9	-0.125	1.9	0.125
17.16	-3.2	0.25	3.2	-0.25		-1.125	0.025	1.125	-0.025		-0.225	-0.675	0.225	0.675		-0.925	-0.575	0.925	0.575		-1.9	-0.125	1.9	0.125
17.19	-3.2	0.25	3.2	-0.25		-1.125	0.025	1.125	-0.025		-0.225	-0.675	0.225	0.675		-0.925	-0.575	0.925	0.575		-1.9	-0.125	1.9	0.125
17.22	-3.25	0.275	3.25	-0.275		-1.125	0.025	1.125	-0.025		-0.225	-0.675	0.225	0.675		-0.925	-0.575	0.925	0.575		-1.9	-0.125	1.9	0.125
17.25	-3.25	0.275	3.25	-0.275		-1.125	0.025	1.125	-0.025		-0.225	-0.675	0.225	0.675		-0.925	-0.575	0.925	0.575		-1.9	-0.125	1.9	0.125
17.28	-3.25	0.275	3.25	-0.275		-1.125	0.025	1.125	-0.025		-0.25	-0.675	0.25	0.675		-0.925	-0.575	0.925	0.575		-1.85	-0.125	1.85	0.125
17.31	-3.225	0.275	3.225	-0.275		-1.125	0.025	1.125	-0.025		-0.25	-0.675	0.25	0.675		-0.925	-0.575	0.925	0.575		-1.85	-0.125	1.85	0.125
17.34	-3.225	0.275	3.225	-0.275		-1.125	0.025	1.125	-0.025		-0.25	-0.675	0.25	0.675		-0.925	-0.575	0.925	0.575		-1.85	-0.125	1.85	0.125
17.37	-3.225	0.275	3.225	-0.275		-1.125	0.025	1.125	-0.025		-0.3	-0.725	0.3	0.725		-0.925	-0.575	0.925	0.575		-1.85	-0.125	1.85	0.125
17.4	-3.2	0.275	3.2	-0.275		-1.125	0.025	1.125	-0.025		-0.3	-0.725	0.3	0.725		-0.925	-0.575	0.925	0.575		-1.85	-0.125	1.85	0.125
17.43	-3.2	0.275	3.2	-0.275		-1.125	0.025	1.125	-0.025		-0.325	-0.75	0.325	0.75		-0.925	-0.575	0.925	0.575		-1.85	-0.125	1.85	0.125
17.46	-3.2	0.275	3.2	-0.275		-1.125	0.025	1.125	-0.025		-0.325	-0.75	0.325	0.75		-0.925	-0.575	0.925	0.575		-1.875	-0.125	1.875	0.125
17.49	-3.1	0.325	3.1	-0.325		-1.125	0.05	1.125	-0.05		-0.325	-0.75	0.325	0.75		-0.925	-0.575	0.925	0.575		-1.875	-0.125	1.875	0.125
17.52	-3.1	0.325	3.1	-0.325		-1.125	0.05	1.125	-0.05		-0.325	-0.75	0.325	0.75		-0.925	-0.575	0.925	0.575		-1.875	-0.125	1.875	0.125
17.55	-3.1	0.325	3.1	-0.325		-1.125	0.05	1.125	-0.05		-0.325	-0.75	0.325	0.75		-0.925	-0.575	0.925	0.575		-1.9	-0.125	1.9	0.125
17.58	-2.8	0.425	2.8	-0.425		-1.05	0.075	1.05	-0.075		-0.325	-0.75	0.325	0.75		-0.925	-0.575	0.925	0.575		-1.9	-0.125	1.9	0.125
17.61	-2.8	0.425	2.8	-0.425		-1.05	0.075	1.05	-0.075		-0.325	-0.75	0.325	0.75		-0.925	-0.575	0.925	0.575		-1.9	-0.125	1.9	0.125
17.64	-2.8	0.425	2.8	-0.425		-1.05	0.075	1.05	-0.075		-0.325	-0.75	0.325	0.75		-0.925	-0.575	0.925	0.575		-1.925	-0.125	1.925	0.125
17.67	-2.625	0.475	2.625	-0.475		-1.15	0.1	1.15	-0.1		-0.325	-0.75	0.325	0.75		-0.925	-0.575	0.925	0.575		-1.925	-0.125	1.925	0.125
17.7	-2.625	0.475	2.625	-0.475		-1.15	0.1	1.15	-0.1		-0.35	-0.8	0.35	0.8		-0.925	-0.575	0.925	0.575		-1.925	-0.125	1.925	0.125
17.73	-2.625	0.475	2.625	-0.475		-1.475	-0.025	1.475	0.025		-0.35	-0.8	0.35	0.8		-0.925	-0.575	0.925	0.575		-1.925	-0.125	1.925	0.125
17.76	-2.45	0.5	2.45	-0.5		-1.475	-0.025	1.475	0.025		-0.35	-0.8	0.35	0.8		-0.925	-0.575	0.925	0.575		-1.925	-0.125	1.925	0.125
17.79	-2.45	0.5	2.45	-0.5		-1.475	-0.025	1.475	0.025		-0.35	-0.8	0.35	0.8		-0.925	-0.575	0.925	0.575		-1.925	-0.125	1.925	0.125
17.82	-2.45	0.5	2.45	-0.5		-1.825	-0.125	1.825	0.125		-0.35	-0.8	0.35	0.8		-0.925	-0.575	0.925	0.575		-1.925	-0.125	1.925	0.125
17.85	-2.275	0.5	2.275	-0.5		-1.825	-0.125	1.825	0.125		-0.35	-0.8	0.35	0.8		-0.925	-0.575	0.925	0.575		-1.925	-0.125	1.925	0.125
17.88	-2.275	0.5	2.275	-0.5		-1.825	-0.125	1.825	0.125		-0.35	-0.8	0.35	0.8		-0.925	-0.575	0.925	0.575		-1.925	-0.125	1.925	0.125
17.91	-2.275	0.5	2.275	-0.5		-2.125	-0.2	2.125	0.2		-0.35	-0.8	0.35	0.8		-0.925	-0.575	0.925	0.575		-1.925	-0.125	1.925	0.125
17.94	-2.1	0.55	2.1	-0.55		-2.125	-0.2	2.125	0.2		-0.35	-0.8	0.35	0.8		-0.925	-0.575	0.925	0.575		-1.925	-0.125	1.925	0.125
17.97	-2.1	0.55	2.1	-0.55		-2.125	-0.2	2.125	0.2		-0.375	-0.825	0.375	0.825		-0.925	-0.575	0.925	0.575		-1.925	-0.125	1.925	0.125
18	-2.1	0.55	2.1	-0.55		-2.35	-0.25	2.35	0.25		-0.375	-0.825	0.375	0.825		-0.925	-0.575	0.925	0.575		-1.925	-0.125	1.925	0.125
18.03	-1.925	0.625	1.925	-0.625		-2.35	-0.25	2.35	0.25		-0.375	-0.825	0.375	0.825		-0.925	-0.575	0.925	0.575		-1.925	-0.125	1.925	0.125
18.06	-1.925	0.625	1.925	-0.625		-2.35	-0.25	2.35	0.25		-0.375	-0.825	0.375	0.825		-0.925	-0.575	0.925	0.575		-1.925	-0.125	1.925	0.125
18.09	-1.925	0.625	1.925	-0.625		-2.55	-0.25	2.55	0.25		-0.375	-0.825	0.375	0.825		-0.925	-0.575	0.925	0.575		-1.925	-0.125	1.925	0.125
18.12	-1.825	0.65	1.825	-0.65		-2.55	-0.25	2.55	0.25		-0.375	-0.825	0.375	0.825		-0.925	-0.575	0.925	0.575		-1.925	-0.125	1.925	0.125
18.15	-1.825	0.65	1.825	-0.65		-2.6	-0.225	2.6	0.225		-0.4	-0.85	0.4	0.85		-0.925	-0.575	0.925	0.575		-1.925	-0.125	1.925	0.125
18.18	-1.775	0.65	1.775	-0.65		-2.6	-0.225	2.6	0.225		-0.4	-0.85	0.4	0.85		-0.925	-0.575	0.925	0.575		-1.925	-0.125	1.925	0.125
18.21	-1.775	0.65	1.775	-0.65		-2.6	-0.225	2.6	0.225		-0.4	-0.85	0.4	0.85		-0.925	-0.575	0.925	0.575		-1.925	-0.125	1.925	0.125
18.24	-1.775	0.65	1.775	-0.65		-2.475	-0.175	2.475	0.175		-0.45	-0.9	0.45	0.9		-0.925	-0.575	0.925	0.575		-1.925	-0.125	1.925	0.125
18.27	-1.675	0.65	1.675	-0.65		-2.475	-0.175	2.475	0.175		-0.45	-0.9	0.45	0.9		-0.925	-0.575	0.925	0.575		-1.925	-0.125	1.925	0.125
18.3	-1.675	0.65	1.675	-0.65		-2.475	-0.175	2.475	0.175		-0.45	-0.9	0.45	0.9		-0.925	-0.575	0.925	0.575		-1.925	-0.125	1.925	0.125
18.33	-1.675	0.65	1.675	-0.65		-2.25	-0.075	2.25	0.075		-0.525	-0.925	0.525	0.925		-0.925	-0.575	0.925	0.575		-1.925	-0.125	1.925	0.125
18.36	-1.475	0.7	1.475	-0.7		-2.25	-0.075	2.25	0.075		-0.525	-0.925	0.525	0.925		-0.925	-0.575	0.925	0.575		-1.925	-0.125	1.925	0.125
18.39	-1.475	0.7	1.475	-0.7		-2.25	-0.075	2.25	0.075		-0.525	-0.925	0.525	0.925		-0.925	-0.575	0.925	0.575		-1.925	-0.125	1.925	0.125
18.42	-1.475	0.7	1.475	-0.7		-2.025	0	2.025	0		-0.525	-0.925	0.525	0.925		-0.925	-0.575	0.925	0.575		-1.925	-0.125	1.925	0.125
18.45	-1.2	0.8	1.2	-0.8		-2.025	0	2.025	0		-0.525	-0.925	0.525	0.925		-0.925	-0.575	0.925	0.575		-1.925	-0.125	1.925	0.125
18.48	-1.2	0.8	1.2	-0.8		-2.025	0	2.025	0		-0.525	-0.925	0.525	0.925		-0.925	-0.575	0.925	0.575		-1.925	-0.125	1.925	0.125
18.51	-1.2	0.8	1.2	-0.8		-1.825	0.1	1.825	-0.1		-0.55	-0.95	0.55	0.95		-0.925	-0.575	0.925	0.575		-1.925	-0.125	1.925	0.125
18.54	-0.9	0.85	0.9	-0.85		-1.825	0.1	1.825	-0.1		-0.55	-0.95	0.55	0.95		-0.925	-0.575	0.925	0.575		-1.925	-0.125	1.925	0.125
18.57	-0.9	0.85	0.9	-0.85		-1.825	0.1	1.825	-0.1		-0.55	-0.95	0.55	0.95		-0.925	-0.575	0.925	0.575		-1.925	-0.125	1.925	0.125
18.6	-0.9	0.85	0.9	-0.85		-1.8	0.1	1.8	-0.1		-0.575	-0.95	0.575	0.95		-0.925	-0.575	0.925	0.575		-1.925	-0.125	1.925	0.125
18.63	-0.65	0.9	0.65	-0.9		-1.8	0.1	1.8	-0.1		-0.575	-0.95	0.575	0.95		-0.925	-0.575	0.925	0.575		-1.925	-0.125	1.925	0.125
18.66	-0.65	0.9	0.65	-0.9		-1.8	0.1	1.8	-0.1		-0.575	-0.95	0.575	0.95		-0.925	-0.575	0.925	0.575		-1.925	-0.125	1.925	0.125
18.69	-0.65	0.9	0.65	-0.9		-1.675	0.175	1.675	-0.175		-0.6	-0.95	0.6	0.95		-0.925	-0.575	0.925	0.575		-1.925	-0.125	1.925	0.125
18.72	-0.45	0.95	0.45	-0.95		-1.675	0.175	1.675	-0.175		-0.6	-0.95	0.6	0.95		-0.925	-0.575	0.925	0.575		-1.925	-0.125	1.925	0.125
18.75	-0.45	0.95	0.45	-0.95		-1.675	0.175	1.675	-0.175		-0.6	-0.95	0.6	0.95		-0.925	-0.575	0.925	0.575		-1.925	-0.125	1.925	0.125
18.78	-0.45	0.95	0.45	-0.95		-1.6	0.2	1.6	-0.2		-0.625	-1	0.625	1		-0.925	-0.575	0.925	0.575		-1.925	-0.125	1.925	0.125
18.81	-0.25	1	0.25	-1		-1.6	0.2	1.6	-0.2		-0.625	-1	0.625	1		-0.925	-0.575	0.925	0.575		-1.925	-0.125	1.925	0.125
18.84	-0.25	1	0.25	-1		-1.6	0.2	1.6	-0.2		-0.625	-1	0.625	1		-0.925	-0.575	0.925	0.575		-1.925	-0.125	1.925	0.125
18.87	-0.25	1	0.25	-1		-1.6	0.175	1.6	-0.175		-0.625	-1	0.625	1		-0.925	-0.575	0.925	0.575		-1.925	-0.125	1.925	0.125
18.9	-0.125	1.025	0.125	-1.025		-1.6	0.175	1.6	-0.175		-0.625	-1	0.625	1		-0.925	-0.575	0.925	0.575		-1.925	-0.125	1.925	0.125
18.93	-0.125	1.025	0.125	-1.025		-1.6	0.175	1.6	-0.175		-0.675	-1	0.675	1		-0.925	-0.575	0.925	0.575		-1.925	-0.125	1.925	0.125
18.96	-0.125	1.025	0.125	-1.025		-1.5	0.2	1.5	-0.2		-0.675	-1	0.675	1		-0.925	-0.575	0.925	0.575		-1.925	-0.125	1.925	0.125
18.99	0.025	1.075	-0.025	-1.075		-1.5	0.2	1.5	-0.2		-0.675	-1	0.675	1		-0.925	-0.575	0.925	0.575		-1.925	-0.125	1.925	0.125
19.02	0.025	1.075	-0.025	-1.075		-1.3	0.25	1.3	-0.25		-0.675	-0.975	0.675	0.975		-0.925	-0.575	0.925	0.575		-1.925	-0.125	1.925	0.125
19.05	0.025	1.075	-0.025	-1.075		-1.3	0.25	1.3	-0.25		-0.675	-0.975	0.675	0.975		-0.925	-0.575	0.925	0.575		-1.925	-0.125	1.925	0.125
19.08	0.175	1.125	-0.175	-1.125		-1.3	0.25	1.3	-0.25		-0.675	-0.975	0.675	0.975		-0.925	-0.575	0.925	0.575		-1.925	-0.125	1.925	0.125
19.11	0.175	1.125	-0.175	-1.125		-1.175	0.275	1.175	-0.275		-0.65	-0.925	0.65	0.925		-0.925	-0.575	0.925	0.575		-1.925	-0.125	1.925	0.125
19.14	0.4	1.2	-0.4	-1.2		-1.175	0.275	1.175	-0.275		-0.65	-0.925	0.65	0.925		-0.925	-0.575	0.925	0.575		-1.925	-0.125	1.925	0.125
19.17	0.4	1.2	-0.4	-1.2		-1.175	0.275	1.175	-0.275		-0.65	-0.925	0.65	0.925		-0.925	-0.575	0.925	0.575		-1.925	-0.125	1.925	0.125
19.2	0.4	1.2	-0.4	-1.2		-1.1	0.3	1.1	-0.3		-0.7	-0.9	0.7	0.9		-0.925	-0.575	0.925	0.575		-1.925	-0.125	1.925	0.125
19.23	0.525	1.225	-0.525	-1.225		-1.1	0.3	1.1	-0.3		-0.7	-0.9	0.7	0.9		-0.925	-0.575	0.925	0.575		-1.925	-0.125	1.925	0.125
19.26	0.525	1.225	-0.525	-1.225		-1.1	0.3	1.1	-0.3		-0.7	-0.9	0.7	0.9		-0.925	-0.575	0.925	0.575		-1.925	-0.125	1.925	0.125
19.29	0.525	1.225	-0.525	-1.225		-1.05	0.325	1.05	-0.325		-0.7	-0.8	0.7	0.8		-0.925	-0.575	0.925	0.575		-1.925	-0.125	1.925	0.125
19.32	0.575	1.225	-0.575	-1.225		-1.05	0.325	1.05	-0.325		-0.7	-0.8	0.7	0.8		-0.925	-0.575	0.925	0.575		-1.925	-0.125	1.925	0.125
19.35	0.575	1.225	-0.575	-1.225		-1.05	0.325	1.05	-0.325		-0.7	-0.8	0.7	0.8		-0.925	-0.575	0.925	0.575		-1.925	-0.125	1.925	0.125
19.38	0.575	1.225	-0.575	-1.225		-0.825	0.425	0.825	-0.425		-0.7	-0.8	0.7	0.8		-0.925	-0.575	0.925	0.575		-1.925	-0.125	1.925	0.125
19.41	0.6	1.25	-0.6	-1.25		-0.825	0.425	0.825	-0.425		-0.7	-0.8	0.7	0.8		-0.925	-0.575	0.925	0.575		-1.925	-0.125	1.925	0.125
19.44	0.6	1.25	-0.6	-1.25		-0.825	0.425	0.825	-0.425		-0.7	-0.8	0.7	0.8		-0.925	-0.575	0.925	0.575		-1.925	-0.125	1.925	0.125
19.47	0.6	1.25	-0.6	-1.25		-0.75	0.45	0.75	-0.45		-0.725	-0.775	0.725	0.775		-0.925	-0.575	0.925	0.575		-1.925	-0.125	1.925	0.125
19.5	0.575	1.25	-0.575	-1.25		-0.75	0.45	0.75	-0.45		-0.725	-0.775	0.725	0.775		-0.925	-0.575	0.925	0.575		-1.925	-0.125	1.925	0.125
19.53	0.575	1.25	-0.575	-1.25		-0.75	0.45	0.75	-0.45		-0.725	-0.775	0.725	0.775		-0.925	-0.575	0.925	0.575		-1.925	-0.125	1.925	0.125
19.56	0.575	1.25	-0.575	-1.25		-0.75	0.45	0.75	-0.45		-0.725	-0.7	0.725	0.7		-0.925	-0.575	0.925	0.575		-1.925	-0.125	1.925	0.125
19.59	0.575	1.25	-0.575	-1.25		-0.75	0.45	0.75	-0.45		-0.725	-0.7	0.725	0.7		-0.925	-0.575	0.925	0.575		-1.925	-0.125	1.925	0.125
19.62	0.575	1.25	-0.575	-1.25		-0.725	0.475	0.725	-0.475		-0.725	-0.7	0.725	0.7		-0.925	-0.575	0.925	0.575		-1.925	-0.125	1.925	0.125
19.65	0.575	1.25	-0.575	-1.25		-0.725	0.475	0.725	-0.475		-0.725	-0.6	0.7	0.6		-0.925	-0.575	0.925	0.575		-1.925	-0.125	1.925	0.125
19.68	0.525	1.225	-0.525	-1.225		-0.725	0.475	0.725	-0.475		-0.7	-0.6	0.7	0.6		-0.925	-0.575	0.925	0.575		-1.925	-0.125	1.925	0.125
19.71	0.525	1.225	-0.525	-1.225		-0.65	0.475	0.65	-0.475		-0.7	-0.6	0.7	0.6		-0.925	-0.575	0.925	0.575		-1.925	-0.125	1.925	0.125
19.74	0.525	1.225	-0.525	-1.225		-0.65	0.475	0.65	-0.475		-0.7	-0.6	0.7	0.6		-0.925	-0.575	0.925	0.575		-2	-0.15	2	0.15
19.77	0.525	1.225	-0.525	-1.225		-0.65	0.475	0.65	-0.475		-0.675	-0.45	0.675	0.45		-0.925	-0.575	0.925	0.575		-2	-0.15	2	0.15
19.8	0.525	1.225	-0.525	-1.225		-0.55	0.5	0.55	-0.5		-0.675	-0.45	0.675	0.45		-0.925	-0.575	0.925	0.575		-2	-0.15	2	0.15
19.83	0.525	1.225	-0.525	-1.225		-0.55	0.5	0.55	-0.5		-0.675	-0.45	0.675	0.45		-0.925	-0.575	0.925	0.575		-2.225	-0.275	2.225	0.275
19.86	0.475	1.2	-0.475	-1.2		-0.55	0.5	0.55	-0.5		-0.65	-0.325	0.65	0.325		-0.925	-0.575	0.925	0.575		-2.225	-0.275	2.225	0.275
19.89	0.475	1.2	-0.475	-1.2		-0.425	0.575	0.425	-0.575		-0.65	-0.325	0.65	0.325		-0.925	-0.575	0.925	0.575		-2.225	-0.275	2.225	0.275
19.92	0.475	1.2	-0.475	-1.2		-0.425	0.575	0.425	-0.575		-0.65	-0.325	0.65	0.325		-0.925	-0.575	0.925	0.575		-2.225	-0.275	2.225	0.275
19.95	0.3	1.15	-0.3	-1.15		-0.425	0.575	0.425	-0.575		-0.65	-0.25	0.65	0.25		-0.925	-0.575	0.925	0.575		-2.225	-0.275	2.225	0.275
19.98	0.3	1.15	-0.3	-1.15		-0.375	0.575	0.375	-0.575		-0.65	-0.25	0.65	0.25		-0.925	-0.575	0.925	0.575		-2.225	-0.275	2.225	0.275
20.01	0.3	1.15	-0.3	-1.15		-0.375	0.575	0.375	-0.575		-0.65	-0.25	0.65	0.25		-0.925	-0.575	0.925	0.575		-2.225	-0.275	2.225	0.275
20.04	0.1	1.075	-0.1	-1.075		-0.375	0.575	0.375	-0.575		-0.675	-0.2	0.675	0.2		-0.925	-0.575	0.925	0.575		-2.225	-0.275	2.225	0.275
20.07	0.1	1.075	-0.1	-1.075		-0.325	0.575	0.325	-0.575		-0.675	-0.2	0.675	0.2		-0.925	-0.575	0.925	0.575		-2.225	-0.275	2.225	0.275
20.1	0.1	1.075	-0.1	-1.075		-0.325	0.575	0.325	-0.575		-0.675	-0.2	0.675	0.2		-0.925	-0.575	0.925	0.575		-2.225	-0.275	2.225	0.275
20.13	-0.1	1.025	0.1	-1.025		-0.325	0.575	0.325	-0.575		-0.725	-0.175	0.725	0.175		-0.925	-0.575	0.925	0.575		-2.225	-0.275	2.225	0.275
20.16	-0.1	1.025	0.1	-1.025		-0.225	0.625	0.225	-0.625		-0.725	-0.175	0.725	0.175		-0.925	-0.575	0.925	0.575		-2.225	-0.275	2.225	0.275
20.19	-0.1	1.025	0.1	-1.025		-0.225	0.625	0.225	-0.625		-0.725	-0.175	0.725	0.175		-0.925	-0.575	0.925	0.575		-2.225	-0.275	2.225	0.275
20.22	-0.35	0.95	0.35	-0.95		-0.225	0.625	0.225	-0.625		-0.725	-0.075	0.725	0.075		-0.925	-0.575	0.925	0.575		-2.225	-0.275	2.225	0.275
20.25	-0.35	0.95	0.35	-0.95		-0.225	0.625	0.225	-0.625		-0.725	-0.075	0.725	0.075		-0.925	-0.575	0.925	0.575		-2.225	-0.275	2.225	0.275
20.28	-0.35	0.95	0.35	-0.95		-0.225	0.625	0.225	-0.625		-0.725	-0.075	0.725	0.075		-0.925	-0.575	0.925	0.575		-2.225	-0.275	2.225	0.275
20.31	-0.45	0.95	0.45	-0.95		-0.225	0.625	0.225	-0.625		-0.725	0	0.725	0		-0.925	-0.575	0.925	0.575		-2.225	-0.275	2.225	0.275
20.34	-0.45	0.95	0.45	-0.95		-0.2	0.65	0.2	-0.65		-0.725	0	0.725	0		-0.925	-0.575	0.925	0.575		-2.225	-0.275	2.225	0.275
20.37	-0.45	0.95	0.45	-0.95		-0.2	0.65	0.2	-0.65		-0.725	0	0.725	0		-0.925	-0.575	0.925	0.575		-2.225	-0.275	2.225	0.275
20.4	-0.525	0.925	0.525	-0.925		-0.15	0.625	0.15	-0.625		-0.75	0.025	0.75	-0.025		-0.925	-0.575	0.925	0.575		-2.225	-0.275	2.225	0.275
20.43	-0.525	0.925	0.525	-0.925		-0.15	0.625	0.15	-0.625		-0.75	0.025	0.75	-0.025		-0.925	-0.575	0.925	0.575		-2.25	-0.3	2.25	0.3
20.46	-0.525	0.925	0.525	-0.925		-0.15	0.625	0.15	-0.625		-0.75	0.025	0.75	-0.025		-0.925	-0.575	0.925	0.575		-2.25	-0.3	2.25	0.3
20.49	-0.65	0.9	0.65	-0.9		0	0.675	0	-0.675		-0.775	0.025	0.775	-0.025		-0.925	-0.575	0.925	0.575		-2.25	-0.3	2.25	0.3
20.52	-0.65	0.9	0.65	-0.9		0	0.675	0	-0.675		-0.775	0.025	0.775	-0.025		-0.925	-0.575	0.925	0.575		-2.25	-0.3	2.25	0.3
20.55	-0.825	0.875	0.825	-0.875		0	0.675	0	-0.675		-0.775	0.025	0.775	-0.025		-0.925	-0.575	0.925	0.575		-2.25	-0.3	2.25	0.3
20.58	-0.825	0.875	0.825	-0.875		0	0.65	0	-0.65		-0.7	0.025	0.7	-0.025		-0.925	-0.575	0.925	0.575		-2.25	-0.3	2.25	0.3
20.61	-0.825	0.875	0.825	-0.875		0	0.65	0	-0.65		-0.7	0.025	0.7	-0.025		-0.925	-0.575	0.925	0.575		-2.25	-0.325	2.25	0.325
20.64	-0.875	0.85	0.875	-0.85		0	0.65	0	-0.65		-0.7	0.025	0.7	-0.025		-0.925	-0.575	0.925	0.575		-2.25	-0.325	2.25	0.325
20.67	-0.875	0.85	0.875	-0.85		0	0.65	0	-0.65		-0.55	0.075	0.55	-0.075		-0.925	-0.575	0.925	0.575		-2.25	-0.325	2.25	0.325
20.7	-0.875	0.85	0.875	-0.85		0	0.65	0	-0.65		-0.55	0.075	0.55	-0.075		-0.925	-0.575	0.925	0.575		-2.25	-0.325	2.25	0.325
20.73	-0.9	0.85	0.9	-0.85		0	0.65	0	-0.65		-0.55	0.075	0.55	-0.075		-0.925	-0.575	0.925	0.575		-2.25	-0.325	2.25	0.325
20.76	-0.9	0.85	0.9	-0.85		-0.025	0.65	0.025	-0.65		-0.5	0.05	0.5	-0.05		-0.925	-0.575	0.925	0.575		-2.25	-0.325	2.25	0.325
20.79	-0.9	0.85	0.9	-0.85		-0.025	0.65	0.025	-0.65		-0.5	0.05	0.5	-0.05		-0.925	-0.575	0.925	0.575		-2.25	-0.325	2.25	0.325
20.82	-1.05	0.8	1.05	-0.8		-0.025	0.65	0.025	-0.65		-0.5	0.05	0.5	-0.05		-0.925	-0.575	0.925	0.575		-2.25	-0.325	2.25	0.325
20.85	-1.05	0.8	1.05	-0.8		-0.025	0.65	0.025	-0.65		-0.525	-0.1	0.525	0.1		-0.925	-0.575	0.925	0.575		-2.25	-0.325	2.25	0.325
20.88	-1.05	0.8	1.05	-0.8		-0.025	0.65	0.025	-0.65		-0.525	-0.1	0.525	0.1		-0.925	-0.575	0.925	0.575		-2.25	-0.325	2.25	0.325
20.91	-1.175	0.775	1.175	-0.775		-0.025	0.65	0.025	-0.65		-0.525	-0.1	0.525	0.1		-0.925	-0.575	0.925	0.575		-2.25	-0.325	2.25	0.325
20.94	-1.175	0.775	1.175	-0.775		-0.125	0.65	0.125	-0.65		-0.525	-0.15	0.525	0.15		-0.925	-0.575	0.925	0.575		-2.25	-0.325	2.25	0.325
20.97	-1.325	0.75	1.325	-0.75		-0.125	0.65	0.125	-0.65		-0.525	-0.15	0.525	0.15		-0.925	-0.575	0.925	0.575		-2.25	-0.325	2.25	0.325
21	-1.325	0.75	1.325	-0.75		-0.125	0.65	0.125	-0.65		-0.55	-0.2	0.55	0.2		-0.925	-0.575	0.925	0.575		-2.25	-0.325	2.25	0.325
21.03	-1.325	0.75	1.325	-0.75		-0.325	0.55	0.325	-0.55		-0.55	-0.2	0.55	0.2		-0.925	-0.575	0.925	0.575		-2.25	-0.325	2.25	0.325
21.06	-1.325	0.75	1.325	-0.75		-0.325	0.55	0.325	-0.55		-0.55	-0.2	0.55	0.2		-0.925	-0.575	0.925	0.575		-2.25	-0.325	2.25	0.325
21.09	-1.475	0.75	1.475	-0.75		-0.325	0.55	0.325	-0.55		-0.55	-0.2	0.55	0.2		-0.925	-0.575	0.925	0.575		-2.25	-0.325	2.25	0.325
21.12	-1.475	0.75	1.475	-0.75		-0.525	0.5	0.525	-0.5		-0.55	-0.225	0.55	0.225		-0.925	-0.575	0.925	0.575		-2.275	-0.325	2.275	0.325
21.15	-1.475	0.75	1.475	-0.75		-0.525	0.5	0.525	-0.5		-0.55	-0.225	0.55	0.225		-0.925	-0.575	0.925	0.575		-2.275	-0.325	2.275	0.325
21.18	-1.725	0.7	1.725	-0.7		-0.525	0.5	0.525	-0.5		-0.55	-0.225	0.55	0.225		-0.925	-0.575	0.925	0.575		-2.275	-0.325	2.275	0.325
21.21	-1.725	0.7	1.725	-0.7		-0.65	0.475	0.65	-0.475		-0.575	-0.275	0.575	0.275		-0.925	-0.575	0.925	0.575		-2.375	-0.375	2.375	0.375
21.24	-1.875	0.7	1.875	-0.7		-0.65	0.475	0.65	-0.475		-0.575	-0.275	0.575	0.275		-0.925	-0.575	0.925	0.575		-2.375	-0.375	2.375	0.375
21.27	-1.875	0.7	1.875	-0.7		-0.65	0.475	0.65	-0.475		-0.575	-0.275	0.575	0.275		-0.925	-0.575	0.925	0.575		-2.375	-0.375	2.375	0.375
21.3	-1.875	0.7	1.875	-0.7		-0.725	0.45	0.725	-0.45		-0.575	-0.3	0.575	0.3		-0.925	-0.575	0.925	0.575		-2.425	-0.375	2.425	0.375
21.33	-1.9	0.7	1.9	-0.7		-0.725	0.45	0.725	-0.45		-0.575	-0.3	0.575	0.3		-0.925	-0.575	0.925	0.575		-2.425	-0.375	2.425	0.375
21.36	-1.9	0.7	1.9	-0.7		-0.725	0.45	0.725	-0.45		-0.575	-0.3	0.575	0.3		-0.925	-0.575	0.925	0.575		-2.425	-0.375	2.425	0.375
21.39	-1.9	0.7	1.9	-0.7		-0.725	0.45	0.725	-0.45		-0.575	-0.3	0.575	0.3		-0.925	-0.575	0.925	0.575		-2.45	-0.375	2.45	0.375
21.42	-1.9	0.7	1.9	-0.7		-0.725	0.45	0.725	-0.45		-0.575	-0.3	0.575	0.3		-0.925	-0.575	0.925	0.575		-2.45	-0.375	2.45	0.375
21.45	-1.9	0.7	1.9	-0.7		-0.725	0.45	0.725	-0.45		-0.575	-0.3	0.575	0.3		-0.925	-0.575	0.925	0.575		-2.45	-0.375	2.45	0.375
21.48	-1.9	0.7	1.9	-0.7		-0.725	0.425	0.725	-0.425		-0.575	-0.3	0.575	0.3		-0.925	-0.575	0.925	0.575		-2.475	-0.4	2.475	0.4
21.51	-1.875	0.675	1.875	-0.675		-0.725	0.425	0.725	-0.425		-0.575	-0.3	0.575	0.3		-0.925	-0.575	0.925	0.575		-2.475	-0.4	2.475	0.4
21.54	-1.875	0.675	1.875	-0.675		-0.725	0.425	0.725	-0.425		-0.575	-0.3	0.575	0.3		-0.925	-0.575	0.925	0.575		-2.475	-0.4	2.475	0.4
21.57	-1.875	0.675	1.875	-0.675		-0.75	0.425	0.75	-0.425		-0.575	-0.3	0.575	0.3		-0.925	-0.575	0.925	0.575		-2.475	-0.4	2.475	0.4
21.6	-1.95	0.625	1.95	-0.625		-0.75	0.425	0.75	-0.425		-0.575	-0.3	0.575	0.3		-0.925	-0.575	0.925	0.575		-2.475	-0.4	2.475	0.4
21.63	-1.95	0.625	1.95	-0.625		-0.75	0.425	0.75	-0.425		-0.575	-0.3	0.575	0.3		-0.925	-0.575	0.925	0.575		-2.475	-0.4	2.475	0.4
21.66	-1.95	0.625	1.95	-0.625		-0.7	0.425	0.7	-0.425		-0.575	-0.325	0.575	0.325		-0.925	-0.575	0.925	0.575		-2.475	-0.4	2.475	0.4
21.69	-2.25	0.55	2.25	-0.55		-0.7	0.425	0.7	-0.425		-0.575	-0.325	0.575	0.325		-0.925	-0.575	0.925	0.575		-2.475	-0.4	2.475	0.4
21.72	-2.25	0.55	2.25	-0.55		-0.7	0.425	0.7	-0.425		-0.575	-0.325	0.575	0.325		-0.925	-0.575	0.925	0.575		-2.475	-0.4	2.475	0.4
21.75	-2.25	0.55	2.25	-0.55		-0.65	0.45	0.65	-0.45		-0.575	-0.375	0.575	0.375		-0.925	-0.575	0.925	0.575		-2.475	-0.4	2.475	0.4
21.78	-2.425	0.575	2.425	-0.575		-0.65	0.45	0.65	-0.45		-0.575	-0.375	0.575	0.375		-0.925	-0.575	0.925	0.575		-2.475	-0.4	2.475	0.4
21.81	-2.425	0.575	2.425	-0.575		-0.65	0.45	0.65	-0.45		-0.575	-0.375	0.575	0.375		-0.925	-0.575	0.925	0.575		-2.475	-0.4	2.475	0.4
21.84	-2.425	0.575	2.425	-0.575		-0.625	0.475	0.625	-0.475		-0.55	-0.425	0.55	0.425		-0.925	-0.575	0.925	0.575		-2.45	-0.4	2.45	0.4
21.87	-2.6	0.525	2.6	-0.525		-0.625	0.475	0.625	-0.475		-0.55	-0.425	0.55	0.425		-0.925	-0.575	0.925	0.575		-2.45	-0.4	2.45	0.4
21.9	-2.6	0.525	2.6	-0.525		-0.625	0.475	0.625	-0.475		-0.55	-0.425	0.55	0.425		-0.925	-0.575	0.925	0.575		-2.45	-0.4	2.45	0.4
21.93	-2.6	0.525	2.6	-0.525		-0.65	0.55	0.65	-0.55		-0.525	-0.45	0.525	0.45		-0.925	-0.575	0.925	0.575		-2.45	-0.4	2.45	0.4
21.96	-2.575	0.525	2.575	-0.525		-0.65	0.55	0.65	-0.55		-0.525	-0.45	0.525	0.45		-0.925	-0.575	0.925	0.575		-2.45	-0.4	2.45	0.4
21.99	-2.575	0.525	2.575	-0.525		-0.65	0.55	0.65	-0.55		-0.525	-0.45	0.525	0.45		-0.925	-0.575	0.925	0.575		-2.45	-0.4	2.45	0.4
22.02	-2.575	0.525	2.575	-0.525		-0.65	0.6	0.65	-0.6		-0.525	-0.55	0.525	0.55		-0.925	-0.575	0.925	0.575		-2.45	-0.4	2.45	0.4
22.05	-2.5	0.55	2.5	-0.55		-0.65	0.6	0.65	-0.6		-0.525	-0.55	0.525	0.55		-0.925	-0.575	0.925	0.575		-2.45	-0.4	2.45	0.4
22.08	-2.5	0.55	2.5	-0.55		-0.65	0.6	0.65	-0.6		-0.525	-0.55	0.525	0.55		-0.925	-0.575	0.925	0.575		-2.45	-0.4	2.45	0.4
22.11	-2.5	0.55	2.5	-0.55		-0.525	0.625	0.525	-0.625		-0.5	-0.575	0.5	0.575		-0.925	-0.575	0.925	0.575		-2.45	-0.4	2.45	0.4
22.14	-2.275	0.6	2.275	-0.6		-0.525	0.625	0.525	-0.625		-0.5	-0.575	0.5	0.575		-0.925	-0.575	0.925	0.575		-2.45	-0.4	2.45	0.4
22.17	-2.275	0.6	2.275	-0.6		-0.525	0.625	0.525	-0.625		-0.5	-0.575	0.5	0.575		-0.925	-0.575	0.925	0.575		-2.45	-0.4	2.45	0.4
22.2	-2.275	0.6	2.275	-0.6		-0.3	0.725	0.3	-0.725		-0.5	-0.575	0.5	0.575		-0.925	-0.575	0.925	0.575		-2.45	-0.4	2.45	0.4
22.23	-2.1	0.6	2.1	-0.6		-0.3	0.725	0.3	-0.725		-0.5	-0.575	0.5	0.575		-0.925	-0.575	0.925	0.575		-2.45	-0.4	2.45	0.4
22.26	-2.1	0.6	2.1	-0.6		-0.3	0.725	0.3	-0.725		-0.5	-0.575	0.5	0.575		-0.925	-0.575	0.925	0.575		-2.45	-0.4	2.45	0.4
22.29	-2.1	0.6	2.1	-0.6		-0.1	0.8	0.1	-0.8		-0.5	-0.575	0.5	0.575		-0.925	-0.575	0.925	0.575		-2.45	-0.4	2.45	0.4
22.32	-2.025	0.575	2.025	-0.575		-0.1	0.8	0.1	-0.8		-0.5	-0.575	0.5	0.575		-0.925	-0.575	0.925	0.575		-2.45	-0.4	2.45	0.4
22.35	-2.025	0.575	2.025	-0.575		-0.1	0.8	0.1	-0.8		-0.5	-0.575	0.5	0.575		-0.925	-0.575	0.925	0.575		-2.45	-0.4	2.45	0.4
22.38	-2.025	0.575	2.025	-0.575		0.05	0.825	-0.05	-0.825		-0.525	-0.575	0.525	0.575		-0.925	-0.575	0.925	0.575		-2.45	-0.4	2.45	0.4
22.41	-2	0.55	2	-0.55		0.05	0.825	-0.05	-0.825		-0.525	-0.575	0.525	0.575		-0.925	-0.575	0.925	0.575		-2.45	-0.4	2.45	0.4
22.44	-2	0.55	2	-0.55		0.05	0.825	-0.05	-0.825		-0.525	-0.575	0.525	0.575		-0.925	-0.575	0.925	0.575		-2.45	-0.4	2.45	0.4
22.47	-2	0.55	2	-0.55		0.175	0.85	-0.175	-0.85		-0.6	-0.625	0.6	0.625		-0.925	-0.575	0.925	0.575		-2.45	-0.4	2.45	0.4
22.5	-2	0.55	2	-0.55		0.175	0.85	-0.175	-0.85		-0.6	-0.625	0.6	0.625		-0.925	-0.575	0.925	0.575		-2.45	-0.4	2.45	0.4
22.53	-2	0.55	2	-0.55		0.175	0.85	-0.175	-0.85		-0.6	-0.625	0.6	0.625		-0.925	-0.575	0.925	0.575		-2.45	-0.4	2.45	0.4
22.56	-2	0.55	2	-0.55		0.25	0.85	-0.25	-0.85		-0.65	-0.65	0.65	0.65		-0.925	-0.575	0.925	0.575		-2.45	-0.4	2.45	0.4
22.59	-2	0.55	2	-0.55		0.25	0.85	-0.25	-0.85		-0.65	-0.65	0.65	0.65		-0.925	-0.575	0.925	0.575		-2.45	-0.4	2.45	0.4
22.62	-2	0.55	2	-0.55		0.25	0.85	-0.25	-0.85		-0.65	-0.65	0.65	0.65		-0.925	-0.575	0.925	0.575		-2.425	-0.4	2.425	0.4
22.65	-2	0.55	2	-0.55		0.275	0.85	-0.275	-0.85		-0.725	-0.7	0.725	0.7		-0.925	-0.575	0.925	0.575		-2.425	-0.4	2.425	0.4
22.68	-1.975	0.55	1.975	-0.55		0.275	0.85	-0.275	-0.85		-0.725	-0.7	0.725	0.7		-0.925	-0.575	0.925	0.575		-2.425	-0.4	2.425	0.4
22.71	-1.975	0.55	1.975	-0.55		0.275	0.85	-0.275	-0.85		-0.725	-0.7	0.725	0.7		-0.925	-0.575	0.925	0.575		-2.425	-0.4	2.425	0.4
22.74	-1.975	0.55	1.975	-0.55		0.3	0.85	-0.3	-0.85		-0.85	-0.775	0.85	0.775		-0.925	-0.575	0.925	0.575		-2.425	-0.4	2.425	0.4
22.77	-1.975	0.5	1.975	-0.5		0.3	0.85	-0.3	-0.85		-0.85	-0.775	0.85	0.775		-0.925	-0.575	0.925	0.575		-2.4	-0.4	2.4	0.4
22.8	-1.975	0.5	1.975	-0.5		0.3	0.85	-0.3	-0.85		-0.85	-0.775	0.85	0.775		-0.925	-0.575	0.925	0.575		-2.4	-0.4	2.4	0.4
22.83	-1.95	0.475	1.95	-0.475		0.3	0.85	-0.3	-0.85		-0.975	-0.875	0.975	0.875		-0.925	-0.575	0.925	0.575		-2.4	-0.4	2.4	0.4
22.86	-1.95	0.475	1.95	-0.475		0.3	0.85	-0.3	-0.85		-0.975	-0.875	0.975	0.875		-0.925	-0.575	0.925	0.575		-2.425	-0.425	2.425	0.425
22.89	-1.95	0.475	1.95	-0.475		0.3	0.85	-0.3	-0.85		-0.975	-0.875	0.975	0.875		-0.925	-0.575	0.925	0.575		-2.425	-0.425	2.425	0.425
22.92	-1.925	0.4	1.925	-0.4		0.3	0.85	-0.3	-0.85		-1.15	-0.975	1.15	0.975		-0.925	-0.575	0.925	0.575		-2.425	-0.425	2.425	0.425
22.95	-1.925	0.4	1.925	-0.4		0.3	0.85	-0.3	-0.85		-1.15	-0.975	1.15	0.975		-0.925	-0.575	0.925	0.575		-2.475	-0.475	2.475	0.475
22.98	-1.925	0.4	1.925	-0.4		0.375	0.85	-0.375	-0.85		-1.15	-0.975	1.15	0.975		-0.925	-0.575	0.925	0.575		-2.475	-0.475	2.475	0.475
23.01	-1.9	0.4	1.9	-0.4		0.375	0.85	-0.375	-0.85		-1.325	-1.075	1.325	1.075		-0.925	-0.575	0.925	0.575		-2.475	-0.475	2.475	0.475
23.04	-1.9	0.4	1.9	-0.4		0.375	0.85	-0.375	-0.85		-1.325	-1.075	1.325	1.075		-0.925	-0.575	0.925	0.575		-2.525	-0.525	2.525	0.525
23.07	-1.9	0.4	1.9	-0.4		0.4	0.8	-0.4	-0.8		-1.325	-1.075	1.325	1.075		-0.925	-0.575	0.925	0.575		-2.525	-0.525	2.525	0.525
23.1	-1.875	0.4	1.875	-0.4		0.4	0.8	-0.4	-0.8		-1.625	-1.25	1.625	1.25		-0.925	-0.575	0.925	0.575		-2.525	-0.525	2.525	0.525
23.13	-1.875	0.4	1.875	-0.4		0.4	0.8	-0.4	-0.8		-1.625	-1.25	1.625	1.25		-0.925	-0.575	0.925	0.575		-2.55	-0.55	2.55	0.55
23.16	-1.875	0.4	1.875	-0.4		0.425	0.825	-0.425	-0.825		-1.625	-1.25	1.625	1.25		-0.925	-0.575	0.925	0.575		-2.55	-0.55	2.55	0.55
23.19	-1.9	0.425	1.9	-0.425		0.425	0.825	-0.425	-0.825		-1.95	-1.475	1.95	1.475		-0.925	-0.575	0.925	0.575		-2.55	-0.55	2.55	0.55
23.22	-1.9	0.425	1.9	-0.425		0.425	0.825	-0.425	-0.825		-1.95	-1.475	1.95	1.475		-0.925	-0.575	0.925	0.575		-2.55	-0.55	2.55	0.55
23.25	-1.9	0.425	1.9	-0.425		0.4	0.95	-0.4	-0.95		-1.95	-1.475	1.95	1.475		-0.925	-0.575	0.925	0.575		-2.55	-0.55	2.55	0.55
23.28	-1.875	0.475	1.875	-0.475		0.4	0.95	-0.4	-0.95		-2.025	-1.475	2.025	1.475		-0.925	-0.575	0.925	0.575		-2.55	-0.55	2.55	0.55
23.31	-1.875	0.475	1.875	-0.475		0.4	0.95	-0.4	-0.95		-2.025	-1.475	2.025	1.475		-0.925	-0.575	0.925	0.575		-2.55	-0.55	2.55	0.55
23.34	-1.875	0.475	1.875	-0.475		0.35	1	-0.35	-1		-2.025	-1.475	2.025	1.475		-0.925	-0.575	0.925	0.575		-2.55	-0.55	2.55	0.55
23.37	-1.85	0.65	1.85	-0.65		0.35	1	-0.35	-1		-1.875	-1.35	1.875	1.35		-0.925	-0.575	0.925	0.575		-2.55	-0.55	2.55	0.55
23.4	-1.85	0.65	1.85	-0.65		0.35	1	-0.35	-1		-1.875	-1.35	1.875	1.35		-0.925	-0.575	0.925	0.575		-2.55	-0.55	2.55	0.55
23.43	-1.85	0.65	1.85	-0.65		0.375	1.075	-0.375	-1.075		-1.875	-1.35	1.875	1.35		-0.925	-0.575	0.925	0.575		-2.55	-0.55	2.55	0.55
23.46	-1.85	0.725	1.85	-0.725		0.375	1.075	-0.375	-1.075		-1.55	-1.125	1.55	1.125		-0.925	-0.575	0.925	0.575		-2.55	-0.55	2.55	0.55
23.49	-1.85	0.725	1.85	-0.725		0.375	1.075	-0.375	-1.075		-1.55	-1.125	1.55	1.125		-0.925	-0.575	0.925	0.575		-2.55	-0.55	2.55	0.55
23.52	-1.85	0.725	1.85	-0.725		0.425	1.075	-0.425	-1.075		-1.55	-1.125	1.55	1.125		-0.925	-0.575	0.925	0.575		-2.55	-0.55	2.55	0.55
23.55	-1.875	0.875	1.875	-0.875		0.425	1.075	-0.425	-1.075		-1.3	-1.025	1.3	1.025		-0.925	-0.575	0.925	0.575		-2.55	-0.55	2.55	0.55
23.58	-1.875	0.875	1.875	-0.875		0.425	1.075	-0.425	-1.075		-1.3	-1.025	1.3	1.025		-0.925	-0.575	0.925	0.575		-2.55	-0.55	2.55	0.55
23.61	-1.875	0.875	1.875	-0.875		0.55	1.025	-0.55	-1.025		-1.3	-1.025	1.3	1.025		-0.925	-0.575	0.925	0.575		-2.55	-0.55	2.55	0.55
23.64	-1.9	1.025	1.9	-1.025		0.55	1.025	-0.55	-1.025		-1.175	-0.95	1.175	0.95		-0.925	-0.575	0.925	0.575		-2.55	-0.525	2.55	0.525
23.67	-1.9	1.025	1.9	-1.025		0.55	1.025	-0.55	-1.025		-1.175	-0.95	1.175	0.95		-0.925	-0.575	0.925	0.575		-2.55	-0.525	2.55	0.525
23.7	-1.9	1.025	1.9	-1.025		0.6	0.875	-0.6	-0.875		-1.175	-0.95	1.175	0.95		-0.925	-0.575	0.925	0.575		-2.55	-0.525	2.55	0.525
23.73	-2	1.1	2	-1.1		0.6	0.875	-0.6	-0.875		-1.1	-0.775	1.1	0.775		-0.925	-0.575	0.925	0.575		-2.55	-0.525	2.55	0.525
23.76	-2	1.1	2	-1.1		0.6	0.875	-0.6	-0.875		-1.1	-0.775	1.1	0.775		-0.925	-0.575	0.925	0.575		-2.55	-0.525	2.55	0.525
23.79	-2.025	1.175	2.025	-1.175		0.6	0.875	-0.6	-0.875		-1.1	-0.775	1.1	0.775		-0.925	-0.575	0.925	0.575		-2.55	-0.525	2.55	0.525
23.82	-2.025	1.175	2.025	-1.175		0.6	0.875	-0.6	-0.875		-1.075	-0.75	1.075	0.75		-0.925	-0.575	0.925	0.575		-2.55	-0.525	2.55	0.525
23.85	-2.025	1.175	2.025	-1.175		0.6	0.875	-0.6	-0.875		-1.075	-0.75	1.075	0.75		-0.925	-0.575	0.925	0.575		-2.55	-0.525	2.55	0.525
23.88	-2.05	1.25	2.05	-1.25		0.6	0.9	-0.6	-0.9		-1.075	-0.75	1.075	0.75		-0.925	-0.575	0.925	0.575		-2.55	-0.525	2.55	0.525
23.91	-2.05	1.25	2.05	-1.25		0.6	0.9	-0.6	-0.9		-1	-0.675	1	0.675		-0.925	-0.575	0.925	0.575		-2.55	-0.525	2.55	0.525
23.94	-2.05	1.25	2.05	-1.25		0.6	0.9	-0.6	-0.9		-1	-0.675	1	0.675		-0.925	-0.575	0.925	0.575		-2.55	-0.525	2.55	0.525
23.97	-2.075	1.275	2.075	-1.275		0.55	0.925	-0.55	-0.925		-1	-0.675	1	0.675		-0.925	-0.575	0.925	0.575		-2.55	-0.525	2.55	0.525
24	-2.075	1.275	2.075	-1.275		0.55	0.925	-0.55	-0.925		-0.95	-0.65	0.95	0.65		-0.925	-0.575	0.925	0.575		-2.55	-0.525	2.55	0.525
24.03	-2.075	1.275	2.075	-1.275		0.55	0.925	-0.55	-0.925		-0.95	-0.65	0.95	0.65		-0.925	-0.575	0.925	0.575		-2.55	-0.525	2.55	0.525
24.06	-2.075	1.25	2.075	-1.25		0.5	1.05	-0.5	-1.05		-0.95	-0.65	0.95	0.65		-0.925	-0.575	0.925	0.575		-2.55	-0.525	2.55	0.525
24.09	-2.075	1.25	2.075	-1.25		0.5	1.05	-0.5	-1.05		-0.925	-0.65	0.925	0.65		-0.925	-0.575	0.925	0.575		-2.55	-0.525	2.55	0.525
24.12	-2.075	1.25	2.075	-1.25		0.5	1.05	-0.5	-1.05		-0.925	-0.65	0.925	0.65		-0.925	-0.575	0.925	0.575		-2.55	-0.525	2.55	0.525
24.15	-2.075	1.25	2.075	-1.25		0.35	1.125	-0.35	-1.125		-0.925	-0.65	0.925	0.65		-0.925	-0.575	0.925	0.575		-2.55	-0.525	2.55	0.525
24.18	-2.075	1.25	2.075	-1.25		0.35	1.125	-0.35	-1.125		-0.875	-0.575	0.875	0.575		-0.925	-0.575	0.925	0.575		-2.525	-0.525	2.525	0.525
24.21	-2.025	1.2	2.025	-1.2		0.225	1.225	-0.225	-1.225		-0.875	-0.575	0.875	0.575		-0.925	-0.575	0.925	0.575		-2.525	-0.525	2.525	0.525
24.24	-2.025	1.2	2.025	-1.2		0.225	1.225	-0.225	-1.225		-0.875	-0.575	0.875	0.575		-0.925	-0.575	0.925	0.575		-2.525	-0.525	2.525	0.525
24.27	-2.025	1.2	2.025	-1.2		0.225	1.225	-0.225	-1.225		-0.8	-0.5	0.8	0.5		-0.925	-0.575	0.925	0.575		-2.525	-0.525	2.525	0.525
24.3	-2.025	1.2	2.025	-1.2		0.175	1.375	-0.175	-1.375		-0.8	-0.5	0.8	0.5		-0.925	-0.575	0.925	0.575		-2.525	-0.525	2.525	0.525
24.33	-2.025	1.2	2.025	-1.2		0.175	1.375	-0.175	-1.375		-0.8	-0.5	0.8	0.5		-0.925	-0.575	0.925	0.575		-2.525	-0.525	2.525	0.525
24.36	-2.025	1.2	2.025	-1.2		0.175	1.375	-0.175	-1.375		-0.75	-0.475	0.75	0.475		-0.925	-0.575	0.925	0.575		-2.525	-0.525	2.525	0.525
24.39	-2.025	1.175	2.025	-1.175		0.15	1.45	-0.15	-1.45		-0.75	-0.475	0.75	0.475		-0.925	-0.575	0.925	0.575		-2.525	-0.525	2.525	0.525
24.42	-2.025	1.175	2.025	-1.175		0.15	1.45	-0.15	-1.45		-0.75	-0.475	0.75	0.475		-0.925	-0.575	0.925	0.575		-2.525	-0.525	2.525	0.525
24.45	-2.025	1.175	2.025	-1.175		0.15	1.45	-0.15	-1.45		-0.55	-0.35	0.55	0.35		-0.925	-0.575	0.925	0.575		-2.525	-0.525	2.525	0.525
24.48	-2.025	1.15	2.025	-1.15		0.1	1.5	-0.1	-1.5		-0.55	-0.35	0.55	0.35		-0.925	-0.575	0.925	0.575		-2.525	-0.525	2.525	0.525
24.51	-2.025	1.15	2.025	-1.15		0.1	1.5	-0.1	-1.5		-0.55	-0.35	0.55	0.35		-0.925	-0.575	0.925	0.575		-2.525	-0.525	2.525	0.525
24.54	-2.025	1.15	2.025	-1.15		0.1	1.5	-0.1	-1.5		-0.45	-0.275	0.45	0.275		-0.925	-0.575	0.925	0.575		-2.525	-0.525	2.525	0.525
24.57	-2	1.075	2	-1.075		0.075	1.55	-0.075	-1.55		-0.45	-0.275	0.45	0.275		-0.925	-0.575	0.925	0.575		-2.525	-0.525	2.525	0.525
24.6	-2	1.075	2	-1.075		0.075	1.55	-0.075	-1.55		-0.45	-0.275	0.45	0.275		-0.925	-0.575	0.925	0.575		-2.525	-0.525	2.525	0.525
24.63	-2	1.075	2	-1.075		0.075	1.55	-0.075	-1.55		-0.4	-0.25	0.4	0.25		-0.925	-0.575	0.925	0.575		-2.525	-0.525	2.525	0.525
24.66	-2	1.075	2	-1.075		0.05	1.575	-0.05	-1.575		-0.4	-0.25	0.4	0.25		-0.925	-0.575	0.925	0.575		-2.525	-0.525	2.525	0.525
24.69	-2	1.075	2	-1.075		0.05	1.575	-0.05	-1.575		-0.4	-0.25	0.4	0.25		-0.925	-0.575	0.925	0.575		-2.525	-0.525	2.525	0.525
24.72	-2	1.075	2	-1.075		0.05	1.575	-0.05	-1.575		-0.275	-0.15	0.275	0.15		-0.925	-0.575	0.925	0.575		-2.525	-0.525	2.525	0.525
24.75	-2	1.075	2	-1.075		-0.025	1.55	0.025	-1.55		-0.275	-0.15	0.275	0.15		-0.925	-0.575	0.925	0.575		-2.525	-0.525	2.525	0.525
24.78	-2	1.075	2	-1.075		-0.025	1.55	0.025	-1.55		-0.2	-0.125	0.2	0.125		-0.925	-0.575	0.925	0.575		-2.525	-0.525	2.525	0.525
24.81	-2	1.075	2	-1.075		-0.025	1.55	0.025	-1.55		-0.2	-0.125	0.2	0.125		-0.925	-0.575	0.925	0.575		-2.525	-0.525	2.525	0.525
24.84	-2.025	1.15	2.025	-1.15		-0.025	1.55	0.025	-1.55		-0.2	-0.125	0.2	0.125		-0.925	-0.575	0.925	0.575		-2.525	-0.525	2.525	0.525
24.87	-2.025	1.15	2.025	-1.15		-0.025	1.55	0.025	-1.55		-0.175	-0.125	0.175	0.125		-0.925	-0.575	0.925	0.575		-2.525	-0.525	2.525	0.525
24.9	-2.025	1.15	2.025	-1.15		-0.025	1.575	0.025	-1.575		-0.175	-0.125	0.175	0.125		-0.925	-0.575	0.925	0.575		-2.525	-0.525	2.525	0.525
24.93	-2.075	1.325	2.075	-1.325		-0.025	1.575	0.025	-1.575		-0.175	-0.125	0.175	0.125		-0.925	-0.575	0.925	0.575		-2.525	-0.525	2.525	0.525
24.96	-2.075	1.325	2.075	-1.325		0	1.675	0	-1.675		-0.125	-0.075	0.125	0.075		-0.925	-0.575	0.925	0.575		-2.525	-0.525	2.525	0.525
24.99	-2.125	1.45	2.125	-1.45		0	1.675	0	-1.675		-0.125	-0.075	0.125	0.075		-0.925	-0.575	0.925	0.575		-2.525	-0.525	2.525	0.525
25.02	-2.125	1.45	2.125	-1.45		0	1.675	0	-1.675		-0.125	-0.075	0.125	0.075		-0.925	-0.575	0.925	0.575		-2.525	-0.525	2.525	0.525
25.05	-2.125	1.45	2.125	-1.45		0	1.725	0	-1.725		-0.1	-0.075	0.1	0.075		-0.925	-0.575	0.925	0.575		-2.525	-0.525	2.525	0.525
25.08	-2.2	1.575	2.2	-1.575		0	1.725	0	-1.725		-0.1	-0.075	0.1	0.075		-0.925	-0.575	0.925	0.575		-2.525	-0.525	2.525	0.525
25.11	-2.2	1.575	2.2	-1.575		0.05	1.775	-0.05	-1.775		-0.1	-0.075	0.1	0.075		-0.925	-0.575	0.925	0.575		-2.525	-0.525	2.525	0.525
25.14	-2.2	1.575	2.2	-1.575		0.05	1.775	-0.05	-1.775		-0.05	-0.05	0.05	0.05		-0.925	-0.575	0.925	0.575		-2.525	-0.525	2.525	0.525
25.17	-2.225	1.6	2.225	-1.6		0.05	1.775	-0.05	-1.775		-0.05	-0.05	0.05	0.05		-0.925	-0.575	0.925	0.575		-2.525	-0.525	2.525	0.525
25.2	-2.225	1.6	2.225	-1.6		0.3	1.95	-0.3	-1.95		-0.05	-0.05	0.05	0.05		-0.925	-0.575	0.925	0.575		-2.525	-0.525	2.525	0.525
25.23	-2.225	1.6	2.225	-1.6		0.3	1.95	-0.3	-1.95		-0.025	-0.025	0.025	0.025		-0.925	-0.575	0.925	0.575		-2.525	-0.525	2.525	0.525
25.26	-2.225	1.7	2.225	-1.7		0.3	1.95	-0.3	-1.95		-0.025	-0.025	0.025	0.025		-0.925	-0.575	0.925	0.575		-2.525	-0.525	2.525	0.525
25.29	-2.225	1.7	2.225	-1.7		0.45	2	-0.45	-2		-0.025	-0.025	0.025	0.025		-0.925	-0.575	0.925	0.575		-2.525	-0.525	2.525	0.525
25.32	-2.225	1.7	2.225	-1.7		0.45	2	-0.45	-2		0	-0.025	0	0.025		-0.925	-0.575	0.925	0.575		-2.525	-0.525	2.525	0.525
25.35	-2.275	1.75	2.275	-1.75		0.45	2	-0.45	-2		0	-0.025	0	0.025		-0.925	-0.575	0.925	0.575		-2.525	-0.525	2.525	0.525
25.38	-2.275	1.75	2.275	-1.75		0.45	2	-0.45	-2		0	-0.025	0	0.025		-0.925	-0.575	0.925	0.575		-2.525	-0.525	2.525	0.525
25.41	-2.275	1.75	2.275	-1.75		0.5	2.075	-0.5	-2.075		0.075	-0.025	-0.075	0.025		-0.925	-0.575	0.925	0.575		-2.525	-0.525	2.525	0.525
25.44	-2.25	1.675	2.25	-1.675		0.5	2.075	-0.5	-2.075		0.075	-0.025	-0.075	0.025		-0.925	-0.575	0.925	0.575		-2.525	-0.525	2.525	0.525
25.47	-2.25	1.675	2.25	-1.675		0.625	2.125	-0.625	-2.125		0.075	-0.025	-0.075	0.025		-0.925	-0.575	0.925	0.575		-2.525	-0.525	2.525	0.525
25.5	-2.25	1.675	2.25	-1.675		0.625	2.125	-0.625	-2.125		0.15	-0.025	-0.15	0.025		-0.925	-0.575	0.925	0.575		-2.525	-0.525	2.525	0.525
25.53	-2.15	1.6	2.15	-1.6		0.625	2.125	-0.625	-2.125		0.15	-0.025	-0.15	0.025		-0.925	-0.575	0.925	0.575		-2.525	-0.525	2.525	0.525
25.56	-2.15	1.6	2.15	-1.6		0.775	2.2	-0.775	-2.2		0.15	-0.025	-0.15	0.025		-0.925	-0.575	0.925	0.575		-2.525	-0.55	2.525	0.55
25.59	-2.15	1.6	2.15	-1.6		0.775	2.2	-0.775	-2.2		0.2	-0.025	-0.2	0.025		-0.925	-0.575	0.925	0.575		-2.525	-0.55	2.525	0.55
25.62	-2.075	1.55	2.075	-1.55		0.775	2.2	-0.775	-2.2		0.2	-0.025	-0.2	0.025		-0.925	-0.575	0.925	0.575		-2.525	-0.55	2.525	0.55
25.65	-2.075	1.55	2.075	-1.55		0.95	2.25	-0.95	-2.25		0.2	-0.025	-0.2	0.025		-0.925	-0.575	0.925	0.575		-2.55	-0.55	2.55	0.55
25.68	-2.075	1.55	2.075	-1.55		0.95	2.25	-0.95	-2.25		0.25	-0.025	-0.25	0.025		-0.925	-0.575	0.925	0.575		-2.55	-0.55	2.55	0.55
25.71	-2.1	1.4	2.1	-1.4		0.95	2.25	-0.95	-2.25		0.25	-0.025	-0.25	0.025		-0.925	-0.575	0.925	0.575		-2.55	-0.55	2.55	0.55
25.74	-2.1	1.4	2.1	-1.4		0.95	2.25	-0.95	-2.25		0.25	-0.025	-0.25	0.025		-0.925	-0.575	0.925	0.575		-2.575	-0.55	2.575	0.55
25.77	-2.1	1.4	2.1	-1.4		1.075	2.325	-1.075	-2.325		0.275	-0.025	-0.275	0.025		-0.925	-0.575	0.925	0.575		-2.575	-0.55	2.575	0.55
25.8	-2.1	1.4	2.1	-1.4		1.075	2.325	-1.075	-2.325		0.275	-0.025	-0.275	0.025		-0.925	-0.575	0.925	0.575		-2.575	-0.55	2.575	0.55
25.83	-2.125	1.175	2.125	-1.175		1.075	2.325	-1.075	-2.325		0.3	-0.025	-0.3	0.025		-0.925	-0.575	0.925	0.575		-2.575	-0.525	2.575	0.525
25.86	-2.125	1.175	2.125	-1.175		1.25	2.425	-1.25	-2.425		0.3	-0.025	-0.3	0.025		-0.925	-0.575	0.925	0.575		-2.575	-0.525	2.575	0.525
25.89	-2.125	1.175	2.125	-1.175		1.25	2.425	-1.25	-2.425		0.3	-0.025	-0.3	0.025		-0.925	-0.575	0.925	0.575		-2.575	-0.525	2.575	0.525
25.92	-2.125	0.9	2.125	-0.9		1.4	2.475	-1.4	-2.475		0.325	-0.025	-0.325	0.025		-0.925	-0.575	0.925	0.575		-2.55	-0.525	2.55	0.525
25.95	-2.125	0.9	2.125	-0.9		1.4	2.475	-1.4	-2.475		0.325	-0.025	-0.325	0.025		-0.925	-0.575	0.925	0.575		-2.55	-0.525	2.55	0.525
25.98	-2.125	0.9	2.125	-0.9		1.4	2.475	-1.4	-2.475		0.325	-0.025	-0.325	0.025		-0.925	-0.575	0.925	0.575		-2.55	-0.525	2.55	0.525
26.01	-2.05	0.75	2.05	-0.75		1.4	2.475	-1.4	-2.475		0.35	-0.05	-0.35	0.05		-0.925	-0.575	0.925	0.575		-2.55	-0.525	2.55	0.525
26.04	-2.05	0.75	2.05	-0.75		1.45	2.425	-1.45	-2.425		0.35	-0.05	-0.35	0.05		-0.925	-0.575	0.925	0.575		-2.55	-0.525	2.55	0.525
26.07	-2.05	0.75	2.05	-0.75		1.45	2.425	-1.45	-2.425		0.35	-0.05	-0.35	0.05		-0.925	-0.575	0.925	0.575		-2.55	-0.525	2.55	0.525
26.1	-2	0.75	2	-0.75		1.525	2.2	-1.525	-2.2		0.35	-0.05	-0.35	0.05		-0.925	-0.575	0.925	0.575		-2.55	-0.5	2.55	0.5
26.13	-2	0.75	2	-0.75		1.525	2.2	-1.525	-2.2		0.35	-0.05	-0.35	0.05		-0.925	-0.575	0.925	0.575		-2.55	-0.5	2.55	0.5
26.16	-2	0.75	2	-0.75		1.525	2.2	-1.525	-2.2		0.35	-0.05	-0.35	0.05		-0.925	-0.575	0.925	0.575		-2.55	-0.5	2.55	0.5
26.19	-1.975	0.625	1.975	-0.625		1.525	1.85	-1.525	-1.85		0.35	-0.125	-0.35	0.125		-0.925	-0.575	0.925	0.575		-2.55	-0.5	2.55	0.5
26.22	-1.975	0.625	1.975	-0.625		1.525	1.85	-1.525	-1.85		0.35	-0.125	-0.35	0.125		-0.925	-0.575	0.925	0.575		-2.55	-0.5	2.55	0.5
26.25	-1.975	0.625	1.975	-0.625		1.525	1.85	-1.525	-1.85		0.35	-0.125	-0.35	0.125		-0.925	-0.575	0.925	0.575		-2.55	-0.5	2.55	0.5
26.28	-1.9	0.5	1.9	-0.5		1.625	1.725	-1.625	-1.725		0.35	-0.15	-0.35	0.15		-0.925	-0.575	0.925	0.575		-2.55	-0.5	2.55	0.5
26.31	-1.9	0.5	1.9	-0.5		1.625	1.725	-1.625	-1.725		0.35	-0.15	-0.35	0.15		-0.925	-0.575	0.925	0.575		-2.55	-0.5	2.55	0.5
26.34	-1.9	0.5	1.9	-0.5		1.625	1.725	-1.625	-1.725		0.35	-0.15	-0.35	0.15		-0.925	-0.575	0.925	0.575		-2.55	-0.5	2.55	0.5
26.37	-1.775	0.4	1.775	-0.4		1.625	1.725	-1.625	-1.725		0.35	-0.15	-0.35	0.15		-0.925	-0.575	0.925	0.575		-2.55	-0.5	2.55	0.5
26.4	-1.775	0.4	1.775	-0.4		1.65	1.55	-1.65	-1.55		0.35	-0.15	-0.35	0.15		-0.925	-0.575	0.925	0.575		-2.55	-0.5	2.55	0.5
26.43	-1.775	0.4	1.775	-0.4		1.65	1.55	-1.65	-1.55		0.35	-0.15	-0.35	0.15		-0.925	-0.575	0.925	0.575		-2.55	-0.5	2.55	0.5
26.46	-1.7	0.3	1.7	-0.3		1.65	1.6	-1.65	-1.6		0.375	-0.175	-0.375	0.175		-0.925	-0.575	0.925	0.575		-2.55	-0.5	2.55	0.5
26.49	-1.7	0.3	1.7	-0.3		1.65	1.6	-1.65	-1.6		0.375	-0.175	-0.375	0.175		-0.925	-0.575	0.925	0.575		-2.55	-0.5	2.55	0.5
26.52	-1.7	0.3	1.7	-0.3		1.65	1.6	-1.65	-1.6		0.375	-0.175	-0.375	0.175		-0.925	-0.575	0.925	0.575		-2.55	-0.5	2.55	0.5
26.55	-1.65	0.125	1.65	-0.125		1.65	1.7	-1.65	-1.7		0.375	-0.2	-0.375	0.2		-0.925	-0.575	0.925	0.575		-2.55	-0.5	2.55	0.5
26.58	-1.65	0.125	1.65	-0.125		1.65	1.7	-1.65	-1.7		0.375	-0.2	-0.375	0.2		-0.925	-0.575	0.925	0.575		-2.55	-0.5	2.55	0.5
26.61	-1.65	0.125	1.65	-0.125		1.65	1.7	-1.65	-1.7		0.375	-0.2	-0.375	0.2		-0.925	-0.575	0.925	0.575		-2.55	-0.5	2.55	0.5
26.64	-1.575	0	1.575	0		1.65	1.725	-1.65	-1.725		0.375	-0.225	-0.375	0.225		-0.925	-0.575	0.925	0.575		-2.55	-0.5	2.55	0.5
26.67	-1.575	0	1.575	0		1.65	1.725	-1.65	-1.725		0.375	-0.225	-0.375	0.225		-0.925	-0.575	0.925	0.575		-2.55	-0.5	2.55	0.5
26.7	-1.575	0	1.575	0		1.65	1.725	-1.65	-1.725		0.375	-0.225	-0.375	0.225		-0.925	-0.575	0.925	0.575		-2.55	-0.5	2.55	0.5
26.73	-1.525	-0.15	1.525	0.15		1.575	1.5	-1.575	-1.5		0.375	-0.3	-0.375	0.3		-0.925	-0.575	0.925	0.575		-2.55	-0.5	2.55	0.5
26.76	-1.525	-0.15	1.525	0.15		1.575	1.5	-1.575	-1.5		0.375	-0.3	-0.375	0.3		-0.925	-0.575	0.925	0.575		-2.55	-0.5	2.55	0.5
26.79	-1.525	-0.15	1.525	0.15		1.575	1.5	-1.575	-1.5		0.375	-0.3	-0.375	0.3		-0.925	-0.575	0.925	0.575		-2.55	-0.5	2.55	0.5
26.82	-1.475	-0.225	1.475	0.225		1.1	0.925	-1.1	-0.925		0.35	-0.35	-0.35	0.35		-0.925	-0.575	0.925	0.575		-2.55	-0.5	2.55	0.5
26.85	-1.475	-0.225	1.475	0.225		1.1	0.925	-1.1	-0.925		0.35	-0.35	-0.35	0.35		-0.925	-0.575	0.925	0.575		-2.55	-0.5	2.55	0.5
26.88	-1.475	-0.225	1.475	0.225		1.1	0.925	-1.1	-0.925		0.275	-0.425	-0.275	0.425		-0.925	-0.575	0.925	0.575		-2.55	-0.5	2.55	0.5
26.91	-1.475	-0.225	1.475	0.225		0.775	0.6	-0.775	-0.6		0.275	-0.425	-0.275	0.425		-0.925	-0.575	0.925	0.575		-2.55	-0.5	2.55	0.5
26.94	-1.475	-0.225	1.475	0.225		0.775	0.6	-0.775	-0.6		0.275	-0.425	-0.275	0.425		-0.925	-0.575	0.925	0.575		-2.55	-0.5	2.55	0.5
26.97	-1.45	-0.275	1.45	0.275		0.775	0.6	-0.775	-0.6		0.125	-0.525	-0.125	0.525		-0.925	-0.575	0.925	0.575		-2.55	-0.5	2.55	0.5
27	-1.45	-0.275	1.45	0.275		0.65	0.4	-0.65	-0.4		0.125	-0.525	-0.125	0.525		-0.925	-0.575	0.925	0.575		-2.55	-0.5	2.55	0.5
27.03	-1.45	-0.275	1.45	0.275		0.65	0.4	-0.65	-0.4		0.125	-0.525	-0.125	0.525		-0.925	-0.575	0.925	0.575		-2.55	-0.5	2.55	0.5
27.06	-1.45	-0.275	1.45	0.275		0.525	0.125	-0.525	-0.125		-0.1	-0.675	0.1	0.675		-0.925	-0.575	0.925	0.575		-2.55	-0.475	2.55	0.475
27.09	-1.425	-0.425	1.425	0.425		0.525	0.125	-0.525	-0.125		-0.1	-0.675	0.1	0.675		-0.925	-0.575	0.925	0.575		-2.55	-0.475	2.55	0.475
27.12	-1.425	-0.425	1.425	0.425		0.525	0.125	-0.525	-0.125		-0.1	-0.675	0.1	0.675		-0.925	-0.575	0.925	0.575		-2.55	-0.475	2.55	0.475
27.15	-1.425	-0.425	1.425	0.425		0.425	-0.05	-0.425	0.05		-0.325	-0.775	0.325	0.775		-0.925	-0.575	0.925	0.575		-2.4	-0.35	2.4	0.35
27.18	-1.425	-0.325	1.425	0.325		0.425	-0.05	-0.425	0.05		-0.325	-0.775	0.325	0.775		-0.925	-0.575	0.925	0.575		-2.4	-0.35	2.4	0.35
27.21	-1.425	-0.325	1.425	0.325		0.425	-0.05	-0.425	0.05		-0.325	-0.775	0.325	0.775		-0.925	-0.575	0.925	0.575		-2.4	-0.35	2.4	0.35
27.24	-1.425	-0.2	1.425	0.2		0.25	-0.2	-0.25	0.2		-0.6	-0.925	0.6	0.925		-0.925	-0.575	0.925	0.575		-2.15	-0.2	2.15	0.2
27.27	-1.425	-0.2	1.425	0.2		0.25	-0.2	-0.25	0.2		-0.6	-0.925	0.6	0.925		-0.925	-0.575	0.925	0.575		-2.15	-0.2	2.15	0.2
27.3	-1.425	-0.2	1.425	0.2		0.25	-0.2	-0.25	0.2		-0.6	-0.925	0.6	0.925		-0.925	-0.575	0.925	0.575		-2.15	-0.2	2.15	0.2
27.33	-1.425	-0.2	1.425	0.2		0.1	-0.275	-0.1	0.275		-0.725	-0.95	0.725	0.95		-0.925	-0.575	0.925	0.575		-2.05	-0.175	2.05	0.175
27.36	-1.425	-0.2	1.425	0.2		0.1	-0.275	-0.1	0.275		-0.725	-0.95	0.725	0.95		-0.925	-0.575	0.925	0.575		-2.05	-0.175	2.05	0.175
27.39	-1.425	-0.2	1.425	0.2		0.1	-0.275	-0.1	0.275		-0.725	-0.95	0.725	0.95		-0.925	-0.575	0.925	0.575		-2.05	-0.175	2.05	0.175
27.42	-1.425	-0.2	1.425	0.2		0.1	-0.275	-0.1	0.275		-0.725	-0.95	0.725	0.95		-0.925	-0.575	0.925	0.575		-2	-0.175	2	0.175
27.45	-1.425	-0.2	1.425	0.2		0.025	-0.325	-0.025	0.325		-0.725	-0.95	0.725	0.95		-0.925	-0.575	0.925	0.575		-2	-0.175	2	0.175
27.48	-1.425	-0.2	1.425	0.2		0.025	-0.325	-0.025	0.325		-0.725	-0.95	0.725	0.95		-0.925	-0.575	0.925	0.575		-2	-0.175	2	0.175
27.51	-1.425	-0.2	1.425	0.2		-0.075	-0.4	0.075	0.4		-0.775	-0.975	0.775	0.975		-0.925	-0.575	0.925	0.575		-1.975	-0.2	1.975	0.2
27.54	-1.425	-0.2	1.425	0.2		-0.075	-0.4	0.075	0.4		-0.775	-0.975	0.775	0.975		-0.925	-0.575	0.925	0.575		-1.975	-0.2	1.975	0.2
27.57	-1.425	-0.2	1.425	0.2		-0.075	-0.4	0.075	0.4		-0.775	-0.975	0.775	0.975		-0.925	-0.575	0.925	0.575		-1.975	-0.2	1.975	0.2
27.6	-1.45	-0.175	1.45	0.175		-0.15	-0.425	0.15	0.425		-0.775	-0.975	0.775	0.975		-0.925	-0.575	0.925	0.575		-1.95	-0.25	1.95	0.25
27.63	-1.45	-0.175	1.45	0.175		-0.15	-0.425	0.15	0.425		-0.775	-0.975	0.775	0.975		-0.925	-0.575	0.925	0.575		-1.95	-0.25	1.95	0.25
27.66	-1.45	-0.175	1.45	0.175		-0.15	-0.425	0.15	0.425		-0.775	-0.975	0.775	0.975		-0.925	-0.575	0.925	0.575		-1.95	-0.25	1.95	0.25
27.69	-1.475	-0.175	1.475	0.175		-0.275	-0.475	0.275	0.475		-0.775	-0.975	0.775	0.975		-0.925	-0.575	0.925	0.575		-1.95	-0.3	1.95	0.3
27.72	-1.475	-0.175	1.475	0.175		-0.275	-0.475	0.275	0.475		-0.775	-0.975	0.775	0.975		-0.925	-0.575	0.925	0.575		-1.95	-0.3	1.95	0.3
27.75	-1.475	-0.175	1.475	0.175		-0.275	-0.475	0.275	0.475		-0.775	-0.975	0.775	0.975		-0.925	-0.575	0.925	0.575		-1.975	-0.325	1.975	0.325
27.78	-1.5	-0.125	1.5	0.125		-0.45	-0.525	0.45	0.525		-0.775	-0.925	0.775	0.925		-0.925	-0.575	0.925	0.575		-1.975	-0.325	1.975	0.325
27.81	-1.5	-0.125	1.5	0.125		-0.45	-0.525	0.45	0.525		-0.775	-0.925	0.775	0.925		-0.925	-0.575	0.925	0.575		-1.975	-0.325	1.975	0.325
27.84	-1.5	-0.125	1.5	0.125		-0.45	-0.525	0.45	0.525		-0.75	-0.9	0.75	0.9		-0.925	-0.575	0.925	0.575		-2	-0.35	2	0.35
27.87	-1.525	-0.05	1.525	0.05		-0.625	-0.5	0.625	0.5		-0.75	-0.9	0.75	0.9		-0.925	-0.575	0.925	0.575		-2	-0.35	2	0.35
27.9	-1.525	-0.05	1.525	0.05		-0.625	-0.5	0.625	0.5		-0.75	-0.9	0.75	0.9		-0.925	-0.575	0.925	0.575		-2	-0.35	2	0.35
27.93	-1.525	-0.05	1.525	0.05		-0.625	-0.5	0.625	0.5		-0.75	-0.9	0.75	0.9		-0.925	-0.575	0.925	0.575		-2	-0.35	2	0.35
27.96	-1.575	0.075	1.575	-0.075		-0.9	-0.45	0.9	0.45		-0.75	-0.875	0.75	0.875		-0.925	-0.575	0.925	0.575		-2	-0.35	2	0.35
27.99	-1.575	0.075	1.575	-0.075		-0.9	-0.45	0.9	0.45		-0.75	-0.875	0.75	0.875		-0.925	-0.575	0.925	0.575		-2	-0.35	2	0.35
28.02	-1.575	0.075	1.575	-0.075		-0.9	-0.45	0.9	0.45		-0.75	-0.85	0.75	0.85		-0.925	-0.575	0.925	0.575		-2.025	-0.35	2.025	0.35
28.05	-1.625	0.15	1.625	-0.15		-1.05	-0.25	1.05	0.25		-0.75	-0.85	0.75	0.85		-0.925	-0.575	0.925	0.575		-2.025	-0.35	2.025	0.35
28.08	-1.625	0.15	1.625	-0.15		-1.05	-0.25	1.05	0.25		-0.75	-0.85	0.75	0.85		-0.925	-0.575	0.925	0.575		-2.025	-0.35	2.025	0.35
28.11	-1.625	0.15	1.625	-0.15		-1.05	-0.25	1.05	0.25		-0.75	-0.85	0.75	0.85		-0.925	-0.575	0.925	0.575		-2.05	-0.375	2.05	0.375
28.14	-1.75	0.275	1.75	-0.275		-1.2	-0.1	1.2	0.1		-0.8	-0.825	0.8	0.825		-0.925	-0.575	0.925	0.575		-2.05	-0.375	2.05	0.375
28.17	-1.75	0.275	1.75	-0.275		-1.2	-0.1	1.2	0.1		-0.8	-0.825	0.8	0.825		-0.925	-0.575	0.925	0.575		-2.05	-0.375	2.05	0.375
28.2	-1.75	0.275	1.75	-0.275		-1.2	-0.1	1.2	0.1		-0.85	-0.825	0.85	0.825		-0.925	-0.575	0.925	0.575		-2.1	-0.375	2.1	0.375
28.23	-1.85	0.4	1.85	-0.4		-1.375	-0.025	1.375	0.025		-0.85	-0.825	0.85	0.825		-0.925	-0.575	0.925	0.575		-2.1	-0.375	2.1	0.375
28.26	-1.85	0.4	1.85	-0.4		-1.375	-0.025	1.375	0.025		-0.85	-0.825	0.85	0.825		-0.925	-0.575	0.925	0.575		-2.1	-0.375	2.1	0.375
28.29	-1.85	0.4	1.85	-0.4		-1.375	-0.025	1.375	0.025		-0.85	-0.825	0.85	0.825		-0.925	-0.575	0.925	0.575		-2.125	-0.4	2.125	0.4
28.32	-1.9	0.45	1.9	-0.45		-1.525	0.075	1.525	-0.075		-0.85	-0.825	0.85	0.825		-0.925	-0.575	0.925	0.575		-2.125	-0.4	2.125	0.4
28.35	-1.9	0.45	1.9	-0.45		-1.525	0.075	1.525	-0.075		-0.85	-0.825	0.85	0.825		-0.925	-0.575	0.925	0.575		-2.125	-0.4	2.125	0.4
28.38	-1.9	0.45	1.9	-0.45		-1.525	0.075	1.525	-0.075		-0.85	-0.825	0.85	0.825		-0.925	-0.575	0.925	0.575		-2.2	-0.425	2.2	0.425
28.41	-1.925	0.5	1.925	-0.5		-1.725	0.15	1.725	-0.15		-0.85	-0.825	0.85	0.825		-0.925	-0.575	0.925	0.575		-2.2	-0.425	2.2	0.425
28.44	-1.925	0.5	1.925	-0.5		-1.725	0.15	1.725	-0.15		-0.85	-0.825	0.85	0.825		-0.925	-0.575	0.925	0.575		-2.2	-0.425	2.2	0.425
28.47	-1.925	0.5	1.925	-0.5		-1.725	0.15	1.725	-0.15		-0.85	-0.825	0.85	0.825		-0.925	-0.575	0.925	0.575		-2.3	-0.45	2.3	0.45
28.5	-1.95	0.6	1.95	-0.6		-1.85	0.2	1.85	-0.2		-0.775	-0.775	0.775	0.775		-0.925	-0.575	0.925	0.575		-2.3	-0.45	2.3	0.45
28.53	-1.95	0.6	1.95	-0.6		-1.85	0.2	1.85	-0.2		-0.775	-0.775	0.775	0.775		-0.925	-0.575	0.925	0.575		-2.3	-0.45	2.3	0.45
28.56	-1.95	0.6	1.95	-0.6		-1.85	0.2	1.85	-0.2		-0.725	-0.75	0.725	0.75		-0.925	-0.575	0.925	0.575		-2.325	-0.475	2.325	0.475
28.59	-2.025	0.675	2.025	-0.675		-1.9	0.225	1.9	-0.225		-0.725	-0.75	0.725	0.75		-0.925	-0.575	0.925	0.575		-2.325	-0.475	2.325	0.475
28.62	-2.025	0.675	2.025	-0.675		-1.9	0.225	1.9	-0.225		-0.725	-0.75	0.725	0.75		-0.925	-0.575	0.925	0.575		-2.325	-0.475	2.325	0.475
28.65	-2.025	0.675	2.025	-0.675		-1.9	0.225	1.9	-0.225		-0.725	-0.75	0.725	0.75		-0.925	-0.575	0.925	0.575		-2.35	-0.475	2.35	0.475
28.68	-2.075	0.775	2.075	-0.775		-1.9	0.225	1.9	-0.225		-0.725	-0.75	0.725	0.75		-0.925	-0.575	0.925	0.575		-2.35	-0.475	2.35	0.475
28.71	-2.075	0.775	2.075	-0.775		-1.9	0.225	1.9	-0.225		-0.725	-0.75	0.725	0.75		-0.925	-0.575	0.925	0.575		-2.35	-0.475	2.35	0.475
28.74	-2.075	0.775	2.075	-0.775		-1.9	0.225	1.9	-0.225		-0.725	-0.75	0.725	0.75		-0.925	-0.575	0.925	0.575		-2.375	-0.5	2.375	0.5
28.77	-2.075	0.8	2.075	-0.8		-1.85	0.225	1.85	-0.225		-0.725	-0.75	0.725	0.75		-0.925	-0.575	0.925	0.575		-2.375	-0.5	2.375	0.5
28.8	-2.075	0.8	2.075	-0.8		-1.85	0.225	1.85	-0.225		-0.725	-0.75	0.725	0.75		-0.925	-0.575	0.925	0.575		-2.375	-0.5	2.375	0.5
28.83	-2.075	0.8	2.075	-0.8		-1.85	0.225	1.85	-0.225		-0.725	-0.75	0.725	0.75		-0.925	-0.575	0.925	0.575		-2.4	-0.525	2.4	0.525
28.86	-2.05	0.8	2.05	-0.8		-1.85	0.225	1.85	-0.225		-0.725	-0.725	0.725	0.725		-0.925	-0.575	0.925	0.575		-2.4	-0.525	2.4	0.525
28.89	-2.05	0.8	2.05	-0.8		-1.875	0.225	1.875	-0.225		-0.725	-0.725	0.725	0.725		-0.925	-0.575	0.925	0.575		-2.4	-0.525	2.4	0.525
28.92	-2.05	0.8	2.05	-0.8		-1.875	0.225	1.875	-0.225		-0.725	-0.725	0.725	0.725		-0.925	-0.575	0.925	0.575		-2.4	-0.525	2.4	0.525
28.95	-2.05	0.8	2.05	-0.8		-1.85	0.3	1.85	-0.3		-0.675	-0.7	0.675	0.7		-0.925	-0.575	0.925	0.575		-2.4	-0.525	2.4	0.525
28.98	-2.05	0.8	2.05	-0.8		-1.85	0.3	1.85	-0.3		-0.675	-0.7	0.675	0.7		-0.925	-0.575	0.925	0.575		-2.4	-0.525	2.4	0.525
29.01	-2.05	0.8	2.05	-0.8		-1.85	0.3	1.85	-0.3		-0.525	-0.6	0.525	0.6		-0.925	-0.575	0.925	0.575		-2.425	-0.55	2.425	0.55
29.04	-2.05	0.775	2.05	-0.775		-1.725	0.4	1.725	-0.4		-0.525	-0.6	0.525	0.6		-0.925	-0.575	0.925	0.575		-2.425	-0.55	2.425	0.55
29.07	-2.05	0.775	2.05	-0.775		-1.725	0.4	1.725	-0.4		-0.525	-0.6	0.525	0.6		-0.925	-0.575	0.925	0.575		-2.425	-0.55	2.425	0.55
29.1	-2.05	0.775	2.05	-0.775		-1.725	0.4	1.725	-0.4		-0.35	-0.5	0.35	0.5		-0.95	-0.575	0.95	0.575		-2.45	-0.55	2.45	0.55
29.13	-2.075	0.775	2.075	-0.775		-1.8	0.4	1.8	-0.4		-0.35	-0.5	0.35	0.5		-0.975	-0.575	0.975	0.575		-2.45	-0.55	2.45	0.55
29.16	-2.075	0.775	2.075	-0.775		-1.8	0.4	1.8	-0.4		-0.35	-0.5	0.35	0.5		-1	-0.575	1	0.575		-2.45	-0.55	2.45	0.55
29.19	-2.075	0.775	2.075	-0.775		-1.8	0.4	1.8	-0.4		-0.225	-0.425	0.225	0.425		-1.025	-0.575	1.025	0.575		-2.475	-0.55	2.475	0.55
29.22	-2.05	0.75	2.05	-0.75		-1.85	0.4	1.85	-0.4		-0.225	-0.425	0.225	0.425		-1.025	-0.575	1.025	0.575		-2.475	-0.55	2.475	0.55
29.25	-2.05	0.75	2.05	-0.75		-1.85	0.4	1.85	-0.4		-0.225	-0.425	0.225	0.425		-1.05	-0.575	1.05	0.575		-2.475	-0.55	2.475	0.55
29.28	-2.05	0.75	2.05	-0.75		-1.85	0.4	1.85	-0.4		-0.175	-0.4	0.175	0.4		-1.075	-0.575	1.075	0.575		-2.475	-0.55	2.475	0.55
29.31	-2.075	0.75	2.075	-0.75		-1.875	0.4	1.875	-0.4		-0.175	-0.4	0.175	0.4		-1.1	-0.575	1.1	0.575		-2.475	-0.55	2.475	0.55
29.34	-2.075	0.75	2.075	-0.75		-1.875	0.4	1.875	-0.4		-0.175	-0.4	0.175	0.4		-1.125	-0.575	1.125	0.575		-2.475	-0.55	2.475	0.55
29.37	-2.075	0.725	2.075	-0.725		-1.875	0.4	1.875	-0.4		-0.175	-0.375	0.175	0.375		-1.15	-0.575	1.15	0.575		-2.475	-0.55	2.475	0.55
29.4	-2.075	0.725	2.075	-0.725		-2	0.325	2	-0.325		-0.175	-0.375	0.175	0.375		-1.15	-0.575	1.15	0.575		-2.475	-0.55	2.475	0.55
29.43	-2.075	0.725	2.075	-0.725		-2	0.325	2	-0.325		-0.175	-0.375	0.175	0.375		-1.175	-0.575	1.175	0.575		-2.475	-0.55	2.475	0.55
29.46	-2.075	0.725	2.075	-0.725		-2	0.325	2	-0.325		-0.175	-0.35	0.175	0.35		-1.175	-0.575	1.175	0.575		-2.475	-0.55	2.475	0.55
29.49	-2.075	0.725	2.075	-0.725		-2.125	0.275	2.125	-0.275		-0.175	-0.35	0.175	0.35		-1.175	-0.575	1.175	0.575		-2.475	-0.55	2.475	0.55
29.52	-2.075	0.725	2.075	-0.725		-2.125	0.275	2.125	-0.275		-0.175	-0.35	0.175	0.35		-1.2	-0.575	1.2	0.575		-2.475	-0.55	2.475	0.55
29.55	-2.075	0.725	2.075	-0.725		-2.125	0.275	2.125	-0.275		-0.175	-0.325	0.175	0.325		-1.2	-0.575	1.2	0.575		-2.475	-0.55	2.475	0.55
29.58	-2.075	0.725	2.075	-0.725		-2.3	0.225	2.3	-0.225		-0.175	-0.325	0.175	0.325		-1.2	-0.575	1.2	0.575		-2.475	-0.55	2.475	0.55
29.61	-2.075	0.725	2.075	-0.725		-2.3	0.225	2.3	-0.225		-0.175	-0.325	0.175	0.325		-1.2	-0.575	1.2	0.575		-2.475	-0.55	2.475	0.55
29.64	-2.075	0.725	2.075	-0.725		-2.3	0.225	2.3	-0.225		-0.175	-0.35	0.175	0.35		-1.2	-0.575	1.2	0.575		-2.475	-0.55	2.475	0.55
29.67	-2.075	0.725	2.075	-0.725		-2.55	0.075	2.55	-0.075		-0.175	-0.35	0.175	0.35		-1.2	-0.575	1.2	0.575		-2.475	-0.55	2.475	0.55
29.7	-2.075	0.725	2.075	-0.725		-2.55	0.075	2.55	-0.075		-0.225	-0.4	0.225	0.4		-1.2	-0.575	1.2	0.575		-2.475	-0.55	2.475	0.55
29.73	-2.075	0.725	2.075	-0.725		-2.55	0.075	2.55	-0.075		-0.225	-0.4	0.225	0.4		-1.2	-0.575	1.2	0.575		-2.475	-0.55	2.475	0.55
29.76	-2.075	0.725	2.075	-0.725		-2.7	0.075	2.7	-0.075		-0.225	-0.4	0.225	0.4		-1.2	-0.575	1.2	0.575		-2.475	-0.55	2.475	0.55
29.79	-2.075	0.725	2.075	-0.725		-2.7	0.075	2.7	-0.075		-0.325	-0.475	0.325	0.475		-1.2	-0.575	1.2	0.575		-2.475	-0.55	2.475	0.55
29.82	-2.075	0.725	2.075	-0.725		-2.7	0.075	2.7	-0.075		-0.325	-0.475	0.325	0.475		-1.2	-0.575	1.2	0.575		-2.475	-0.55	2.475	0.55
29.85	-2.075	0.725	2.075	-0.725		-2.775	0.05	2.775	-0.05		-0.325	-0.475	0.325	0.475		-1.2	-0.575	1.2	0.575		-2.475	-0.55	2.475	0.55
29.88	-2.075	0.725	2.075	-0.725		-2.775	0.05	2.775	-0.05		-0.425	-0.575	0.425	0.575		-1.2	-0.575	1.2	0.575		-2.475	-0.55	2.475	0.55
29.91	-2.075	0.725	2.075	-0.725		-2.775	0.05	2.775	-0.05		-0.425	-0.575	0.425	0.575		-1.2	-0.575	1.2	0.575		-2.475	-0.55	2.475	0.55
29.94	-2.075	0.725	2.075	-0.725		-2.95	-0.05	2.95	0.05		-0.425	-0.575	0.425	0.575		-1.2	-0.575	1.2	0.575		-2.475	-0.55	2.475	0.55
29.97	-2.075	0.725	2.075	-0.725		-2.95	-0.05	2.95	0.05		-0.525	-0.625	0.525	0.625		-1.2	-0.575	1.2	0.575		-2.475	-0.55	2.475	0.55
30	-2.075	0.725	2.075	-0.725		-2.95	-0.05	2.95	0.05		-0.525	-0.625	0.525	0.625		-1.2	-0.575	1.2	0.575		-2.475	-0.55	2.475	0.55
30.03	-2.075	0.725	2.075	-0.725		-2.9	0.025	2.9	-0.025		-0.525	-0.625	0.525	0.625		-1.2	-0.575	1.2	0.575		-2.475	-0.55	2.475	0.55
30.06	-2.05	0.725	2.05	-0.725		-2.9	0.025	2.9	-0.025		-0.575	-0.65	0.575	0.65		-1.2	-0.575	1.2	0.575		-2.475	-0.55	2.475	0.55
30.09	-2.05	0.725	2.05	-0.725		-2.9	0.025	2.9	-0.025		-0.575	-0.65	0.575	0.65		-1.2	-0.575	1.2	0.575		-2.475	-0.55	2.475	0.55
30.12	-2.05	0.725	2.05	-0.725		-2.625	0.15	2.625	-0.15		-0.575	-0.65	0.575	0.65		-1.2	-0.575	1.2	0.575		-2.475	-0.55	2.475	0.55
30.15	-2.05	0.725	2.05	-0.725		-2.625	0.15	2.625	-0.15		-0.625	-0.675	0.625	0.675		-1.2	-0.575	1.2	0.575		-2.475	-0.55	2.475	0.55
30.18	-2.05	0.725	2.05	-0.725		-2.625	0.15	2.625	-0.15		-0.625	-0.675	0.625	0.675		-1.2	-0.575	1.2	0.575		-2.475	-0.55	2.475	0.55
30.21	-2.05	0.725	2.05	-0.725		-2.55	0.175	2.55	-0.175		-0.625	-0.675	0.625	0.675		-1.2	-0.575	1.2	0.575		-2.475	-0.55	2.475	0.55
30.24	-2.05	0.725	2.05	-0.725		-2.55	0.175	2.55	-0.175		-0.675	-0.725	0.675	0.725		-1.2	-0.575	1.2	0.575		-2.475	-0.55	2.475	0.55
30.27	-2.05	0.725	2.05	-0.725		-2.55	0.175	2.55	-0.175		-0.675	-0.725	0.675	0.725		-1.2	-0.575	1.2	0.575		-2.475	-0.55	2.475	0.55
30.3	-2.05	0.725	2.05	-0.725		-2.475	0.225	2.475	-0.225		-0.675	-0.725	0.675	0.725		-1.2	-0.575	1.2	0.575		-2.475	-0.55	2.475	0.55
30.33	-2.05	0.725	2.05	-0.725		-2.475	0.225	2.475	-0.225		-0.775	-0.8	0.775	0.8		-1.2	-0.575	1.2	0.575		-2.475	-0.55	2.475	0.55
30.36	-2.05	0.725	2.05	-0.725		-2.475	0.225	2.475	-0.225		-0.775	-0.8	0.775	0.8		-1.2	-0.575	1.2	0.575		-2.475	-0.525	2.475	0.525
30.39	-2.05	0.725	2.05	-0.725		-2.475	0.225	2.475	-0.225		-0.775	-0.8	0.775	0.8		-1.2	-0.575	1.2	0.575		-2.475	-0.525	2.475	0.525
30.42	-2.05	0.725	2.05	-0.725		-2.475	0.225	2.475	-0.225		-0.9	-0.875	0.9	0.875		-1.2	-0.575	1.2	0.575		-2.475	-0.525	2.475	0.525
30.45	-2.05	0.725	2.05	-0.725		-2.475	0.225	2.475	-0.225		-0.9	-0.875	0.9	0.875		-1.2	-0.575	1.2	0.575		-2.4	-0.5	2.4	0.5
30.48	-2.05	0.725	2.05	-0.725		-2.475	0.225	2.475	-0.225		-0.9	-0.875	0.9	0.875		-1.2	-0.575	1.2	0.575		-2.4	-0.5	2.4	0.5
30.51	-2.05	0.725	2.05	-0.725		-2.475	0.225	2.475	-0.225		-1.025	-0.95	1.025	0.95		-1.2	-0.575	1.2	0.575		-2.4	-0.5	2.4	0.5
30.54	-2.05	0.725	2.05	-0.725		-2.475	0.225	2.475	-0.225		-1.025	-0.95	1.025	0.95		-1.2	-0.575	1.2	0.575		-2.4	-0.475	2.4	0.475
30.57	-2.05	0.725	2.05	-0.725		-2.5	0.225	2.5	-0.225		-1.025	-0.95	1.025	0.95		-1.2	-0.575	1.2	0.575		-2.4	-0.475	2.4	0.475
30.6	-2.05	0.725	2.05	-0.725		-2.5	0.225	2.5	-0.225		-1.15	-1.05	1.15	1.05		-1.2	-0.575	1.2	0.575		-2.4	-0.475	2.4	0.475
30.63	-2.05	0.725	2.05	-0.725		-2.5	0.225	2.5	-0.225		-1.15	-1.05	1.15	1.05		-1.2	-0.575	1.2	0.575		-2.4	-0.475	2.4	0.475
30.66	-2.05	0.725	2.05	-0.725		-2.5	0.225	2.5	-0.225		-1.15	-1.05	1.15	1.05		-1.2	-0.575	1.2	0.575		-2.4	-0.475	2.4	0.475
30.69	-2.05	0.725	2.05	-0.725		-2.5	0.225	2.5	-0.225		-1.3	-1.175	1.3	1.175		-1.2	-0.575	1.2	0.575		-2.4	-0.475	2.4	0.475
30.72	-2.125	0.7	2.125	-0.7		-2.5	0.225	2.5	-0.225		-1.3	-1.175	1.3	1.175		-1.2	-0.575	1.2	0.575		-2.4	-0.475	2.4	0.475
30.75	-2.125	0.7	2.125	-0.7		-2.5	0.225	2.5	-0.225		-1.3	-1.175	1.3	1.175		-1.2	-0.575	1.2	0.575		-2.4	-0.475	2.4	0.475
30.78	-2.15	0.7	2.15	-0.7		-2.5	0.225	2.5	-0.225		-1.325	-1.175	1.325	1.175		-1.2	-0.575	1.2	0.575		-2.45	-0.5	2.45	0.5
30.81	-2.15	0.7	2.15	-0.7		-2.5	0.225	2.5	-0.225		-1.325	-1.175	1.325	1.175		-1.2	-0.575	1.2	0.575		-2.45	-0.5	2.45	0.5
30.84	-2.15	0.7	2.15	-0.7		-2.5	0.225	2.5	-0.225		-1.325	-1.175	1.325	1.175		-1.2	-0.575	1.2	0.575		-2.45	-0.5	2.45	0.5
30.87	-1.9	0.825	1.9	-0.825		-2.475	0.225	2.475	-0.225		-1.375	-1.225	1.375	1.225		-1.2	-0.575	1.2	0.575		-2.525	-0.525	2.525	0.525
30.9	-1.9	0.825	1.9	-0.825		-2.475	0.225	2.475	-0.225		-1.375	-1.225	1.375	1.225		-1.2	-0.575	1.2	0.575		-2.525	-0.525	2.525	0.525
30.93	-1.9	0.825	1.9	-0.825		-2.475	0.225	2.475	-0.225		-1.375	-1.225	1.375	1.225		-1.2	-0.575	1.2	0.575		-2.525	-0.525	2.525	0.525
30.96	-1.9	0.825	1.9	-0.825		-2.475	0.225	2.475	-0.225		-1.45	-1.3	1.45	1.3		-1.2	-0.575	1.2	0.575		-2.625	-0.55	2.625	0.55
30.99	-1.9	0.825	1.9	-0.825		-2.475	0.225	2.475	-0.225		-1.45	-1.3	1.45	1.3		-1.2	-0.575	1.2	0.575		-2.625	-0.55	2.625	0.55
31.02	-1.9	0.825	1.9	-0.825		-2.475	0.225	2.475	-0.225		-1.45	-1.3	1.45	1.3		-1.2	-0.575	1.2	0.575		-2.625	-0.55	2.625	0.55
31.05	-2.325	0.7	2.325	-0.7		-2.475	0.225	2.475	-0.225		-1.525	-1.35	1.525	1.35		-1.2	-0.575	1.2	0.575		-2.675	-0.55	2.675	0.55
31.08	-2.325	0.7	2.325	-0.7		-2.475	0.225	2.475	-0.225		-1.525	-1.35	1.525	1.35		-1.2	-0.575	1.2	0.575		-2.675	-0.55	2.675	0.55
31.11	-2.325	0.7	2.325	-0.7		-2.475	0.225	2.475	-0.225		-1.525	-1.35	1.525	1.35		-1.2	-0.575	1.2	0.575		-2.675	-0.55	2.675	0.55
31.14	-2.825	0.6	2.825	-0.6		-2.475	0.225	2.475	-0.225		-1.5	-1.325	1.5	1.325		-1.2	-0.575	1.2	0.575		-2.675	-0.55	2.675	0.55
31.17	-2.825	0.6	2.825	-0.6		-2.475	0.225	2.475	-0.225		-1.5	-1.325	1.5	1.325		-1.2	-0.575	1.2	0.575		-2.675	-0.55	2.675	0.55
31.2	-2.825	0.6	2.825	-0.6		-2.375	0.25	2.375	-0.25		-1.5	-1.325	1.5	1.325		-1.2	-0.575	1.2	0.575		-2.675	-0.55	2.675	0.55
31.23	-3.05	0.575	3.05	-0.575		-2.375	0.25	2.375	-0.25		-1.45	-1.25	1.45	1.25		-1.2	-0.575	1.2	0.575		-2.675	-0.55	2.675	0.55
31.26	-3.05	0.575	3.05	-0.575		-2.375	0.25	2.375	-0.25		-1.45	-1.25	1.45	1.25		-1.2	-0.575	1.2	0.575		-2.675	-0.55	2.675	0.55
31.29	-3.05	0.575	3.05	-0.575		-2.05	0.35	2.05	-0.35		-1.45	-1.25	1.45	1.25		-1.2	-0.575	1.2	0.575		-2.675	-0.55	2.675	0.55
31.32	-3.225	0.525	3.225	-0.525		-2.05	0.35	2.05	-0.35		-1.4	-1.1	1.4	1.1		-1.2	-0.575	1.2	0.575		-2.675	-0.55	2.675	0.55
31.35	-3.225	0.525	3.225	-0.525		-2.05	0.35	2.05	-0.35		-1.4	-1.1	1.4	1.1		-1.2	-0.575	1.2	0.575		-2.675	-0.55	2.675	0.55
31.38	-3.225	0.525	3.225	-0.525		-1.725	0.375	1.725	-0.375		-1.4	-1.1	1.4	1.1		-1.2	-0.575	1.2	0.575		-2.675	-0.55	2.675	0.55
31.41	-3.325	0.525	3.325	-0.525		-1.725	0.375	1.725	-0.375		-1.4	-1.075	1.4	1.075		-1.2	-0.575	1.2	0.575		-2.675	-0.55	2.675	0.55
31.44	-3.325	0.525	3.325	-0.525		-1.725	0.375	1.725	-0.375		-1.4	-1.075	1.4	1.075		-1.2	-0.575	1.2	0.575		-2.675	-0.55	2.675	0.55
31.47	-3.325	0.525	3.325	-0.525		-1.525	0.375	1.525	-0.375		-1.4	-1.075	1.4	1.075		-1.2	-0.575	1.2	0.575		-2.675	-0.55	2.675	0.55
31.5	-3.3	0.55	3.3	-0.55		-1.525	0.375	1.525	-0.375		-1.4	-1.1	1.4	1.1		-1.2	-0.575	1.2	0.575		-2.675	-0.55	2.675	0.55
31.53	-3.3	0.55	3.3	-0.55		-1.525	0.375	1.525	-0.375		-1.4	-1.1	1.4	1.1		-1.2	-0.575	1.2	0.575		-2.675	-0.55	2.675	0.55
31.56	-3.3	0.55	3.3	-0.55		-1.325	0.425	1.325	-0.425		-1.4	-1.1	1.4	1.1		-1.2	-0.575	1.2	0.575		-2.675	-0.55	2.675	0.55
31.59	-3.325	0.55	3.325	-0.55		-1.325	0.425	1.325	-0.425		-1.4	-1.05	1.4	1.05		-1.2	-0.575	1.2	0.575		-2.675	-0.55	2.675	0.55
31.62	-3.325	0.55	3.325	-0.55		-1.325	0.425	1.325	-0.425		-1.4	-1.05	1.4	1.05		-1.2	-0.575	1.2	0.575		-2.675	-0.55	2.675	0.55
31.65	-3.325	0.55	3.325	-0.55		-1.025	0.55	1.025	-0.55		-1.4	-1.05	1.4	1.05		-1.2	-0.575	1.2	0.575		-2.675	-0.55	2.675	0.55
31.68	-3.3	0.55	3.3	-0.55		-1.025	0.55	1.025	-0.55		-1.325	-0.9	1.325	0.9		-1.2	-0.575	1.2	0.575		-2.675	-0.55	2.675	0.55
31.71	-3.3	0.55	3.3	-0.55		-1.025	0.55	1.025	-0.55		-1.325	-0.9	1.325	0.9		-1.2	-0.575	1.2	0.575		-2.675	-0.55	2.675	0.55
31.74	-3.3	0.55	3.3	-0.55		-0.825	0.6	0.825	-0.6		-1.325	-0.9	1.325	0.9		-1.2	-0.575	1.2	0.575		-2.675	-0.55	2.675	0.55
31.77	-3.3	0.55	3.3	-0.55		-0.825	0.6	0.825	-0.6		-1.25	-0.775	1.25	0.775		-1.2	-0.575	1.2	0.575		-2.675	-0.55	2.675	0.55
31.8	-3.3	0.55	3.3	-0.55		-0.825	0.6	0.825	-0.6		-1.25	-0.775	1.25	0.775		-1.2	-0.575	1.2	0.575		-2.675	-0.55	2.675	0.55
31.83	-3.3	0.55	3.3	-0.55		-0.775	0.6	0.775	-0.6		-1.25	-0.775	1.25	0.775		-1.2	-0.575	1.2	0.575		-2.675	-0.55	2.675	0.55
31.86	-3.25	0.55	3.25	-0.55		-0.775	0.6	0.775	-0.6		-1.125	-0.6	1.125	0.6		-1.2	-0.575	1.2	0.575		-2.675	-0.55	2.675	0.55
31.89	-3.25	0.55	3.25	-0.55		-0.775	0.6	0.775	-0.6		-1.125	-0.6	1.125	0.6		-1.2	-0.575	1.2	0.575		-2.675	-0.55	2.675	0.55
31.92	-3.25	0.55	3.25	-0.55		-0.75	0.6	0.75	-0.6		-1.125	-0.6	1.125	0.6		-1.2	-0.575	1.2	0.575		-2.675	-0.55	2.675	0.55
31.95	-3.075	0.625	3.075	-0.625		-0.75	0.6	0.75	-0.6		-0.95	-0.5	0.95	0.5		-1.2	-0.575	1.2	0.575		-2.675	-0.55	2.675	0.55
31.98	-3.075	0.625	3.075	-0.625		-0.75	0.6	0.75	-0.6		-0.95	-0.5	0.95	0.5		-1.2	-0.575	1.2	0.575		-2.675	-0.55	2.675	0.55
32.01	-3.075	0.625	3.075	-0.625		-0.7	0.65	0.7	-0.65		-0.95	-0.5	0.95	0.5		-1.2	-0.575	1.2	0.575		-2.675	-0.55	2.675	0.55
32.04	-2.925	0.7	2.925	-0.7		-0.7	0.65	0.7	-0.65		-0.8	-0.575	0.8	0.575		-1.2	-0.575	1.2	0.575		-2.7	-0.55	2.7	0.55
32.07	-2.925	0.7	2.925	-0.7		-0.7	0.65	0.7	-0.65		-0.8	-0.575	0.8	0.575		-1.2	-0.575	1.2	0.575		-2.7	-0.55	2.7	0.55
32.1	-2.925	0.7	2.925	-0.7		-0.7	0.65	0.7	-0.65		-0.8	-0.575	0.8	0.575		-1.2	-0.575	1.2	0.575		-2.7	-0.55	2.7	0.55
32.13	-2.775	0.75	2.775	-0.75		-0.7	0.65	0.7	-0.65		-0.625	-0.7	0.625	0.7		-1.2	-0.575	1.2	0.575		-2.775	-0.55	2.775	0.55
32.16	-2.775	0.75	2.775	-0.75		-0.7	0.65	0.7	-0.65		-0.625	-0.7	0.625	0.7		-1.2	-0.575	1.2	0.575		-2.775	-0.55	2.775	0.55
32.19	-2.775	0.75	2.775	-0.75		-0.8	0.625	0.8	-0.625		-0.625	-0.7	0.625	0.7		-1.2	-0.575	1.2	0.575		-2.775	-0.55	2.775	0.55
32.22	-2.65	0.775	2.65	-0.775		-0.8	0.625	0.8	-0.625		-0.55	-0.85	0.55	0.85		-1.2	-0.575	1.2	0.575		-2.85	-0.525	2.85	0.525
32.25	-2.65	0.775	2.65	-0.775		-0.8	0.625	0.8	-0.625		-0.55	-0.85	0.55	0.85		-1.2	-0.575	1.2	0.575		-2.85	-0.525	2.85	0.525
32.28	-2.65	0.775	2.65	-0.775		-1.075	0.475	1.075	-0.475		-0.55	-0.85	0.55	0.85		-1.2	-0.575	1.2	0.575		-2.85	-0.525	2.85	0.525
32.31	-2.575	0.8	2.575	-0.8		-1.075	0.475	1.075	-0.475		-0.5	-0.875	0.5	0.875		-1.2	-0.575	1.2	0.575		-2.875	-0.525	2.875	0.525
32.34	-2.575	0.8	2.575	-0.8		-1.075	0.475	1.075	-0.475		-0.5	-0.875	0.5	0.875		-1.2	-0.575	1.2	0.575		-2.875	-0.525	2.875	0.525
32.37	-2.575	0.8	2.575	-0.8		-1.225	0.45	1.225	-0.45		-0.5	-0.875	0.5	0.875		-1.2	-0.575	1.2	0.575		-2.875	-0.525	2.875	0.525
32.4	-2.475	0.85	2.475	-0.85		-1.225	0.45	1.225	-0.45		-0.45	-0.875	0.45	0.875		-1.2	-0.575	1.2	0.575		-2.925	-0.5	2.925	0.5
32.43	-2.475	0.85	2.475	-0.85		-1.225	0.45	1.225	-0.45		-0.45	-0.875	0.45	0.875		-1.2	-0.575	1.2	0.575		-2.925	-0.5	2.925	0.5
32.46	-2.475	0.85	2.475	-0.85		-1.225	0.45	1.225	-0.45		-0.425	-0.9	0.425	0.9		-1.2	-0.575	1.2	0.575		-2.925	-0.5	2.925	0.5
32.49	-2.45	0.85	2.45	-0.85		-1.225	0.45	1.225	-0.45		-0.425	-0.9	0.425	0.9		-1.2	-0.575	1.2	0.575		-3	-0.55	3	0.55
32.52	-2.45	0.85	2.45	-0.85		-1.225	0.45	1.225	-0.45		-0.425	-0.9	0.425	0.9		-1.2	-0.575	1.2	0.575		-3	-0.55	3	0.55
32.55	-2.45	0.85	2.45	-0.85		-1.225	0.45	1.225	-0.45		-0.425	-0.9	0.425	0.9		-1.2	-0.575	1.2	0.575		-3	-0.55	3	0.55
32.58	-2.45	0.85	2.45	-0.85		-1.225	0.45	1.225	-0.45		-0.45	-0.9	0.45	0.9		-1.2	-0.575	1.2	0.575		-3.025	-0.55	3.025	0.55
32.61	-2.45	0.85	2.45	-0.85		-1.225	0.45	1.225	-0.45		-0.45	-0.9	0.45	0.9		-1.2	-0.575	1.2	0.575		-3.025	-0.55	3.025	0.55
32.64	-2.45	0.85	2.45	-0.85		-1.25	0.425	1.25	-0.425		-0.525	-0.95	0.525	0.95		-1.2	-0.575	1.2	0.575		-3.025	-0.55	3.025	0.55
32.67	-2.425	0.875	2.425	-0.875		-1.25	0.425	1.25	-0.425		-0.525	-0.95	0.525	0.95		-1.2	-0.575	1.2	0.575		-3.05	-0.55	3.05	0.55
32.7	-2.425	0.875	2.425	-0.875		-1.25	0.425	1.25	-0.425		-0.525	-0.95	0.525	0.95		-1.2	-0.575	1.2	0.575		-3.05	-0.55	3.05	0.55
32.73	-2.425	0.875	2.425	-0.875		-1.425	0.325	1.425	-0.325		-0.55	-0.95	0.55	0.95		-1.2	-0.575	1.2	0.575		-3.05	-0.55	3.05	0.55
32.76	-2.3	0.925	2.3	-0.925		-1.425	0.325	1.425	-0.325		-0.55	-0.95	0.55	0.95		-1.2	-0.575	1.2	0.575		-3.05	-0.5	3.05	0.5
32.79	-2.3	0.925	2.3	-0.925		-1.425	0.325	1.425	-0.325		-0.55	-0.95	0.55	0.95		-1.2	-0.575	1.2	0.575		-3.05	-0.5	3.05	0.5
32.82	-2.3	0.925	2.3	-0.925		-1.625	0.25	1.625	-0.25		-0.55	-0.95	0.55	0.95		-1.2	-0.575	1.2	0.575		-3.175	-0.45	3.175	0.45
32.85	-2.225	0.925	2.225	-0.925		-1.625	0.25	1.625	-0.25		-0.55	-0.95	0.55	0.95		-1.2	-0.575	1.2	0.575		-3.175	-0.45	3.175	0.45
32.88	-2.225	0.925	2.225	-0.925		-1.625	0.25	1.625	-0.25		-0.55	-0.95	0.55	0.95		-1.2	-0.575	1.2	0.575		-3.175	-0.45	3.175	0.45
32.91	-2.225	0.925	2.225	-0.925		-1.825	0.175	1.825	-0.175		-0.55	-0.95	0.55	0.95		-1.2	-0.575	1.2	0.575		-3.25	-0.4	3.25	0.4
32.94	-2.175	0.95	2.175	-0.95		-1.825	0.175	1.825	-0.175		-0.55	-0.95	0.55	0.95		-1.2	-0.575	1.2	0.575		-3.25	-0.4	3.25	0.4
32.97	-2.175	0.95	2.175	-0.95		-1.825	0.175	1.825	-0.175		-0.55	-0.95	0.55	0.95		-1.2	-0.575	1.2	0.575		-3.25	-0.4	3.25	0.4
33	-2.175	0.95	2.175	-0.95		-1.95	0.175	1.95	-0.175		-0.5	-0.95	0.5	0.95		-1.2	-0.575	1.2	0.575		-3.225	-0.4	3.225	0.4
33.03	-2.075	0.95	2.075	-0.95		-1.95	0.175	1.95	-0.175		-0.5	-0.95	0.5	0.95		-1.2	-0.575	1.2	0.575		-3.225	-0.4	3.225	0.4
33.06	-2.075	0.95	2.075	-0.95		-1.95	0.175	1.95	-0.175		-0.475	-0.975	0.475	0.975		-1.2	-0.575	1.2	0.575		-3.225	-0.4	3.225	0.4
33.09	-2.075	0.95	2.075	-0.95		-2.025	0.15	2.025	-0.15		-0.475	-0.975	0.475	0.975		-1.2	-0.575	1.2	0.575		-3.125	-0.375	3.125	0.375
33.12	-1.9	1.025	1.9	-1.025		-2.025	0.15	2.025	-0.15		-0.475	-0.975	0.475	0.975		-1.2	-0.575	1.2	0.575		-3.125	-0.375	3.125	0.375
33.15	-1.9	1.025	1.9	-1.025		-2.025	0.15	2.025	-0.15		-0.475	-0.975	0.475	0.975		-1.2	-0.575	1.2	0.575		-3.125	-0.375	3.125	0.375
33.18	-1.9	1.025	1.9	-1.025		-2.125	0.075	2.125	-0.075		-0.475	-0.975	0.475	0.975		-1.2	-0.575	1.2	0.575		-3	-0.375	3	0.375
33.21	-1.875	1.025	1.875	-1.025		-2.125	0.075	2.125	-0.075		-0.475	-0.975	0.475	0.975		-1.2	-0.575	1.2	0.575		-3	-0.375	3	0.375
33.24	-1.875	1.025	1.875	-1.025		-2.125	0.075	2.125	-0.075		-0.475	-0.975	0.475	0.975		-1.2	-0.575	1.2	0.575		-2.925	-0.35	2.925	0.35
33.27	-1.875	1.025	1.875	-1.025		-2.2	0.05	2.2	-0.05		-0.4	-0.75	0.4	0.75		-1.2	-0.575	1.2	0.575		-2.925	-0.35	2.925	0.35
33.3	-1.875	1.025	1.875	-1.025		-2.2	0.05	2.2	-0.05		-0.4	-0.75	0.4	0.75		-1.2	-0.575	1.2	0.575		-2.925	-0.35	2.925	0.35
33.33	-1.875	1.025	1.875	-1.025		-2.2	0.05	2.2	-0.05		-0.4	-0.75	0.4	0.75		-1.2	-0.575	1.2	0.575		-2.9	-0.325	2.9	0.325
33.36	-1.875	1.025	1.875	-1.025		-2.25	0.075	2.25	-0.075		-0.3	-0.5	0.3	0.5		-1.2	-0.575	1.2	0.575		-2.9	-0.325	2.9	0.325
33.39	-1.875	1.025	1.875	-1.025		-2.25	0.075	2.25	-0.075		-0.3	-0.5	0.3	0.5		-1.2	-0.575	1.2	0.575		-2.9	-0.325	2.9	0.325
33.42	-1.875	1.025	1.875	-1.025		-2.275	0.025	2.275	-0.025		-0.3	-0.5	0.3	0.5		-1.2	-0.575	1.2	0.575		-2.9	-0.325	2.9	0.325
33.45	-1.775	1.05	1.775	-1.05		-2.275	0.025	2.275	-0.025		-0.225	-0.425	0.225	0.425		-1.2	-0.575	1.2	0.575		-2.9	-0.325	2.9	0.325
33.48	-1.775	1.05	1.775	-1.05		-2.275	0.025	2.275	-0.025		-0.225	-0.425	0.225	0.425		-1.2	-0.575	1.2	0.575		-2.9	-0.325	2.9	0.325
33.51	-1.7	1.05	1.7	-1.05		-2.375	-0.025	2.375	0.025		-0.225	-0.425	0.225	0.425		-1.2	-0.575	1.2	0.575		-2.85	-0.3	2.85	0.3
33.54	-1.7	1.05	1.7	-1.05		-2.375	-0.025	2.375	0.025		-0.15	-0.275	0.15	0.275		-1.2	-0.575	1.2	0.575		-2.85	-0.3	2.85	0.3
33.57	-1.7	1.05	1.7	-1.05		-2.375	-0.025	2.375	0.025		-0.15	-0.275	0.15	0.275		-1.2	-0.575	1.2	0.575		-2.85	-0.3	2.85	0.3
33.6	-1.625	1.075	1.625	-1.075		-2.525	-0.1	2.525	0.1		-0.1	-0.2	0.1	0.2		-1.2	-0.575	1.2	0.575		-2.75	-0.25	2.75	0.25
33.63	-1.625	1.075	1.625	-1.075		-2.525	-0.1	2.525	0.1		-0.1	-0.2	0.1	0.2		-1.2	-0.575	1.2	0.575		-2.75	-0.25	2.75	0.25
33.66	-1.625	1.075	1.625	-1.075		-2.525	-0.1	2.525	0.1		-0.1	-0.2	0.1	0.2		-1.2	-0.575	1.2	0.575		-2.75	-0.25	2.75	0.25
33.69	-1.625	1.075	1.625	-1.075		-2.425	-0.025	2.425	0.025		-0.075	-0.175	0.075	0.175		-1.2	-0.575	1.2	0.575		-2.625	-0.2	2.625	0.2
33.72	-1.55	1.075	1.55	-1.075		-2.425	-0.025	2.425	0.025		-0.075	-0.175	0.075	0.175		-1.2	-0.575	1.2	0.575		-2.625	-0.2	2.625	0.2
33.75	-1.55	1.075	1.55	-1.075		-2.425	-0.025	2.425	0.025		-0.075	-0.175	0.075	0.175		-1.2	-0.575	1.2	0.575		-2.6	-0.175	2.6	0.175
33.78	-1.45	1.05	1.45	-1.05		-2.275	0.025	2.275	-0.025		-0.1	-0.175	0.1	0.175		-1.2	-0.575	1.2	0.575		-2.6	-0.175	2.6	0.175
33.81	-1.45	1.05	1.45	-1.05		-2.275	0.025	2.275	-0.025		-0.1	-0.175	0.1	0.175		-1.2	-0.575	1.2	0.575		-2.6	-0.175	2.6	0.175
33.84	-1.45	1.05	1.45	-1.05		-2.275	0.025	2.275	-0.025		-0.1	-0.175	0.1	0.175		-1.2	-0.575	1.2	0.575		-2.525	-0.125	2.525	0.125
33.87	-1.45	1.05	1.45	-1.05		-2.275	0.025	2.275	-0.025		-0.125	-0.2	0.125	0.2		-1.2	-0.575	1.2	0.575		-2.525	-0.125	2.525	0.125
33.9	-1.375	1.025	1.375	-1.025		-2.275	0.025	2.275	-0.025		-0.125	-0.2	0.125	0.2		-1.2	-0.575	1.2	0.575		-2.525	-0.125	2.525	0.125
33.93	-1.375	1.025	1.375	-1.025		-2.275	0.025	2.275	-0.025		-0.125	-0.2	0.125	0.2		-1.2	-0.575	1.2	0.575		-2.5	-0.1	2.5	0.1
33.96	-1.3	1.025	1.3	-1.025		-2.275	0.025	2.275	-0.025		-0.225	-0.325	0.225	0.325		-1.2	-0.575	1.2	0.575		-2.5	-0.1	2.5	0.1
33.99	-1.3	1.025	1.3	-1.025		-2.275	0.025	2.275	-0.025		-0.225	-0.325	0.225	0.325		-1.2	-0.575	1.2	0.575		-2.5	-0.1	2.5	0.1
34.02	-1.3	1.025	1.3	-1.025		-2.275	0.025	2.275	-0.025		-0.225	-0.325	0.225	0.325		-1.2	-0.575	1.2	0.575		-2.5	-0.1	2.5	0.1
34.05	-1.225	1.025	1.225	-1.025		-2.175	0.075	2.175	-0.075		-0.425	-0.475	0.425	0.475		-1.2	-0.575	1.2	0.575		-2.5	-0.1	2.5	0.1
34.08	-1.225	1.025	1.225	-1.025		-2.175	0.075	2.175	-0.075		-0.425	-0.475	0.425	0.475		-1.2	-0.575	1.2	0.575		-2.5	-0.1	2.5	0.1
34.11	-1.225	1.025	1.225	-1.025		-2.175	0.075	2.175	-0.075		-0.425	-0.475	0.425	0.475		-1.2	-0.575	1.2	0.575		-2.475	-0.125	2.475	0.125
34.14	-1.125	1	1.125	-1		-1.925	0.175	1.925	-0.175		-0.575	-0.525	0.575	0.525		-1.2	-0.575	1.2	0.575		-2.475	-0.125	2.475	0.125
34.17	-1.125	1	1.125	-1		-1.925	0.175	1.925	-0.175		-0.575	-0.525	0.575	0.525		-1.2	-0.575	1.2	0.575		-2.475	-0.125	2.475	0.125
34.2	-1.125	1	1.125	-1		-1.925	0.175	1.925	-0.175		-0.575	-0.525	0.575	0.525		-1.2	-0.575	1.2	0.575		-2.475	-0.125	2.475	0.125
34.23	-1.1	1	1.1	-1		-1.75	0.2	1.75	-0.2		-0.775	-0.7	0.775	0.7		-1.2	-0.575	1.2	0.575		-2.475	-0.125	2.475	0.125
34.26	-1.1	1	1.1	-1		-1.75	0.2	1.75	-0.2		-0.775	-0.7	0.775	0.7		-1.2	-0.575	1.2	0.575		-2.525	-0.125	2.525	0.125
34.29	-1.1	1	1.1	-1		-1.75	0.2	1.75	-0.2		-0.775	-0.7	0.775	0.7		-1.2	-0.575	1.2	0.575		-2.525	-0.125	2.525	0.125
34.32	-1.025	1	1.025	-1		-1.675	0.25	1.675	-0.25		-0.825	-0.7	0.825	0.7		-1.2	-0.575	1.2	0.575		-2.525	-0.125	2.525	0.125
34.35	-1.025	1	1.025	-1		-1.675	0.25	1.675	-0.25		-0.825	-0.7	0.825	0.7		-1.2	-0.575	1.2	0.575		-2.525	-0.125	2.525	0.125
34.38	-1.025	0.95	1.025	-0.95		-1.675	0.25	1.675	-0.25		-0.85	-0.7	0.85	0.7		-1.2	-0.575	1.2	0.575		-2.525	-0.125	2.525	0.125
34.41	-1.025	0.95	1.025	-0.95		-1.6	0.25	1.6	-0.25		-0.85	-0.7	0.85	0.7		-1.2	-0.575	1.2	0.575		-2.525	-0.125	2.525	0.125
34.44	-1.025	0.95	1.025	-0.95		-1.6	0.25	1.6	-0.25		-0.85	-0.7	0.85	0.7		-1.2	-0.575	1.2	0.575		-2.525	-0.125	2.525	0.125
34.47	-1.025	0.95	1.025	-0.95		-1.6	0.25	1.6	-0.25		-0.875	-0.725	0.875	0.725		-1.2	-0.575	1.2	0.575		-2.525	-0.125	2.525	0.125
34.5	-1.025	0.95	1.025	-0.95		-1.6	0.25	1.6	-0.25		-0.875	-0.725	0.875	0.725		-1.2	-0.575	1.2	0.575		-2.525	-0.125	2.525	0.125
34.53	-1.025	0.95	1.025	-0.95		-1.6	0.25	1.6	-0.25		-0.875	-0.725	0.875	0.725		-1.2	-0.575	1.2	0.575		-2.525	-0.125	2.525	0.125
34.56	-1.025	0.95	1.025	-0.95		-1.6	0.25	1.6	-0.25		-1	-0.825	1	0.825		-1.2	-0.575	1.2	0.575		-2.525	-0.125	2.525	0.125
34.59	-1.025	0.95	1.025	-0.95		-1.65	0.25	1.65	-0.25		-1	-0.825	1	0.825		-1.2	-0.575	1.2	0.575		-2.525	-0.125	2.525	0.125
34.62	-1.025	0.95	1.025	-0.95		-1.65	0.25	1.65	-0.25		-1	-0.825	1	0.825		-1.2	-0.575	1.2	0.575		-2.525	-0.125	2.525	0.125
34.65	-1.025	0.9	1.025	-0.9		-1.65	0.25	1.65	-0.25		-1.1	-0.9	1.1	0.9		-1.2	-0.575	1.2	0.575		-2.525	-0.125	2.525	0.125
34.68	-1.025	0.9	1.025	-0.9		-1.7	0.25	1.7	-0.25		-1.1	-0.9	1.1	0.9		-1.2	-0.575	1.2	0.575		-2.525	-0.125	2.525	0.125
34.71	-1.025	0.9	1.025	-0.9		-1.7	0.25	1.7	-0.25		-1.1	-0.9	1.1	0.9		-1.2	-0.575	1.2	0.575		-2.525	-0.125	2.525	0.125
34.74	-1.075	0.875	1.075	-0.875		-1.7	0.25	1.7	-0.25		-1.1	-0.9	1.1	0.9		-1.2	-0.575	1.2	0.575		-2.525	-0.125	2.525	0.125
34.77	-1.075	0.875	1.075	-0.875		-1.775	0.225	1.775	-0.225		-1.1	-0.9	1.1	0.9		-1.2	-0.575	1.2	0.575		-2.525	-0.15	2.525	0.15
34.8	-1.075	0.875	1.075	-0.875		-1.775	0.225	1.775	-0.225		-1.1	-0.9	1.1	0.9		-1.2	-0.575	1.2	0.575		-2.525	-0.15	2.525	0.15
34.83	-1.125	1.025	1.125	-1.025		-1.775	0.225	1.775	-0.225		-1.1	-0.9	1.1	0.9		-1.2	-0.575	1.2	0.575		-2.525	-0.15	2.525	0.15
34.86	-1.125	1.025	1.125	-1.025		-1.775	0.225	1.775	-0.225		-1.1	-0.9	1.1	0.9		-1.2	-0.575	1.2	0.575		-2.525	-0.15	2.525	0.15
34.89	-1.125	1.025	1.125	-1.025		-1.775	0.225	1.775	-0.225		-1.1	-0.9	1.1	0.9		-1.2	-0.575	1.2	0.575		-2.525	-0.15	2.525	0.15
34.92	-1.1	1.125	1.1	-1.125		-1.775	0.225	1.775	-0.225		-1.225	-1.05	1.225	1.05		-1.2	-0.575	1.2	0.575		-2.525	-0.15	2.525	0.15
34.95	-1.1	1.125	1.1	-1.125		-1.85	0.15	1.85	-0.15		-1.225	-1.05	1.225	1.05		-1.2	-0.575	1.2	0.575		-2.525	-0.15	2.525	0.15
34.98	-1.1	1.125	1.1	-1.125		-1.85	0.15	1.85	-0.15		-1.225	-1.05	1.225	1.05		-1.2	-0.575	1.2	0.575		-2.525	-0.15	2.525	0.15
35.01	-0.975	1.125	0.975	-1.125		-1.95	0.125	1.95	-0.125		-1.35	-1.1	1.35	1.1		-1.2	-0.575	1.2	0.575		-2.525	-0.15	2.525	0.15
35.04	-0.975	1.125	0.975	-1.125		-1.95	0.125	1.95	-0.125		-1.35	-1.1	1.35	1.1		-1.2	-0.575	1.2	0.575		-2.525	-0.15	2.525	0.15
35.07	-0.975	1.125	0.975	-1.125		-1.95	0.125	1.95	-0.125		-1.5	-1.225	1.5	1.225		-1.2	-0.575	1.2	0.575		-2.525	-0.15	2.525	0.15
35.1	-0.675	1.15	0.675	-1.15		-1.925	0.125	1.925	-0.125		-1.5	-1.225	1.5	1.225		-1.2	-0.575	1.2	0.575		-2.525	-0.15	2.525	0.15
35.13	-0.675	1.15	0.675	-1.15		-1.925	0.125	1.925	-0.125		-1.5	-1.225	1.5	1.225		-1.2	-0.575	1.2	0.575		-2.525	-0.175	2.525	0.175
35.16	-0.675	1.15	0.675	-1.15		-1.925	0.125	1.925	-0.125		-1.625	-1.3	1.625	1.3		-1.2	-0.575	1.2	0.575		-2.525	-0.175	2.525	0.175
35.19	-0.475	1.125	0.475	-1.125		-1.925	0.125	1.925	-0.125		-1.625	-1.3	1.625	1.3		-1.2	-0.575	1.2	0.575		-2.525	-0.175	2.525	0.175
35.22	-0.475	1.125	0.475	-1.125		-1.925	0.125	1.925	-0.125		-1.625	-1.3	1.625	1.3		-1.2	-0.575	1.2	0.575		-2.575	-0.2	2.575	0.2
35.25	-0.475	1.125	0.475	-1.125		-1.925	0.125	1.925	-0.125		-1.7	-1.35	1.7	1.35		-1.2	-0.575	1.2	0.575		-2.575	-0.2	2.575	0.2
35.28	-0.425	1.15	0.425	-1.15		-1.9	0.125	1.9	-0.125		-1.7	-1.35	1.7	1.35		-1.2	-0.575	1.2	0.575		-2.575	-0.2	2.575	0.2
35.31	-0.425	1.15	0.425	-1.15		-1.9	0.125	1.9	-0.125		-1.7	-1.35	1.7	1.35		-1.2	-0.575	1.2	0.575		-2.625	-0.2	2.625	0.2
35.34	-0.425	1.15	0.425	-1.15		-1.9	0.125	1.9	-0.125		-1.775	-1.4	1.775	1.4		-1.2	-0.575	1.2	0.575		-2.625	-0.2	2.625	0.2
35.37	-0.5	1.225	0.5	-1.225		-1.9	0.125	1.9	-0.125		-1.775	-1.4	1.775	1.4		-1.2	-0.575	1.2	0.575		-2.625	-0.2	2.625	0.2
35.4	-0.5	1.225	0.5	-1.225		-1.9	0.125	1.9	-0.125		-1.775	-1.4	1.775	1.4		-1.2	-0.575	1.2	0.575		-2.675	-0.175	2.675	0.175
35.43	-0.5	1.225	0.5	-1.225		-1.9	0.125	1.9	-0.125		-1.825	-1.4	1.825	1.4		-1.2	-0.575	1.2	0.575		-2.675	-0.175	2.675	0.175
35.46	-0.625	1.375	0.625	-1.375		-1.9	0.125	1.9	-0.125		-1.825	-1.4	1.825	1.4		-1.2	-0.575	1.2	0.575		-2.7	-0.175	2.7	0.175
35.49	-0.625	1.375	0.625	-1.375		-1.9	0.125	1.9	-0.125		-1.825	-1.4	1.825	1.4		-1.2	-0.575	1.2	0.575		-2.7	-0.175	2.7	0.175
35.52	-0.625	1.375	0.625	-1.375		-1.9	0.125	1.9	-0.125		-1.75	-1.35	1.75	1.35		-1.2	-0.575	1.2	0.575		-2.7	-0.175	2.7	0.175
35.55	-0.9	1.525	0.9	-1.525		-1.875	0.125	1.875	-0.125		-1.75	-1.35	1.75	1.35		-1.2	-0.575	1.2	0.575		-2.7	-0.175	2.7	0.175
35.58	-0.9	1.525	0.9	-1.525		-1.875	0.125	1.875	-0.125		-1.65	-1.25	1.65	1.25		-1.2	-0.575	1.2	0.575		-2.7	-0.175	2.7	0.175
35.61	-0.9	1.525	0.9	-1.525		-1.85	0.125	1.85	-0.125		-1.65	-1.25	1.65	1.25		-1.2	-0.575	1.2	0.575		-2.7	-0.175	2.7	0.175
35.64	-1.15	1.6	1.15	-1.6		-1.85	0.125	1.85	-0.125		-1.65	-1.25	1.65	1.25		-1.2	-0.575	1.2	0.575		-2.7	-0.175	2.7	0.175
35.67	-1.15	1.6	1.15	-1.6		-1.85	0.125	1.85	-0.125		-1.65	-1.25	1.65	1.25		-1.2	-0.575	1.2	0.575		-2.7	-0.175	2.7	0.175
35.7	-1.15	1.6	1.15	-1.6		-1.825	0.15	1.825	-0.15		-1.575	-1.125	1.575	1.125		-1.2	-0.575	1.2	0.575		-2.7	-0.175	2.7	0.175
35.73	-1.2	1.6	1.2	-1.6		-1.825	0.15	1.825	-0.15		-1.575	-1.125	1.575	1.125		-1.2	-0.575	1.2	0.575		-2.675	-0.175	2.675	0.175
35.76	-1.2	1.6	1.2	-1.6		-1.85	0.15	1.85	-0.15		-1.575	-1.125	1.575	1.125		-1.2	-0.575	1.2	0.575		-2.675	-0.175	2.675	0.175
35.79	-1.2	1.6	1.2	-1.6		-1.85	0.15	1.85	-0.15		-1.575	-1.125	1.575	1.125		-1.2	-0.575	1.2	0.575		-2.675	-0.175	2.675	0.175
35.82	-1.175	1.525	1.175	-1.525		-1.85	0.15	1.85	-0.15		-1.575	-1.125	1.575	1.125		-1.2	-0.575	1.2	0.575		-2.625	-0.2	2.625	0.2
35.85	-1.175	1.525	1.175	-1.525		-1.825	0.15	1.825	-0.15		-1.475	-1	1.475	1		-1.2	-0.575	1.2	0.575		-2.625	-0.2	2.625	0.2
35.88	-1.175	1.525	1.175	-1.525		-1.825	0.15	1.825	-0.15		-1.475	-1	1.475	1		-1.2	-0.575	1.2	0.575		-2.625	-0.175	2.625	0.175
35.91	-1.125	1.375	1.125	-1.375		-1.825	0.15	1.825	-0.15		-1.475	-1	1.475	1		-1.2	-0.575	1.2	0.575		-2.625	-0.175	2.625	0.175
35.94	-1.125	1.375	1.125	-1.375		-1.825	0.15	1.825	-0.15		-1.3	-0.825	1.3	0.825		-1.2	-0.575	1.2	0.575		-2.625	-0.175	2.625	0.175
35.97	-1.125	1.375	1.125	-1.375		-1.825	0.15	1.825	-0.15		-1.3	-0.825	1.3	0.825		-1.2	-0.575	1.2	0.575		-2.625	-0.15	2.625	0.15
36	-1.1	1.175	1.1	-1.175		-1.825	0.15	1.825	-0.15		-1.3	-0.825	1.3	0.825		-1.2	-0.575	1.2	0.575		-2.625	-0.15	2.625	0.15
36.03	-1.1	1.175	1.1	-1.175		-1.825	0.15	1.825	-0.15		-1.1	-0.65	1.1	0.65		-1.2	-0.575	1.2	0.575		-2.625	-0.15	2.625	0.15
36.06	-1.1	1.175	1.1	-1.175		-1.825	0.15	1.825	-0.15		-1.1	-0.65	1.1	0.65		-1.2	-0.575	1.2	0.575		-2.625	-0.15	2.625	0.15
36.09	-1.05	1	1.05	-1		-1.825	0.15	1.825	-0.15		-1.1	-0.65	1.1	0.65		-1.2	-0.575	1.2	0.575		-2.625	-0.15	2.625	0.15
36.12	-1.05	1	1.05	-1		-1.825	0.15	1.825	-0.15		-1	-0.525	1	0.525		-1.2	-0.575	1.2	0.575		-2.575	-0.175	2.575	0.175
36.15	-1.05	1	1.05	-1		-1.825	0.15	1.825	-0.15		-1	-0.525	1	0.525		-1.2	-0.575	1.2	0.575		-2.575	-0.175	2.575	0.175
36.18	-0.975	0.975	0.975	-0.975		-1.825	0.15	1.825	-0.15		-1	-0.525	1	0.525		-1.2	-0.575	1.2	0.575		-2.575	-0.175	2.575	0.175
36.21	-0.975	0.975	0.975	-0.975		-1.825	0.15	1.825	-0.15		-0.925	-0.45	0.925	0.45		-1.2	-0.575	1.2	0.575		-2.525	-0.225	2.525	0.225
36.24	-0.975	0.975	0.975	-0.975		-1.825	0.15	1.825	-0.15		-0.925	-0.45	0.925	0.45		-1.2	-0.575	1.2	0.575		-2.525	-0.225	2.525	0.225
36.27	-0.95	0.925	0.95	-0.925		-1.825	0.15	1.825	-0.15		-0.925	-0.45	0.925	0.45		-1.2	-0.575	1.2	0.575		-2.525	-0.225	2.525	0.225
36.3	-0.95	0.925	0.95	-0.925		-1.825	0.15	1.825	-0.15		-0.85	-0.375	0.85	0.375		-1.2	-0.575	1.2	0.575		-2.45	-0.35	2.45	0.35
36.33	-0.925	0.825	0.925	-0.825		-1.825	0.15	1.825	-0.15		-0.85	-0.375	0.85	0.375		-1.2	-0.575	1.2	0.575		-2.45	-0.35	2.45	0.35
36.36	-0.925	0.825	0.925	-0.825		-1.825	0.15	1.825	-0.15		-0.85	-0.375	0.85	0.375		-1.2	-0.575	1.2	0.575		-2.45	-0.35	2.45	0.35
36.39	-0.925	0.825	0.925	-0.825		-1.825	0.15	1.825	-0.15		-0.8	-0.325	0.8	0.325		-1.2	-0.575	1.2	0.575		-2.35	-0.45	2.35	0.45
36.42	-0.85	0.725	0.85	-0.725		-1.825	0.15	1.825	-0.15		-0.8	-0.325	0.8	0.325		-1.2	-0.575	1.2	0.575		-2.35	-0.45	2.35	0.45
36.45	-0.85	0.725	0.85	-0.725		-1.825	0.15	1.825	-0.15		-0.8	-0.325	0.8	0.325		-1.2	-0.575	1.2	0.575		-2.35	-0.45	2.35	0.45
36.48	-0.85	0.725	0.85	-0.725		-1.825	0.15	1.825	-0.15		-0.8	-0.325	0.8	0.325		-1.2	-0.575	1.2	0.575		-2.25	-0.525	2.25	0.525
36.51	-0.75	0.725	0.75	-0.725		-1.825	0.15	1.825	-0.15		-0.8	-0.325	0.8	0.325		-1.2	-0.575	1.2	0.575		-2.25	-0.525	2.25	0.525
36.54	-0.75	0.725	0.75	-0.725		-1.825	0.15	1.825	-0.15		-0.8	-0.325	0.8	0.325		-1.2	-0.575	1.2	0.575		-2.25	-0.525	2.25	0.525
36.57	-0.75	0.725	0.75	-0.725		-1.85	0.125	1.85	-0.125		-0.8	-0.325	0.8	0.325		-1.2	-0.575	1.2	0.575		-2.2	-0.65	2.2	0.65
36.6	-0.7	0.65	0.7	-0.65		-1.85	0.125	1.85	-0.125		-0.8	-0.325	0.8	0.325		-1.2	-0.575	1.2	0.575		-2.2	-0.65	2.2	0.65
36.63	-0.7	0.65	0.7	-0.65		-1.85	0.125	1.85	-0.125		-0.8	-0.325	0.8	0.325		-1.2	-0.575	1.2	0.575		-2.15	-0.675	2.15	0.675
36.66	-0.7	0.65	0.7	-0.65		-1.9	0.1	1.9	-0.1		-0.8	-0.325	0.8	0.325		-1.2	-0.575	1.2	0.575		-2.15	-0.675	2.15	0.675
36.69	-0.675	0.575	0.675	-0.575		-1.9	0.1	1.9	-0.1		-0.8	-0.325	0.8	0.325		-1.2	-0.575	1.2	0.575		-2.15	-0.675	2.15	0.675
36.72	-0.675	0.575	0.675	-0.575		-1.9	0.1	1.9	-0.1		-0.8	-0.325	0.8	0.325		-1.2	-0.575	1.2	0.575		-2.125	-0.7	2.125	0.7
36.75	-0.675	0.575	0.675	-0.575		-1.925	0.075	1.925	-0.075		-0.825	-0.325	0.825	0.325		-1.2	-0.575	1.2	0.575		-2.125	-0.7	2.125	0.7
36.78	-0.65	0.525	0.65	-0.525		-1.925	0.075	1.925	-0.075		-0.825	-0.325	0.825	0.325		-1.2	-0.575	1.2	0.575		-2.125	-0.7	2.125	0.7
36.81	-0.65	0.525	0.65	-0.525		-1.925	0.075	1.925	-0.075		-0.825	-0.325	0.825	0.325		-1.2	-0.575	1.2	0.575		-2.075	-0.7	2.075	0.7
36.84	-0.65	0.525	0.65	-0.525		-2	0.025	2	-0.025		-0.875	-0.4	0.875	0.4		-1.2	-0.575	1.2	0.575		-2.075	-0.7	2.075	0.7
36.87	-0.625	0.5	0.625	-0.5		-2	0.025	2	-0.025		-0.875	-0.4	0.875	0.4		-1.2	-0.575	1.2	0.575		-2.075	-0.7	2.075	0.7
36.9	-0.625	0.5	0.625	-0.5		-2	0.025	2	-0.025		-0.875	-0.4	0.875	0.4		-1.2	-0.575	1.2	0.575		-2.075	-0.7	2.075	0.7
36.93	-0.625	0.5	0.625	-0.5		-2.05	0.025	2.05	-0.025		-0.95	-0.425	0.95	0.425		-1.2	-0.575	1.2	0.575		-2.075	-0.7	2.075	0.7
36.96	-0.575	0.45	0.575	-0.45		-2.05	0.025	2.05	-0.025		-0.95	-0.425	0.95	0.425		-1.2	-0.575	1.2	0.575		-2.075	-0.725	2.075	0.725
36.99	-0.575	0.45	0.575	-0.45		-2.05	0.025	2.05	-0.025		-0.95	-0.425	0.95	0.425		-1.2	-0.575	1.2	0.575		-2.075	-0.725	2.075	0.725
37.02	-0.575	0.45	0.575	-0.45		-2.05	0.025	2.05	-0.025		-1.05	-0.525	1.05	0.525		-1.2	-0.575	1.2	0.575		-2.075	-0.725	2.075	0.725
37.05	-0.5	0.375	0.5	-0.375		-2.05	0	2.05	0		-1.05	-0.525	1.05	0.525		-1.2	-0.575	1.2	0.575		-2.075	-0.775	2.075	0.775
37.08	-0.5	0.375	0.5	-0.375		-2.05	0	2.05	0		-1.05	-0.525	1.05	0.525		-1.2	-0.575	1.2	0.575		-2.075	-0.775	2.075	0.775
37.11	-0.5	0.375	0.5	-0.375		-2.075	0	2.075	0		-1.1	-0.55	1.1	0.55		-1.2	-0.575	1.2	0.575		-2.075	-0.775	2.075	0.775
37.14	-0.425	0.3	0.425	-0.3		-2.075	0	2.075	0		-1.1	-0.55	1.1	0.55		-1.2	-0.575	1.2	0.575		-2.1	-0.85	2.1	0.85
37.17	-0.425	0.3	0.425	-0.3		-2.075	0	2.075	0		-1.1	-0.55	1.1	0.55		-1.2	-0.575	1.2	0.575		-2.1	-0.85	2.1	0.85
37.2	-0.425	0.3	0.425	-0.3		-2.15	-0.05	2.15	0.05		-1.1	-0.525	1.1	0.525		-1.2	-0.575	1.2	0.575		-2.1	-0.85	2.1	0.85
37.23	-0.325	0.325	0.325	-0.325		-2.15	-0.05	2.15	0.05		-1.1	-0.525	1.1	0.525		-1.2	-0.575	1.2	0.575		-2.075	-0.9	2.075	0.9
37.26	-0.325	0.325	0.325	-0.325		-2.15	-0.05	2.15	0.05		-1.1	-0.525	1.1	0.525		-1.2	-0.575	1.2	0.575		-2.075	-0.9	2.075	0.9
37.29	-0.325	0.325	0.325	-0.325		-2.25	-0.125	2.25	0.125		-1.1	-0.525	1.1	0.525		-1.2	-0.575	1.2	0.575		-2.125	-1.05	2.125	1.05
37.32	-0.325	0.35	0.325	-0.35		-2.25	-0.125	2.25	0.125		-1.1	-0.525	1.1	0.525		-1.2	-0.575	1.2	0.575		-2.125	-1.05	2.125	1.05
37.35	-0.325	0.35	0.325	-0.35		-2.25	-0.125	2.25	0.125		-1.1	-0.525	1.1	0.525		-1.2	-0.575	1.2	0.575		-2.125	-1.05	2.125	1.05
37.38	-0.325	0.35	0.325	-0.35		-2.275	-0.15	2.275	0.15		-1.1	-0.525	1.1	0.525		-1.2	-0.575	1.2	0.575		-2.15	-1.2	2.15	1.2
37.41	-0.25	0.4	0.25	-0.4		-2.275	-0.15	2.275	0.15		-1.075	-0.5	1.075	0.5		-1.2	-0.575	1.2	0.575		-2.15	-1.2	2.15	1.2
37.44	-0.25	0.4	0.25	-0.4		-2.275	-0.15	2.275	0.15		-1.075	-0.5	1.075	0.5		-1.2	-0.575	1.2	0.575		-2.15	-1.2	2.15	1.2
37.47	-0.25	0.4	0.25	-0.4		-2.275	-0.15	2.275	0.15		-1.075	-0.5	1.075	0.5		-1.2	-0.575	1.2	0.575		-2.15	-1.2	2.15	1.2
37.5	-0.3	0.4	0.3	-0.4		-2.275	-0.15	2.275	0.15		-1.025	-0.475	1.025	0.475		-1.2	-0.575	1.2	0.575		-2.15	-1.2	2.15	1.2
37.53	-0.3	0.4	0.3	-0.4		-2.275	-0.15	2.275	0.15		-1.025	-0.475	1.025	0.475		-1.2	-0.575	1.2	0.575		-2.15	-1.2	2.15	1.2
37.56	-0.3	0.4	0.3	-0.4		-2.325	-0.2	2.325	0.2		-1.025	-0.475	1.025	0.475		-1.2	-0.575	1.2	0.575		-2.1	-1.2	2.1	1.2
37.59	-0.575	0.35	0.575	-0.35		-2.325	-0.2	2.325	0.2		-1	-0.425	1	0.425		-1.2	-0.575	1.2	0.575		-2.1	-1.2	2.1	1.2
37.62	-0.575	0.35	0.575	-0.35		-2.325	-0.2	2.325	0.2		-1	-0.425	1	0.425		-1.2	-0.575	1.2	0.575		-2.1	-1.2	2.1	1.2
37.65	-0.575	0.35	0.575	-0.35		-2.4	-0.225	2.4	0.225		-1	-0.425	1	0.425		-1.2	-0.575	1.2	0.575		-2.025	-1.225	2.025	1.225
37.68	-0.85	0.3	0.85	-0.3		-2.4	-0.225	2.4	0.225		-0.975	-0.375	0.975	0.375		-1.2	-0.575	1.2	0.575		-2.025	-1.225	2.025	1.225
37.71	-0.85	0.3	0.85	-0.3		-2.4	-0.225	2.4	0.225		-0.975	-0.375	0.975	0.375		-1.2	-0.575	1.2	0.575		-2	-1.25	2	1.25
37.74	-0.85	0.3	0.85	-0.3		-2.45	-0.275	2.45	0.275		-0.975	-0.375	0.975	0.375		-1.2	-0.575	1.2	0.575		-2	-1.25	2	1.25
37.77	-1.1	0.25	1.1	-0.25		-2.45	-0.275	2.45	0.275		-0.95	-0.375	0.95	0.375		-1.2	-0.575	1.2	0.575		-2	-1.25	2	1.25
37.8	-1.1	0.25	1.1	-0.25		-2.45	-0.275	2.45	0.275		-0.95	-0.375	0.95	0.375		-1.2	-0.575	1.2	0.575		-2	-1.25	2	1.25
37.83	-1.1	0.25	1.1	-0.25		-2.475	-0.275	2.475	0.275		-0.95	-0.375	0.95	0.375		-1.2	-0.575	1.2	0.575		-2	-1.25	2	1.25
37.86	-1.3	0.2	1.3	-0.2		-2.475	-0.275	2.475	0.275		-0.95	-0.375	0.95	0.375		-1.2	-0.575	1.2	0.575		-2	-1.25	2	1.25
37.89	-1.3	0.2	1.3	-0.2		-2.525	-0.3	2.525	0.3		-0.95	-0.375	0.95	0.375		-1.2	-0.575	1.2	0.575		-2.05	-1.25	2.05	1.25
37.92	-1.3	0.2	1.3	-0.2		-2.525	-0.3	2.525	0.3		-0.95	-0.375	0.95	0.375		-1.2	-0.575	1.2	0.575		-2.05	-1.25	2.05	1.25
37.95	-1.475	0.2	1.475	-0.2		-2.525	-0.3	2.525	0.3		-0.975	-0.4	0.975	0.4		-1.2	-0.575	1.2	0.575		-2.05	-1.25	2.05	1.25
37.98	-1.475	0.2	1.475	-0.2		-2.525	-0.3	2.525	0.3		-0.975	-0.4	0.975	0.4		-1.2	-0.575	1.2	0.575		-2.125	-1.225	2.125	1.225
38.01	-1.475	0.2	1.475	-0.2		-2.575	-0.375	2.575	0.375		-0.975	-0.4	0.975	0.4		-1.2	-0.575	1.2	0.575		-2.125	-1.225	2.125	1.225
38.04	-1.575	0.2	1.575	-0.2		-2.575	-0.375	2.575	0.375		-1.025	-0.475	1.025	0.475		-1.2	-0.575	1.2	0.575		-2.225	-1.225	2.225	1.225
38.07	-1.575	0.2	1.575	-0.2		-2.575	-0.375	2.575	0.375		-1.025	-0.475	1.025	0.475		-1.2	-0.575	1.2	0.575		-2.225	-1.225	2.225	1.225
38.1	-1.575	0.2	1.575	-0.2		-2.625	-0.4	2.625	0.4		-1.025	-0.475	1.025	0.475		-1.2	-0.575	1.2	0.575		-2.225	-1.225	2.225	1.225
38.13	-1.5	0.25	1.5	-0.25		-2.625	-0.4	2.625	0.4		-1.125	-0.55	1.125	0.55		-1.2	-0.575	1.2	0.575		-2.35	-1.275	2.35	1.275
38.16	-1.5	0.25	1.5	-0.25		-2.625	-0.4	2.625	0.4		-1.125	-0.55	1.125	0.55		-1.2	-0.575	1.2	0.575		-2.35	-1.275	2.35	1.275
38.19	-1.275	0.325	1.275	-0.325		-2.625	-0.425	2.625	0.425		-1.225	-0.6	1.225	0.6		-1.2	-0.575	1.2	0.575		-2.35	-1.275	2.35	1.275
38.22	-1.275	0.325	1.275	-0.325		-2.625	-0.425	2.625	0.425		-1.225	-0.6	1.225	0.6		-1.2	-0.575	1.2	0.575		-2.45	-1.25	2.45	1.25
38.25	-1.275	0.325	1.275	-0.325		-2.625	-0.425	2.625	0.425		-1.225	-0.6	1.225	0.6		-1.2	-0.575	1.2	0.575		-2.45	-1.25	2.45	1.25
38.28	-1.125	0.375	1.125	-0.375		-2.65	-0.425	2.65	0.425		-1.275	-0.65	1.275	0.65		-1.2	-0.575	1.2	0.575		-2.45	-1.25	2.45	1.25
38.31	-1.125	0.375	1.125	-0.375		-2.65	-0.425	2.65	0.425		-1.275	-0.65	1.275	0.65		-1.2	-0.575	1.2	0.575		-2.5	-1.25	2.5	1.25
38.34	-1.125	0.375	1.125	-0.375		-2.625	-0.425	2.625	0.425		-1.275	-0.65	1.275	0.65		-1.2	-0.575	1.2	0.575		-2.5	-1.25	2.5	1.25
38.37	-1.175	0.35	1.175	-0.35		-2.625	-0.425	2.625	0.425		-1.3	-0.7	1.3	0.7		-1.2	-0.575	1.2	0.575		-2.5	-1.25	2.5	1.25
38.4	-1.175	0.35	1.175	-0.35		-2.625	-0.425	2.625	0.425		-1.3	-0.7	1.3	0.7		-1.2	-0.575	1.2	0.575		-2.5	-1.25	2.5	1.25
38.43	-1.175	0.35	1.175	-0.35		-2.625	-0.425	2.625	0.425		-1.3	-0.7	1.3	0.7		-1.2	-0.575	1.2	0.575		-2.5	-1.25	2.5	1.25
38.46	-1.325	0.3	1.325	-0.3		-2.625	-0.425	2.625	0.425		-1.425	-0.8	1.425	0.8		-1.2	-0.575	1.2	0.575		-2.5	-1.25	2.5	1.25
38.49	-1.325	0.3	1.325	-0.3		-2.625	-0.425	2.625	0.425		-1.425	-0.8	1.425	0.8		-1.2	-0.575	1.2	0.575		-2.525	-1.225	2.525	1.225
38.52	-1.325	0.3	1.325	-0.3		-2.625	-0.425	2.625	0.425		-1.425	-0.8	1.425	0.8		-1.2	-0.575	1.2	0.575		-2.525	-1.225	2.525	1.225
38.55	-1.325	0.25	1.325	-0.25		-2.625	-0.425	2.625	0.425		-1.5	-0.85	1.5	0.85		-1.2	-0.575	1.2	0.575		-2.525	-1.225	2.525	1.225
38.58	-1.325	0.25	1.325	-0.25		-2.625	-0.425	2.625	0.425		-1.5	-0.85	1.5	0.85		-1.2	-0.575	1.2	0.575		-2.575	-1.225	2.575	1.225
38.61	-1.325	0.25	1.325	-0.25		-2.575	-0.35	2.575	0.35		-1.5	-0.85	1.5	0.85		-1.2	-0.575	1.2	0.575		-2.575	-1.225	2.575	1.225
38.64	-1.1	0.275	1.1	-0.275		-2.575	-0.35	2.575	0.35		-1.525	-0.85	1.525	0.85		-1.2	-0.575	1.2	0.575		-2.575	-1.225	2.575	1.225
38.67	-1.1	0.275	1.1	-0.275		-2.575	-0.35	2.575	0.35		-1.525	-0.85	1.525	0.85		-1.2	-0.575	1.2	0.575		-2.6	-1.225	2.6	1.225
38.7	-1.1	0.275	1.1	-0.275		-2.5	-0.3	2.5	0.3		-1.525	-0.85	1.525	0.85		-1.2	-0.575	1.2	0.575		-2.6	-1.225	2.6	1.225
38.73	-0.95	0.275	0.95	-0.275		-2.5	-0.3	2.5	0.3		-1.55	-0.875	1.55	0.875		-1.2	-0.575	1.2	0.575		-2.6	-1.225	2.6	1.225
38.76	-0.95	0.275	0.95	-0.275		-2.5	-0.3	2.5	0.3		-1.55	-0.875	1.55	0.875		-1.2	-0.575	1.2	0.575		-2.6	-1.225	2.6	1.225
38.79	-0.95	0.275	0.95	-0.275		-2.3	-0.175	2.3	0.175		-1.55	-0.875	1.55	0.875		-1.2	-0.575	1.2	0.575		-2.6	-1.225	2.6	1.225
38.82	-0.95	0.275	0.95	-0.275		-2.3	-0.175	2.3	0.175		-1.675	-0.95	1.675	0.95		-1.2	-0.575	1.2	0.575		-2.6	-1.225	2.6	1.225
38.85	-0.95	0.275	0.95	-0.275		-2.3	-0.175	2.3	0.175		-1.675	-0.95	1.675	0.95		-1.2	-0.575	1.2	0.575		-2.6	-1.225	2.6	1.225
38.88	-0.95	0.275	0.95	-0.275		-2.125	-0.075	2.125	0.075		-1.675	-0.95	1.675	0.95		-1.2	-0.575	1.2	0.575		-2.6	-1.225	2.6	1.225
38.91	-1.05	0.3	1.05	-0.3		-2.125	-0.075	2.125	0.075		-1.775	-1.025	1.775	1.025		-1.2	-0.575	1.2	0.575		-2.625	-1.225	2.625	1.225
38.94	-1.05	0.3	1.05	-0.3		-2.125	-0.075	2.125	0.075		-1.775	-1.025	1.775	1.025		-1.2	-0.575	1.2	0.575		-2.625	-1.225	2.625	1.225
38.97	-1.05	0.3	1.05	-0.3		-1.975	0	1.975	0		-1.775	-1.025	1.775	1.025		-1.2	-0.575	1.2	0.575		-2.625	-1.225	2.625	1.225
39	-1.1	0.3	1.1	-0.3		-1.975	0	1.975	0		-1.825	-1.05	1.825	1.05		-1.2	-0.575	1.2	0.575		-2.625	-1.225	2.625	1.225
39.03	-1.1	0.3	1.1	-0.3		-1.975	0	1.975	0		-1.825	-1.05	1.825	1.05		-1.2	-0.575	1.2	0.575		-2.625	-1.225	2.625	1.225
39.06	-1.1	0.3	1.1	-0.3		-1.95	0	1.95	0		-1.825	-1.05	1.825	1.05		-1.2	-0.575	1.2	0.575		-2.625	-1.225	2.625	1.225
39.09	-1.125	0.325	1.125	-0.325		-1.95	0	1.95	0		-1.775	-1.05	1.775	1.05		-1.2	-0.575	1.2	0.575		-2.625	-1.225	2.625	1.225
39.12	-1.125	0.325	1.125	-0.325		-1.95	0	1.95	0		-1.775	-1.05	1.775	1.05		-1.2	-0.575	1.2	0.575		-2.625	-1.225	2.625	1.225
39.15	-1.125	0.325	1.125	-0.325		-1.925	0	1.925	0		-1.775	-1.05	1.775	1.05		-1.2	-0.575	1.2	0.575		-2.625	-1.225	2.625	1.225
39.18	-1.125	0.325	1.125	-0.325		-1.925	0	1.925	0		-1.725	-1.025	1.725	1.025		-1.2	-0.575	1.2	0.575		-2.625	-1.225	2.625	1.225
39.21	-1.125	0.325	1.125	-0.325		-1.925	0	1.925	0		-1.725	-1.025	1.725	1.025		-1.2	-0.575	1.2	0.575		-2.625	-1.225	2.625	1.225
39.24	-1.125	0.325	1.125	-0.325		-1.9	0.025	1.9	-0.025		-1.725	-1.025	1.725	1.025		-1.2	-0.575	1.2	0.575		-2.625	-1.225	2.625	1.225
39.27	-1.1	0.3	1.1	-0.3		-1.9	0.025	1.9	-0.025		-1.75	-1.075	1.75	1.075		-1.2	-0.575	1.2	0.575		-2.625	-1.225	2.625	1.225
39.3	-1.1	0.3	1.1	-0.3		-1.9	0.025	1.9	-0.025		-1.75	-1.075	1.75	1.075		-1.2	-0.575	1.2	0.575		-2.625	-1.225	2.625	1.225
39.33	-1.1	0.3	1.1	-0.3		-1.925	0	1.925	0		-1.825	-1.125	1.825	1.125		-1.2	-0.575	1.2	0.575		-2.575	-1.2	2.575	1.2
39.36	-1.1	0.3	1.1	-0.3		-1.925	0	1.925	0		-1.825	-1.125	1.825	1.125		-1.2	-0.575	1.2	0.575		-2.575	-1.2	2.575	1.2
39.39	-1.1	0.3	1.1	-0.3		-1.925	0	1.925	0		-1.825	-1.125	1.825	1.125		-1.2	-0.575	1.2	0.575		-2.575	-1.2	2.575	1.2
39.42	-1.1	0.3	1.1	-0.3		-1.975	0	1.975	0		-1.8	-1.1	1.8	1.1		-1.2	-0.575	1.2	0.575		-2.575	-1.2	2.575	1.2
39.45	-1.125	0.3	1.125	-0.3		-1.975	0	1.975	0		-1.8	-1.1	1.8	1.1		-1.2	-0.575	1.2	0.575		-2.575	-1.2	2.575	1.2
39.48	-1.125	0.3	1.125	-0.3		-1.975	0	1.975	0		-1.8	-1.1	1.8	1.1		-1.2	-0.575	1.2	0.575		-2.575	-1.2	2.575	1.2
39.51	-1.125	0.3	1.125	-0.3		-2	0	2	0		-1.65	-1.025	1.65	1.025		-1.2	-0.575	1.2	0.575		-2.55	-1.175	2.55	1.175
39.54	-1.15	0.375	1.15	-0.375		-2	0	2	0		-1.65	-1.025	1.65	1.025		-1.2	-0.575	1.2	0.575		-2.55	-1.175	2.55	1.175
39.57	-1.15	0.375	1.15	-0.375		-2	0	2	0		-1.65	-1.025	1.65	1.025		-1.2	-0.575	1.2	0.575		-2.55	-1.175	2.55	1.175
39.6	-1.15	0.375	1.15	-0.375		-2.05	-0.025	2.05	0.025		-1.65	-1.025	1.65	1.025		-1.2	-0.575	1.2	0.575		-2.55	-1.175	2.55	1.175
39.63	-1.2	0.625	1.2	-0.625		-2.05	-0.025	2.05	0.025		-1.625	-1.025	1.625	1.025		-1.2	-0.575	1.2	0.575		-2.55	-1.175	2.55	1.175
39.66	-1.2	0.625	1.2	-0.625		-2.05	-0.025	2.05	0.025		-1.625	-1.025	1.625	1.025		-1.2	-0.575	1.2	0.575		-2.55	-1.175	2.55	1.175
39.69	-1.2	0.625	1.2	-0.625		-2.125	-0.1	2.125	0.1		-1.6	-1	1.6	1		-1.2	-0.575	1.2	0.575		-2.55	-1.175	2.55	1.175
39.72	-1.225	0.875	1.225	-0.875		-2.125	-0.1	2.125	0.1		-1.6	-1	1.6	1		-1.225	-0.575	1.225	0.575		-2.55	-1.175	2.55	1.175
39.75	-1.225	0.875	1.225	-0.875		-2.125	-0.1	2.125	0.1		-1.6	-1	1.6	1		-1.225	-0.575	1.225	0.575		-2.525	-1.15	2.525	1.15
39.78	-1.225	0.875	1.225	-0.875		-2.225	-0.15	2.225	0.15		-1.6	-1	1.6	1		-1.225	-0.575	1.225	0.575		-2.525	-1.15	2.525	1.15
39.81	-1.325	1.1	1.325	-1.1		-2.225	-0.15	2.225	0.15		-1.6	-1	1.6	1		-1.225	-0.575	1.225	0.575		-2.525	-1.15	2.525	1.15
39.84	-1.325	1.1	1.325	-1.1		-2.225	-0.15	2.225	0.15		-1.6	-1	1.6	1		-1.225	-0.575	1.225	0.575		-2.475	-1.125	2.475	1.125
39.87	-1.325	1.1	1.325	-1.1		-2.225	-0.15	2.225	0.15		-1.6	-1	1.6	1		-1.225	-0.575	1.225	0.575		-2.475	-1.125	2.475	1.125
39.9	-1.35	1.175	1.35	-1.175		-2.225	-0.15	2.225	0.15		-1.6	-1	1.6	1		-1.225	-0.575	1.225	0.575		-2.475	-1.125	2.475	1.125
39.93	-1.35	1.175	1.35	-1.175		-2.175	-0.125	2.175	0.125		-1.6	-1	1.6	1		-1.225	-0.575	1.225	0.575		-2.425	-1.075	2.425	1.075
39.96	-1.375	1.2	1.375	-1.2		-2.175	-0.125	2.175	0.125		-1.6	-1	1.6	1		-1.25	-0.575	1.25	0.575		-2.425	-1.075	2.425	1.075
39.99	-1.375	1.2	1.375	-1.2		-2.175	-0.125	2.175	0.125		-1.6	-1	1.6	1		-1.275	-0.575	1.275	0.575		-2.425	-1.075	2.425	1.075
40.02	-1.375	1.2	1.375	-1.2		-2.175	-0.125	2.175	0.125		-1.525	-0.95	1.525	0.95		-1.275	-0.575	1.275	0.575		-2.375	-1.05	2.375	1.05
40.05	-1.375	1.2	1.375	-1.2		-2.15	-0.125	2.15	0.125		-1.525	-0.95	1.525	0.95		-1.3	-0.575	1.3	0.575		-2.375	-1.05	2.375	1.05
40.08	-1.375	1.2	1.375	-1.2		-2.15	-0.125	2.15	0.125		-1.525	-0.95	1.525	0.95		-1.325	-0.575	1.325	0.575		-2.275	-1	2.275	1
40.11	-1.375	1.2	1.375	-1.2		-2.15	-0.125	2.15	0.125		-1.425	-0.875	1.425	0.875		-1.35	-0.575	1.35	0.575		-2.275	-1	2.275	1
40.14	-1.375	1.175	1.375	-1.175		-2.15	-0.125	2.15	0.125		-1.425	-0.875	1.425	0.875		-1.375	-0.575	1.375	0.575		-2.275	-1	2.275	1
40.17	-1.375	1.175	1.375	-1.175		-2.15	-0.125	2.15	0.125		-1.425	-0.875	1.425	0.875		-1.375	-0.575	1.375	0.575		-2.225	-0.975	2.225	0.975
40.2	-1.375	1.175	1.375	-1.175		-2.15	-0.125	2.15	0.125		-1.3	-0.8	1.3	0.8		-1.375	-0.575	1.375	0.575		-2.225	-0.975	2.225	0.975
40.23	-1.4	1.175	1.4	-1.175		-2.15	-0.125	2.15	0.125		-1.3	-0.8	1.3	0.8		-1.375	-0.575	1.375	0.575		-2.225	-0.975	2.225	0.975
40.26	-1.4	1.175	1.4	-1.175		-2.15	-0.125	2.15	0.125		-1.3	-0.8	1.3	0.8		-1.375	-0.575	1.375	0.575		-2.2	-0.95	2.2	0.95
40.29	-1.4	1.175	1.4	-1.175		-2.1	-0.1	2.1	0.1		-1.225	-0.775	1.225	0.775		-1.375	-0.575	1.375	0.575		-2.2	-0.95	2.2	0.95
40.32	-1.425	1.175	1.425	-1.175		-2.1	-0.1	2.1	0.1		-1.225	-0.775	1.225	0.775		-1.375	-0.575	1.375	0.575		-2.2	-0.95	2.2	0.95
40.35	-1.425	1.175	1.425	-1.175		-2.1	-0.1	2.1	0.1		-1.225	-0.775	1.225	0.775		-1.375	-0.575	1.375	0.575		-2.075	-0.9	2.075	0.9
40.38	-1.425	1.175	1.425	-1.175		-2.025	0	2.025	0		-1.2	-0.75	1.2	0.75		-1.375	-0.575	1.375	0.575		-2.075	-0.9	2.075	0.9
40.41	-1.425	1.175	1.425	-1.175		-2.025	0	2.025	0		-1.2	-0.75	1.2	0.75		-1.375	-0.575	1.375	0.575		-2.075	-0.9	2.075	0.9
40.44	-1.425	1.175	1.425	-1.175		-2.025	0	2.025	0		-1.2	-0.75	1.2	0.75		-1.375	-0.575	1.375	0.575		-1.925	-0.825	1.925	0.825
40.47	-1.425	1.175	1.425	-1.175		-2.025	0	2.025	0		-1.2	-0.75	1.2	0.75		-1.375	-0.575	1.375	0.575		-1.925	-0.825	1.925	0.825
40.5	-1.425	1.175	1.425	-1.175		-2.025	0	2.025	0		-1.2	-0.75	1.2	0.75		-1.375	-0.575	1.375	0.575		-1.75	-0.725	1.75	0.725
40.53	-1.425	1.175	1.425	-1.175		-2.025	0	2.025	0		-1.2	-0.75	1.2	0.75		-1.375	-0.575	1.375	0.575		-1.75	-0.725	1.75	0.725
40.56	-1.425	1.175	1.425	-1.175		-2	0.05	2	-0.05		-1.15	-0.7	1.15	0.7		-1.375	-0.575	1.375	0.575		-1.75	-0.725	1.75	0.725
40.59	-1.425	1.175	1.425	-1.175		-2	0.05	2	-0.05		-1.15	-0.7	1.15	0.7		-1.375	-0.575	1.375	0.575		-1.725	-0.7	1.725	0.7
40.62	-1.425	1.175	1.425	-1.175		-2	0.025	2	-0.025		-1.15	-0.7	1.15	0.7		-1.375	-0.575	1.375	0.575		-1.725	-0.7	1.725	0.7
40.65	-1.425	1.175	1.425	-1.175		-2	0.025	2	-0.025		-1.175	-0.675	1.175	0.675		-1.375	-0.575	1.375	0.575		-1.725	-0.7	1.725	0.7
40.68	-1.45	1.175	1.45	-1.175		-2	0.025	2	-0.025		-1.175	-0.675	1.175	0.675		-1.375	-0.575	1.375	0.575		-1.725	-0.675	1.725	0.675
40.71	-1.45	1.175	1.45	-1.175		-2.025	0.025	2.025	-0.025		-1.175	-0.675	1.175	0.675		-1.375	-0.575	1.375	0.575		-1.725	-0.675	1.725	0.675
40.74	-1.45	1.175	1.45	-1.175		-2.025	0.025	2.025	-0.025		-1.2	-0.7	1.2	0.7		-1.375	-0.575	1.375	0.575		-1.725	-0.675	1.725	0.675
40.77	-1.45	1.175	1.45	-1.175		-2.025	0.025	2.025	-0.025		-1.2	-0.7	1.2	0.7		-1.375	-0.575	1.375	0.575		-1.725	-0.65	1.725	0.65
40.8	-1.45	1.175	1.45	-1.175		-2.025	0.025	2.025	-0.025		-1.275	-0.75	1.275	0.75		-1.375	-0.575	1.375	0.575		-1.725	-0.65	1.725	0.65
40.83	-1.45	1.175	1.45	-1.175		-2.025	0.025	2.025	-0.025		-1.275	-0.75	1.275	0.75		-1.375	-0.575	1.375	0.575		-1.725	-0.65	1.725	0.65
40.86	-1.475	1.2	1.475	-1.2		-2.025	0.025	2.025	-0.025		-1.275	-0.75	1.275	0.75		-1.375	-0.575	1.375	0.575		-1.725	-0.65	1.725	0.65
40.89	-1.475	1.2	1.475	-1.2		-2.05	0	2.05	0		-1.325	-0.8	1.325	0.8		-1.375	-0.575	1.375	0.575		-1.725	-0.65	1.725	0.65
40.92	-1.475	1.2	1.475	-1.2		-2.05	0	2.05	0		-1.325	-0.8	1.325	0.8		-1.375	-0.575	1.375	0.575		-1.725	-0.65	1.725	0.65
40.95	-1.525	1.225	1.525	-1.225		-2.075	-0.025	2.075	0.025		-1.325	-0.8	1.325	0.8		-1.375	-0.575	1.375	0.575		-1.7	-0.65	1.7	0.65
40.98	-1.525	1.225	1.525	-1.225		-2.075	-0.025	2.075	0.025		-1.35	-0.8	1.35	0.8		-1.375	-0.575	1.375	0.575		-1.7	-0.65	1.7	0.65
41.01	-1.525	1.225	1.525	-1.225		-2.075	-0.025	2.075	0.025		-1.35	-0.8	1.35	0.8		-1.375	-0.575	1.375	0.575		-1.7	-0.65	1.7	0.65
41.04	-1.55	1.25	1.55	-1.25		-2.1	-0.05	2.1	0.05		-1.35	-0.8	1.35	0.8		-1.375	-0.575	1.375	0.575		-1.65	-0.6	1.65	0.6
41.07	-1.55	1.25	1.55	-1.25		-2.1	-0.05	2.1	0.05		-1.375	-0.8	1.375	0.8		-1.375	-0.575	1.375	0.575		-1.65	-0.6	1.65	0.6
41.1	-1.55	1.25	1.55	-1.25		-2.1	-0.05	2.1	0.05		-1.375	-0.8	1.375	0.8		-1.375	-0.575	1.375	0.575		-1.65	-0.6	1.65	0.6
41.13	-1.55	1.25	1.55	-1.25		-2.175	-0.175	2.175	0.175		-1.375	-0.8	1.375	0.8		-1.375	-0.575	1.375	0.575		-1.5	-0.55	1.5	0.55
41.16	-1.55	1.25	1.55	-1.25		-2.175	-0.175	2.175	0.175		-1.35	-0.8	1.35	0.8		-1.375	-0.575	1.375	0.575		-1.5	-0.55	1.5	0.55
41.19	-1.55	1.25	1.55	-1.25		-2.225	-0.2	2.225	0.2		-1.35	-0.8	1.35	0.8		-1.375	-0.575	1.375	0.575		-1.5	-0.55	1.5	0.55
41.22	-1.6	1.25	1.6	-1.25		-2.225	-0.2	2.225	0.2		-1.35	-0.8	1.35	0.8		-1.375	-0.575	1.375	0.575		-1.4	-0.55	1.4	0.55
41.25	-1.6	1.25	1.6	-1.25		-2.225	-0.2	2.225	0.2		-1.35	-0.775	1.35	0.775		-1.375	-0.575	1.375	0.575		-1.4	-0.55	1.4	0.55
41.28	-1.6	1.25	1.6	-1.25		-2.275	-0.275	2.275	0.275		-1.35	-0.775	1.35	0.775		-1.375	-0.575	1.375	0.575		-1.375	-0.525	1.375	0.525
41.31	-1.65	1.25	1.65	-1.25		-2.275	-0.275	2.275	0.275		-1.35	-0.775	1.35	0.775		-1.375	-0.575	1.375	0.575		-1.375	-0.525	1.375	0.525
41.34	-1.65	1.25	1.65	-1.25		-2.275	-0.275	2.275	0.275		-1.325	-0.775	1.325	0.775		-1.375	-0.575	1.375	0.575		-1.375	-0.525	1.375	0.525
41.37	-1.65	1.25	1.65	-1.25		-2.3	-0.3	2.3	0.3		-1.325	-0.775	1.325	0.775		-1.375	-0.575	1.375	0.575		-1.375	-0.525	1.375	0.525
41.4	-1.6	1.225	1.6	-1.225		-2.3	-0.3	2.3	0.3		-1.325	-0.775	1.325	0.775		-1.375	-0.575	1.375	0.575		-1.375	-0.525	1.375	0.525
41.43	-1.6	1.225	1.6	-1.225		-2.3	-0.3	2.3	0.3		-1.3	-0.75	1.3	0.75		-1.375	-0.575	1.375	0.575		-1.375	-0.525	1.375	0.525
41.46	-1.6	1.225	1.6	-1.225		-2.325	-0.325	2.325	0.325		-1.3	-0.75	1.3	0.75		-1.375	-0.575	1.375	0.575		-1.35	-0.525	1.35	0.525
41.49	-1.5	1.125	1.5	-1.125		-2.325	-0.325	2.325	0.325		-1.3	-0.75	1.3	0.75		-1.375	-0.575	1.375	0.575		-1.35	-0.525	1.35	0.525
41.52	-1.5	1.125	1.5	-1.125		-2.325	-0.325	2.325	0.325		-1.25	-0.725	1.25	0.725		-1.375	-0.575	1.375	0.575		-1.325	-0.525	1.325	0.525
41.55	-1.5	1.125	1.5	-1.125		-2.35	-0.35	2.35	0.35		-1.25	-0.725	1.25	0.725		-1.375	-0.575	1.375	0.575		-1.325	-0.525	1.325	0.525
41.58	-1.425	1.025	1.425	-1.025		-2.35	-0.35	2.35	0.35		-1.25	-0.725	1.25	0.725		-1.375	-0.575	1.375	0.575		-1.325	-0.525	1.325	0.525
41.61	-1.425	1.025	1.425	-1.025		-2.35	-0.35	2.35	0.35		-1.175	-0.675	1.175	0.675		-1.375	-0.575	1.375	0.575		-1.325	-0.525	1.325	0.525
41.64	-1.425	1.025	1.425	-1.025		-2.425	-0.4	2.425	0.4		-1.175	-0.675	1.175	0.675		-1.375	-0.575	1.375	0.575		-1.325	-0.525	1.325	0.525
41.67	-1.4	1	1.4	-1		-2.425	-0.4	2.425	0.4		-1.175	-0.675	1.175	0.675		-1.375	-0.575	1.375	0.575		-1.325	-0.525	1.325	0.525
41.7	-1.4	1	1.4	-1		-2.425	-0.4	2.425	0.4		-1.175	-0.675	1.175	0.675		-1.375	-0.575	1.375	0.575		-1.3	-0.5	1.3	0.5
41.73	-1.4	1	1.4	-1		-2.525	-0.475	2.525	0.475		-1.175	-0.675	1.175	0.675		-1.375	-0.575	1.375	0.575		-1.3	-0.5	1.3	0.5
41.76	-1.425	1.025	1.425	-1.025		-2.525	-0.475	2.525	0.475		-1.175	-0.675	1.175	0.675		-1.375	-0.575	1.375	0.575		-1.3	-0.5	1.3	0.5
41.79	-1.425	1.025	1.425	-1.025		-2.525	-0.475	2.525	0.475		-1.175	-0.65	1.175	0.65		-1.375	-0.575	1.375	0.575		-1.3	-0.5	1.3	0.5
41.82	-1.425	1.025	1.425	-1.025		-2.525	-0.5	2.525	0.5		-1.175	-0.65	1.175	0.65		-1.375	-0.575	1.375	0.575		-1.3	-0.5	1.3	0.5
41.85	-1.45	1.025	1.45	-1.025		-2.525	-0.5	2.525	0.5		-1.175	-0.65	1.175	0.65		-1.375	-0.575	1.375	0.575		-1.3	-0.5	1.3	0.5
41.88	-1.45	1.025	1.45	-1.025		-2.525	-0.5	2.525	0.5		-1.175	-0.65	1.175	0.65		-1.375	-0.575	1.375	0.575		-1.3	-0.5	1.3	0.5
41.91	-1.45	1.025	1.45	-1.025		-2.55	-0.55	2.55	0.55		-1.175	-0.65	1.175	0.65		-1.375	-0.575	1.375	0.575		-1.3	-0.5	1.3	0.5
41.94	-1.475	1.075	1.475	-1.075		-2.55	-0.55	2.55	0.55		-1.175	-0.65	1.175	0.65		-1.375	-0.575	1.375	0.575		-1.3	-0.5	1.3	0.5
41.97	-1.475	1.075	1.475	-1.075		-2.55	-0.55	2.55	0.55		-1.2	-0.65	1.2	0.65		-1.375	-0.575	1.375	0.575		-1.3	-0.5	1.3	0.5
42	-1.475	1.075	1.475	-1.075		-2.55	-0.55	2.55	0.55		-1.2	-0.65	1.2	0.65		-1.375	-0.575	1.375	0.575		-1.3	-0.5	1.3	0.5
42.03	-1.475	1.025	1.475	-1.025		-2.55	-0.55	2.55	0.55		-1.2	-0.65	1.2	0.65		-1.375	-0.575	1.375	0.575		-1.3	-0.475	1.3	0.475
42.06	-1.475	1.025	1.475	-1.025		-2.55	-0.55	2.55	0.55		-1.2	-0.675	1.2	0.675		-1.375	-0.575	1.375	0.575		-1.3	-0.475	1.3	0.475
42.09	-1.475	1.025	1.475	-1.025		-2.525	-0.525	2.525	0.525		-1.2	-0.675	1.2	0.675		-1.375	-0.575	1.375	0.575		-1.3	-0.475	1.3	0.475
42.12	-1.425	1	1.425	-1		-2.525	-0.525	2.525	0.525		-1.25	-0.7	1.25	0.7		-1.375	-0.575	1.375	0.575		-1.3	-0.45	1.3	0.45
42.15	-1.425	1	1.425	-1		-2.525	-0.525	2.525	0.525		-1.25	-0.7	1.25	0.7		-1.375	-0.575	1.375	0.575		-1.3	-0.45	1.3	0.45
42.18	-1.425	1	1.425	-1		-2.525	-0.525	2.525	0.525		-1.25	-0.7	1.25	0.7		-1.375	-0.575	1.375	0.575		-1.3	-0.45	1.3	0.45
42.21	-1.325	1	1.325	-1		-2.525	-0.525	2.525	0.525		-1.25	-0.7	1.25	0.7		-1.375	-0.575	1.375	0.575		-1.3	-0.45	1.3	0.45
42.24	-1.325	1	1.325	-1		-2.525	-0.525	2.525	0.525		-1.25	-0.7	1.25	0.7		-1.375	-0.575	1.375	0.575		-1.3	-0.45	1.3	0.45
42.27	-1.325	1	1.325	-1		-2.5	-0.5	2.5	0.5		-1.25	-0.7	1.25	0.7		-1.375	-0.575	1.375	0.575		-1.3	-0.45	1.3	0.45
42.3	-1.3	1	1.3	-1		-2.5	-0.5	2.5	0.5		-1.25	-0.7	1.25	0.7		-1.375	-0.575	1.375	0.575		-1.3	-0.45	1.3	0.45
42.33	-1.3	1	1.3	-1		-2.5	-0.5	2.5	0.5		-1.325	-0.75	1.325	0.75		-1.375	-0.575	1.375	0.575		-1.3	-0.45	1.3	0.45
42.36	-1.3	1	1.3	-1		-2.5	-0.5	2.5	0.5		-1.325	-0.75	1.325	0.75		-1.375	-0.575	1.375	0.575		-1.3	-0.45	1.3	0.45
42.39	-1.4	0.975	1.4	-0.975		-2.5	-0.5	2.5	0.5		-1.325	-0.75	1.325	0.75		-1.375	-0.575	1.375	0.575		-1.3	-0.425	1.3	0.425
42.42	-1.4	0.975	1.4	-0.975		-2.5	-0.5	2.5	0.5		-1.4	-0.8	1.4	0.8		-1.4	-0.575	1.4	0.575		-1.3	-0.425	1.3	0.425
42.45	-1.4	0.975	1.4	-0.975		-2.525	-0.525	2.525	0.525		-1.4	-0.8	1.4	0.8		-1.4	-0.575	1.4	0.575		-1.3	-0.425	1.3	0.425
42.48	-1.6	0.9	1.6	-0.9		-2.525	-0.525	2.525	0.525		-1.475	-0.825	1.475	0.825		-1.4	-0.575	1.4	0.575		-1.3	-0.425	1.3	0.425
42.51	-1.6	0.9	1.6	-0.9		-2.525	-0.525	2.525	0.525		-1.475	-0.825	1.475	0.825		-1.425	-0.575	1.425	0.575		-1.3	-0.425	1.3	0.425
42.54	-1.6	0.9	1.6	-0.9		-2.55	-0.525	2.55	0.525		-1.475	-0.825	1.475	0.825		-1.425	-0.575	1.425	0.575		-1.275	-0.425	1.275	0.425
42.57	-1.7	0.9	1.7	-0.9		-2.55	-0.525	2.55	0.525		-1.525	-0.875	1.525	0.875		-1.425	-0.575	1.425	0.575		-1.275	-0.425	1.275	0.425
42.6	-1.7	0.9	1.7	-0.9		-2.575	-0.5	2.575	0.5		-1.525	-0.875	1.525	0.875		-1.45	-0.575	1.45	0.575		-1.275	-0.425	1.275	0.425
42.63	-1.7	0.9	1.7	-0.9		-2.575	-0.5	2.575	0.5		-1.525	-0.875	1.525	0.875		-1.475	-0.575	1.475	0.575		-1.275	-0.425	1.275	0.425
42.66	-1.775	0.875	1.775	-0.875		-2.575	-0.5	2.575	0.5		-1.525	-0.875	1.525	0.875		-1.5	-0.575	1.5	0.575		-1.275	-0.425	1.275	0.425
42.69	-1.775	0.875	1.775	-0.875		-2.6	-0.5	2.6	0.5		-1.575	-0.9	1.575	0.9		-1.5	-0.575	1.5	0.575		-1.275	-0.425	1.275	0.425
42.72	-1.775	0.875	1.775	-0.875		-2.6	-0.5	2.6	0.5		-1.575	-0.9	1.575	0.9		-1.525	-0.575	1.525	0.575		-1.2	-0.4	1.2	0.4
42.75	-1.8	0.85	1.8	-0.85		-2.6	-0.5	2.6	0.5		-1.575	-0.9	1.575	0.9		-1.55	-0.575	1.55	0.575		-1.2	-0.4	1.2	0.4
42.78	-1.8	0.85	1.8	-0.85		-2.6	-0.5	2.6	0.5		-1.625	-0.95	1.625	0.95		-1.55	-0.575	1.55	0.575		-1.2	-0.4	1.2	0.4
42.81	-1.8	0.85	1.8	-0.85		-2.6	-0.5	2.6	0.5		-1.625	-0.95	1.625	0.95		-1.55	-0.575	1.55	0.575		-1.125	-0.375	1.125	0.375
42.84	-1.85	0.85	1.85	-0.85		-2.6	-0.5	2.6	0.5		-1.625	-0.95	1.625	0.95		-1.55	-0.6	1.55	0.6		-1.125	-0.375	1.125	0.375
42.87	-1.85	0.85	1.85	-0.85		-2.65	-0.5	2.65	0.5		-1.7	-1	1.7	1		-1.55	-0.625	1.55	0.625		-1.125	-0.375	1.125	0.375
42.9	-1.85	0.85	1.85	-0.85		-2.65	-0.5	2.65	0.5		-1.7	-1	1.7	1		-1.55	-0.625	1.55	0.625		-1.1	-0.35	1.1	0.35
42.93	-1.7	0.925	1.7	-0.925		-2.65	-0.5	2.65	0.5		-1.7	-1	1.7	1		-1.55	-0.625	1.55	0.625		-1.1	-0.35	1.1	0.35
42.96	-1.7	0.925	1.7	-0.925		-2.65	-0.5	2.65	0.5		-1.725	-1.025	1.725	1.025		-1.55	-0.625	1.55	0.625		-1.1	-0.35	1.1	0.35
42.99	-1.7	0.925	1.7	-0.925		-2.65	-0.5	2.65	0.5		-1.725	-1.025	1.725	1.025		-1.55	-0.625	1.55	0.625		-1.1	-0.35	1.1	0.35
43.02	-1.35	1.05	1.35	-1.05		-2.65	-0.5	2.65	0.5		-1.725	-1.025	1.725	1.025		-1.55	-0.625	1.55	0.625		-1.1	-0.35	1.1	0.35
43.05	-1.35	1.05	1.35	-1.05		-2.7	-0.5	2.7	0.5		-1.7	-1.025	1.7	1.025		-1.55	-0.65	1.55	0.65		-1.075	-0.35	1.075	0.35
43.08	-1.35	1.05	1.35	-1.05		-2.7	-0.5	2.7	0.5		-1.7	-1.025	1.7	1.025		-1.55	-0.675	1.55	0.675		-1.075	-0.35	1.075	0.35
43.11	-1.25	1.05	1.25	-1.05		-2.7	-0.5	2.7	0.5		-1.7	-1.025	1.7	1.025		-1.55	-0.7	1.55	0.7		-1.075	-0.35	1.075	0.35
43.14	-1.25	1.05	1.25	-1.05		-2.65	-0.5	2.65	0.5		-1.725	-1.025	1.725	1.025		-1.55	-0.7	1.55	0.7		-1.05	-0.35	1.05	0.35
43.17	-1.25	1.05	1.25	-1.05		-2.65	-0.5	2.65	0.5		-1.725	-1.025	1.725	1.025		-1.55	-0.725	1.55	0.725		-1.05	-0.35	1.05	0.35
43.2	-1.225	1.05	1.225	-1.05		-2.65	-0.5	2.65	0.5		-1.725	-1.025	1.725	1.025		-1.55	-0.725	1.55	0.725		-1.05	-0.35	1.05	0.35
43.23	-1.225	1.05	1.225	-1.05		-2.55	-0.425	2.55	0.425		-1.8	-1.1	1.8	1.1		-1.55	-0.725	1.55	0.725		-1.05	-0.35	1.05	0.35
43.26	-1.225	1.05	1.225	-1.05		-2.55	-0.425	2.55	0.425		-1.8	-1.1	1.8	1.1		-1.55	-0.725	1.55	0.725		-1.05	-0.35	1.05	0.35
43.29	-1.15	1.05	1.15	-1.05		-2.55	-0.425	2.55	0.425		-1.8	-1.1	1.8	1.1		-1.55	-0.725	1.55	0.725		-1.05	-0.35	1.05	0.35
43.32	-1.15	1.05	1.15	-1.05		-2.525	-0.45	2.525	0.45		-1.825	-1.125	1.825	1.125		-1.55	-0.725	1.55	0.725		-1	-0.325	1	0.325
43.35	-1.15	1.05	1.15	-1.05		-2.525	-0.45	2.525	0.45		-1.825	-1.125	1.825	1.125		-1.55	-0.725	1.55	0.725		-1	-0.325	1	0.325
43.38	-1.075	1.075	1.075	-1.075		-2.525	-0.45	2.525	0.45		-1.825	-1.125	1.825	1.125		-1.55	-0.725	1.55	0.725		-1	-0.325	1	0.325
43.41	-1.075	1.075	1.075	-1.075		-2.425	-0.4	2.425	0.4		-1.8	-1.1	1.8	1.1		-1.55	-0.725	1.55	0.725		-1	-0.325	1	0.325
43.44	-1.075	1.075	1.075	-1.075		-2.425	-0.4	2.425	0.4		-1.8	-1.1	1.8	1.1		-1.55	-0.725	1.55	0.725		-1	-0.325	1	0.325
43.47	-0.95	1.1	0.95	-1.1		-2.425	-0.4	2.425	0.4		-1.8	-1.1	1.8	1.1		-1.55	-0.725	1.55	0.725		-1	-0.325	1	0.325
43.5	-0.95	1.1	0.95	-1.1		-2.325	-0.35	2.325	0.35		-1.775	-1.075	1.775	1.075		-1.55	-0.725	1.55	0.725		-0.975	-0.325	0.975	0.325
43.53	-0.95	1.1	0.95	-1.1		-2.325	-0.35	2.325	0.35		-1.775	-1.075	1.775	1.075		-1.55	-0.725	1.55	0.725		-0.975	-0.325	0.975	0.325
43.56	-0.925	1.1	0.925	-1.1		-2.325	-0.35	2.325	0.35		-1.775	-1.075	1.775	1.075		-1.55	-0.725	1.55	0.725		-0.95	-0.325	0.95	0.325
43.59	-0.925	1.1	0.925	-1.1		-2.2	-0.2	2.2	0.2		-1.8	-1.1	1.8	1.1		-1.55	-0.725	1.55	0.725		-0.95	-0.325	0.95	0.325
43.62	-0.925	1.1	0.925	-1.1		-2.2	-0.2	2.2	0.2		-1.8	-1.1	1.8	1.1		-1.55	-0.725	1.55	0.725		-0.95	-0.325	0.95	0.325
43.65	-0.9	1.1	0.9	-1.1		-2.2	-0.2	2.2	0.2		-1.8	-1.1	1.8	1.1		-1.55	-0.725	1.55	0.725		-0.925	-0.3	0.925	0.3
43.68	-0.9	1.1	0.9	-1.1		-2.15	-0.1	2.15	0.1		-1.85	-1.125	1.85	1.125		-1.55	-0.725	1.55	0.725		-0.925	-0.3	0.925	0.3
43.71	-0.9	1.1	0.9	-1.1		-2.15	-0.1	2.15	0.1		-1.85	-1.125	1.85	1.125		-1.55	-0.725	1.55	0.725		-0.925	-0.3	0.925	0.3
43.74	-0.875	1.1	0.875	-1.1		-2.15	-0.1	2.15	0.1		-1.85	-1.125	1.85	1.125		-1.55	-0.725	1.55	0.725		-0.925	-0.3	0.925	0.3
43.77	-0.875	1.1	0.875	-1.1		-2.125	-0.05	2.125	0.05		-1.925	-1.225	1.925	1.225		-1.55	-0.725	1.55	0.725		-0.925	-0.3	0.925	0.3
43.8	-0.875	1.1	0.875	-1.1		-2.125	-0.05	2.125	0.05		-1.925	-1.225	1.925	1.225		-1.55	-0.725	1.55	0.725		-0.925	-0.3	0.925	0.3
43.83	-0.85	1.1	0.85	-1.1		-2.125	-0.05	2.125	0.05		-1.925	-1.225	1.925	1.225		-1.55	-0.725	1.55	0.725		-0.925	-0.3	0.925	0.3
43.86	-0.85	1.1	0.85	-1.1		-2.075	0.05	2.075	-0.05		-1.95	-1.225	1.95	1.225		-1.55	-0.725	1.55	0.725		-0.925	-0.3	0.925	0.3
43.89	-0.85	1.1	0.85	-1.1		-2.075	0.05	2.075	-0.05		-1.95	-1.225	1.95	1.225		-1.55	-0.725	1.55	0.725		-0.925	-0.3	0.925	0.3
43.92	-0.925	1.1	0.925	-1.1		-2.075	0.05	2.075	-0.05		-1.95	-1.225	1.95	1.225		-1.55	-0.725	1.55	0.725		-0.875	-0.3	0.875	0.3
43.95	-0.925	1.1	0.925	-1.1		-2.025	0.1	2.025	-0.1		-1.975	-1.275	1.975	1.275		-1.55	-0.725	1.55	0.725		-0.875	-0.3	0.875	0.3
43.98	-0.925	1.1	0.925	-1.1		-2.025	0.1	2.025	-0.1		-1.975	-1.275	1.975	1.275		-1.55	-0.725	1.55	0.725		-0.875	-0.3	0.875	0.3
44.01	-1	1.075	1	-1.075		-2.025	0.1	2.025	-0.1		-1.975	-1.275	1.975	1.275		-1.55	-0.725	1.55	0.725		-0.825	-0.3	0.825	0.3
44.04	-1	1.075	1	-1.075		-2	0.15	2	-0.15		-1.975	-1.275	1.975	1.275		-1.55	-0.725	1.55	0.725		-0.825	-0.3	0.825	0.3
44.07	-1	1.075	1	-1.075		-2	0.15	2	-0.15		-1.975	-1.275	1.975	1.275		-1.55	-0.725	1.55	0.725		-0.825	-0.3	0.825	0.3
44.1	-1	1.1	1	-1.1		-2	0.15	2	-0.15		-1.975	-1.275	1.975	1.275		-1.55	-0.725	1.55	0.725		-0.75	-0.275	0.75	0.275
44.13	-1	1.1	1	-1.1		-2	0.175	2	-0.175		-2	-1.275	2	1.275		-1.55	-0.725	1.55	0.725		-0.75	-0.275	0.75	0.275
44.16	-1	1.1	1	-1.1		-2	0.175	2	-0.175		-2	-1.275	2	1.275		-1.55	-0.725	1.55	0.725		-0.7	-0.275	0.7	0.275
44.19	-1.225	1.125	1.225	-1.125		-2	0.175	2	-0.175		-2	-1.275	2	1.275		-1.55	-0.725	1.55	0.725		-0.7	-0.275	0.7	0.275
44.22	-1.225	1.125	1.225	-1.125		-2	0.175	2	-0.175		-2	-1.275	2	1.275		-1.55	-0.725	1.55	0.725		-0.7	-0.275	0.7	0.275
44.25	-1.225	1.25	1.425	-1.25		-2	0.175	2	-0.175		-2	-1.275	2	1.275		-1.55	-0.725	1.55	0.725		-0.625	-0.275	0.625	0.275
44.28	-1.425	1.25	1.425	-1.25		-2	0.175	2	-0.175		-2.025	-1.275	2.025	1.275		-1.55	-0.725	1.55	0.725		-0.625	-0.275	0.625	0.275
44.31	-1.425	1.25	1.425	-1.25		-2.025	0.175	2.025	-0.175		-2.025	-1.275	2.025	1.275		-1.55	-0.725	1.55	0.725		-0.625	-0.275	0.625	0.275
44.34	-1.425	1.25	1.425	-1.25		-2.025	0.175	2.025	-0.175		-2.025	-1.275	2.025	1.275		-1.55	-0.725	1.55	0.725		-0.575	-0.3	0.575	0.3
44.37	-1.45	1.4	1.45	-1.4		-2.025	0.175	2.025	-0.175		-1.95	-1.2	1.95	1.2		-1.55	-0.725	1.55	0.725		-0.575	-0.3	0.575	0.3
44.4	-1.45	1.4	1.45	-1.4		-2.075	0.15	2.075	-0.15		-1.95	-1.2	1.95	1.2		-1.55	-0.725	1.55	0.725		-0.575	-0.3	0.575	0.3
44.43	-1.45	1.4	1.45	-1.4		-2.075	0.15	2.075	-0.15		-1.95	-1.2	1.95	1.2		-1.55	-0.725	1.55	0.725		-0.525	-0.3	0.525	0.3
44.46	-1.45	1.45	1.45	-1.45		-2.075	0.15	2.075	-0.15		-1.85	-1.125	1.85	1.125		-1.55	-0.725	1.55	0.725		-0.525	-0.3	0.525	0.3
44.49	-1.45	1.45	1.45	-1.45		-2.15	0.15	2.15	-0.15		-1.85	-1.125	1.85	1.125		-1.55	-0.725	1.55	0.725		-0.525	-0.3	0.525	0.3
44.52	-1.45	1.45	1.45	-1.45		-2.15	0.15	2.15	-0.15		-1.85	-1.125	1.85	1.125		-1.55	-0.725	1.55	0.725		-0.475	-0.3	0.475	0.3
44.55	-1.425	1.55	1.425	-1.55		-2.15	0.15	2.15	-0.15		-1.825	-1.125	1.825	1.125		-1.55	-0.725	1.55	0.725		-0.475	-0.3	0.475	0.3
44.58	-1.425	1.55	1.425	-1.55		-2.15	0.15	2.15	-0.15		-1.825	-1.125	1.825	1.125		-1.55	-0.725	1.55	0.725		-0.475	-0.3	0.475	0.3
44.61	-1.425	1.55	1.425	-1.55		-2.15	0.15	2.15	-0.15		-1.825	-1.125	1.825	1.125		-1.55	-0.725	1.55	0.725		-0.375	-0.3	0.375	0.3
44.64	-1.425	1.675	1.425	-1.675		-2.125	0.175	2.125	-0.175		-1.8	-1.1	1.8	1.1		-1.55	-0.725	1.55	0.725		-0.375	-0.3	0.375	0.3
44.67	-1.425	1.675	1.425	-1.675		-2.125	0.175	2.125	-0.175		-1.8	-1.1	1.8	1.1		-1.55	-0.725	1.55	0.725		-0.375	-0.3	0.375	0.3
44.7	-1.425	1.675	1.425	-1.675		-2.125	0.175	2.125	-0.175		-1.8	-1.1	1.8	1.1		-1.55	-0.725	1.55	0.725		-0.3	-0.3	0.3	0.3
44.73	-1.425	1.7	1.425	-1.7		-2	0.25	2	-0.25		-1.725	-1	1.725	1		-1.55	-0.725	1.55	0.725		-0.3	-0.3	0.3	0.3
44.76	-1.425	1.7	1.425	-1.7		-2	0.25	2	-0.25		-1.725	-1	1.725	1		-1.55	-0.725	1.55	0.725		-0.225	-0.35	0.225	0.35
44.79	-1.425	1.7	1.425	-1.7		-2	0.25	2	-0.25		-1.725	-1	1.725	1		-1.55	-0.725	1.55	0.725		-0.225	-0.35	0.225	0.35
44.82	-1.425	1.675	1.425	-1.675		-1.875	0.275	1.875	-0.275		-1.6	-0.95	1.6	0.95		-1.55	-0.725	1.55	0.725		-0.225	-0.35	0.225	0.35
44.85	-1.425	1.675	1.425	-1.675		-1.875	0.275	1.875	-0.275		-1.6	-0.95	1.6	0.95		-1.55	-0.725	1.55	0.725		-0.125	-0.375	0.125	0.375
44.88	-1.425	1.675	1.425	-1.675		-1.875	0.275	1.875	-0.275		-1.6	-0.95	1.6	0.95		-1.55	-0.725	1.55	0.725		-0.125	-0.375	0.125	0.375
44.91	-1.425	1.675	1.425	-1.675		-1.85	0.275	1.85	-0.275		-1.525	-0.875	1.525	0.875		-1.55	-0.725	1.55	0.725		-0.125	-0.375	0.125	0.375
44.94	-1.425	1.675	1.425	-1.675		-1.85	0.275	1.85	-0.275		-1.525	-0.875	1.525	0.875		-1.55	-0.725	1.55	0.725		-0.025	-0.425	0.025	0.425
44.97	-1.425	1.675	1.425	-1.675		-1.85	0.275	1.85	-0.275		-1.525	-0.875	1.525	0.875		-1.55	-0.725	1.55	0.725		-0.025	-0.425	0.025	0.425
45	-1.425	1.6	1.425	-1.6		-1.925	0.25	1.925	-0.25		-1.475	-0.8	1.475	0.8		-1.55	-0.725	1.55	0.725		-0.025	-0.425	0.025	0.425
45.03	-1.425	1.6	1.425	-1.6		-1.925	0.25	1.925	-0.25		-1.475	-0.8	1.475	0.8		-1.55	-0.725	1.55	0.725		0.075	-0.425	-0.075	0.425
45.06	-1.425	1.6	1.425	-1.6		-1.925	0.25	1.925	-0.25		-1.475	-0.8	1.475	0.8		-1.55	-0.725	1.55	0.725		0.075	-0.425	-0.075	0.425
45.09	-1.425	1.575	1.425	-1.575		-2.025	0.2	2.025	-0.2		-1.45	-0.775	1.45	0.775		-1.55	-0.725	1.55	0.725		0.075	-0.425	-0.075	0.425
45.12	-1.425	1.575	1.425	-1.575		-2.025	0.2	2.025	-0.2		-1.45	-0.775	1.45	0.775		-1.55	-0.725	1.55	0.725		0.125	-0.4	-0.125	0.4
45.15	-1.425	1.575	1.425	-1.575		-2.025	0.2	2.025	-0.2		-1.45	-0.775	1.45	0.775		-1.55	-0.725	1.55	0.725		0.125	-0.4	-0.125	0.4
45.18	-1.425	1.5	1.425	-1.5		-2.075	0.175	2.075	-0.175		-1.4	-0.7	1.4	0.7		-1.55	-0.725	1.55	0.725		0.125	-0.4	-0.125	0.4
45.21	-1.425	1.5	1.425	-1.5		-2.075	0.175	2.075	-0.175		-1.4	-0.7	1.4	0.7		-1.55	-0.725	1.55	0.725		0.15	-0.4	-0.15	0.4
45.24	-1.425	1.5	1.425	-1.5		-2.075	0.175	2.075	-0.175		-1.4	-0.7	1.4	0.7		-1.55	-0.725	1.55	0.725		0.15	-0.4	-0.15	0.4
45.27	-1.4	1.325	1.4	-1.325		-2.2	0.1	2.2	-0.1		-1.375	-0.675	1.375	0.675		-1.55	-0.725	1.55	0.725		0.15	-0.4	-0.15	0.4
45.3	-1.4	1.325	1.4	-1.325		-2.2	0.1	2.2	-0.1		-1.375	-0.675	1.375	0.675		-1.55	-0.725	1.55	0.725		0.175	-0.4	-0.175	0.4
45.33	-1.4	1.325	1.4	-1.325		-2.3	0.075	2.3	-0.075		-1.375	-0.675	1.375	0.675		-1.55	-0.725	1.55	0.725		0.175	-0.4	-0.175	0.4
45.36	-1.325	1.125	1.325	-1.125		-2.3	0.075	2.3	-0.075		-1.375	-0.675	1.375	0.675		-1.55	-0.725	1.55	0.725		0.225	-0.35	-0.225	0.35
45.39	-1.325	1.125	1.325	-1.125		-2.3	0.075	2.3	-0.075		-1.375	-0.675	1.375	0.675		-1.55	-0.725	1.55	0.725		0.225	-0.35	-0.225	0.35
45.42	-1.325	1.125	1.325	-1.125		-2.35	0.075	2.35	-0.075		-1.375	-0.675	1.375	0.675		-1.55	-0.725	1.55	0.725		0.225	-0.35	-0.225	0.35
45.45	-1.15	0.875	1.15	-0.875		-2.35	0.075	2.35	-0.075		-1.35	-0.625	1.35	0.625		-1.55	-0.725	1.55	0.725		0.3	-0.3	-0.3	0.3
45.48	-1.15	0.875	1.15	-0.875		-2.35	0.075	2.35	-0.075		-1.35	-0.625	1.35	0.625		-1.55	-0.725	1.55	0.725		0.3	-0.3	-0.3	0.3
45.51	-1.15	0.875	1.15	-0.875		-2.375	0.075	2.375	-0.075		-1.35	-0.625	1.35	0.625		-1.55	-0.725	1.55	0.725		0.3	-0.3	-0.3	0.3
45.54	-1	0.75	1	-0.75		-2.375	0.075	2.375	-0.075		-1.325	-0.55	1.325	0.55		-1.55	-0.725	1.55	0.725		0.3	-0.3	-0.3	0.3
45.57	-1	0.75	1	-0.75		-2.375	0.075	2.375	-0.075		-1.325	-0.55	1.325	0.55		-1.55	-0.725	1.55	0.725		0.3	-0.3	-0.3	0.3
45.6	-1	0.75	1	-0.75		-2.375	0.075	2.375	-0.075		-1.325	-0.55	1.325	0.55		-1.55	-0.725	1.55	0.725		0.3	-0.3	-0.3	0.3
45.63	-0.925	0.675	0.925	-0.675		-2.425	0.05	2.425	-0.05		-1.325	-0.55	1.325	0.55		-1.55	-0.725	1.55	0.725		0.3	-0.275	-0.3	0.275
45.66	-0.925	0.675	0.925	-0.675		-2.425	0.05	2.425	-0.05		-1.325	-0.55	1.325	0.55		-1.55	-0.725	1.55	0.725		0.3	-0.275	-0.3	0.275
45.69	-0.925	0.675	0.925	-0.675		-2.525	-0.075	2.525	0.075		-1.325	-0.55	1.325	0.55		-1.55	-0.725	1.55	0.725		0.3	-0.275	-0.3	0.275
45.72	-0.925	0.5	0.925	-0.5		-2.525	-0.075	2.525	0.075		-1.35	-0.575	1.35	0.575		-1.55	-0.725	1.55	0.725		0.325	-0.25	-0.325	0.25
45.75	-0.925	0.5	0.925	-0.5		-2.525	-0.075	2.525	0.075		-1.35	-0.575	1.35	0.575		-1.55	-0.725	1.55	0.725		0.325	-0.25	-0.325	0.25
45.78	-0.925	0.5	0.925	-0.5		-2.575	-0.1	2.575	0.1		-1.35	-0.575	1.35	0.575		-1.55	-0.725	1.55	0.725		0.325	-0.25	-0.325	0.25
45.81	-0.925	0.35	0.925	-0.35		-2.575	-0.1	2.575	0.1		-1.4	-0.575	1.4	0.575		-1.55	-0.725	1.55	0.725		0.375	-0.25	-0.375	0.25
45.84	-0.925	0.35	0.925	-0.35		-2.575	-0.1	2.575	0.1		-1.4	-0.575	1.4	0.575		-1.55	-0.725	1.55	0.725		0.375	-0.25	-0.375	0.25
45.87	-0.925	0.35	0.925	-0.35		-2.525	-0.1	2.525	0.1		-1.4	-0.575	1.4	0.575		-1.575	-0.725	1.575	0.725		0.375	-0.25	-0.375	0.25
45.9	-0.875	0.275	0.875	-0.275		-2.525	-0.1	2.525	0.1		-1.375	-0.6	1.375	0.6		-1.6	-0.725	1.6	0.725		0.425	-0.225	-0.425	0.225
45.93	-0.875	0.275	0.875	-0.275		-2.525	-0.1	2.525	0.1		-1.375	-0.6	1.375	0.6		-1.625	-0.725	1.625	0.725		0.425	-0.225	-0.425	0.225
45.96	-0.875	0.275	0.875	-0.275		-2.475	-0.075	2.475	0.075		-1.375	-0.6	1.375	0.6		-1.65	-0.725	1.65	0.725		0.425	-0.225	-0.425	0.225
45.99	-0.85	0.125	0.85	-0.125		-2.475	-0.075	2.475	0.075		-1.325	-0.675	1.325	0.675		-1.675	-0.725	1.675	0.725		0.425	-0.225	-0.425	0.225
46.02	-0.85	0.125	0.85	-0.125		-2.475	-0.075	2.475	0.075		-1.325	-0.675	1.325	0.675		-1.7	-0.725	1.7	0.725		0.425	-0.225	-0.425	0.225
46.05	-0.85	0.125	0.85	-0.125		-2.475	-0.075	2.475	0.075		-1.275	-0.675	1.275	0.675		-1.725	-0.725	1.725	0.725		0.425	-0.2	-0.425	0.2
46.08	-0.85	0.175	0.85	-0.175		-2.475	-0.075	2.475	0.075		-1.275	-0.675	1.275	0.675		-1.75	-0.725	1.75	0.725		0.425	-0.2	-0.425	0.2
46.11	-0.85	0.175	0.85	-0.175		-2.475	-0.075	2.475	0.075		-1.275	-0.675	1.275	0.675		-1.75	-0.725	1.75	0.725		0.425	-0.2	-0.425	0.2
46.14	-0.825	0.15	0.825	-0.15		-2.475	-0.075	2.475	0.075		-1.25	-0.7	1.25	0.7		-1.75	-0.725	1.75	0.725		0.425	-0.2	-0.425	0.2
46.17	-0.825	0.15	0.825	-0.15		-2.475	-0.075	2.475	0.075		-1.25	-0.7	1.25	0.7		-1.75	-0.725	1.75	0.725		0.425	-0.2	-0.425	0.2
46.2	-0.825	0.15	0.825	-0.15		-2.475	-0.075	2.475	0.075		-1.25	-0.7	1.25	0.7		-1.75	-0.725	1.75	0.725		0.425	-0.2	-0.425	0.2
46.23	-0.975	0.125	0.975	-0.125		-2.425	-0.075	2.425	0.075		-1.25	-0.7	1.25	0.7		-1.75	-0.725	1.75	0.725		0.425	-0.175	-0.425	0.175
46.26	-0.975	0.125	0.975	-0.125		-2.425	-0.075	2.425	0.075		-1.25	-0.7	1.25	0.7		-1.75	-0.725	1.75	0.725		0.425	-0.175	-0.425	0.175
46.29	-0.975	0.125	0.975	-0.125		-2.425	-0.075	2.425	0.075		-1.25	-0.7	1.25	0.7		-1.75	-0.725	1.75	0.725		0.425	-0.175	-0.425	0.175
46.32	-1.2	0.1	1.2	-0.1		-2.35	-0.05	2.35	0.05		-1.275	-0.775	1.275	0.775		-1.75	-0.725	1.75	0.725		0.425	-0.175	-0.425	0.175
46.35	-1.2	0.1	1.2	-0.1		-2.35	-0.05	2.35	0.05		-1.275	-0.775	1.275	0.775		-1.75	-0.725	1.75	0.725		0.425	-0.175	-0.425	0.175
46.38	-1.2	0.1	1.2	-0.1		-2.35	-0.05	2.35	0.05		-1.275	-0.775	1.275	0.775		-1.75	-0.725	1.75	0.725		0.425	-0.175	-0.425	0.175
46.41	-1.275	0.1	1.275	-0.1		-2.325	-0.05	2.325	0.05		-1.425	-0.875	1.425	0.875		-1.75	-0.725	1.75	0.725		0.425	-0.175	-0.425	0.175
46.44	-1.275	0.1	1.275	-0.1		-2.325	-0.05	2.325	0.05		-1.425	-0.875	1.425	0.875		-1.75	-0.725	1.75	0.725		0.425	-0.175	-0.425	0.175
46.47	-1.275	0.1	1.275	-0.1		-2.325	-0.05	2.325	0.05		-1.425	-0.875	1.425	0.875		-1.75	-0.725	1.75	0.725		0.425	-0.175	-0.425	0.175
46.5	-1.275	0.1	1.275	-0.1		-2.175	0.05	2.175	-0.05		-1.6	-1	1.6	1		-1.75	-0.725	1.75	0.725		0.45	-0.175	-0.45	0.175
46.53	-1.275	0.1	1.275	-0.1		-2.175	0.05	2.175	-0.05		-1.6	-1	1.6	1		-1.75	-0.725	1.75	0.725		0.45	-0.175	-0.45	0.175
46.56	-1.275	0.1	1.275	-0.1		-2.175	0.05	2.175	-0.05		-1.6	-1	1.6	1		-1.75	-0.725	1.75	0.725		0.45	-0.175	-0.45	0.175
46.59	-1.225	0.1	1.225	-0.1		-2	0.125	2	-0.125		-1.675	-1.075	1.675	1.075		-1.75	-0.725	1.75	0.725		0.45	-0.175	-0.45	0.175
46.62	-1.225	0.1	1.225	-0.1		-2	0.125	2	-0.125		-1.675	-1.075	1.675	1.075		-1.75	-0.725	1.75	0.725		0.45	-0.175	-0.45	0.175
46.65	-1.225	0.1	1.225	-0.1		-2	0.125	2	-0.125		-1.675	-1.075	1.675	1.075		-1.75	-0.725	1.75	0.725		0.45	-0.175	-0.45	0.175
46.68	-1.1	0.125	1.1	-0.125		-2	0.125	2	-0.125		-1.75	-1.15	1.75	1.15		-1.75	-0.725	1.75	0.725		0.475	-0.15	-0.475	0.15
46.71	-1.1	0.125	1.1	-0.125		-2	0.125	2	-0.125		-1.75	-1.15	1.75	1.15		-1.75	-0.725	1.75	0.725		0.475	-0.15	-0.475	0.15
46.74	-1.1	0.125	1.1	-0.125		-2	0.125	2	-0.125		-1.75	-1.15	1.75	1.15		-1.75	-0.725	1.75	0.725		0.575	-0.15	-0.575	0.15
46.77	-1.05	0.15	1.05	-0.15		-2.1	0.1	2.1	-0.1		-1.85	-1.225	1.85	1.225		-1.75	-0.725	1.75	0.725		0.575	-0.15	-0.575	0.15
46.8	-1.05	0.15	1.05	-0.15		-2.1	0.1	2.1	-0.1		-1.85	-1.225	1.85	1.225		-1.75	-0.725	1.75	0.725		0.575	-0.15	-0.575	0.15
46.83	-1.05	0.15	1.05	-0.15		-2.1	0.1	2.1	-0.1		-1.85	-1.225	1.85	1.225		-1.75	-0.725	1.75	0.725		0.725	-0.1	-0.725	0.1
46.86	-1	0.15	1	-0.15		-2.2	0.125	2.2	-0.125		-1.9	-1.25	1.9	1.25		-1.75	-0.725	1.75	0.725		0.725	-0.1	-0.725	0.1
46.89	-1	0.15	1	-0.15		-2.2	0.125	2.2	-0.125		-1.9	-1.25	1.9	1.25		-1.75	-0.725	1.75	0.725		0.725	-0.1	-0.725	0.1
46.92	-1	0.15	1	-0.15		-2.2	0.125	2.2	-0.125		-1.9	-1.25	1.9	1.25		-1.75	-0.725	1.75	0.725		0.8	-0.1	-0.8	0.1
46.95	-0.975	0.15	0.975	-0.15		-2.275	0.1	2.275	-0.1		-1.95	-1.325	1.95	1.325		-1.75	-0.725	1.75	0.725		0.8	-0.1	-0.8	0.1
46.98	-0.975	0.15	0.975	-0.15		-2.275	0.1	2.275	-0.1		-1.95	-1.325	1.95	1.325		-1.75	-0.725	1.75	0.725		0.8	-0.1	-0.8	0.1
47.01	-0.975	0.15	0.975	-0.15		-2.275	0.1	2.275	-0.1		-1.95	-1.325	1.95	1.325		-1.75	-0.725	1.75	0.725		0.825	-0.1	-0.825	0.1
47.04	-1.025	0.15	1.025	-0.15		-2.325	0.075	2.325	-0.075		-1.95	-1.325	1.95	1.325		-1.75	-0.725	1.75	0.725		0.825	-0.1	-0.825	0.1
47.07	-1.025	0.15	1.025	-0.15		-2.325	0.075	2.325	-0.075		-1.95	-1.325	1.95	1.325		-1.75	-0.725	1.75	0.725		0.825	-0.1	-0.825	0.1
47.1	-1.025	0.15	1.025	-0.15		-2.325	0.075	2.325	-0.075		-1.95	-1.325	1.95	1.325		-1.75	-0.725	1.75	0.725		0.9	-0.1	-0.9	0.1
47.13	-1.1	0.15	1.1	-0.15		-2.375	0.05	2.375	-0.05		-1.9	-1.25	1.9	1.25		-1.75	-0.725	1.75	0.725		0.9	-0.1	-0.9	0.1
47.16	-1.1	0.15	1.1	-0.15		-2.375	0.05	2.375	-0.05		-1.9	-1.25	1.9	1.25		-1.75	-0.725	1.75	0.725		0.9	-0.1	-0.9	0.1
47.19	-1.1	0.15	1.1	-0.15		-2.425	0.025	2.425	-0.025		-1.9	-1.25	1.9	1.25		-1.75	-0.725	1.75	0.725		1	-0.1	-1	0.1
47.22	-1.3	0.15	1.3	-0.15		-2.425	0.025	2.425	-0.025		-1.825	-1.225	1.825	1.225		-1.75	-0.725	1.75	0.725		1	-0.1	-1	0.1
47.25	-1.3	0.15	1.3	-0.15		-2.425	0.025	2.425	-0.025		-1.825	-1.225	1.825	1.225		-1.75	-0.725	1.75	0.725		1	-0.1	-1	0.1
47.28	-1.3	0.15	1.3	-0.15		-2.425	0.025	2.425	-0.025		-1.825	-1.225	1.825	1.225		-1.75	-0.725	1.75	0.725		1.15	-0.075	-1.15	0.075
47.31	-1.475	0.15	1.475	-0.15		-2.475	0	2.475	0		-1.825	-1.225	1.825	1.225		-1.75	-0.725	1.75	0.725		1.15	-0.075	-1.15	0.075
47.34	-1.475	0.15	1.475	-0.15		-2.475	0	2.475	0		-1.825	-1.225	1.825	1.225		-1.75	-0.725	1.75	0.725		1.15	-0.075	-1.15	0.075
47.37	-1.475	0.15	1.475	-0.15		-2.475	0	2.475	0		-1.825	-1.225	1.825	1.225		-1.75	-0.725	1.75	0.725		1.2	-0.075	-1.2	0.075
47.4	-1.675	0.125	1.675	-0.125		-2.475	0	2.475	0		-1.8	-1.2	1.8	1.2		-1.75	-0.725	1.75	0.725		1.2	-0.075	-1.2	0.075
47.43	-1.675	0.125	1.675	-0.125		-2.475	0	2.475	0		-1.8	-1.2	1.8	1.2		-1.75	-0.725	1.75	0.725		1.2	-0.075	-1.2	0.075
47.46	-1.775	0.125	1.775	-0.125		-2.5	0	2.5	0		-1.8	-1.2	1.8	1.2		-1.75	-0.725	1.75	0.725		1.25	-0.075	-1.25	0.075
47.49	-1.775	0.125	1.775	-0.125		-2.5	0	2.5	0		-1.8	-1.175	1.8	1.175		-1.75	-0.725	1.75	0.725		1.25	-0.075	-1.25	0.075
47.52	-1.775	0.125	1.775	-0.125		-2.5	0	2.5	0		-1.8	-1.175	1.8	1.175		-1.75	-0.725	1.75	0.725		1.25	-0.075	-1.25	0.075
47.55	-1.8	0.125	1.8	-0.125		-2.525	-0.05	2.525	0.05		-1.8	-1.175	1.8	1.175		-1.75	-0.725	1.75	0.725		1.25	-0.1	-1.25	0.1
47.58	-1.8	0.125	1.8	-0.125		-2.525	-0.05	2.525	0.05		-1.85	-1.2	1.85	1.2		-1.75	-0.725	1.75	0.725		1.25	-0.1	-1.25	0.1
47.61	-1.8	0.125	1.8	-0.125		-2.525	-0.05	2.525	0.05		-1.85	-1.2	1.85	1.2		-1.75	-0.725	1.75	0.725		1.25	-0.1	-1.25	0.1
47.64	-1.825	0.1	1.825	-0.1		-2.525	-0.05	2.525	0.05		-1.85	-1.2	1.85	1.2		-1.75	-0.725	1.75	0.725		1.325	-0.075	-1.325	0.075
47.67	-1.825	0.1	1.825	-0.1		-2.525	-0.05	2.525	0.05		-1.925	-1.275	1.925	1.275		-1.75	-0.725	1.75	0.725		1.325	-0.075	-1.325	0.075
47.7	-1.825	0.1	1.825	-0.1		-2.525	-0.05	2.525	0.05		-1.925	-1.275	1.925	1.275		-1.75	-0.725	1.75	0.725		1.425	-0.075	-1.425	0.075
47.73	-1.925	0.1	1.925	-0.1		-2.575	-0.075	2.575	0.075		-1.925	-1.275	1.925	1.275		-1.75	-0.725	1.75	0.725		1.425	-0.075	-1.425	0.075
47.76	-1.925	0.1	1.925	-0.1		-2.575	-0.075	2.575	0.075		-1.925	-1.3	1.925	1.3		-1.75	-0.725	1.75	0.725		1.425	-0.075	-1.425	0.075
47.79	-1.925	0.1	1.925	-0.1		-2.575	-0.075	2.575	0.075		-1.925	-1.3	1.925	1.3		-1.75	-0.725	1.75	0.725		1.425	-0.075	-1.425	0.075
47.82	-2.15	0	2.15	0		-2.575	-0.075	2.575	0.075		-1.925	-1.3	1.925	1.3		-1.75	-0.725	1.75	0.725		1.475	-0.1	-1.475	0.1
47.85	-2.15	0	2.15	0		-2.575	-0.075	2.575	0.075		-1.925	-1.325	1.925	1.325		-1.75	-0.725	1.75	0.725		1.475	-0.1	-1.475	0.1
47.88	-2.15	0	2.15	0		-2.575	-0.075	2.575	0.075		-1.925	-1.325	1.925	1.325		-1.75	-0.725	1.75	0.725		1.475	-0.1	-1.475	0.1
47.91	-2.15	0.025	2.15	-0.025		-2.55	-0.05	2.55	0.05		-1.925	-1.325	1.925	1.325		-1.75	-0.725	1.75	0.725		1.475	-0.1	-1.475	0.1
47.94	-2.15	0.025	2.15	-0.025		-2.55	-0.05	2.55	0.05		-1.95	-1.35	1.95	1.35		-1.75	-0.725	1.75	0.725		1.475	-0.1	-1.475	0.1
47.97	-2.15	0.025	2.15	-0.025		-2.55	-0.05	2.55	0.05		-1.95	-1.35	1.95	1.35		-1.75	-0.725	1.75	0.725		1.475	-0.1	-1.475	0.1
48	-2.175	0.025	2.175	-0.025		-2.55	-0.05	2.55	0.05		-1.95	-1.35	1.95	1.35		-1.75	-0.725	1.75	0.725		1.475	-0.1	-1.475	0.1
48.03	-2.175	0.025	2.175	-0.025		-2.45	0	2.45	0		-1.95	-1.325	1.95	1.325		-1.75	-0.725	1.75	0.725		1.475	-0.1	-1.475	0.1
48.06	-2.175	0.025	2.175	-0.025		-2.45	0	2.45	0		-1.95	-1.325	1.95	1.325		-1.75	-0.725	1.75	0.725		1.475	-0.1	-1.475	0.1
48.09	-2.25	0.025	2.25	-0.025		-2.45	0	2.45	0		-1.95	-1.325	1.95	1.325		-1.75	-0.725	1.75	0.725		1.475	-0.1	-1.475	0.1
48.12	-2.25	0.025	2.25	-0.025		-2.425	0.025	2.425	-0.025		-1.95	-1.35	1.95	1.35		-1.75	-0.725	1.75	0.725		1.475	-0.1	-1.475	0.1
48.15	-2.25	0.025	2.25	-0.025		-2.425	0.025	2.425	-0.025		-1.95	-1.35	1.95	1.35		-1.75	-0.725	1.75	0.725		1.475	-0.1	-1.475	0.1
48.18	-2.375	0.025	2.375	-0.025		-2.425	0.025	2.425	-0.025		-1.95	-1.35	1.95	1.35		-1.75	-0.725	1.75	0.725		1.475	-0.1	-1.475	0.1
48.21	-2.375	0.025	2.375	-0.025		-2.45	0.025	2.45	-0.025		-1.95	-1.325	1.95	1.325		-1.75	-0.725	1.75	0.725		1.475	-0.1	-1.475	0.1
48.24	-2.375	0.025	2.375	-0.025		-2.45	0.025	2.45	-0.025		-1.95	-1.325	1.95	1.325		-1.75	-0.725	1.75	0.725		1.4	-0.125	-1.4	0.125
48.27	-2.475	0.025	2.475	-0.025		-2.45	0.025	2.45	-0.025		-1.95	-1.325	1.95	1.325		-1.75	-0.725	1.75	0.725		1.4	-0.125	-1.4	0.125
48.3	-2.475	0.025	2.475	-0.025		-2.5	0.05	2.5	-0.05		-1.95	-1.325	1.95	1.325		-1.75	-0.725	1.75	0.725		1.175	-0.2	-1.175	0.2
48.33	-2.475	0.025	2.475	-0.025		-2.5	0.05	2.5	-0.05		-1.95	-1.325	1.95	1.325		-1.75	-0.725	1.75	0.725		1.175	-0.2	-1.175	0.2
48.36	-2.55	0.025	2.55	-0.025		-2.5	0.05	2.5	-0.05		-1.95	-1.325	1.95	1.325		-1.75	-0.725	1.75	0.725		1.175	-0.2	-1.175	0.2
48.39	-2.55	0.025	2.55	-0.025		-2.525	0.05	2.525	-0.05		-1.95	-1.325	1.95	1.325		-1.75	-0.725	1.75	0.725		0.575	-0.4	-0.575	0.4
48.42	-2.55	0.025	2.55	-0.025		-2.525	0.05	2.525	-0.05		-1.95	-1.325	1.95	1.325		-1.75	-0.725	1.75	0.725		0.575	-0.4	-0.575	0.4
48.45	-2.575	0.025	2.575	-0.025		-2.525	0.05	2.525	-0.05		-1.95	-1.325	1.95	1.325		-1.75	-0.725	1.75	0.725		0.575	-0.4	-0.575	0.4
48.48	-2.575	0.025	2.575	-0.025		-2.525	0.075	2.525	-0.075		-1.95	-1.3	1.95	1.3		-1.75	-0.725	1.75	0.725		0.125	-0.45	-0.125	0.45
48.51	-2.575	0.025	2.575	-0.025		-2.525	0.075	2.525	-0.075		-1.95	-1.3	1.95	1.3		-1.75	-0.725	1.75	0.725		0.125	-0.45	-0.125	0.45
48.54	-2.575	0.025	2.575	-0.025		-2.525	0.15	2.525	-0.15		-1.95	-1.3	1.95	1.3		-1.75	-0.725	1.75	0.725		0.125	-0.45	-0.125	0.45
48.57	-2.575	0.025	2.575	-0.025		-2.525	0.15	2.525	-0.15		-2	-1.3	2	1.3		-1.75	-0.725	1.75	0.725		-0.025	-0.35	0.025	0.35
48.6	-2.575	0.025	2.575	-0.025		-2.525	0.15	2.525	-0.15		-2	-1.3	2	1.3		-1.75	-0.725	1.75	0.725		-0.025	-0.35	0.025	0.35
48.63	-2.6	0	2.6	0		-2.5	0.225	2.5	-0.225		-2	-1.3	2	1.3		-1.75	-0.725	1.75	0.725		-0.025	-0.35	0.025	0.35
48.66	-2.6	0	2.6	0		-2.5	0.225	2.5	-0.225		-2.025	-1.3	2.025	1.3		-1.75	-0.725	1.75	0.725		-0.025	-0.35	0.025	0.35
48.69	-2.6	0	2.6	0		-2.5	0.225	2.5	-0.225		-2.025	-1.3	2.025	1.3		-1.75	-0.725	1.75	0.725		-0.175	-0.275	0.175	0.275
48.72	-2.65	0	2.65	0		-2.5	0.25	2.5	-0.25		-2.025	-1.3	2.025	1.3		-1.75	-0.725	1.75	0.725		-0.175	-0.275	0.175	0.275
48.75	-2.65	0	2.65	0		-2.5	0.25	2.5	-0.25		-2.05	-1.275	2.05	1.275		-1.75	-0.725	1.75	0.725		-0.175	-0.275	0.175	0.275
48.78	-2.65	0	2.65	0		-2.5	0.25	2.5	-0.25		-2.05	-1.275	2.05	1.275		-1.75	-0.725	1.75	0.725		-0.325	-0.175	0.325	0.175
48.81	-2.675	0	2.675	0		-2.5	0.25	2.5	-0.25		-2.05	-1.275	2.05	1.275		-1.75	-0.725	1.75	0.725		-0.325	-0.175	0.325	0.175
48.84	-2.675	0	2.675	0		-2.5	0.25	2.5	-0.25		-2.025	-1.2	2.025	1.2		-1.75	-0.725	1.75	0.725		-0.325	-0.175	0.325	0.175
48.87	-2.675	0	2.675	0		-2.5	0.25	2.5	-0.25		-2.025	-1.2	2.025	1.2		-1.75	-0.725	1.75	0.725		-0.45	-0.05	0.45	0.05
48.9	-2.675	-0.025	2.675	0.025		-2.525	0.2	2.525	-0.2		-2.025	-1.2	2.025	1.2		-1.75	-0.725	1.75	0.725		-0.45	-0.05	0.45	0.05
48.93	-2.675	-0.025	2.675	0.025		-2.525	0.2	2.525	-0.2		-1.95	-1	1.95	1		-1.75	-0.725	1.75	0.725		-0.45	-0.05	0.45	0.05
48.96	-2.675	-0.025	2.675	0.025		-2.525	0.2	2.525	-0.2		-1.95	-1	1.95	1		-1.75	-0.725	1.75	0.725		-0.5	0.05	0.5	-0.05
48.99	-2.7	-0.025	2.7	0.025		-2.55	0.2	2.55	-0.2		-1.95	-1	1.95	1		-1.75	-0.725	1.75	0.725		-0.5	0.05	0.5	-0.05
49.02	-2.7	-0.025	2.7	0.025		-2.55	0.2	2.55	-0.2		-1.9	-0.925	1.9	0.925		-1.75	-0.725	1.75	0.725		-0.5	0.05	0.5	-0.05
49.05	-2.7	-0.025	2.7	0.025		-2.55	0.2	2.55	-0.2		-1.9	-0.925	1.9	0.925		-1.775	-0.725	1.775	0.725		-0.475	0.125	0.475	-0.125
49.08	-2.775	-0.05	2.775	0.05		-2.65	0.15	2.65	-0.15		-1.9	-0.925	1.9	0.925		-1.775	-0.725	1.775	0.725		-0.475	0.125	0.475	-0.125
49.11	-2.775	-0.05	2.775	0.05		-2.65	0.15	2.65	-0.15		-1.875	-0.875	1.875	0.875		-1.8	-0.725	1.8	0.725		-0.475	0.125	0.475	-0.125
49.14	-2.775	-0.05	2.775	0.05		-2.65	0.15	2.65	-0.15		-1.875	-0.875	1.875	0.875		-1.825	-0.725	1.825	0.725		-0.35	0.2	0.35	-0.2
49.17	-2.775	-0.05	2.775	0.05		-2.725	0.1	2.725	-0.1		-1.875	-0.875	1.875	0.875		-1.825	-0.725	1.825	0.725		-0.35	0.2	0.35	-0.2
49.2	-2.775	-0.05	2.775	0.05		-2.725	0.1	2.725	-0.1		-1.85	-0.8	1.85	0.8		-1.85	-0.725	1.85	0.725		-0.35	0.2	0.35	-0.2
49.23	-2.775	-0.05	2.775	0.05		-2.725	0.1	2.725	-0.1		-1.85	-0.8	1.85	0.8		-1.875	-0.725	1.875	0.725		-0.3	0.225	0.3	-0.225
49.26	-2.775	-0.05	2.775	0.05		-2.775	0.1	2.775	-0.1		-1.85	-0.8	1.85	0.8		-1.9	-0.725	1.9	0.725		-0.3	0.225	0.3	-0.225
49.29	-2.775	-0.05	2.775	0.05		-2.775	0.1	2.775	-0.1		-1.8	-0.725	1.8	0.725		-1.925	-0.725	1.925	0.725		-0.3	0.225	0.3	-0.225
49.32	-2.75	-0.05	2.75	0.05		-2.775	0.1	2.775	-0.1		-1.8	-0.725	1.8	0.725		-1.95	-0.725	1.95	0.725		-0.3	0.25	0.3	-0.25
49.35	-2.75	-0.05	2.75	0.05		-2.8	0.05	2.8	-0.05		-1.8	-0.725	1.8	0.725		-1.975	-0.725	1.975	0.725		-0.3	0.25	0.3	-0.25
49.38	-2.75	-0.05	2.75	0.05		-2.8	0.05	2.8	-0.05		-1.725	-0.65	1.725	0.65		-1.975	-0.725	1.975	0.725		-0.3	0.25	0.3	-0.25
49.41	-2.775	-0.075	2.775	0.075		-2.8	0.05	2.8	-0.05		-1.725	-0.65	1.725	0.65		-1.975	-0.725	1.975	0.725		-0.3	0.25	0.3	-0.25
49.44	-2.775	-0.075	2.775	0.075		-2.8	0.05	2.8	-0.05		-1.725	-0.65	1.725	0.65		-1.975	-0.725	1.975	0.725		-0.3	0.25	0.3	-0.25
49.47	-2.775	-0.075	2.775	0.075		-2.8	0.05	2.8	-0.05		-1.625	-0.525	1.625	0.525		-1.975	-0.725	1.975	0.725		-0.3	0.25	0.3	-0.25
49.5	-2.8	-0.075	2.8	0.075		-2.8	0.05	2.8	-0.05		-1.625	-0.525	1.625	0.525		-1.975	-0.725	1.975	0.725		-0.3	0.275	0.3	-0.275
49.53	-2.8	-0.075	2.8	0.075		-2.825	0.025	2.825	-0.025		-1.625	-0.525	1.625	0.525		-1.975	-0.725	1.975	0.725		-0.3	0.275	0.3	-0.275
49.56	-2.8	-0.075	2.8	0.075		-2.825	0.025	2.825	-0.025		-1.575	-0.475	1.575	0.475		-1.975	-0.725	1.975	0.725		-0.3	0.275	0.3	-0.275
49.59	-2.8	-0.075	2.8	0.075		-2.825	0.025	2.825	-0.025		-1.575	-0.475	1.575	0.475		-1.975	-0.725	1.975	0.725		-0.3	0.275	0.3	-0.275
49.62	-2.8	-0.075	2.8	0.075		-2.8	0.025	2.8	-0.025		-1.575	-0.475	1.575	0.475		-1.975	-0.725	1.975	0.725		-0.3	0.275	0.3	-0.275
49.65	-2.8	-0.075	2.8	0.075		-2.8	0.025	2.8	-0.025		-1.575	-0.475	1.575	0.475		-1.975	-0.725	1.975	0.725		-0.3	0.275	0.3	-0.275
49.68	-2.8	-0.075	2.8	0.075		-2.8	0.025	2.8	-0.025		-1.5	-0.35	1.5	0.35		-1.975	-0.725	1.975	0.725		-0.3	0.275	0.3	-0.275
49.71	-2.8	-0.075	2.8	0.075		-2.65	0.1	2.65	-0.1		-1.5	-0.35	1.5	0.35		-1.975	-0.725	1.975	0.725		-0.3	0.275	0.3	-0.275
49.74	-2.8	-0.075	2.8	0.075		-2.65	0.1	2.65	-0.1		-1.45	-0.3	1.45	0.3		-1.975	-0.725	1.975	0.725		-0.3	0.275	0.3	-0.275
49.77	-2.8	-0.075	2.8	0.075		-2.65	0.1	2.65	-0.1		-1.45	-0.3	1.45	0.3		-1.975	-0.725	1.975	0.725		-0.275	0.275	0.275	-0.275
49.8	-2.8	-0.075	2.8	0.075		-2.45	0.175	2.45	-0.175		-1.45	-0.3	1.45	0.3		-1.975	-0.725	1.975	0.725		-0.275	0.275	0.275	-0.275
49.83	-2.8	-0.075	2.8	0.075		-2.45	0.175	2.45	-0.175		-1.425	-0.225	1.425	0.225		-1.975	-0.725	1.975	0.725		-0.275	0.275	0.275	-0.275
49.86	-2.8	-0.075	2.8	0.075		-2.45	0.175	2.45	-0.175		-1.425	-0.225	1.425	0.225		-1.975	-0.725	1.975	0.725		-0.25	0.25	0.25	-0.25
49.89	-2.8	-0.075	2.8	0.075		-2.425	0.15	2.425	-0.15		-1.425	-0.225	1.425	0.225		-1.975	-0.725	1.975	0.725		-0.25	0.25	0.25	-0.25
49.92	-2.8	-0.125	2.8	0.125		-2.425	0.15	2.425	-0.15		-1.4	-0.175	1.4	0.175		-1.975	-0.725	1.975	0.725		-0.25	0.25	0.25	-0.25
49.95	-2.8	-0.125	2.8	0.125		-2.425	0.15	2.425	-0.15		-1.4	-0.175	1.4	0.175		-1.975	-0.725	1.975	0.725		-0.2	0.175	0.2	-0.175
49.98	-2.8	-0.125	2.8	0.125		-2.375	0.175	2.375	-0.175		-1.4	-0.175	1.4	0.175		-1.975	-0.725	1.975	0.725		-0.2	0.175	0.2	-0.175
50.01	-2.8	-0.125	2.8	0.125		-2.375	0.175	2.375	-0.175		-1.4	-0.225	1.4	0.225		-1.975	-0.725	1.975	0.725		-0.2	0.175	0.2	-0.175
50.04	-2.8	-0.125	2.8	0.125		-2.375	0.175	2.375	-0.175		-1.4	-0.225	1.4	0.225		-1.975	-0.725	1.975	0.725		-0.075	0.125	0.075	-0.125
50.07	-2.8	-0.125	2.8	0.125		-2.35	0.15	2.35	-0.15		-1.4	-0.225	1.4	0.225		-1.975	-0.725	1.975	0.725		-0.075	0.125	0.075	-0.125
50.1	-2.8	-0.125	2.8	0.125		-2.35	0.15	2.35	-0.15		-1.4	-0.225	1.4	0.225		-1.975	-0.725	1.975	0.725		-0.075	0.125	0.075	-0.125
50.13	-2.8	-0.125	2.8	0.125		-2.35	0.15	2.35	-0.15		-1.4	-0.225	1.4	0.225		-1.975	-0.725	1.975	0.725		0.025	0.05	-0.025	-0.05
50.16	-2.8	-0.125	2.8	0.125		-2.225	0.125	2.225	-0.125		-1.4	-0.225	1.4	0.225		-1.975	-0.725	1.975	0.725		0.025	0.05	-0.025	-0.05
50.19	-2.825	-0.15	2.825	0.15		-2.225	0.125	2.225	-0.125		-1.425	-0.25	1.425	0.25		-1.975	-0.725	1.975	0.725		0.025	0.05	-0.025	-0.05
50.22	-2.825	-0.15	2.825	0.15		-2.225	0.125	2.225	-0.125		-1.425	-0.25	1.425	0.25		-1.975	-0.725	1.975	0.725		0.1	-0.1	-0.1	0.1
50.25	-2.825	-0.15	2.825	0.15		-2.025	0.175	2.025	-0.175		-1.525	-0.375	1.525	0.375		-1.975	-0.725	1.975	0.725		0.1	-0.1	-0.1	0.1
50.28	-2.875	-0.175	2.875	0.175		-2.025	0.175	2.025	-0.175		-1.525	-0.375	1.525	0.375		-1.975	-0.725	1.975	0.725		0.1	-0.1	-0.1	0.1
50.31	-2.875	-0.175	2.875	0.175		-2.025	0.175	2.025	-0.175		-1.525	-0.375	1.525	0.375		-1.975	-0.725	1.975	0.725		0.2	-0.2	-0.2	0.2
50.34	-2.875	-0.175	2.875	0.175		-1.875	0.175	1.875	-0.175		-1.525	-0.375	1.525	0.375		-1.975	-0.725	1.975	0.725		0.2	-0.2	-0.2	0.2
50.37	-2.95	-0.225	2.95	0.225		-1.875	0.175	1.875	-0.175		-1.65	-0.475	1.65	0.475		-1.975	-0.725	1.975	0.725		0.2	-0.2	-0.2	0.2
50.4	-2.95	-0.225	2.95	0.225		-1.875	0.175	1.875	-0.175		-1.65	-0.475	1.65	0.475		-1.975	-0.725	1.975	0.725		0.275	-0.25	-0.275	0.25
50.43	-2.95	-0.225	2.95	0.225		-1.75	0.15	1.75	-0.15		-1.65	-0.475	1.65	0.475		-1.975	-0.725	1.975	0.725		0.275	-0.25	-0.275	0.25
50.46	-2.95	-0.225	2.95	0.225		-1.75	0.15	1.75	-0.15		-1.825	-0.625	1.825	0.625		-1.975	-0.725	1.975	0.725		0.3	-0.3	-0.3	0.3
50.49	-2.95	-0.225	2.95	0.225		-1.75	0.15	1.75	-0.15		-1.825	-0.625	1.825	0.625		-1.975	-0.725	1.975	0.725		0.3	-0.3	-0.3	0.3
50.52	-2.95	-0.225	2.95	0.225		-1.575	0.125	1.575	-0.125		-1.825	-0.625	1.825	0.625		-1.975	-0.725	1.975	0.725		0.3	-0.3	-0.3	0.3
50.55	-3	-0.25	3	0.25		-1.575	0.125	1.575	-0.125		-1.9	-0.675	1.9	0.675		-1.975	-0.725	1.975	0.725		0.3	-0.325	-0.3	0.325
50.58	-3	-0.25	3	0.25		-1.575	0.125	1.575	-0.125		-1.9	-0.675	1.9	0.675		-1.975	-0.725	1.975	0.725		0.3	-0.325	-0.3	0.325
50.61	-3.025	-0.275	3.025	0.275		-1.3	0.15	1.3	-0.15		-1.9	-0.675	1.9	0.675		-1.975	-0.725	1.975	0.725		0.3	-0.325	-0.3	0.325
50.64	-3.025	-0.275	3.025	0.275		-1.3	0.15	1.3	-0.15		-1.975	-0.75	1.975	0.75		-1.975	-0.725	1.975	0.725		0.3	-0.325	-0.3	0.325
50.67	-3.025	-0.275	3.025	0.275		-1.3	0.15	1.3	-0.15		-1.975	-0.75	1.975	0.75		-1.975	-0.725	1.975	0.725		0.3	-0.325	-0.3	0.325
50.7	-3.075	-0.3	3.075	0.3		-1.175	0.1	1.175	-0.1		-2.075	-0.825	2.075	0.825		-1.975	-0.725	1.975	0.725		0.3	-0.325	-0.3	0.325
50.73	-3.075	-0.3	3.075	0.3		-1.175	0.1	1.175	-0.1		-2.075	-0.825	2.075	0.825		-1.975	-0.725	1.975	0.725		0.325	-0.325	-0.325	0.325
50.76	-3.075	-0.3	3.075	0.3		-1.175	0.1	1.175	-0.1		-2.075	-0.825	2.075	0.825		-1.975	-0.725	1.975	0.725		0.325	-0.325	-0.325	0.325
50.79	-3.075	-0.3	3.075	0.3		-1.075	0.1	1.075	-0.1		-2.075	-0.825	2.075	0.825		-1.975	-0.725	1.975	0.725		0.325	-0.325	-0.325	0.325
50.82	-3.075	-0.3	3.075	0.3		-1.075	0.1	1.075	-0.1		-2.075	-0.825	2.075	0.825		-1.975	-0.725	1.975	0.725		0.325	-0.3	-0.325	0.3
50.85	-3.075	-0.3	3.075	0.3		-1.075	0.1	1.075	-0.1		-2.075	-0.825	2.075	0.825		-1.975	-0.725	1.975	0.725		0.325	-0.3	-0.325	0.3
50.88	-3.05	-0.3	3.05	0.3		-0.95	0.075	0.95	-0.075		-2.075	-0.825	2.075	0.825		-1.975	-0.725	1.975	0.725		0.325	-0.3	-0.325	0.3
50.91	-3.05	-0.3	3.05	0.3		-0.95	0.075	0.95	-0.075		-2.075	-0.825	2.075	0.825		-1.975	-0.725	1.975	0.725		0.325	-0.3	-0.325	0.3
50.94	-3.05	-0.3	3.05	0.3		-1	0	1	0		-2.075	-0.825	2.075	0.825		-1.975	-0.725	1.975	0.725		0.325	-0.3	-0.325	0.3
50.97	-3.075	-0.3	3.075	0.3		-1	0	1	0		-2.05	-0.825	2.05	0.825		-1.975	-0.725	1.975	0.725		0.325	-0.3	-0.325	0.3
51	-3.075	-0.3	3.075	0.3		-1	0	1	0		-2.05	-0.825	2.05	0.825		-1.975	-0.725	1.975	0.725		0.325	-0.275	-0.325	0.275
51.03	-3.075	-0.3	3.075	0.3		-1.05	0.025	1.05	-0.025		-2.05	-0.825	2.05	0.825		-1.975	-0.725	1.975	0.725		0.325	-0.275	-0.325	0.275
51.06	-3.1	-0.3	3.1	0.3		-1.05	0.025	1.05	-0.025		-2.05	-0.825	2.05	0.825		-1.975	-0.725	1.975	0.725		0.325	-0.275	-0.325	0.275
51.09	-3.1	-0.3	3.1	0.3		-1.05	0.025	1.05	-0.025		-2.05	-0.825	2.05	0.825		-1.975	-0.725	1.975	0.725		0.325	-0.275	-0.325	0.275
51.12	-3.1	-0.3	3.1	0.3		-1.05	0.025	1.05	-0.025		-2.05	-0.825	2.05	0.825		-1.975	-0.725	1.975	0.725		0.325	-0.275	-0.325	0.275
51.15	-3.1	-0.3	3.1	0.3		-1.125	0.025	1.125	-0.025		-2.05	-0.85	2.05	0.85		-1.975	-0.725	1.975	0.725		0.325	-0.275	-0.325	0.275
51.18	-3.1	-0.3	3.1	0.3		-1.125	0.025	1.125	-0.025		-2.05	-0.85	2.05	0.85		-1.975	-0.725	1.975	0.725		0.325	-0.275	-0.325	0.275
51.21	-3.1	-0.3	3.1	0.3		-1.125	0.025	1.125	-0.025		-2.05	-0.85	2.05	0.85		-1.975	-0.725	1.975	0.725		0.325	-0.275	-0.325	0.275
51.24	-3.075	-0.3	3.075	0.3		-1.175	0.025	1.175	-0.025		-1.975	-0.8	1.975	0.8		-1.975	-0.725	1.975	0.725		0.325	-0.275	-0.325	0.275
51.27	-3.075	-0.3	3.075	0.3		-1.175	0.025	1.175	-0.025		-1.975	-0.8	1.975	0.8		-1.975	-0.725	1.975	0.725		0.325	-0.25	-0.325	0.25
51.3	-3.075	-0.3	3.075	0.3		-1.175	0.025	1.175	-0.025		-1.825	-0.775	1.825	0.775		-1.975	-0.725	1.975	0.725		0.325	-0.25	-0.325	0.25
51.33	-3.075	-0.3	3.075	0.3		-1.225	0.025	1.225	-0.025		-1.825	-0.775	1.825	0.775		-1.975	-0.725	1.975	0.725		0.325	-0.25	-0.325	0.25
51.36	-3.075	-0.3	3.075	0.3		-1.225	0.025	1.225	-0.025		-1.825	-0.775	1.825	0.775		-1.975	-0.725	1.975	0.725		0.325	-0.25	-0.325	0.25
51.39	-3.05	-0.3	3.05	0.3		-1.225	0.025	1.225	-0.025		-1.825	-0.775	1.825	0.775		-1.975	-0.725	1.975	0.725		0.325	-0.25	-0.325	0.25
51.42	-3.05	-0.3	3.05	0.3		-1.25	0.025	1.25	-0.025		-1.775	-0.775	1.775	0.775		-1.975	-0.725	1.975	0.725		0.325	-0.25	-0.325	0.25
51.45	-3.05	-0.3	3.05	0.3		-1.25	0.025	1.25	-0.025		-1.775	-0.775	1.775	0.775		-1.975	-0.725	1.975	0.725		0.35	-0.225	-0.35	0.225
51.48	-3	-0.275	3	0.275		-1.25	0.025	1.25	-0.025		-1.725	-0.7	1.725	0.7		-1.975	-0.725	1.975	0.725		0.35	-0.225	-0.35	0.225
51.51	-3	-0.275	3	0.275		-1.3	0	1.3	0		-1.725	-0.7	1.725	0.7		-1.975	-0.725	1.975	0.725		0.35	-0.225	-0.35	0.225
51.54	-3	-0.275	3	0.275		-1.3	0	1.3	0		-1.725	-0.7	1.725	0.7		-1.975	-0.725	1.975	0.725		0.35	-0.225	-0.35	0.225
51.57	-2.85	-0.2	2.85	0.2		-1.3	0	1.3	0		-1.725	-0.675	1.725	0.675		-1.975	-0.725	1.975	0.725		0.35	-0.225	-0.35	0.225
51.6	-2.85	-0.2	2.85	0.2		-1.35	0.025	1.35	-0.025		-1.725	-0.675	1.725	0.675		-1.975	-0.725	1.975	0.725		0.35	-0.2	-0.35	0.2
51.63	-2.85	-0.2	2.85	0.2		-1.35	0.025	1.35	-0.025		-1.725	-0.675	1.725	0.675		-1.975	-0.725	1.975	0.725		0.35	-0.2	-0.35	0.2
51.66	-2.575	-0.05	2.575	0.05		-1.35	0.025	1.35	-0.025		-1.65	-0.7	1.65	0.7		-1.975	-0.725	1.975	0.725		0.35	-0.2	-0.35	0.2
51.69	-2.575	-0.05	2.575	0.05		-1.35	0.025	1.35	-0.025		-1.65	-0.7	1.65	0.7		-1.975	-0.725	1.975	0.725		0.35	-0.2	-0.35	0.2
51.72	-2.575	-0.05	2.575	0.05		-1.35	0.025	1.35	-0.025		-1.55	-0.75	1.55	0.75		-1.975	-0.725	1.975	0.725		0.35	-0.2	-0.35	0.2
51.75	-2.475	-0.025	2.475	0.025		-1.325	0	1.325	0		-1.55	-0.75	1.55	0.75		-1.975	-0.725	1.975	0.725		0.35	-0.2	-0.35	0.2
51.78	-2.475	-0.025	2.475	0.025		-1.325	0	1.325	0		-1.55	-0.75	1.55	0.75		-1.975	-0.725	1.975	0.725		0.35	-0.275	-0.35	0.275
51.81	-2.475	-0.025	2.475	0.025		-1.325	0	1.325	0		-1.55	-0.75	1.55	0.75		-1.975	-0.725	1.975	0.725		0.35	-0.275	-0.35	0.275
51.84	-2.475	0	2.475	0		-1.325	0	1.325	0		-1.5	-0.775	1.5	0.775		-1.975	-0.725	1.975	0.725		0.35	-0.275	-0.35	0.275
51.87	-2.475	0	2.475	0		-1.325	0.025	1.325	-0.025		-1.5	-0.775	1.5	0.775		-1.975	-0.725	1.975	0.725		0.375	-0.275	-0.375	0.275
51.9	-2.475	0	2.475	0		-1.325	0.025	1.325	-0.025		-1.525	-0.8	1.525	0.8		-1.975	-0.725	1.975	0.725		0.375	-0.275	-0.375	0.275
51.93	-2.6	0	2.6	0		-1.325	0.025	1.325	-0.025		-1.525	-0.8	1.525	0.8		-1.975	-0.725	1.975	0.725		0.375	-0.275	-0.375	0.275
51.96	-2.6	0	2.6	0		-1.35	0	1.35	0		-1.525	-0.8	1.525	0.8		-1.975	-0.725	1.975	0.725		0.375	-0.275	-0.375	0.275
51.99	-2.6	0	2.6	0		-1.35	0	1.35	0		-1.575	-0.875	1.575	0.875		-1.975	-0.725	1.975	0.725		0.375	-0.275	-0.375	0.275
52.02	-2.625	0	2.625	0		-1.375	0	1.375	0		-1.575	-0.875	1.575	0.875		-1.975	-0.725	1.975	0.725		0.375	-0.275	-0.375	0.275
52.05	-2.625	0	2.625	0		-1.375	0	1.375	0		-1.575	-0.875	1.575	0.875		-1.975	-0.725	1.975	0.725		0.375	-0.275	-0.375	0.275
52.08	-2.625	0	2.625	0		-1.375	0	1.375	0		-1.35	-0.825	1.35	0.825		-1.975	-0.725	1.975	0.725		0.375	-0.275	-0.375	0.275
52.11	-2.625	0	2.625	0		-1.375	0	1.375	0		-1.35	-0.825	1.35	0.825		-1.975	-0.725	1.975	0.725		0.375	-0.275	-0.375	0.275
52.14	-2.625	0	2.625	0		-1.375	0	1.375	0		-1.35	-0.825	1.35	0.825		-1.975	-0.725	1.975	0.725		0.35	-0.275	-0.35	0.275
52.17	-2.65	0	2.65	0		-1.375	0	1.375	0		-0.975	-0.775	0.975	0.775		-1.975	-0.725	1.975	0.725		0.35	-0.275	-0.35	0.275
52.2	-2.65	0	2.65	0		-1.375	0	1.375	0		-0.975	-0.775	0.975	0.775		-1.975	-0.725	1.975	0.725		0.35	-0.275	-0.35	0.275
52.23	-2.65	0	2.65	0		-1.45	0	1.45	0		-0.975	-0.775	0.975	0.775		-1.975	-0.725	1.975	0.725		0.35	-0.25	-0.35	0.25
52.26	-2.675	0	2.675	0		-1.45	0	1.45	0		-0.7	-0.75	0.7	0.75		-1.975	-0.725	1.975	0.725		0.35	-0.25	-0.35	0.25
52.29	-2.675	0	2.675	0		-1.45	0	1.45	0		-0.7	-0.75	0.7	0.75		-1.975	-0.725	1.975	0.725		0.35	-0.25	-0.35	0.25
52.32	-2.675	0	2.675	0		-1.5	0.05	1.5	-0.05		-0.7	-0.75	0.7	0.75		-1.975	-0.725	1.975	0.725		0.275	-0.25	-0.275	0.25
52.35	-2.675	0	2.675	0		-1.5	0.05	1.5	-0.05		-0.475	-0.725	0.475	0.725		-1.975	-0.725	1.975	0.725		0.275	-0.25	-0.275	0.25
52.38	-2.675	0	2.675	0		-1.5	0.05	1.5	-0.05		-0.475	-0.725	0.475	0.725		-1.975	-0.725	1.975	0.725		0.275	-0.25	-0.275	0.25
52.41	-2.675	0	2.675	0		-1.55	0.175	1.55	-0.175		-0.475	-0.725	0.475	0.725		-1.975	-0.725	1.975	0.725		0.15	-0.25	-0.15	0.25
52.44	-2.65	0	2.65	0		-1.55	0.175	1.55	-0.175		-0.3	-0.675	0.3	0.675		-1.975	-0.725	1.975	0.725		0.15	-0.25	-0.15	0.25
52.47	-2.65	0	2.65	0		-1.55	0.175	1.55	-0.175		-0.3	-0.675	0.3	0.675		-2	-0.725	2	0.725		0.15	-0.25	-0.15	0.25
52.5	-2.65	0	2.65	0		-1.575	0.275	1.575	-0.275		-0.3	-0.675	0.3	0.675		-2	-0.725	2	0.725		0.15	-0.25	-0.15	0.25
52.53	-2.65	0	2.65	0		-1.575	0.275	1.575	-0.275		-0.25	-0.675	0.25	0.675		-2.025	-0.725	2.025	0.725		0.15	-0.25	-0.15	0.25
52.56	-2.65	0	2.65	0		-1.575	0.275	1.575	-0.275		-0.25	-0.675	0.25	0.675		-2.025	-0.725	2.025	0.725		0.15	-0.25	-0.15	0.25
52.59	-2.65	0	2.65	0		-1.55	0.45	1.55	-0.45		-0.25	-0.675	0.25	0.675		-2.05	-0.725	2.05	0.725		0.225	-0.25	-0.225	0.25
52.62	-2.65	0	2.65	0		-1.55	0.45	1.55	-0.45		-0.175	-0.625	0.175	0.625		-2.075	-0.725	2.075	0.725		0.225	-0.25	-0.225	0.25
52.65	-2.65	0	2.65	0		-1.55	0.45	1.55	-0.45		-0.175	-0.625	0.175	0.625		-2.1	-0.725	2.1	0.725		0.225	-0.25	-0.225	0.25
52.68	-2.65	0	2.65	0		-1.45	0.6	1.45	-0.6		-0.175	-0.625	0.175	0.625		-2.125	-0.725	2.125	0.725		0.3	-0.275	-0.3	0.275
52.71	-2.65	0	2.65	0		-1.45	0.6	1.45	-0.6		-0.175	-0.625	0.175	0.625		-2.15	-0.725	2.15	0.725		0.3	-0.275	-0.3	0.275
52.74	-2.65	0	2.65	0		-1.45	0.6	1.45	-0.6		-0.175	-0.625	0.175	0.625		-2.15	-0.725	2.15	0.725		0.3	-0.275	-0.3	0.275
52.77	-2.65	0	2.65	0		-1.45	0.6	1.45	-0.6		-0.175	-0.625	0.175	0.625		-2.175	-0.725	2.175	0.725		0.4	-0.325	-0.4	0.325
52.8	-2.625	0	2.625	0		-1.45	0.6	1.45	-0.6		-0.175	-0.625	0.175	0.625		-2.2	-0.725	2.2	0.725		0.4	-0.325	-0.4	0.325
52.83	-2.625	0	2.625	0		-1.45	0.6	1.45	-0.6		-0.175	-0.625	0.175	0.625		-2.225	-0.725	2.225	0.725		0.4	-0.325	-0.4	0.325
52.86	-2.625	0	2.625	0		-1.35	0.6	1.35	-0.6		-0.175	-0.625	0.175	0.625		-2.225	-0.725	2.225	0.725		0.55	-0.325	-0.55	0.325
52.89	-2.525	0.05	2.525	-0.05		-1.35	0.6	1.35	-0.6		-0.1	-0.75	0.1	0.75		-2.225	-0.725	2.225	0.725		0.55	-0.325	-0.55	0.325
52.92	-2.525	0.05	2.525	-0.05		-1.35	0.6	1.35	-0.6		-0.1	-0.75	0.1	0.75		-2.225	-0.725	2.225	0.725		0.55	-0.325	-0.55	0.325
52.95	-2.525	0.05	2.525	-0.05		-1.225	0.575	1.225	-0.575		0.15	-0.75	-0.15	0.75		-2.225	-0.725	2.225	0.725		0.675	-0.35	-0.675	0.35
52.98	-2.35	0.1	2.35	-0.1		-1.225	0.575	1.225	-0.575		0.15	-0.75	-0.15	0.75		-2.225	-0.725	2.225	0.725		0.675	-0.35	-0.675	0.35
53.01	-2.35	0.1	2.35	-0.1		-1.225	0.575	1.225	-0.575		0.15	-0.75	-0.15	0.75		-2.225	-0.725	2.225	0.725		0.675	-0.35	-0.675	0.35
53.04	-2.35	0.1	2.35	-0.1		-1.1	0.55	1.1	-0.55		0.15	-0.75	-0.15	0.75		-2.225	-0.725	2.225	0.725		0.775	-0.375	-0.775	0.375
53.07	-2.175	0.175	2.175	-0.175		-1.1	0.55	1.1	-0.55		0.35	-0.65	-0.35	0.65		-2.225	-0.725	2.225	0.725		0.775	-0.375	-0.775	0.375
53.1	-2.175	0.175	2.175	-0.175		-1.1	0.55	1.1	-0.55		0.35	-0.65	-0.35	0.65		-2.225	-0.725	2.225	0.725		0.775	-0.375	-0.775	0.375
53.13	-2.175	0.175	2.175	-0.175		-1.075	0.55	1.075	-0.55		0.35	-0.65	-0.35	0.65		-2.225	-0.725	2.225	0.725		0.85	-0.425	-0.85	0.425
53.16	-2.05	0.25	2.05	-0.25		-1.075	0.55	1.075	-0.55		0.45	-0.65	-0.45	0.65		-2.225	-0.725	2.225	0.725		0.85	-0.425	-0.85	0.425
53.19	-2.05	0.25	2.05	-0.25		-0.975	0.575	0.975	-0.575		0.45	-0.65	-0.45	0.65		-2.225	-0.725	2.225	0.725		0.85	-0.425	-0.85	0.425
53.22	-2.05	0.25	2.05	-0.25		-0.975	0.575	0.975	-0.575		0.45	-0.65	-0.45	0.65		-2.225	-0.725	2.225	0.725		0.975	-0.4	-0.975	0.4
53.25	-1.875	0.375	1.875	-0.375		-0.975	0.575	0.975	-0.575		0.425	-0.65	-0.425	0.65		-2.225	-0.725	2.225	0.725		0.975	-0.4	-0.975	0.4
53.28	-1.875	0.375	1.875	-0.375		-0.925	0.575	0.925	-0.575		0.425	-0.65	-0.425	0.65		-2.225	-0.725	2.225	0.725		0.975	-0.4	-0.975	0.4
53.31	-1.875	0.375	1.875	-0.375		-0.925	0.575	0.925	-0.575		0.425	-0.65	-0.425	0.65		-2.225	-0.725	2.225	0.725		1.075	-0.425	-1.075	0.425
53.34	-1.875	0.375	1.875	-0.375		-0.925	0.575	0.925	-0.575		0.375	-0.65	-0.375	0.65		-2.225	-0.725	2.225	0.725		1.075	-0.425	-1.075	0.425
53.37	-1.875	0.375	1.875	-0.375		-0.875	0.575	0.875	-0.575		0.375	-0.65	-0.375	0.65		-2.225	-0.725	2.225	0.725		1.075	-0.425	-1.075	0.425
53.4	-1.875	0.375	1.875	-0.375		-0.875	0.575	0.875	-0.575		0.275	-0.7	-0.275	0.7		-2.225	-0.725	2.225	0.725		1.1	-0.475	-1.1	0.475
53.43	-1.85	0.375	1.85	-0.375		-0.875	0.575	0.875	-0.575		0.275	-0.7	-0.275	0.7		-2.225	-0.725	2.225	0.725		1.1	-0.475	-1.1	0.475
53.46	-1.85	0.375	1.85	-0.375		-0.775	0.575	0.775	-0.575		0.275	-0.7	-0.275	0.7		-2.225	-0.725	2.225	0.725		1.1	-0.475	-1.1	0.475
53.49	-1.825	0.375	1.825	-0.375		-0.775	0.575	0.775	-0.575		0.225	-0.725	-0.225	0.725		-2.225	-0.725	2.225	0.725		1.125	-0.5	-1.125	0.5
53.52	-1.825	0.375	1.825	-0.375		-0.775	0.575	0.775	-0.575		0.225	-0.725	-0.225	0.725		-2.225	-0.725	2.225	0.725		1.125	-0.5	-1.125	0.5
53.55	-1.825	0.375	1.825	-0.375		-0.65	0.6	0.65	-0.6		0.225	-0.725	-0.225	0.725		-2.225	-0.725	2.225	0.725		1.125	-0.5	-1.125	0.5
53.58	-1.925	0.35	1.925	-0.35		-0.65	0.6	0.65	-0.6		0.4	-0.725	-0.4	0.725		-2.225	-0.725	2.225	0.725		1.225	-0.5	-1.225	0.5
53.61	-1.925	0.35	1.925	-0.35		-0.65	0.6	0.65	-0.6		0.4	-0.725	-0.4	0.725		-2.225	-0.725	2.225	0.725		1.225	-0.5	-1.225	0.5
53.64	-1.925	0.35	1.925	-0.35		-0.65	0.6	0.65	-0.6		0.4	-0.725	-0.4	0.725		-2.225	-0.725	2.225	0.725		1.225	-0.5	-1.225	0.5
53.67	-1.925	0.35	1.925	-0.35		-0.5	0.7	0.5	-0.7		0.675	-0.6	-0.675	0.6		-2.225	-0.725	2.225	0.725		1.3	-0.475	-1.3	0.475
53.7	-1.925	0.35	1.925	-0.35		-0.5	0.7	0.5	-0.7		0.675	-0.6	-0.675	0.6		-2.225	-0.725	2.225	0.725		1.3	-0.475	-1.3	0.475
53.73	-1.925	0.35	1.925	-0.35		-0.35	0.75	0.35	-0.75		0.675	-0.6	-0.675	0.6		-2.225	-0.725	2.225	0.725		1.3	-0.475	-1.3	0.475
53.76	-1.95	0.35	1.95	-0.35		-0.35	0.75	0.35	-0.75		0.825	-0.575	-0.825	0.575		-2.225	-0.725	2.225	0.725		1.325	-0.5	-1.325	0.5
53.79	-1.95	0.35	1.95	-0.35		-0.35	0.75	0.35	-0.75		0.825	-0.575	-0.825	0.575		-2.225	-0.725	2.225	0.725		1.325	-0.5	-1.325	0.5
53.82	-1.95	0.35	1.95	-0.35		-0.35	0.725	0.35	-0.725		0.825	-0.575	-0.825	0.575		-2.225	-0.725	2.225	0.725		1.325	-0.5	-1.325	0.5
53.85	-2.05	0.3	2.05	-0.3		-0.35	0.725	0.35	-0.725		0.825	-0.575	-0.825	0.575		-2.225	-0.725	2.225	0.725		1.325	-0.5	-1.325	0.5
53.88	-2.05	0.3	2.05	-0.3		-0.35	0.725	0.35	-0.725		1.025	-0.5	-1.025	0.5		-2.225	-0.725	2.225	0.725		1.325	-0.5	-1.325	0.5
53.91	-2.05	0.3	2.05	-0.3		-0.325	0.8	0.325	-0.8		1.025	-0.5	-1.025	0.5		-2.225	-0.725	2.225	0.725		1.325	-0.5	-1.325	0.5
53.94	-2.275	0.225	2.275	-0.225		-0.325	0.8	0.325	-0.8		1.225	-0.425	-1.225	0.425		-2.225	-0.725	2.225	0.725		1.325	-0.5	-1.325	0.5
53.97	-2.275	0.225	2.275	-0.225		-0.325	0.8	0.325	-0.8		1.225	-0.425	-1.225	0.425		-2.225	-0.725	2.225	0.725		1.325	-0.5	-1.325	0.5
54	-2.275	0.225	2.275	-0.225		-0.375	1.05	0.375	-1.05		1.225	-0.425	-1.225	0.425		-2.225	-0.725	2.225	0.725		1.325	-0.5	-1.325	0.5
54.03	-2.575	0.1	2.575	-0.1		-0.375	1.05	0.375	-1.05		1.225	-0.425	-1.225	0.425		-2.225	-0.725	2.225	0.725		1.325	-0.5	-1.325	0.5
54.06	-2.575	0.1	2.575	-0.1		-0.375	1.05	0.375	-1.05		1.35	-0.3	-1.35	0.3		-2.225	-0.725	2.225	0.725		1.325	-0.5	-1.325	0.5
54.09	-2.575	0.1	2.575	-0.1		-0.5	1.325	0.5	-1.325		1.35	-0.3	-1.35	0.3		-2.225	-0.725	2.225	0.725		1.325	-0.5	-1.325	0.5
54.12	-2.7	0.1	2.7	-0.1		-0.5	1.325	0.5	-1.325		1.15	-0.225	-1.15	0.225		-2.225	-0.725	2.225	0.725		1.325	-0.475	-1.325	0.475
54.15	-2.7	0.1	2.7	-0.1		-0.5	1.325	0.5	-1.325		1.15	-0.225	-1.15	0.225		-2.225	-0.725	2.225	0.725		1.325	-0.475	-1.325	0.475
54.18	-2.7	0.1	2.7	-0.1		-0.625	1.5	0.625	-1.5		1.15	-0.225	-1.15	0.225		-2.225	-0.725	2.225	0.725		1.3	-0.475	-1.3	0.475
54.21	-2.775	0.075	2.775	-0.075		-0.625	1.5	0.625	-1.5		0.875	-0.325	-0.875	0.325		-2.225	-0.725	2.225	0.725		1.3	-0.475	-1.3	0.475
54.24	-2.775	0.075	2.775	-0.075		-0.625	1.5	0.625	-1.5		0.875	-0.325	-0.875	0.325		-2.225	-0.725	2.225	0.725		1.3	-0.475	-1.3	0.475
54.27	-2.775	0.075	2.775	-0.075		-0.725	1.575	0.725	-1.575		0.875	-0.325	-0.875	0.325		-2.225	-0.725	2.225	0.725		1.075	-0.45	-1.075	0.45
54.3	-2.9	0.05	2.9	-0.05		-0.725	1.575	0.725	-1.575		0.825	-0.325	-0.825	0.325		-2.225	-0.725	2.225	0.725		1.075	-0.45	-1.075	0.45
54.33	-2.9	0.05	2.9	-0.05		-0.725	1.575	0.725	-1.575		0.825	-0.325	-0.825	0.325		-2.225	-0.725	2.225	0.725		1.075	-0.45	-1.075	0.45
54.36	-2.9	0.05	2.9	-0.05		-0.675	1.675	0.675	-1.675		0.8	-0.375	-0.8	0.375		-2.225	-0.725	2.225	0.725		0.5	-0.475	-0.5	0.475
54.39	-3.05	0.025	3.05	-0.025		-0.675	1.675	0.675	-1.675		0.8	-0.375	-0.8	0.375		-2.225	-0.725	2.225	0.725		0.5	-0.475	-0.5	0.475
54.42	-3.05	0.025	3.05	-0.025		-0.675	1.675	0.675	-1.675		0.8	-0.375	-0.8	0.375		-2.225	-0.725	2.225	0.725		0.5	-0.475	-0.5	0.475
54.45	-3.05	0.025	3.05	-0.025		-0.475	1.625	0.475	-1.625		0.8	-0.35	-0.8	0.35		-2.225	-0.725	2.225	0.725		0.05	-0.45	-0.05	0.45
54.48	-3.15	0.025	3.15	-0.025		-0.475	1.625	0.475	-1.625		0.8	-0.35	-0.8	0.35		-2.225	-0.725	2.225	0.725		0.05	-0.45	-0.05	0.45
54.51	-3.15	0.025	3.15	-0.025		-0.475	1.625	0.475	-1.625		0.8	-0.35	-0.8	0.35		-2.225	-0.725	2.225	0.725		0.05	-0.45	-0.05	0.45
54.54	-3.3	-0.05	3.3	0.05		-0.15	1.525	0.15	-1.525		0.8	-0.35	-0.8	0.35		-2.225	-0.725	2.225	0.725		-0.225	-0.425	0.225	0.425
54.57	-3.3	-0.05	3.3	0.05		-0.15	1.525	0.15	-1.525		0.7	-0.375	-0.7	0.375		-2.225	-0.725	2.225	0.725		-0.225	-0.425	0.225	0.425
54.6	-3.3	-0.05	3.3	0.05		-0.15	1.525	0.15	-1.525		0.7	-0.375	-0.7	0.375		-2.225	-0.725	2.225	0.725		-0.225	-0.425	0.225	0.425
54.63	-3.375	-0.075	3.375	0.075		0.075	1.275	-0.075	-1.275		0.375	-0.425	-0.375	0.425		-2.225	-0.725	2.225	0.725		-0.3	-0.3	0.3	0.3
54.66	-3.375	-0.075	3.375	0.075		0.075	1.275	-0.075	-1.275		0.375	-0.425	-0.375	0.425		-2.225	-0.725	2.225	0.725		-0.3	-0.3	0.3	0.3
54.69	-3.375	-0.075	3.375	0.075		0.075	1.275	-0.075	-1.275		0.375	-0.425	-0.375	0.425		-2.225	-0.725	2.225	0.725		-0.3	-0.3	0.3	0.3
54.72	-3.3	-0.025	3.3	0.025		0.175	1.1	-0.175	-1.1		-0.3	-0.75	0.3	0.75		-2.225	-0.725	2.225	0.725		-0.3	-0.2	0.3	0.2
54.75	-3.3	-0.025	3.3	0.025		0.175	1.1	-0.175	-1.1		-0.3	-0.75	0.3	0.75		-2.225	-0.725	2.225	0.725		-0.3	-0.2	0.3	0.2
54.78	-3.3	-0.025	3.3	0.025		0.175	1.1	-0.175	-1.1		-0.3	-0.75	0.3	0.75		-2.225	-0.725	2.225	0.725		-0.3	-0.2	0.3	0.2
54.81	-3.3	-0.05	3.3	0.05		0.275	1.075	-0.275	-1.075		-0.675	-0.85	0.675	0.85		-2.225	-0.725	2.225	0.725		-0.375	-0.15	0.375	0.15
54.84	-3.3	-0.05	3.3	0.05		0.275	1.075	-0.275	-1.075		-0.675	-0.85	0.675	0.85		-2.225	-0.725	2.225	0.725		-0.375	-0.15	0.375	0.15
54.87	-3.3	-0.05	3.3	0.05		0.275	1.075	-0.275	-1.075		-0.675	-0.85	0.675	0.85		-2.225	-0.725	2.225	0.725		-0.375	-0.15	0.375	0.15
54.9	-3.25	0	3.25	0		0.325	0.95	-0.325	-0.95		-0.725	-0.85	0.725	0.85		-2.225	-0.725	2.225	0.725		-0.375	-0.125	0.375	0.125
54.93	-3.25	0	3.25	0		0.325	0.95	-0.325	-0.95		-0.725	-0.85	0.725	0.85		-2.225	-0.725	2.225	0.725		-0.375	-0.125	0.375	0.125
54.96	-3.25	0	3.25	0		0.325	0.95	-0.325	-0.95		-0.75	-0.85	0.75	0.85		-2.225	-0.725	2.225	0.725		-0.375	-0.125	0.375	0.125
54.99	-3.075	0.075	3.075	-0.075		0.35	0.825	-0.35	-0.825		-0.75	-0.85	0.75	0.85		-2.225	-0.725	2.225	0.725		-0.35	-0.125	0.35	0.125
55.02	-3.075	0.075	3.075	-0.075		0.35	0.825	-0.35	-0.825		-0.75	-0.85	0.75	0.85		-2.225	-0.725	2.225	0.725		-0.35	-0.125	0.35	0.125
55.05	-3.075	0.075	3.075	-0.075		0.35	0.825	-0.35	-0.825		-0.775	-0.85	0.775	0.85		-2.225	-0.725	2.225	0.725		-0.35	-0.125	0.35	0.125
55.08	-2.975	0.1	2.975	-0.1		0.4	0.75	-0.4	-0.75		-0.775	-0.85	0.775	0.85		-2.225	-0.725	2.225	0.725		-0.325	-0.075	0.325	0.075
55.11	-2.975	0.1	2.975	-0.1		0.4	0.75	-0.4	-0.75		-0.775	-0.85	0.775	0.85		-2.225	-0.725	2.225	0.725		-0.325	-0.075	0.325	0.075
55.14	-2.975	0.1	2.975	-0.1		0.4	0.75	-0.4	-0.75		-0.725	-0.825	0.725	0.825		-2.225	-0.725	2.225	0.725		-0.325	-0.075	0.325	0.075
55.17	-2.925	0.125	2.925	-0.125		0.425	0.675	-0.425	-0.675		-0.725	-0.825	0.725	0.825		-2.225	-0.725	2.225	0.725		-0.325	-0.025	0.325	0.025
55.2	-2.925	0.125	2.925	-0.125		0.425	0.675	-0.425	-0.675		-0.725	-0.825	0.725	0.825		-2.225	-0.725	2.225	0.725		-0.325	-0.025	0.325	0.025
55.23	-2.95	0.125	2.95	-0.125		0.425	0.675	-0.425	-0.675		-0.675	-0.8	0.675	0.8		-2.225	-0.725	2.225	0.725		-0.325	-0.025	0.325	0.025
55.26	-2.95	0.125	2.95	-0.125		0.5	0.6	-0.5	-0.6		-0.675	-0.8	0.675	0.8		-2.225	-0.725	2.225	0.725		-0.325	0.025	0.325	-0.025
55.29	-2.95	0.125	2.95	-0.125		0.5	0.6	-0.5	-0.6		-0.675	-0.8	0.675	0.8		-2.225	-0.725	2.225	0.725		-0.325	0.025	0.325	-0.025
55.32	-2.95	0.125	2.95	-0.125		0.5	0.6	-0.5	-0.6		-0.675	-0.8	0.675	0.8		-2.225	-0.725	2.225	0.725		-0.325	0.025	0.325	-0.025
55.35	-2.95	0.125	2.95	-0.125		0.6	0.525	-0.6	-0.525		-0.675	-0.8	0.675	0.8		-2.225	-0.725	2.225	0.725		-0.325	0.05	0.325	-0.05
55.38	-2.95	0.125	2.95	-0.125		0.6	0.525	-0.6	-0.525		-0.775	-0.85	0.775	0.85		-2.225	-0.725	2.225	0.725		-0.325	0.05	0.325	-0.05
55.41	-2.95	0.125	2.95	-0.125		0.6	0.525	-0.6	-0.525		-0.775	-0.85	0.775	0.85		-2.225	-0.725	2.225	0.725		-0.325	0.05	0.325	-0.05
55.44	-2.95	0.125	2.95	-0.125		0.6	0.525	-0.6	-0.525		-0.775	-0.85	0.775	0.85		-2.225	-0.725	2.225	0.725		-0.35	0.1	0.35	-0.1
55.47	-2.95	0.125	2.95	-0.125		0.6	0.425	-0.6	-0.425		-0.875	-0.9	0.875	0.9		-2.225	-0.725	2.225	0.725		-0.35	0.1	0.35	-0.1
55.5	-2.95	0.125	2.95	-0.125		0.6	0.425	-0.6	-0.425		-0.875	-0.9	0.875	0.9		-2.225	-0.725	2.225	0.725		-0.35	0.1	0.35	-0.1
55.53	-2.95	0.125	2.95	-0.125		0.6	0.425	-0.6	-0.425		-0.875	-0.9	0.875	0.9		-2.225	-0.725	2.225	0.725		-0.35	0.175	0.35	-0.175
55.56	-2.95	0.125	2.95	-0.125		0.6	0.275	-0.6	-0.275		-0.875	-0.9	0.875	0.9		-2.225	-0.725	2.225	0.725		-0.35	0.175	0.35	-0.175
55.59	-2.95	0.15	2.95	-0.15		0.6	0.275	-0.6	-0.275		-0.875	-0.9	0.875	0.9		-2.225	-0.725	2.225	0.725		-0.35	0.175	0.35	-0.175
55.62	-2.95	0.15	2.95	-0.15		0.6	0.275	-0.6	-0.275		-0.875	-0.9	0.875	0.9		-2.225	-0.725	2.225	0.725		-0.375	0.225	0.375	-0.225
55.65	-2.95	0.15	2.95	-0.15		0.6	0.15	-0.6	-0.15		-0.75	-0.85	0.75	0.85		-2.225	-0.725	2.225	0.725		-0.375	0.225	0.375	-0.225
55.68	-2.95	0.15	2.95	-0.15		0.6	0.15	-0.6	-0.15		-0.75	-0.85	0.75	0.85		-2.225	-0.725	2.225	0.725		-0.375	0.225	0.375	-0.225
55.71	-2.95	0.15	2.95	-0.15		0.6	0.15	-0.6	-0.15		-0.75	-0.85	0.75	0.85		-2.225	-0.725	2.225	0.725		-0.375	0.25	0.375	-0.25
55.74	-2.95	0.15	2.95	-0.15		0.6	0.125	-0.6	-0.125		-0.475	-0.725	0.475	0.725		-2.225	-0.725	2.225	0.725		-0.375	0.25	0.375	-0.25
55.77	-2.95	0.15	2.95	-0.15		0.6	0.125	-0.6	-0.125		-0.475	-0.725	0.475	0.725		-2.225	-0.75	2.225	0.75		-0.375	0.25	0.375	-0.25
55.8	-2.95	0.15	2.95	-0.15		0.6	0.125	-0.6	-0.125		-0.475	-0.725	0.475	0.725		-2.225	-0.775	2.225	0.775		-0.375	0.25	0.375	-0.25
55.83	-2.95	0.15	2.95	-0.15		0.575	0.15	-0.575	-0.15		-0.125	-0.625	0.125	0.625		-2.225	-0.8	2.225	0.8		-0.375	0.25	0.375	-0.25
55.86	-2.975	0.125	2.975	-0.125		0.575	0.15	-0.575	-0.15		-0.125	-0.625	0.125	0.625		-2.225	-0.825	2.225	0.825		-0.375	0.25	0.375	-0.25
55.89	-2.975	0.125	2.975	-0.125		0.575	0.15	-0.575	-0.15		-0.125	-0.625	0.125	0.625		-2.225	-0.85	2.225	0.85		-0.35	0.25	0.35	-0.25
55.92	-2.975	0.125	2.975	-0.125		0.6	0.125	-0.6	-0.125		0.2	-0.575	-0.2	0.575		-2.225	-0.875	2.225	0.875		-0.35	0.25	0.35	-0.25
55.95	-2.975	0.125	2.975	-0.125		0.6	0.125	-0.6	-0.125		0.2	-0.575	-0.2	0.575		-2.225	-0.9	2.225	0.9		-0.35	0.25	0.35	-0.25
55.98	-2.975	0.125	2.975	-0.125		0.6	0.125	-0.6	-0.125		0.275	-0.425	-0.275	0.425		-2.225	-0.925	2.225	0.925		-0.35	0.25	0.35	-0.25
56.01	-2.975	0.125	2.975	-0.125		0.625	0.125	-0.625	-0.125		0.275	-0.425	-0.275	0.425		-2.225	-0.95	2.225	0.95		-0.35	0.25	0.35	-0.25
56.04	-2.95	0.125	2.95	-0.125		0.625	0.125	-0.625	-0.125		0.275	-0.425	-0.275	0.425		-2.225	-0.975	2.225	0.975		-0.35	0.25	0.35	-0.25
56.07	-2.95	0.125	2.95	-0.125		0.6	0.15	-0.6	-0.15		0.25	-0.175	-0.25	0.175		-2.225	-1	2.225	1		-0.35	0.25	0.35	-0.25
56.1	-2.95	0.125	2.95	-0.125		0.6	0.15	-0.6	-0.15		0.25	-0.175	-0.25	0.175		-2.225	-1.025	2.225	1.025		-0.35	0.25	0.35	-0.25
56.13	-2.825	0.15	2.825	-0.15		0.6	0.15	-0.6	-0.15		0.25	-0.175	-0.25	0.175		-2.225	-1.025	2.225	1.025		-0.35	0.25	0.35	-0.25
56.16	-2.825	0.15	2.825	-0.15		0.575	0.15	-0.575	-0.15		0.2	0.225	-0.2	-0.225		-2.225	-1.025	2.225	1.025		-0.35	0.225	0.35	-0.225
56.19	-2.825	0.15	2.825	-0.15		0.575	0.15	-0.575	-0.15		0.2	0.225	-0.2	-0.225		-2.225	-1.025	2.225	1.025		-0.35	0.225	0.35	-0.225
56.22	-2.7	0.2	2.7	-0.2		0.575	0.15	-0.575	-0.15		0.2	0.225	-0.2	-0.225		-2.225	-1.025	2.225	1.025		-0.35	0.225	0.35	-0.225
56.25	-2.7	0.2	2.7	-0.2		0.575	0.15	-0.575	-0.15		0.05	0.475	-0.05	-0.475		-2.225	-1.025	2.225	1.025		-0.35	0.225	0.35	-0.225
56.28	-2.7	0.2	2.7	-0.2		0.55	0.1	-0.55	-0.1		0.05	0.475	-0.05	-0.475		-2.225	-1.025	2.225	1.025		-0.35	0.225	0.35	-0.225
56.31	-2.525	0.275	2.525	-0.275		0.55	0.1	-0.55	-0.1		0.05	0.475	-0.05	-0.475		-2.225	-1.025	2.225	1.025		-0.35	0.225	0.35	-0.225
56.34	-2.525	0.275	2.525	-0.275		0.525	0.1	-0.525	-0.1		0	0.475	0	-0.475		-2.225	-1.025	2.225	1.025		-0.35	0.225	0.35	-0.225
56.37	-2.375	0.4	2.375	-0.4		0.525	0.1	-0.525	-0.1		0	0.475	0	-0.475		-2.225	-1.025	2.225	1.025		-0.35	0.225	0.35	-0.225
56.4	-2.375	0.4	2.375	-0.4		0.525	0.1	-0.525	-0.1		0	0.475	0	-0.475		-2.225	-1.025	2.225	1.025		-0.35	0.225	0.35	-0.225
56.43	-2.375	0.4	2.375	-0.4		0.5	0.1	-0.5	-0.1		0.35	0.35	-0.35	-0.35		-2.225	-1.025	2.225	1.025		-0.35	0.2	0.35	-0.2
56.46	-2.175	0.55	2.175	-0.55		0.5	0.1	-0.5	-0.1		0.35	0.35	-0.35	-0.35		-2.225	-1.025	2.225	1.025		-0.35	0.2	0.35	-0.2
56.49	-2.175	0.55	2.175	-0.55		0.5	0.1	-0.5	-0.1		0.35	0.35	-0.35	-0.35		-2.225	-1.025	2.225	1.025		-0.35	0.2	0.35	-0.2
56.52	-2.175	0.55	2.175	-0.55		0.5	0	-0.5	0		0.775	0.225	-0.775	-0.225		-2.225	-1.025	2.225	1.025		-0.35	0.2	0.35	-0.2
56.55	-2.125	0.55	2.125	-0.55		0.5	0	-0.5	0		0.775	0.225	-0.775	-0.225		-2.225	-1.025	2.225	1.025		-0.35	0.2	0.35	-0.2
56.58	-2.125	0.55	2.125	-0.55		0.5	0	-0.5	0		1.075	0.05	-1.075	-0.05		-2.225	-1.025	2.225	1.025		-0.35	0.2	0.35	-0.2
56.61	-2.125	0.55	2.125	-0.55		0.45	-0.15	-0.45	0.15		1.075	0.05	-1.075	-0.05		-2.225	-1.025	2.225	1.025		-0.35	0.15	0.35	-0.15
56.64	-2.1	0.575	2.1	-0.575		0.45	-0.15	-0.45	0.15		1.075	0.05	-1.075	-0.05		-2.225	-1.025	2.225	1.025		-0.35	0.15	0.35	-0.15
56.67	-2.1	0.575	2.1	-0.575		0.45	-0.15	-0.45	0.15		1.1	-0.175	-1.1	0.175		-2.225	-1.025	2.225	1.025		-0.35	0.15	0.35	-0.15
56.7	-2.1	0.575	2.1	-0.575		0.3	-0.3	-0.3	0.3		1.1	-0.175	-1.1	0.175		-2.225	-1.025	2.225	1.025		-0.3	0.025	0.3	-0.025
56.73	-2.15	0.525	2.15	-0.525		0.3	-0.3	-0.3	0.3		1.1	-0.175	-1.1	0.175		-2.225	-1.025	2.225	1.025		-0.3	0.025	0.3	-0.025
56.76	-2.15	0.525	2.15	-0.525		0.3	-0.3	-0.3	0.3		1.05	-0.45	-1.05	0.45		-2.225	-1.025	2.225	1.025		-0.3	0.025	0.3	-0.025
56.79	-2.15	0.525	2.15	-0.525		0.225	-0.4	-0.225	0.4		1.05	-0.45	-1.05	0.45		-2.225	-1.025	2.225	1.025		-0.25	-0.05	0.25	0.05
56.82	-2.3	0.475	2.3	-0.475		0.225	-0.4	-0.225	0.4		1.05	-0.45	-1.05	0.45		-2.225	-1.025	2.225	1.025		-0.25	-0.05	0.25	0.05
56.85	-2.3	0.475	2.3	-0.475		0.225	-0.4	-0.225	0.4		1.025	-0.55	-1.025	0.55		-2.225	-1.025	2.225	1.025		-0.25	-0.05	0.25	0.05
56.88	-2.3	0.475	2.3	-0.475		0.15	-0.475	-0.15	0.475		1.025	-0.55	-1.025	0.55		-2.225	-1.025	2.225	1.025		-0.225	-0.125	0.225	0.125
56.91	-2.425	0.45	2.425	-0.45		0.15	-0.475	-0.15	0.475		1.025	-0.55	-1.025	0.55		-2.225	-1.025	2.225	1.025		-0.225	-0.125	0.225	0.125
56.94	-2.425	0.45	2.425	-0.45		0.15	-0.475	-0.15	0.475		1.025	-0.6	-1.025	0.6		-2.225	-1.025	2.225	1.025		-0.225	-0.225	0.225	0.225
56.97	-2.425	0.45	2.425	-0.45		0.075	-0.35	-0.075	0.35		1.025	-0.6	-1.025	0.6		-2.225	-1.025	2.225	1.025		-0.225	-0.225	0.225	0.225
57	-2.4	0.425	2.4	-0.425		0.075	-0.35	-0.075	0.35		1.025	-0.6	-1.025	0.6		-2.225	-1.025	2.225	1.025		-0.225	-0.225	0.225	0.225
57.03	-2.4	0.425	2.4	-0.425		0.075	-0.35	-0.075	0.35		1	-0.65	-1	0.65		-2.225	-1.025	2.225	1.025		-0.225	-0.225	0.225	0.225
57.06	-2.4	0.425	2.4	-0.425		0.025	-0.2	-0.025	0.2		1	-0.65	-1	0.65		-2.225	-1.025	2.225	1.025		-0.225	-0.3	0.225	0.3
57.09	-2.4	0.425	2.4	-0.425		0.025	-0.2	-0.025	0.2		1	-0.65	-1	0.65		-2.225	-1.025	2.225	1.025		-0.225	-0.3	0.225	0.3
57.12	-2.4	0.425	2.4	-0.425		0.025	-0.2	-0.025	0.2		0.9	-0.8	-0.9	0.8		-2.225	-1.025	2.225	1.025		-0.225	-0.375	0.225	0.375
57.15	-2.4	0.425	2.4	-0.425		0	-0.125	0	0.125		0.9	-0.8	-0.9	0.8		-2.225	-1.025	2.225	1.025		-0.225	-0.375	0.225	0.375
57.18	-2.425	0.4	2.425	-0.4		0	-0.125	0	0.125		0.9	-0.8	-0.9	0.8		-2.225	-1.025	2.225	1.025		-0.225	-0.375	0.225	0.375
57.21	-2.425	0.4	2.425	-0.4		0	-0.125	0	0.125		0.725	-0.875	-0.725	0.875		-2.225	-1.025	2.225	1.025		-0.2	-0.475	0.2	0.475
57.24	-2.5	0.35	2.5	-0.35		0.05	-0.075	-0.05	0.075		0.725	-0.875	-0.725	0.875		-2.225	-1.025	2.225	1.025		-0.2	-0.475	0.2	0.475
57.27	-2.5	0.35	2.5	-0.35		0.05	-0.075	-0.05	0.075		0.725	-0.875	-0.725	0.875		-2.225	-1.025	2.225	1.025		-0.2	-0.475	0.2	0.475
57.3	-2.5	0.35	2.5	-0.35		0.05	-0.075	-0.05	0.075		0.65	-0.875	-0.65	0.875		-2.225	-1.025	2.225	1.025		-0.2	-0.525	0.2	0.525
57.33	-2.475	0.35	2.475	-0.35		0.2	-0.125	-0.2	0.125		0.65	-0.875	-0.65	0.875		-2.225	-1.025	2.225	1.025		-0.2	-0.525	0.2	0.525
57.36	-2.475	0.35	2.475	-0.35		0.2	-0.125	-0.2	0.125		0.6	-0.9	-0.6	0.9		-2.225	-1.025	2.225	1.025		-0.2	-0.525	0.2	0.525
57.39	-2.475	0.35	2.475	-0.35		0.2	-0.125	-0.2	0.125		0.6	-0.9	-0.6	0.9		-2.225	-1.025	2.225	1.025		-0.15	-0.575	0.15	0.575
57.42	-2.475	0.45	2.475	-0.45		0.375	-0.125	-0.375	0.125		0.6	-0.9	-0.6	0.9		-2.225	-1.025	2.225	1.025		-0.15	-0.575	0.15	0.575
57.45	-2.475	0.45	2.475	-0.45		0.375	-0.125	-0.375	0.125		0.6	-0.875	-0.6	0.875		-2.225	-1.025	2.225	1.025		-0.15	-0.575	0.15	0.575
57.48	-2.475	0.45	2.475	-0.45		0.575	-0.125	-0.575	0.125		0.6	-0.875	-0.6	0.875		-2.225	-1.025	2.225	1.025		-0.125	-0.625	0.125	0.625
57.51	-2.35	0.575	2.35	-0.575		0.575	-0.125	-0.575	0.125		0.6	-0.875	-0.6	0.875		-2.225	-1.025	2.225	1.025		-0.125	-0.625	0.125	0.625
57.54	-2.35	0.575	2.35	-0.575		0.575	-0.125	-0.575	0.125		0.6	-0.875	-0.6	0.875		-2.225	-1.025	2.225	1.025		-0.125	-0.625	0.125	0.625
57.57	-2.35	0.575	2.35	-0.575		0.6	-0.2	-0.6	0.2		0.6	-0.875	-0.6	0.875		-2.225	-1.025	2.225	1.025		-0.125	-0.675	0.125	0.675
57.6	-2.4	0.525	2.4	-0.525		0.6	-0.2	-0.6	0.2		0.6	-0.875	-0.6	0.875		-2.2	-1.025	2.2	1.025		-0.125	-0.675	0.125	0.675
57.63	-2.4	0.525	2.4	-0.525		0.6	-0.2	-0.6	0.2		0.65	-0.875	-0.65	0.875		-2.2	-1.025	2.2	1.025		-0.125	-0.675	0.125	0.675
57.66	-2.4	0.525	2.4	-0.525		0.6	-0.25	-0.6	0.25		0.65	-0.875	-0.65	0.875		-2.175	-1.025	2.175	1.025		-0.125	-0.725	0.125	0.725
57.69	-2.425	0.525	2.425	-0.525		0.6	-0.25	-0.6	0.25		0.65	-0.875	-0.65	0.875		-2.15	-1.025	2.15	1.025		-0.125	-0.725	0.125	0.725
57.72	-2.425	0.525	2.425	-0.525		0.6	-0.25	-0.6	0.25		0.65	-0.825	-0.65	0.825		-2.125	-1.05	2.125	1.05		-0.125	-0.725	0.125	0.725
57.75	-2.425	0.525	2.425	-0.525		0.675	-0.225	-0.675	0.225		0.65	-0.825	-0.65	0.825		-2.125	-1.05	2.125	1.05		-0.125	-0.75	0.125	0.75
57.78	-2.475	0.525	2.475	-0.525		0.675	-0.225	-0.675	0.225		0.55	-0.825	-0.55	0.825		-2.125	-1.05	2.125	1.05		-0.125	-0.75	0.125	0.75
57.81	-2.475	0.525	2.475	-0.525		0.675	-0.225	-0.675	0.225		0.55	-0.825	-0.55	0.825		-2.125	-1.05	2.125	1.05		-0.125	-0.75	0.125	0.75
57.84	-2.475	0.525	2.475	-0.525		0.75	-0.25	-0.75	0.25		0.55	-0.825	-0.55	0.825		-2.125	-1.05	2.125	1.05		-0.125	-0.8	0.125	0.8
57.87	-2.5	0.5	2.5	-0.5		0.75	-0.25	-0.75	0.25		0.325	-0.875	-0.325	0.875		-2.125	-1.05	2.125	1.05		-0.125	-0.8	0.125	0.8
57.9	-2.5	0.5	2.5	-0.5		0.75	-0.25	-0.75	0.25		0.325	-0.875	-0.325	0.875		-2.125	-1.05	2.125	1.05		-0.125	-0.8	0.125	0.8
57.93	-2.5	0.5	2.5	-0.5		0.875	-0.325	-0.875	0.325		0.325	-0.875	-0.325	0.875		-2.125	-1.05	2.125	1.05		-0.125	-0.8	0.125	0.8
57.96	-2.575	0.425	2.575	-0.425		0.875	-0.325	-0.875	0.325		0	-0.95	0	0.95		-2.1	-1.05	2.1	1.05		-0.125	-0.8	0.125	0.8
57.99	-2.575	0.425	2.575	-0.425		0.875	-0.325	-0.875	0.325		0	-0.95	0	0.95		-2.1	-1.05	2.1	1.05		-0.125	-0.8	0.125	0.8
58.02	-2.575	0.425	2.575	-0.425		0.875	-0.4	-0.875	0.4		0	-0.95	0	0.95		-2.075	-1.05	2.075	1.05		-0.125	-0.8	0.125	0.8
58.05	-2.625	0.425	2.625	-0.425		0.875	-0.4	-0.875	0.4		-0.325	-1.025	0.325	1.025		-2.05	-1.05	2.05	1.05		-0.125	-0.8	0.125	0.8
58.08	-2.625	0.425	2.625	-0.425		0.875	-0.4	-0.875	0.4		-0.325	-1.025	0.325	1.025		-2.025	-1.05	2.025	1.05		-0.125	-0.8	0.125	0.8
58.11	-2.625	0.425	2.625	-0.425		0.9	-0.475	-0.9	0.475		-0.5	-1.025	0.5	1.025		-2	-1.05	2	1.05		-0.125	-0.8	0.125	0.8
58.14	-2.675	0.35	2.675	-0.35		0.9	-0.475	-0.9	0.475		-0.5	-1.025	0.5	1.025		-1.975	-1.05	1.975	1.05		-0.125	-0.8	0.125	0.8
58.17	-2.675	0.35	2.675	-0.35		0.9	-0.475	-0.9	0.475		-0.5	-1.025	0.5	1.025		-1.95	-1.05	1.95	1.05		-0.125	-0.8	0.125	0.8
58.2	-2.675	0.35	2.675	-0.35		0.85	-0.65	-0.85	0.65		-0.6	-1.025	0.6	1.025		-1.925	-1.05	1.925	1.05		-0.125	-0.8	0.125	0.8
58.23	-2.9	0.2	2.9	-0.2		0.85	-0.65	-0.85	0.65		-0.6	-1.025	0.6	1.025		-1.9	-1.05	1.9	1.05		-0.125	-0.8	0.125	0.8
58.26	-2.9	0.2	2.9	-0.2		0.85	-0.65	-0.85	0.65		-0.6	-1.025	0.6	1.025		-1.9	-1.05	1.9	1.05		-0.125	-0.8	0.125	0.8
58.29	-2.9	0.2	2.9	-0.2		0.8	-0.65	-0.8	0.65		-0.65	-1	0.65	1		-1.875	-1.05	1.875	1.05		-0.1	-0.8	0.1	0.8
58.32	-2.95	0.2	2.95	-0.2		0.8	-0.65	-0.8	0.65		-0.65	-1	0.65	1		-1.85	-1.05	1.85	1.05		-0.1	-0.8	0.1	0.8
58.35	-2.95	0.2	2.95	-0.2		0.8	-0.65	-0.8	0.65		-0.65	-1	0.65	1		-1.825	-1.05	1.825	1.05		-0.1	-0.8	0.1	0.8
58.38	-2.95	0.2	2.95	-0.2		0.75	-0.65	-0.75	0.65		-0.725	-1.025	0.725	1.025		-1.8	-1.05	1.8	1.05		-0.075	-0.75	0.075	0.75
58.41	-3	0.2	3	-0.2		0.75	-0.65	-0.75	0.65		-0.725	-1.025	0.725	1.025		-1.775	-1.05	1.775	1.05		-0.075	-0.75	0.075	0.75
58.44	-3	0.2	3	-0.2		0.75	-0.65	-0.75	0.65		-0.725	-1.025	0.725	1.025		-1.75	-1.05	1.75	1.05		-0.075	-0.75	0.075	0.75
58.47	-3	0.2	3	-0.2		0.775	-0.625	-0.775	0.625		-0.775	-1	0.775	1		-1.725	-1.05	1.725	1.05		-0.05	-0.725	0.05	0.725
58.5	-3.025	0.2	3.025	-0.2		0.775	-0.625	-0.775	0.625		-0.775	-1	0.775	1		-1.725	-1.05	1.725	1.05		-0.05	-0.725	0.05	0.725
58.53	-3.025	0.2	3.025	-0.2		0.775	-0.625	-0.775	0.625		-0.775	-1	0.775	1		-1.7	-1.05	1.7	1.05		-0.05	-0.725	0.05	0.725
58.56	-3.025	0.2	3.025	-0.2		0.875	-0.575	-0.875	0.575		-0.825	-0.975	0.825	0.975		-1.675	-1.05	1.675	1.05		-0.025	-0.675	0.025	0.675
58.59	-3.125	0.125	3.125	-0.125		0.875	-0.575	-0.875	0.575		-0.825	-0.975	0.825	0.975		-1.675	-1.075	1.675	1.075		-0.025	-0.675	0.025	0.675
58.62	-3.125	0.125	3.125	-0.125		0.875	-0.575	-0.875	0.575		-0.825	-0.975	0.825	0.975		-1.675	-1.075	1.675	1.075		-0.025	-0.675	0.025	0.675
58.65	-3.125	0.125	3.125	-0.125		0.875	-0.6	-0.875	0.6		-0.825	-0.9	0.825	0.9		-1.675	-1.075	1.675	1.075		-0.025	-0.625	0.025	0.625
58.68	-3.2	0.125	3.2	-0.125		0.875	-0.6	-0.875	0.6		-0.825	-0.9	0.825	0.9		-1.675	-1.075	1.675	1.075		-0.025	-0.625	0.025	0.625
58.71	-3.2	0.125	3.2	-0.125		0.875	-0.6	-0.875	0.6		-0.825	-0.9	0.825	0.9		-1.675	-1.075	1.675	1.075		-0.025	-0.625	0.025	0.625
58.74	-3.2	0.125	3.2	-0.125		0.925	-0.525	-0.925	0.525		-0.85	-0.9	0.85	0.9		-1.675	-1.075	1.675	1.075		-0.025	-0.625	0.025	0.625
58.77	-3.175	0.125	3.175	-0.125		0.925	-0.525	-0.925	0.525		-0.85	-0.9	0.85	0.9		-1.675	-1.075	1.675	1.075		-0.025	-0.625	0.025	0.625
58.8	-3.175	0.125	3.175	-0.125		0.925	-0.525	-0.925	0.525		-0.85	-0.9	0.85	0.9		-1.675	-1.075	1.675	1.075		-0.025	-0.625	0.025	0.625
58.83	-3.175	0.125	3.175	-0.125		1.025	-0.45	-1.025	0.45		-0.85	-0.875	0.85	0.875		-1.675	-1.075	1.675	1.075		-0.025	-0.625	0.025	0.625
58.86	-3.175	0.125	3.175	-0.125		1.025	-0.45	-1.025	0.45		-0.85	-0.875	0.85	0.875		-1.675	-1.075	1.675	1.075		-0.025	-0.625	0.025	0.625
58.89	-3.175	0.125	3.175	-0.125		1.025	-0.45	-1.025	0.45		-0.85	-0.85	0.85	0.85		-1.675	-1.075	1.675	1.075		-0.025	-0.625	0.025	0.625
58.92	-3.2	0.1	3.2	-0.1		1.175	-0.35	-1.175	0.35		-0.85	-0.85	0.85	0.85		-1.675	-1.075	1.675	1.075		-0.025	-0.625	0.025	0.625
58.95	-3.2	0.1	3.2	-0.1		1.175	-0.35	-1.175	0.35		-0.85	-0.85	0.85	0.85		-1.675	-1.075	1.675	1.075		-0.025	-0.625	0.025	0.625
58.98	-3.2	0.1	3.2	-0.1		1.175	-0.35	-1.175	0.35		-0.875	-0.85	0.875	0.85		-1.675	-1.075	1.675	1.075		-0.025	-0.625	0.025	0.625
59.01	-3.375	-0.025	3.375	0.025		1.5	-0.15	-1.5	0.15		-0.875	-0.85	0.875	0.85		-1.675	-1.075	1.675	1.075		-0.025	-0.625	0.025	0.625
59.04	-3.375	-0.025	3.375	0.025		1.5	-0.15	-1.5	0.15		-0.875	-0.85	0.875	0.85		-1.675	-1.075	1.675	1.075		-0.025	-0.625	0.025	0.625
59.07	-3.375	-0.025	3.375	0.025		1.5	-0.15	-1.5	0.15		-0.825	-0.775	0.825	0.775		-1.675	-1.075	1.675	1.075		-0.025	-0.625	0.025	0.625
59.1	-3.5	-0.075	3.5	0.075		1.65	-0.1	-1.65	0.1		-0.825	-0.775	0.825	0.775		-1.675	-1.075	1.675	1.075		-0.025	-0.625	0.025	0.625
59.13	-3.5	-0.075	3.5	0.075		1.65	-0.1	-1.65	0.1		-0.825	-0.775	0.825	0.775		-1.675	-1.075	1.675	1.075		-0.025	-0.625	0.025	0.625
59.16	-3.5	-0.075	3.5	0.075		1.65	-0.1	-1.65	0.1		-0.825	-0.775	0.825	0.775		-1.675	-1.075	1.675	1.075		-0.025	-0.625	0.025	0.625
59.19	-3.475	-0.025	3.475	0.025		1.75	-0.025	-1.75	0.025		-0.825	-0.775	0.825	0.775		-1.675	-1.075	1.675	1.075		-0.025	-0.625	0.025	0.625
59.22	-3.475	-0.025	3.475	0.025		1.75	-0.025	-1.75	0.025		-0.825	-0.775	0.825	0.775		-1.675	-1.075	1.675	1.075		-0.025	-0.625	0.025	0.625
59.25	-3.475	-0.025	3.475	0.025		1.75	-0.025	-1.75	0.025		-0.775	-0.75	0.775	0.75		-1.675	-1.075	1.675	1.075		-0.025	-0.625	0.025	0.625
59.28	-3.475	-0.05	3.475	0.05		1.575	-0.175	-1.575	0.175		-0.775	-0.75	0.775	0.75		-1.675	-1.075	1.675	1.075		-0.025	-0.625	0.025	0.625
59.31	-3.475	-0.05	3.475	0.05		1.575	-0.175	-1.575	0.175		-0.775	-0.75	0.775	0.75		-1.675	-1.075	1.675	1.075		-0.025	-0.625	0.025	0.625
59.34	-3.475	-0.05	3.475	0.05		1.575	-0.175	-1.575	0.175		-0.675	-0.675	0.675	0.675		-1.675	-1.075	1.675	1.075		-0.025	-0.625	0.025	0.625
59.37	-3.5	-0.05	3.5	0.05		1.325	-0.25	-1.325	0.25		-0.675	-0.675	0.675	0.675		-1.675	-1.075	1.675	1.075		-0.025	-0.625	0.025	0.625
59.4	-3.5	-0.05	3.5	0.05		1.325	-0.25	-1.325	0.25		-0.675	-0.675	0.675	0.675		-1.675	-1.075	1.675	1.075		-0.025	-0.625	0.025	0.625
59.43	-3.5	-0.05	3.5	0.05		1.325	-0.25	-1.325	0.25		-0.475	-0.625	0.475	0.625		-1.675	-1.075	1.675	1.075		-0.025	-0.625	0.025	0.625
59.46	-3.5	-0.05	3.5	0.05		1.15	-0.325	-1.15	0.325		-0.475	-0.625	0.475	0.625		-1.675	-1.075	1.675	1.075		-0.025	-0.625	0.025	0.625
59.49	-3.5	-0.05	3.5	0.05		1.15	-0.325	-1.15	0.325		-0.4	-0.625	0.4	0.625		-1.675	-1.075	1.675	1.075		-0.025	-0.625	0.025	0.625
59.52	-3.5	-0.05	3.5	0.05		1.15	-0.325	-1.15	0.325		-0.4	-0.625	0.4	0.625		-1.675	-1.075	1.675	1.075		-0.025	-0.625	0.025	0.625
59.55	-3.5	-0.05	3.5	0.05		1.125	-0.35	-1.125	0.35		-0.4	-0.625	0.4	0.625		-1.675	-1.075	1.675	1.075		-0.025	-0.625	0.025	0.625
59.58	-3.5	-0.05	3.5	0.05		1.125	-0.35	-1.125	0.35		-0.45	-0.65	0.45	0.65		-1.675	-1.075	1.675	1.075		-0.025	-0.625	0.025	0.625
59.61	-3.325	0.05	3.325	-0.05		1.125	-0.35	-1.125	0.35		-0.45	-0.65	0.45	0.65		-1.675	-1.075	1.675	1.075		-0.025	-0.625	0.025	0.625
59.64	-3.325	0.05	3.325	-0.05		1.125	-0.375	-1.125	0.375		-0.45	-0.65	0.45	0.65		-1.675	-1.075	1.675	1.075		-0.025	-0.625	0.025	0.625
59.67	-3.325	0.05	3.325	-0.05		1.125	-0.375	-1.125	0.375		-0.475	-0.675	0.475	0.675		-1.675	-1.075	1.675	1.075		-0.025	-0.625	0.025	0.625
59.7	-3.15	0.1	3.15	-0.1		1.125	-0.375	-1.125	0.375		-0.475	-0.675	0.475	0.675		-1.675	-1.075	1.675	1.075		-0.025	-0.625	0.025	0.625
59.73	-3.15	0.1	3.15	-0.1		1.075	-0.375	-1.075	0.375		-0.475	-0.675	0.475	0.675		-1.675	-1.075	1.675	1.075		-0.025	-0.625	0.025	0.625
59.76	-3.15	0.1	3.15	-0.1		1.075	-0.375	-1.075	0.375		-0.475	-0.725	0.475	0.725		-1.675	-1.075	1.675	1.075		-0.025	-0.625	0.025	0.625
59.79	-3.125	0.125	3.125	-0.125		1.075	-0.375	-1.075	0.375		-0.475	-0.725	0.475	0.725		-1.675	-1.075	1.675	1.075		-0.025	-0.625	0.025	0.625
59.82	-3.125	0.125	3.125	-0.125		1.05	-0.375	-1.05	0.375		-0.475	-0.725	0.475	0.725		-1.675	-1.075	1.675	1.075		-0.025	-0.625	0.025	0.625
59.85	-3.125	0.125	3.125	-0.125		1.05	-0.375	-1.05	0.375		-0.475	-0.725	0.475	0.725		-1.675	-1.075	1.675	1.075		-0.025	-0.625	0.025	0.625
59.88	-3.05	0.2	3.05	-0.2		1.05	-0.375	-1.05	0.375		-0.475	-0.725	0.475	0.725		-1.675	-1.075	1.675	1.075		-0.025	-0.625	0.025	0.625
59.91	-3.05	0.2	3.05	-0.2		1	-0.35	-1	0.35		-0.45	-0.725	0.45	0.725		-1.675	-1.075	1.675	1.075		-0.025	-0.625	0.025	0.625
59.94	-3.05	0.2	3.05	-0.2		1	-0.35	-1	0.35		-0.45	-0.725	0.45	0.725		-1.675	-1.075	1.675	1.075		-0.025	-0.625	0.025	0.625
59.97	-2.975	0.25	2.975	-0.25		1	-0.35	-1	0.35		-0.45	-0.725	0.45	0.725		-1.675	-1.075	1.675	1.075		-0.025	-0.625	0.025	0.625
[truncated: 2,083 more rows]

## Sheet: Supplemntary Fig. 12b
time/s	f1	f2	f3	f4		f1	f2	f3	f4		f1	f2	f3	f4		f1	f2	f3	f4		f1	f2	f3	f4
0.03	0.21861	0.00653	0.00411	0.06021		0.05879	0.01082	0.00628	0.01186		0.01081	0.0047	0.00628	0.000119789		0.04945	0.000756756	0.25926	0.30251		0.05991	0.0127	0.27034	0.06021
0.06	0.21709	0.00671	0.00411	0.06205		0.06023	0.01538	0.00672	0.0204		0.00796	0.00116	0.00237	0.000279507		0.05066	0.00144	0.25446	0.30359		0.06428	0.01037	0.27184	0.06017
0.09	0.21871	0.00639	0.00435	0.05989		0.06164	0.01082	0.00648	0.03498		0.01538	0.00769	0.00518	0.00152		0.0475	0.00378	0.25516	0.30604		0.06312	0.00617	0.27125	0.06029
0.12	0.21864	0.0093	0.00304	0.06245		0.05805	0.0131	0.00948	0.08134		0.01056	0.00268	0.000197561	0.000758661		0.04766	0.00203	0.25285	0.30506		0.06498	0.00975	0.27176	0.06221
0.15	0.21949	0.01113	0.000434634	0.06161		0.05551	0.01078	0.00727	0.11871		0.00704	0.00161	0.00115	0.00343		0.04639	0.00169	0.25458	0.30303		0.06759	0.00836	0.27066	0.06189
0.18	0.21646	0.01203	0.01051	0.05938		0.06009	0.00698	0.00731	0.14778		0.00211	0.00165	0.01897	0.01354		0.04698	0.00299	0.25808	0.30288		0.06541	0.01127	0.27208	0.06057
0.21	0.2165	0.00841	0.0066	0.0561		0.05875	0.01243	0.0062	0.1354		0.03827	0.00371	0.084	0.03354		0.04807	0.0074	0.2564	0.30451		0.06417	0.01212	0.27457	0.06157
0.24	0.21984	0.00926	0.00375	0.05949		0.05981	0.00975	0.00676	0.13145		0.07569	0.00443	0.10645	0.02927		0.04804	0.000447174	0.25917	0.30537		0.06534	0.01015	0.275	0.06017
0.27	0.21523	0.00939	0.00676	0.06033		0.05914	0.01087	0.00506	0.12925		0.09603	0.00595	0.14635	0.03518		0.04644	0.00251	0.25449	0.30506		0.06446	0.00903	0.27544	0.06169
0.3	0.21829	0.00984	0.00202	0.05906		0.05787	0.01136	0.00565	0.13552		0.10881	0.00402	0.17338	0.03845		0.04882	0.00354	0.25896	0.30426		0.06657	0.01087	0.27453	0.06025
0.33	0.21875	0.0059	0.00288	0.06077		0.06189	0.00917	0.00735	0.12446		0.10543	0.00438	0.17346	0.04193		0.05023	0.00193	0.25643	0.30337		0.06593	0.01078	0.27066	0.05914
0.36	0.2179	0.00416	0.00229	0.06289		0.059	0.00756	0.00873	0.12853		0.09902	0.00438	0.16888	0.03753		0.05034	0.00516	0.25695	0.3022		0.0634	0.0093	0.27327	0.06225
0.39	0.21741	0.00868	0	0.06345		0.05671	0.00859	0.00857	0.12686		0.0992	0.0038	0.16844	0.03985		0.04779	0.00475	0.2571	0.30528		0.06502	0.01024	0.27414	0.05949
0.42	0.21935	0.01172	0.0032	0.05961		0.05696	0.01091	0.00755	0.12594		0.09931	0.00501	0.16994	0.04173		0.04912	0.00939	0.26072	0.30187		0.06456	0.00868	0.27342	0.06049
0.45	0.21956	0.00859	0.00134	0.05993		0.05914	0.00595	0.01118	0.12714		0.10107	0.00662	0.16868	0.03638		0.04893	0.00609	0.25215	0.30439		0.06572	0.01011	0.27252	0.06169
0.48	0.21699	0.00604	0.000948292	0.05985		0.0602	0.00559	0.00838	0.13037		0.09952	0.00568	0.16469	0.04009		0.04836	0.00836	0.2558	0.30724		0.06593	0.00519	0.27018	0.05778
0.51	0.2185	0.00291	0.00324	0.05846		0.05889	0.00868	0.00929	0.12745		0.10019	0.00429	0.16358	0.03705		0.05156	0.00822	0.25482	0.30503		0.06516	0.01185	0.27319	0.06169
0.54	0.21393	0.00988	0.00506	0.06401		0.05661	0.01176	0.0045	0.1261		0.10071	0.00394	0.16022	0.03773		0.04904	0.00826	0.25364	0.30503		0.066	0.00921	0.27785	0.06105
0.57	0.21776	0.00908	0.0062	0.0555		0.05706	0.00979	0.0083	0.12742		0.09846	0.00496	0.1654	0.03925		0.04863	0.00685	0.25361	0.30712		0.06509	0.01266	0.27493	0.06233
0.6	0.21597	0.00608	0.00217	0.06736		0.06037	0.01189	0.00628	0.12578		0.10198	0.00385	0.16085	0.03937		0.04858	0.00726	0.25528	0.30614		0.06523	0.00944	0.26928	0.06457
0.63	0.21607	0.01207	0.00142	0.05957		0.0577	0.01136	0.00565	0.1253		0.09631	0.00559	0.16085	0.03937		0.04858	0.00678	0.25656	0.30442		0.0672	0.00622	0.27544	0.0585
0.66	0.22114	0.00747	0.00205	0.0591		0.05879	0.00666	0.00676	0.12745		0.09487	0.00532	0.16362	0.03685		0.04966	0.00533	0.25595	0.3038		0.06685	0.00935	0.27493	0.06113
0.69	0.21709	0.01118	0.00435	0.06173		0.05928	0.0114	0.01071	0.12334		0.09822	0.00246	0.1637	0.03989		0.04969	0.00908	0.25622	0.303		0.06414	0.00622	0.27587	0.06249
0.72	0.21695	0.00367	0.00154	0.06109		0.05875	0.00622	0.01166	0.12518		0.09973	0.00501	0.16394	0.03861		0.04955	0.01049	0.25722	0.30211		0.06322	0.00885	0.27173	0.06173
0.75	0.2141	0.00832	0.00435	0.06005		0.05988	0.01042	0.00901	0.12742		0.09684	0.00635	0.16382	0.03845		0.0485	0.0108	0.25376	0.30411		0.06597	0.00863	0.27421	0.06141
0.78	0.21741	0.011	0.00435	0.06081		0.06143	0.00876	0.00134	0.12406		0.09829	0.00818	0.1639	0.0361		0.04904	0.01565	0.25592	0.30319		0.06555	0.00693	0.27362	0.06516
0.81	0.21643	0.00944	0.00676	0.0581		0.06009	0.00505	0.01051	0.12562		0.10177	0.00309	0.16722	0.0361		0.0515	0.02257	0.25643	0.3031		0.06593	0.01261	0.27331	0.06049
0.84	0.21688	0.01239	0.00119	0.05922		0.06055	0.01189	0.0079	0.1251		0.09213	0.00823	0.16338	0.04201		0.04966	0.04413	0.25662	0.30368		0.06696	0.00805	0.27224	0.06125
0.87	0.21773	0.00599	0.00182	0.06061		0.06213	0.00671	0.00723	0.1241		0.09547	0.00322	0.16307	0.04133		0.04926	0.0614	0.2551	0.30374		0.06579	0.01051	0.272	0.06081
0.9	0.21804	0.01011	0.00443	0.05969		0.05879	0.00407	0.00458	0.12742		0.09779	0.00385	0.1586	0.04117		0.05313	0.08785	0.25613	0.30604		0.06463	0.00465	0.27378	0.06053
0.93	0.21604	0.00447	0.0045	0.05866		0.06192	0.00492	0.00711	0.12442		0.09973	0.00237	0.16062	0.03713		0.05194	0.15311	0.25412	0.30626		0.06336	0.00818	0.27623	0.06085
0.96	0.21491	0.00961	0.00273	0.06029		0.06069	0.00841	0.00901	0.12294		0.09737	0.000983783	0.16172	0.03853		0.05023	0.14358	0.25327	0.30362		0.06622	0.00724	0.27481	0.06141
0.99	0.21804	0.00783	0.00257	0.05618		0.06006	0.00841	0.00735	0.12298		0.10001	0.00684	0.15951	0.03849		0.05088	0.14255	0.25248	0.30426		0.06512	0.00854	0.27165	0.06189
1.02	0.21611	0.0093	0.000750731	0.05646		0.06044	0.01042	0.00794	0.12218		0.09836	0.00291	0.1605	0.04252		0.04901	0.14	0.25522	0.30611		0.06481	0.00899	0.27101	0.05946
1.05	0.2154	0.01122	0.00146	0.05862		0.05949	0.00541	0.00952	0.12202		0.09758	0.00291	0.16113	0.03973		0.04782	0.14124	0.25321	0.30823		0.06336	0.0068	0.27014	0.05906
1.08	0.21576	0.00823	0.00482	0.0567		0.05854	0.0068	0.00798	0.11879		0.09554	0.00407	0.15663	0.03873		0.04961	0.15534	0.25376	0.30552		0.06815	0.00993	0.27224	0.05854
1.11	0.21861	0.00724	0.00277	0.05965		0.05492	0.00233	0.00284	0.11815		0.09734	0.00693	0.1558	0.03666		0.04961	0.15534	0.25276	0.30217		0.06495	0.00809	0.27275	0.06285
1.14	0.2166	0.01033	0.000513658	0.05926		0.05622	0.00626	0.00703	0.12334		0.09931	0.00541	0.16066	0.03877		0.05085	0.21905	0.25342	0.30727		0.0672	0.00979	0.27335	0.06065
1.17	0.21759	0.0102	0.0036	0.05878		0.04189	0.00876	0.00735	0.12111		0.09734	0.01051	0.16078	0.03642		0.04855	0.2618	0.25042	0.30586		0.0671	0.00921	0.27485	0.05878
1.2	0.21755	0.00868	0.00213	0.06149		0.03013	0.0055	0.00739	0.11911		0.09522	0.00273	0.16058	0.03845		0.04947	0.30081	0.24291	0.30663		0.06512	0.00702	0.2754	0.06009
1.23	0.21815	0.00358	0.000118537	0.06077		0.02031	0.00935	0.01	0.12214		0.09522	0.00398	0.1586	0.03909		0.04964	0.33982	0.24394	0.3058		0.06615	0.00845	0.27204	0.06365
1.26	0.21586	0.00577	0.00202	0.05965		0.02549	0.00711	0.00399	0.12246		0.09906	0.00532	0.16204	0.04165		0.04587	0.37793	0.23631	0.3077		0.06618	0.00935	0.27449	0.06185
1.29	0.21467	0.00595	0.00269	0.06013		0.02496	0.00496	0.00723	0.12099		0.09814	0.00456	0.162	0.03885		0.02979	0.40204	0.23744	0.30574		0.06484	0.00769	0.27161	0.05874
1.32	0.21819	0.01118	0.00312	0.05794		0.02383	0.00465	0.00107	0.11943		0.09829	0.00483	0.15805	0.03773		0.03182	0.41776	0.23388	0.30478		0.06629	0.00599	0.27141	0.06277
1.35	0.216	0.00921	0.00628	0.05574		0.02401	0.00474	0.00767	0.11803		0.09477	0.00228	0.15987	0.03865		0.03046	0.41185	0.23203	0.30389		0.06696	0.00952	0.27078	0.06333
1.38	0.21533	0.00693	0.000987804	0.06241		0.0238	0.00546	0.00648	0.11955		0.09938	0.00505	0.16157	0.03897		0.03266	0.40903	0.23261	0.30377		0.06414	0.00957	0.27449	0.06169
1.41	0.21864	0.00868	0.00166	0.06433		0.02211	0.00738	0.0051	0.11775		0.09769	0.00371	0.1633	0.03705		0.03518	0.40256	0.22899	0.30767		0.06836	0.01301	0.27449	0.06169
1.44	0.21375	0.00702	0.00198	0.05918		0.02443	0.0097	0.00684	0.11903		0.09822	0.00487	0.15979	0.04033		0.0306	0.40139	0.23066	0.30767		0.06537	0.01337	0.27086	0.06157
1.47	0.21875	0.00487	0.00288	0.06033		0.02679	0.00693	0.00427	0.1112		0.09688	0.00143	0.15995	0.03837		0.0319	0.39874	0.22917	0.30608		0.06368	0.00711	0.27639	0.06337
1.5	0.21723	0.00282	0.00241	0.0567		0.02855	0.00671	0.00711	0.07746		0.09565	0.00635	0.16212	0.03933		0.03374	0.39922	0.22981	0.30374		0.06671	0.00684	0.27445	0.06037
1.53	0.22079	0.00921	0.000948292	0.06073		0.02489	0.00537	0.0019	0.05802		0.09846	0.00702	0.16046	0.03845		0.03187	0.39203	0.22923	0.30598		0.06713	0.00666	0.27659	0.06213
1.56	0.21639	0.01234	0.000197561	0.05774		0.02411	0.00707	0.00194	0.04328		0.09554	0.00666	0.1622	0.04125		0.0332	0.39358	0.22902	0.30598		0.06692	0.00791	0.27042	0.06257
1.59	0.21671	0.00724	0.0017	0.05898		0.02556	0.00952	7.90243e-05	0.03797		0.09878	0.00376	0.16101	0.03813		0.03431	0.39358	0.22902	0.30598		0.064	0.00841	0.275	0.06305
1.62	0.21393	0.011	0.000671707	0.05902		0.02232	0.00657	0.00055317	0.0351		0.09758	0.00389	0.16109	0.03881		0.03198	0.39272	0.22908	0.30663		0.06629	0.00979	0.27054	0.06105
1.65	0.21502	0.00894	0.00225	0.06141		0.02503	0.01113	0.00605	0.02583		0.09853	0.00546	0.15746	0.03829		0.03333	0.39386	0.22628	0.30546		0.06674	0.01087	0.27307	0.06389
1.68	0.21202	0.00648	0.00182	0.05802		0.02496	0.00394	0.00166	0.02619		0.09596	0.0089	0.15825	0.03709		0.03258	0.392	0.23136	0.30512		0.06629	0.00465	0.27417	0.06117
1.71	0.21713	0.0051	0.000592683	0.06161		0.02482	0.00774	0.000276585	0.02096		0.09726	0.00626	0.15738	0.03701		0.03071	0.39183	0.23045	0.30675		0.06734	0.00689	0.27263	0.06117
1.74	0.21319	0.00622	0.00202	0.05686		0.02499	0.0106	0.000316097	0.02444		0.09726	0.00282	0.16046	0.03701		0.02957	0.3887	0.22969	0.30488		0.06703	0.00657	0.27378	0.06065
1.77	0.21107	0.01078	7.90243e-05	0.05714		0.02513	0.00944	0.0017	0.02456		0.09579	0.00304	0.1603	0.04264		0.03171	0.39066	0.22768	0.30439		0.06703	0.00657	0.269	0.06165
1.8	0.12289	0.00277	0.00498	0.04935		0.02661	0.01087	0.00111	0.02579		0.0973	0.00577	0.16334	0.03913		0.03027	0.39011	0.22735	0.30737		0.06579	0.0127	0.2688	0.05981
1.83	0.06456	0.00604	0.000316097	0.03901		0.02373	0.00993	0.00431	0.02456		0.09744	0.00546	0.15998	0.03949		0.03195	0.38739	0.2313	0.30672		0.06924	0.0093	0.27421	0.06289
1.86	0.04295	0.00979	0.00162	0.03242		0.02679	0.01118	0.00435	0.02739		0.09508	0.00407	0.15619	0.04081		0.03171	0.38828	0.22716	0.30485		0.06988	0.00546	0.27619	0.06033
1.89	0.01306	0.00317	0.00154	0.03031		0.02605	0.00657	0.00446	0.02863		0.09533	0.00259	0.16014	0.04229		0.03141	0.38767	0.23115	0.30724		0.06688	0.01096	0.2718	0.06145
1.92	0.01306	0.00317	0.0015	0.02591		0.02545	0.00698	0.00304	0.02679		0.09325	0.00385	0.15532	0.04229		0.03417	0.3865	0.23318	0.30654		0.06843	0.00921	0.27967	0.06149
1.95	0.03999	0.00125	0.00154	0.01449		0.0277	0.01122	0.00427	0.02448		0.09128	0.00157	0.15414	0.04013		0.03279	0.38935	0.22835	0.30561		0.06847	0.01158	0.27232	0.06177
1.98	0.03281	0.00474	0.000948292	0.0139		0.03168	0.00572	0.000237073	0.02675		0.09543	0.00277	0.159	0.03841		0.03203	0.38918	0.22856	0.30571		0.06769	0.00908	0.27516	0.06213
2.01	0.03577	0.00456	0.00225	0.00791		0.04524	0.00814	0.00498	0.02611		0.09631	0.00487	0.15686	0.03857		0.03057	0.38622	0.23002	0.30592		0.06403	0.00666	0.27011	0.06321
2.04	0.03834	0.0034	0.000237073	0.00515		0.05305	0.00483	0.00288	0.02587		0.09751	0.00541	0.15224	0.03709		0.03027	0.38904	0.22601	0.30767		0.06717	0.01145	0.2739	0.06225
2.07	0.03788	8.94348e-05	0.00217	0.00507		0.06182	0.00818	0.00336	0.02591		0.10906	0.00429	0.15532	0.03981		0.03176	0.38639	0.22935	0.30727		0.06615	0.00917	0.27572	0.05997
2.1	0.04386	0.0013	0.000513658	0.00515		0.05601	0.01181	0.01051	0.03218		0.1112	0.00729	0.11443	0.04077		0.0329	0.38639	0.22935	0.30727		0.06833	0.0072	0.27437	0.06353
2.13	0.05256	0.00143	0.000750731	0.01326		0.05646	0.00644	0.00755	0.05379		0.1369	0.00125	0.09922	0.03949		0.03304	0.38698	0.22987	0.30752		0.06498	0.00988	0.26908	0.06029
2.16	0.05435	0.000268304	3.95122e-05	0.01589		0.0602	0.01078	0.00988	0.06433		0.14595	0.00894	0.04611	0.03422		0.03125	0.38505	0.23175	0.3054		0.06681	0.00997	0.27169	0.06317
2.19	0.05896	0.00224	0.00348	0.01533		0.05344	0.00948	0.00518	0.06572		0.14982	0.00295	0.04611	0.0347		0.0339	0.3846	0.22571	0.30482		0.06604	0.00841	0.272	0.06265
2.22	0.06051	0.000804913	0.00154	0.01661		0.05682	0.008	0.00822	0.06616		0.16767	0.00653	0.02043	0.03194		0.03233	0.38474	0.23194	0.30721		0.06632	0.00993	0.27635	0.06073
2.25	0.05935	0.00317	0.00174	0.0133		0.06006	0.00487	0.0081	0.07091		0.18045	0.00326	0.01308	0.03099		0.03019	0.38309	0.22884	0.30414		0.06826	0.00765	0.27216	0.06001
2.28	0.05794	0.00197	0.00253	0.01585		0.06055	0.00823	0.00842	0.06636		0.23445	0.00224	0.01047	0.02727		0.03193	0.38189	0.22856	0.30635		0.06586	0.00774	0.275	0.06197
2.31	0.0597	0.00742	0.000592683	0.01709		0.05727	0.00715	0.00462	0.06524		0.26208	0.00715	0.00506	0.00647		0.03431	0.38299	0.22729	0.30592		0.06639	0.00778	0.275	0.06197
2.34	0.05974	0.008	0.00802	0.01761		0.0597	0.01243	0.00387	0.06884		0.26328	0.00554	0.00893	0.00276		0.0319	0.38385	0.22884	0.30632		0.06512	0.00872	0.27378	0.06321
2.37	0.0603	0.00769	0.00597	0.0206		0.0597	0.01243	0.00529	0.06876		0.25392	0.0013	0.00948	0.00507		0.0319	0.38213	0.22677	0.30675		0.06738	0.0072	0.27477	0.0583
2.4	0.06058	0.01011	0.00257	0.02036		0.05984	0.00604	0.01059	0.06944		0.24652	0.00711	0.0083	0.00355		0.03453	0.38213	0.22586	0.30568		0.06674	0.0127	0.27477	0.06049
2.43	0.06421	0.0195	0.00913	0.0222		0.05921	0.00832	0.00778	0.06872		0.24652	0.00394	0.01031	0.000718731		0.02954	0.38213	0.23011	0.30681		0.06657	0.00993	0.27252	0.0664
2.46	0.05974	0.04745	0.00636	0.02236		0.0583	0.00926	0.00644	0.0686		0.24744	0.0047	0.00423	0.00455		0.02952	0.38433	0.22993	0.30654		0.06516	0.00854	0.27631	0.06169
2.49	0.05896	0.16554	0.00759	0.02667		0.05558	0.00774	0.00652	0.06548		0.24712	0.00595	0.00138	0.00399		0.02938	0.37924	0.23109	0.30392		0.06713	0.00854	0.27299	0.06005
2.52	0.05988	0.21947	0.00427	0.02699		0.05991	0.00836	0.00529	0.07028		0.24205	0.00461	0.00387	0.000439225		0.03136	0.38515	0.22668	0.30715		0.06537	0.00729	0.27338	0.06185
2.55	0.06548	0.3454	0.00364	0.03142		0.0602	0.00626	0.00367	0.06469		0.24328	0.00532	0.00699	0.00719		0.03136	0.38034	0.22938	0.30522		0.06386	0.01118	0.27216	0.05977
2.58	0.06122	0.41377	0.00332	0.03326		0.05928	0.01252	0.0019	0.06804		0.24167	0.00818	0.00577	0.03294		0.03439	0.38185	0.22811	0.30359		0.07093	0.00881	0.27682	0.05678
2.61	0.06146	0.48809	0.00877	0.03047		0.06104	0.00604	0.00557	0.06361		0.23987	0.00675	0.01134	0.08281		0.03179	0.3834	0.22826	0.30694		0.06467	0.00581	0.27805	0.06077
2.64	0.0634	0.65757	0.01632	0.03378		0.06037	0.01198	0.00514	0.06313		0.24596	0.00666	0.00826	0.11252		0.03111	0.38388	0.22932	0.30488		0.0659	0.00666	0.27983	0.06065
2.67	0.064	0.71619	0.01608	0.02895		0.06062	0.00961	0.00553	0.05622		0.27212	0.00402	0.0068	0.1467		0.0335	0.38278	0.22814	0.30383		0.06653	0.00944	0.27983	0.06065
2.7	0.06062	0.74517	0.02556	0.02979		0.05766	0.01055	0.00356	0.05263		0.28961	0.00438	0.00881	0.19454		0.03057	0.37944	0.22805	0.30712		0.06491	0.0102	0.27437	0.05989
2.73	0.06252	0.68838	0.02801	0.03646		0.05889	0.00988	0.00549	0.05263		0.34213	0.00769	0.00873	0.25088		0.03022	0.38051	0.22947	0.3062		0.06674	0.01395	0.27176	0.05926
2.76	0.06252	0.68838	0.02276	0.03206		0.05988	0.01373	0.00668	0.05195		0.37596	0.00286	0.00494	0.2369		0.03317	0.38282	0.22963	0.30721		0.0647	0.0093	0.27366	0.06141
2.79	0.06034	0.68114	0.03291	0.03282		0.0622	0.00979	0.00668	0.05195		0.38202	0.00358	0.00936	0.2256		0.03128	0.37996	0.22844	0.30869		0.06882	0.00747	0.27165	0.06321
2.82	0.06044	0.67622	0.04137	0.03338		0.06115	0.01118	0.00727	0.04995		0.37012	0.00653	0.0049	0.21857		0.03231	0.38065	0.22929	0.30687		0.06502	0.00702	0.27599	0.06121
2.85	0.0603	0.67479	0.03477	0.03095		0.0597	0.00845	0.00383	0.05434		0.37008	0.00774	0.0081	0.21881		0.02995	0.37745	0.22662	0.30525		0.06938	0.00885	0.27485	0.0593
2.88	0.06002	0.67022	0.03848	0.03386		0.06044	0.00519	0.00249	0.05518		0.36875	0.00774	0.00925	0.21426		0.03128	0.38326	0.22944	0.30764		0.06706	0.01015	0.27421	0.06281
2.91	0.05745	0.66794	0.03548	0.0321		0.05911	0.00845	0.00715	0.05458		0.36269	0.0059	0.00261	0.21346		0.03125	0.37986	0.22993	0.30577		0.06632	0.00595	0.27224	0.05802
2.94	0.06115	0.7437	0.03548	0.0321		0.05734	0.00908	0.00205	0.05143		0.36111	0.01002	0.00526	0.21318		0.03193	0.37848	0.22859	0.30322		0.06354	0.01185	0.272	0.06221
2.97	0.05967	0.77898	0.03659	0.0343		0.06266	0.00827	0.00296	0.05291		0.36072	0.00689	0.00877	0.21163		0.03258	0.38106	0.22762	0.30491		0.06298	0.00957	0.26912	0.05969
3	0.05942	0.78658	0.03556	0.0313		0.05907	0.00859	0.00237	0.05183		0.35981	0.00215	0.00628	0.21191		0.03	0.38051	0.22534	0.30614		0.06917	0.0055	0.2769	0.06548
3.03	0.03633	0.7365	0.03133	0.0335		0.06576	0.00868	0.0019	0.05187		0.35646	0.00344	0.0085	0.2058		0.03336	0.37831	0.22534	0.30614		0.066	0.00385	0.27698	0.06181
3.06	0.03696	0.7293	0.03509	0.02907		0.07016	0.00868	0.0019	0.05187		0.35724	0.0051	0.00857	0.20723		0.03247	0.38147	0.23093	0.307		0.06555	0.00939	0.27753	0.06205
3.09	0.03904	0.72626	0.0328	0.0327		0.06967	0.01006	0.00652	0.04871		0.35938	0.00541	0.00893	0.21286		0.03382	0.38147	0.22896	0.30543		0.0647	0.00841	0.27749	0.06093
3.12	0.03696	0.71722	0.03438	0.03538		0.0716	0.00926	0.01039	0.05287		0.35558	0.00349	0.0079	0.20771		0.03317	0.3781	0.22947	0.30515		0.06414	0.00868	0.27512	0.06193
3.15	0.03358	0.71543	0.03489	0.03542		0.07259	0.0097	0.01418	0.05179		0.35171	0.01011	0.01415	0.20887		0.03241	0.37975	0.22735	0.307		0.06453	0.01118	0.27011	0.06085
3.18	0.03897	0.71445	0.03244	0.03099		0.06664	0.00827	0.0126	0.05534		0.34872	0.00273	0.00877	0.21051		0.03179	0.37673	0.2292	0.30445		0.06671	0.01194	0.27773	0.05794
3.21	0.0371	0.70971	0.0373	0.03286		0.07136	0.01046	0.00691	0.05394		0.34752	0.00532	0.00763	0.20672		0.03336	0.37693	0.22656	0.30552		0.06667	0.01011	0.27844	0.06197
3.24	0.03538	0.65779	0.03801	0.03242		0.07516	0.01207	0.0111	0.0587		0.28922	0.00174	0.00612	0.20576		0.03006	0.38065	0.22853	0.30374		0.06688	0.00474	0.27884	0.06249
3.27	0.03538	0.65779	0.03801	0.03242		0.07502	0.00957	0.0077	0.08497		0.14841	0.00017887	0.01264	0.20376		0.03212	0.37618	0.22744	0.3054		0.06752	0.0102	0.27437	0.06281
3.3	0.03665	0.35626	0.03754	0.02943		0.07273	0.01096	0.01328	0.08221		0.10198	0.0042	0.01264	0.20376		0.03103	0.37834	0.2282	0.30518		0.06576	0.00666	0.27686	0.06241
3.33	0.0351	0.31347	0.03908	0.03011		0.07199	0.00872	0.01	0.08517		0.06657	0.00586	0.00881	0.20416		0.03304	0.37786	0.22923	0.30583		0.06791	0.00885	0.27117	0.05882
3.36	0.03485	0.23696	0.03623	0.03522		0.07509	0.00818	0.00668	0.08513		0.05199	0.00121	0.00573	0.2022		0.03122	0.3781	0.22507	0.30654		0.06769	0.00581	0.27335	0.05949
3.39	0.02978	0.15843	0.03675	0.03115		0.08611	0.014	0.00581	0.08265		0.03651	0.00152	0.00968	0.20444		0.03179	0.37298	0.23069	0.30457		0.06836	0.0093	0.28022	0.05886
3.42	0.02584	0.11917	0.03623	0.03378		0.09593	0.01386	0.01276	0.08657		0.03524	0.00304	0.00822	0.20164		0.03396	0.37298	0.22625	0.30263		0.06741	0.00939	0.27449	0.05794
3.45	0.02116	0.07521	0.03797	0.02955		0.09434	0.00684	0.00656	0.08597		0.03633	0.00411	0.00842	0.2028		0.0306	0.37566	0.22817	0.30761		0.0659	0.00961	0.27453	0.06321
3.48	0.00887	0.0161	0.03718	0.02899		0.09248	0.01614	0.01083	0.08493		0.03763	0.00134	0.01276	0.20252		0.03263	0.37566	0.22817	0.30475		0.06593	0.00975	0.27797	0.05969
3.51	0.01718	0.01614	0.04477	0.02332		0.09737	0.01091	0.00956	0.08361		0.03541	0.000715479	0.00763	0.19953		0.03109	0.37711	0.23084	0.30503		0.06713	0.0076	0.27157	0.06225
3.54	0.00975	0.01646	0.0522	0.02715		0.09874	0.01149	0.01094	0.08537		0.02432	0.00326	0.01181	0.19466		0.03347	0.38058	0.22789	0.30555		0.06734	0.00523	0.2735	0.05965
3.57	0.00743	0.01055	0.08096	0.02983		0.09276	0.01172	0.00336	0.08385		0.01295	0.00152	0.00838	0.19302		0.03136	0.37982	0.23194	0.30697		0.02697	0.00157	0.27394	0.06105
3.6	0.00669	0.01435	0.08096	0.02983		0.08406	0.01453	0.01181	0.08365		0.01528	0.000402457	0.00688	0.16806		0.03117	0.37821	0.22613	0.30586		0.01778	0.000983783	0.27437	0.06509
3.63	0.00412	0.00939	0.10415	0.03126		0.08435	0.01574	0.00435	0.08229		0.00419	0.00017887	0.00624	0.07143		0.03182	0.37659	0.2309	0.30844		0.03133	0.00514	0.27718	0.06568
3.66	0.00419	0.00608	0.11443	0.03749		0.08751	0.01024	0.00699	0.08561		0.000598443	0.00017887	0.00869	0.02995		0.03323	0.37893	0.22537	0.30549		0.02915	0.00478	0.27698	0.06117
3.69	0.00106	0.00246	0.11447	0.03626		0.08424	0.01109	0.00723	0.08449		0.00218	0.00103	0.01415	0.00711		0.03317	0.37989	0.22905	0.30478		0.03703	0.00264	0.27587	0.06425
3.72	0.00954	0.00165	0.14458	0.03666		0.08611	0.0135	0.00767	0.08341		0.00349	0.00121	0.00371	0.02999		0.03184	0.37831	0.22954	0.30604		0.02975	0.008	0.27402	0.06556
3.75	0.00651	0.000223587	0.17425	0.02931		0.08677	0.01149	0.000395122	0.08369		0.01225	0.000849631	0.00814	0.04037		0.03073	0.37539	0.2302	0.30411		0.0282	0.00554	0.27682	0.06644
3.78	0.00331	0.000491892	0.17575	0.03194		0.08347	0.00863	0.00454	0.08441		0.01443	0.00255	0.02703	0.0446		0.0313	0.37955	0.22774	0.30475		0.02609	0.00246	0.27279	0.0674
3.81	0.00275	0.000536609	0.17903	0.03342		0.08558	0.01342	0.00281	0.08186		0.0257	0.000939066	0.0552	0.04923		0.03344	0.37838	0.22777	0.30614		0.02292	0.008	0.27611	0.0674
3.84	0.01778	0.000447174	0.17322	0.02775		0.08142	0.01248	0.00166	0.08397		0.02742	0.000268304	0.13774	0.04975		0.03182	0.37559	0.22871	0.3062		0.02274	0.0072	0.27591	0.06345
3.87	0.01109	0.00206	0.17156	0.0323		0.08375	0.01252	0.00415	0.08585		0.02492	0.000983783	0.13841	0.05031		0.03152	0.37707	0.22595	0.30377		0.01669	0.00514	0.27421	0.06441
3.9	0.0132	0.000581326	0.17512	0.02607		0.08276	0.01136	0.00383	0.08341		0.01852	0.000536609	0.13561	0.05235		0.03249	0.3779	0.22805	0.3081		0.00996	0.00335	0.27481	0.0658
3.93	0.01193	0.000402457	0.17259	0.02647		0.0847	0.01315	0.00269	0.0815		0.01781	0.000715479	0.13391	0.05291		0.03317	0.37889	0.22747	0.3066		0.00901	0.00179	0.27655	0.06365
3.96	0.0125	0.0025	0.1748	0.02819		0.08396	0.00966	0.00486	0.08158		0.01028	0.00152	0.1279	0.05211		0.03317	0.37752	0.22692	0.30574		0.00433	0.00572	0.27342	0.06584
3.99	0.01222	0.00385	0.19159	0.02607		0.0822	0.01033	0.00743	0.0819		0.01982	0.00246	0.12897	0.05546		0.0293	0.37545	0.22695	0.30697		0.00482	0.00201	0.27979	0.06576
4.02	0.01257	0.0017	0.1993	0.02747		0.0847	0.01073	0.00411	0.0819		0.03034	0.000357739	0.13075	0.05331		0.03198	0.37659	0.22957	0.30494		0.00306	0.00197	0.27196	0.06285
4.05	0.01669	0.000670761	0.20523	0.03242		0.07984	0.00957	0.00652	0.08377		0.037	0.000760196	0.13165	0.0545		0.03155	0.37938	0.22963	0.3054		0.00665	0.00715	0.27105	0.06361
4.08	0.02059	0.00116	0.20286	0.02743		0.0715	0.00948	0.00288	0.08118		0.0426	0.00322	0.12936	0.05598		0.03241	0.37934	0.22452	0.3054		0.0019	0.0055	0.2737	0.06421
4.11	0.01102	0.000402457	0.20459	0.02907		0.06435	0.00742	0.00316	0.0817		0.04267	0.00107	0.12849	0.05211		0.03155	0.3758	0.22613	0.30755		0.000950469	0.00666	0.27943	0.06333
4.14	0.00693	0.00313	0.21929	0.03087		0.05375	0.00854	0.00336	0.08249		0.05052	4.47174e-05	0.12644	0.05838		0.03374	0.37607	0.23151	0.3069		0.00109	0.00644	0.28117	0.06481
4.17	0.0106	0.00143	0.22435	0.03378		0.03812	0.00979	0.00379	0.07906		0.05221	0.00241	0.12632	0.05654		0.03044	0.37714	0.22844	0.30752		0.00257	0.00519	0.34241	0.06784
4.2	0.00422	0.00273	0.22455	0.03438		0.03812	0.00979	0.00379	0.07906		0.05094	0.0038	0.13102	0.05614		0.03182	0.37618	0.22841	0.30921		0.00014081	0.00528	0.39346	0.06576
4.23	0.00419	0.000447174	0.22016	0.03486		0.0459	0.01122	0.00865	0.08605		0.05034	0.00143	0.12691	0.0561		0.03125	0.37611	0.22799	0.30466		0.00158	0.000313022	0.38042	0.06864
4.26	0.00605	0.00322	0.22253	0.03534		0.04411	0.00707	0.0117	0.0882		0.0514	0.000223587	0.12628	0.05538		0.03044	0.37776	0.22829	0.30687		0.00201	0.00358	0.38971	0.06804
4.29	0.01281	0.00376	0.21996	0.03402		0.04267	0.01207	0.00838	0.11009		0.05974	0.00474	0.12423	0.05574		0.03323	0.37594	0.22619	0.30491		0.000457633	0.00326	0.42926	0.07307
4.32	0.0026	0.00394	0.22075	0.03286		0.0452	0.01078	0.0096	0.12582		0.05826	0.00796	0.12853	0.0559		0.03239	0.37274	0.22823	0.30608		0.000598443	0.00532	0.43151	0.06265
4.35	0.01507	0.00487	0.21629	0.0329		0.04256	0.01172	0.0034	0.1366		0.06146	0.00783	0.12727	0.0585		0.03187	0.37559	0.23109	0.30595		0.00313	0.00523	0.43293	0.06309
4.38	0.00686	0.00291	0.22079	0.02995		0.04256	0.01172	0.01237	0.14375		0.06516	0.00344	0.1326	0.05782		0.03176	0.37755	0.23169	0.30878		0.00447	0.000491892	0.42159	0.06133
4.41	0.01134	0.00157	0.21696	0.03198		0.04024	0.00827	0.01399	0.16008		0.06713	0.00385	0.14442	0.05722		0.03017	0.3748	0.22759	0.30761		0.00401	0.00474	0.42701	0.0591
4.44	0.00954	0.00389	0.22127	0.02559		0.03957	0.00778	0.01106	0.16315		0.06713	0.00335	0.14548	0.0577		0.03176	0.37494	0.23096	0.30795		0.00127	0.00309	0.42041	0.06005
4.47	0.01295	0.00411	0.2155	0.03111		0.03809	0.00657	0.01209	0.1578		0.06812	0.00376	0.15509	0.05638		0.03233	0.3748	0.23002	0.30635		0.0031	0.00125	0.41875	0.05989
4.5	0.00891	0.00438	0.21937	0.03322		0.03263	0.00841	0.00767	0.15489		0.06463	0.00461	0.15461	0.05977		0.03138	0.37766	0.2285	0.30632		0.00204	0.00411	0.42009	0.06257
4.53	0.01056	0.00631	0.21807	0.03099		0.03365	0.00899	0.00976	0.15061		0.06301	0.00452	0.17208	0.05794		0.03417	0.37349	0.22884	0.30313		0.00278	0.00425	0.41709	0.05969
4.56	0.01084	0.00675	0.2174	0.02623		0.0414	0.0076	0.01158	0.15329		0.06319	0.000447174	0.17168	0.06113		0.0303	0.37831	0.22647	0.30675		0.000880064	0.00161	0.42199	0.05814
4.59	0.01838	0.000894348	0.22	0.03194		0.04509	0.00993	0.01019	0.14938		0.06421	0.00841	0.17318	0.06065		0.03133	0.37745	0.22923	0.30783		0.000352026	0.000491892	0.41614	0.06245
4.62	0.0176	0.00854	0.21585	0.03023		0.05189	0.0089	0.01272	0.15041		0.06421	0.00841	0.16832	0.05806		0.03187	0.377	0.2265	0.30525		0.00109	0.000491892	0.41614	0.05766
4.65	0.0176	0.00854	0.22368	0.02627		0.04946	0.00452	0.00672	0.14594		0.06868	0.01154	0.16599	0.06089		0.03314	0.37157	0.23078	0.30583		0.00613	0.0021	0.41824	0.06113
4.68	0.02049	0.000939066	0.23008	0.02915		0.05009	0.01172	0.00672	0.14594		0.066	0.00474	0.17093	0.06141		0.03193	0.37638	0.22862	0.30586		0.000809659	0.00456	0.41887	0.06129
4.71	0.02559	0.00559	0.22972	0.02907		0.04978	0.01029	0.01083	0.14878		0.06534	0.00537	0.16623	0.06105		0.03268	0.37477	0.22723	0.30663		0.0038	0.00112	0.42104	0.06001
4.74	0.02344	0.00595	0.23292	0.02496		0.04949	0.00818	0.0117	0.14439		0.06872	0.00765	0.17212	0.06181		0.03106	0.37556	0.22726	0.30764		0.00232	0.000313022	0.41938	0.06021
4.77	0.02415	0.00639	0.23431	0.0252		0.05115	0.01064	0.00869	0.14814		0.06678	0.01274	0.16556	0.05838		0.03174	0.37797	0.22935	0.30712		0.00349	0.00286	0.41417	0.06237
4.8	0.02337	0.00595	0.23565	0.02512		0.04488	0.01131	0.01387	0.15069		0.06685	0.01136	0.16334	0.05922		0.03195	0.37659	0.22719	0.30694		0.00169	0.000357739	0.41417	0.06237
4.83	0.03158	0.00742	0.23265	0.02747		0.04101	0.0102	0.00944	0.14574		0.06787	0.01833	0.1635	0.06273		0.03033	0.37793	0.22786	0.30429		0.000880064	0.00326	0.41405	0.06297
4.86	0.03189	0.00541	0.23431	0.02939		0.03577	0.01033	0.00593	0.1459		0.07012	0.00944	0.17429	0.05882		0.03033	0.37793	0.22786	0.30429		0.00373	0.00286	0.41523	0.06053
4.89	0.01943	0.00787	0.22893	0.02679		0.02964	0.00653	0.0077	0.15065		0.06945	0.00617	0.17397	0.06461		0.03304	0.37655	0.22634	0.30875		0.00162	0.000983783	0.40662	0.0583
4.92	0.04045	0.00791	0.23158	0.02336		0.01165	0.00935	0.01288	0.15521		0.06805	0.00935	0.18642	0.05969		0.03111	0.37697	0.22701	0.30632		0.00155	0.00201	0.40437	0.05977
4.95	0.0483	0.00487	0.23107	0.02392		0.00954	0.00595	0.01091	0.18112		0.07086	0.0093	0.19282	0.06221		0.03079	0.37016	0.22637	0.30697		0.00194	0.000357739	0.40555	0.05846
4.98	0.07276	0.00586	0.23225	0.01917		0.00437	0.00197	0.01209	0.19757		0.07026	0.00532	0.21028	0.06105		0.03073	0.36682	0.22893	0.30823		0.000739254	0.00112	0.3583	0.05674
5.01	0.08466	0.0059	0.23403	0.01913		0.00514	0.00689	0.0111	0.21127		0.07248	0.00823	0.22257	0.05961		0.03217	0.3651	0.22519	0.30672		0.0032	0.000447174	0.32179	0.0571
5.04	0.11578	0.01064	0.23111	0.0212		0.000633646	0.00358	0.01059	0.23562		0.06879	0.01037	0.23059	0.05886		0.03141	0.35829	0.22659	0.30429		0.00306	0.000223587	0.27362	0.05926
5.07	0.13676	0.00935	0.24	0.01449		0.00148	0.00317	0.01577	0.25854		0.07178	0.01069	0.22976	0.06369		0.03011	0.34897	0.22136	0.30819		0.0044	0.00273	0.28113	0.0581
5.1	0.13377	0.00872	0.25288	0.01829		0.00401	0.00192	0.01233	0.28094		0.07459	0.00774	0.22917	0.06309		0.03044	0.34219	0.22425	0.30561		0.00482	0.00402	0.2624	0.05858
5.13	0.13968	0.0059	0.25288	0.01865		0.000422431	0.00224	0.01328	0.27004		0.07459	0.01118	0.2283	0.06085		0.03439	0.34013	0.21984	0.30675		0.00584	0.00264	0.26153	0.05957
5.16	0.14349	0.00841	0.26734	0.01992		0.00299	0.00599	0.01395	0.26609		0.07044	0.01377	0.22348	0.06233		0.03063	0.334	0.22057	0.30491		0.00313	0.00228	0.2641	0.05965
5.19	0.1482	0.00608	0.27955	0.01992		0.00331	0.00282	0.01296	0.26469		0.0671	0.01257	0.22557	0.06085		0.03214	0.32768	0.21762	0.30749		0.00539	0.000447174	0.26299	0.05989
5.22	0.16528	0.01176	0.28409	0.01992		0.00253	0.000223587	0.01577	0.26074		0.0691	0.01659	0.22534	0.06317		0.03171	0.32482	0.21765	0.30773		0.00299	0.00183	0.26817	0.05965
5.25	0.17781	0.00814	0.29294	0.02256		0.00324	0.00367	0.01071	0.25747		0.06868	0.01717	0.22791	0.06381		0.02935	0.3274	0.21865	0.30813		0.00472	0.00152	0.26311	0.0577
5.28	0.21294	0.00957	0.30373	0.01713		0	0.00563	0.01308	0.25782		0.07026	0.01646	0.22842	0.06093		0.03252	0.32936	0.21604	0.30574		0.00648	0.000357739	0.26236	0.05949
5.31	0.25022	0.00599	0.29958	0.01905		0.000211215	0.00492	0.01205	0.25495		0.0729	0.01713	0.22281	0.06261		0.0313	0.32902	0.21808	0.30546		0.000880064	0.00541	0.26335	0.05878
5.34	0.2813	0.00939	0.29144	0.01641		0.00151	0.00411	0.01359	0.25367		0.06977	0.01704	0.22565	0.06149		0.03141	0.33039	0.21902	0.30663		0.00282	0.00273	0.26295	0.06125
5.37	0.32869	0.00984	0.29512	0.01222		0.00148	0.00496	0.0132	0.25092		0.07294	0.02169	0.22597	0.06249		0.02943	0.32637	0.21993	0.30343		0.00444	0.00277	0.26418	0.05961
5.4	0.359	0.00604	0.28512	0.00615		0.00113	0.00662	0.00929	0.25435		0.07083	0.0203	0.22439	0.06333		0.03239	0.32878	0.2172	0.30359		0.00623	0.00402	0.26165	0.06033
5.43	0.34685	0.00554	0.28706	0.0119		0.00162	0.000402457	0.00929	0.2476		0.06928	0.02205	0.22609	0.06221		0.03239	0.32499	0.21853	0.30672		0.00718	0.00398	0.26528	0.06097
5.46	0.34361	0.00693	0.28674	0.01549		0.00183	0.0051	0.01272	0.24884		0.07086	0.02916	0.22277	0.06429		0.03339	0.32802	0.22023	0.30687		0.00327	0.00282	0.26679	0.05973
5.49	0.34372	0.00952	0.28472	0.01421		0.00405	0.000581326	0.00913	0.24968		0.0716	0.02813	0.2285	0.06337		0.03249	0.32819	0.21908	0.30509		0.00236	0.00116	0.26568	0.05973
5.52	0.33738	0.00841	0.28065	0.01801		0.000492836	0.00353	0.0143	0.24968		0.07033	0.04096	0.22451	0.06185		0.03054	0.3306	0.21817	0.30522		0.00753	0.00255	0.2605	0.06149
5.55	0.33647	0.00684	0.27951	0.01306		0.000598443	0.00398	0.01071	0.24648		0.07146	0.06274	0.22249	0.06165		0.03168	0.3253	0.21832	0.30552		0.00493	0.00416	0.26244	0.06093
5.58	0.33383	0.00474	0.28623	0.0139		0.0013	0.00116	0.01043	0.24265		0.0691	0.18558	0.21909	0.06592		0.03114	0.32919	0.21473	0.30623		0.00539	0.00385	0.25011	0.05985
5.61	0.33559	0.00599	0.29275	0.01166		0.000422431	0.0051	0.01292	0.24445		0.07502	0.25113	0.20779	0.06177		0.03044	0.32489	0.21832	0.30429		0.00275	0.00505	0.25094	0.05698
5.64	0.33467	0.00818	0.29275	0.01166		0.000915266	0.00268	0.0145	0.24393		0.07199	0.23584	0.19017	0.06572		0.03109	0.32898	0.21902	0.30494		0.00271	0.00416	0.23458	0.06345
5.67	0.33312	0.00774	0.28808	0.01278		0.000492836	0.0021	0.01517	0.24633		0.07002	0.22685	0.17417	0.06213		0.03065	0.32843	0.21735	0.30577		0.00718	0.00657	0.23478	0.05922
5.7	0.33161	0.0076	0.29282	0.01437		0.00419	0.00273	0.01399	0.24373		0.06812	0.22372	0.16607	0.05942		0.03003	0.32967	0.21899	0.30657		0.00546	0.0017	0.22585	0.05826
5.73	0.33175	0.01189	0.29298	0.0141		0.000246418	0.000581326	0.01015	0.24573		0.06791	0.21849	0.16781	0.06137		0.03163	0.32888	0.22002	0.30583		0.00739	0.00317	0.23028	0.06189
5.76	0.33168	0.00836	0.29654	0.01529		0.00243	0.00572	0.01142	0.24485		0.06942	0.21438	0.16603	0.06061		0.02954	0.32609	0.21677	0.30663		0.0019	0.00546	0.22739	0.05997
5.79	0.33052	0.00957	0.29267	0.01457		0.00282	0.00546	0.01114	0.2464		0.0691	0.21388	0.17006	0.06301		0.03201	0.32988	0.21875	0.30786		0.005	0.000715479	0.22822	0.06081
5.82	0.3271	0.00926	0.29441	0.01537		0.00208	0.00344	0.0113	0.24141		0.06829	0.21473	0.16982	0.05938		0.02981	0.32936	0.21853	0.30506		0.00665	0.00385	0.22372	0.06157
5.85	0.27824	0.0076	0.29895	0.0129		0.0013	0.00255	0.0083	0.24389		0.06829	0.21943	0.1697	0.06041		0.03008	0.32761	0.21698	0.30798		0.00704	0.00282	0.22802	0.05993
5.88	0.15067	0.00523	0.29081	0.01517		0.00106	0.00326	0.00984	0.23874		0.06924	0.28364	0.16907	0.0654		0.03401	0.32764	0.21668	0.30522		0.00697	0.00165	0.2281	0.06429
5.91	0.03587	0.00434	0.24158	0.01378		0.00144	0.000760196	0.00605	0.22876		0.0684	0.32684	0.16678	0.06321		0.03222	0.32651	0.22175	0.30684		0.00377	0.00255	0.22672	0.06257
5.94	0.02961	0.00456	0.19531	0.0212		0.00285	0.000715479	0.00324	0.13588		0.071	0.34584	0.17326	0.06261		0.03147	0.32905	0.2158	0.30752		0.00489	0.00376	0.22281	0.06369
5.97	0.04189	0.0034	0.15019	0.01921		0.0013	0.00121	0.000474146	0.07654		0.07005	0.42298	0.1737	0.06369		0.03274	0.32664	0.21954	0.30644		0.00437	0.00224	0.23213	0.05866
6	0.04837	0.00313	0.10795	0.01513		0.000633646	0.00349	0.01043	0.02044		0.0728	0.42298	0.1737	0.06528		0.03287	0.32455	0.21887	0.30687		0.00613	0.0013	0.22739	0.0561
6.03	0.05548	0.00255	0.07077	0.00946		0.00215	0.000670761	0.01205	0.01054		0.06872	0.47271	0.16986	0.06417		0.03195	0.32592	0.21981	0.30675		0.0076	0.00326	0.22415	0.06193
6.06	0.05889	0.00309	0.04327	0.01146		0.00275	0.00367	0.01268	0.00136		0.07111	0.50075	0.16773	0.0674		0.03136	0.32723	0.21823	0.30432		0.00468	0.00326	0.22411	0.05842
6.09	0.05851	0.00447	0.02833	0.01258		0.00489	0.0034	0.01015	0.00343		0.07185	0.48764	0.16733	0.06489		0.03052	0.33012	0.21768	0.30675		0.00532	0.0034	0.23087	0.05985
6.12	0.05851	0.00349	0.03442	0.01054		0.00489	0.00192	0.016	0.00367		0.06741	0.47141	0.16907	0.06672		0.03038	0.32726	0.21987	0.30703		0.00521	0.00443	0.22716	0.0567
6.15	0.05738	0.00349	0.036	0.01358		0.00546	0.00188	0.01205	0.00511		0.04094	0.43926	0.17038	0.06532		0.03071	0.32795	0.21774	0.3073		0.00584	0.000670761	0.22585	0.05985
6.18	0.05527	0.000983783	0.03426	0.01406		0.0051	0.00103	0.01731	0.00675		0.04267	0.43009	0.17097	0.06532		0.02865	0.33029	0.21978	0.30589		0.00676	0.000760196	0.22376	0.06285
6.21	0.05939	0.00201	0.03758	0.01018		0.0044	0.00139	0.01545	0.01206		0.04203	0.42589	0.16785	0.06377		0.02865	0.32503	0.21707	0.30445		0.00331	0.00121	0.22411	0.06005
6.24	0.05801	0.00738	0.03465	0.0123		0.00285	0.00161	0.02276	0.00751		0.04041	0.4258	0.17018	0.06381		0.03268	0.32372	0.2192	0.3034		0.00475	0.00425	0.22546	0.06125
6.27	0.06111	0.00537	0.03141	0.01022		0.0019	0.0072	0.02466	0.00683		0.04115	0.42741	0.1705	0.066		0.03109	0.32609	0.21744	0.30469		0.00317	0.00282	0.22482	0.06041
6.3	0.05685	0.00313	0.03999	0.0137		0.00127	0.00233	0.03386	0.00807		0.03805	0.42414	0.16433	0.0686		0.02998	0.32726	0.22224	0.30469		0.00539	0.00443	0.22423	0.05758
6.33	0.05485	0.00224	0.03564	0.01254		0.00415	0.000357739	0.0371	0.00906		0.0426	0.4241	0.16706	0.06341		0.02962	0.32682	0.2172	0.3054		0.00563	0.00188	0.22605	0.06105
6.36	0.05893	0.00228	0.03931	0.01246		0.00366	0.00188	0.04738	0.00711		0.04196	0.42379	0.1637	0.06437		0.03187	0.32771	0.22203	0.30746		0.00746	0.00192	0.22573	0.06113
6.39	0.05717	0.00233	0.0337	0.01262		0.000844861	0.00192	0.06879	0.00894		0.04154	0.41873	0.15809	0.06744		0.02938	0.32561	0.21954	0.30666		0.00391	0.00313	0.22581	0.05993
6.42	0.05446	0.00353	0.03659	0.00886		0.00359	0.00165	0.0714	0.00811		0.04157	0.41542	0.15311	0.06437		0.03103	0.32602	0.22066	0.30537		0.00655	0.000983783	0.22573	0.05886
6.45	0.05639	0.00157	0.03568	0.01102		0.00422	0.00148	0.06583	0.01014		0.04182	0.42307	0.14655	0.06245		0.0326	0.32296	0.2168	0.30623		0.00187	0.00143	0.22913	0.0585
6.48	0.05354	0.00161	0.04184	0.00803		0.00014081	0.000626044	0.06354	0.00958		0.04362	0.4233	0.1471	0.06596		0.0319	0.32547	0.21729	0.30543		0.00613	0.000491892	0.22842	0.0591
6.51	0.04798	0.00143	0.04184	0.00803		0.00503	0.00224	0.06508	0.00759		0.04164	0.41963	0.14817	0.06505		0.02987	0.32547	0.22023	0.30672		0.00211	0.00241	0.22814	0.05926
6.54	0.05217	0.00483	0.03896	0.00759		0.00363	0.00017887	0.06693	0.00942		0.04059	0.42441	0.1439	0.06301		0.03038	0.32657	0.21586	0.3054		0.00408	0.00317	0.22751	0.06073
6.57	0.04893	0.00233	0.05058	0.0091		0.00521	0.00402	0.06638	0.00847		0.04161	0.40693	0.14422	0.06477		0.03054	0.3252	0.22324	0.30478		0.00444	0.00183	0.22723	0.0591
6.6	0.05224	0.00228	0.06275	0.00982		0.0025	0.000626044	0.07642	0.0121		0.04094	0.40402	0.14509	0.05938		0.03036	0.32857	0.21826	0.30715		0.00697	0.00407	0.22569	0.05981
6.63	0.04847	0.00344	0.0874	0.00695		0.000985671	0.00309	0.08321	0.01417		0.03499	0.30095	0.14422	0.06273		0.03119	0.32609	0.22182	0.30457		0.00623	0.00729	0.22664	0.06225
6.66	0.05041	0.00233	0.09242	0.01106		0.00356	0.00331	0.10439	0.01246		0.03094	0.09198	0.15023	0.06173		0.03008	0.32664	0.2178	0.3058		0.0063	0.0042	0.22885	0.06173
6.69	0.04668	0.00434	0.09341	0.01326		0.00327	0.003	0.13146	0.01302		0.03119	0.05545	0.15185	0.06009		0.03398	0.32664	0.22014	0.30506		0.00574	0.00255	0.22672	0.05806
6.72	0.05009	0.003	0.09645	0.01342		0.00426	0.00295	0.15117	0.01581		0.01637	0.0233	0.17381	0.0583		0.03534	0.32664	0.2189	0.30755		0.00669	0.00988	0.22881	0.05882
6.75	0.05453	0.00402	0.09297	0.01633		0.000844861	0.00371	0.17294	0.01769		0.01398	0.00988	0.18677	0.05818		0.03052	0.32623	0.21987	0.307		0.00986	0.00617	0.22621	0.06025
6.78	0.05886	0.000894348	0.09471	0.01553		0.000422431	0.000894348	0.17215	0.02148		0.01479	0.00979	0.23703	0.05934		0.03136	0.32424	0.21966	0.30767		0.0057	0.00707	0.2264	0.06081
6.81	0.05808	0.00322	0.09183	0.02088		0.00211	0.000983783	0.17682	0.01465		0.0138	0.00984	0.24802	0.06029		0.03244	0.32334	0.22054	0.30595		0.0075	0.01395	0.22806	0.05918
6.84	0.06122	0.00286	0.09029	0.01789		0.00278	0.00121	0.17595	0.02436		0.01229	0.01051	0.25825	0.06313		0.03287	0.32441	0.2209	0.30592		0.0032	0.02111	0.22557	0.05914
6.87	0.05833	0.00528	0.09408	0.02244		0.000492836	0.00165	0.17081	0.02248		0.01574	0.01096	0.25734	0.06273		0.03182	0.32568	0.21832	0.30442		0.00887	0.02155	0.22866	0.06137
6.9	0.05882	0.00505	0.0927	0.0238		0.00412	0.00103	0.17421	0.02492		0.01454	0.00827	0.25379	0.06449		0.03092	0.32458	0.21835	0.30322		0.00792	0.02366	0.22802	0.05949
6.93	0.06146	0.0059	0.09151	0.021		0.0026	0.00188	0.17164	0.02144		0.01496	0.01252	0.25122	0.06872		0.03206	0.32365	0.21896	0.30647		0.00595	0.02527	0.23099	0.06149
6.96	0.05875	0.00653	0.09388	0.02196		0.00412	0.00112	0.17354	0.02452		0.01383	0.01234	0.25173	0.06425		0.03287	0.32575	0.21935	0.30426		0.00781	0.02272	0.22755	0.06065
6.99	0.0602	0.00353	0.0942	0.02352		0.00134	0.00241	0.17117	0.0224		0.01429	0.01198	0.25126	0.06688		0.03014	0.32355	0.22005	0.30967		0.00514	0.02298	0.22771	0.06013
7.02	0.05946	0.00447	0.09621	0.02088		0.00201	0.00143	0.1737	0.02348		0.0163	0.00912	0.2575	0.06928		0.02935	0.32093	0.22045	0.30546		0.00665	0.02594	0.22984	0.06221
7.05	0.05921	0.00264	0.10554	0.02104		0.00275	0.000849631	0.1867	0.02068		0.01883	0.00765	0.2511	0.06892		0.03212	0.32355	0.21631	0.30475		0.00292	0.02129	0.22589	0.06001
7.08	0.0533	0.00626	0.10992	0.01597		0.00264	0.000983783	0.21827	0.02304		0.01732	0.0093	0.24948	0.06808		0.02965	0.32355	0.21993	0.30558		0.00792	0.02688	0.23269	0.06405
7.11	0.0539	0.0021	0.12683	0.01525		0.000915266	0.000134152	0.24806	0.02484		0.01433	0.0144	0.25153	0.0698		0.0313	0.32262	0.21561	0.30435		0.00634	0.03009	0.22806	0.06277
7.14	0.05073	0.00192	0.14406	0.021		0.00243	0.00192	0.26797	0.0246		0.00781	0.01113	0.25264	0.06544		0.03168	0.32107	0.21917	0.30377		0.005	0.02451	0.22526	0.06005
7.17	0.03932	0.00255	0.16259	0.01601		0.00236	0.000626044	0.28958	0.02739		0.01482	0.0127	0.25027	0.0666		0.03	0.3219	0.21862	0.30552		0.00218	0.02629	0.22431	0.06385
7.2	0.01464	0.00474	0.19195	0.01677		0.00584	0.00165	0.31029	0.02859		0.01246	0.01087	0.25315	0.06736		0.02835	0.32513	0.21884	0.30552		0.00451	0.02473	0.22905	0.06109
7.23	0.01049	0.00362	0.20052	0.01729		0.00187	0.00259	0.36881	0.0323		0.01246	0.01087	0.25122	0.06544		0.0296	0.32358	0.21756	0.30694		0.00496	0.02334	0.2287	0.06117
7.26	0.00672	0.00783	0.19622	0.01545		0.00148	0.00586	0.36118	0.03107		0.01257	0.00872	0.24758	0.06816		0.03176	0.32114	0.22261	0.30657		0.00507	0.02133	0.22411	0.06337
7.29	0.0101	0.00514	0.20041	0.01525		3.52026e-05	0.000268304	0.35229	0.03218		0.00532	0.00572	0.24829	0.06509		0.03133	0.32444	0.22121	0.30568		0.00722	0.02272	0.22605	0.06217
7.32	0.012	0.00188	0.19914	0.01765		0.000880064	0.00447	0.35233	0.03346		0.00767	0.00787	0.24968	0.06844		0.03019	0.32465	0.22203	0.30208		0.00746	0.02428	0.22403	0.06081
7.35	0.01859	0.0038	0.19969	0.01637		0.00028162	0.00443	0.35399	0.0319		0.0194	0.00639	0.25023	0.06616		0.03109	0.32764	0.22005	0.30804		0.00827	0.025	0.22557	0.06137
7.38	0.0426	0.000894348	0.19645	0.01765		0.00412	0.00443	0.35399	0.02927		0.0232	0.00876	0.25189	0.06632		0.03049	0.33204	0.22027	0.30577		0.00489	0.0224	0.2285	0.06281
7.41	0.04597	0.000983783	0.19875	0.01521		0.00341	0.00112	0.34834	0.03007		0.02045	0.00546	0.26125	0.06421		0.02884	0.34157	0.22057	0.30442		0.00595	0.02209	0.2304	0.06189
7.44	0.05171	0.00313	0.19831	0.01577		0.00419	0.000626044	0.35039	0.02847		0.01672	0.00961	0.25853	0.06704		0.02943	0.34684	0.22011	0.30565		0.00898	0.02374	0.22427	0.05726
7.47	0.05629	0.00483	0.19622	0.01733		0.00415	0.00103	0.36794	0.03071		0.01933	0.00921	0.26331	0.0676		0.02878	0.34192	0.22087	0.30583		0.00591	0.0271	0.227	0.06213
7.5	0.05699	4.47174e-05	0.19669	0.02028		0.00113	0.00143	0.38236	0.03326		0.01514	0.01082	0.26517	0.06956		0.0309	0.34143	0.21838	0.30617		0.00574	0.02428	0.2266	0.05942
7.53	0.05791	0.00116	0.19578	0.02044		0.00363	0.00344	0.39907	0.02915		0.01978	0.0072	0.27986	0.06644		0.03149	0.34085	0.22264	0.3078		0.00746	0.02075	0.22609	0.05973
7.56	0.05865	8.94348e-05	0.1908	0.02352		0.00363	0.00344	0.39907	0.02967		0.01753	0.00707	0.28042	0.06493		0.0287	0.33954	0.2216	0.30518		0.00841	0.0254	0.22708	0.06237
7.59	0.05432	0.00103	0.19511	0.02288		0.00363	0.00103	0.33815	0.03278		0.00792	0.00631	0.27971	0.06085		0.03019	0.33686	0.22033	0.30598		0.00451	0.02786	0.23004	0.06225
7.62	0.0584	0.000581326	0.19353	0.02528		0.00324	0.000804913	0.34664	0.03039		0.01183	0.00537	0.27346	0.06445		0.03176	0.33452	0.21947	0.30767		0.00912	0.03358	0.22478	0.06029
7.65	0.05699	0.0059	0.19483	0.02392		0.00236	0.00103	0.33937	0.03234		0.000880064	0.00622	0.27461	0.05969		0.03176	0.33452	0.21376	0.3054		0.00884	0.06815	0.21451	0.05918
7.68	0.05699	0.000223587	0.1976	0.01953		0.00468	0.00595	0.34012	0.03262		0.00299	0.00116	0.27331	0.05946		0.03082	0.33504	0.22182	0.30482		0.00746	0.10969	0.18693	0.05993
7.71	0.05918	0.0013	0.19436	0.02424		0.00444	0.00103	0.33783	0.02991		0.0012	0.00367	0.27682	0.06065		0.02987	0.33122	0.21844	0.3069		0.00725	0.18294	0.18377	0.05926
7.74	0.0565	0.0038	0.19535	0.025		0.00422	8.94348e-05	0.34293	0.02983		0.00162	0.00277	0.2724	0.06037		0.02927	0.33665	0.22112	0.30604		0.00641	0.27407	0.17528	0.05902
7.77	0.05668	0.00107	0.19566	0.0244		0.000668848	0.00268	0.34304	0.02947		0.000387228	0.00425	0.27481	0.06544		0.02995	0.33469	0.21479	0.30531		0.0056	0.3809	0.16492	0.05311
7.8	0.05823	0.00125	0.19653	0.02388		0.00275	0.00125	0.34356	0.03122		0.000598443	0.00286	0.2741	0.06001		0.02811	0.33308	0.22005	0.30869		0.0057	0.38658	0.15998	0.05091
7.83	0.0584	0.00434	0.19428	0.02364		0.00236	0.00228	0.34174	0.03566		0.000704051	0.00295	0.275	0.05698		0.03041	0.33456	0.21744	0.30792		0.00458	0.37057	0.14331	0.05299
7.86	0.05815	0.000760196	0.19412	0.02444		0.00486	0.000491892	0.3415	0.03083		0.00106	0.000134152	0.27086	0.06045		0.03231	0.32943	0.22373	0.30638		0.00535	0.36328	0.1309	0.04668
7.89	0.05678	0.000536609	0.19531	0.02587		0.0037	0.00291	0.34474	0.02663		0.00197	0.00376	0.26975	0.05878		0.03036	0.33125	0.21844	0.30482		0.0069	0.36306	0.1381	0.04963
7.92	0.0571	0.000491892	0.19381	0.02436		0.00208	0.000491892	0.33637	0.01921		0.00349	0.00429	0.26999	0.05878		0.03057	0.32998	0.22178	0.30604		0.00345	0.36145	0.13557	0.04676
7.95	0.05485	0.00398	0.19448	0.02124		0.00201	0.00206	0.26066	0.022		0.00408	0.00116	0.27133	0.05874		0.03193	0.33146	0.21868	0.30531		0.00338	0.36565	0.13517	0.0468
7.98	0.05632	0.00774	0.19519	0.02116		0.00106	0.00541	0.22617	0.01937		0.000105608	0.00456	0.27702	0.06045		0.03068	0.32771	0.21817	0.30583		0.00426	0.36235	0.13727	0.04827
8.01	0.05668	0.00264	0.19622	0.02412		0.00148	0.00206	0.19325	0.01813		0.00334	0.0017	0.2739	0.06425		0.03119	0.33108	0.2189	0.30663		0.00486	0.35895	0.13881	0.04808
8.04	0.05805	0.0017	0.19472	0.02691		0.00475	0.00237	0.17476	0.00759		0.00581	8.94348e-05	0.2739	0.06141		0.02981	0.33026	0.22042	0.30666		0.00468	0.3602	0.13861	0.04935
8.07	0.05999	0.000402457	0.19412	0.02304		0.00141	0.000402457	0.15552	0.00803		0.00341	0.00537	0.27275	0.06201		0.03193	0.32977	0.22042	0.30632		0.0037	0.35667	0.13924	0.05175
8.1	0.05611	0.00215	0.19582	0.0234		0.00345	0.00452	0.13896	0.00898		7.04051e-05	0.00715	0.27275	0.06201		0.03022	0.33043	0.21978	0.30604		0.00778	0.3589	0.13865	0.04939
8.13	0.05759	0.000402457	0.19641	0.0246		0.00264	0.0042	0.10226	0.01142		0.000457633	0.00286	0.27228	0.0658		0.02843	0.32602	0.21823	0.30724		0.00359	0.36074	0.13651	0.05279
8.16	0.06016	0.00291	0.19076	0.02671		0.0026	0.00845	0.10269	0.0135		0.00201	0.00434	0.27493	0.06333		0.02938	0.33108	0.21683	0.30629		0.00644	0.35872	0.13778	0.04979
8.19	0.05727	0.000849631	0.1812	0.0244		0.00253	0.00765	0.10364	0.01485		0.00598	0.00532	0.27074	0.0658		0.02786	0.3284	0.22182	0.30632		0.00581	0.35506	0.14126	0.04963
8.22	0.05629	0.00148	0.15445	0.0252		0.00113	0.00291	0.10305	0.01342		0.00767	0.00774	0.27125	0.06437		0.0299	0.32847	0.21735	0.3073		0.00398	0.35863	0.13889	0.05043
8.25	0.06115	0.00264	0.14529	0.02312		0.000985671	0.0157	0.1072	0.01322		0.00922	0.00362	0.27481	0.0672		0.03006	0.32685	0.22075	0.30583		0.00743	0.35792	0.13873	0.05147
8.28	0.05657	0.00219	0.14303	0.02444		0.00144	0.02464	0.10123	0.01421		0.00584	0.00519	0.27402	0.06385		0.03109	0.32891	0.21972	0.30783		0.00658	0.35837	0.14205	0.05055
8.31	0.0577	0.00112	0.14876	0.02036		0.00433	0.05339	0.09669	0.01026		0.00468	0.00201	0.27228	0.0676		0.03301	0.33019	0.21899	0.30279		0.01077	0.35783	0.14011	0.05191
8.34	0.05749	0.00349	0.14299	0.02675		0.00197	0.04861	0.08788	0.00998		0.00521	0.00456	0.27173	0.06217		0.02887	0.32709	0.22218	0.30598		0.0038	0.35586	0.13853	0.05379
8.37	0.05844	0.00349	0.14299	0.02675		0.00271	0.04897	0.08195	0.00819		0.00887	0.00367	0.27465	0.06552		0.02941	0.32768	0.21641	0.30568		0.00676	0.35099	0.13932	0.04879
8.4	0.05703	0.000939066	0.14793	0.02711		0.00296	0.04941	0.07855	0.00383		0.00722	0.00286	0.27528	0.06349		0.0283	0.32575	0.22385	0.30322		0.00517	0.35895	0.13557	0.04907
8.43	0.0584	0.0021	0.14766	0.01705		0.00014081	0.04834	0.0725	0.00431		0.00222	0.00228	0.2816	0.06117		0.02981	0.32774	0.21911	0.30494		0.00584	0.35313	0.14023	0.04827
8.46	0.05615	0.00282	0.14651	0.02356		0.00507	0.05017	0.06207	0.000279507		0.00873	0.00179	0.2901	0.06225		0.02976	0.32891	0.21832	0.3062		0.00669	0.35117	0.1409	0.04879
8.49	0.05833	0.003	0.14845	0.01953		0.00253	0.05066	0.04228	0.01342		0.0051	0.00309	0.29836	0.06077		0.03057	0.32936	0.21686	0.30617		0.00475	0.35354	0.13774	0.04847
8.52	0.0577	0.00282	0.14588	0.01765		0.000844861	0.04704	0.03655	0.01314		0.00451	0.00367	0.30519	0.06161		0.02895	0.32695	0.21947	0.30417		0.00841	0.35403	0.1394	0.04859
8.55	0.05999	0.00228	0.14616	0.01873		0.0019	0.04753	0.0309	0.01102		0.0012	0.00183	0.32262	0.06057		0.02903	0.32668	0.21947	0.30417		0.00743	0.35219	0.13877	0.05035
8.58	0.06034	0.00121	0.14671	0.02112		0.00384	0.05482	0.03303	0.00751		0.00271	0.00304	0.32728	0.05985		0.03079	0.3263	0.22084	0.30727		0.00616	0.3521	0.14003	0.05151
8.61	0.05699	0.00237	0.14888	0.02088		0.00239	0.05147	0.03323	0.01398		0.00306	0.00331	0.32724	0.06185		0.03157	0.32537	0.21999	0.30518		0.00683	0.34956	0.13794	0.04796
8.64	0.05893	0.000670761	0.14793	0.01949		0.000844861	0.04776	0.03497	0.00954		0.000176013	0.00152	0.3225	0.0583		0.02957	0.3231	0.21938	0.30727		0.00648	0.35255	0.13821	0.05159
8.67	0.06136	0.00112	0.14908	0.01833		0.000598443	0.04713	0.03398	0.0121		0.00303	0.00282	0.31926	0.06013		0.02743	0.32706	0.22242	0.30703		0.00468	0.34982	0.14307	0.05091
8.7	0.05418	0.00201	0.14726	0.02084		0.00187	0.04713	0.0309	0.0087		0.00813	0.00152	0.31799	0.05826		0.02878	0.32592	0.21805	0.3054		0.00437	0.35501	0.14319	0.05083
8.73	0.06206	0.00219	0.14884	0.02468		0.000492836	0.04803	0.0343	0.01118		0.00799	0.00197	0.32293	0.05738		0.02965	0.32867	0.21741	0.30518		0.00605	0.35501	0.13754	0.04891
8.76	0.05886	0.000581326	0.14841	0.0232		0.00162	0.0525	0.03303	0.01166		0.00982	0.00273	0.32483	0.05622		0.03266	0.32424	0.22039	0.30644		0.00451	0.35143	0.14011	0.05095
8.79	0.0578	0.00823	0.14833	0.01817		0.000176013	0.0521	0.03513	0.0139		0.00982	0.000491892	0.33897	0.06033		0.03147	0.3263	0.21786	0.30337		0.00591	0.3551	0.13975	0.05215
8.82	0.05794	0.00796	0.1509	0.01893		0.0012	0.05031	0.02936	0.01102		0.000774456	0	0.36233	0.05906		0.0306	0.3263	0.21796	0.30396		0.00817	0.35421	0.1392	0.05091
8.85	0.05766	0.00291	0.14979	0.024		0.000598443	0.05532	0.03497	0.0125		0.00704	0.00107	0.37975	0.05878		0.02857	0.32592	0.22145	0.30611		0.00915	0.35152	0.14047	0.05287
8.88	0.05449	0.00121	0.14643	0.0228		0.000668848	0.05956	0.03244	0.01386		0.00613	0.0013	0.39062	0.06141		0.02759	0.32434	0.21802	0.30758		0.0062	0.35456	0.1394	0.05139
8.91	0.05935	0.00268	0.14675	0.02068		0.00106	0.06864	0.02639	0.01166		0.01207	8.94348e-05	0.3858	0.06265		0.03073	0.32485	0.2206	0.30737		0.00651	0.35237	0.13952	0.05063
8.94	0.05541	0.00237	0.14596	0.0218		0.00109	0.08268	0.02572	0.01469		0.00943	0.000581326	0.36845	0.06648		0.02935	0.32503	0.21753	0.30715		0.00732	0.35099	0.14054	0.05283
8.97	0.0603	0.0025	0.14702	0.02032		0.00408	0.10598	0.02363	0.00687		0.01134	0.0025	0.39718	0.06684		0.03006	0.32695	0.21996	0.30801		0.00616	0.35246	0.14331	0.05147
9	0.0603	0.0025	0.14702	0.02032		0.000844861	0.10737	0.01379	0.01214		0.01838	0.0025	0.39678	0.06532		0.0293	0.32489	0.21595	0.3046		0.00444	0.34866	0.14134	0.04728
9.03	0.0615	0.0034	0.15196	0.0202		0.0037	0.10714	0.01067	0.00958		0.02334	0.00183	0.38943	0.06201		0.03049	0.32816	0.21981	0.3074		0.00496	0.34996	0.14114	0.05207
9.06	0.05963	0.000268304	0.14888	0.02256		0.000633646	0.11242	0.00529	0.00978		0.01848	0.00255	0.38497	0.06592		0.03022	0.3251	0.21899	0.30491		0.0037	0.35202	0.1407	0.05191
9.09	0.05611	0.00456	0.14738	0.0228		0.00151	0.10907	0.0068	0.00998		0.0233	0.00206	0.38054	0.06457		0.0329	0.32372	0.22011	0.30494		0.00496	0.35242	0.14228	0.04815
9.12	0.05513	0.00241	0.14947	0.02208		0.000598443	0.11233	0.00134	0.00751		0.01725	4.47174e-05	0.38196	0.06349		0.02938	0.32262	0.21786	0.30555		0.00803	0.34862	0.14153	0.04768
9.15	0.05654	0.00192	0.14762	0.02416		0.000915266	0.10558	0.00707	0.0093		0.01911	0.000804913	0.37663	0.06349		0.02946	0.32485	0.21476	0.3066		0.00405	0.34638	0.13896	0.04927
9.18	0.05682	0.00367	0.14809	0.01925		0.000844861	0.10576	0.00565	0.00938		0.01774	0.000491892	0.37829	0.06401		0.03065	0.32031	0.19419	0.3026		0.0056	0.34745	0.14422	0.05179
9.21	0.05925	0.00174	0.15117	0.02088		0.00429	0.11881	0.00936	0.01038		0.01774	0.00224	0.38279	0.06317		0.02843	0.32344	0.16604	0.30346		0.00662	0.34705	0.14228	0.0549
9.24	0.05738	0.00121	0.14774	0.0246		0.00123	0.13442	0.00446	0.00831		0.01788	0.00389	0.37695	0.06297		0.03082	0.32468	0.15711	0.30466		0.00662	0.34808	0.14173	0.05055
9.27	0.05882	0.00554	0.14533	0.02096		0.00243	0.1833	0.00814	0.00735		0.01919	0.00183	0.37627	0.06185		0.02822	0.3263	0.14458	0.30306		0.0075	0.34441	0.14197	0.05035
9.3	0.06333	0.00684	0.12158	0.01921		0.0025	0.21876	0.01019	0.00823		0.01894	0.00206	0.37991	0.06716		0.03187	0.3285	0.13595	0.30371		0.0082	0.34508	0.14027	0.05019
9.33	0.06333	0.00635	0.10775	0.02296		0.00172	0.29124	0.00885	0.00767		0.02066	0.000581326	0.37683	0.06317		0.03187	0.32406	0.12714	0.30297		0.00257	0.34897	0.13727	0.05091
9.36	0.064	0.00993	0.0712	0.02188		0.00176	0.33856	0.00735	0.0115		0.01567	0.000581326	0.37371	0.06608		0.02971	0.32434	0.13015	0.3023		0.00813	0.34499	0.13892	0.05518
9.39	0.06636	0.01503	0.04738	0.01813		0.000422431	0.42012	0.0062	0.01318		0.01457	0.00139	0.3645	0.06413		0.02943	0.3241	0.12772	0.3011		0.00454	0.35032	0.14145	0.05059
9.42	0.06227	0.02603	0.03165	0.02004		0.00366	0.41878	0.000592683	0.01038		0.02918	0.000134152	0.30839	0.06233		0.03054	0.32083	0.12641	0.30466		0.00708	0.34857	0.13723	0.05127
9.45	0.06685	0.05876	0.02446	0.01142		0.000563241	0.40398	0.00553	0.0091		0.04055	0.00219	0.26679	0.06305		0.03098	0.32774	0.13203	0.30414		0.00613	0.34683	0.14094	0.05115
9.48	0.06298	0.15128	0.0166	0.01741		0.00356	0.39396	0.00182	0.00751		0.05002	0.00112	0.27086	0.05985		0.03119	0.32513	0.13191	0.3038		0.00658	0.35126	0.13679	0.04975
9.51	0.06139	0.35568	0.01237	0.02871		0.00398	0.39915	0.00482	0.00926		0.05404	0.00201	0.24095	0.05842		0.02873	0.32606	0.13182	0.30328		0.00757	0.34584	0.14114	0.04927
9.54	0.06164	0.47445	0.01478	0.02787		0.000563241	0.39897	0.00427	0.00463		0.05597	0.00143	0.22822	0.0563		0.02792	0.32541	0.13145	0.30356		0.00866	0.34687	0.13829	0.05187
9.57	0.05868	0.84516	0.01387	0.02895		0.00405	0.39785	0.00545	0.000519084		0.05668	0.00237	0.21696	0.05398		0.03352	0.32609	0.13121	0.30257		0.0063	0.34625	0.13999	0.05315
9.6	0.03957	0.96299	0.02153	0.02863		0.00285	0.39253	0.00533	0.00216		0.05203	0.00487	0.22475	0.05123		0.02954	0.32386	0.13097	0.30217		0.00542	0.34732	0.14098	0.0478
9.63	0.03865	1.08972	0.01391	0.03214		7.04051e-05	0.39159	0.00119	0.0141		0.05734	0.00103	0.22044	0.05335		0.02881	0.32262	0.13079	0.3038		0.00433	0.34714	0.13979	0.05327
9.66	0.03714	1.1047	0.016	0.03122		0.00109	0.39575	0.00695	0.01669		0.05734	0.00183	0.21874	0.05275		0.03038	0.32303	0.12896	0.30297		0.0032	0.34213	0.13975	0.05011
9.69	0.03781	1.05591	0.0162	0.03178		0.000844861	0.38962	0.00644	0.01677		0.05636	0.00112	0.22127	0.05454		0.03152	0.32475	0.1323	0.30297		0.00715	0.34576	0.13877	0.05035
9.72	0.03886	1.04147	0.01825	0.02867		0.00243	0.38904	0.00644	0.01677		0.0558	0.00125	0.22151	0.05259		0.02935	0.32245	0.12425	0.30346		0.00637	0.34745	0.13612	0.05307
9.75	0.04446	1.02564	0.0175	0.03107		0.00327	0.38707	0.00407	0.01737		0.05872	0.000939066	0.22036	0.05303		0.02935	0.32372	0.11927	0.30224		0.00458	0.34294	0.13565	0.04955
9.78	0.03995	1.02023	0.01687	0.03051		0.00137	0.3915	0.00403	0.02084		0.05734	0.000357739	0.22012	0.05434		0.02943	0.32437	0.11413	0.29966		0.00975	0.34535	0.13102	0.05199
9.81	0.04105	1.00941	0.01837	0.03162		0.00264	0.41386	0.000118537	0.0204		0.05668	0.00595	0.22348	0.04911		0.02946	0.32172	0.11073	0.29926		0.00489	0.34397	0.12668	0.04931
9.84	0.04277	1.00766	0.0177	0.03063		0.000176013	0.44185	0.00695	0.01925		0.05668	0.00595	0.22348	0.04911		0.03155	0.31997	0.1037	0.30024		0.00873	0.34406	0.12221	0.04584
9.87	0.04235	0.99854	0.01687	0.03314		0.0057	0.43877	0.00506	0.0214		0.05622	0.00416	0.2204	0.05458		0.03117	0.3232	0.0907	0.29938		0.00408	0.34155	0.11297	0.04851
9.9	0.04129	0.99979	0.01525	0.02955		0.000739254	0.42741	0.00344	0.01789		0.05745	0.000670761	0.21906	0.05247		0.02922	0.3232	0.0907	0.29938		0.00426	0.34101	0.09902	0.04855
9.93	0.0426	0.99536	0.01347	0.02927		0.00201	0.42853	0.00435	0.01653		0.05861	0.00219	0.22083	0.05367		0.03103	0.32516	0.09012	0.29852		0.00426	0.34101	0.09902	0.04935
9.96	0.04393	0.9913	0.01984	0.02995		0.00201	0.42213	0.00375	0.01641		0.05587	0.000581326	0.21665	0.05155		0.02862	0.32145	0.08878	0.29726		0.00461	0.34276	0.09064	0.04312
9.99	0.04393	0.9913	0.01984	0.02995		0.00102	0.42128	0.0019	0.01693		0.05844	0.000670761	0.19989	0.04995		0.02981	0.32262	0.09067	0.29557		0.00686	0.38475	0.06595	0.043
10.02	0.04319	0.98888	0.01529	0.03214		0.000950469	0.42048	0.00292	0.01753		0.05668	0.000760196	0.19053	0.04891		0.02841	0.32169	0.08972	0.29121		0.00546	0.42169	0.05642	0.03534
10.05	0.0414	0.97833	0.01454	0.02907		0.00366	0.41829	0.00269	0.01449		0.06157	0.0025	0.18606	0.05103		0.02754	0.32131	0.08905	0.2843		0.00503	0.47772	0.04872	0.03869
10.08	0.04231	0.97962	0.02051	0.03142		0.000492836	0.41873	0.00486	0.02076		0.05302	0.00201	0.17322	0.04724		0.02754	0.32131	0.08905	0.27699		0.00658	0.51823	0.05461	0.05538
10.11	0.03971	0.97793	0.0145	0.03174		7.04051e-05	0.41489	0.000316097	0.02004		0.04703	0.00174	0.16666	0.04308		0.03128	0.31877	0.0814	0.26977		0.00493	0.56143	0.05267	0.04947
10.14	0.04189	0.97618	0.01762	0.03023		0.00426	0.42347	0.0077	0.0242		0.04502	0.00367	0.16769	0.04999		0.02935	0.32492	0.07629	0.26968		0.00486	0.66021	0.05338	0.05323
10.17	0.04101	0.97283	0.02284	0.03478		0.00123	0.41305	0.00703	0.02935		0.04411	0.00255	0.16915	0.04628		0.02792	0.32303	0.06647	0.26995		0.00852	0.69589	0.05251	0.05231
10.2	0.03886	0.976	0.01667	0.03226		0.0031	0.41493	0.00968	0.04324		0.0477	0.00174	0.16631	0.04891		0.0283	0.32455	0.05881	0.26995		0.00359	0.72532	0.05144	0.05379
10.23	0.0446	0.95973	0.01952	0.03138		0.0031	0.41359	0.0066	0.04987		0.04615	0.000760196	0.16808	0.04915		0.03231	0.32279	0.04052	0.27352		0.00472	0.68878	0.05239	0.0569
10.26	0.04024	0.90419	0.01695	0.02879		0.000316823	0.38725	0.01162	0.06273		0.04749	0.00143	0.17121	0.04744		0.03206	0.32499	0.02854	0.27253		0.00472	0.67362	0.05303	0.05299
10.29	0.03978	0.54121	0.01284	0.03059		0.00243	0.3856	0.00624	0.06708		0.04759	0.00385	0.1718	0.04752		0.03239	0.32379	0.01906	0.26952		0.0038	0.65672	0.05911	0.05179
10.32	0.03591	0.39481	0.02149	0.03111		0.00215	0.24125	0.00853	0.06792		0.04731	0.0013	0.17287	0.04947		0.0303	0.32451	0.0031	0.25684		0.00736	0.65278	0.05678	0.05382
10.35	0.03527	0.27126	0.01869	0.02647		0.0031	0.15571	0.01019	0.06461		0.04661	0.000894348	0.16832	0.04835		0.02851	0.32331	0.000547092	0.23838		0.00349	0.64845	0.05536	0.05363
10.38	0.03133	0.1917	0.0207	0.02907		0.00275	0.10173	0.00865	0.06864		0.0458	0.00362	0.16777	0.04704		0.0283	0.32224	0.00997	0.21233		0.00349	0.64478	0.06045	0.05327
10.41	0.02658	0.10987	0.01616	0.02771		0.00275	0.10173	0.00873	0.06413		0.04464	0.000849631	0.16682	0.04696		0.0264	0.31698	0.00188	0.16245		0.00623	0.64487	0.05599	0.05426
10.44	0.0214	0.09015	0.0162	0.02871		0.000668848	0.05688	0.00589	0.06552		0.04682	0.00228	0.17318	0.04915		0.02908	0.32241	0.00231	0.13186		0.00623	0.64836	0.05437	0.04975
10.47	0.01623	0.08232	0.01632	0.02919		0.000457633	0.05661	0.00367	0.06704		0.04587	0.00353	0.17077	0.04915		0.02943	0.31908	0.00328	0.11666		0.00334	0.64438	0.05567	0.04991
10.5	0.03168	0.0593	0.02118	0.0313		0.00394	0.0618	0.01158	0.06437		0.04876	0.000134152	0.16322	0.0448		0.0303	0.30363	0.00729	0.0712		0.00813	0.64787	0.05231	0.05063
10.53	0.02545	0.03264	0.01944	0.03063		0.000739254	0.06153	0.00225	0.0688		0.04527	0.00116	0.16994	0.04728		0.02884	0.29933	0.0124	0.08299		0.0051	0.64626	0.04741	0.05586
10.56	0.02482	0.02214	0.02074	0.02999		0.000633646	0.05733	0.0081	0.06908		0.04763	0.00017887	0.17326	0.04632		0.02813	0.29823	0.01398	0.08468		0.00514	0.64348	0.04741	0.05303
10.59	0.02003	0.01628	0.02039	0.02879		0.00243	0.0605	0.01047	0.06489		0.04682	0.0013	0.16678	0.04784		0.02813	0.29823	0.01398	0.08468		0.00546	0.64836	0.04485	0.05566
10.62	0.01024	0.00626	0.05488	0.02691		0.000668848	0.06408	0.00826	0.06844		0.04879	0.00291	0.16816	0.04564		0.02968	0.29393	0.01097	0.08468		0.00422	0.64393	0.04568	0.04947
10.65	0.00919	0.00823	0.07009	0.02472		0.00201	0.05719	0.00502	0.0656		0.04629	0.003	0.17148	0.04887		0.02808	0.29489	0.01495	0.09122		0.005	0.64	0.04643	0.05207
10.68	0.00609	0.003	0.08708	0.02504		0.000422431	0.03515	0.0126	0.0654		0.04573	0.00103	0.16868	0.0474		0.0283	0.29455	0.01213	0.09036		0.00701	0.64138	0.04125	0.05582
10.71	0.000105608	0.00309	0.10621	0.02779		0.00176	0.03009	0.00557	0.06972		0.04619	0.000939066	0.16394	0.04792		0.02822	0.29207	0.01346	0.09276		0.00718	0.64505	0.04342	0.05446
10.74	0.01095	0.00402	0.11802	0.03071		0.000774456	0.02267	0.00695	0.06373		0.04633	0.0025	0.15852	0.04536		0.02906	0.29569	0.01255	0.09227		0.0051	0.64192	0.04078	0.05339
10.77	0.00929	0.00246	0.13517	0.0349		7.04051e-05	0.01494	0.01091	0.068		0.04657	0.000402457	0.15343	0.04388		0.02792	0.2952	0.0114	0.09377		0.00496	0.63883	0.04334	0.05371
10.8	0.01049	0.00787	0.16078	0.03258		0.00165	0.0135	0.00526	0.06904		0.04604	0.000268304	0.13754	0.044		0.02667	0.29242	0.01544	0.09417		0.00781	0.64706	0.04576	0.05315
10.83	0.01246	0.00478	0.16311	0.03206		0.000563241	0.01431	0.00901	0.06389		0.04918	0.00402	0.13011	0.03917		0.02971	0.29211	0.01295	0.09632		0.00862	0.63964	0.04275	0.05319
10.86	0.01003	0.00367	0.16322	0.03214		0.00292	0.01699	0.00593	0.06948		0.04633	0.00411	0.12276	0.04161		0.02805	0.29338	0.01091	0.095		0.0051	0.63347	0.04658	0.05091
10.89	0.01267	0.00429	0.16121	0.02903		0.00598	0.01802	0.00454	0.0668		0.04587	0.00353	0.12166	0.04324		0.02824	0.29307	0.01194	0.09571		0.0063	0.645	0.04536	0.05175
10.92	0.01179	0.00183	0.16157	0.03122		0.00271	0.01198	0.00996	0.06768		0.05041	0.00568	0.1228	0.04808		0.02781	0.29328	0.01261	0.0954		0.00532	0.64353	0.04797	0.05638
10.95	0.01331	0.00478	0.15987	0.03246		0.000598443	0.01847	0.00711	0.0664		0.05731	0.00017887	0.12928	0.04288		0.02984	0.29163	0.01261	0.0954		0.00401	0.63807	0.04421	0.05235
10.98	0.01158	0.00407	0.15797	0.03222		0.00317	0.01887	0.00557	0.067		0.05928	0.000715479	0.12679	0.04161		0.03008	0.29286	0.01432	0.09881		0.00686	0.63709	0.04433	0.05227
11.01	0.0106	0.000804913	0.16354	0.03382		0.00264	0.01824	0.00537	0.06465		0.06565	0.00246	0.1251	0.04612		0.02911	0.29159	0.01505	0.0978		0.00359	0.65779	0.0456	0.05159
11.04	0.01524	0.00112	0.16081	0.0313		0.000352026	0.01087	0.00842	0.06676		0.06516	0.00174	0.12075	0.04576		0.02868	0.29235	0.01459	0.1005		0.00387	0.72178	0.04394	0.0565
11.07	0.012	0.00465	0.16006	0.03126		0.000633646	0.01592	0.00628	0.06548		0.06879	0	0.12454	0.04205		0.0264	0.29077	0.0159	0.09844		0.00458	0.7966	0.045	0.0559
11.1	0.01098	0.00241	0.15659	0.02755		0.00113	0.01534	0.00735	0.06377		0.06699	0.000313022	0.1294	0.04117		0.02906	0.28647	0.01468	0.10035		0.02278	0.77003	0.04544	0.05255
11.13	0.01225	0.0017	0.16038	0.03138		0.00155	0.01315	0.00948	0.06828		0.06463	0.0034	0.12359	0.046		0.02976	0.29084	0.01228	0.09761		0.01978	0.85491	0.04414	0.05614
11.16	0.01169	0.00353	0.16271	0.03346		0.00363	0.01342	0.00316	0.06584		0.06706	0.00434	0.12585	0.04304		0.02824	0.29053	0.0131	0.09829		0.0182	0.89904	0.04568	0.05486
11.19	0.01102	0.00438	0.16101	0.03103		0.00229	0.01811	0.00478	0.0658		0.06727	0.00371	0.12332	0.03989		0.02952	0.2866	0.01219	0.09648		0.0176	0.86166	0.04868	0.05458
11.22	0.00806	0.00935	0.15564	0.02831		0.000598443	0.01686	0.00834	0.06441		0.0659	0.0013	0.12095	0.0454		0.03006	0.29056	0.01368	0.09958		0.01764	0.85137	0.0454	0.05331
11.25	0.00634	0.00317	0.16093	0.0323		0.00264	0.01395	0.00917	0.06756		0.06734	0.00501	0.11557	0.0452		0.02949	0.28764	0.01267	0.10016		0.02105	0.85012	0.04477	0.05594
11.28	0.00489	0.00165	0.15967	0.03158		0.00151	0.01708	0.00759	0.06189		0.06738	0.00295	0.10957	0.04556		0.02873	0.28946	0.01328	0.10108		0.01862	0.8482	0.04496	0.05494
11.31	0.00429	0.00402	0.15967	0.02943		0.00123	0.01784	0.00399	0.06548		0.06477	0.00264	0.1053	0.04001		0.02811	0.28832	0.01337	0.10071		0.01855	0.84324	0.04287	0.05506
11.34	0.00197	0.00434	0.15951	0.02847		0.00475	0.02173	0.00751	0.06516		0.06622	0.00376	0.08922	0.03917		0.0283	0.2907	0.01246	0.09899		0.01957	0.83689	0.04358	0.05446
11.37	0.00356	0.000313022	0.16192	0.02691		0.000352026	0.01579	0.00462	0.06397		0.06379	0.00255	0.081	0.03733		0.0267	0.2877	0.01304	0.10071		0.01873	0.83818	0.04544	0.05514
11.4	0.000774456	0.00483	0.15453	0.02967		0.00236	0.01793	0.00557	0.067		0.06544	0.000402457	0.07124	0.03833		0.02832	0.28795	0.01511	0.10084		0.01933	0.8342	0.04082	0.05554
11.43	0.00591	0.00291	0.15536	0.02871		0.000985671	0.02039	0.00636	0.06632		0.06854	0.00116	0.0597	0.03909		0.03041	0.28973	0.01413	0.09967		0.0251	0.83572	0.04445	0.05386
11.46	0.00429	0.000715479	0.16038	0.02939		0.00225	0.01726	0.00861	0.06417		0.06653	0.00335	0.05425	0.03745		0.029	0.28681	0.01298	0.10167		0.01683	0.83076	0.04149	0.05502
11.49	0.0031	0.00197	0.15892	0.02943		0.00148	0.01458	0.0062	0.06437		0.06643	0.00241	0.05058	0.03941		0.02624	0.28647	0.01824	0.1017		0.02408	0.82915	0.04919	0.05371
11.52	0.00591	0.00143	0.15876	0.02823		0.000422431	0.0178	0.00526	0.068		0.06509	0.00197	0.04658	0.04029		0.02716	0.28939	0.01398	0.10167		0.02285	0.82969	0.03971	0.05075
11.55	0.0044	0.000894348	0.16097	0.02919		0.000457633	0.01655	0.01162	0.06584		0.06678	0.00228	0.05378	0.03797		0.02922	0.2887	0.01392	0.10243		0.02024	0.83233	0.04038	0.05482
11.58	0.0044	0.000894348	0.16097	0.02839		0.00391	0.01641	0.00691	0.0686		0.06696	0.000715479	0.05164	0.03941		0.02732	0.28599	0.01523	0.10108		0.02197	0.82736	0.03517	0.05386
11.61	0.00605	0.000760196	0.16164	0.03051		0.00472	0.01932	0.0068	0.06213		0.06266	0.00425	0.04994	0.03989		0.02849	0.28836	0.01483	0.10161		0.02197	0.82736	0.03517	0.04951
11.64	0.00595	0.00282	0.15963	0.02775		0.00183	0.01342	0.00269	0.06465		0.06664	0.00443	0.05026	0.03981		0.02778	0.28378	0.01438	0.10508		0.02144	0.82928	0.02805	0.05055
11.67	0.000668848	0.00259	0.15422	0.03226		0.00317	0.01704	0.00703	0.06936		0.06579	0.00546	0.05548	0.04205		0.0286	0.29097	0.01389	0.10296		0.02045	0.82911	0.03161	0.04915
11.7	0.00144	0.00295	0.15995	0.02743		0.00662	0.01422	0.00917	0.0678		0.06365	0.00505	0.04844	0.03725		0.02694	0.28612	0.01164	0.10265		0.02112	0.82602	0.02825	0.05335
11.73	0.000880064	0.00317	0.15303	0.02911		0.00204	0.01543	0.00684	0.06021		0.06604	0.00237	0.05524	0.03773		0.0274	0.28698	0.01751	0.10379		0.02197	0.82387	0.02983	0.05051
11.76	0.000880064	0.00317	0.15303	0.02911		0.00204	0.01605	0.00561	0.06716		0.06713	0.00371	0.05516	0.043		0.02735	0.28894	0.01459	0.10535		0.02197	0.82387	0.02983	0.05051
11.79	0.00331	0.000939066	0.15667	0.02811		0.000457633	0.01494	0.0068	0.06532		0.06396	0.00107	0.052	0.04029		0.0267	0.28746	0.01407	0.10609		0.01954	0.8232	0.03054	0.05426
11.82	0.01429	0.000491892	0.15844	0.02731		0.00211	0.02129	0.00763	0.06556		0.06555	0.00116	0.04342	0.04029		0.02608	0.28351	0.01553	0.10243		0.02214	0.82249	0.03248	0.05418
11.85	0.00331	0.00116	0.16006	0.02268		0.00194	0.01605	0.00585	0.06353		0.06351	0.00434	0.03781	0.04125		0.02786	0.28444	0.01602	0.10108		0.01926	0.82334	0.02572	0.05478
11.88	0.01053	0.00447	0.16188	0.02372		0.00282	0.01802	0.00561	0.06437		0.06639	0.000849631	0.03647	0.04225		0.02895	0.28416	0.0152	0.10529		0.0207	0.82463	0.02928	0.05574
11.91	0.01141	0.000983783	0.15781	0.02216		0.00243	0.01945	0.01197	0.06604		0.06639	0.000849631	0.03497	0.04121		0.02995	0.28719	0.01474	0.106		0.0238	0.82186	0.02853	0.05626
11.94	0.01559	0.0021	0.17358	0.02328		0.00194	0.01699	0.00857	0.06405		0.06312	0.00273	0.03046	0.03494		0.02686	0.28602	0.01739	0.10483		0.01971	0.82186	0.02853	0.05175
11.97	0.01046	0.00443	0.17769	0.01913		0.00285	0.0182	0.00241	0.06057		0.06611	0.00613	0.02983	0.03562		0.0273	0.28987	0.01459	0.10578		0.02038	0.82499	0.02908	0.05367
12	0.02827	0.00192	0.19211	0.01597		0.00384	0.01695	0.00652	0.06469		0.06639	0.00362	0.02632	0.03781		0.02662	0.28571	0.01392	0.10388		0.02313	0.82553	0.02869	0.05159
12.03	0.02264	0.00461	0.19606	0.01873		0.0019	0.01851	0.00869	0.06385		0.06646	0.00501	0.02995	0.03757		0.03098	0.28922	0.01298	0.10538		0.02021	0.82267	0.02782	0.05355
12.06	0.01324	0.00648	0.20207	0.0224		0.00651	0.01905	0.00719	0.06644		0.06632	0.00492	0.0226	0.03638		0.02835	0.28808	0.01675	0.10554		0.02098	0.82222	0.02825	0.05103
12.09	0.01985	0.00595	0.22218	0.01801		0.000457633	0.01945	0.00723	0.07127		0.06534	0.0025	0.0226	0.03785		0.02998	0.2885	0.01307	0.10821		0.01813	0.82088	0.03078	0.05179
12.12	0.03351	0.00344	0.22411	0.02168		0.00187	0.01748	0.01079	0.0684		0.06562	0.00259	0.02126	0.03674		0.0287	0.29059	0.01331	0.10449		0.01774	0.82208	0.02477	0.05111
12.15	0.03756	0.00984	0.2249	0.02308		0.000105608	0.0165	0.000790243	0.07319		0.06618	0.00219	0.02501	0.03837		0.02911	0.28764	0.01523	0.10615		0.01704	0.84422	0.0324	0.05207
12.18	0.03566	0.00581	0.22747	0.02368		0.0025	0.01771	0.00826	0.08369		0.06544	0.00241	0.02458	0.03374		0.03114	0.28764	0.01149	0.104		0.01971	0.86653	0.02841	0.05283
12.21	0.03478	0.00657	0.22419	0.0242		0.00433	0.01762	0.00794	0.08753		0.06713	0.00845	0.02418	0.03965		0.02754	0.2865	0.01435	0.10612		0.02109	0.87163	0.02797	0.04736
12.24	0.06234	0.00456	0.2217	0.02372		0.00384	0.01565	0.00972	0.0906		0.06759	0.00863	0.02466	0.03977		0.02586	0.28949	0.01617	0.10419		0.02154	0.89475	0.02675	0.05319
12.27	0.07681	0.00313	0.22403	0.02124		0.000844861	0.01672	0.0083	0.09012		0.06562	0.00461	0.02782	0.03462		0.02849	0.29053	0.0124	0.10575		0.0238	0.91112	0.02695	0.05123
12.3	0.0716	0.00872	0.22158	0.02288		0.00264	0.01632	0.01055	0.08597		0.06565	0.00425	0.02513	0.03929		0.02824	0.28777	0.01465	0.10575		0.02063	0.91559	0.02635	0.05055
12.33	0.06833	0.00738	0.21957	0.02064		0.00285	0.01409	0.00838	0.08309		0.0653	0.00197	0.02383	0.03817		0.02827	0.28643	0.01605	0.1079		0.0182	0.93312	0.02098	0.05466
12.36	0.06551	0.00689	0.21921	0.02512		0.00187	0.01525	0.00755	0.08836		0.06495	0.00121	0.02489	0.03642		0.0277	0.28843	0.01587	0.10544		0.01919	0.91425	0.02189	0.05327
12.39	0.06935	0.00407	0.22305	0.02116		0.00187	0.01516	0.01162	0.08505		0.0628	0.00425	0.0241	0.03877		0.02841	0.2885	0.01523	0.106		0.01823	0.90495	0.01849	0.05343
12.42	0.06833	0.00452	0.21827	0.02416		0.0051	0.01498	0.01015	0.0904		0.06417	0.00376	0.02493	0.03482		0.02835	0.28891	0.01523	0.106		0.01978	0.89886	0.02213	0.05203
12.45	0.06745	0.00805	0.23083	0.01973		0.00225	0.0157	0.00842	0.08701		0.06791	0.00738	0.02225	0.03765		0.02916	0.28574	0.01562	0.10544		0.01978	0.89886	0.01972	0.05319
12.48	0.07903	0.00742	0.23913	0.01973		0.00239	0.01543	0.00715	0.08796		0.06657	0.00465	0.02556	0.03777		0.02797	0.28757	0.01593	0.106		0.01619	0.88505	0.01865	0.05279
12.51	0.07854	0.00894	0.24004	0.02024		0.000176013	0.01918	0.00897	0.08733		0.06456	0.003	0.0273	0.0363		0.02949	0.28812	0.01602	0.10468		0.02035	0.88402	0.01861	0.05223
12.54	0.0772	0.00394	0.24438	0.02304		0.00373	0.01874	0.00533	0.08477		0.06646	0.00304	0.02387	0.0355		0.02597	0.29094	0.01207	0.10271		0.01866	0.88366	0.02552	0.05335
12.57	0.0853	0.0047	0.24663	0.01869		0.0018	0.01494	0.00877	0.08597		0.06541	0.000715479	0.02671	0.03498		0.02873	0.28984	0.01711	0.10646		0.02165	0.88259	0.01829	0.05494
12.6	0.09505	0.00568	0.25584	0.02048		0.000176013	0.01552	0.01051	0.08461		0.06622	0.00295	0.02525	0.03614		0.02943	0.28915	0.01191	0.10646		0.01753	0.8833	0.01505	0.05343
12.63	0.10184	0.00541	0.26197	0.02188		0.00278	0.01708	0.00976	0.08453		0.06336	0.00774	0.02363	0.03666		0.02892	0.28891	0.01593	0.10692		0.01823	0.87928	0.01825	0.04927
12.66	0.1055	0.0072	0.26366	0.02072		0.00598	0.01583	0.00553	0.08221		0.06474	0.00429	0.02367	0.03482		0.02957	0.28698	0.01447	0.1071		0.01985	0.87941	0.01679	0.05598
12.69	0.11353	0.00344	0.25525	0.02615		0.00211	0.01529	0.00786	0.08114		0.06417	0.00523	0.02497	0.03685		0.03025	0.28478	0.01584	0.10732		0.01943	0.87789	0.01762	0.0565
12.72	0.11634	0.00769	0.25774	0.02356		0.000774456	0.01918	0.00597	0.08401		0.06199	0.00452	0.02612	0.03642		0.03003	0.28684	0.01535	0.10581		0.01809	0.87964	0.02651	0.05051
12.75	0.11722	0.00595	0.26197	0.01897		0.00398	0.01838	0.01422	0.08637		0.06664	0.00331	0.02647	0.03761		0.02816	0.29328	0.01483	0.10704		0.01809	0.87414	0.02651	0.05051
12.78	0.11789	0.00157	0.25497	0.02488		0.00211	0.01807	0.00929	0.08689		0.06403	0.00376	0.02442	0.03761		0.03136	0.28643	0.01435	0.10581		0.01672	0.8727	0.01802	0.05343
12.81	0.11451	0.00707	0.25833	0.02372		0.00225	0.01605	0.00395	0.08389		0.06439	0.00201	0.0245	0.03666		0.02751	0.29087	0.01538	0.10535		0.01447	0.8727	0.01944	0.05215
12.84	0.11103	0.00693	0.25564	0.02372		0.00194	0.01932	0.00826	0.08353		0.06062	0.00626	0.02394	0.03558		0.02778	0.29128	0.01656	0.10873		0.0164	0.86837	0.0196	0.05287
12.87	0.11282	0.00425	0.26046	0.02116		0.00331	0.01757	0.01083	0.08433		0.0641	0.00644	0.02786	0.03685		0.02811	0.29008	0.01574	0.10566		0.01936	0.86667	0.01952	0.05175
12.9	0.11096	0.00268	0.25671	0.02284		0.00405	0.02106	0.00431	0.08106		0.0653	0.00796	0.02525	0.03586		0.02811	0.28922	0.01763	0.10913		0.01746	0.87056	0.02027	0.05207
12.93	0.11458	0.0055	0.25912	0.0238		0.000246418	0.0131	0.00774	0.07938		0.06375	0.00465	0.02264	0.03773		0.02789	0.28832	0.01459	0.10919		0.01883	0.87373	0.02047	0.05091
12.96	0.11135	0.0055	0.25782	0.01877		0.00444	0.01373	0.0081	0.08445		0.06403	0.000581326	0.02758	0.03689		0.02602	0.28502	0.01535	0.10922		0.01552	0.87177	0.02292	0.05163
12.99	0.10754	0.00827	0.2588	0.0224		0.00373	0.01672	0.00727	0.0819		0.06435	0.00519	0.02473	0.04081		0.03057	0.29039	0.01398	0.10845		0.02021	0.89023	0.01833	0.05163
13.02	0.10944	0.00778	0.25928	0.02332		0.00144	0.01811	0.00778	0.08345		0.06812	0.00309	0.02422	0.03494		0.03038	0.28767	0.01614	0.10815		0.01816	0.92194	0.02098	0.05215
13.05	0.11254	0.00546	0.25715	0.02408		0.00327	0.01918	0.01146	0.08525		0.06509	0.00224	0.02414	0.03721		0.02908	0.29084	0.01614	0.1075		0.01887	0.95646	0.02059	0.05155
13.08	0.11138	0.00268	0.25517	0.01773		0.00482	0.01623	0.01201	0.1336		0.06523	0.00402	0.0279	0.03729		0.03033	0.28922	0.0186	0.10667		0.02077	1.00753	0.01829	0.05478
13.11	0.10811	0.00326	0.25718	0.02244		0.00299	0.01579	0.0115	0.15828		0.06361	0.00541	0.02098	0.03801		0.02957	0.28894	0.02097	0.1083		0.01813	1.05198	0.02031	0.05059
13.14	0.11208	0.00894	0.25639	0.02032		0.00165	0.01342	0.01098	0.1808		0.06463	0.00581	0.02414	0.04005		0.02816	0.29166	0.01568	0.10925		0.01598	1.07358	0.02339	0.05191
13.17	0.10909	0.00868	0.25782	0.02264		0.00165	0.01583	0.01241	0.24365		0.0641	0.00246	0.02952	0.03753		0.02749	0.28963	0.01407	0.10888		0.02007	1.09365	0.01999	0.05526
13.2	0.11138	0.00778	0.25825	0.0228		0.00384	0.01744	0.01774	0.25475		0.06467	0.0047	0.02414	0.03602		0.03022	0.28942	0.01261	0.10987		0.01281	1.09321	0.01284	0.05071
13.23	0.10899	0.00537	0.25319	0.0214		0.00429	0.01382	0.01106	0.28645		0.06505	0.00282	0.02221	0.03685		0.03003	0.28695	0.01757	0.1095		0.01574	1.02913	0.01991	0.05071
13.26	0.10937	0.00657	0.25284	0.02092		0.000387228	0.01261	0.00834	0.27799		0.06358	0.00478	0.03098	0.03765		0.02854	0.28874	0.01556	0.10744		0.01623	1.0251	0.01628	0.05099
13.29	0.1118	0.00362	0.25715	0.02168		0.00377	0.01234	0.01343	0.2694		0.06498	0.00367	0.02466	0.03737		0.02811	0.28581	0.01656	0.11103		0.01869	1.01848	0.01482	0.04931
13.32	0.11173	0.00241	0.25596	0.02288		0.00317	0.00738	0.01482	0.26905		0.06453	0.000804913	0.0241	0.03877		0.02878	0.28599	0.02179	0.10885		0.01753	1.01419	0.01059	0.05287
13.35	0.11004	0.00751	0.25892	0.01925		0.000880064	0.01096	0.01332	0.26697		0.06625	0.00586	0.02572	0.03582		0.03063	0.28918	0.01441	0.10692		0.01823	1.00878	0.00996	0.05159
13.38	0.11032	0.00389	0.25703	0.02304		0.00102	0.00546	0.01213	0.26298		0.06512	0.00492	0.02252	0.03841		0.02819	0.28399	0.01927	0.11103		0.0169	1.00704	0.00711	0.04891
13.41	0.10835	0.00434	0.25351	0.02108		0.0025	0.00769	0.01588	0.26086		0.06203	0.00447	0.02861	0.03793		0.02927	0.28495	0.0141	0.10965		0.01514	1.00721	0.01158	0.05095
13.44	0.10695	0.00774	0.25624	0.02232		0.00222	0.00456	0.00743	0.2595		0.06558	0.0051	0.02387	0.03793		0.02927	0.28495	0.01605	0.11334		0.01894	1.00247	0.0079	0.04883
13.47	0.10948	0.00657	0.25861	0.02328		0.0019	0.00581	0.01229	0.2585		0.06558	0.000268304	0.02592	0.03825		0.02862	0.28158	0.01772	0.11036		0.01662	1.00328	0.0096	0.04903
13.5	0.11025	0.00528	0.2545	0.02172		0.00123	0.00595	0.01498	0.2585		0.06203	0.00152	0.0226	0.03801		0.03041	0.28471	0.02015	0.11143		0.01595	0.99545	0.00684	0.05131
13.53	0.10825	0.00863	0.25742	0.02551		0.0032	0.00313	0.01256	0.25862		0.06565	0.00233	0.0241	0.03985		0.02892	0.2831	0.01346	0.11033		0.01549	0.99058	0.01177	0.05331
13.56	0.10818	0.00532	0.25414	0.02092		0.00461	0.00568	0.00774	0.26158		0.06477	0.00201	0.01656	0.03957		0.02816	0.2831	0.01346	0.10993		0.01612	0.99085	0.00644	0.04923
13.59	0.10906	0.00577	0.25485	0.021		0.000880064	0.00215	0.013	0.25771		0.06741	0.0051	0.00936	0.03023		0.029	0.28165	0.01723	0.10941		0.01461	0.98235	0.00952	0.05239
13.62	0.10825	0.00411	0.25687	0.02004		0.00176	0.00398	0.01253	0.25986		0.06681	0.0047	0.00454	0.02983		0.0313	0.2801	0.01912	0.10962		0.01398	0.98316	0.00869	0.05063
13.65	0.1086	0.00429	0.25466	0.01965		0.00257	0.00514	0.0162	0.2613		0.07178	0.00371	0.000395122	0.02308		0.02897	0.28113	0.01732	0.10987		0.01725	0.98539	0.01083	0.04975
13.68	0.1079	0.000581326	0.25592	0.02156		0.00113	0.00197	0.01237	0.2613		0.0729	0.00228	0.00288	0.01933		0.02865	0.27955	0.01574	0.10941		0.01482	0.98186	0.00608	0.05394
13.71	0.10617	0.00613	0.256	0.02		0.00194	0.0089	0.01114	0.25942		0.06963	0.00219	0.00312	0.01769		0.02697	0.27862	0.01635	0.11054		0.01257	0.97681	0.01225	0.05371
13.74	0.10508	0.0042	0.25493	0.021		0.00144	0.00921	0.0111	0.26102		0.06534	0.00666	0.00458	0.00858		0.02897	0.27687	0.0152	0.11033		0.01813	0.97658	0.01162	0.05123
13.77	0.10522	0.00572	0.25647	0.02072		0.00264	0.00756	0.00901	0.25663		0.07079	0.00371	0.00174	0.00894		0.02889	0.27618	0.0176	0.11119		0.01655	0.98074	0.00984	0.04979
13.8	0.10807	0.00443	0.25485	0.02164		0.00264	0.00756	0.01023	0.25806		0.06886	0.00747	0.00715	0.01785		0.03027	0.28027	0.01495	0.1087		0.01919	0.97591	0.01193	0.05039
13.83	0.10768	0.00277	0.25553	0.02136		0.0026	0.00255	0.01205	0.25295		0.06586	0.00666	0.00577	0.01725		0.02897	0.27945	0.01705	0.11085		0.01919	0.97591	0.01122	0.04772
13.86	0.10698	0.00416	0.25485	0.02276		0.00285	0.00335	0.01328	0.25455		0.07069	0.00751	0.00632	0.01661		0.03136	0.27618	0.01869	0.1103		0.01602	0.97193	0.0064	0.05027
13.89	0.10698	0.00416	0.25485	0.02276		0.0012	0.00648	0.01355	0.25112		0.06963	0.00501	0.00482	0.01829		0.03027	0.2757	0.01529	0.11054		0.01704	0.97278	0.0117	0.05015
13.92	0.11138	0.0047	0.2556	0.01953		0.00134	0.00738	0.01332	0.25196		0.07023	0.00259	0.00186	0.01737		0.02813	0.27556	0.02021	0.11064		0.01672	0.97439	0.00739	0.05175
13.95	0.10494	0.000536609	0.25604	0.02376		0.0031	0.00532	0.01529	0.25451		0.06829	0.00809	0.0049	0.01661		0.02922	0.27525	0.01994	0.11064		0.01454	0.97225	0.01162	0.05247
13.98	0.10712	0.00729	0.25446	0.02088		0.00162	0.00747	0.00522	0.25735		0.0678	0.00523	0.0045	0.01625		0.02906	0.27639	0.01584	0.11196		0.01616	0.96603	0.00383	0.05071
14.01	0.10849	0.00926	0.25794	0.02064		3.52026e-05	0.00224	0.01399	0.25196		0.07121	0.00376	0.000276585	0.01489		0.02816	0.27563	0.01805	0.11429		0.01926	0.97126	0.00589	0.04947
14.04	0.10628	0.00429	0.2547	0.02028		0.00387	0.00523	0.01537	0.2512		0.06752	0.00876	0.00336	0.02036		0.0277	0.27718	0.01918	0.11368		0.01559	0.97041	0.00502	0.04652
14.07	0.10959	0.00465	0.25481	0.02104		0.00148	0.003	0.01079	0.25327		0.06773	0.00662	0.00715	0.03454		0.02922	0.27763	0.01781	0.11288		0.01862	0.9697	0.00842	0.05095
14.1	0.10652	0.00662	0.25742	0.02587		0.000774456	0.00572	0.01379	0.25279		0.07107	0.00474	0.00952	0.04672		0.02816	0.27467	0.0169	0.11272		0.01919	0.96751	0.00901	0.04684
14.13	0.10093	0.00796	0.256	0.01881		0.00028162	0.00702	0.01434	0.25064		0.06988	0.00353	0.00972	0.12518		0.02851	0.27422	0.01997	0.11365		0.01373	0.97046	0.0113	0.05071
14.16	0.06382	0.00228	0.25181	0.02687		0.0031	0.00845	0.0143	0.24964		0.07202	0.00769	0.00537	0.14411		0.02922	0.27536	0.01641	0.11318		0.01862	0.97046	0.00652	0.04871
14.19	0.0302	0.00385	0.25718	0.02416		0.0031	0.01851	0.016	0.25064		0.06931	0.00309	0.00755	0.16259		0.02819	0.27512	0.01672	0.11232		0.01489	0.9667	0.00976	0.05131
14.22	0.00496	0.00112	0.25371	0.02779		0.00373	0.04007	0.0083	0.24633		0.06759	0.00863	0.00565	0.17717		0.02819	0.27732	0.01593	0.11312		0.01855	0.96903	0.00782	0.05271
14.25	0.03819	0.00367	0.2547	0.02883		0.00155	0.03792	0.01094	0.24828		0.06988	0.0038	0.00482	0.1701		0.02746	0.28169	0.01653	0.11481		0.01676	0.96634	0.01059	0.05087
14.28	0.03805	0.000581326	0.25146	0.03226		0.00201	0.04391	0.00186	0.23638		0.06639	0.008	0.00174	0.16451		0.02819	0.28224	0.01653	0.11186		0.01823	0.96684	0.00446	0.05462
14.31	0.04619	0.00402	0.21736	0.03434		0.00127	0.04136	0.00541	0.19729		0.06727	0.00282	0.00632	0.16311		0.02903	0.28358	0.01556	0.11107		0.01493	0.96688	0.01035	0.05319
14.34	0.04777	0.000313022	0.20534	0.03087		0.00169	0.04467	0.00747	0.10737		0.07065	0.00765	0.00446	0.16		0.02903	0.28358	0.01556	0.11107		0.01714	0.96737	0.00664	0.05211
14.37	0.04671	0.000983783	0.19792	0.02927		0.000844861	0.04235	0.00296	0.0563		0.06664	0.0072	0.00597	0.15808		0.03017	0.28423	0.01672	0.11048		0.01542	0.96634	0.00778	0.05087
14.4	0.04664	0.003	0.19191	0.02943		0.000246418	0.04096	0.00545	0.02452		0.06555	0.0051	0.00411	0.15644		0.02805	0.2877	0.01501	0.11134		0.01517	0.96455	0.00735	0.05199
14.43	0.04309	0	0.19017	0.0319		0.000880064	0.04221	0.00205	0.00966		0.07224	0.0085	0.00166	0.156		0.02895	0.28592	0.01313	0.1115		0.01714	0.96889	0.0111	0.04963
14.46	0.04351	0.00291	0.19286	0.03023		0.000915266	0.04235	0.000316097	0.000119789		0.06924	0.00787	0.00332	0.15513		0.02719	0.29049	0.01726	0.11082		0.01647	0.96299	0.00719	0.04863
14.49	0.04161	0.00317	0.18835	0.02723		0.00151	0.04561	0.00553	0.0022		0.069	0.00787	0.00316	0.156		0.02843	0.28908	0.01371	0.1118		0.01693	0.9629	0.0077	0.05127
14.52	0.04418	0.000581326	0.19092	0.03079		0.00194	0.04042	0.000632195	0.000359366		0.06681	0.00675	0.00723	0.15285		0.02749	0.28901	0.01808	0.11005		0.01633	0.96657	0.00431	0.05139
14.55	0.04309	0.00143	0.19017	0.03003		0.00208	0.03975	0.00296	0.00164		0.06745	0.00461	0.0032	0.15461		0.02957	0.28801	0.01386	0.10824		0.01897	0.9608	0.00861	0.05155
14.58	0.04471	0.000626044	0.18796	0.03011		0.00014081	0.03895	0.00233	0.00236		0.06872	0.00622	0.00281	0.15461		0.0286	0.29218	0.01416	0.11064		0.01623	0.96049	0.00976	0.05011
14.61	0.0421	0.000313022	0.19203	0.02955		0.000316823	0.04239	0.00126	0.00136		0.07002	0.00715	0.00119	0.15405		0.03014	0.28967	0.0176	0.1075		0.01619	1.01061	0.01162	0.05095
14.64	0.04316	0.00259	0.19171	0.02799		0.00109	0.04221	0.000197561	0.0018		0.06625	0.00644	0.00885	0.17553		0.03119	0.29379	0.01331	0.11183		0.01669	1.04777	0.00877	0.05243
14.67	0.04495	0.00286	0.18986	0.02955		0.000739254	0.03801	0.00312	0.00164		0.06953	0.00358	0.00885	0.17553		0.0309	0.29262	0.01346	0.10938		0.01904	1.07621	0.00885	0.05043
14.7	0.04207	0.00233	0.18958	0.0313		0.00155	0.04266	0.00198	0.000958308		0.07107	0.00474	0.00782	0.19454		0.02665	0.29228	0.01684	0.11125		0.01559	1.10063	0.00822	0.05179
14.73	0.04738	0.000581326	0.1899	0.03007		0.00225	0.04065	0.00225	0.00208		0.06664	0.00689	0.00715	0.19813		0.03092	0.2928	0.01608	0.10913		0.01602	1.12657	0.00826	0.05207
14.76	0.04738	0.00148	0.19159	0.02915		0.00134	0.03926	0.00612	0.00116		0.0671	0.00827	0.01691	0.19526		0.02838	0.2897	0.01748	0.10876		0.01538	1.14655	0.01146	0.05283
14.79	0.04333	0.000223587	0.18816	0.02831		0.00102	0.04463	0.0083	0.00339		0.06889	0.00747	0.01015	0.19258		0.02897	0.29355	0.01489	0.11125		0.01524	1.16252	0.00905	0.05291
14.82	0.04562	0.0017	0.19246	0.0325		0.0018	0.03873	0.00865	0.000159718		0.06928	0.0072	0.01727	0.18408		0.02925	0.29166	0.01656	0.11021		0.01686	1.15912	0.00814	0.05103
14.85	0.04362	0.00246	0.19175	0.03051		0.0018	0.04315	0.01656	0.000399295		0.07104	0.00295	0.01316	0.18408		0.02835	0.29345	0.01641	0.10953		0.01517	1.15264	0.0126	0.05159
14.88	0.04657	0.00322	0.191	0.03262		0.000457633	0.04257	0.01987	0.000598943		0.07262	0.00572	0.01533	0.18072		0.02892	0.29187	0.0138	0.1122		0.01271	1.12795	0.00707	0.05199
14.91	0.04383	0.000626044	0.18444	0.02951		0.00296	0.03975	0.01612	0.0014		0.06949	0.00702	0.01004	0.17892		0.02892	0.29489	0.01766	0.11146		0.01464	1.11378	0.00897	0.05287
14.94	0.04305	0.00295	0.18476	0.03198		0.00275	0.04163	0.01478	0.000718731		0.06998	0.00644	0.0068	0.17848		0.02884	0.29094	0.01729	0.10931		0.01591	1.11172	0.00684	0.05039
14.97	0.0301	0.00246	0.17887	0.03083		0.000422431	0.04092	0.01249	0.00407		0.07195	0.00608	0.0081	0.17681		0.02876	0.29458	0.01714	0.11288		0.01626	1.10206	0.00834	0.05027
15	0.0244	0.00192	0.18456	0.02903		0.00151	0.04248	0.02406	0.00371		0.07026	0.00577	0.01399	0.17553		0.02792	0.29273	0.01593	0.11054		0.01486	1.10407	0.00873	0.05486
15.03	0.00817	0.00608	0.17729	0.02727		0.00229	0.03966	0.02406	0.00371		0.07199	0.00805	0.0126	0.17565		0.02881	0.29049	0.0148	0.11417		0.01662	1.1043	0.00668	0.05147
15.06	0.00623	0.00241	0.16409	0.02835		0.000528038	0.04297	0.02916	0.00771		0.07343	0.00827	0.01079	0.1711		0.02697	0.29235	0.0145	0.11312		0.01785	1.09374	0.00814	0.05287
15.09	0.01662	0.00215	0.1522	0.02308		0.00222	0.04427	0.03746	0.00942		0.07107	0.00675	0.00956	0.17329		0.02846	0.29225	0.0193	0.11039		0.01662	1.09383	0.01138	0.05015
15.12	0.02144	0.0038	0.15319	0.02396		0.000316823	0.04123	0.05196	0.01286		0.07132	0.00751	0.00976	0.17285		0.0313	0.29132	0.0193	0.11039		0.01609	1.09495	0.01079	0.04608
15.15	0.0169	0.00608	0.15773	0.02048		0.000985671	0.04123	0.08622	0.01274		0.07058	0.00546	0.0096	0.1703		0.02922	0.29159	0.01866	0.1103		0.01626	1.10085	0.01114	0.05151
15.18	0.01901	0.00121	0.15461	0.01829		0.00194	0.03667	0.09669	0.01294		0.07234	0.00657	0.00846	0.16998		0.02998	0.29376	0.01754	0.1111		0.01545	1.09951	0.00676	0.05215
15.21	0.02482	0.00335	0.1556	0.02016		0.000880064	0.04485	0.14339	0.01769		0.07062	0.00362	0.00877	0.16786		0.02868	0.29376	0.01453	0.11232		0.01676	1.09298	0.01256	0.05223
15.24	0.0081	0.00724	0.15437	0.01801		0.000316823	0.04007	0.15453	0.01873		0.07269	0.00908	0.013	0.16842		0.03147	0.29218	0.01441	0.11294		0.01422	1.09754	0.01545	0.05075
15.27	0.02844	0.000939066	0.15718	0.02112		0.00282	0.0423	0.14841	0.01657		0.07143	0.00313	0.0111	0.16627		0.02827	0.29304	0.01517	0.11162		0.01559	1.16426	0.0149	0.05295
15.3	0.03077	0.00635	0.15718	0.02112		0.000844861	0.04561	0.14556	0.01757		0.07111	0.00617	0.00948	0.1695		0.03006	0.29173	0.0152	0.11119		0.01493	1.19427	0.00853	0.05047
15.33	0.02119	0.00429	0.15801	0.01665		0.00141	0.03931	0.15204	0.01421		0.07009	0.00854	0.00972	0.17102		0.02892	0.29366	0.01429	0.11334		0.01489	1.20733	0.00652	0.05043
15.36	0.03126	0.00519	0.15734	0.01881		0.00222	0.03689	0.15291	0.01757		0.07125	0.00827	0.01126	0.16766		0.02906	0.29077	0.01653	0.11251		0.01408	1.18743	0.00889	0.05151
15.39	0.0332	0.00613	0.15595	0.02208		0.00151	0.03957	0.15232	0.01641		0.07093	0.00747	0.00755	0.17146		0.02508	0.29331	0.01705	0.11497		0.01503	1.17101	0.00526	0.04839
15.42	0.02936	0.00353	0.15706	0.01984		0.000704051	0.04065	0.14793	0.01701		0.07048	0.00751	0.01221	0.17074		0.03147	0.29111	0.01468	0.11282		0.0169	1.16314	0.00723	0.04999
15.45	0.03408	0.00188	0.15939	0.01949		0.00141	0.03899	0.17279	0.01793		0.07188	0.00586	0.00956	0.17082		0.03019	0.29084	0.01802	0.11285		0.01567	1.15192	0.00751	0.0561
15.48	0.02932	0.00474	0.15789	0.01949		0.00148	0.04633	0.1861	0.01817		0.07248	0.00644	0.00964	0.16663		0.03063	0.29132	0.01608	0.11451		0.01457	1.15532	0.0064	0.04911
15.51	0.02425	0.00617	0.15473	0.0212		0.00359	0.04114	0.18914	0.02272		0.07065	0.00733	0.00743	0.15644		0.02832	0.29039	0.01474	0.1134		0.01211	1.14745	0.00593	0.05191
15.54	0.02323	0.00791	0.15595	0.02148		0.00123	0.04409	0.20487	0.02424		0.07065	0.00733	0.00743	0.15644		0.02854	0.29084	0.01441	0.11125		0.01338	1.14723	0.00873	0.0543
15.57	0.01926	0.00765	0.15884	0.01801		0.00292	0.03998	0.21661	0.02795		0.07336	0.00622	0.00842	0.07379		0.0296	0.29472	0.01808	0.11064		0.01369	1.13837	0.00419	0.05123
15.6	0.03006	0.00344	0.15916	0.01857		0.00264	0.0415	0.23261	0.03099		0.071	0.00689	0.00853	0.06333		0.02911	0.29149	0.01255	0.11392		0.01584	1.14181	0.00632	0.04911
15.63	0.04284	0.00344	0.15916	0.02316		0.00169	0.04114	0.24339	0.02815		0.06967	0.00751	0.00877	0.04855		0.03079	0.29293	0.01477	0.11205		0.01637	1.14119	0.00245	0.046
15.66	0.04284	0.00344	0.15722	0.02468		0.00028162	0.04494	0.24209	0.02903		0.07329	0.00622	0.00869	0.03805		0.02906	0.29348	0.01605	0.11285		0.01757	1.1356	0.00632	0.04592
15.69	0.04365	0.0047	0.15706	0.02747		0	0.03685	0.23988	0.02999		0.07139	0.00702	0.00842	0.02104		0.02914	0.29197	0.01456	0.11226		0.01816	1.14105	0.0019	0.04676
15.72	0.04647	0.0013	0.15592	0.02863		0.00225	0.0377	0.23889	0.03134		0.07139	0.00599	0.00782	0.00934		0.02759	0.29028	0.01374	0.11451		0.01588	1.13649	0.00213	0.04688
15.75	0.04678	0.000760196	0.15512	0.02783		0.000457633	0.04347	0.23502	0.02903		0.07354	0.00751	0.00506	0.01042		0.02992	0.29004	0.0166	0.1118		0.01299	1.13658	0.00273	0.04616
15.78	0.0445	0.00206	0.16093	0.02615		0.00151	0.04002	0.23806	0.02855		0.07224	0.00586	0.00861	0.01509		0.02925	0.29145	0.0186	0.11199		0.01686	1.13055	0.00411	0.04276
15.81	0.04471	0.000268304	0.15959	0.02484		0.000176013	0.03546	0.23688	0.02767		0.07329	0.0089	0.00664	0.01461		0.03247	0.29218	0.01511	0.11509		0.0119	1.16028	0.00288	0.0472
15.84	0.04622	0.00233	0.16034	0.02484		0.00014081	0.03832	0.23782	0.02623		0.07368	0.01145	0.0115	0.01242		0.03082	0.29011	0.01818	0.11441		0.01545	1.24775	0.00691	0.04628
15.87	0.04555	0.0038	0.16386	0.0222		0.00331	0.03694	0.23695	0.03107		0.07192	0.01207	0.00774	0.01565		0.02962	0.29149	0.01571	0.11232		0.01317	1.29698	0.00371	0.04372
15.9	0.04439	0.00554	0.16149	0.02815		0.00356	0.04154	0.23933	0.02947		0.07252	0.00841	0.00691	0.01206		0.02819	0.28949	0.01465	0.11521		0.01292	1.49177	0.0062	0.04867
15.93	0.04626	0.00532	0.19606	0.02791		0.000492836	0.03962	0.23609	0.02563		0.07308	0.00796	0.01509	0.01178		0.02957	0.28801	0.01748	0.11297		0.0126	1.5804	0.00115	0.0478
15.96	0.04436	0.00362	0.2057	0.02811		0.000422431	0.04087	0.23494	0.02883		0.07192	0.0102	0.00814	0.01417		0.02738	0.29025	0.01693	0.11165		0.0101	1.68866	0.00632	0.0476
15.99	0.04481	0.00161	0.20491	0.02516		0.00172	0.03975	0.23336	0.02791		0.07326	0.0127	0.0077	0.01457		0.02881	0.28987	0.01608	0.11171		0.01232	1.76249	0.00344	0.04696
16.02	0.04481	0.00161	0.20491	0.02516		0.00102	0.04069	0.23553	0.02655		0.06826	0.00666	0.01742	0.01362		0.02765	0.29084	0.01663	0.11279		0.01728	1.82818	0.0062	0.04756
16.05	0.04601	0.00201	0.2108	0.02516		0.00113	0.04315	0.23292	0.02887		0.07276	0.00903	0.01142	0.01026		0.0273	0.29049	0.01748	0.11647		0.02165	1.83811	0.0047	0.04907
16.08	0.04615	0.000402457	0.20862	0.02404		0.00201	0.04051	0.23356	0.02755		0.07153	0.01127	0.01339	0.01362		0.02941	0.28829	0.01274	0.1118		0.02014	1.79795	0.00198	0.04947
16.11	0.04506	0.00264	0.20894	0.02707		0.00215	0.03743	0.23569	0.03079		0.0722	0.00675	0.01663	0.0109		0.02846	0.28922	0.01568	0.11242		0.02309	1.78284	0.00861	0.0478
16.14	0.04333	0.000134152	0.20471	0.02536		0.00141	0.03895	0.23375	0.02743		0.07097	0.00662	0.01869	0.01098		0.02884	0.28887	0.01948	0.11352		0.02461	1.78185	0.00296	0.04915
16.17	0.04488	0.0038	0.20602	0.02536		0.00201	0.04508	0.23344	0.02647		0.07333	0.00966	0.01256	0.01134		0.02773	0.28829	0.0148	0.11168		0.01926	2.10923	0.00281	0.04971
16.2	0.05104	0.00107	0.20001	0.02559		0.00285	0.04257	0.22692	0.02715		0.07132	0.01015	0.01912	0.01062		0.02984	0.2908	0.01489	0.1134		0.01598	2.22456	0.0064	0.04883
16.23	0.05752	0.000804913	0.20183	0.02935		0.00134	0.04414	0.2236	0.02759		0.0728	0.00791	0.01964	0.0129		0.0287	0.28709	0.01973	0.11288		0.01436	2.28256	0.00407	0.04883
16.26	0.05749	4.47174e-05	0.19819	0.02979		0.00285	0.04007	0.17915	0.02096		0.07452	0.00984	0.01861	0.01278		0.02749	0.28609	0.01754	0.11408		0.01422	2.32432	0.00565	0.04867
16.29	0.06298	0.00747	0.1407	0.03721		0.00134	0.03716	0.16129	0.02208		0.07005	0.01534	0.01482	0.01066		0.03036	0.28464	0.01319	0.11288		0.01391	2.32776	0.00399	0.04931
16.32	0.06358	0.00385	0.11609	0.03602		0.00134	0.04114	0.09175	0.01793		0.06974	0.00729	0.0166	0.01142		0.02943	0.28688	0.01635	0.11266		0.01662	2.21973	0.00435	0.04847
16.35	0.05911	0.00832	0.09194	0.03602		0.000211215	0.04065	0.07353	0.02012		0.07364	0.01082	0.01707	0.0111		0.02916	0.28805	0.0148	0.11251		0.01774	2.16692	0.00514	0.05155
16.38	0.0621	0.0085	0.0855	0.03478		0.000246418	0.04096	0.05875	0.01222		0.07185	0.01757	0.01703	0.01306		0.02971	0.2865	0.0158	0.11454		0.01588	2.13307	0.00533	0.05091
16.41	0.05946	0.00957	0.08302	0.03506		0.00415	0.03998	0.06156	0.0135		0.06875	0.01252	0.0196	0.01186		0.02635	0.28767	0.01441	0.11193		0.01693	2.11858	0.00205	0.04812
16.44	0.05896	0.01033	0.07729	0.03466		0.000105608	0.04342	0.05923	0.01378		0.07245	0.01266	0.02473	0.01394		0.02591	0.28667	0.01501	0.11331		0.01415	2.10977	0.00462	0.05015
16.47	0.05995	0.00595	0.08531	0.03302		3.52026e-05	0.04964	0.06579	0.01178		0.07484	0.00957	0.02015	0.01445		0.0267	0.28901	0.01757	0.11263		0.01764	2.1044	0.0036	0.05219
16.5	0.06231	0.00639	0.08744	0.03198		0.00165	0.05138	0.06002	0.01326		0.0741	0.01015	0.0147	0.01154		0.02906	0.28898	0.01681	0.11432		0.0182	2.09613	0.00344	0.04768
16.53	0.05963	0.00689	0.0857	0.03394		0.000211215	0.04879	0.06136	0.01521		0.07227	0.00948	0.01683	0.01126		0.02789	0.28953	0.01377	0.11512		0.01816	2.068	0.000316097	0.04895
16.56	0.06255	0.01176	0.08527	0.0353		0.000915266	0.05286	0.05986	0.01581		0.07692	0.01422	0.02126	0.0119		0.02797	0.28987	0.0193	0.1122		0.01771	1.8242	0.00296	0.05139
16.59	0.06164	0.01435	0.08507	0.03654		0.00165	0.05066	0.05781	0.01557		0.07185	0.01324	0.02059	0.00918		0.02781	0.2864	0.01705	0.11346		0.01524	1.75122	0.00676	0.05135
16.62	0.06203	0.01431	0.08495	0.03614		0.00102	0.04865	0.04801	0.00775		0.07287	0.01033	0.01754	0.01078		0.028	0.29108	0.0141	0.11091		0.01876	1.22298	0.00324	0.04859
16.65	0.06326	0.01802	0.0876	0.03402		0.00285	0.04718	0.04133	0.01509		0.07329	0.01239	0.01225	0.01278		0.02694	0.28898	0.01596	0.11269		0.02235	0.71454	0.00861	0.05191
16.68	0.0628	0.02983	0.08843	0.04045		0.000809659	0.0512	0.03106	0.01226		0.07322	0.01306	0.01952	0.01106		0.02995	0.29004	0.01732	0.11116		0.02936	0.53209	0.0224	0.05634
16.71	0.06072	0.07441	0.09017	0.03638		0.000739254	0.05022	0.01573	0.01322		0.07157	0.0114	0.01782	0.01238		0.03017	0.2898	0.01559	0.11208		0.03126	0.33927	0.06298	0.06053
16.74	0.06453	0.50499	0.08467	0.04077		0.00204	0.05178	0.02185	0.0095		0.07357	0.00729	0.02047	0.01162		0.02719	0.28702	0.01836	0.1138		0.03819	0.28078	0.09384	0.05802
16.77	0.06104	0.7525	0.08112	0.03977		0.000668848	0.05183	0.00727	0.0089		0.0754	0.01337	0.01612	0.01214		0.027	0.28712	0.01343	0.11156		0.03971	0.25458	0.11198	0.05646
16.8	0.06315	0.78958	0.07353	0.03562		0.000739254	0.05357	0.0081	0.00707		0.07107	0.0131	0.01782	0.01178		0.02708	0.28581	0.01672	0.1111		0.03594	0.28141	0.14722	0.0567
16.83	0.06132	0.764	0.06247	0.0345		0.00341	0.05317	0.00877	0.00902		0.06907	0.01561	0.0198	0.00803		0.03008	0.28953	0.01732	0.1099		0.03605	0.27188	0.16465	0.06197
16.86	0.06308	0.76252	0.05006	0.03366		0	0.05326	0.01075	0.00667		0.07371	0.00894	0.01881	0.01366		0.02583	0.28949	0.01435	0.1146		0.04453	0.27188	0.16465	0.06197
16.89	0.03401	0.82115	0.05006	0.03366		0.000422431	0.05134	0.00798	0.00575		0.07357	0.01248	0.02236	0.01334		0.0287	0.28647	0.01644	0.1126		0.04161	0.21616	0.15998	0.06069
16.92	0.03812	0.89591	0.03564	0.03634		0.000739254	0.05058	0.00877	0.00595		0.07378	0.01248	0.02236	0.01122		0.02892	0.29176	0.01395	0.1126		0.03288	0.18884	0.16271	0.06493
16.95	0.03784	0.98459	0.03374	0.0329		0.000880064	0.05236	0.01454	0.00579		0.0728	0.01279	0.01312	0.01154		0.03114	0.2908	0.01742	0.11355		0.03024	0.14099	0.16473	0.06181
16.98	0.03939	1.07353	0.0256	0.0347		0.00268	0.05066	0.01126	0.00615		0.0753	0.01422	0.01972	0.01126		0.02692	0.29053	0.01459	0.11355		0.03643	0.11331	0.15805	0.06105
17.01	0.03858	1.15098	0.02525	0.0343		0.00282	0.05214	0.01237	0.00547		0.07294	0.01002	0.01814	0.00946		0.02732	0.29097	0.01708	0.11395		0.0402	0.09391	0.15556	0.06205
17.04	0.03936	1.2249	0.0275	0.0315		3.52026e-05	0.0499	0.00838	0.00499		0.07688	0.01198	0.01454	0.01126		0.02841	0.29104	0.01629	0.11395		0.04548	0.06976	0.15781	0.06237
17.07	0.03654	1.32851	0.02284	0.03055		0.00306	0.05617	0.0098	0.00755		0.0734	0.01073	0.01976	0.0135		0.02887	0.28547	0.01887	0.1115		0.03351	0.06131	0.15572	0.0565
17.1	0.03682	1.46365	0.02066	0.03246		0	0.05303	0.01272	0.00687		0.06967	0.01364	0.01359	0.00986		0.02868	0.29032	0.01249	0.11275		0.0332	0.05974	0.16599	0.06461
17.13	0.03587	1.5436	0.03125	0.03118		0.000563241	0.05125	0.0117	0.00347		0.07107	0.00979	0.0147	0.01581		0.02981	0.28599	0.01775	0.11417		0.03489	0.05675	0.16947	0.06041
17.16	0.03851	1.51194	0.02568	0.03402		0.000774456	0.04964	0.01213	0.00711		0.07224	0.01355	0.0226	0.00942		0.02822	0.29238	0.01547	0.11423		0.03316	0.05965	0.17812	0.06049
17.19	0.03929	1.57137	0.02833	0.03402		0.000105608	0.04812	0.01091	0.00399		0.0728	0.00975	0.01794	0.01026		0.02884	0.28437	0.01681	0.11097		0.03443	0.06037	0.18168	0.05993
17.22	0.03988	1.58693	0.02616	0.03334		0.00176	0.05138	0.00885	0.00439		0.07343	0.01579	0.02209	0.01202		0.02892	0.28967	0.01745	0.11343		0.0346	0.06395	0.191	0.06297
17.25	0.04126	1.65253	0.02513	0.02731		0.00285	0.05044	0.01047	0.00327		0.07357	0.01203	0.01577	0.01238		0.027	0.28877	0.01705	0.11288		0.03284	0.06435	0.1908	0.06117
17.28	0.04196	1.70414	0.02481	0.03374		0.00123	0.04946	0.00893	0.00579		0.07484	0.00868	0.01505	0.01525		0.02697	0.29156	0.01529	0.11328		0.02876	0.06345	0.20321	0.06381
17.31	0.03992	1.76441	0.02541	0.03306		0.00401	0.0516	0.00478	0.00515		0.07231	0.01091	0.01505	0.01158		0.03144	0.29152	0.01435	0.11306		0.03309	0.06761	0.19815	0.06361
17.34	0.03943	1.8462	0.0256	0.03226		0.00278	0.05277	0.00925	0.00399		0.07562	0.01328	0.02134	0.01254		0.02762	0.28482	0.01769	0.11156		0.03253	0.06833	0.19361	0.06145
17.37	0.04175	1.86239	0.02825	0.02891		0.00574	0.05008	0.00605	0.00631		0.07062	0.00818	0.01786	0.01094		0.02822	0.28805	0.01498	0.11518		0.03365	0.06708	0.19551	0.06245
17.4	0.03929	1.87531	0.02418	0.03178		0	0.04834	0.00711	0.00803		0.07178	0.01051	0.01482	0.01242		0.03103	0.28819	0.0197	0.11275		0.03358	0.06958	0.19586	0.06425
17.43	0.0395	1.82022	0.02189	0.03222		0.00359	0.04686	0.00608	0.000998238		0.0747	0.01113	0.01893	0.01202		0.02873	0.28795	0.01772	0.11039		0.03995	0.06779	0.19574	0.05894
17.46	0.04003	1.8035	0.0228	0.03126		0.00151	0.05227	0.00486	0.00823		0.07357	0.01158	0.01592	0.0139		0.02968	0.29073	0.0159	0.11309		0.03728	0.0643	0.19847	0.06205
17.49	0.03753	1.79089	0.01814	0.03003		0.00116	0.04964	0.00502	0.00611		0.07407	0.01601	0.01802	0.0125		0.02754	0.29145	0.01313	0.11444		0.0313	0.05898	0.19254	0.06473
17.52	0.04105	1.77376	0.0192	0.02775		0.00257	0.0546	0.00814	0.00543		0.07438	0.01623	0.02434	0.00998		0.02629	0.29087	0.01869	0.11352		0.02851	0.05943	0.19551	0.06177
17.55	0.04147	1.76808	0.01857	0.03162		0.00014081	0.05013	0.00403	0.00355		0.07259	0.00885	0.01644	0.01162		0.02925	0.29015	0.01593	0.11217		0.03707	0.05438	0.19314	0.06257
17.58	0.03658	1.76017	0.0192	0.03091		0.00014081	0.05169	0.01284	0.00487		0.07495	0.01203	0.01794	0.01525		0.02835	0.28905	0.01541	0.11487		0.03045	0.05782	0.19408	0.06069
17.61	0.03995	1.5948	0.01482	0.03063		0.00377	0.04937	0.0047	0.00431		0.07227	0.01087	0.01596	0.0125		0.02846	0.29139	0.01565	0.11217		0.03446	0.05688	0.19902	0.06209
17.64	0.03517	1.16028	0.02272	0.02987		0.000668848	0.04664	0.0064	0.00655		0.07558	0.01069	0.01098	0.01258		0.02954	0.29101	0.01708	0.11282		0.03045	0.05657	0.1897	0.06349
17.67	0.0326	0.61339	0.02126	0.03246		0.00299	0.047	0.01008	0.00747		0.07459	0.0135	0.01418	0.0111		0.03057	0.2886	0.01477	0.11337		0.03443	0.05684	0.19238	0.06401
17.7	0.02718	0.39047	0.02572	0.03003		0.00236	0.04982	0.01008	0.00655		0.07498	0.01382	0.01418	0.01402		0.027	0.28846	0.01483	0.11334		0.02953	0.05943	0.19073	0.06241
17.73	0.02158	0.18312	0.03019	0.0315		0.00405	0.04973	0.01229	0.00531		0.07058	0.01346	0.00656	0.0103		0.02738	0.28626	0.01951	0.11494		0.03158	0.05447	0.19424	0.06193
17.76	0.02183	0.12306	0.04516	0.02727		0.00232	0.05026	0.00751	0.00507		0.07371	0.01444	0.000316097	0.01429		0.02746	0.28543	0.01571	0.11205		0.02915	0.05733	0.19171	0.06173
17.79	0.02626	0.10205	0.06867	0.03206		0.00542	0.1795	0.01015	0.00775		0.07491	0.01476	0.00557	0.0095		0.02746	0.29022	0.01711	0.11331		0.03112	0.05827	0.19029	0.06277
17.82	0.0263	0.10728	0.08637	0.03318		0.00317	0.35143	0.00605	0.00795		0.07164	0.01395	0.00913	0.00168		0.02789	0.28784	0.01346	0.11426		0.03376	0.05742	0.19199	0.06201
17.85	0.01915	0.08322	0.12126	0.03697		0.00451	0.49609	0.01059	0.0087		0.07227	0.01395	0.00174	0.01421		0.03003	0.28729	0.01891	0.11033		0.03165	0.05849	0.19065	0.06397
17.88	0.02531	0.06243	0.13442	0.03781		0.01802	1.04889	0.00257	0.01086		0.06995	0.01757	0.0077	0.04197		0.03214	0.28592	0.01559	0.11411		0.03517	0.06108	0.19321	0.06588
17.91	0.01718	0.04141	0.1445	0.04041		0.02168	1.20665	0.00138	0.01166		0.07132	0.01865	0.00826	0.07726		0.02903	0.28705	0.01863	0.11254		0.03274	0.06126	0.19507	0.06497
17.94	0.01211	0.03457	0.14588	0.04268		0.01922	1.28706	0.00782	0.00551		0.07276	0.01458	0.00877	0.1031		0.02757	0.28623	0.01884	0.11515		0.02883	0.06108	0.19266	0.06457
17.97	0.00827	0.01802	0.1439	0.04021		0.01894	1.61224	0.00221	0.00415		0.074	0.01176	0.00865	0.12322		0.02757	0.28488	0.01726	0.11576		0.03218	0.06077	0.19128	0.06417
18	0.01598	0.008	0.14047	0.04029		0.01672	1.75914	0.00952	0.01402		0.07259	0.01485	0.0115	0.12949		0.02586	0.28654	0.01605	0.11586		0.03105	0.06055	0.19254	0.06165
18.03	0.01461	0.01346	0.14382	0.03741		0.01274	1.6769	0.00747	0.03442		0.07188	0.01668	0.00371	0.12494		0.02757	0.28654	0.0155	0.11193		0.0345	0.05912	0.19768	0.06377
18.06	0.01253	0.00568	0.14928	0.03654		0.0144	1.77412	0.00988	0.1142		0.07248	0.01485	0.00498	0.12698		0.02684	0.28574	0.01653	0.11343		0.03249	0.05728	0.19017	0.0658
18.09	0.01288	0.00791	0.15963	0.03861		0.01771	1.80551	0.01256	0.14359		0.07463	0.01324	0.00624	0.12095		0.028	0.28791	0.01517	0.11669		0.03404	0.06175	0.19005	0.06257
18.12	0.00303	0.00796	0.18982	0.04053		0.01746	1.91154	0.01197	0.13776		0.07312	0.01373	0.00399	0.12538		0.02914	0.28526	0.01836	0.11205		0.03045	0.06287	0.19096	0.06305
18.15	0.00792	0.0034	0.1914	0.03873		0.01728	2.09385	0.01426	0.12638		0.06893	0.0165	0.00233	0.12622		0.02857	0.28482	0.01875	0.11404		0.03042	0.06591	0.19211	0.06465
18.18	0.0062	0.00635	0.19969	0.04268		0.02088	2.26257	0.01505	0.10661		0.0754	0.0212	0.00881	0.12083		0.02824	0.28977	0.01881	0.1138		0.03221	0.05773	0.19424	0.06433
18.21	0.000739254	0.00876	0.2106	0.04133		0.01975	2.40611	0.01075	0.10246		0.0747	0.01985	0.00237	0.12198		0.02805	0.28784	0.01915	0.10984		0.03052	0.06256	0.19298	0.06505
18.24	0.00299	0.00501	0.21973	0.03889		0.02151	2.43535	0.01071	0.09491		0.07146	0.02737	0.00537	0.12123		0.02916	0.2874	0.01951	0.11125		0.03365	0.06153	0.19713	0.06576
18.27	0.00285	0.0055	0.22158	0.04053		0.0226	2.32361	0.01569	0.09499		0.0728	0.03403	0.00577	0.12087		0.02998	0.28684	0.01638	0.11365		0.03059	0.06399	0.19416	0.06109
18.3	0.0026	0.00398	0.21795	0.04113		0.02172	2.27737	0.0147	0.09359		0.07308	0.05259	0.00767	0.1352		0.02662	0.28801	0.01799	0.11515		0.03306	0.0593	0.19199	0.06628
18.33	0.00549	0.00742	0.21973	0.04097		0.02123	2.22447	0.01312	0.09276		0.07519	0.05169	0.01328	0.18048		0.02824	0.28464	0.01833	0.11497		0.03284	0.06296	0.18776	0.06141
18.36	0.00662	0.00975	0.21862	0.03969		0.01968	2.1146	0.01268	0.08944		0.0728	0.05058	0.01229	0.18671		0.02808	0.28378	0.01714	0.11365		0.03179	0.06234	0.19025	0.06628
18.39	0.00525	0.00313	0.22309	0.04312		0.02042	1.2596	0.01304	0.08932		0.07632	0.04829	0.00881	0.20683		0.02895	0.28822	0.0148	0.11481		0.03225	0.06091	0.1912	0.06317
18.42	0.00106	0.00608	0.22004	0.03833		0.02436	0.94081	0.01407	0.09252		0.07452	0.04888	0.00767	0.21762		0.02973	0.28578	0.01635	0.11521		0.0332	0.06395	0.18946	0.06161
18.45	0.000880064	0.000983783	0.21933	0.03358		0.03073	0.74311	0.00909	0.08577		0.074	0.0495	0.01411	0.23275		0.02857	0.2877	0.01957	0.115		0.03108	0.06395	0.19397	0.06073
18.48	0.01355	0.00224	0.22676	0.03721		0.03379	0.36445	0.00656	0.00759		0.07297	0.05008	0.01426	0.24289		0.02938	0.28581	0.01395	0.11297		0.02904	0.06269	0.19132	0.06209
18.51	0.00658	0.00125	0.23336	0.03498		0.03749	0.26942	0.00344	0.000878449		0.07294	0.05008	0.01426	0.26086		0.02849	0.28705	0.01751	0.11481		0.03059	0.06319	0.19231	0.06061
18.54	0.00352	0.00165	0.24162	0.03606		0.04238	0.19926	0.0013	0.00719		0.07283	0.04914	0.01098	0.30658		0.02629	0.28705	0.01751	0.11239		0.03232	0.06395	0.19029	0.06445
18.57	0.0037	0.00434	0.27437	0.03374		0.037	0.11783	0.00976	0.01318		0.07072	0.06019	0.01217	0.32079		0.03052	0.28464	0.01514	0.11484		0.03133	0.0698	0.19092	0.06413
18.6	0.01038	0.00805	0.29346	0.03035		0.03918	0.08617	0.01268	0.01697		0.06924	0.05965	0.00853	0.31516		0.02678	0.29159	0.01535	0.11334		0.02904	0.06332	0.19523	0.06381
18.63	0.00546	0.00219	0.31396	0.02839		0.03812	0.09838	0.02944	0.01402		0.07452	0.07401	0.01213	0.29899		0.02941	0.28674	0.01663	0.11193		0.0327	0.06202	0.19037	0.06381
18.66	0.00919	0.00478	0.35407	0.02296		0.03967	0.09744	0.02311	0.01441		0.07329	0.08657	0.00703	0.29029		0.02562	0.28636	0.01538	0.11386		0.03137	0.06229	0.19132	0.06209
18.69	0.01915	0.00631	0.38402	0.02296		0.03724	0.09824	0.02659	0.01857		0.07378	0.09525	0.00703	0.29029		0.02635	0.28819	0.01745	0.11331		0.0346	0.0656	0.19128	0.06213
18.72	0.03622	0.00729	0.36683	0.02751		0.03819	0.10276	0.02501	0.02116		0.07456	0.09771	0.00767	0.2855		0.02781	0.28396	0.01663	0.1138		0.0321	0.06149	0.18883	0.06249
18.75	0.07378	0.0017	0.40196	0.023		0.03827	0.09623	0.02442	0.01917		0.07695	0.09248	0.01015	0.28925		0.02935	0.28344	0.01678	0.1134		0.03172	0.06654	0.19195	0.06353
18.78	0.07632	0.00362	0.48331	0.01949		0.04217	0.08876	0.02414	0.01354		0.07382	0.09239	0.01091	0.28374		0.02819	0.28554	0.01474	0.11494		0.02873	0.06301	0.19274	0.0652
18.81	0.09132	0.00572	0.4698	0.01565		0.04576	0.07347	0.02766	0.01481		0.0759	0.09324	0.01264	0.28035		0.02632	0.28344	0.01714	0.11481		0.02936	0.06551	0.19266	0.06668
18.84	0.09117	0.00604	0.46138	0.0129		0.04752	0.0554	0.02331	0.01449		0.07421	0.09543	0.01154	0.28366		0.02786	0.28929	0.01784	0.1138		0.03027	0.0643	0.18816	0.06429
18.87	0.09582	0.01243	0.45878	0.01414		0.04284	0.04789	0.02786	0.0133		0.07586	0.09851	0.01221	0.27835		0.02889	0.28482	0.01818	0.11346		0.03077	0.0635	0.19211	0.06389
18.9	0.11367	0.01033	0.44921	0.01402		0.0395	0.04566	0.02825	0.01561		0.07181	0.09373	0.00415	0.27723		0.02805	0.28629	0.0183	0.11386		0.02989	0.06265	0.19408	0.06161
18.93	0.12965	0.00684	0.44613	0.01677		0.03672	0.04025	0.02742	0.01909		0.0722	0.09547	0.01158	0.27883		0.02805	0.28629	0.01675	0.11257		0.03334	0.06439	0.19167	0.06337
18.96	0.16109	0.00438	0.44167	0.01913		0.03992	0.03998	0.03291	0.01821		0.0747	0.09534	0.01249	0.27603		0.02792	0.28829	0.01577	0.11223		0.02939	0.06354	0.19171	0.06568
18.99	0.18147	0.00528	0.43448	0.01378		0.03897	0.04597	0.02845	0.01949		0.07576	0.11671	0.00984	0.27755		0.02838	0.2919	0.01413	0.11328		0.03168	0.06766	0.19238	0.06409
19.02	0.20101	0.00653	0.44131	0.01242		0.0402	0.04387	0.03876	0.01681		0.07424	0.16693	0.01177	0.27244		0.02654	0.28898	0.0183	0.11076		0.03052	0.06591	0.18974	0.06017
19.05	0.22139	0.00845	0.45273	0.01797		0.04052	0.04145	0.04915	0.02248		0.07674	0.23258	0.0132	0.27048		0.0293	0.28932	0.01468	0.11257		0.03306	0.06466	0.19175	0.06265
19.08	0.29394	0.00635	0.47166	0.01386		0.04235	0.04145	0.04915	0.02248		0.07657	0.25811	0.01367	0.26825		0.02678	0.28891	0.01675	0.11094		0.03207	0.06717	0.19061	0.06197
19.11	0.28384	0.00684	0.50461	0.01501		0.04495	0.00751	0.08136	0.02072		0.07424	0.29652	0.0158	0.26385		0.02724	0.29039	0.01398	0.11177		0.02873	0.06408	0.19527	0.06129
19.14	0.28644	0.00997	0.52654	0.01206		0.05231	0.00684	0.10242	0.01973		0.0734	0.32112	0.01648	0.25635		0.02619	0.29393	0.01486	0.11386		0.03024	0.0681	0.18855	0.06193
19.17	0.29366	0.00765	0.54993	0.01286		0.05759	0.00197	0.09977	0.01761		0.07364	0.31253	0.01075	0.25403		0.02776	0.28963	0.01459	0.11552		0.03288	0.06815	0.18974	0.06401
19.2	0.39568	0.00774	0.60564	0.01078		0.05555	0.00179	0.09957	0.01501		0.07069	0.30815	0.01498	0.25267		0.02749	0.28939	0.01839	0.11116		0.02918	0.06694	0.19408	0.06429
19.23	0.4753	0.0076	0.64105	0.00966		0.05984	0.000939066	0.1004	0.01681		0.07041	0.30193	0.01253	0.25056		0.02851	0.28819	0.01495	0.1134		0.032	0.06793	0.18662	0.06173
19.26	0.53744	0.00698	0.64172	0.00535		0.05414	0.00224	0.09345	0.01154		0.07252	0.30314	0.01403	0.25407		0.02781	0.29228	0.01438	0.11067		0.03126	0.06359	0.19479	0.06357
19.29	0.60291	0.00966	0.61809	0.00771		0.05597	0.00326	0.09716	0.0137		0.07153	0.30081	0.01731	0.24672		0.02781	0.28722	0.01769	0.1126		0.03453	0.06582	0.19167	0.06121
19.32	0.75478	0.00653	0.58111	0.00759		0.05847	0.00197	0.09483	0.00966		0.07167	0.29885	0.01375	0.2478		0.02781	0.29321	0.01845	0.11463		0.02922	0.06529	0.19191	0.06584
19.35	0.742	0.01234	0.57194	0.00759		0.06115	0.00259	0.09661	0.01034		0.07502	0.3014	0.01091	0.24828		0.02906	0.2908	0.01368	0.11383		0.03284	0.06645	0.19025	0.0652
19.38	0.73021	0.00809	0.56842	0.01058		0.05833	0.00474	0.10415	0.01226		0.07181	0.29764	0.00652	0.2504		0.02773	0.29183	0.0166	0.11257		0.03049	0.06426	0.19705	0.05965
19.41	0.72443	0.00675	0.56858	0.01314		0.05921	0.000670761	0.10123	0.01425		0.06917	0.29308	0.00486	0.2468		0.02694	0.28874	0.0169	0.11361		0.03249	0.06855	0.18851	0.06117
19.44	0.71792	0.01212	0.57166	0.0097		0.0502	0.00309	0.13916	0.01386		0.06949	0.29795	0.00593	0.24856		0.02751	0.29028	0.01714	0.11506		0.03165	0.06927	0.19148	0.06057
19.47	0.70518	0.01046	0.56771	0.01302		0.05537	0.00179	0.18025	0.01789		0.06974	0.29482	0.00672	0.24457		0.02811	0.29362	0.01748	0.11506		0.03214	0.06591	0.1897	0.06373
19.5	0.70053	0.00881	0.56925	0.01062		0.0572	0.00197	0.19772	0.01681		0.06639	0.29017	0.0019	0.24097		0.02394	0.29097	0.01675	0.11165		0.02894	0.06216	0.18942	0.06201
19.53	0.69465	0.00854	0.56664	0.01525		0.06938	0.00228	0.19843	0.02108		0.0697	0.2946	0.00411	0.12374		0.02751	0.29073	0.01544	0.11263		0.02654	0.06649	0.19076	0.06313
19.56	0.69331	0.00416	0.56585	0.01118		0.05495	0.00465	0.21692	0.02212		0.07009	0.29634	0.00727	0.03294		0.02832	0.28977	0.01696	0.11401		0.03126	0.069	0.19357	0.06393
19.59	0.69127	0.00796	0.58194	0.01122		0.05661	0.00407	0.2142	0.02388		0.07192	0.30144	0.00818	0.00615		0.02767	0.29042	0.0155	0.11404		0.03073	0.06837	0.18974	0.06121
19.62	0.71433	0.00787	0.59426	0.01633		0.05692	0.00416	0.21376	0.0224		0.06731	0.31633	0.00316	0.02048		0.02738	0.29152	0.01623	0.11506		0.03052	0.06395	0.19381	0.05726
19.65	0.74485	0.00783	0.62259	0.01425		0.0558	0.00599	0.21487	0.0212		0.06857	0.33314	0.00822	0.0337		0.02827	0.28705	0.01854	0.11607		0.03126	0.06372	0.1882	0.06293
19.68	0.75615	0.00537	0.63449	0.00894		0.0571	0.00791	0.21301	0.02216		0.07037	0.37004	0.00802	0.03737		0.02805	0.28619	0.01705	0.11524		0.03186	0.06761	0.19258	0.06505
19.71	0.75921	0.01029	0.63622	0.01358		0.05147	0.00827	0.21329	0.0228		0.06717	0.36235	0.01415	0.04125		0.02998	0.28767	0.01705	0.11242		0.02788	0.06936	0.1893	0.06532
19.74	0.7432	0.01087	0.62737	0.00918		0.05446	0.0042	0.21376	0.02068		0.06889	0.35532	0.02584	0.03985		0.03044	0.28922	0.01787	0.11736		0.02827	0.06757	0.19246	0.06097
19.77	0.74291	0.00818	0.62666	0.01338		0.0583	0.00554	0.21273	0.02256		0.06798	0.35354	0.03924	0.04013		0.02827	0.28801	0.01802	0.11444		0.0301	0.06708	0.19349	0.06053
19.8	0.73612	0.01279	0.6171	0.0131		0.05594	0.00478	0.21005	0.02292		0.06942	0.35121	0.07112	0.0478		0.02851	0.29066	0.01568	0.1157		0.03288	0.06734	0.1899	0.06497
19.83	0.7344	0.00765	0.62224	0.01186		0.05787	0.00233	0.21013	0.02264		0.07048	0.35063	0.11056	0.04971		0.02721	0.28932	0.0172	0.11586		0.03288	0.06524	0.19274	0.06289
19.86	0.73161	0.00805	0.61995	0.00839		0.06632	0.000983783	0.20886	0.0228		0.06917	0.34862	0.15264	0.05674		0.02851	0.28788	0.01429	0.11543		0.03394	0.07182	0.18891	0.06005
19.89	0.73239	0.00863	0.61825	0.0105		0.07466	0.00756	0.21076	0.0234		0.06674	0.33932	0.16702	0.05478		0.03011	0.28846	0.01863	0.11414		0.02133	0.17954	0.18859	0.06045
19.92	0.7313	0.0089	0.61615	0.01226		0.07368	0.00841	0.21823	0.01829		0.06826	0.3365	0.2189	0.06053		0.02892	0.28585	0.01729	0.11457		0.0175	0.40858	0.19179	0.06421
19.95	0.72665	0.01207	0.61623	0.00763		0.06967	0.00639	0.24237	0.01585		0.07171	0.3365	0.2189	0.05949		0.02765	0.28822	0.01553	0.11291		0.01236	0.53692	0.19021	0.06325
19.98	0.72391	0.0085	0.61544	0.0141		0.0715	0.00197	0.25165	0.01781		0.06776	0.32885	0.21297	0.06888		0.0274	0.28881	0.01505	0.11598		0.01236	0.62631	0.18717	0.05993
20.01	0.6805	0.00581	0.61702	0.01302		0.06333	0.00675	0.26924	0.01629		0.06801	0.33073	0.21427	0.07323		0.02575	0.28678	0.01672	0.11709		0.01095	0.66826	0.18831	0.06453
20.04	0.53254	0.00975	0.6152	0.01513		0.064	0.00908	0.27943	0.01366		0.07033	0.32796	0.21206	0.07183		0.02486	0.28636	0.01811	0.11331		0.01229	0.64487	0.15509	0.06177
20.07	0.35421	0.00631	0.61809	0.02004		0.06333	0.00908	0.29081	0.01689		0.06741	0.32738	0.2123	0.07271		0.0267	0.28612	0.01748	0.11343		0.01211	0.63794	0.13948	0.06325
20.1	0.27328	0.00827	0.6205	0.01637		0.06115	0.00698	0.29749	0.01829		0.0665	0.32277	0.2304	0.07076		0.02881	0.28616	0.0162	0.11681		0.01193	0.63485	0.10431	0.05738
20.13	0.17485	0.00559	0.60892	0.02212		0.06713	0.00666	0.29124	0.02224		0.0665	0.32277	0.2304	0.06988		0.02651	0.28592	0.01824	0.11752		0.01345	0.63257	0.09692	0.05794
20.16	0.10899	0.00568	0.56747	0.01821		0.06826	0.01064	0.28725	0.01969		0.07213	0.32192	0.25426	0.0686		0.02762	0.28887	0.01492	0.11325		0.01148	0.62716	0.08878	0.05961
20.19	0.07966	0.000357739	0.53784	0.02144		0.06329	0.00711	0.28777	0.02148		0.06678	0.32442	0.27271	0.06748		0.02713	0.28526	0.01921	0.11933		0.01229	0.62654	0.08997	0.0557
20.22	0.02404	0.0059	0.32439	0.01697		0.05826	0.00939	0.28694	0.02144		0.06692	0.32009	0.29697	0.07179		0.02784	0.28605	0.01605	0.11626		0.01292	0.62823	0.08902	0.05674
20.25	0.00838	0.00286	0.27702	0.01669		0.06998	0.00456	0.28417	0.02136		0.06935	0.31503	0.31373	0.07271		0.02627	0.28605	0.01596	0.11672		0.01503	0.62636	0.09052	0.06017
20.28	0	0.00568	0.23577	0.01489		0.06998	0.00577	0.2835	0.02104		0.07209	0.31401	0.34257	0.07171		0.02865	0.28537	0.01848	0.11567		0.01063	0.62278	0.08957	0.05702
20.31	0.00493	0.00322	0.22858	0.02264		0.06924	0.01221	0.27698	0.02404		0.06854	0.31401	0.37442	0.06732		0.02759	0.28633	0.01796	0.11669		0.01236	0.62126	0.08906	0.05686
20.34	0.01236	0.00698	0.23182	0.01977		0.07822	0.00778	0.27603	0.0234		0.07026	0.31114	0.35992	0.07171		0.02735	0.28767	0.01848	0.11561		0.01359	0.62171	0.09187	0.0557
20.37	0.02609	0.000626044	0.23435	0.0214		0.08276	0.00935	0.27639	0.02216		0.07097	0.31137	0.36055	0.07359		0.0296	0.2866	0.01684	0.11758		0.01391	0.62171	0.09333	0.05622
20.4	0.03499	0.00201	0.2319	0.02152		0.07488	0.00899	0.2869	0.02028		0.06903	0.3107	0.35454	0.07862		0.02516	0.28619	0.01593	0.11546		0.01299	0.62072	0.0908	0.05678
20.43	0.03742	0.00344	0.23589	0.0228		0.07396	0.01194	0.2997	0.01905		0.06889	0.30274	0.35288	0.0815		0.02686	0.28705	0.01784	0.11552		0.0163	0.61777	0.0906	0.05957
20.46	0.04594	0.0017	0.23771	0.01992		0.07459	0.00836	0.30156	0.01681		0.07181	0.30909	0.37817	0.07958		0.02941	0.28705	0.01672	0.11807		0.01436	0.61746	0.09534	0.06133
20.49	0.04788	0.00326	0.23597	0.02647		0.07252	0.0085	0.29693	0.02156		0.06963	0.32335	0.3858	0.07527		0.02854	0.28457	0.01729	0.1177		0.012	0.62081	0.08898	0.05774
20.52	0.04854	0.00394	0.23482	0.02276		0.07202	0.01257	0.3061	0.01877		0.06886	0.364	0.36857	0.07227		0.02659	0.28788	0.01532	0.11678		0.01123	0.61947	0.0893	0.05774
20.55	0.04365	0.00608	0.23581	0.02488		0.08839	0.01064	0.3176	0.01941		0.07076	0.38605	0.34344	0.06724		0.02925	0.28509	0.01672	0.11807		0.01655	0.61513	0.08985	0.06033
20.58	0.04154	0.000939066	0.23956	0.02763		0.08991	0.01333	0.33415	0.01577		0.06974	0.41194	0.37169	0.07095		0.02713	0.28506	0.01891	0.1177		0.01299	0.61598	0.08942	0.06161
20.61	0.04143	0.00344	0.23857	0.02715		0.09593	0.01587	0.3464	0.01701		0.0709	0.40366	0.4014	0.06636		0.02686	0.28767	0.0169	0.11804		0.01454	0.6154	0.0891	0.06161
20.64	0.04752	0.00344	0.22957	0.02551		0.09755	0.01006	0.33842	0.01701		0.07086	0.39351	0.40445	0.0682		0.02973	0.28819	0.01751	0.11623		0.0126	0.61276	0.08776	0.0563
20.67	0.05016	0.00017887	0.23016	0.02743		0.09878	0.01789	0.33451	0.01797		0.07079	0.38895	0.40887	0.0682		0.02759	0.28464	0.01945	0.11527		0.00898	0.62081	0.08942	0.05842
20.7	0.0496	0.00264	0.2187	0.02711		0.10438	0.01315	0.33372	0.01641		0.07143	0.38591	0.40026	0.0672		0.0299	0.28454	0.01587	0.11472		0.01334	0.61151	0.08776	0.05558
20.73	0.04939	0.00183	0.20673	0.02571		0.098	0.00738	0.33036	0.01753		0.06685	0.36181	0.39781	0.0678		0.02954	0.28757	0.0159	0.11678		0.01313	0.61312	0.09341	0.05766
20.76	0.05104	0.00125	0.20045	0.02559		0.09469	0.01069	0.32681	0.0139		0.0716	0.34839	0.39342	0.07159		0.02797	0.28564	0.01927	0.11632		0.01475	0.6175	0.08882	0.05878
20.79	0.05421	0.00255	0.19464	0.02779		0.09635	0.00836	0.32609	0.01469		0.0691	0.12686	0.39809	0.07052		0.02646	0.28547	0.01617	0.11386		0.01454	0.61178	0.08191	0.0561
20.82	0.05404	0.00362	0.19385	0.02304		0.09572	0.00926	0.32677	0.01577		0.06759	0.09663	0.39338	0.0678		0.02697	0.28378	0.01763	0.11386		0.01426	0.61276	0.08207	0.05638
20.85	0.05305	0.00398	0.19076	0.02432		0.09389	0.01337	0.32274	0.01761		0.06868	0.07571	0.38999	0.0678		0.02786	0.2843	0.02015	0.11868		0.0131	0.62139	0.07721	0.05742
20.88	0.05136	0.00304	0.19547	0.02496		0.09258	0.01261	0.31847	0.01218		0.06864	0.06028	0.39161	0.0696		0.02835	0.28523	0.01666	0.11776		0.01391	0.63883	0.0682	0.05806
20.91	0.054	0.00192	0.19163	0.02675		0.09498	0.00805	0.32989	0.01741		0.06854	0.05679	0.395	0.06908		0.02589	0.28605	0.01884	0.12037		0.01162	0.65404	0.06267	0.05626
20.94	0.05812	0.00116	0.19428	0.02947		0.09621	0.01225	0.32297	0.01553		0.07086	0.0554	0.39398	0.07283		0.0277	0.28371	0.01693	0.11785		0.01387	0.67282	0.05437	0.05494
20.97	0.05713	0.00349	0.19539	0.02747		0.09357	0.00787	0.32009	0.01354		0.06872	0.058	0.39287	0.06876		0.02925	0.28475	0.01766	0.11828		0.01229	0.69853	0.05109	0.05542
21	0.05727	0.000357739	0.19551	0.03023		0.09019	0.01136	0.32119	0.00954		0.06703	0.05196	0.39287	0.06916		0.02778	0.28485	0.01277	0.11702		0.01056	0.72474	0.05073	0.05422
21.03	0.05794	0.000536609	0.1895	0.03198		0.09269	0.01051	0.32167	0.01585		0.06541	0.05303	0.37722	0.07012		0.02922	0.28358	0.01653	0.11681		0.01207	0.73502	0.05188	0.05482
21.06	0.05939	0.00233	0.18235	0.03214		0.08554	0.01172	0.32001	0.01322		0.06794	0.05388	0.36893	0.07171		0.02911	0.28199	0.01784	0.11748		0.01155	0.71731	0.05536	0.05482
21.09	0.06013	0.00742	0.17508	0.03446		0.07783	0.00948	0.32092	0.01825		0.06703	0.05102	0.32894	0.06868		0.02535	0.28523	0.02125	0.11635		0.00947	0.71387	0.05382	0.05271
21.12	0.06175	0.00478	0.15512	0.03326		0.05541	0.00993	0.32036	0.01561		0.06664	0.05375	0.25952	0.06888		0.02789	0.28323	0.01647	0.11727		0.00859	0.71257	0.05235	0.04927
21.15	0.0584	0.00724	0.15046	0.03322		0.04425	0.00483	0.32171	0.01869		0.06688	0.05299	0.22147	0.06572		0.02648	0.28406	0.01805	0.11444		0.01373	0.70694	0.04959	0.05223
21.18	0.0615	0.0059	0.13924	0.0333		0.01387	0.00617	0.31132	0.0222		0.0653	0.05514	0.20914	0.06225		0.02811	0.28086	0.01632	0.11705		0.01408	0.7077	0.0518	0.0549
21.21	0.06305	0.00492	0.12431	0.03821		0.00415	0.00206	0.2481	0.0222		0.06653	0.05169	0.20914	0.06225		0.0248	0.28502	0.01501	0.11798		0.01535	0.7047	0.05393	0.05375
21.24	0.06153	0.00935	0.11028	0.03598		0.000598443	0.00259	0.22285	0.02376		0.06914	0.05594	0.18796	0.06193		0.0267	0.28547	0.01386	0.11761		0.0175	0.70806	0.05141	0.05347
21.27	0.06294	0.00935	0.10554	0.03386		0.00155	0.00241	0.20922	0.02603		0.06565	0.05375	0.17682	0.06093		0.02684	0.28623	0.01635	0.11699		0.01253	0.73475	0.05121	0.05367
21.3	0.06308	0.00805	0.1117	0.03957		0.00922	0.00541	0.19681	0.02759		0.06889	0.05719	0.17753	0.06137		0.03025	0.28592	0.01656	0.11678		0.01186	0.78206	0.05508	0.05235
21.33	0.05932	0.0279	0.11158	0.03134		0.00922	0.00541	0.18828	0.02567		0.06921	0.05384	0.17413	0.06013		0.02943	0.28265	0.0172	0.11874		0.01288	0.91152	0.05417	0.05406
21.36	0.06224	0.04816	0.10961	0.03099		0.00482	0.00622	0.17389	0.02627		0.06618	0.05549	0.17962	0.06225		0.02453	0.28182	0.01918	0.11801		0.01549	1.02296	0.05362	0.04899
21.39	0.05699	0.04731	0.11506	0.0335		0.00634	0.00478	0.17172	0.02619		0.06812	0.05634	0.17962	0.06225		0.02922	0.28605	0.0165	0.11543		0.01545	1.1055	0.05642	0.05442
21.42	0.06175	0.047	0.11127	0.03035		0.01003	0.00206	0.17136	0.02488		0.06748	0.05192	0.17729	0.06233		0.02735	0.28513	0.01483	0.1185		0.01496	1.15858	0.05374	0.05171
21.45	0.06175	0.047	0.10984	0.03182		0.01169	0.00165	0.1731	0.02795		0.06882	0.05576	0.17856	0.05981		0.02846	0.28681	0.01523	0.11948		0.01134	1.26501	0.05113	0.05211
21.48	0.06044	0.04615	0.11233	0.03047		0.00834	0	0.17334	0.02376		0.06396	0.05487	0.17599	0.05989		0.02832	0.28671	0.01997	0.11942		0.01067	1.29649	0.05524	0.05542
21.51	0.05896	0.04785	0.11502	0.03542		0.00648	0.00152	0.17263	0.02388		0.06724	0.05693	0.17895	0.06117		0.02713	0.2876	0.01717	0.11613		0.01482	1.25428	0.04512	0.0555
21.54	0.06065	0.04642	0.11613	0.03338		0.00349	0.00425	0.16986	0.02112		0.06724	0.05612	0.17935	0.05926		0.02635	0.28248	0.02015	0.11902		0.01359	1.24055	0.04026	0.05518
21.57	0.05847	0.04472	0.11443	0.03107		0.000915266	0.00402	0.17184	0.0234		0.06787	0.05532	0.17524	0.05674		0.02819	0.28461	0.0162	0.11736		0.015	1.22517	0.03449	0.05219
21.6	0.05787	0.04579	0.11154	0.03186		0.00303	0.00335	0.17235	0.01577		0.06699	0.05245	0.17812	0.05323		0.02578	0.28413	0.01432	0.11924		0.01046	1.22226	0.03667	0.05299
21.63	0.05868	0.04655	0.11739	0.03478		0.00215	0.000760196	0.17362	0.01917		0.06784	0.05397	0.17536	0.05347		0.02673	0.2843	0.01924	0.11613		0.01433	1.21926	0.03355	0.05135
21.66	0.0577	0.04145	0.1147	0.03598		0.000105608	0.00434	0.17421	0.01685		0.0684	0.05411	0.17484	0.04644		0.03	0.28674	0.01833	0.11702		0.01197	1.21292	0.02956	0.04919
21.69	0.06083	0.04481	0.11632	0.03238		0.000528038	0.00559	0.16619	0.01893		0.06678	0.05469	0.17611	0.05119		0.02754	0.28433	0.01456	0.11767		0.01334	1.21385	0.02434	0.05131
21.72	0.06055	0.0601	0.10103	0.03298		0.00331	0.00698	0.172	0.01334		0.06896	0.05733	0.17528	0.04915		0.02575	0.28189	0.01854	0.11567		0.01538	1.20768	0.02402	0.04879
21.75	0.0596	0.14256	0.09001	0.02971		0.00412	0.00282	0.17717	0.01653		0.06819	0.0529	0.17705	0.05139		0.029	0.28144	0.01544	0.11838		0.01479	1.20531	0.01908	0.05087
21.78	0.06051	0.27555	0.07717	0.02787		0.00222	0.00349	0.17093	0.01398		0.06822	0.0576	0.16299	0.05303		0.028	0.28881	0.01793	0.11887		0.01457	1.20384	0.02351	0.04959
21.81	0.04249	0.40116	0.06504	0.02671		0.00591	0.0013	0.1701	0.01505		0.06791	0.05362	0.14394	0.04784		0.02841	0.28289	0.01617	0.11709		0.01405	1.19852	0.02221	0.05386
21.84	0.04101	0.63602	0.06235	0.02891		0.00546	0.00134	0.17682	0.01765		0.06724	0.05523	0.12988	0.05083		0.0274	0.28409	0.01769	0.11791		0.01623	1.19749	0.02746	0.05059
21.87	0.03862	0.74128	0.06409	0.02631		0.00282	0.000491892	0.16974	0.01725		0.06667	0.0533	0.11846	0.05191		0.02572	0.28526	0.01894	0.11736		0.01091	1.18886	0.02292	0.05402
21.9	0.03834	0.88469	0.06172	0.02452		0.0044	0.0017	0.17057	0.01653		0.06903	0.05581	0.10522	0.04815		0.02708	0.28179	0.01483	0.1154		0.01394	1.19123	0.02525	0.05167
21.93	0.04129	0.97578	0.06764	0.02408		0.000528038	0.0017	0.1667	0.01605		0.06896	0.05353	0.08803	0.04484		0.02954	0.2844	0.01584	0.11788		0.01366	1.19006	0.02236	0.05131
21.96	0.04161	0.90732	0.06049	0.0208		0.00148	0.00532	0.1763	0.01745		0.07231	0.0576	0.08815	0.04712		0.02778	0.28482	0.02103	0.11927		0.01341	1.18286	0.02003	0.05083
21.99	0.04003	0.88178	0.06061	0.01725		0.00289	0.00738	0.17709	0.01493		0.0671	0.0576	0.08412	0.04021		0.02822	0.2842	0.01483	0.11831		0.01207	1.18251	0.02438	0.05235
22.02	0.03851	0.87807	0.06757	0.01517		0.00317	0.000447174	0.17449	0.01745		0.06734	0.05737	0.08388	0.04153		0.02575	0.28667	0.01784	0.11727		0.01489	1.1817	0.02825	0.0541
22.05	0.04267	0.87239	0.06263	0.02204		0.000739254	0.00519	0.17401	0.01773		0.06833	0.05858	0.07895	0.03442		0.02751	0.28612	0.01903	0.11804		0.01183	1.18143	0.02165	0.05319
22.08	0.03939	0.85996	0.06527	0.02208		0.00679	0.00554	0.17662	0.01477		0.06812	0.05634	0.07958	0.05698		0.02827	0.28691	0.01666	0.11939		0.01482	1.17634	0.02315	0.04971
22.11	0.04267	0.85929	0.06808	0.02164		0.00644	0.000849631	0.1767	0.01721		0.06646	0.05617	0.0748	0.05255		0.0283	0.2842	0.01875	0.12083		0.01521	1.17535	0.02003	0.04708
22.14	0.0401	0.85634	0.05958	0.01773		0.00936	0.00796	0.20309	0.02208		0.0697	0.05259	0.06085	0.05319		0.02667	0.28451	0.01535	0.11644		0.01366	1.17066	0.02138	0.05243
22.17	0.04284	0.81614	0.06986	0.02028		0.01619	0.00443	0.22964	0.01889		0.06453	0.05299	0.05105	0.05255		0.02927	0.28378	0.01635	0.11779		0.01239	1.17634	0.01857	0.04927
22.2	0.03739	0.68664	0.06851	0.02356		0.03277	0.00259	0.25181	0.0248		0.06604	0.05675	0.03991	0.05219		0.02773	0.28255	0.01997	0.11604		0.01412	1.1711	0.01814	0.05351
22.23	0.02992	0.24416	0.06824	0.01829		0.05136	0.00519	0.25971	0.02292		0.06527	0.05536	0.03485	0.05271		0.02865	0.28461	0.0197	0.11862		0.01285	1.16914	0.02734	0.05043
22.26	0.02658	0.14359	0.07227	0.02012		0.06101	0.00939	0.33052	0.02084		0.06593	0.05442	0.02952	0.05263		0.02675	0.2833	0.01845	0.11865		0.01394	1.16578	0.02205	0.04891
22.29	0.0239	0.07539	0.07401	0.01641		0.06326	0.01382	0.38323	0.02504		0.069	0.05956	0.02714	0.05323		0.03084	0.28313	0.01717	0.11924		0.01429	1.16891	0.02185	0.05355
22.32	0.01788	0.03613	0.07353	0.01825		0.06586	0.0089	0.37548	0.02863		0.06618	0.05277	0.02485	0.05063		0.02865	0.28165	0.01429	0.11678		0.01433	1.1673	0.02714	0.05315
22.35	0.01933	0.0241	0.07484	0.01545		0.07136	0.01069	0.36383	0.01593		0.06664	0.0593	0.0243	0.05155		0.02759	0.28351	0.01748	0.11736		0.01591	1.16475	0.02675	0.04867
22.38	0.01834	0.01453	0.0725	0.01366		0.071	0.00581	0.37418	0.01697		0.0678	0.05862	0.02489	0.0549		0.02686	0.2822	0.02024	0.11948		0.01295	1.16534	0.02422	0.05151
22.41	0.01778	0.02164	0.07594	0.01757		0.06843	0.0085	0.36651	0.01869		0.07055	0.05523	0.02833	0.05271		0.02865	0.28499	0.01501	0.11816		0.01359	1.16551	0.02758	0.05674
22.44	0.01609	0.01878	0.07748	0.01821		0.09381	0.01462	0.37857	0.01414		0.06752	0.05657	0.0224	0.05047		0.02686	0.28557	0.0179	0.1193		0.01292	1.16534	0.02082	0.0539
22.47	0.015	0.02231	0.07895	0.02096		0.09941	0.01355	0.38927	0.01234		0.06755	0.05961	0.02596	0.05434		0.02922	0.28371	0.01574	0.11822		0.01165	1.16288	0.02335	0.04983
22.5	0.0145	0.02146	0.078	0.02032		0.11388	0.01243	0.3432	0.00847		0.06829	0.05724	0.0245	0.05347		0.028	0.28334	0.02027	0.11481		0.01415	1.1639	0.02505	0.05035
22.53	0.01352	0.01722	0.07673	0.02144		0.13416	0.01328	0.37971	0.00811		0.06734	0.05795	0.02754	0.05498		0.02792	0.28334	0.0183	0.11696		0.0138	1.16247	0.0256	0.05115
22.56	0.01391	0.02205	0.07543	0.01929		0.13912	0.01315	0.40761	0.00539		0.07062	0.05576	0.02738	0.05131		0.0303	0.28447	0.01553	0.11862		0.01345	1.16288	0.02367	0.05335
22.59	0.00855	0.01847	0.07646	0.0208		0.13606	0.01248	0.42926	0.0091		0.07012	0.05639	0.02714	0.05263		0.02713	0.2843	0.01875	0.11549		0.01468	1.16149	0.02628	0.05351
22.62	0.01119	0.01963	0.08017	0.01949		0.13067	0.01154	0.47261	0.00823		0.06935	0.0533	0.02489	0.05355		0.02919	0.28464	0.01471	0.11939		0.01559	1.15992	0.02612	0.05247
22.65	0.02373	0.01775	0.07551	0.01789		0.12676	0.01167	0.48987	0.00775		0.06738	0.05773	0.03023	0.05371		0.02778	0.28571	0.02033	0.11755		0.01545	1.16198	0.02185	0.05167
22.68	0.02851	0.01637	0.08029	0.01601		0.12476	0.00948	0.50722	0.00403		0.06713	0.05889	0.01999	0.05159		0.02792	0.28547	0.01666	0.11552		0.01419	1.16122	0.02351	0.05458
22.71	0.02661	0.02437	0.0778	0.01797		0.13236	0.00997	0.49608	0.00527		0.06886	0.06623	0.01442	0.04752		0.02616	0.28475	0.01766	0.11702		0.01468	1.16288	0.02726	0.05327
22.74	0.02447	0.02079	0.08155	0.01905		0.13852	0.00876	0.49299	0.00563		0.07125	0.11899	0.01296	0.0474		0.02851	0.28196	0.0155	0.11828		0.01479	1.15693	0.02142	0.05059
22.77	0.02281	0.02419	0.0763	0.01585		0.14056	0.01172	0.48268	0.00387		0.06769	0.16286	0.00569	0.04532		0.02889	0.28457	0.0155	0.11859		0.01274	1.15729	0.02426	0.05398
22.8	0.02376	0.01489	0.06832	0.02152		0.13004	0.01672	0.4779	0.00455		0.06167	0.41677	0.000948292	0.03709		0.02792	0.28272	0.01541	0.11884		0.01489	1.15961	0.02335	0.05398
22.83	0.02063	0.02093	0.05966	0.01984		0.13131	0.01105	0.47399	0.00291		0.06167	0.52981	0.00158	0.02959		0.02572	0.28258	0.01784	0.1181		0.01295	1.15532	0.02355	0.05279
22.86	0.02693	0.0165	0.0567	0.01585		0.1412	0.01078	0.47347	0.00866		0.06755	0.57109	0.00498	0.07726		0.02822	0.28382	0.01614	0.1189		0.01331	1.15617	0.02414	0.05466
22.89	0.02591	0.01315	0.04627	0.02032		0.14708	0.011	0.46613	0.00898		0.06463	0.55892	0.01114	0.16774		0.02654	0.28227	0.02003	0.11607		0.01288	1.1572	0.02339	0.05347
22.92	0.02461	0.01579	0.03726	0.02004		0.15197	0.01574	0.46656	0.00767		0.06255	0.56805	0.01035	0.1681		0.0273	0.28392	0.01818	0.11773		0.01278	1.15527	0.02268	0.05359
22.95	0.02823	0.01529	0.03655	0.01745		0.14799	0.00917	0.46581	0.01042		0.06699	0.60963	0.01181	0.16263		0.026	0.28196	0.01793	0.11933		0.01278	1.15577	0.02722	0.05666
22.98	0.02225	0.01301	0.02687	0.01673		0.14855	0.01315	0.46364	0.00643		0.06625	0.80903	0.01237	0.14427		0.02716	0.27797	0.0196	0.12034		0.01331	1.15027	0.02584	0.05654
23.01	0.0226	0.00926	0.02217	0.01386		0.14458	0.01315	0.45976	0.00327		0.04805	0.89918	0.01126	0.13169		0.02773	0.28217	0.01666	0.11721		0.01355	1.15098	0.0245	0.05355
23.04	0.02278	0.00988	0.01897	0.01234		0.14598	0.00984	0.46699	0.00715		0.05238	1.12022	0.01415	0.14866		0.02721	0.28141	0.01933	0.11619		0.01345	1.15407	0.02446	0.05039
23.07	0.02021	0.01261	0.01916	0.00719		0.14546	0.01198	0.45617	0.00667		0.05136	1.20576	0.01185	0.19162		0.02906	0.28234	0.01763	0.1173		0.01257	1.15223	0.02355	0.05267
23.1	0.01771	0.01203	0.01707	0.024		0.1457	0.0135	0.45957	0.00511		0.04717	1.29748	0.00838	0.25239		0.02849	0.28444	0.01526	0.11718		0.0125	1.1462	0.0194	0.04967
23.13	0.01982	0.01037	0.0132	0.02579		0.15897	0.01145	0.46411	0.00451		0.04844	1.29551	0.01584	0.28977		0.02711	0.28316	0.01976	0.11874		0.01299	1.14687	0.01976	0.05462
23.16	0.01989	0.01252	0.01221	0.02627		0.16447	0.01131	0.45629	0.00447		0.05217	1.37381	0.01268	0.36304		0.02816	0.28526	0.01656	0.11893		0.01134	1.22226	0.01355	0.05127
23.19	0.01489	0.01176	0.02398	0.02651		0.16989	0.01297	0.45399	0.00607		0.05115	1.44884	0.01754	0.4407		0.02705	0.28186	0.01842	0.11957		0.01021	1.29645	0.00458	0.04955
23.22	0.01489	0.01176	0.02398	0.02368		0.17587	0.01333	0.45589	0.00276		0.04826	1.6308	0.02185	0.5444		0.02684	0.28475	0.01726	0.11699		0.01155	1.33978	0.00142	0.04955
23.25	0.01394	0.0097	0.0166	0.023		0.18548	0.01587	0.45202	0.00595		0.05073	1.85135	0.01964	0.66766		0.02686	0.2801	0.01763	0.12185		0.01302	1.38078	0.00387	0.04943
23.28	0.01655	0.01395	0.01916	0.02496		0.19009	0.01266	0.4532	0.00387		0.05453	2.14782	0.02189	0.82826		0.02813	0.28017	0.0179	0.11902		0.01271	1.4065	0.00055317	0.04815
23.31	0.01493	0.00935	0.02228	0.02867		0.18731	0.01185	0.45143	0.00124		0.05323	2.24946	0.01932	0.87657		0.02491	0.28	0.01869	0.11834		0.01151	1.44893	0.00209	0.04708
23.34	0.01799	0.01163	0.02051	0.02488		0.18418	0.01364	0.44795	0.00463		0.04861	2.41058	0.01916	0.78669		0.03017	0.28003	0.01632	0.11862		0.01038	1.47652	0.000592683	0.05123
23.37	0.01317	0.0131	0.02177	0.02591		0.18643	0.01006	0.47411	0.00603		0.04685	2.35741	0.01869	0.75239		0.02751	0.2831	0.01726	0.12203		0.00943	1.45899	0.01142	0.04955
23.4	0.01633	0.00881	0.01742	0.02687		0.18312	0.0144	0.5116	0.00511		0.04696	2.25304	0.02078	0.74001		0.02738	0.28557	0.01833	0.11838		0.01102	1.42689	0.00407	0.05059
23.43	0.01834	0.01011	0.02248	0.03031		0.17879	0.01444	0.54309	0.00491		0.04816	2.22178	0.01715	0.73075		0.02914	0.28141	0.01757	0.1201		0.01253	1.42112	0.00352	0.04823
23.46	0.01743	0.01172	0.03501	0.02699		0.17746	0.01096	0.56344	0.00878		0.04876	2.18843	0.01715	0.73075		0.0261	0.28255	0.01723	0.11881		0.01067	1.41034	0.00182	0.05131
23.49	0.01739	0.01109	0.0678	0.02955		0.17291	0.01391	0.62777	0.00731		0.04788	2.01121	0.02217	0.72576		0.02749	0.28213	0.01799	0.12		0.01063	1.41307	7.90243e-05	0.04911
23.52	0.017	0.0089	0.1558	0.03314		0.16302	0.01252	0.6644	0.01054		0.04594	1.2397	0.01727	0.63544		0.03063	0.28275	0.01699	0.11963		0.00915	1.40279	0.000197561	0.05275
23.55	0.01457	0.00644	0.19069	0.03602		0.1632	0.00903	0.67696	0.0107		0.04048	0.71405	0.01513	0.20428		0.02705	0.28368	0.01808	0.11994		0.01144	1.39992	0.00399	0.05215
23.58	0.01714	0.00917	0.19128	0.04352		0.16225	0.0097	0.66159	0.00719		0.03728	0.41337	0.01794	0.09747		0.02727	0.28124	0.01912	0.11856		0.01183	1.3942	0.00237	0.04999
23.61	0.01556	0.01113	0.1931	0.04145		0.16021	0.01127	0.64994	0.00763		0.03137	0.20293	0.01098	0.04855		0.02497	0.28378	0.0134	0.12013		0.00898	1.3917	0.00522	0.05107
23.64	0.0145	0.00765	0.20341	0.04843		0.16327	0.00975	0.64764	0.01158		0.03098	0.13943	0.00984	0.02587		0.02968	0.2822	0.01641	0.11595		0.00841	1.39572	0.00257	0.0472
23.67	0.01848	0.00841	0.22672	0.05311		0.17812	0.01596	0.64255	0.00727		0.03182	0.1304	0.01174	0.03921		0.02662	0.2811	0.01593	0.12191		0.00894	1.39433	0.00715	0.05087
23.7	0.01535	0.00988	0.26659	0.04524		0.19119	0.01324	0.63978	0.00379		0.02496	0.14614	0.00735	0.05011		0.02916	0.27959	0.01413	0.11862		0.01267	1.38727	0.000158049	0.04919
23.73	0.01739	0.00626	0.38133	0.04137		0.20674	0.01373	0.62856	0.0107		0.02295	0.15003	0.01181	0.05175		0.02711	0.28048	0.01878	0.11834		0.01067	1.38669	0.000237073	0.04871
23.76	0.01739	0.00832	0.41677	0.04101		0.23512	0.01507	0.61449	0.00954		0.02989	0.15325	0.00936	0.05498		0.02738	0.28124	0.01815	0.12025		0.01302	1.38374	0.00427	0.05215
23.79	0.02042	0.00729	0.47735	0.04268		0.25571	0.01194	0.56546	0.00587		0.02278	0.10137	0.00316	0.05426		0.02665	0.2801	0.01799	0.11761		0.0144	1.38043	0.00229	0.04867
23.82	0.01415	0.01127	0.48643	0.04237		0.25772	0.01225	0.55906	0.00619		0.02499	0.10137	0.00316	0.05131		0.02857	0.28003	0.01754	0.11942		0.01134	1.38029	0.00371	0.05031
23.85	0.01739	0.01118	0.47849	0.04396		0.25071	0.01556	0.49319	0.00391		0.02675	0.07682	0.00956	0.05199		0.02914	0.28341	0.01574	0.11862		0.01084	1.3756	0.00194	0.04752
23.88	0.01897	0.00948	0.47537	0.0436		0.25187	0.01507	0.34609	0.00391		0.02447	0.07396	0.01027	0.05075		0.02914	0.28285	0.01772	0.12043		0.01095	1.37779	0.00205	0.05091
23.91	0.0207	0.0114	0.49335	0.04241		0.24888	0.01342	0.32005	0.00331		0.02447	0.06323	0.02612	0.0547		0.0267	0.27869	0.01808	0.12096		0.0113	1.37891	0.00229	0.05343
23.94	0.02844	0.01266	0.53116	0.04133		0.24842	0.01717	0.31547	0.00355		0.02809	0.0538	0.0503	0.05882		0.02654	0.28375	0.01313	0.11856		0.012	1.37403	0.00158	0.05111
23.97	0.03267	0.01757	0.60568	0.04472		0.24649	0.0135	0.30211	0.00531		0.03288	0.04798	0.08839	0.05957		0.02516	0.2821	0.01754	0.11767		0.0106	1.37457	0.00474	0.05003
24	0.03731	0.01959	0.648	0.04344		0.24589	0.01382	0.29796	0.00124		0.03137	0.05169	0.0974	0.05942		0.0261	0.27646	0.01553	0.11804		0.01229	1.3764	0.00664	0.04991
24.03	0.03686	0.02419	0.70411	0.0436		0.24455	0.01024	0.29776	0.00391		0.02552	0.05898	0.09222	0.06237		0.02621	0.28241	0.01669	0.11924		0.01049	1.38007	0.00423	0.04752
24.06	0.03651	0.02705	0.73066	0.04532		0.241	0.01811	0.29962	0.000758661		0.03566	0.05876	0.09183	0.06405		0.03038	0.28237	0.01626	0.12283		0.01288	1.37855	0.01193	0.04911
24.09	0.03608	0.02661	0.7275	0.04412		0.24311	0.01391	0.2993	0.0028		0.02792	0.0584	0.08424	0.05957		0.02767	0.28378	0.01365	0.11927		0.0119	1.379	0.00316	0.05315
24.12	0.03527	0.02392	0.71987	0.04308		0.23857	0.01288	0.3033	0.00216		0.02862	0.06167	0.0889	0.06588		0.02846	0.28234	0.01419	0.12126		0.01116	1.37519	0.00182	0.05363
24.15	0.03372	0.02562	0.7143	0.04133		0.24054	0.01655	0.3014	0.00343		0.0295	0.06082	0.08701	0.06265		0.02589	0.28279	0.01419	0.11838		0.01021	1.37515	0.00446	0.05147
24.18	0.03369	0.02142	0.71474	0.04464		0.2404	0.01471	0.32262	0.000559013		0.0263	0.06167	0.08693	0.05834		0.02851	0.28382	0.01508	0.1216		0.00968	1.37587	0.00561	0.04808
24.21	0.03812	0.02576	0.71015	0.04416		0.22892	0.01632	0.40445	0.00655		0.02714	0.05384	0.09254	0.06273		0.02738	0.28127	0.02173	0.11963		0.01207	1.373	0.00529	0.04991
24.24	0.03809	0.02361	0.71015	0.04416		0.17492	0.0114	0.55388	0.00787		0.03031	0.04324	0.08499	0.05894		0.02987	0.28017	0.01751	0.11982		0.01063	1.37233	0.00253	0.05183
24.27	0.03341	0.02258	0.70758	0.04376		0.11402	0.01122	0.6757	0.01182		0.02799	0.03841	0.09218	0.05961		0.02927	0.28213	0.01538	0.11908		0.01053	1.37448	0.000632195	0.04792
24.3	0.03686	0.02504	0.70988	0.04592		0.10078	0.01181	0.81569	0.01162		0.02376	0.02155	0.10933	0.06021		0.02824	0.28048	0.019	0.12166		0.01264	1.37502	0.00605	0.04951
24.33	0.03577	0.02611	0.70403	0.04272		0.08501	0.01109	0.87073	0.01837		0.02644	0.01663	0.13122	0.05898		0.02789	0.28248	0.01638	0.11844		0.01169	1.37162	0.000869268	0.05039
24.36	0.0364	0.02357	0.70703	0.04456		0.06203	0.00872	0.87073	0.01837		0.02432	0.01373	0.14011	0.05898		0.02851	0.28148	0.01571	0.11816		0.01218	1.37045	0.00435	0.05175
24.39	0.03242	0.02759	0.6979	0.04468		0.0559	0.0093	1.04719	0.01965		0.02	0.01194	0.14983	0.05949		0.02949	0.28034	0.01605	0.11893		0.01405	1.36952	0.000474146	0.04843
24.42	0.03545	0.02759	0.6979	0.04233		0.0546	0.00966	1.03376	0.022		0.0169	0.01355	0.16646	0.05985		0.02711	0.28299	0.0152	0.11871		0.01091	1.3684	0.00553	0.04971
24.45	0.03555	0.02102	0.69984	0.04648		0.05421	0.00894	0.98788	0.0202		0.01577	0.01395	0.17765	0.06205		0.02841	0.27962	0.01793	0.11911		0.01468	1.36969	0.00676	0.04931
24.48	0.03781	0.0267	0.70533	0.04217		0.05421	0.01078	0.96129	0.01929		0.01823	0.01342	0.17808	0.07008		0.02887	0.279	0.01775	0.11902		0.00922	1.36737	0.000869268	0.05027
24.51	0.03559	0.02553	0.7017	0.04165		0.05727	0.01418	0.92822	0.02048		0.00859	0.01176	0.17377	0.06684		0.02887	0.28423	0.01517	0.1197		0.00979	1.36719	0.01185	0.05039
24.54	0.03531	0.02348	0.7028	0.04312		0.05632	0.01145	0.88282	0.02048		0.01236	0.01203	0.17318	0.07371		0.02795	0.28402	0.01702	0.11914		0.01035	1.36822	0.00834	0.05079
24.57	0.03358	0.02334	0.69881	0.04324		0.05657	0.01145	0.86828	0.02		0.01619	0.01136	0.18002	0.07858		0.02621	0.28402	0.01614	0.12096		0.01405	1.36276	0.00257	0.05243
24.6	0.03316	0.02129	0.68332	0.04464		0.05893	0.00939	0.91502	0.02		0.01655	0.00823	0.19084	0.07415		0.02819	0.28237	0.01523	0.12188		0.01264	1.36352	0.00308	0.04823
24.63	0.03629	0.02173	0.64397	0.04125		0.05499	0.0106	1.00005	0.02076		0.01827	0.01002	0.20997	0.07611		0.02702	0.28155	0.01669	0.11924		0.01313	1.36285	0.00383	0.05359
24.66	0.03112	0.022	0.61643	0.03833		0.05333	0.00979	1.0873	0.02072		0.01563	0.00461	0.22976	0.07595		0.02464	0.28155	0.01669	0.11924		0.0101	1.36384	0.0017	0.04987
24.69	0.03298	0.02679	0.48039	0.0365		0.05185	0.01306	1.17142	0.02092		0.01644	0.00653	0.24391	0.07459		0.02735	0.28027	0.01836	0.11942		0.01088	1.3608	0.00403	0.04796
24.72	0.03415	0.02428	0.34059	0.03689		0.04509	0.00836	1.22401	0.02092		0.00915	0.00572	0.26007	0.06736		0.0274	0.27663	0.01833	0.12		0.01197	1.35713	0.00478	0.05079
24.75	0.03675	0.02258	0.30499	0.03761		0.04358	0.01082	1.21034	0.02468		0.00986	0.00586	0.26742	0.07064		0.02784	0.28382	0.01842	0.1197		0.00915	1.36088	0.00237	0.04979
24.78	0.03196	0.02468	0.28156	0.03905		0.03827	0.00952	1.18058	0.02016		0.01834	0.00599	0.32416	0.06644		0.02689	0.28017	0.0155	0.11847		0.01183	1.35869	0.00205	0.05099
24.81	0.02851	0.02415	0.27718	0.03885		0.03309	0.01189	1.1709	0.02452		0.00701	0.00617	0.32937	0.07044		0.03073	0.28189	0.01611	0.11819		0.01176	1.35999	0.00913	0.05179
24.84	0.02813	0.02473	0.2833	0.03606		0.03309	0.01189	1.1709	0.02452		0.01591	0.00617	0.32704	0.0688		0.02613	0.27873	0.01666	0.12056		0.00989	1.36066	7.90243e-05	0.05107
24.87	0.03443	0.02044	0.28737	0.04185		0.03309	0.01189	1.1709	0.02452		0.00627	0.00733	0.31578	0.06936		0.02738	0.28117	0.01425	0.12206		0.01162	1.36361	0.00533	0.05031
24.9	0.03158	0.02169	0.27943	0.04049		0.03006	0.00774	1.15257	0.02711		0.00767	0.00724	0.31163	0.07107		0.02735	0.28299	0.01897	0.11967		0.01394	1.36106	0.000434634	0.04887
24.93	0.02637	0.02003	0.28231	0.03941		0.03492	0.00657	1.14593	0.02288		0.00947	0.00277	0.30709	0.0688		0.0274	0.28052	0.0162	0.12016		0.01376	1.36437	0.00506	0.04756
24.96	0.03214	0.02415	0.2871	0.03729		0.03584	0.00675	1.14581	0.02408		0.01105	0.00648	0.31163	0.07135		0.02914	0.2779	0.02012	0.1204		0.0151	1.36245	0.0045	0.04612
24.99	0.02992	0.02571	0.37979	0.04245		0.03672	0.00765	1.14763	0.02579		0.00891	0.00264	0.298	0.07543		0.028	0.27979	0.0197	0.11779		0.00979	1.36397	0.0019	0.05223
25.02	0.0308	0.0241	0.5333	0.04252		0.03774	0.00948	1.13949	0.0232		0.01479	0.00398	0.30223	0.07555		0.03079	0.27986	0.01848	0.12046		0.01088	1.35838	0.00348	0.04536
25.05	0.02975	0.01972	0.74883	0.0446		0.03767	0.00662	1.14546	0.02595		0.01401	0.00568	0.29915	0.07467		0.0313	0.27897	0.01571	0.11917		0.01102	1.36509	0.00391	0.05067
25.08	0.03439	0.02616	0.86915	0.0454		0.03394	0.00738	1.2619	0.02703		0.01359	0.00259	0.29405	0.07052		0.02935	0.28399	0.01784	0.12006		0.01324	1.36397	0.00292	0.05023
25.11	0.03281	0.02902	0.93541	0.04628		0.03777	0.01225	1.29149	0.02991		0.00739	0.00241	0.31594	0.07207		0.02873	0.27766	0.01508	0.11847		0.01088	1.35954	0.0017	0.05319
25.14	0.02939	0.02661	1.03305	0.04772		0.03851	0.01189	1.31773	0.02408		0.00739	0.00241	0.31594	0.07207		0.0286	0.28175	0.01948	0.12062		0.01204	1.3599	0.00217	0.04831
25.17	0.03418	0.03278	1.0807	0.0464		0.03538	0.01364	1.38123	0.02464		0.00567	0.00317	0.34162	0.07215		0.0274	0.27797	0.01851	0.11877		0.01088	1.35901	0.00415	0.04819
25.2	0.03819	0.03448	1.04929	0.04688		0.03309	0.0102	1.42852	0.0315		0.00486	0.0038	0.36063	0.07535		0.0274	0.2812	0.02234	0.11927		0.01327	1.35843	0.00288	0.04987
25.23	0.04066	0.03685	1.0332	0.04684		0.03534	0.00765	1.56531	0.03019		0.00634	0.00246	0.36687	0.07028		0.03065	0.28175	0.0176	0.11973		0.01376	1.35592	0.00703	0.04788
25.26	0.04432	0.04736	1.02198	0.04536		0.04055	0.00765	1.56531	0.03019		0.00465	0.00291	0.37375	0.06976		0.02784	0.28093	0.01772	0.11795		0.01091	1.35592	0.00644	0.04907
25.29	0.04432	0.05867	1.02151	0.04344		0.06372	0.01145	1.73024	0.02919		0.00225	0.00273	0.38343	0.0696		0.02881	0.28179	0.01763	0.12043		0.01222	1.35547	0.00435	0.05199
25.32	0.0421	0.07208	1.01542	0.04416		0.08463	0.01096	1.77983	0.02795		0.00408	0.00362	0.39006	0.07251		0.02895	0.27921	0.02006	0.11816		0.00891	1.35494	0.003	0.04895
25.35	0.04122	0.08465	1.04028	0.04504		0.08959	0.01699	1.84273	0.02747		0.00172	0.00192	0.37066	0.0674		0.02608	0.2823	0.01498	0.1173		0.01148	1.35328	0.00585	0.04819
25.38	0.03879	0.08076	1.07457	0.04536		0.1036	0.01261	1.78271	0.02863		0.00106	0.000223587	0.3692	0.06992		0.02797	0.27959	0.01547	0.11994		0.01644	1.35418	0.00759	0.05051
25.41	0.03907	0.07817	1.12507	0.04796		0.1475	0.01257	1.72348	0.02627		0.0018	0.00349	0.3645	0.07028		0.02784	0.28024	0.01571	0.12013		0.01119	1.35641	0.00288	0.04676
25.44	0.03865	0.083	1.17193	0.04564		0.1475	0.01257	1.72348	0.02627		0.00169	0.000804913	0.36549	0.06556		0.02846	0.27914	0.01842	0.1197		0.01119	1.35377	0.00514	0.05103
25.47	0.04157	0.08215	1.21638	0.0428		0.18172	0.01614	1.70602	0.02667		0.0013	0.00402	0.36284	0.0652		0.02981	0.27866	0.01419	0.11841		0.00965	1.3531	0.00364	0.05115
25.5	0.0421	0.08031	1.19078	0.04728		0.179	0.01614	1.69835	0.02132		0.00437	0.00295	0.36205	0.06516		0.02778	0.28083	0.01982	0.12013		0.0107	1.35176	0.000869268	0.04867
25.53	0.0401	0.07772	1.176	0.04548		0.17943	0.01239	1.70373	0.02416		0.00398	0.000313022	0.36383	0.06373		0.02727	0.27962	0.01492	0.11887		0.01116	1.35485	0.00225	0.04708
25.56	0.04295	0.07803	1.17304	0.0452		0.17594	0.00814	1.75379	0.02292		0.00479	0.000491892	0.36458	0.06776		0.02911	0.27979	0.01985	0.11877		0.012	1.35436	0.000434634	0.04995
25.59	0.04316	0.07875	1.16308	0.04616		0.18238	0.00948	1.84605	0.0254		0.00151	0.00157	0.36284	0.06457		0.02919	0.27873	0.01918	0.11801		0.00813	1.35516	0.0062	0.04788
25.62	0.04038	0.08054	1.1585	0.04312		0.20611	0.01605	1.97833	0.02504		0.00282	0.000626044	0.36007	0.06844		0.02789	0.28	0.01693	0.12255		0.01186	1.35301	0.00090878	0.04867
25.65	0.03911	0.08067	1.16016	0.04696		0.21804	0.01619	2.03199	0.02448		0.0081	0.00353	0.35932	0.06652		0.02884	0.27921	0.01751	0.11893		0.01172	1.35239	0.00446	0.05059
25.68	0.04309	0.07772	1.15644	0.04248		0.23917	0.01109	2.1239	0.02392		0.00172	0.0017	0.35683	0.06804		0.02938	0.27955	0.02067	0.11773		0.0144	1.35928	0.00107	0.05151
25.71	0.04362	0.07857	1.14526	0.04488		0.28148	0.01319	2.20841	0.02404		0.00106	0.000626044	0.35984	0.06401		0.02721	0.28399	0.01389	0.12013		0.01084	1.35145	0.00948	0.05171
25.74	0.04083	0.07906	1.09042	0.04572		0.36111	0.01449	2.24457	0.02496		0.00183	0.00255	0.35818	0.06564		0.02832	0.28048	0.01906	0.11911		0.01134	1.35498	0.00055317	0.04939
25.77	0.04052	0.08219	0.97188	0.04356		0.53047	0.01663	2.22521	0.02316		7.04051e-05	0.00362	0.3547	0.06509		0.02665	0.28227	0.01462	0.11911		0.01091	1.35623	0.00427	0.05143
25.8	0.03925	0.07978	0.70498	0.04248		0.66959	0.01565	2.22521	0.02316		0.00197	0.00407	0.3579	0.0664		0.02876	0.28148	0.01735	0.12105		0.01302	1.35377	0.00281	0.05059
25.83	0.03834	0.07548	0.47826	0.04193		0.71694	0.01511	2.12323	0.01797		0.00109	0.00157	0.34968	0.06393		0.02946	0.28138	0.02088	0.12126		0.01155	1.35199	0.00352	0.04792
25.86	0.04052	0.07857	0.29448	0.04093		0.72464	0.01672	2.10671	0.01429		0.00236	0.00259	0.35012	0.06576		0.02973	0.28093	0.01641	0.11896		0.01021	1.35458	0.00090878	0.05339
25.89	0.04112	0.07584	0.25928	0.03709		0.70549	0.01623	2.18016	0.01585		0.00539	0.00116	0.35126	0.06648		0.02795	0.28007	0.01918	0.1185		0.01028	1.35395	0.00699	0.04915
25.92	0.03911	0.07566	0.23288	0.03889		0.71683	0.01722	2.25942	0.01705		0.00655	0.000223587	0.35363	0.06461		0.02762	0.28272	0.0207	0.11954		0.01197	1.35006	0.00090878	0.04907
25.95	0.03816	0.07544	0.19772	0.04037		0.7696	0.01816	2.34856	0.01825		0.01348	0.00183	0.35162	0.06405		0.02613	0.28144	0.01924	0.11917		0.00915	1.35006	0.00186	0.05371
25.98	0.03978	0.07499	0.1586	0.0351		0.90981	0.01377	2.43363	0.01877		0.01211	0.00255	0.35324	0.06568		0.02656	0.28065	0.01571	0.12013		0.01278	1.35002	0.00126	0.05111
26.01	0.03682	0.06457	0.1332	0.03753		0.92252	0.02088	2.46165	0.01441		0.0051	0.00353	0.35166	0.06572		0.02656	0.28	0.01571	0.12013		0.01042	1.34944	0.0047	0.0478
26.04	0.03724	0.05277	0.1392	0.03845		0.90956	0.01628	2.53012	0.01645		0.00658	0.00291	0.34956	0.06437		0.02816	0.28141	0.01842	0.11924		0.01373	1.34702	0.000592683	0.04955
26.07	0.03605	0.0402	0.14284	0.03662		1.01545	0.01753	2.45209	0.01437		0.0026	0.00107	0.34806	0.06273		0.02665	0.27997	0.0193	0.12132		0.00693	1.35029	0.00577	0.05187
26.1	0.03992	0.02746	0.13201	0.02863		1.17763	0.01655	2.39467	0.01346		0.000704051	0.00349	0.35099	0.06664		0.02735	0.28134	0.01869	0.1189		0.01267	1.35225	0.00522	0.05063
26.13	0.03503	0.02755	0.12205	0.01545		1.23244	0.01762	2.32185	0.01386		0.000246418	0.00116	0.34842	0.06532		0.02792	0.27931	0.01988	0.11785		0.01331	1.35369	0.00446	0.05079
26.16	0.03703	0.03148	0.11245	0.01777		1.33798	0.01619	1.94692	0.01162		0.00496	0.000357739	0.35103	0.06377		0.02767	0.27797	0.01593	0.11939		0.01345	1.34912	0.00502	0.05027
[truncated: 3,221 more rows]
