# Supplementary material for: AI co-pilot bronchoscope robot
Source: Nat Commun. 2024 Jan 4;15:241. doi: 10.1038/s41467-023-44385-7 (PMC10764930; doi:10.1038/s41467-023-44385-7)
Supplement: Supplementary file 9 — Source Data [file 41467_2023_44385_MOESM9_ESM.zip › Supplementary Fig. 13.xlsx]

## Sheet: Supplemntary Fig. 13
Trail1			Trail2			Trail3			Expert			AI			Reference path
x	y	z	x	y	z	x	y	z	x	y	z	x	y	z	x	y	z
34.0302	97.2287	13.1128	33.3734	96.1003	16.8869	29.8443	99.4388	16.3584	31.4067	97.7909	16.9683	30.6621	98.1675	17.5823	45.2344	112.271	25.909
33.8605	96.6967	12.7019	32.6665	95.761	17.3082	29.4712	99.0269	16.1423	30.9228	97.408	16.9884	30.3094	97.7299	17.4778	44.9713	112.042	25.7675
33.5813	96.1394	12.5167	32.2692	95.1606	17.6284	29.063	98.5513	16	30.433	96.9767	17.003	29.9304	97.2463	17.3871	44.6927	111.79	25.6087
33.2688	95.6056	12.39	32.0722	94.404	17.9017	28.6803	98.03	15.9096	29.9717	96.5434	16.9338	29.5497	96.7664	17.2574	44.4301	111.541	25.4413
32.9075	95.1808	12.248	31.4946	94.0759	17.903	28.3352	97.5016	15.8423	29.5418	96.104	16.8519	29.1952	96.2919	17.0945	44.1998	111.318	25.2915
32.2226	94.9993	12.3604	30.6025	94.1705	17.5202	27.9754	97.0535	15.7376	29.1269	95.7039	16.7252	28.8489	95.8406	16.9409	43.968	111.102	25.1419
31.5431	94.7782	12.4351	30.1055	93.8589	17.3202	27.4441	96.6086	15.9536	28.7154	95.3015	16.5915	28.502	95.4037	16.7585	43.7566	110.907	25.0057
30.9194	94.4948	12.4622	29.6274	93.5977	16.9795	26.9923	96.0756	16.1777	28.317	94.9047	16.4068	28.1564	94.9884	16.5146	43.5664	110.731	24.8839
30.348	94.2483	12.4832	29.4813	93.2182	16.4874	26.5878	95.5875	16.3451	27.9461	94.5465	16.2463	27.8262	94.6215	16.2943	43.3723	110.546	24.7725
29.7849	93.9936	12.49	29.0458	92.898	16.3966	26.1956	95.1125	16.4631	27.5948	94.1748	16.0823	27.4884	94.2721	16.0506	43.1537	110.336	24.6485
29.2213	93.742	12.4767	28.6532	92.624	16.2156	25.8302	94.6756	16.5408	27.3136	93.7878	15.9135	27.1762	93.9302	15.8272	42.923	110.117	24.5131
28.6384	93.6372	12.2439	28.2012	92.4179	16.0776	25.493	94.3331	16.4653	26.9446	93.5028	15.7733	26.8752	93.6387	15.5691	42.4535	109.675	24.2371
28.2718	93.078	12.4935	27.7083	92.1682	15.9604	25.1986	93.9479	16.3058	26.5855	93.1492	15.6366	26.5452	93.2841	15.367	42.0112	109.264	23.9768
27.6725	92.7451	12.5774	27.2145	91.9293	15.8494	24.9588	93.515	16.1828	26.2511	92.7719	15.5259	26.2351	92.8979	15.2051	41.5423	108.844	23.7116
27.0914	92.4052	12.7578	26.7043	91.7007	15.742	24.7445	93.0514	16.0849	25.933	92.3813	15.4296	25.933	92.4922	15.0967	41.0439	108.394	23.4375
26.6155	91.9893	12.9876	26.1856	91.4882	15.632	24.5511	92.572	16.0225	25.6159	91.9871	15.3761	25.6367	92.0842	15.0127	40.5426	107.942	23.1609
26.0387	91.7295	12.9195	25.8013	91.2088	15.343	24.3533	92.0705	15.9788	25.3098	91.5701	15.3176	25.3469	91.6468	14.9555	40.0419	107.481	22.8658
25.4995	91.3951	12.9714	25.2659	90.8776	15.5791	24.1543	91.562	15.9555	25.0159	91.1355	15.2661	25.0668	91.1906	14.9186	39.5718	107.037	22.5844
24.9039	91.0333	13.0245	24.8335	90.5078	15.3893	23.9227	91.0058	15.9262	24.688	90.6557	15.1935	24.7531	90.6926	14.8565	39.1269	106.615	22.3234
24.2053	90.6398	13.0448	24.3276	90.0562	15.22	23.6255	90.3831	15.88	24.3242	90.096	15.0572	24.387	90.1281	14.7314	38.6932	106.202	22.0621
23.4775	90.2692	13.2164	24.0301	89.443	15.1747	23.3183	89.7734	15.8302	23.9881	89.5504	14.8326	24.0088	89.5901	14.6	38.279	105.796	21.8032
22.7452	89.9291	13.4346	23.8225	88.8822	14.6923	22.9942	89.178	15.777	23.642	89.0264	14.6072	23.6195	89.0839	14.4376	37.8803	105.405	21.5484
22.0684	89.5953	13.5195	23.463	88.4512	14.1996	22.6736	88.5961	15.6521	23.3079	88.517	14.3485	23.2482	88.5877	14.2402	37.5094	105.046	21.313
21.3869	89.2241	13.5505	22.9506	88.1366	13.6474	22.3064	88.0106	15.4661	22.9439	88.0017	14.0988	22.8863	88.0592	14.0388	37.1417	104.696	21.0974
20.7505	88.7843	13.5761	22.6642	87.6169	13.2447	21.9287	87.4448	15.2535	22.579	87.4774	13.8401	22.5095	87.5235	13.8407	36.748	104.322	20.8801
20.406	88.1435	13.3948	22.674	86.7774	13.0604	21.6014	86.8179	15.0257	22.2324	86.8962	13.5649	22.1441	86.9422	13.5994	36.3548	103.944	20.6668
20.0731	87.4554	13.2023	22.3317	86.1583	12.7622	21.3902	86.1623	14.5379	21.8752	86.2728	13.289	21.7637	86.3163	13.3716	35.9476	103.55	20.4553
19.724	86.8047	13.0199	22.0128	85.4786	12.596	21.1294	85.5806	13.9949	21.5144	85.644	13.0602	21.393	85.6752	13.2007	35.5071	103.105	20.2126
19.366	86.1667	12.834	21.4132	84.9233	12.6341	20.8553	84.9957	13.4884	21.1662	85.0148	12.834	21.0484	85.0224	13.0375	35.0693	102.664	19.952
19.0371	85.5352	12.6385	21.0717	84.3393	12.3312	20.5982	84.4134	12.9998	20.8206	84.3997	12.624	20.7389	84.3484	12.9268	34.6434	102.241	19.6985
18.7312	84.871	12.4366	20.7332	83.705	12.1359	20.3419	83.8142	12.5198	20.4234	83.803	12.4082	20.396	83.6821	12.7873	34.2262	101.807	19.4617
18.4048	84.2004	12.2095	20.3774	83.0587	11.9154	20.0174	83.1961	12.1502	20.0089	83.1957	12.165	20.0445	83.0228	12.5486	33.8102	101.36	19.2333
18.0818	83.5937	11.9734	20.0293	82.4787	11.6757	19.6322	82.6407	11.8923	19.6116	82.6471	11.9084	19.7056	82.4248	12.2957	33.4159	100.92	19.0189
17.7377	82.9869	11.7299	19.6608	81.9058	11.4247	19.219	82.0907	11.6374	19.208	82.0947	11.6443	19.3342	81.8412	12.0345	33.0336	100.481	18.7973
17.3711	82.3987	11.4779	19.2949	81.3302	11.17	18.7923	81.5408	11.3993	18.7941	81.5486	11.3799	18.9599	81.2706	11.757	32.6558	100.051	18.5696
17.0106	81.8358	11.2244	18.9463	80.7672	10.9227	18.3798	81.011	11.1553	18.4067	81.0079	11.1265	18.6	80.7131	11.4902	32.2763	99.6263	18.347
16.6794	81.282	10.9529	18.6217	80.2052	10.6571	17.9946	80.4675	10.9214	18.0301	80.4769	10.8585	18.2403	80.1739	11.1951	31.9111	99.2174	18.146
16.3563	80.7489	10.6806	18.3124	79.6618	10.3896	17.63	79.9374	10.6787	17.6589	79.9685	10.589	17.8779	79.6632	10.8885	31.5468	98.8054	17.9474
16.0563	80.2669	10.4149	18.0612	79.1498	10.1345	17.2961	79.4451	10.4603	17.3298	79.501	10.3308	17.5573	79.1902	10.6063	31.1942	98.4084	17.7555
15.7945	79.8477	10.145	17.9543	78.6449	9.86759	17.0099	79.0165	10.2287	17.0483	79.0851	10.0839	17.2989	78.7735	10.3193	30.8427	98.0138	17.5715
15.5498	79.4094	9.87094	17.602	78.2812	9.62532	16.7371	78.5692	10.0084	16.7888	78.6581	9.82741	17.0493	78.3468	10.0468	30.4898	97.6114	17.3895
15.3125	78.956	9.59683	17.2748	77.9062	9.36985	16.481	78.1264	9.77171	16.5365	78.2166	9.58351	16.8282	77.9128	9.77382	30.1089	97.1682	17.2076
15.0803	78.561	9.32707	16.944	77.5596	9.12741	16.2401	77.731	9.52647	16.3033	77.8053	9.35029	16.6078	77.5139	9.5176	29.7245	96.7114	17.0299
14.9276	78.1632	9.03705	16.6103	77.1915	8.92584	16.0029	77.3418	9.29211	16.0861	77.3871	9.13475	16.3687	77.1283	9.27164	29.3523	96.2595	16.8531
15.1362	77.5429	8.6666	16.2401	76.8109	8.73831	15.7366	76.9437	9.04332	15.83	76.9638	8.91153	16.0867	76.7359	9.02499	29.0006	95.8268	16.6772
15.1871	77.0493	8.36267	15.8816	76.4651	8.6049	15.4541	76.596	8.84501	15.5694	76.5885	8.73288	15.7894	76.3977	8.81947	28.6501	95.3951	16.4967
15.2171	76.5504	8.11198	15.5853	76.1204	8.45656	15.1929	76.2648	8.6341	15.3208	76.2329	8.54979	15.5072	76.0814	8.60957	28.3002	94.9634	16.3019
15.248	76.0275	7.89565	15.2967	75.7729	8.29339	14.926	75.9217	8.42579	15.0699	75.8686	8.36606	15.2409	75.752	8.38971	27.9782	94.5705	16.1308
15.269	75.4903	7.67813	15.0233	75.4042	8.10236	14.6538	75.5621	8.21454	14.8125	75.461	8.22732	15.0145	75.3816	8.15305	27.6614	94.1725	15.9656
15.2561	74.9665	7.49763	14.7597	75.0424	7.91768	14.3863	75.2143	8.01333	14.5676	75.0711	8.08136	14.7779	75.0337	7.91349	27.3692	93.7894	15.8064
15.2552	74.458	7.34943	14.5004	74.721	7.73044	14.1437	74.883	7.83515	14.3409	74.7027	7.95873	14.5897	74.6834	7.69821	27.0985	93.4365	15.6463
15.2379	73.9546	7.20956	14.2386	74.3941	7.55416	13.9089	74.5424	7.6611	14.1229	74.3221	7.85089	14.4009	74.319	7.50587	26.7954	93.044	15.4947
15.1903	73.4651	7.07547	13.9876	74.0462	7.39273	13.6995	74.1722	7.4976	13.9214	73.9259	7.74115	14.1882	73.9496	7.33917	26.4962	92.6498	15.3484
15.1431	72.9837	6.94645	13.9176	73.6036	7.20113	13.4954	73.7931	7.34247	13.7227	73.5418	7.59968	13.9906	73.5726	7.17284	26.1991	92.2544	15.2134
15.1053	72.5095	6.81273	13.86	73.1549	7.02033	13.3051	73.4112	7.18501	13.5342	73.159	7.45454	13.797	73.193	7.01826	25.9084	91.8611	15.087
15.0084	72.0624	6.68135	13.7705	72.7214	6.8228	13.1	73.0265	7.02222	13.3231	72.7814	7.29672	13.5934	72.8066	6.86454	25.6081	91.4557	14.9657
14.8977	71.626	6.53098	13.6822	72.2725	6.63988	12.8606	72.6554	6.84658	13.1079	72.4018	7.12515	13.3862	72.412	6.71058	25.3085	91.0383	14.8499
14.8205	71.1474	6.39189	13.5742	71.8261	6.45633	12.6164	72.2841	6.66567	12.8875	72.0229	6.93694	13.169	72.0168	6.55252	24.9821	90.5651	14.7312
14.7391	70.6392	6.27661	13.4173	71.404	6.25713	12.366	71.9172	6.48667	12.6513	71.6471	6.76131	12.9355	71.6269	6.39412	24.6043	90.0096	14.6027
14.6422	70.0901	6.13957	13.0877	71.0252	6.05602	12.0802	71.5252	6.28184	12.3752	71.2416	6.57834	12.6475	71.2176	6.22345	24.2346	89.4644	14.4824
14.4859	69.531	6.00417	12.7511	70.6009	5.88523	11.7703	71.1082	6.0789	12.0592	70.8156	6.40485	12.3463	70.7817	6.04165	23.8714	88.93	14.3651
14.3223	68.9517	5.85115	12.415	70.1355	5.71219	11.459	70.6397	5.88794	11.878	70.2741	6.20866	12.0725	70.296	5.8305	23.5191	88.4037	14.2322
14.1828	68.4041	5.59749	12.1032	69.6476	5.5401	11.152	70.1375	5.73505	11.8132	69.5223	6.36897	11.8065	69.793	5.6216	23.1468	87.8726	14.0724
14.0146	67.9226	5.25439	11.8099	69.1673	5.37907	10.8698	69.6401	5.59721	11.7486	68.8294	6.44259	11.5547	69.2998	5.42623	22.7691	87.3312	13.8987
13.4822	67.6578	5.00715	11.6208	68.676	5.19688	10.6158	69.1635	5.48048	11.7218	68.1855	6.45341	11.3512	68.8156	5.24741	22.3953	86.7477	13.6911
13.0796	67.3091	4.71816	11.4077	68.1758	5.02518	10.3706	68.6627	5.3667	11.6747	67.5522	6.42281	11.1629	68.2956	5.0914	22.0008	86.1277	13.4812
12.6962	66.9564	4.40947	11.1947	67.6923	4.85895	10.1353	68.1816	5.26704	11.5535	67.0052	6.30238	10.9577	67.7909	4.98338	21.6076	85.511	13.2811
12.3034	66.623	4.10897	10.9702	67.2317	4.68787	9.89803	67.7169	5.16704	11.4425	66.4811	6.13517	10.729	67.3148	4.87635	21.2144	84.902	13.0799
11.9638	66.3129	3.74804	10.8622	66.7382	4.49371	9.66749	67.2838	5.03953	11.3257	66.0141	5.88184	10.4522	66.8973	4.76903	20.8304	84.3056	12.8808
11.6668	65.9751	3.36846	11.0015	66.0437	4.43188	9.42271	66.85	4.91425	11.2003	65.5461	5.6269	10.1741	66.4738	4.66075	20.4438	83.6943	12.6706
11.3451	65.6411	3.04993	10.9518	65.5116	4.23427	9.15708	66.4222	4.78993	11.0427	65.1011	5.38308	9.88074	66.059	4.55325	20.0432	83.0645	12.4441
10.98	65.2941	2.85085	10.8864	64.9967	4.04183	8.8853	65.9996	4.6831	10.861	64.6812	5.15658	9.58214	65.6513	4.45675	19.6746	82.4856	12.1978
10.6652	64.9012	2.79422	10.8208	64.5268	3.79949	8.60639	65.6111	4.58917	10.6834	64.2848	4.94866	9.33047	65.2525	4.34547	19.3004	81.9045	11.9402
10.3221	64.4367	2.90114	10.2741	64.268	3.63883	8.32026	65.1872	4.48754	10.4633	63.8485	4.79493	9.05632	64.8214	4.24069	18.9345	81.3235	11.6768
9.93774	63.9724	3.00157	9.71129	63.9856	3.48303	8.038	64.7516	4.37693	10.2123	63.39	4.67527	8.77897	64.3758	4.12693	18.5836	80.7578	11.4181
9.58823	63.4854	3.08435	9.20516	63.655	3.34595	8.11992	64.07	4.35822	9.96673	62.9011	4.55681	8.5114	63.9167	4.00794	18.2372	80.2009	11.1457
9.24686	62.9884	3.16676	8.68877	63.3274	3.20295	8.25543	63.3184	4.41092	9.71003	62.4022	4.45736	8.23321	63.4484	3.90742	17.8957	79.6624	10.8694
8.85701	62.5032	3.24079	8.16481	62.9807	3.04958	8.24225	62.6535	4.38998	9.47515	61.8769	4.37486	7.94811	62.9577	3.82076	17.5823	79.1819	10.5935
8.48394	62.0216	3.30079	7.90592	62.4539	2.96371	8.17951	62.017	4.35016	9.25235	61.3449	4.28819	7.66954	62.4573	3.74166	17.3128	78.766	10.317
8.13379	61.5556	3.42531	7.63839	61.9905	2.74422	8.07036	61.4449	4.32137	9.05768	60.8241	4.22645	7.42328	61.9713	3.67674	17.0517	78.3513	10.0379
7.84269	61.0818	3.56392	7.40189	61.532	2.48844	7.94698	60.9118	4.24341	8.8747	60.315	4.15618	7.176	61.5125	3.61485	16.7949	77.9411	9.76181
7.5469	60.6261	3.70777	7.12511	61.1033	2.32729	7.78293	60.4068	4.13788	8.50562	59.9243	4.09639	6.86736	61.1013	3.59203	16.557	77.5546	9.50218
7.22527	60.1704	3.96323	6.83453	60.6779	2.13224	7.57255	59.9211	4.0233	7.95979	59.6964	3.67619	6.54293	60.6954	3.57228	16.331	77.16	9.25804
6.86176	59.7182	4.35383	6.56242	60.2346	1.83147	7.32519	59.4441	3.90322	7.42986	59.4349	3.3648	6.20329	60.2813	3.55399	16.0801	76.7474	9.01276
6.48852	59.2895	4.73232	6.25757	59.7959	1.54707	7.08492	58.9711	3.78777	6.90193	59.1708	3.13236	5.85216	59.8681	3.52623	15.8307	76.381	8.80321
6.10657	58.8679	4.97636	5.75216	59.5173	1.13619	6.82953	58.5049	3.65305	6.41244	58.86	3.02911	5.48697	59.4559	3.47425	15.6045	76.0291	8.59398
5.71017	58.4203	5.19034	5.39754	59.0886	0.833519	6.57411	58.0162	3.51683	6.07758	58.3926	3.10892	5.13422	58.9956	3.39815	15.3831	75.6702	8.38259
5.30366	57.9368	5.30667	5.07861	58.5973	0.454524	6.32386	57.4878	3.37296	5.7972	57.8341	3.29473	4.78871	58.4778	3.32733	15.161	75.2852	8.17036
4.85344	57.372	5.48933	4.66687	58.0927	0.183085	6.06496	56.8759	3.23639	5.49172	57.2092	3.43703	4.41608	57.8973	3.26509	14.9414	74.9078	7.9688
4.3897	56.7696	5.66752	3.94124	57.7113	0.0468017	5.81683	56.2319	3.02591	5.06034	56.6253	3.52106	4.03426	57.2782	3.19774	14.7293	74.5548	7.7878
3.94026	56.1366	5.76054	3.40666	57.111	0.251499	5.56539	55.5607	2.79722	4.65614	55.9869	3.59665	3.64578	56.6251	3.12671	14.51	74.2003	7.61607
3.52914	55.4305	5.72522	2.88781	56.4434	0.449036	5.25483	54.8415	2.58551	4.27955	55.2594	3.67026	3.25066	55.9187	3.04189	14.2913	73.8378	7.44673
3.08196	54.6884	5.54622	2.35885	55.709	0.52089	4.95124	54.054	2.22102	3.90131	54.4529	3.74193	2.82759	55.1499	2.94389	14.0738	73.4736	7.28254
2.6088	53.9797	5.20155	2.08854	54.8328	0.500498	4.59155	53.2815	1.87355	3.48612	53.6705	3.73081	2.39008	54.3851	2.83613	13.8569	73.1119	7.12365
2.17122	53.296	4.87632	1.83126	53.9828	0.474799	4.10331	52.6261	1.47369	3.08134	52.9405	3.6248	1.96167	53.655	2.72852	13.6359	72.7408	6.96216
1.73942	52.5656	4.55807	1.52474	53.1128	0.45464	3.19601	52.166	0.991859	2.66952	52.1796	3.52052	1.52153	52.8843	2.63633	13.4165	72.3568	6.80398
1.27837	51.7689	4.27764	1.21354	52.1849	0.438116	2.22907	51.6581	0.430815	2.22525	51.3622	3.42315	1.10813	52.0293	2.54992	13.1973	71.9635	6.64633
0.818155	50.9689	4.0079	0.907827	51.2551	0.437531	1.29762	51.1085	-0.108425	1.73703	50.5664	3.3342	0.652447	51.1974	2.45019	12.9771	71.5639	6.49475
0.335751	50.1892	3.74575	0.649398	50.331	0.385006	0.434405	50.5274	-0.626311	1.35699	49.7247	3.25664	0.220771	50.3702	2.34751	12.7276	71.1336	6.32248
-0.146392	49.3568	3.45976	0.531295	49.2585	0.765128	-0.36108	49.8495	-1.04368	1.06005	48.7777	3.35284	-0.224314	49.4976	2.26616	12.4541	70.6767	6.15204
-0.670749	48.4751	3.16063	0.334705	48.1824	0.904208	-1.18512	49.0946	-1.40045	0.764915	47.7701	3.43071	-0.673117	48.5553	2.19817	12.1656	70.1883	5.9746
-1.17847	47.5742	2.86744	0.0808281	47.1521	0.88593	-2.0391	48.3488	-1.7139	0.350914	46.8191	3.42212	-1.1026	47.5993	2.1313	11.8712	69.693	5.79533
-1.66271	46.6819	2.58609	-0.228618	46.1742	0.875695	-2.80185	47.5675	-1.88731	-0.0429775	45.8848	3.35867	-1.50954	46.655	2.073	11.5858	69.2122	5.62394
-2.10795	45.8017	2.31724	-0.547041	45.2259	0.957113	-3.43377	46.7255	-1.86829	-0.40274	44.9719	3.29871	-1.90636	45.7385	2.0051	11.3244	68.7559	5.4664
-2.52736	44.9275	2.06754	-0.830867	44.2814	1.01814	-4.09976	45.9181	-1.77639	-0.735684	44.0579	3.26258	-2.29235	44.837	1.93482	11.0542	68.2865	5.30632
-2.92883	44.0416	1.93719	-0.853392	43.2103	1.19833	-4.73384	45.0879	-1.58148	-1.1007	43.1665	3.12585	-2.67884	43.9409	1.85622	10.7888	67.8333	5.15638
-3.32119	43.2008	1.82939	-1.04869	42.2626	1.23	-5.32753	44.2978	-1.39243	-1.58969	42.3767	2.89743	-3.0562	43.0898	1.78141	10.529	67.39	5.01286
-3.7341	42.3658	1.76609	-1.47106	41.4055	1.10811	-5.74367	43.4601	-1.31179	-2.16461	41.6147	2.59937	-3.4129	42.2274	1.70401	10.273	66.9705	4.87771
-4.1573	41.5558	1.71333	-1.8174	40.5367	0.964045	-6.18697	42.6462	-1.20767	-2.73583	40.8722	2.37382	-3.71578	41.3603	1.62832	10.0142	66.5451	4.74247
-4.61209	40.7384	1.68041	-2.1465	39.6481	0.57931	-6.67095	41.8211	-1.04761	-3.19043	40.0544	2.2172	-4.08419	40.5012	1.525	9.75473	66.1183	4.60699
-5.06287	39.9383	1.6578	-2.53396	38.8	0.0363333	-7.16309	41.0376	-0.895501	-3.60279	39.2279	2.06968	-4.47402	39.6665	1.45029	9.49956	65.6942	4.47815
-5.47328	39.208	1.63528	-2.93688	38.0579	-0.436947	-7.25599	40.1335	-0.44725	-4.00867	38.4945	1.93299	-4.81289	38.8985	1.40171	9.25976	65.2908	4.35757
-5.88112	38.53	1.59922	-3.31496	37.3539	-0.675042	-7.28094	39.2619	0.0498697	-4.4089	37.8069	1.78892	-5.12565	38.1688	1.39247	9.00467	64.8518	4.24029
-6.24434	37.859	1.57155	-3.63103	36.6579	-0.881623	-7.29681	38.42	0.599475	-4.72314	37.0984	1.70129	-5.40337	37.4479	1.40417	8.74067	64.3993	4.1238
-6.61703	37.1382	1.5428	-3.98499	35.9336	-1.08975	-7.20946	37.4567	1.20847	-5.09837	36.3584	1.68097	-5.66954	36.6616	1.43527	8.47127	63.9405	4.01018
-6.99721	36.4101	1.50726	-4.33616	35.1876	-1.31184	-7.12902	36.4603	1.81034	-5.49265	35.6088	1.65921	-5.97803	35.8777	1.44548	8.18708	63.4782	3.90287
-7.38661	35.7446	1.46183	-4.67026	34.4882	-1.6077	-7.15909	35.5667	2.21492	-5.85323	34.898	1.6379	-6.34514	35.1818	1.41166	7.88303	63.0041	3.79534
-7.78261	35.098	1.39873	-4.98601	33.8115	-1.92126	-7.23631	34.6917	2.57428	-6.19289	34.1883	1.61113	-6.69007	34.4888	1.35632	7.5752	62.5269	3.69168
-8.144	34.404	1.31675	-5.5945	33.2969	-2.24134	-7.41361	33.8323	2.88651	-6.67624	33.5417	1.55647	-7.06918	33.792	1.29379	7.28729	62.0684	3.62166
-8.50936	33.7556	1.23119	-6.33072	32.9414	-2.85556	-7.56986	32.9982	3.117	-7.25882	33.0185	1.30705	-7.44403	33.1368	1.21436	7.00966	61.631	3.55313
-8.8585	33.1561	1.14919	-7.01517	32.6108	-3.18057	-7.72934	32.2097	3.29616	-7.855	32.569	1.06653	-7.82086	32.5423	1.1168	6.72627	61.2106	3.49177
-9.20108	32.5751	1.06702	-7.56658	32.2096	-3.43527	-7.81997	31.411	3.45418	-8.30325	32.0535	0.916564	-8.23646	32.0015	1.00116	6.43318	60.7897	3.43249
-9.54743	31.9693	0.975311	-8.09761	31.7476	-3.66886	-7.95417	30.6348	3.47439	-8.73392	31.4942	0.813445	-8.60927	31.4106	0.863911	6.12929	60.3544	3.38306
-9.89879	31.3622	0.873013	-8.59215	31.267	-3.90301	-8.03151	29.8168	3.28635	-9.20909	30.955	0.692112	-8.95739	30.7891	0.739442	5.81572	59.9147	3.33213
-10.2795	30.7165	0.762694	-9.10325	30.7508	-4.14116	-8.26138	29.0278	3.02866	-9.69663	30.3701	0.553233	-9.3206	30.1146	0.61424	5.4937	59.4714	3.28196
-10.6965	30.0314	0.651304	-9.65771	30.2066	-4.38524	-8.54763	28.2296	2.67572	-10.1643	29.7081	0.44593	-9.73233	29.408	0.496051	5.16573	58.9912	3.23846
-11.0808	29.3114	0.50439	-10.3857	29.7834	-4.6566	-8.8687	27.4353	2.3251	-10.5927	29.0015	0.344054	-10.1825	28.7112	0.370498	4.82186	58.4716	3.18536
-11.4345	28.6295	0.369174	-10.9819	29.2824	-4.68716	-9.33704	26.7889	2.09789	-10.9915	28.3346	0.249035	-10.6474	28.0869	0.252329	4.4557	57.8893	3.11904
-11.7624	27.98	0.236488	-11.5017	28.7621	-4.70073	-9.78569	26.1858	1.87861	-11.3795	27.7103	0.160371	-11.146	27.54	0.143972	4.0801	57.2687	3.04772
-12.0982	27.3184	0.0663035	-11.9698	28.1771	-4.65214	-10.2235	25.5323	1.68192	-11.8123	27.0906	0.0925438	-11.6379	26.9625	0.0559607	3.6911	56.6183	2.96802
-12.4869	26.6318	-0.117572	-12.472	27.5355	-4.63099	-10.7053	24.8504	1.49814	-12.3271	26.4776	0.000127206	-12.1612	26.356	-0.067495	3.29194	55.9154	2.87913
-12.9388	25.8999	-0.315015	-12.9954	26.8257	-4.69091	-11.5103	24.4286	0.982817	-12.9214	25.8473	-0.126813	-12.7989	25.7595	-0.206253	2.87551	55.1426	2.78628
-13.4877	25.1735	-0.487747	-13.5605	26.0836	-4.81687	-12.4356	24.0445	0.560165	-13.6227	25.2463	-0.253316	-13.4476	25.1188	-0.387908	2.44273	54.3734	2.69091
-14.0525	24.485	-0.669701	-14.1947	25.3804	-4.81443	-13.3387	23.696	0.0832547	-14.3238	24.6775	-0.375212	-14.1327	24.5391	-0.567667	2.02633	53.6341	2.60148
-14.3785	23.6035	-0.803462	-14.757	24.6623	-4.79203	-14.2014	23.3649	-0.395289	-14.9462	24.0805	-0.477519	-14.65	23.8617	-0.818159	1.59787	52.8568	2.51154
-14.6921	22.6762	-0.606847	-15.325	23.9933	-4.76651	-15.0171	23.0354	-0.86659	-15.5676	23.5229	-0.591533	-15.3036	23.3295	-0.962421	1.16311	52.0127	2.4302
-15.0089	21.8156	-0.770309	-15.9031	23.3585	-4.68567	-15.7631	22.6233	-1.10822	-16.1999	22.9933	-0.716661	-15.9237	22.7775	-1.07343	0.734049	51.1652	2.3525
-15.4446	21.0712	-0.933108	-16.5094	22.7632	-4.58818	-16.3265	22.0258	-1.25653	-16.8235	22.46	-0.810792	-16.5079	22.1922	-1.14195	0.311157	50.3319	2.27266
-15.9023	20.3674	-1.05965	-17.1097	22.1817	-4.46741	-16.8115	21.3687	-1.35954	-17.3935	21.8992	-0.866771	-17.1045	21.6489	-1.19317	-0.123917	49.4547	2.19566
-16.3878	19.7216	-1.22144	-17.645	21.5498	-4.30715	-17.4031	20.8473	-1.43933	-17.9408	21.3439	-0.908822	-17.6704	21.1156	-1.31463	-0.575785	48.5154	2.12039
-16.91	19.1122	-1.39372	-18.1365	20.8639	-4.15874	-17.9652	20.2926	-1.48536	-18.4648	20.7688	-0.949928	-18.2414	20.5855	-1.39687	-1.02	47.5682	2.04262
-17.4065	18.4382	-1.55925	-18.7267	20.2517	-3.98802	-18.5385	19.7134	-1.53024	-19.0022	20.161	-0.955254	-18.7916	19.9852	-1.42331	-1.44674	46.6352	1.96873
-18.005	17.8503	-1.68888	-19.2745	19.5697	-3.76948	-19.1397	19.1413	-1.55866	-19.5868	19.5861	-0.990495	-19.4381	19.4699	-1.43701	-1.8546	45.7251	1.89017
-18.6499	17.3165	-1.82035	-19.8572	18.9319	-3.54437	-19.8851	18.7454	-1.58022	-20.1983	19.0548	-1.04682	-20.1135	19.0009	-1.45849	-2.24564	44.8266	1.8153
-19.2984	16.8512	-1.91707	-20.4739	18.4015	-3.34102	-20.5081	18.2727	-1.61176	-20.8589	18.6465	-1.13148	-20.7648	18.5684	-1.48585	-2.62229	43.9252	1.74617
-19.8768	16.4209	-2.03537	-21.0601	17.9565	-3.13663	-21.1089	17.8905	-1.64813	-21.432	18.2491	-1.22884	-21.3466	18.1701	-1.52667	-2.98539	43.0666	1.67856
-20.4427	16.0251	-2.12747	-21.4829	17.3598	-2.86015	-21.7237	17.5701	-1.67643	-21.9692	17.8496	-1.36301	-21.9125	17.7941	-1.56032	-3.35986	42.2096	1.61705
-20.9678	15.5631	-2.22767	-21.8524	16.69	-2.59326	-22.3185	17.2125	-1.71248	-22.5428	17.4746	-1.44805	-22.4199	17.3312	-1.59692	-3.73663	41.3732	1.5679
-21.506	15.1082	-2.34596	-22.3645	16.1973	-2.38171	-22.8828	16.8122	-1.7185	-23.1309	17.1143	-1.5284	-22.9005	16.8294	-1.63764	-4.13115	40.5231	1.52171
-21.9299	14.6253	-2.42357	-22.853	15.8037	-2.26539	-23.3976	16.4768	-1.71313	-23.6661	16.8185	-1.64694	-23.3447	16.4054	-1.6448	-4.5199	39.6871	1.48333
-22.3155	14.1829	-2.50487	-23.3208	15.4844	-2.15961	-23.8423	16.1503	-1.69833	-24.1827	16.596	-1.73448	-23.7662	16.0486	-1.62595	-4.87996	38.9287	1.46219
-22.6992	13.8599	-2.56607	-23.7364	15.2109	-2.02086	-24.2103	15.8263	-1.64876	-24.636	16.3867	-1.7976	-24.1004	15.6814	-1.59383	-5.23549	38.2206	1.44347
-22.9849	13.5541	-2.66474	-24.0985	15.0086	-1.88582	-24.4825	15.51	-1.56456	-25.0099	16.2007	-1.83606	-24.393	15.393	-1.54399	-5.56943	37.5297	1.42262
-23.274	13.3037	-2.73577	-24.4532	14.8429	-1.85535	-24.7365	15.2115	-1.49438	-25.3781	16.055	-1.83941	-24.6494	15.0974	-1.50136	-5.9281	36.7955	1.38974
-23.7935	13.3821	-2.81907	-24.867	14.7788	-1.85672	-25.0035	14.9524	-1.41891	-25.7652	15.9576	-1.84819	-25.0522	15.0162	-1.40728	-6.30635	36.0565	1.34885
-24.3213	13.5551	-3.19604	-25.2203	14.7141	-1.86219	-25.2804	14.7846	-1.36537	-26.1389	15.9219	-1.86377	-25.3209	14.8386	-1.41205	-6.68379	35.3742	1.29794
-24.7877	13.7018	-3.21532	-25.4636	14.5624	-1.86238	-25.5856	14.7122	-1.33169	-26.4843	15.9019	-1.88415	-25.6025	14.7364	-1.43418	-7.05643	34.7038	1.24437
-25.1344	13.7098	-3.24504	-25.6258	14.325	-1.87102	-25.9561	14.7451	-1.33834	-26.7912	15.8399	-1.96079	-25.846	14.6046	-1.48537	-7.44061	34.0145	1.18954
-25.4557	13.6757	-3.29535	-25.8863	14.2068	-1.85676	-26.3275	14.7649	-1.33909	-27.0985	15.7631	-2.05856	-26.0356	14.3937	-1.54477	-7.81641	33.3642	1.12017
-25.7247	13.5911	-3.30734	-26.1432	14.0981	-1.8618	-26.5891	14.653	-1.34501	-27.3292	15.5987	-2.20689	-26.2188	14.1889	-1.53868	-8.17574	32.7633	1.04124
-25.9293	13.4548	-3.30467	-26.3992	14.012	-1.87726	-26.8277	14.5337	-1.3766	-27.5142	15.3988	-2.30046	-26.4072	14.0165	-1.55872	-8.52603	32.1816	0.963451
-26.1643	13.3781	-3.28788	-26.6244	13.9083	-1.91423	-27.0856	14.4578	-1.39645	-27.6643	15.1827	-2.41728	-26.6066	13.8801	-1.60116	-8.89013	31.5805	0.878948
-26.3305	13.2569	-3.32784	-26.8989	13.8985	-2.00511	-27.3632	14.4349	-1.42179	-27.8084	14.9934	-2.62882	-26.729	13.6876	-1.63742	-9.26108	30.9728	0.789818
-26.4972	13.12	-3.3606	-27.1379	13.8298	-2.10687	-27.6129	14.3632	-1.42869	-27.9504	14.7937	-2.78836	-26.8391	13.4699	-1.66392	-9.6672	30.3282	0.691846
-26.6778	12.9796	-3.41248	-27.283	13.6397	-2.22613	-27.8162	14.228	-1.40805	-28.0661	14.5568	-2.81584	-26.9835	13.2786	-1.65158	-10.1191	29.6547	0.577973
-26.9442	12.9311	-3.41866	-27.4278	13.4451	-2.2977	-27.9683	14.0296	-1.36349	-28.2915	14.4433	-2.84851	-27.1311	13.0871	-1.62633	-10.5892	28.9788	0.453229
-27.2704	12.8843	-3.42026	-27.649	13.2775	-2.33863	-28.0922	13.7453	-1.30003	-28.6064	14.3766	-2.82538	-27.2994	12.8585	-1.61217	-11.0322	28.3475	0.333193
-27.6414	12.8797	-3.38148	-27.9535	13.1954	-2.34924	-28.2557	13.4976	-1.2512	-28.9039	14.2851	-2.84659	-27.5629	12.7286	-1.6083	-11.4564	27.7566	0.215702
-28.0302	12.905	-3.35152	-28.2074	13.0663	-2.36354	-28.4678	13.3168	-1.26452	-29.1367	14.1287	-2.85293	-27.8285	12.6116	-1.60097	-11.9077	27.1641	0.0962815
-28.4951	12.9836	-3.3412	-28.4564	12.9014	-2.40693	-28.726	13.1573	-1.29963	-29.3283	13.898	-2.87695	-28.0653	12.4307	-1.63063	-12.4001	26.543	-0.0283079
-28.8985	12.977	-3.29089	-28.6788	12.6936	-2.46654	-28.9695	12.9677	-1.36173	-29.4446	13.5686	-2.8822	-28.235	12.1614	-1.67987	-12.9506	25.8804	-0.168033
-29.2206	12.8779	-3.23222	-28.863	12.4492	-2.60856	-29.2665	12.8392	-1.41131	-29.499	13.1697	-2.86771	-28.3718	11.8597	-1.73658	-13.5491	25.1917	-0.30474
-29.5369	12.7439	-3.13798	-29.0732	12.2063	-2.67574	-29.6522	12.7827	-1.44443	-29.4677	12.6544	-2.88989	-28.5366	11.5661	-1.79762	-14.1447	24.5252	-0.433164
-29.8383	12.5612	-3.07483	-29.3034	11.9509	-2.69083	-29.9089	12.5541	-1.50628	-29.3924	12.0609	-2.90921	-28.7177	11.2606	-1.85922	-14.7307	23.8899	-0.546868
-30.1224	12.352	-3.03476	-29.387	11.5302	-2.7618	-30.1185	12.2723	-1.64806	-29.3546	11.5053	-2.95596	-28.9473	11.0003	-1.89105	-15.3129	23.2853	-0.647635
-30.4666	12.2044	-3.05269	-29.5359	11.1723	-2.78943	-30.3899	12.0483	-1.72727	-29.3789	11.0113	-2.98716	-29.1842	10.7396	-1.90713	-15.8976	22.6967	-0.744173
-30.7726	12.019	-3.12741	-29.8873	11.035	-2.75148	-30.6312	11.7901	-1.80219	-29.4456	10.5746	-3.10367	-29.4453	10.5059	-1.898	-16.482	22.1159	-0.840396
-31.0725	11.8229	-3.20497	-30.2666	10.9192	-2.68979	-30.8512	11.4991	-1.81516	-29.5692	10.1927	-3.16047	-29.7655	10.3273	-1.8773	-17.0558	21.5563	-0.93544
-31.4127	11.6235	-3.34559	-30.6018	10.7066	-2.69763	-31.1537	11.2447	-1.8282	-29.8079	9.88708	-3.25347	-30.1626	10.1762	-1.83144	-17.6255	21.0221	-1.02164
-31.7703	11.431	-3.48101	-30.9321	10.4786	-2.74737	-31.4962	11.0193	-1.83841	-30.1557	9.68763	-3.34478	-30.5896	10.0398	-1.7533	-18.2014	20.4985	-1.0982
-32.1192	11.2349	-3.51037	-31.2841	10.2857	-2.79505	-31.8493	10.8189	-1.85891	-30.4308	9.43128	-3.56526	-30.8727	9.76029	-1.6921	-18.7997	19.9611	-1.17275
-32.4451	11.0312	-3.50527	-31.5919	10.0603	-2.77526	-32.141	10.5773	-1.93468	-30.7189	9.2088	-3.75143	-31.1121	9.45218	-1.61081	-19.4172	19.4215	-1.24034
-32.6996	10.7548	-3.46691	-31.8263	9.75934	-2.74139	-32.3782	10.2825	-2.0045	-30.9276	8.8979	-3.83445	-31.4283	9.22961	-1.55366	-20.0342	18.8902	-1.30416
-32.9673	10.4752	-3.41938	-32.0735	9.45669	-2.71456	-32.5504	9.90834	-2.12479	-31.1572	8.58211	-3.77508	-31.6421	8.88469	-1.52806	-20.6281	18.3919	-1.35858
-33.2067	10.1616	-3.38351	-32.3984	9.2297	-2.62852	-32.6529	9.4616	-2.27095	-31.3888	8.28031	-3.76152	-31.746	8.42827	-1.5425	-21.1729	17.9474	-1.39773
-33.4532	9.8414	-3.40092	-32.757	9.02597	-2.60724	-32.7417	9.0174	-2.67289	-31.5592	7.90446	-3.74661	-31.8913	8.00794	-1.58346	-21.6983	17.5206	-1.427
-33.6973	9.5384	-3.43079	-33.0701	8.79795	-2.6245	-32.8174	8.59613	-3.10484	-31.6872	7.51202	-3.73714	-32.0567	7.63975	-1.64033	-22.2319	17.0876	-1.45614
-33.9729	9.24726	-3.51615	-33.3588	8.52522	-2.70914	-32.9116	8.18002	-3.5174	-31.8437	7.13238	-3.72171	-32.3166	7.34253	-1.66966	-22.7691	16.6537	-1.48541
-34.1897	8.90355	-3.60615	-33.5267	8.14803	-2.89488	-33.0192	7.77898	-3.84357	-32.0406	6.79382	-3.72071	-32.6378	7.10087	-1.69668	-23.2518	16.2796	-1.5085
-34.3284	8.50662	-3.74008	-33.6284	7.73976	-3.18759	-33.2003	7.44838	-4.02985	-32.28	6.49777	-3.68611	-32.9738	6.87937	-1.71793	-23.6907	15.9468	-1.52504
-34.5279	8.14536	-3.92239	-33.6815	7.26298	-3.5154	-33.4369	7.12142	-4.10544	-32.6005	6.25017	-3.70806	-33.4259	6.73458	-1.75828	-24.0779	15.6509	-1.52563
-34.7724	7.81916	-4.10763	-33.8387	6.86979	-3.77692	-33.6728	6.78118	-4.19289	-32.9941	6.05763	-3.75424	-33.8956	6.59095	-1.80057	-24.4013	15.4037	-1.52599
-35.0856	7.55314	-4.29162	-34.0419	6.51199	-4.00298	-33.8757	6.41256	-4.33751	-33.4523	5.9117	-3.77082	-34.3052	6.38539	-1.84594	-24.7052	15.1708	-1.52596
-35.4273	7.29348	-4.35516	-34.2177	6.13329	-4.2398	-34.1456	6.09951	-4.42196	-33.9446	5.79393	-3.79943	-34.6285	6.08476	-1.91237	-24.9984	14.9471	-1.52788
-35.7086	6.92939	-4.35385	-34.6463	5.94996	-4.41513	-34.4545	5.77857	-4.45263	-34.4211	5.61619	-3.8133	-34.8708	5.66391	-1.99876	-25.2544	14.7533	-1.53224
-36.0003	6.49064	-4.30141	-34.9162	5.57397	-4.68265	-34.6508	5.29571	-4.53225	-34.8416	5.31466	-3.82103	-35.038	5.11538	-2.09832	-25.482	14.5803	-1.53638
-36.3176	6.02199	-4.2531	-35.0148	5.04523	-5.08667	-34.7947	4.73218	-4.59887	-35.2089	4.90498	-3.74873	-35.2009	4.52574	-2.16817	-25.6992	14.4148	-1.53898
-36.5934	5.45462	-4.18904	-35.1287	4.50129	-5.51309	-34.9151	4.08681	-4.5674	-35.6111	4.48888	-3.72761	-35.4808	4.02378	-2.27273	-25.9196	14.245	-1.54145
-36.8323	4.80534	-4.05766	-35.0948	3.76554	-5.79046	-34.8974	3.26896	-4.42866	-35.9201	3.94779	-3.68382	-35.7497	3.49484	-2.40813	-26.131	14.0782	-1.54347
-36.9913	4.0536	-3.95633	-35.0736	3.02151	-5.99972	-34.8884	2.4546	-4.29621	-36.2097	3.34512	-3.61811	-35.9999	2.92351	-2.58589	-26.3289	13.9194	-1.54583
-37.0474	3.25246	-3.91128	-35.0752	2.33392	-6.3157	-35.124	1.8545	-4.24653	-36.6289	2.81888	-3.46639	-36.3817	2.45126	-2.7571	-26.5151	13.7678	-1.54828
-37.0996	2.3994	-3.93485	-35.1889	1.74955	-6.81747	-35.3956	1.25123	-4.22696	-37.1093	2.27274	-3.39949	-36.8241	1.96967	-3.00408	-26.6815	13.6292	-1.5519
-37.2809	1.67614	-4.0111	-35.3721	1.23859	-7.32435	-35.6686	0.664059	-4.24719	-37.6089	1.72272	-3.32789	-37.2418	1.45781	-3.24391	-26.8535	13.4837	-1.55601
-37.5246	0.823839	-4.11234	-35.636	0.578152	-7.80198	-36.1167	-0.0167994	-4.26731	-38.0904	1.00387	-3.42738	-37.8477	0.870066	-3.49783	-27.0297	13.329	-1.56057
-37.8005	-0.0196787	-4.24594	-35.8978	-0.0757164	-8.32863	-36.6532	-0.663527	-4.30638	-38.5359	0.237596	-3.59555	-38.5121	0.259368	-3.73504	-27.2078	13.1721	-1.56502
-38.0782	-0.858659	-4.40266	-36.2551	-0.765402	-8.52197	-37.2397	-1.37249	-4.14277	-38.9944	-0.524907	-3.80554	-39.1218	-0.42333	-3.93586	-27.4164	12.9895	-1.57087
-38.3722	-1.77034	-4.57028	-36.6031	-1.56619	-8.70799	-37.8749	-2.17679	-3.95616	-39.4579	-1.37536	-4.02451	-39.6522	-1.25932	-4.1006	-27.6284	12.8014	-1.57747
-38.591	-2.74041	-4.75779	-36.8188	-2.49057	-8.83321	-38.453	-3.0586	-3.77646	-39.8681	-2.28708	-4.25708	-39.9916	-2.22135	-4.29287	-27.8345	12.6176	-1.58366
-38.7073	-3.81107	-4.88785	-37.2282	-3.41851	-8.86831	-38.9789	-4.0213	-3.62115	-40.2621	-3.22926	-4.56118	-40.3022	-3.2384	-4.45923	-28.0568	12.4195	-1.59157
-38.8096	-4.95187	-4.95466	-37.8179	-4.33938	-8.95608	-39.3338	-5.09138	-3.56768	-40.6935	-4.20689	-4.89479	-40.6567	-4.26901	-4.70802	-28.2862	12.215	-1.60048
-38.7933	-6.15742	-4.8685	-38.4546	-5.26236	-8.98482	-39.6004	-6.17533	-3.5575	-41.2601	-5.14608	-5.14477	-40.924	-5.32424	-4.94498	-28.5137	12.0114	-1.61037
-38.8612	-7.43999	-4.62973	-39.0256	-6.30351	-8.99587	-39.8427	-7.32219	-3.67285	-41.734	-6.21981	-5.37731	-41.2319	-6.44611	-5.19382	-28.7526	11.7961	-1.62142
-38.8286	-8.71168	-4.4194	-39.4884	-7.35328	-9.05548	-40.1623	-8.39126	-3.90421	-42.1796	-7.29498	-5.61825	-41.5963	-7.53324	-5.44356	-29.0062	11.5663	-1.63367
-38.737	-9.98872	-4.31076	-39.9197	-8.43374	-9.16863	-40.5119	-9.46179	-4.214	-42.5946	-8.40217	-5.90499	-42.0622	-8.62046	-5.6877	-29.2627	11.3331	-1.64674
-38.598	-11.2155	-4.44773	-40.1961	-9.59339	-9.3079	-40.8671	-10.5745	-4.45137	-42.9451	-9.5645	-6.2096	-42.5486	-9.74083	-5.94212	-29.5224	11.096	-1.65986
-38.4596	-12.3511	-4.66449	-40.5246	-10.7525	-9.24004	-41.2255	-11.6395	-4.70099	-43.2654	-10.6946	-6.51777	-43.0977	-10.8128	-6.19587	-29.7814	10.8586	-1.67247
-38.4645	-13.4379	-4.88361	-41.0605	-11.9005	-9.00393	-41.6409	-12.6886	-4.96397	-43.5633	-11.8139	-6.85888	-43.5647	-11.8976	-6.49037	-30.044	10.6172	-1.68541
-38.6043	-14.5104	-5.13975	-41.444	-13.0886	-8.87117	-42.1128	-13.7342	-5.35377	-43.8043	-12.9798	-7.16167	-43.8508	-13.0599	-6.75933	-30.3317	10.3501	-1.70251
-38.786	-15.5482	-5.40496	-41.8458	-14.1897	-8.96667	-42.6915	-14.7107	-5.86175	-44.0755	-14.1068	-7.42478	-44.096	-14.1902	-7.02667	-30.626	10.0766	-1.7217
-38.9628	-16.5677	-5.58231	-42.4392	-15.2048	-9.16125	-43.2013	-15.675	-6.36088	-44.3303	-15.2021	-7.66464	-44.3083	-15.2901	-7.27182	-30.9139	9.80822	-1.74139
-39.2232	-17.6291	-5.72648	-42.9645	-16.303	-9.24214	-43.3522	-16.7852	-6.65291	-44.5565	-16.3279	-7.92944	-44.5244	-16.4198	-7.51566	-31.191	9.5489	-1.76177
-39.6075	-18.5999	-5.85871	-43.3032	-17.4074	-9.11294	-43.4977	-17.8239	-6.99504	-44.6904	-17.4144	-8.1626	-44.6585	-17.5011	-7.76962	-31.4663	9.29053	-1.78406
-39.8569	-19.5989	-5.87194	-43.5411	-18.5213	-9.0257	-43.7182	-18.8644	-7.28321	-44.8448	-18.4689	-8.56402	-44.6165	-18.582	-8.14606	-31.7487	9.02488	-1.80833
-40.0705	-20.5213	-6.05647	-43.8636	-19.5749	-8.90787	-43.8924	-19.8544	-7.55215	-44.8733	-19.4471	-9.0704	-44.7137	-19.5967	-8.4233	-32.0316	8.76011	-1.83428
-40.1808	-21.4816	-6.1956	-44.059	-20.6639	-8.78751	-44.0697	-20.8629	-7.82405	-44.9098	-20.4433	-9.55539	-44.8114	-20.6367	-8.65689	-32.3209	8.48744	-1.86267
-40.1685	-22.4742	-6.30487	-44.1157	-21.6974	-8.98135	-44.2583	-21.8686	-8.08939	-45.014	-21.4436	-9.97306	-44.939	-21.6625	-8.90905	-32.5946	8.22233	-1.8945
-40.1435	-23.3772	-6.41755	-44.1634	-22.6263	-9.17425	-44.3746	-22.7753	-8.36247	-45.0959	-22.3528	-10.3184	-45.0599	-22.5781	-9.18378	-32.8788	7.9416	-1.92998
-40.1413	-24.2362	-6.49921	-44.3578	-23.4883	-9.47881	-44.4857	-23.6477	-8.62591	-45.1737	-23.2442	-10.5704	-45.1922	-23.4578	-9.45976	-33.1628	7.65796	-1.9665
-40.2916	-25.0789	-6.62303	-44.4696	-24.3658	-9.68675	-44.5914	-24.5042	-8.9398	-45.3156	-24.142	-10.7244	-45.2445	-24.352	-9.63247	-33.4383	7.37643	-2.0064
-40.5671	-25.91	-6.79477	-44.5494	-25.2643	-9.7595	-44.7179	-25.343	-9.32669	-45.4062	-25.0446	-10.8221	-45.1825	-25.264	-9.6917	-33.7294	7.07516	-2.05528
-40.8932	-26.7412	-7.04395	-44.6225	-26.169	-9.82256	-44.8641	-26.1765	-9.76849	-45.3066	-25.9399	-10.9835	-45.1109	-26.1719	-9.7779	-34.0258	6.76723	-2.10665
-41.0784	-27.5122	-7.39509	-44.6769	-27.0181	-9.90625	-44.9748	-26.9894	-10.0506	-45.2198	-26.7679	-11.2064	-45.0556	-26.9945	-10.0218	-34.3226	6.45662	-2.15906
-41.1499	-28.3421	-7.70131	-44.5009	-27.8511	-10.3312	-44.9565	-27.8779	-10.1972	-45.1686	-27.6336	-11.4851	-45.0457	-27.8647	-10.2679	-34.6242	6.13739	-2.21534
-41.2916	-29.0965	-8.13122	-44.5415	-28.6668	-10.5576	-44.9213	-28.72	-10.2856	-45.1118	-28.4317	-11.8408	-45.0244	-28.685	-10.4775	-34.947	5.79257	-2.27915
-41.4977	-29.8105	-8.48805	-44.5448	-29.4304	-10.7388	-44.825	-29.4837	-10.4621	-44.9889	-29.153	-12.2844	-44.9736	-29.4487	-10.6623	-35.2993	5.41433	-2.35963
-41.5615	-30.62	-8.811	-44.6898	-30.2358	-11.133	-44.8088	-30.3182	-10.6884	-44.8604	-29.9524	-12.7	-44.8353	-30.2917	-10.8356	-35.6691	5.01478	-2.45487
-41.5132	-31.4188	-9.06529	-44.3058	-30.9746	-11.6853	-44.8061	-31.1091	-10.993	-44.795	-30.7315	-13.0416	-44.788	-31.1058	-11.0097	-36.0529	4.58998	-2.55726
-41.4283	-32.1747	-9.30115	-44.4377	-31.7134	-11.9402	-44.8071	-31.8431	-11.2788	-44.7697	-31.4424	-13.3954	-44.7466	-31.8623	-11.1733	-36.4379	4.13663	-2.66894
-41.5609	-32.9785	-9.50168	-44.6617	-32.5134	-12.0592	-44.8091	-32.6092	-11.5762	-44.7699	-32.1858	-13.7445	-44.7073	-32.6529	-11.3468	-36.8385	3.6441	-2.78775
-41.6363	-33.8014	-9.82829	-44.6819	-33.3728	-12.1063	-44.8437	-33.4417	-11.77	-44.7805	-32.9838	-14.0522	-44.694	-33.488	-11.5316	-37.2378	3.14847	-2.90802
-41.8795	-34.6041	-10.2645	-44.6908	-34.2246	-12.2457	-44.916	-34.2636	-12.0625	-44.8135	-33.8018	-14.3334	-44.6922	-34.3346	-11.704	-37.6605	2.58079	-3.05113
-42.113	-35.4059	-10.5953	-44.6553	-35.0271	-12.6171	-44.9725	-35.1055	-12.243	-44.8478	-34.6464	-14.5239	-44.8715	-35.205	-11.7419	-38.0805	2.00446	-3.20169
-42.331	-36.18	-10.9956	-44.6364	-35.8108	-13.0322	-44.9383	-35.9326	-12.4361	-44.879	-35.5267	-14.4904	-45.1442	-36.0755	-11.726	-38.5384	1.27185	-3.37978
-42.4743	-36.9092	-11.2266	-44.4479	-36.5101	-13.4921	-44.8602	-36.6871	-12.6079	-44.9509	-36.353	-14.3577	-45.0583	-36.8522	-11.7662	-38.999	0.497833	-3.57264
-42.5918	-37.5845	-11.5881	-44.4218	-37.1992	-13.8613	-44.7726	-37.4116	-12.7659	-44.9438	-37.1278	-14.3041	-44.9772	-37.582	-11.8783	-39.4531	-0.28772	-3.77772
-42.7255	-38.2849	-11.9899	-44.4197	-37.928	-14.0923	-44.6716	-38.1532	-12.9182	-44.8305	-37.8726	-14.4359	-44.8599	-38.3351	-11.9679	-39.8995	-1.16159	-4.006
-42.7359	-39.023	-12.4911	-44.4095	-38.7201	-14.3086	-44.6083	-38.9506	-13.0931	-44.7514	-38.6766	-14.5808	-44.8409	-39.1404	-12.1004	-40.3247	-2.0813	-4.24623
-42.7131	-39.7498	-12.9875	-44.3693	-39.5134	-14.4363	-44.4699	-39.696	-13.4658	-44.7296	-39.4703	-14.7068	-44.7972	-39.9069	-12.3668	-40.7491	-3.03765	-4.49537
-42.6867	-40.441	-13.4702	-44.4059	-40.254	-14.6395	-44.2867	-40.3985	-13.8538	-44.6471	-40.2231	-14.8286	-44.8029	-40.6427	-12.5967	-41.1717	-4.04913	-4.75567
-42.6759	-41.1705	-13.9249	-44.4153	-41.0347	-14.8375	-44.198	-41.1531	-14.1681	-44.5664	-41.011	-14.9821	-44.8462	-41.4038	-12.8592	-41.5699	-5.06095	-5.01126
-42.7822	-41.9068	-14.3829	-44.4126	-41.8144	-15.0659	-44.239	-41.936	-14.3611	-44.4903	-41.8028	-15.1393	-44.8972	-42.1758	-13.0696	-41.9701	-6.15914	-5.27821
-42.9427	-42.6732	-14.8429	-44.3949	-42.6265	-15.2701	-44.2561	-42.7421	-14.5763	-44.4751	-42.6309	-15.253	-44.9148	-43.0114	-13.0626	-42.3597	-7.25275	-5.54443
-43.2102	-43.4166	-15.2664	-44.5707	-43.4456	-15.2417	-44.2552	-43.5162	-14.7755	-44.4665	-43.4294	-15.3292	-44.8919	-43.8122	-13.0407	-42.7328	-8.37912	-5.82395
-43.4031	-44.1874	-15.5414	-44.4421	-44.2105	-15.5068	-44.3003	-44.3026	-14.9256	-44.5046	-44.2424	-15.3171	-44.8875	-44.6073	-13.1122	-43.0742	-9.55139	-6.1129
-43.5921	-44.9665	-15.7671	-44.3379	-44.9689	-15.8223	-44.3962	-45.1024	-15.0112	-44.6202	-45.0739	-15.206	-44.9092	-45.4059	-13.2026	-43.3776	-10.6966	-6.38792
-43.7459	-45.657	-16.0782	-44.214	-45.6615	-16.0848	-44.4365	-45.8417	-15.0196	-44.739	-45.8288	-15.1184	-45.0264	-46.1351	-13.3009	-43.654	-11.8406	-6.65007
-43.857	-46.3304	-16.446	-44.4387	-46.363	-16.2795	-44.4446	-46.5945	-14.9478	-44.77	-46.5626	-15.1435	-45.0716	-46.865	-13.4146	-43.9108	-13.0135	-6.91146
-43.9598	-47.0554	-16.7411	-44.3108	-47.0845	-16.5921	-44.4377	-47.3763	-14.9604	-44.7497	-47.3504	-15.1178	-45.1097	-47.6297	-13.5657	-44.1333	-14.1533	-7.16274
-43.884	-47.8458	-17.0637	-44.2534	-47.8907	-16.8341	-44.3644	-48.2005	-15.1396	-44.6881	-48.2054	-15.1278	-45.1453	-48.4625	-13.738	-44.3248	-15.2586	-7.40538
-43.957	-48.6585	-17.3305	-44.2161	-48.7196	-17.0135	-44.2563	-49.0065	-15.4595	-44.6533	-49.0693	-15.141	-45.1452	-49.3105	-13.8603	-44.5136	-16.3937	-7.64818
-43.9131	-49.4737	-17.5997	-44.1975	-49.5666	-17.1155	-44.1959	-49.8256	-15.7008	-44.6489	-49.9341	-15.1444	-45.137	-50.1664	-13.9146	-44.6752	-17.478	-7.86922
-43.7577	-50.2726	-17.9993	-44.2328	-50.4508	-17.0623	-44.1379	-50.6656	-15.881	-44.7161	-50.8113	-15.1295	-44.96	-50.9996	-14.1191	-44.828	-18.5698	-8.08931
-43.6129	-51.0487	-18.4455	-44.3384	-51.3313	-16.9572	-44.0839	-51.4971	-16.035	-44.7748	-51.6589	-15.2024	-44.8207	-51.8308	-14.2687	-44.9253	-19.5997	-8.31424
-43.4468	-51.7978	-18.8097	-44.4843	-52.1827	-16.7956	-44.0214	-52.288	-16.1917	-44.8039	-52.4622	-15.3022	-44.8443	-52.6233	-14.4314	-44.9987	-20.6483	-8.53524
-43.3658	-52.5792	-19.0153	-44.4873	-53.0175	-16.7263	-43.9704	-53.0782	-16.36	-44.8557	-53.271	-15.3816	-44.9137	-53.4207	-14.5763	-45.0667	-21.6877	-8.74562
-43.2407	-53.3495	-19.2365	-44.4194	-53.8271	-16.7395	-43.9126	-53.8558	-16.5414	-44.9585	-54.0955	-15.3256	-45.013	-54.2057	-14.7313	-45.1211	-22.6249	-8.9301
-43.1641	-54.1558	-19.3046	-44.2784	-54.6297	-16.8109	-43.8123	-54.6319	-16.7587	-44.9973	-54.9081	-15.351	-45.0152	-54.9994	-14.8539	-45.1616	-23.5274	-9.10564
-43.1674	-55.0167	-19.3012	-44.1453	-55.4571	-16.9612	-43.7863	-55.483	-16.7888	-44.9381	-55.7304	-15.5243	-45.0558	-55.8551	-14.8482	-45.1937	-24.421	-9.27834
-43.1668	-55.925	-19.2663	-43.9881	-56.3304	-17.0954	-43.9275	-56.3918	-16.7522	-44.8814	-56.5932	-15.7162	-45.1034	-56.723	-15.0179	-45.2151	-25.3102	-9.44481
-43.1812	-56.8217	-19.1752	-43.8335	-57.1982	-17.1923	-44.0154	-57.2828	-16.7493	-44.8451	-57.4535	-15.8849	-45.1594	-57.5862	-15.1917	-45.2324	-26.2023	-9.61097
-43.1571	-57.6985	-19.1265	-43.751	-58.0691	-17.2222	-43.9741	-58.1454	-16.8356	-44.8287	-58.3085	-16.0313	-45.1981	-58.4426	-15.3515	-45.2344	-27.0412	-9.77314
-43.0941	-58.5481	-19.1174	-43.7086	-58.911	-17.3032	-43.9399	-58.9844	-16.9422	-44.8457	-59.1519	-16.1374	-45.2653	-59.273	-15.5434	-45.2337	-27.9263	-9.94655
-43.0179	-59.4053	-19.1926	-43.703	-59.7853	-17.3423	-43.9228	-59.8477	-17.0431	-44.8865	-60.0273	-16.1971	-45.3578	-60.1431	-15.6447	-45.2295	-28.7563	-10.1021
-42.9035	-60.2548	-19.3172	-43.7481	-60.6595	-17.365	-43.9145	-60.699	-17.1777	-44.9238	-60.895	-16.2571	-45.3912	-60.9882	-15.8188	-45.2234	-29.5276	-10.2433
-42.7658	-61.1067	-19.407	-43.794	-61.5457	-17.3117	-43.9285	-61.556	-17.2664	-44.9622	-61.76	-16.3135	-45.4008	-61.8209	-16.0339	-45.2118	-30.3768	-10.3943
-42.6708	-61.9845	-19.4221	-43.8591	-62.4527	-17.2112	-43.9209	-62.422	-17.3619	-44.9844	-62.6345	-16.3809	-45.393	-62.6607	-16.2717	-45.201	-31.1975	-10.5431
-42.6416	-62.9323	-19.4347	-43.9721	-63.4352	-17.0722	-43.9107	-63.344	-17.5129	-45.0783	-63.5928	-16.3783	-45.3623	-63.5719	-16.499	-45.1899	-31.9601	-10.6857
-42.6641	-63.8931	-19.4867	-44.0967	-64.4268	-16.9736	-43.8996	-64.2884	-17.6402	-45.1703	-64.5509	-16.4513	-45.3301	-64.5037	-16.6975	-45.1787	-32.7572	-10.8384
-42.6635	-64.7544	-19.5196	-44.1422	-65.2794	-17.0083	-43.9452	-65.1558	-17.615	-45.2473	-65.392	-16.5524	-45.286	-65.3293	-16.875	-45.1713	-33.5982	-11.0035
-42.7127	-65.6098	-19.4953	-44.1264	-66.0869	-17.167	-44.0086	-65.9988	-17.6144	-45.2576	-66.1986	-16.7191	-45.2448	-66.123	-17.1137	-45.1656	-34.4455	-11.1768
-42.8004	-66.5019	-19.4472	-44.0913	-66.9285	-17.3277	-43.9891	-66.8527	-17.7187	-45.2372	-67.0309	-16.9141	-45.1944	-66.937	-17.4078	-45.1595	-35.2863	-11.3521
-42.9101	-67.3888	-19.3697	-44.0497	-67.7551	-17.5205	-43.9747	-67.6861	-17.8833	-45.1609	-67.8334	-17.2166	-45.1628	-67.7615	-17.6034	-45.1515	-36.1162	-11.5203
-43.0208	-68.2976	-19.2581	-43.9993	-68.6093	-17.6561	-43.9715	-68.5339	-18.061	-45.1171	-68.6618	-17.4651	-45.1309	-68.6078	-17.7582	-45.1366	-36.8738	-11.6609
-43.109	-69.2374	-19.2274	-43.9694	-69.5024	-17.8397	-44.0101	-69.436	-18.202	-45.1324	-69.5469	-17.6646	-45.1346	-69.5262	-17.777	-45.1212	-37.6	-11.7987
-43.1779	-70.1755	-19.2527	-44.0182	-70.4188	-17.9539	-44.0796	-70.3528	-18.3147	-45.1748	-70.4522	-17.8058	-45.1448	-70.4431	-17.8548	-45.1045	-38.3458	-11.9391
-43.2939	-71.1209	-19.1942	-44.1296	-71.3201	-18.1175	-44.2059	-71.2804	-18.334	-45.223	-71.3564	-17.9275	-45.1893	-71.3462	-17.9828	-45.0858	-39.1481	-12.0871
-43.413	-71.9824	-19.2036	-44.2345	-72.1593	-18.2517	-44.3772	-72.1465	-18.3209	-45.2468	-72.2028	-18.0194	-45.2409	-72.1861	-18.1094	-45.0705	-39.9371	-12.2342
-43.4702	-72.7808	-19.3027	-44.3308	-72.9694	-18.3064	-44.5591	-72.9715	-18.2976	-45.2904	-73.0144	-18.0771	-45.2781	-72.9829	-18.2447	-45.0557	-40.6889	-12.374
-43.5267	-73.6038	-19.4279	-44.4046	-73.7746	-18.5493	-44.6113	-73.8154	-18.3394	-45.3243	-73.8541	-18.1544	-45.3004	-73.8086	-18.3944	-45.042	-41.4693	-12.5201
-43.5684	-74.3668	-19.5695	-44.4899	-74.5175	-18.8178	-44.6381	-74.5996	-18.3909	-45.3293	-74.6309	-18.259	-45.3224	-74.5743	-18.5577	-45.0293	-42.2494	-12.6663
-43.6177	-75.1066	-19.7063	-44.5364	-75.2341	-19.0934	-44.6702	-75.3522	-18.4798	-45.3134	-75.3776	-18.3864	-45.3019	-75.2974	-18.8083	-45.015	-43.0571	-12.8043
-43.6981	-75.8114	-19.8393	-44.585	-75.9272	-19.3005	-44.6713	-76.0662	-18.5805	-45.2785	-76.0726	-18.5922	-45.1974	-75.986	-19.0389	-45.0009	-43.8324	-12.9297
-43.8401	-76.5309	-19.9354	-44.6487	-76.6514	-19.3786	-44.6315	-76.7763	-18.7277	-45.1988	-76.7347	-18.993	-45.0587	-76.6628	-19.3543	-44.9856	-44.6181	-13.0558
-43.9997	-77.3087	-20.0305	-44.7168	-77.4477	-19.3753	-44.5686	-77.5329	-18.9196	-45.1011	-77.4475	-19.4117	-44.9571	-77.4215	-19.5335	-44.9714	-45.4098	-13.1842
-44.1837	-78.0809	-20.1173	-44.779	-78.2224	-19.4323	-44.4883	-78.2628	-19.1922	-45.0263	-78.1613	-19.7769	-44.9091	-78.1849	-19.6419	-44.9633	-46.1338	-13.3045
-44.3822	-78.8815	-20.1795	-44.8205	-79.0101	-19.5299	-44.4615	-79.017	-19.4597	-44.9984	-78.9004	-20.1356	-44.8859	-78.9723	-19.7392	-44.9547	-46.8624	-13.4251
-44.5473	-79.6752	-20.2049	-44.83	-79.7781	-19.6597	-44.4545	-79.7712	-19.6671	-44.9782	-79.6358	-20.458	-44.9193	-79.7508	-19.8179	-44.9496	-47.6299	-13.5578
-44.66	-80.4014	-20.2711	-44.7931	-80.478	-19.8489	-44.4805	-80.4791	-19.8214	-44.9908	-80.3244	-20.7262	-44.9588	-80.4738	-19.8838	-44.9521	-48.465	-13.7152
-44.7584	-81.0969	-20.3985	-44.7749	-81.1675	-20.0054	-44.5509	-81.1779	-19.937	-44.9893	-81.0171	-20.8544	-44.9895	-81.1807	-19.942	-44.9409	-49.3066	-13.8701
-44.8186	-81.7473	-20.5745	-44.782	-81.834	-20.0947	-44.6347	-81.8472	-20.0158	-45.0228	-81.6802	-20.9532	-45.0034	-81.8548	-19.988	-44.9277	-50.1434	-14.0232
-44.873	-82.4188	-20.755	-44.8105	-82.5201	-20.1933	-44.7616	-82.5391	-20.0864	-45.0577	-82.3663	-21.0526	-45.0144	-82.543	-20.0764	-44.9152	-50.9884	-14.177
-44.9134	-83.1657	-20.9054	-44.8547	-83.277	-20.2849	-44.8278	-83.2968	-20.1729	-45.0813	-83.1212	-21.1637	-45.0077	-83.2916	-20.2143	-44.9034	-51.8207	-14.3297
-44.9749	-83.9528	-21.0243	-44.8814	-84.0609	-20.4027	-44.8605	-84.0829	-20.2757	-45.0905	-83.9115	-21.2696	-44.9851	-84.0689	-20.368	-44.8945	-52.6157	-14.4758
-45.0226	-84.715	-21.1338	-44.8584	-84.8164	-20.5295	-44.857	-84.8367	-20.4129	-45.054	-84.6705	-21.3936	-44.907	-84.7966	-20.6496	-44.8844	-53.4117	-14.6226
-45.0833	-85.4226	-21.2257	-44.7574	-85.51	-20.6787	-44.8273	-85.5335	-20.5537	-45.0101	-85.3704	-21.5142	-44.8214	-85.4798	-20.8607	-44.8732	-54.1968	-14.7685
-45.1436	-86.1211	-21.3113	-44.6406	-86.1952	-20.8298	-44.7626	-86.2109	-20.7576	-44.9787	-86.0601	-21.6318	-44.6985	-86.1607	-21.0309	-44.8608	-54.9858	-14.9148
-45.2199	-86.8656	-21.375	-44.6124	-86.9246	-20.9804	-44.6984	-86.9309	-20.9552	-44.9841	-86.7906	-21.7619	-44.5761	-86.8849	-21.1952	-44.8457	-55.8127	-15.0641
-45.2966	-87.6499	-21.4372	-44.598	-87.6906	-21.1481	-44.6348	-87.6874	-21.1694	-45.0012	-87.5586	-21.9029	-44.4669	-87.6505	-21.3528	-44.8329	-56.6823	-15.2211
-45.3763	-88.3574	-21.5058	-44.6367	-88.4066	-21.1789	-44.5891	-88.3725	-21.3572	-45.0193	-88.2531	-22.032	-44.3726	-88.3468	-21.4754	-44.823	-57.5475	-15.3781
-45.4299	-89.03	-21.6175	-44.6854	-89.0997	-21.1845	-44.573	-89.0339	-21.5262	-45.048	-88.9242	-22.1496	-44.3039	-89.0216	-21.5695	-44.8125	-58.4033	-15.5347
-45.4741	-89.7293	-21.7549	-44.7034	-89.8127	-21.2534	-44.6085	-89.732	-21.6752	-45.0744	-89.6162	-22.3256	-44.2902	-89.7401	-21.608	-44.8045	-59.2373	-15.7009
-45.4998	-90.4353	-21.8989	-44.6885	-90.5312	-21.3435	-44.6749	-90.4424	-21.8146	-45.0966	-90.3252	-22.4616	-44.3215	-90.4642	-21.6793	-44.7956	-60.0919	-15.873
-45.4948	-91.1426	-22.0743	-44.6548	-91.2352	-21.5539	-44.7113	-91.1601	-21.9535	-45.1521	-91.075	-22.4203	-44.3548	-91.191	-21.7773	-44.7879	-60.9372	-16.0443
-45.5047	-91.853	-22.2414	-44.6234	-91.9382	-21.7749	-44.7033	-91.882	-22.0725	-45.2271	-91.8356	-22.3274	-44.3855	-91.9177	-21.878	-44.782	-61.7786	-16.2165
-45.512	-92.5778	-22.4067	-44.5839	-92.6621	-21.9538	-44.6916	-92.6188	-22.1817	-45.2693	-92.6023	-22.2755	-44.3899	-92.6507	-22.0112	-44.776	-62.6304	-16.3919
-45.5214	-93.2576	-22.5581	-44.5396	-93.3345	-22.1331	-44.6435	-93.302	-22.3054	-45.2719	-93.3265	-22.1924	-44.3762	-93.3336	-22.1341	-44.7692	-63.5464	-16.5838
-45.5392	-93.893	-22.6957	-44.4903	-93.9585	-22.3113	-44.5822	-93.9353	-22.4368	-45.2549	-94.0041	-22.1025	-44.3024	-93.9653	-22.2685	-44.7566	-64.4778	-16.7773
-45.5505	-94.562	-22.8152	-44.4738	-94.6181	-22.4598	-44.4959	-94.598	-22.5676	-45.2077	-94.7032	-22.0473	-44.2143	-94.6238	-22.4154	-44.7332	-65.3051	-16.9397
-45.5737	-95.2413	-22.9124	-44.4641	-95.2839	-22.6048	-44.3791	-95.2638	-22.7083	-45.1814	-95.3754	-22.158	-44.1372	-95.289	-22.5552	-44.7169	-66.1137	-17.0981
-45.603	-95.9346	-22.9889	-44.4486	-95.9602	-22.767	-44.2596	-95.9436	-22.8443				-44.1115	-95.9711	-22.6832	-44.6986	-66.9552	-17.2548
-45.6232	-96.5483	-23.0514	-44.4183	-96.5596	-22.9158	-44.1553	-96.5472	-22.9668				-44.0857	-96.5789	-22.7903	-44.6797	-67.7882	-17.4089
-45.6397	-97.0697	-23.1411	-44.3765	-97.0781	-23.0473	-44.1165	-97.0724	-23.0665				-44.0632	-97.1066	-22.8863	-44.6619	-68.636	-17.5667
-45.6322	-97.5737	-23.2565	-44.3255	-97.5865	-23.1758	-44.1129	-97.586	-23.1751				-44.0479	-97.6245	-22.9869	-44.65	-69.5291	-17.7334
-45.6393	-98.1308	-23.3939				-44.132	-98.1472	-23.3139							-44.6451	-70.4323	-17.8987
-45.6234	-98.7372	-23.5479				-44.1465	-98.7539	-23.4689							-44.6423	-71.3309	-18.0621
-45.6096	-99.3558	-23.7081				-44.1582	-99.3688	-23.6371							-44.6431	-72.1661	-18.216
-45.6012	-99.9705	-23.8674				-44.1614	-99.9803	-23.7997							-44.6459	-72.9591	-18.365
-45.5989	-100.593	-24.0224				-44.1406	-100.604	-23.9389							-44.644	-73.7814	-18.5201
						-44.1063	-101.285	-24.0876							-44.636	-74.5476	-18.6658
						-44.047	-101.973	-24.2408							-44.6269	-75.2895	-18.8071
						-43.9563	-102.64	-24.3908							-44.6179	-75.9967	-18.9394
						-43.8588	-103.286	-24.5415							-44.6087	-76.709	-19.0759
						-43.8078	-103.9	-24.6793							-44.5941	-77.4743	-19.2258
						-43.8355	-104.468	-24.808							-44.5783	-78.2301	-19.3727
						-43.8729	-105.014	-24.9387							-44.5644	-79.0076	-19.5196
						-43.9235	-105.562	-25.0588							-44.552	-79.7739	-19.66
															-44.542	-80.486	-19.7866
															-44.5342	-81.1831	-19.9073
															-44.5304	-81.845	-20.0239
															-44.5287	-82.5251	-20.1535
															-44.5225	-83.2717	-20.2912
															-44.5113	-84.0499	-20.4272
															-44.494	-84.8034	-20.5576
															-44.4749	-85.5029	-20.6794
															-44.4569	-86.1962	-20.7999
															-44.4401	-86.9302	-20.9298
															-44.4264	-87.7012	-21.0741
															-44.4152	-88.3983	-21.2044
															-44.4049	-89.0681	-21.33
															-44.3943	-89.7692	-21.4613
															-44.3835	-90.4806	-21.5956
															-44.3754	-91.1998	-21.7314
															-44.3747	-91.9199	-21.8666
															-44.375	-92.6517	-22.0055
															-44.3726	-93.333	-22.1373
															-44.3689	-93.9674	-22.2599
															-44.3624	-94.6309	-22.3855
															-44.3552	-95.2999	-22.5109
															-44.3458	-95.9827	-22.6367
															-44.3357	-96.5904	-22.7434
															-44.3302	-97.1174	-22.8403
															-44.3287	-97.6349	-22.9405
															-44.329	-98.2016	-23.0626
															-44.3293	-98.8139	-23.2001
															-44.3289	-99.4348	-23.3409
															-44.3273	-100.051	-23.4789
															-44.3241	-100.675	-23.6113
															-44.3205	-101.356	-23.7582
															-44.3161	-102.046	-23.9056
															-44.3118	-102.715	-24.0482
															-44.307	-103.364	-24.1858
															-44.301	-103.982	-24.3138
															-44.2924	-104.552	-24.4293
															-44.282	-105.101	-24.5384
															-44.2719	-105.65	-24.6471
															-44.2616	-106.219	-24.7592
															-44.2534	-106.775	-24.8711
															-44.2461	-107.326	-24.9834
															-44.2398	-107.869	-25.0962
															-44.2361	-108.422	-25.2121
															-44.2369	-109.023	-25.3351
															-44.2386	-109.617	-25.4584
															-44.2355	-110.288	-25.5881
															-44.2327	-110.572	-25.6409
															-44.2298	-110.864	-25.6937
															-44.2262	-111.141	-25.7436
															-44.222	-111.36	-25.7814
															-44.2179	-111.533	-25.8049
															-44.2144	-111.704	-25.8279
															-44.2111	-111.885	-25.8526
															-44.2082	-112.083	-25.8801
															-44.2062	-112.271	-25.909
