# Supplementary material for: AI co-pilot bronchoscope robot
Source: Nat Commun. 2024 Jan 4;15:241. doi: 10.1038/s41467-023-44385-7 (PMC10764930; doi:10.1038/s41467-023-44385-7)
Supplement: Supplementary file 9 — Source Data [file 41467_2023_44385_MOESM9_ESM.zip › Supplementary Fig. 15.xlsx]

## Sheet: Supplemntary Fig. 15a
time/s	l1	l2	l3	l4		l1	l2	l3	l4		l1	l2	l3	l4		l1	l2	l3	l4
0.03	0	0	0	0		0	0	0	0		0	0	0	0		0	0	0	0
0.06	0	0	0	0		0	0	0	0		0	0	0	0		0	0	0	0
0.09	0	0	0	0		0	0	0	0		0	0	0	0		1.17	1.14	-1.17	-1.14
0.12	0.0275	0	-0.0275	0		0	-0.0275	0	0.0275		0	0	0	0		1.17	1.14	-1.17	-1.14
0.15	0.0275	0	-0.0275	0		0	-0.0275	0	0.0275		0	0	0	0		1.17	1.14	-1.17	-1.14
0.18	0.0275	0	-0.0275	0		0	-0.0275	0	0.0275		-0.025	-0.025	0.025	0.025		1.14	1.14	-1.14	-1.14
0.21	0.0825	0.0275	-0.0825	-0.0275		0	-0.0275	0	0.0275		-0.025	-0.025	0.025	0.025		1.14	1.14	-1.14	-1.14
0.24	0.0825	0.0275	-0.0825	-0.0275		0	-0.0275	0	0.0275		-0.025	-0.025	0.025	0.025		1.14	1.14	-1.14	-1.14
0.27	0.1375	0.0275	-0.1375	-0.0275		0	-0.0275	0	0.0275		-0.025	-0.025	0.025	0.025		1.14	1.14	-1.14	-1.14
0.3	0.1375	0.0275	-0.1375	-0.0275		0	-0.0275	0	0.0275		-0.025	-0.025	0.025	0.025		1.14	1.14	-1.14	-1.14
0.33	0.1375	0.0275	-0.1375	-0.0275		0	-0.0275	0	0.0275		-0.025	-0.025	0.025	0.025		1.14	1.14	-1.14	-1.14
0.36	0.1925	0.055	-0.1925	-0.055		-0.0275	-0.0275	0.0275	0.0275		-0.025	-0.025	0.025	0.025		1.14	1.14	-1.14	-1.14
0.39	0.1925	0.055	-0.1925	-0.055		-0.0275	-0.0275	0.0275	0.0275		-0.05	-0.025	0.05	0.025		1.14	1.14	-1.14	-1.14
0.42	0.1925	0.055	-0.1925	-0.055		0	-0.0275	0	0.0275		-0.05	-0.025	0.05	0.025		1.14	1.14	-1.14	-1.14
0.45	0.1925	0.055	-0.1925	-0.055		0	-0.0275	0	0.0275		-0.05	-0.025	0.05	0.025		1.14	1.14	-1.14	-1.14
0.48	0.1925	0.055	-0.1925	-0.055		0	-0.0275	0	0.0275		-0.05	-0.025	0.05	0.025		1.14	1.14	-1.14	-1.14
0.51	0.1925	0.055	-0.1925	-0.055		0	-0.0275	0	0.0275		-0.05	-0.025	0.05	0.025		1.14	1.14	-1.14	-1.14
0.54	0.1925	0.055	-0.1925	-0.055		0	-0.0275	0	0.0275		-0.05	-0.025	0.05	0.025		1.14	1.14	-1.14	-1.14
0.57	0.1925	0.055	-0.1925	-0.055		0.0275	-0.0275	-0.0275	0.0275		-0.05	-0.025	0.05	0.025		1.14	1.14	-1.14	-1.14
0.6	0.1925	0.055	-0.1925	-0.055		0.0275	-0.0275	-0.0275	0.0275		-0.05	-0.025	0.05	0.025		1.14	1.14	-1.14	-1.14
0.63	0.22	0.055	-0.22	-0.055		0.0275	-0.0275	-0.0275	0.0275		-0.05	-0.025	0.05	0.025		1.14	1.14	-1.14	-1.14
0.66	0.22	0.055	-0.22	-0.055		0.055	-0.0275	-0.055	0.0275		-0.05	-0.025	0.05	0.025		1.14	1.14	-1.14	-1.14
0.69	0.2475	0.055	-0.2475	-0.055		0.055	-0.0275	-0.055	0.0275		-0.05	-0.025	0.05	0.025		1.14	1.14	-1.14	-1.14
0.72	0.2475	0.055	-0.2475	-0.055		0.055	-0.055	-0.055	0.055		-0.05	-0.025	0.05	0.025		1.14	1.14	-1.14	-1.14
0.75	0.2475	0.055	-0.2475	-0.055		0.055	-0.055	-0.055	0.055		-0.05	-0.025	0.05	0.025		1.14	1.14	-1.14	-1.14
0.78	0.3025	0.055	-0.3025	-0.055		0.055	-0.055	-0.055	0.055		-0.05	-0.05	0.05	0.05		1.14	1.14	-1.14	-1.14
0.81	0.3025	0.055	-0.3025	-0.055		0.055	-0.055	-0.055	0.055		-0.05	-0.05	0.05	0.05		1.14	1.14	-1.14	-1.14
0.84	0.3025	0.055	-0.3025	-0.055		0.055	-0.055	-0.055	0.055		-0.05	-0.05	0.05	0.05		1.14	1.14	-1.14	-1.14
0.87	0.33	0.0825	-0.33	-0.0825		0.055	-0.055	-0.055	0.055		-0.05	-0.05	0.05	0.05		1.14	1.14	-1.14	-1.14
0.9	0.33	0.0825	-0.33	-0.0825		0.055	-0.055	-0.055	0.055		-0.05	-0.05	0.05	0.05		1.14	1.14	-1.14	-1.14
0.93	0.3575	0.0825	-0.3575	-0.0825		0.055	-0.055	-0.055	0.055		-0.05	-0.05	0.05	0.05		1.14	1.14	-1.14	-1.14
0.96	0.3575	0.0825	-0.3575	-0.0825		0.0275	-0.055	-0.0275	0.055		-0.05	-0.05	0.05	0.05		1.14	1.14	-1.14	-1.14
0.99	0.3575	0.0825	-0.3575	-0.0825		0.0275	-0.055	-0.0275	0.055		-0.05	-0.05	0.05	0.05		1.14	1.14	-1.14	-1.14
1.02	0.4125	0.11	-0.4125	-0.11		0.0275	-0.055	-0.0275	0.055		-0.05	-0.075	0.05	0.075		1.14	1.14	-1.14	-1.14
1.05	0.4125	0.11	-0.4125	-0.11		0.0275	-0.055	-0.0275	0.055		-0.05	-0.075	0.05	0.075		1.14	1.14	-1.14	-1.14
1.08	0.4125	0.11	-0.4125	-0.11		0.0275	-0.055	-0.0275	0.055		-0.075	-0.075	0.075	0.075		1.14	1.14	-1.14	-1.14
1.11	0.4125	0.11	-0.4125	-0.11		0.0275	-0.055	-0.0275	0.055		-0.075	-0.075	0.075	0.075		1.14	1.14	-1.14	-1.14
1.14	0.4125	0.11	-0.4125	-0.11		0.0275	-0.055	-0.0275	0.055		-0.075	-0.075	0.075	0.075		1.14	1.14	-1.14	-1.14
1.17	0.4125	0.11	-0.4125	-0.11		0.0275	-0.055	-0.0275	0.055		-0.075	-0.075	0.075	0.075		1.14	1.14	-1.14	-1.14
1.2	0.44	0.11	-0.44	-0.11		0.0275	-0.055	-0.0275	0.055		-0.075	-0.075	0.075	0.075		1.14	1.14	-1.14	-1.14
1.23	0.44	0.11	-0.44	-0.11		0.0275	-0.055	-0.0275	0.055		-0.075	-0.075	0.075	0.075		1.14	1.14	-1.14	-1.14
1.26	0.44	0.11	-0.44	-0.11		0.0275	-0.055	-0.0275	0.055		-0.075	-0.075	0.075	0.075		1.14	1.14	-1.14	-1.14
1.29	0.4675	0.11	-0.4675	-0.11		0.0275	-0.055	-0.0275	0.055		-0.075	-0.075	0.075	0.075		1.14	1.14	-1.14	-1.14
1.32	0.4675	0.11	-0.4675	-0.11		0.0275	-0.055	-0.0275	0.055		-0.075	-0.075	0.075	0.075		1.14	1.14	-1.14	-1.14
1.35	0.4675	0.11	-0.4675	-0.11		0.0275	-0.055	-0.0275	0.055		-0.075	-0.075	0.075	0.075		1.14	1.14	-1.14	-1.14
1.38	0.4675	0.11	-0.4675	-0.11		0.0275	-0.055	-0.0275	0.055		-0.075	-0.075	0.075	0.075		1.14	1.14	-1.14	-1.14
1.41	0.4675	0.11	-0.4675	-0.11		0.0275	-0.055	-0.0275	0.055		-0.075	-0.075	0.075	0.075		1.14	1.14	-1.14	-1.14
1.44	0.4675	0.11	-0.4675	-0.11		0.0275	-0.055	-0.0275	0.055		-0.075	-0.075	0.075	0.075		1.14	1.14	-1.14	-1.14
1.47	0.4675	0.11	-0.4675	-0.11		0.0275	-0.055	-0.0275	0.055		-0.075	-0.1	0.075	0.1		1.14	1.14	-1.14	-1.14
1.5	0.4675	0.11	-0.4675	-0.11		0.0275	-0.055	-0.0275	0.055		-0.075	-0.1	0.075	0.1		1.14	1.14	-1.14	-1.14
1.53	0.4675	0.11	-0.4675	-0.11		0.0275	-0.055	-0.0275	0.055		-0.075	-0.1	0.075	0.1		1.14	1.14	-1.14	-1.14
1.56	0.4675	0.11	-0.4675	-0.11		0.0275	-0.055	-0.0275	0.055		-0.075	-0.1	0.075	0.1		1.14	1.14	-1.14	-1.14
1.59	0.4675	0.11	-0.4675	-0.11		0	-0.0275	0	0.0275		-0.075	-0.1	0.075	0.1		1.14	1.14	-1.14	-1.14
1.62	0.4675	0.11	-0.4675	-0.11		0	-0.0275	0	0.0275		-0.075	-0.1	0.075	0.1		1.14	1.14	-1.14	-1.14
1.65	0.4675	0.11	-0.4675	-0.11		0	-0.0275	0	0.0275		-0.075	-0.1	0.075	0.1		1.14	1.14	-1.14	-1.14
1.68	0.4675	0.11	-0.4675	-0.11		0	-0.0275	0	0.0275		-0.075	-0.1	0.075	0.1		1.14	1.14	-1.14	-1.14
1.71	0.4675	0.11	-0.4675	-0.11		0	-0.0275	0	0.0275		-0.075	-0.1	0.075	0.1		1.26	1.17	-1.26	-1.17
1.74	0.4675	0.11	-0.4675	-0.11		0	-0.0275	0	0.0275		-0.075	-0.1	0.075	0.1		1.26	1.17	-1.26	-1.17
1.77	0.4675	0.11	-0.4675	-0.11		0.0275	-0.055	-0.0275	0.055		-0.075	-0.1	0.075	0.1		1.26	1.17	-1.26	-1.17
1.8	0.4675	0.11	-0.4675	-0.11		0.0275	-0.055	-0.0275	0.055		-0.075	-0.075	0.075	0.075		1.26	1.17	-1.26	-1.17
1.83	0.4675	0.11	-0.4675	-0.11		0.0275	-0.055	-0.0275	0.055		-0.075	-0.075	0.075	0.075		1.26	1.17	-1.26	-1.17
1.86	0.4675	0.11	-0.4675	-0.11		0.0275	-0.055	-0.0275	0.055		-0.075	-0.05	0.075	0.05		1.26	1.17	-1.26	-1.17
1.89	0.4675	0.11	-0.4675	-0.11		0.0275	-0.055	-0.0275	0.055		-0.075	-0.05	0.075	0.05		1.35	1.14	-1.35	-1.14
1.92	0.495	0.11	-0.495	-0.11		0.0275	-0.055	-0.0275	0.055		-0.075	-0.05	0.075	0.05		1.35	1.14	-1.35	-1.14
1.95	0.495	0.11	-0.495	-0.11		0.055	-0.055	-0.055	0.055		-0.075	0.025	0.075	-0.025		1.35	1.14	-1.35	-1.14
1.98	0.495	0.11	-0.495	-0.11		0.055	-0.055	-0.055	0.055		-0.075	0.025	0.075	-0.025		1.47	1.17	-1.47	-1.17
2.01	0.495	0.11	-0.495	-0.11		0.055	-0.055	-0.055	0.055		-0.075	0.025	0.075	-0.025		1.47	1.17	-1.47	-1.17
2.04	0.495	0.11	-0.495	-0.11		0.055	-0.0825	-0.055	0.0825		-0.075	0.1	0.075	-0.1		1.56	1.11	-1.56	-1.11
2.07	0.495	0.11	-0.495	-0.11		0.055	-0.0825	-0.055	0.0825		-0.075	0.1	0.075	-0.1		1.56	1.11	-1.56	-1.11
2.1	0.495	0.1375	-0.495	-0.1375		0.055	-0.0825	-0.055	0.0825		-0.075	0.125	0.075	-0.125		1.56	1.11	-1.56	-1.11
2.13	0.495	0.1375	-0.495	-0.1375		0.055	-0.0825	-0.055	0.0825		-0.075	0.125	0.075	-0.125		1.65	1.08	-1.65	-1.08
2.16	0.495	0.1375	-0.495	-0.1375		0.055	-0.0825	-0.055	0.0825		-0.075	0.125	0.075	-0.125		1.65	1.08	-1.65	-1.08
2.19	0.495	0.1375	-0.495	-0.1375		0.055	-0.0825	-0.055	0.0825		-0.075	0.175	0.075	-0.175		1.65	1.08	-1.65	-1.08
2.22	0.495	0.1375	-0.495	-0.1375		0.055	-0.0825	-0.055	0.0825		-0.075	0.175	0.075	-0.175		1.68	1.08	-1.68	-1.08
2.25	0.495	0.1375	-0.495	-0.1375		0.055	-0.0825	-0.055	0.0825		-0.075	0.175	0.075	-0.175		1.68	1.08	-1.68	-1.08
2.28	0.5225	0.1375	-0.5225	-0.1375		0.055	-0.0825	-0.055	0.0825		-0.075	0.225	0.075	-0.225		1.68	1.08	-1.68	-1.08
2.31	0.5225	0.1375	-0.5225	-0.1375		0.055	-0.0825	-0.055	0.0825		-0.075	0.225	0.075	-0.225		1.68	1.08	-1.68	-1.08
2.34	0.5225	0.1375	-0.5225	-0.1375		0.055	-0.0825	-0.055	0.0825		-0.075	0.225	0.075	-0.225		1.68	1.08	-1.68	-1.08
2.37	0.5225	0.1375	-0.5225	-0.1375		0.055	-0.0825	-0.055	0.0825		-0.075	0.325	0.075	-0.325		1.74	1.05	-1.74	-1.05
2.4	0.5225	0.1375	-0.5225	-0.1375		0.055	-0.0825	-0.055	0.0825		-0.075	0.325	0.075	-0.325		1.74	1.05	-1.74	-1.05
2.43	0.5225	0.1375	-0.5225	-0.1375		0.055	-0.0825	-0.055	0.0825		-0.075	0.325	0.075	-0.325		1.74	1.05	-1.74	-1.05
2.46	0.5225	0.1375	-0.5225	-0.1375		0.055	-0.0825	-0.055	0.0825		-0.075	0.375	0.075	-0.375		1.8	1.05	-1.8	-1.05
2.49	0.5225	0.1375	-0.5225	-0.1375		0.055	-0.0825	-0.055	0.0825		-0.075	0.375	0.075	-0.375		1.8	1.05	-1.8	-1.05
2.52	0.5225	0.1375	-0.5225	-0.1375		0.055	-0.0825	-0.055	0.0825		-0.075	0.375	0.075	-0.375		1.8	1.05	-1.8	-1.05
2.55	0.5225	0.11	-0.5225	-0.11		0.055	-0.0825	-0.055	0.0825		-0.1	0.4	0.1	-0.4		1.89	0.96	-1.89	-0.96
2.58	0.5225	0.11	-0.5225	-0.11		0.055	-0.0825	-0.055	0.0825		-0.1	0.4	0.1	-0.4		1.89	0.96	-1.89	-0.96
2.61	0.5225	0.11	-0.5225	-0.11		0.055	-0.0825	-0.055	0.0825		-0.1	0.45	0.1	-0.45		1.89	0.93	-1.89	-0.93
2.64	0.5225	0.11	-0.5225	-0.11		0.0275	-0.0825	-0.0275	0.0825		-0.1	0.45	0.1	-0.45		1.89	0.93	-1.89	-0.93
2.67	0.5225	0.11	-0.5225	-0.11		0.0275	-0.0825	-0.0275	0.0825		-0.1	0.45	0.1	-0.45		1.89	0.93	-1.89	-0.93
2.7	0.55	0.11	-0.55	-0.11		0.0275	-0.0825	-0.0275	0.0825		-0.1	0.525	0.1	-0.525		1.98	0.72	-1.98	-0.72
2.73	0.55	0.11	-0.55	-0.11		0.0275	-0.0825	-0.0275	0.0825		-0.1	0.525	0.1	-0.525		1.98	0.72	-1.98	-0.72
2.76	0.55	0.11	-0.55	-0.11		0.0275	-0.0825	-0.0275	0.0825		-0.1	0.525	0.1	-0.525		1.98	0.72	-1.98	-0.72
2.79	0.5775	0.1375	-0.5775	-0.1375		0.0275	-0.0825	-0.0275	0.0825		-0.1	0.55	0.1	-0.55		1.98	0.72	-1.98	-0.72
2.82	0.5775	0.1375	-0.5775	-0.1375		0.0275	-0.0825	-0.0275	0.0825		-0.1	0.55	0.1	-0.55		1.98	0.72	-1.98	-0.72
2.85	0.605	0.1375	-0.605	-0.1375		0.0275	-0.0825	-0.0275	0.0825		-0.1	0.55	0.1	-0.55		1.95	0.75	-1.95	-0.75
2.88	0.605	0.1375	-0.605	-0.1375		0.055	-0.0825	-0.055	0.0825		-0.1	0.6	0.1	-0.6		1.95	0.75	-1.95	-0.75
2.91	0.6875	0.1375	-0.6875	-0.1375		0.055	-0.0825	-0.055	0.0825		-0.1	0.6	0.1	-0.6		1.95	0.75	-1.95	-0.75
2.94	0.6875	0.1375	-0.6875	-0.1375		0.055	-0.0825	-0.055	0.0825		-0.1	0.6	0.1	-0.6		1.95	0.75	-1.95	-0.75
2.97	0.6875	0.1375	-0.6875	-0.1375		0.055	-0.0825	-0.055	0.0825		-0.1	0.65	0.1	-0.65		1.95	0.75	-1.95	-0.75
3	0.7425	0.1375	-0.7425	-0.1375		0.055	-0.0825	-0.055	0.0825		-0.1	0.65	0.1	-0.65		1.95	0.75	-1.95	-0.75
3.03	0.7425	0.1375	-0.7425	-0.1375		0.055	-0.0825	-0.055	0.0825		-0.1	0.75	0.1	-0.75		1.89	0.72	-1.89	-0.72
3.06	0.7425	0.1375	-0.7425	-0.1375		0.11	-0.0825	-0.11	0.0825		-0.1	0.75	0.1	-0.75		1.89	0.72	-1.89	-0.72
3.09	0.7425	0.1375	-0.7425	-0.1375		0.11	-0.0825	-0.11	0.0825		-0.1	0.75	0.1	-0.75		1.89	0.72	-1.89	-0.72
3.12	0.7425	0.1375	-0.7425	-0.1375		0.11	-0.0825	-0.11	0.0825		-0.1	0.825	0.1	-0.825		1.8	0.72	-1.8	-0.72
3.15	0.7425	0.1375	-0.7425	-0.1375		0.1925	-0.0825	-0.1925	0.0825		-0.1	0.825	0.1	-0.825		1.8	0.72	-1.8	-0.72
3.18	0.77	0.0825	-0.77	-0.0825		0.1925	-0.0825	-0.1925	0.0825		-0.1	0.825	0.1	-0.825		1.8	0.72	-1.8	-0.72
3.21	0.77	0.0825	-0.77	-0.0825		0.2475	-0.0825	-0.2475	0.0825		-0.1	0.875	0.1	-0.875		1.74	0.69	-1.74	-0.69
3.24	0.77	0.0825	-0.77	-0.0825		0.2475	-0.0825	-0.2475	0.0825		-0.1	0.875	0.1	-0.875		1.74	0.69	-1.74	-0.69
3.27	0.7425	0.0275	-0.7425	-0.0275		0.2475	-0.0825	-0.2475	0.0825		-0.1	0.875	0.1	-0.875		1.71	0.69	-1.71	-0.69
3.3	0.7425	0.0275	-0.7425	-0.0275		0.2475	-0.0825	-0.2475	0.0825		-0.1	0.925	0.1	-0.925		1.71	0.69	-1.71	-0.69
3.33	0.7425	0	-0.7425	0		0.2475	-0.0825	-0.2475	0.0825		-0.1	0.925	0.1	-0.925		1.71	0.69	-1.71	-0.69
3.36	0.7425	0	-0.7425	0		0.2475	-0.0825	-0.2475	0.0825		-0.1	0.925	0.1	-0.925		1.65	0.57	-1.65	-0.57
3.39	0.7425	0	-0.7425	0		0.3025	-0.0825	-0.3025	0.0825		-0.125	0.975	0.125	-0.975		1.65	0.57	-1.65	-0.57
3.42	0.7425	0	-0.7425	0		0.3025	-0.0825	-0.3025	0.0825		-0.125	0.975	0.125	-0.975		1.65	0.57	-1.65	-0.57
3.45	0.7425	0	-0.7425	0		0.3025	-0.0825	-0.3025	0.0825		-0.125	0.975	0.125	-0.975		1.65	0.6	-1.65	-0.6
3.48	0.7425	0	-0.7425	0		0.385	-0.055	-0.385	0.055		-0.125	1.025	0.125	-1.025		1.65	0.6	-1.65	-0.6
3.51	0.715	-0.0275	-0.715	0.0275		0.385	-0.055	-0.385	0.055		-0.125	1.025	0.125	-1.025		1.65	0.6	-1.65	-0.6
3.54	0.715	-0.0275	-0.715	0.0275		0.4675	-0.055	-0.4675	0.055		-0.15	1.1	0.15	-1.1		1.65	0.6	-1.65	-0.6
3.57	0.715	-0.0275	-0.715	0.0275		0.4675	-0.055	-0.4675	0.055		-0.15	1.1	0.15	-1.1		1.65	0.6	-1.65	-0.6
3.6	0.6325	-0.055	-0.6325	0.055		0.4675	-0.055	-0.4675	0.055		-0.15	1.1	0.15	-1.1		1.65	0.6	-1.65	-0.6
3.63	0.6325	-0.055	-0.6325	0.055		0.5225	-0.055	-0.5225	0.055		-0.15	1.175	0.15	-1.175		1.62	0.54	-1.62	-0.54
3.66	0.6325	-0.055	-0.6325	0.055		0.5225	-0.055	-0.5225	0.055		-0.15	1.175	0.15	-1.175		1.62	0.54	-1.62	-0.54
3.69	0.495	-0.11	-0.495	0.11		0.5225	-0.055	-0.5225	0.055		-0.15	1.175	0.15	-1.175		1.53	0.48	-1.53	-0.48
3.72	0.495	-0.11	-0.495	0.11		0.5225	-0.055	-0.5225	0.055		-0.15	1.225	0.15	-1.225		1.53	0.48	-1.53	-0.48
3.75	0.385	-0.1375	-0.385	0.1375		0.5225	-0.055	-0.5225	0.055		-0.15	1.225	0.15	-1.225		1.53	0.48	-1.53	-0.48
3.78	0.385	-0.1375	-0.385	0.1375		0.5225	-0.055	-0.5225	0.055		-0.15	1.225	0.15	-1.225		1.53	0.45	-1.53	-0.45
3.81	0.385	-0.1375	-0.385	0.1375		0.5225	-0.055	-0.5225	0.055		-0.15	1.275	0.15	-1.275		1.53	0.45	-1.53	-0.45
3.84	0.33	-0.165	-0.33	0.165		0.5225	-0.055	-0.5225	0.055		-0.15	1.275	0.15	-1.275		1.53	0.45	-1.53	-0.45
3.87	0.33	-0.165	-0.33	0.165		0.5225	-0.055	-0.5225	0.055		-0.15	1.275	0.15	-1.275		1.5	0.45	-1.5	-0.45
3.9	0.33	-0.165	-0.33	0.165		0.55	-0.055	-0.55	0.055		-0.15	1.375	0.15	-1.375		1.5	0.45	-1.5	-0.45
3.93	0.3025	-0.165	-0.3025	0.165		0.55	-0.055	-0.55	0.055		-0.15	1.375	0.15	-1.375		1.5	0.45	-1.5	-0.45
3.96	0.3025	-0.165	-0.3025	0.165		0.55	-0.055	-0.55	0.055		-0.175	1.5	0.175	-1.5		1.44	0.42	-1.44	-0.42
3.99	0.3025	-0.165	-0.3025	0.165		0.605	-0.0275	-0.605	0.0275		-0.175	1.5	0.175	-1.5		1.44	0.42	-1.44	-0.42
4.02	0.3025	-0.1925	-0.3025	0.1925		0.605	-0.0275	-0.605	0.0275		-0.175	1.5	0.175	-1.5		1.44	0.42	-1.44	-0.42
4.05	0.3025	-0.1925	-0.3025	0.1925		0.66	0	-0.66	0		-0.175	1.6	0.175	-1.6		1.44	0.36	-1.44	-0.36
4.08	0.3025	-0.1925	-0.3025	0.1925		0.66	0	-0.66	0		-0.175	1.6	0.175	-1.6		1.44	0.36	-1.44	-0.36
4.11	0.3025	-0.1925	-0.3025	0.1925		0.66	0	-0.66	0		-0.175	1.6	0.175	-1.6		1.41	0.33	-1.41	-0.33
4.14	0.3025	-0.1925	-0.3025	0.1925		0.6875	0	-0.6875	0		-0.175	1.7	0.175	-1.7		1.41	0.33	-1.41	-0.33
4.17	0.3025	-0.1925	-0.3025	0.1925		0.6875	0	-0.6875	0		-0.175	1.7	0.175	-1.7		1.41	0.33	-1.41	-0.33
4.2	0.3025	-0.1925	-0.3025	0.1925		0.6875	0	-0.6875	0		-0.175	1.7	0.175	-1.7		1.32	0.24	-1.32	-0.24
4.23	0.3025	-0.1925	-0.3025	0.1925		0.6875	0	-0.6875	0		-0.175	1.75	0.175	-1.75		1.32	0.24	-1.32	-0.24
4.26	0.3025	-0.22	-0.3025	0.22		0.6875	0	-0.6875	0		-0.175	1.75	0.175	-1.75		1.32	0.24	-1.32	-0.24
4.29	0.3025	-0.22	-0.3025	0.22		0.6875	0	-0.6875	0		-0.175	1.75	0.175	-1.75		1.23	0.21	-1.23	-0.21
4.32	0.3025	-0.22	-0.3025	0.22		0.6875	0	-0.6875	0		-0.175	1.8	0.175	-1.8		1.23	0.21	-1.23	-0.21
4.35	0.3025	-0.22	-0.3025	0.22		0.6875	0	-0.6875	0		-0.175	1.8	0.175	-1.8		1.23	0.21	-1.23	-0.21
4.38	0.3025	-0.22	-0.3025	0.22		0.6875	0	-0.6875	0		-0.175	1.8	0.175	-1.8		1.23	0.21	-1.23	-0.21
4.41	0.3025	-0.22	-0.3025	0.22		0.6875	0	-0.6875	0		-0.175	1.85	0.175	-1.85		1.23	0.21	-1.23	-0.21
4.44	0.275	-0.2475	-0.275	0.2475		0.6875	0	-0.6875	0		-0.175	1.85	0.175	-1.85		1.23	0.21	-1.23	-0.21
4.47	0.275	-0.2475	-0.275	0.2475		0.6875	0	-0.6875	0		-0.175	1.85	0.175	-1.85		1.2	0.15	-1.2	-0.15
4.5	0.275	-0.2475	-0.275	0.2475		0.6875	0	-0.6875	0		-0.175	1.875	0.175	-1.875		1.2	0.15	-1.2	-0.15
4.53	0.22	-0.275	-0.22	0.275		0.6875	0	-0.6875	0		-0.175	1.875	0.175	-1.875		1.11	0.03	-1.11	-0.03
4.56	0.22	-0.275	-0.22	0.275		0.6875	-0.0275	-0.6875	0.0275		-0.2	1.9	0.2	-1.9		1.11	0.03	-1.11	-0.03
4.59	0.165	-0.3025	-0.165	0.3025		0.6875	-0.0275	-0.6875	0.0275		-0.2	1.9	0.2	-1.9		1.11	0.03	-1.11	-0.03
4.62	0.165	-0.3025	-0.165	0.3025		0.6875	-0.0275	-0.6875	0.0275		-0.2	1.9	0.2	-1.9		0.99	-0.06	-0.99	0.06
4.65	0.165	-0.3025	-0.165	0.3025		0.6875	-0.055	-0.6875	0.055		-0.25	1.925	0.25	-1.925		0.99	-0.06	-0.99	0.06
4.68	0.165	-0.33	-0.165	0.33		0.6875	-0.055	-0.6875	0.055		-0.25	1.925	0.25	-1.925		0.99	-0.06	-0.99	0.06
4.71	0.165	-0.33	-0.165	0.33		0.6875	-0.055	-0.6875	0.055		-0.25	1.925	0.25	-1.925		0.99	-0.06	-0.99	0.06
4.74	0.165	-0.33	-0.165	0.33		0.6875	-0.0825	-0.6875	0.0825		-0.3	1.95	0.3	-1.95		0.99	-0.06	-0.99	0.06
4.77	0.1375	-0.33	-0.1375	0.33		0.6875	-0.0825	-0.6875	0.0825		-0.3	1.95	0.3	-1.95		0.99	-0.06	-0.99	0.06
4.8	0.1375	-0.33	-0.1375	0.33		0.6875	-0.0825	-0.6875	0.0825		-0.3	1.95	0.3	-1.95		0.99	-0.06	-0.99	0.06
4.83	0.1375	-0.33	-0.1375	0.33		0.6325	-0.11	-0.6325	0.11		-0.3	2	0.3	-2		0.99	-0.06	-0.99	0.06
4.86	0.11	-0.33	-0.11	0.33		0.6325	-0.11	-0.6325	0.11		-0.3	2	0.3	-2		0.99	-0.06	-0.99	0.06
4.89	0.11	-0.33	-0.11	0.33		0.6325	-0.11	-0.6325	0.11		-0.325	2.025	0.325	-2.025		0.99	-0.06	-0.99	0.06
4.92	0.11	-0.33	-0.11	0.33		0.5775	-0.165	-0.5775	0.165		-0.325	2.025	0.325	-2.025		0.99	-0.06	-0.99	0.06
4.95	0.0825	-0.385	-0.0825	0.385		0.5775	-0.165	-0.5775	0.165		-0.325	2.025	0.325	-2.025		0.99	-0.06	-0.99	0.06
4.98	0.0825	-0.385	-0.0825	0.385		0.5775	-0.165	-0.5775	0.165		-0.4	2.025	0.4	-2.025		0.99	-0.06	-0.99	0.06
5.01	0.0275	-0.4125	-0.0275	0.4125		0.5775	-0.165	-0.5775	0.165		-0.4	2.025	0.4	-2.025		0.99	-0.06	-0.99	0.06
5.04	0.0275	-0.4125	-0.0275	0.4125		0.5775	-0.165	-0.5775	0.165		-0.4	2.025	0.4	-2.025		0.93	-0.06	-0.93	0.06
5.07	0.0275	-0.4125	-0.0275	0.4125		0.5775	-0.165	-0.5775	0.165		-0.5	2.025	0.5	-2.025		0.93	-0.06	-0.93	0.06
5.1	0.0275	-0.4125	-0.0275	0.4125		0.5775	-0.165	-0.5775	0.165		-0.5	2.025	0.5	-2.025		0.93	-0.06	-0.93	0.06
5.13	0.0275	-0.4125	-0.0275	0.4125		0.5775	-0.165	-0.5775	0.165		-0.5	2.025	0.5	-2.025		0.93	-0.06	-0.93	0.06
5.16	0.0275	-0.4125	-0.0275	0.4125		0.5775	-0.165	-0.5775	0.165		-0.6	2.075	0.6	-2.075		0.93	-0.06	-0.93	0.06
5.19	-0.0275	-0.44	0.0275	0.44		0.5775	-0.1925	-0.5775	0.1925		-0.6	2.075	0.6	-2.075		0.93	-0.06	-0.93	0.06
5.22	-0.0275	-0.44	0.0275	0.44		0.5775	-0.1925	-0.5775	0.1925		-0.65	2.125	0.65	-2.125		0.9	-0.06	-0.9	0.06
5.25	-0.0275	-0.44	0.0275	0.44		0.605	-0.22	-0.605	0.22		-0.65	2.125	0.65	-2.125		0.9	-0.06	-0.9	0.06
5.28	-0.055	-0.44	0.055	0.44		0.605	-0.22	-0.605	0.22		-0.65	2.125	0.65	-2.125		0.9	-0.06	-0.9	0.06
5.31	-0.055	-0.44	0.055	0.44		0.605	-0.22	-0.605	0.22		-0.675	2.125	0.675	-2.125		0.9	-0.06	-0.9	0.06
5.34	-0.055	-0.44	0.055	0.44		0.605	-0.22	-0.605	0.22		-0.675	2.125	0.675	-2.125		0.9	-0.06	-0.9	0.06
5.37	-0.11	-0.44	0.11	0.44		0.605	-0.22	-0.605	0.22		-0.675	2.125	0.675	-2.125		0.9	-0.12	-0.9	0.12
5.4	-0.11	-0.44	0.11	0.44		0.605	-0.22	-0.605	0.22		-0.75	2.15	0.75	-2.15		0.9	-0.12	-0.9	0.12
5.43	-0.11	-0.44	0.11	0.44		0.605	-0.2475	-0.605	0.2475		-0.75	2.15	0.75	-2.15		0.9	-0.12	-0.9	0.12
5.46	-0.11	-0.44	0.11	0.44		0.605	-0.2475	-0.605	0.2475		-0.75	2.15	0.75	-2.15		0.87	-0.18	-0.87	0.18
5.49	-0.11	-0.44	0.11	0.44		0.605	-0.2475	-0.605	0.2475		-0.825	2.15	0.825	-2.15		0.87	-0.18	-0.87	0.18
5.52	-0.11	-0.44	0.11	0.44		0.605	-0.2475	-0.605	0.2475		-0.825	2.15	0.825	-2.15		0.87	-0.18	-0.87	0.18
5.55	-0.11	-0.44	0.11	0.44		0.605	-0.2475	-0.605	0.2475		-0.85	2.15	0.85	-2.15		0.84	-0.21	-0.84	0.21
5.58	-0.11	-0.44	0.11	0.44		0.605	-0.2475	-0.605	0.2475		-0.85	2.15	0.85	-2.15		0.84	-0.21	-0.84	0.21
5.61	-0.1375	-0.4675	0.1375	0.4675		0.6325	-0.2475	-0.6325	0.2475		-0.85	2.15	0.85	-2.15		0.84	-0.21	-0.84	0.21
5.64	-0.1375	-0.4675	0.1375	0.4675		0.6325	-0.2475	-0.6325	0.2475		-0.85	2.15	0.85	-2.15		0.69	-0.36	-0.69	0.36
5.67	-0.1375	-0.4675	0.1375	0.4675		0.6325	-0.2475	-0.6325	0.2475		-0.85	2.15	0.85	-2.15		0.69	-0.36	-0.69	0.36
5.7	-0.165	-0.4675	0.165	0.4675		0.6325	-0.2475	-0.6325	0.2475		-0.85	2.15	0.85	-2.15		0.69	-0.36	-0.69	0.36
5.73	-0.165	-0.4675	0.165	0.4675		0.6325	-0.2475	-0.6325	0.2475		-0.875	2.1	0.875	-2.1		0.63	-0.39	-0.63	0.39
5.76	-0.165	-0.4675	0.165	0.4675		0.66	-0.275	-0.66	0.275		-0.875	2.1	0.875	-2.1		0.63	-0.39	-0.63	0.39
5.79	-0.1925	-0.4675	0.1925	0.4675		0.66	-0.275	-0.66	0.275		-0.875	2.1	0.875	-2.1		0.63	-0.39	-0.63	0.39
5.82	-0.1925	-0.4675	0.1925	0.4675		0.66	-0.275	-0.66	0.275		-0.875	2.025	0.875	-2.025		0.63	-0.39	-0.63	0.39
5.85	-0.1925	-0.4675	0.1925	0.4675		0.66	-0.275	-0.66	0.275		-0.875	2.025	0.875	-2.025		0.63	-0.39	-0.63	0.39
5.88	-0.1925	-0.4675	0.1925	0.4675		0.6875	-0.275	-0.6875	0.275		-0.9	1.875	0.9	-1.875		0.63	-0.39	-0.63	0.39
5.91	-0.1925	-0.4675	0.1925	0.4675		0.6875	-0.275	-0.6875	0.275		-0.9	1.875	0.9	-1.875		0.63	-0.39	-0.63	0.39
5.94	-0.1925	-0.4675	0.1925	0.4675		0.6875	-0.275	-0.6875	0.275		-0.9	1.875	0.9	-1.875		0.63	-0.39	-0.63	0.39
5.97	-0.1925	-0.4675	0.1925	0.4675		0.6875	-0.275	-0.6875	0.275		-0.925	1.725	0.925	-1.725		0.66	-0.39	-0.66	0.39
6	-0.1925	-0.4675	0.1925	0.4675		0.6875	-0.275	-0.6875	0.275		-0.925	1.725	0.925	-1.725		0.66	-0.39	-0.66	0.39
6.03	-0.1925	-0.4675	0.1925	0.4675		0.6875	-0.275	-0.6875	0.275		-0.925	1.725	0.925	-1.725		0.66	-0.39	-0.66	0.39
6.06	-0.1925	-0.4675	0.1925	0.4675		0.6875	-0.3025	-0.6875	0.3025		-0.95	1.575	0.95	-1.575		0.66	-0.39	-0.66	0.39
6.09	-0.1925	-0.4675	0.1925	0.4675		0.6875	-0.3025	-0.6875	0.3025		-0.95	1.575	0.95	-1.575		0.66	-0.39	-0.66	0.39
6.12	-0.1925	-0.4675	0.1925	0.4675		0.715	-0.3025	-0.715	0.3025		-0.95	1.575	0.95	-1.575		0.66	-0.39	-0.66	0.39
6.15	-0.1925	-0.4675	0.1925	0.4675		0.715	-0.3025	-0.715	0.3025		-0.925	1.475	0.925	-1.475		0.57	-0.45	-0.57	0.45
6.18	-0.1925	-0.4675	0.1925	0.4675		0.715	-0.3025	-0.715	0.3025		-0.925	1.475	0.925	-1.475		0.57	-0.45	-0.57	0.45
6.21	-0.1925	-0.44	0.1925	0.44		0.715	-0.3025	-0.715	0.3025		-0.925	1.475	0.925	-1.475		0.57	-0.42	-0.57	0.42
6.24	-0.1925	-0.44	0.1925	0.44		0.715	-0.3025	-0.715	0.3025		-0.9	1.375	0.9	-1.375		0.57	-0.42	-0.57	0.42
6.27	-0.1925	-0.44	0.1925	0.44		0.715	-0.3025	-0.715	0.3025		-0.9	1.375	0.9	-1.375		0.57	-0.42	-0.57	0.42
6.3	-0.1925	-0.44	0.1925	0.44		0.715	-0.33	-0.715	0.33		-0.9	1.375	0.9	-1.375		0.54	-0.39	-0.54	0.39
6.33	-0.1925	-0.44	0.1925	0.44		0.715	-0.33	-0.715	0.33		-0.9	1.325	0.9	-1.325		0.54	-0.39	-0.54	0.39
6.36	-0.1925	-0.44	0.1925	0.44		0.715	-0.33	-0.715	0.33		-0.9	1.325	0.9	-1.325		0.54	-0.39	-0.54	0.39
6.39	-0.1925	-0.44	0.1925	0.44		0.715	-0.33	-0.715	0.33		-0.875	1.3	0.875	-1.3		0.54	-0.39	-0.54	0.39
6.42	-0.1925	-0.44	0.1925	0.44		0.715	-0.33	-0.715	0.33		-0.875	1.3	0.875	-1.3		0.54	-0.39	-0.54	0.39
6.45	-0.1925	-0.44	0.1925	0.44		0.715	-0.33	-0.715	0.33		-0.875	1.3	0.875	-1.3		0.54	-0.39	-0.54	0.39
6.48	-0.1925	-0.44	0.1925	0.44		0.715	-0.33	-0.715	0.33		-0.85	1.275	0.85	-1.275		0.54	-0.39	-0.54	0.39
6.51	-0.1925	-0.44	0.1925	0.44		0.715	-0.33	-0.715	0.33		-0.85	1.275	0.85	-1.275		0.54	-0.39	-0.54	0.39
6.54	-0.1925	-0.44	0.1925	0.44		0.715	-0.33	-0.715	0.33		-0.825	1.25	0.825	-1.25		0.54	-0.39	-0.54	0.39
6.57	-0.1925	-0.44	0.1925	0.44		0.715	-0.3575	-0.715	0.3575		-0.825	1.25	0.825	-1.25		0.54	-0.39	-0.54	0.39
6.6	-0.1925	-0.44	0.1925	0.44		0.715	-0.3575	-0.715	0.3575		-0.825	1.25	0.825	-1.25		0.54	-0.39	-0.54	0.39
6.63	-0.22	-0.44	0.22	0.44		0.715	-0.3575	-0.715	0.3575		-0.775	1.2	0.775	-1.2		0.57	-0.39	-0.57	0.39
6.66	-0.22	-0.44	0.22	0.44		0.715	-0.3575	-0.715	0.3575		-0.775	1.2	0.775	-1.2		0.57	-0.39	-0.57	0.39
6.69	-0.22	-0.44	0.22	0.44		0.715	-0.3575	-0.715	0.3575		-0.775	1.2	0.775	-1.2		0.57	-0.39	-0.57	0.39
6.72	-0.22	-0.44	0.22	0.44		0.77	-0.385	-0.77	0.385		-0.7	1.15	0.7	-1.15		0.57	-0.42	-0.57	0.42
6.75	-0.22	-0.44	0.22	0.44		0.77	-0.385	-0.77	0.385		-0.7	1.15	0.7	-1.15		0.57	-0.42	-0.57	0.42
6.78	-0.22	-0.44	0.22	0.44		0.77	-0.385	-0.77	0.385		-0.7	1.15	0.7	-1.15		0.57	-0.42	-0.57	0.42
6.81	-0.22	-0.44	0.22	0.44		0.77	-0.385	-0.77	0.385		-0.675	1.1	0.675	-1.1		0.54	-0.42	-0.54	0.42
6.84	-0.22	-0.44	0.22	0.44		0.77	-0.385	-0.77	0.385		-0.675	1.1	0.675	-1.1		0.54	-0.42	-0.54	0.42
6.87	-0.22	-0.44	0.22	0.44		0.77	-0.385	-0.77	0.385		-0.675	1.1	0.675	-1.1		0.54	-0.42	-0.54	0.42
6.9	-0.22	-0.44	0.22	0.44		0.77	-0.385	-0.77	0.385		-0.675	1.075	0.675	-1.075		0.54	-0.42	-0.54	0.42
6.93	-0.22	-0.44	0.22	0.44		0.77	-0.385	-0.77	0.385		-0.675	1.075	0.675	-1.075		0.54	-0.42	-0.54	0.42
6.96	-0.22	-0.44	0.22	0.44		0.77	-0.385	-0.77	0.385		-0.675	1.05	0.675	-1.05		0.54	-0.42	-0.54	0.42
6.99	-0.22	-0.44	0.22	0.44		0.7975	-0.4125	-0.7975	0.4125		-0.675	1.05	0.675	-1.05		0.54	-0.42	-0.54	0.42
7.02	-0.22	-0.44	0.22	0.44		0.7975	-0.4125	-0.7975	0.4125		-0.675	1.05	0.675	-1.05		0.54	-0.42	-0.54	0.42
7.05	-0.22	-0.44	0.22	0.44		0.7975	-0.4125	-0.7975	0.4125		-0.725	1.05	0.725	-1.05		0.54	-0.42	-0.54	0.42
7.08	-0.22	-0.44	0.22	0.44		0.7975	-0.4125	-0.7975	0.4125		-0.725	1.05	0.725	-1.05		0.54	-0.42	-0.54	0.42
7.11	-0.22	-0.44	0.22	0.44		0.7975	-0.4125	-0.7975	0.4125		-0.725	1.05	0.725	-1.05		0.54	-0.42	-0.54	0.42
7.14	-0.22	-0.44	0.22	0.44		0.7975	-0.4125	-0.7975	0.4125		-0.75	1	0.75	-1		0.54	-0.39	-0.54	0.39
7.17	-0.22	-0.44	0.22	0.44		0.8525	-0.385	-0.8525	0.385		-0.75	1	0.75	-1		0.54	-0.39	-0.54	0.39
7.2	-0.22	-0.44	0.22	0.44		0.8525	-0.385	-0.8525	0.385		-0.75	1	0.75	-1		0.54	-0.39	-0.54	0.39
7.23	-0.2475	-0.44	0.2475	0.44		0.8525	-0.385	-0.8525	0.385		-0.775	0.95	0.775	-0.95		0.57	-0.39	-0.57	0.39
7.26	-0.2475	-0.44	0.2475	0.44		0.88	-0.3575	-0.88	0.3575		-0.775	0.95	0.775	-0.95		0.57	-0.39	-0.57	0.39
7.29	-0.2475	-0.44	0.2475	0.44		0.88	-0.3575	-0.88	0.3575		-0.775	0.925	0.775	-0.925		0.57	-0.39	-0.57	0.39
7.32	-0.2475	-0.44	0.2475	0.44		0.935	-0.3575	-0.935	0.3575		-0.775	0.925	0.775	-0.925		0.6	-0.39	-0.6	0.39
7.35	-0.2475	-0.44	0.2475	0.44		0.935	-0.3575	-0.935	0.3575		-0.775	0.925	0.775	-0.925		0.6	-0.39	-0.6	0.39
7.38	-0.275	-0.4675	0.275	0.4675		0.935	-0.3575	-0.935	0.3575		-0.775	0.925	0.775	-0.925		0.6	-0.39	-0.6	0.39
7.41	-0.275	-0.4675	0.275	0.4675		0.935	-0.3575	-0.935	0.3575		-0.775	0.925	0.775	-0.925		0.57	-0.42	-0.57	0.42
7.44	-0.275	-0.4675	0.275	0.4675		0.935	-0.3575	-0.935	0.3575		-0.775	0.925	0.775	-0.925		0.57	-0.42	-0.57	0.42
7.47	-0.3025	-0.4675	0.3025	0.4675		0.935	-0.3575	-0.935	0.3575		-0.775	0.9	0.775	-0.9		0.57	-0.42	-0.57	0.42
7.5	-0.3025	-0.4675	0.3025	0.4675		0.935	-0.33	-0.935	0.33		-0.775	0.9	0.775	-0.9		0.57	-0.48	-0.57	0.48
7.53	-0.3025	-0.4675	0.3025	0.4675		0.935	-0.33	-0.935	0.33		-0.775	0.9	0.775	-0.9		0.57	-0.48	-0.57	0.48
7.56	-0.3025	-0.495	0.3025	0.495		0.935	-0.33	-0.935	0.33		-0.775	0.875	0.775	-0.875		0.57	-0.48	-0.57	0.48
7.59	-0.3025	-0.495	0.3025	0.495		0.935	-0.33	-0.935	0.33		-0.775	0.875	0.775	-0.875		0.69	-0.51	-0.69	0.51
7.62	-0.3025	-0.495	0.3025	0.495		0.935	-0.33	-0.935	0.33		-0.775	0.875	0.775	-0.875		0.69	-0.51	-0.69	0.51
7.65	-0.33	-0.495	0.33	0.495		0.935	-0.33	-0.935	0.33		-0.775	0.85	0.775	-0.85		0.72	-0.51	-0.72	0.51
7.68	-0.33	-0.495	0.33	0.495		0.9075	-0.33	-0.9075	0.33		-0.775	0.85	0.775	-0.85		0.72	-0.51	-0.72	0.51
7.71	-0.33	-0.495	0.33	0.495		0.9075	-0.33	-0.9075	0.33		-0.75	0.8	0.75	-0.8		0.72	-0.51	-0.72	0.51
7.74	-0.3575	-0.5225	0.3575	0.5225		0.9075	-0.33	-0.9075	0.33		-0.75	0.8	0.75	-0.8		0.75	-0.6	-0.75	0.6
7.77	-0.3575	-0.5225	0.3575	0.5225		0.8525	-0.33	-0.8525	0.33		-0.75	0.8	0.75	-0.8		0.75	-0.6	-0.75	0.6
7.8	-0.385	-0.55	0.385	0.55		0.8525	-0.33	-0.8525	0.33		-0.725	0.8	0.725	-0.8		0.75	-0.6	-0.75	0.6
7.83	-0.385	-0.55	0.385	0.55		0.825	-0.33	-0.825	0.33		-0.725	0.8	0.725	-0.8		0.75	-0.66	-0.75	0.66
7.86	-0.385	-0.55	0.385	0.55		0.825	-0.33	-0.825	0.33		-0.725	0.8	0.725	-0.8		0.75	-0.66	-0.75	0.66
7.89	-0.4125	-0.5775	0.4125	0.5775		0.825	-0.33	-0.825	0.33		-0.7	0.8	0.7	-0.8		0.72	-0.69	-0.72	0.69
7.92	-0.4125	-0.5775	0.4125	0.5775		0.7975	-0.33	-0.7975	0.33		-0.7	0.8	0.7	-0.8		0.72	-0.69	-0.72	0.69
7.95	-0.4125	-0.5775	0.4125	0.5775		0.7975	-0.33	-0.7975	0.33		-0.7	0.8	0.7	-0.8		0.72	-0.69	-0.72	0.69
7.98	-0.44	-0.605	0.44	0.605		0.7975	-0.33	-0.7975	0.33		-0.7	0.8	0.7	-0.8		0.72	-0.75	-0.72	0.75
8.01	-0.44	-0.605	0.44	0.605		0.7975	-0.33	-0.7975	0.33		-0.7	0.8	0.7	-0.8		0.72	-0.75	-0.72	0.75
8.04	-0.44	-0.605	0.44	0.605		0.7975	-0.33	-0.7975	0.33		-0.7	0.8	0.7	-0.8		0.72	-0.75	-0.72	0.75
8.07	-0.44	-0.605	0.44	0.605		0.7975	-0.33	-0.7975	0.33		-0.7	0.8	0.7	-0.8		0.78	-0.75	-0.78	0.75
8.1	-0.44	-0.605	0.44	0.605		0.77	-0.3025	-0.77	0.3025		-0.7	0.8	0.7	-0.8		0.78	-0.75	-0.78	0.75
8.13	-0.44	-0.605	0.44	0.605		0.77	-0.3025	-0.77	0.3025		-0.7	0.8	0.7	-0.8		0.78	-0.75	-0.78	0.75
8.16	-0.44	-0.605	0.44	0.605		0.77	-0.3025	-0.77	0.3025		-0.7	0.8	0.7	-0.8		0.78	-0.75	-0.78	0.75
8.19	-0.44	-0.605	0.44	0.605		0.77	-0.3025	-0.77	0.3025		-0.7	0.8	0.7	-0.8		0.78	-0.75	-0.78	0.75
8.22	-0.4675	-0.605	0.4675	0.605		0.77	-0.3025	-0.77	0.3025		-0.7	0.8	0.7	-0.8		0.78	-0.78	-0.78	0.78
8.25	-0.4675	-0.605	0.4675	0.605		0.77	-0.3025	-0.77	0.3025		-0.7	0.8	0.7	-0.8		0.78	-0.78	-0.78	0.78
8.28	-0.4675	-0.605	0.4675	0.605		0.7425	-0.3025	-0.7425	0.3025		-0.7	0.8	0.7	-0.8		0.78	-0.78	-0.78	0.78
8.31	-0.4675	-0.605	0.4675	0.605		0.7425	-0.3025	-0.7425	0.3025		-0.675	0.8	0.675	-0.8		0.78	-0.81	-0.78	0.81
8.34	-0.4675	-0.605	0.4675	0.605		0.7425	-0.3025	-0.7425	0.3025		-0.675	0.8	0.675	-0.8		0.78	-0.81	-0.78	0.81
8.37	-0.4675	-0.605	0.4675	0.605		0.7425	-0.3025	-0.7425	0.3025		-0.675	0.8	0.675	-0.8		0.78	-0.81	-0.78	0.81
8.4	-0.4675	-0.6325	0.4675	0.6325		0.7425	-0.3025	-0.7425	0.3025		-0.675	0.8	0.675	-0.8		0.78	-0.81	-0.78	0.81
8.43	-0.4675	-0.6325	0.4675	0.6325		0.7425	-0.3025	-0.7425	0.3025		-0.675	0.8	0.675	-0.8		0.78	-0.81	-0.78	0.81
8.46	-0.4675	-0.6325	0.4675	0.6325		0.715	-0.3025	-0.715	0.3025		-0.675	0.775	0.675	-0.775		0.75	-0.81	-0.75	0.81
8.49	-0.495	-0.6325	0.495	0.6325		0.715	-0.3025	-0.715	0.3025		-0.675	0.775	0.675	-0.775		0.75	-0.81	-0.75	0.81
8.52	-0.495	-0.6325	0.495	0.6325		0.715	-0.3025	-0.715	0.3025		-0.675	0.775	0.675	-0.775		0.75	-0.81	-0.75	0.81
8.55	-0.495	-0.6325	0.495	0.6325		0.715	-0.3025	-0.715	0.3025		-0.675	0.775	0.675	-0.775		0.75	-0.81	-0.75	0.81
8.58	-0.495	-0.6325	0.495	0.6325		0.715	-0.3025	-0.715	0.3025		-0.675	0.775	0.675	-0.775		0.75	-0.81	-0.75	0.81
8.61	-0.495	-0.6325	0.495	0.6325		0.715	-0.3025	-0.715	0.3025		-0.675	0.775	0.675	-0.775		0.75	-0.81	-0.75	0.81
8.64	-0.495	-0.6325	0.495	0.6325		0.715	-0.3025	-0.715	0.3025		-0.675	0.775	0.675	-0.775		0.75	-0.84	-0.75	0.84
8.67	-0.5225	-0.6325	0.5225	0.6325		0.715	-0.3025	-0.715	0.3025		-0.675	0.775	0.675	-0.775		0.75	-0.84	-0.75	0.84
8.7	-0.5225	-0.6325	0.5225	0.6325		0.715	-0.3025	-0.715	0.3025		-0.65	0.8	0.65	-0.8		0.75	-0.84	-0.75	0.84
8.73	-0.5225	-0.6325	0.5225	0.6325		0.715	-0.3025	-0.715	0.3025		-0.65	0.8	0.65	-0.8		0.75	-0.84	-0.75	0.84
8.76	-0.5225	-0.6325	0.5225	0.6325		0.715	-0.3025	-0.715	0.3025		-0.65	0.8	0.65	-0.8		0.75	-0.84	-0.75	0.84
8.79	-0.5225	-0.6325	0.5225	0.6325		0.715	-0.3025	-0.715	0.3025		-0.65	0.8	0.65	-0.8		0.75	-0.84	-0.75	0.84
8.82	-0.5225	-0.6325	0.5225	0.6325		0.6875	-0.3025	-0.6875	0.3025		-0.65	0.8	0.65	-0.8		0.75	-0.84	-0.75	0.84
8.85	-0.5225	-0.6325	0.5225	0.6325		0.6875	-0.3025	-0.6875	0.3025		-0.65	0.8	0.65	-0.8		0.75	-0.84	-0.75	0.84
8.88	-0.5225	-0.6325	0.5225	0.6325		0.6875	-0.3025	-0.6875	0.3025		-0.65	0.8	0.65	-0.8		0.75	-0.84	-0.75	0.84
8.91	-0.5225	-0.66	0.5225	0.66		0.6875	-0.3025	-0.6875	0.3025		-0.65	0.8	0.65	-0.8		0.75	-0.84	-0.75	0.84
8.94	-0.5225	-0.66	0.5225	0.66		0.6875	-0.3025	-0.6875	0.3025		-0.65	0.8	0.65	-0.8		0.75	-0.84	-0.75	0.84
8.97	-0.5225	-0.66	0.5225	0.66		0.6325	-0.33	-0.6325	0.33		-0.65	0.775	0.65	-0.775		0.75	-0.84	-0.75	0.84
9	-0.5225	-0.66	0.5225	0.66		0.6325	-0.33	-0.6325	0.33		-0.65	0.775	0.65	-0.775		0.75	-0.84	-0.75	0.84
9.03	-0.5225	-0.66	0.5225	0.66		0.6325	-0.33	-0.6325	0.33		-0.65	0.8	0.65	-0.8		0.75	-0.84	-0.75	0.84
9.06	-0.5225	-0.66	0.5225	0.66		0.5775	-0.3575	-0.5775	0.3575		-0.65	0.8	0.65	-0.8		0.75	-0.81	-0.75	0.81
9.09	-0.55	-0.66	0.55	0.66		0.5775	-0.3575	-0.5775	0.3575		-0.65	0.8	0.65	-0.8		0.75	-0.81	-0.75	0.81
9.12	-0.55	-0.66	0.55	0.66		0.5775	-0.3575	-0.5775	0.3575		-0.65	0.8	0.65	-0.8		0.75	-0.81	-0.75	0.81
9.15	-0.5775	-0.6875	0.5775	0.6875		0.55	-0.3575	-0.55	0.3575		-0.65	0.8	0.65	-0.8		0.75	-0.75	-0.75	0.75
9.18	-0.5775	-0.6875	0.5775	0.6875		0.55	-0.3575	-0.55	0.3575		-0.65	0.8	0.65	-0.8		0.75	-0.75	-0.75	0.75
9.21	-0.5775	-0.6875	0.5775	0.6875		0.55	-0.3575	-0.55	0.3575		-0.675	0.8	0.675	-0.8		0.75	-0.75	-0.75	0.75
9.24	-0.6325	-0.6875	0.6325	0.6875		0.55	-0.3575	-0.55	0.3575		-0.675	0.8	0.675	-0.8		0.75	-0.75	-0.75	0.75
9.27	-0.6325	-0.6875	0.6325	0.6875		0.55	-0.3575	-0.55	0.3575		-0.675	0.8	0.675	-0.8		0.75	-0.75	-0.75	0.75
9.3	-0.6325	-0.6875	0.6325	0.6875		0.55	-0.3575	-0.55	0.3575		-0.675	0.8	0.675	-0.8		0.75	-0.75	-0.75	0.75
9.33	-0.6325	-0.6875	0.6325	0.6875		0.55	-0.3575	-0.55	0.3575		-0.7	0.825	0.7	-0.825		0.75	-0.75	-0.75	0.75
9.36	-0.6325	-0.6875	0.6325	0.6875		0.55	-0.3575	-0.55	0.3575		-0.7	0.825	0.7	-0.825		0.75	-0.75	-0.75	0.75
9.39	-0.6325	-0.6875	0.6325	0.6875		0.55	-0.3575	-0.55	0.3575		-0.75	0.825	0.75	-0.825		0.78	-0.75	-0.78	0.75
9.42	-0.66	-0.6875	0.66	0.6875		0.55	-0.3575	-0.55	0.3575		-0.75	0.825	0.75	-0.825		0.78	-0.75	-0.78	0.75
9.45	-0.66	-0.6875	0.66	0.6875		0.55	-0.3575	-0.55	0.3575		-0.75	0.825	0.75	-0.825		0.78	-0.75	-0.78	0.75
9.48	-0.6875	-0.6875	0.6875	0.6875		0.55	-0.3575	-0.55	0.3575		-0.75	0.825	0.75	-0.825		0.78	-0.75	-0.78	0.75
9.51	-0.6875	-0.6875	0.6875	0.6875		0.55	-0.3575	-0.55	0.3575		-0.75	0.825	0.75	-0.825		0.78	-0.75	-0.78	0.75
9.54	-0.6875	-0.6875	0.6875	0.6875		0.55	-0.3575	-0.55	0.3575		-0.75	0.825	0.75	-0.825		0.78	-0.75	-0.78	0.75
9.57	-0.715	-0.6875	0.715	0.6875		0.55	-0.3575	-0.55	0.3575		-0.75	0.825	0.75	-0.825		0.78	-0.75	-0.78	0.75
9.6	-0.715	-0.6875	0.715	0.6875		0.55	-0.3575	-0.55	0.3575		-0.75	0.825	0.75	-0.825		0.78	-0.75	-0.78	0.75
9.63	-0.715	-0.6875	0.715	0.6875		0.55	-0.3575	-0.55	0.3575		-0.75	0.8	0.75	-0.8		0.78	-0.75	-0.78	0.75
9.66	-0.7425	-0.6875	0.7425	0.6875		0.5225	-0.3575	-0.5225	0.3575		-0.75	0.8	0.75	-0.8		0.78	-0.75	-0.78	0.75
9.69	-0.7425	-0.6875	0.7425	0.6875		0.5225	-0.3575	-0.5225	0.3575		-0.75	0.8	0.75	-0.8		0.78	-0.75	-0.78	0.75
9.72	-0.7425	-0.6875	0.7425	0.6875		0.5225	-0.3575	-0.5225	0.3575		-0.75	0.8	0.75	-0.8		0.78	-0.75	-0.78	0.75
9.75	-0.7425	-0.6875	0.7425	0.6875		0.5225	-0.3575	-0.5225	0.3575		-0.75	0.8	0.75	-0.8		0.78	-0.75	-0.78	0.75
9.78	-0.7425	-0.6875	0.7425	0.6875		0.5225	-0.3575	-0.5225	0.3575		-0.75	0.8	0.75	-0.8		0.78	-0.75	-0.78	0.75
9.81	-0.77	-0.6875	0.77	0.6875		0.5225	-0.3575	-0.5225	0.3575		-0.75	0.8	0.75	-0.8		0.78	-0.75	-0.78	0.75
9.84	-0.77	-0.6875	0.77	0.6875		0.5225	-0.3575	-0.5225	0.3575		-0.75	0.8	0.75	-0.8		0.78	-0.75	-0.78	0.75
9.87	-0.77	-0.6875	0.77	0.6875		0.5225	-0.3575	-0.5225	0.3575		-0.75	0.8	0.75	-0.8		0.78	-0.75	-0.78	0.75
9.9	-0.77	-0.6875	0.77	0.6875		0.5225	-0.3575	-0.5225	0.3575		-0.75	0.8	0.75	-0.8		0.78	-0.75	-0.78	0.75
9.93	-0.77	-0.6875	0.77	0.6875		0.5225	-0.3575	-0.5225	0.3575		-0.75	0.8	0.75	-0.8		0.78	-0.75	-0.78	0.75
9.96	-0.77	-0.6875	0.77	0.6875		0.5225	-0.3575	-0.5225	0.3575		-0.75	0.8	0.75	-0.8		0.78	-0.75	-0.78	0.75
9.99	-0.7975	-0.6875	0.7975	0.6875		0.495	-0.3575	-0.495	0.3575		-0.75	0.8	0.75	-0.8		0.78	-0.72	-0.78	0.72
10.02	-0.7975	-0.6875	0.7975	0.6875		0.495	-0.3575	-0.495	0.3575		-0.75	0.8	0.75	-0.8		0.78	-0.72	-0.78	0.72
10.05	-0.7975	-0.6875	0.7975	0.6875		0.495	-0.3575	-0.495	0.3575		-0.75	0.8	0.75	-0.8		0.78	-0.72	-0.78	0.72
10.08	-0.7975	-0.66	0.7975	0.66		0.495	-0.385	-0.495	0.385		-0.75	0.8	0.75	-0.8		0.78	-0.72	-0.78	0.72
10.11	-0.7975	-0.66	0.7975	0.66		0.495	-0.385	-0.495	0.385		-0.75	0.8	0.75	-0.8		0.78	-0.72	-0.78	0.72
10.14	-0.7975	-0.66	0.7975	0.66		0.495	-0.385	-0.495	0.385		-0.75	0.8	0.75	-0.8		0.78	-0.72	-0.78	0.72
10.17	-0.7975	-0.605	0.7975	0.605		0.495	-0.385	-0.495	0.385		-0.75	0.8	0.75	-0.8		0.78	-0.72	-0.78	0.72
10.2	-0.7975	-0.605	0.7975	0.605		0.495	-0.385	-0.495	0.385		-0.75	0.8	0.75	-0.8		0.78	-0.72	-0.78	0.72
10.23	-0.7975	-0.605	0.7975	0.605		0.495	-0.385	-0.495	0.385		-0.75	0.8	0.75	-0.8		0.78	-0.72	-0.78	0.72
10.26	-0.7975	-0.605	0.7975	0.605		0.495	-0.385	-0.495	0.385		-0.75	0.8	0.75	-0.8		0.81	-0.69	-0.81	0.69
10.29	-0.7975	-0.605	0.7975	0.605		0.495	-0.385	-0.495	0.385		-0.75	0.8	0.75	-0.8		0.81	-0.69	-0.81	0.69
10.32	-0.7975	-0.5775	0.7975	0.5775		0.495	-0.385	-0.495	0.385		-0.75	0.8	0.75	-0.8		0.81	-0.69	-0.81	0.69
10.35	-0.7975	-0.5775	0.7975	0.5775		0.495	-0.385	-0.495	0.385		-0.75	0.8	0.75	-0.8		0.81	-0.69	-0.81	0.69
10.38	-0.7975	-0.5775	0.7975	0.5775		0.495	-0.385	-0.495	0.385		-0.75	0.8	0.75	-0.8		0.81	-0.69	-0.81	0.69
10.41	-0.7975	-0.55	0.7975	0.55		0.495	-0.385	-0.495	0.385		-0.75	0.8	0.75	-0.8		0.81	-0.69	-0.81	0.69
10.44	-0.7975	-0.55	0.7975	0.55		0.495	-0.385	-0.495	0.385		-0.75	0.8	0.75	-0.8		0.81	-0.69	-0.81	0.69
10.47	-0.7975	-0.55	0.7975	0.55		0.495	-0.385	-0.495	0.385		-0.75	0.8	0.75	-0.8		0.81	-0.69	-0.81	0.69
10.5	-0.825	-0.5225	0.825	0.5225		0.495	-0.385	-0.495	0.385		-0.75	0.8	0.75	-0.8		0.81	-0.69	-0.81	0.69
10.53	-0.825	-0.5225	0.825	0.5225		0.4675	-0.385	-0.4675	0.385		-0.75	0.8	0.75	-0.8		0.81	-0.69	-0.81	0.69
10.56	-0.825	-0.5225	0.825	0.5225		0.4675	-0.385	-0.4675	0.385		-0.75	0.8	0.75	-0.8		0.81	-0.69	-0.81	0.69
10.59	-0.825	-0.495	0.825	0.495		0.4675	-0.385	-0.4675	0.385		-0.75	0.8	0.75	-0.8		0.81	-0.69	-0.81	0.69
10.62	-0.825	-0.495	0.825	0.495		0.4125	-0.4125	-0.4125	0.4125		-0.75	0.8	0.75	-0.8		0.81	-0.69	-0.81	0.69
10.65	-0.8525	-0.495	0.8525	0.495		0.4125	-0.4125	-0.4125	0.4125		-0.75	0.8	0.75	-0.8		0.81	-0.69	-0.81	0.69
10.68	-0.8525	-0.495	0.8525	0.495		0.4125	-0.4125	-0.4125	0.4125		-0.75	0.8	0.75	-0.8		0.81	-0.66	-0.81	0.66
10.71	-0.8525	-0.495	0.8525	0.495		0.3575	-0.44	-0.3575	0.44		-0.75	0.8	0.75	-0.8		0.81	-0.66	-0.81	0.66
10.74	-0.88	-0.4675	0.88	0.4675		0.3575	-0.44	-0.3575	0.44		-0.75	0.8	0.75	-0.8		0.81	-0.66	-0.81	0.66
10.77	-0.88	-0.4675	0.88	0.4675		0.33	-0.44	-0.33	0.44		-0.75	0.8	0.75	-0.8		0.81	-0.66	-0.81	0.66
10.8	-0.88	-0.4675	0.88	0.4675		0.33	-0.44	-0.33	0.44		-0.75	0.8	0.75	-0.8		0.81	-0.66	-0.81	0.66
10.83	-0.9625	-0.44	0.9625	0.44		0.33	-0.44	-0.33	0.44		-0.75	0.8	0.75	-0.8		0.81	-0.66	-0.81	0.66
10.86	-0.9625	-0.44	0.9625	0.44		0.3025	-0.44	-0.3025	0.44		-0.75	0.8	0.75	-0.8		0.84	-0.66	-0.84	0.66
10.89	-0.9625	-0.44	0.9625	0.44		0.3025	-0.44	-0.3025	0.44		-0.75	0.8	0.75	-0.8		0.84	-0.66	-0.84	0.66
10.92	-0.99	-0.44	0.99	0.44		0.3025	-0.44	-0.3025	0.44		-0.75	0.8	0.75	-0.8		0.84	-0.69	-0.84	0.69
10.95	-0.99	-0.44	0.99	0.44		0.3025	-0.44	-0.3025	0.44		-0.75	0.8	0.75	-0.8		0.84	-0.69	-0.84	0.69
10.98	-0.99	-0.44	0.99	0.44		0.3025	-0.44	-0.3025	0.44		-0.75	0.8	0.75	-0.8		0.84	-0.69	-0.84	0.69
11.01	-1.0175	-0.44	1.0175	0.44		0.3025	-0.44	-0.3025	0.44		-0.75	0.8	0.75	-0.8		0.84	-0.69	-0.84	0.69
11.04	-1.0175	-0.44	1.0175	0.44		0.3025	-0.44	-0.3025	0.44		-0.75	0.8	0.75	-0.8		0.84	-0.69	-0.84	0.69
11.07	-1.045	-0.44	1.045	0.44		0.3025	-0.44	-0.3025	0.44		-0.75	0.8	0.75	-0.8		0.84	-0.69	-0.84	0.69
11.1	-1.045	-0.44	1.045	0.44		0.3025	-0.44	-0.3025	0.44		-0.75	0.8	0.75	-0.8		0.81	-0.69	-0.81	0.69
11.13	-1.045	-0.44	1.045	0.44		0.3025	-0.44	-0.3025	0.44		-0.75	0.8	0.75	-0.8		0.81	-0.69	-0.81	0.69
11.16	-1.045	-0.4675	1.045	0.4675		0.3025	-0.44	-0.3025	0.44		-0.75	0.8	0.75	-0.8		0.81	-0.69	-0.81	0.69
11.19	-1.045	-0.4675	1.045	0.4675		0.3025	-0.44	-0.3025	0.44		-0.75	0.8	0.75	-0.8		0.78	-0.66	-0.78	0.66
11.22	-1.045	-0.4675	1.045	0.4675		0.3025	-0.44	-0.3025	0.44		-0.75	0.8	0.75	-0.8		0.78	-0.66	-0.78	0.66
11.25	-1.045	-0.495	1.045	0.495		0.3025	-0.44	-0.3025	0.44		-0.75	0.8	0.75	-0.8		0.78	-0.66	-0.78	0.66
11.28	-1.045	-0.495	1.045	0.495		0.3025	-0.44	-0.3025	0.44		-0.75	0.8	0.75	-0.8		0.81	-0.66	-0.81	0.66
11.31	-1.045	-0.495	1.045	0.495		0.275	-0.44	-0.275	0.44		-0.75	0.8	0.75	-0.8		0.81	-0.66	-0.81	0.66
11.34	-1.045	-0.5225	1.045	0.5225		0.275	-0.44	-0.275	0.44		-0.75	0.8	0.75	-0.8		0.81	-0.66	-0.81	0.66
11.37	-1.045	-0.5225	1.045	0.5225		0.275	-0.44	-0.275	0.44		-0.75	0.8	0.75	-0.8		0.81	-0.66	-0.81	0.66
11.4	-1.045	-0.55	1.045	0.55		0.2475	-0.44	-0.2475	0.44		-0.75	0.8	0.75	-0.8		0.81	-0.66	-0.81	0.66
11.43	-1.045	-0.55	1.045	0.55		0.2475	-0.44	-0.2475	0.44		-0.75	0.8	0.75	-0.8		0.81	-0.66	-0.81	0.66
11.46	-1.045	-0.55	1.045	0.55		0.2475	-0.44	-0.2475	0.44		-0.75	0.8	0.75	-0.8		0.78	-0.66	-0.78	0.66
11.49	-1.045	-0.5775	1.045	0.5775		0.2475	-0.44	-0.2475	0.44		-0.9	0.8	0.9	-0.8		0.78	-0.66	-0.78	0.66
11.52	-1.045	-0.5775	1.045	0.5775		0.2475	-0.44	-0.2475	0.44		-0.9	0.8	0.9	-0.8		0.78	-0.66	-0.78	0.66
11.55	-1.045	-0.5775	1.045	0.5775		0.22	-0.44	-0.22	0.44		-0.9	0.8	0.9	-0.8		0.78	-0.66	-0.78	0.66
11.58	-1.045	-0.6325	1.045	0.6325		0.22	-0.44	-0.22	0.44		-0.9	0.8	0.9	-0.8		0.78	-0.66	-0.78	0.66
11.61	-1.045	-0.6325	1.045	0.6325		0.22	-0.44	-0.22	0.44		-0.9	0.8	0.9	-0.8		0.78	-0.66	-0.78	0.66
11.64	-1.045	-0.6325	1.045	0.6325		0.22	-0.44	-0.22	0.44		-0.9	0.8	0.9	-0.8		0.78	-0.66	-0.78	0.66
11.67	-1.045	-0.6325	1.045	0.6325		0.22	-0.44	-0.22	0.44		-0.9	0.8	0.9	-0.8		0.78	-0.66	-0.78	0.66
11.7	-1.045	-0.6325	1.045	0.6325		0.22	-0.44	-0.22	0.44		-0.9	0.8	0.9	-0.8		0.78	-0.69	-0.78	0.69
11.73	-1.045	-0.6325	1.045	0.6325		0.22	-0.44	-0.22	0.44		-0.9	0.8	0.9	-0.8		0.78	-0.69	-0.78	0.69
11.76	-1.045	-0.6325	1.045	0.6325		0.22	-0.44	-0.22	0.44		-0.9	0.8	0.9	-0.8		0.78	-0.69	-0.78	0.69
11.79	-1.045	-0.6325	1.045	0.6325		0.22	-0.44	-0.22	0.44		-0.9	0.8	0.9	-0.8		0.78	-0.69	-0.78	0.69
11.82	-1.045	-0.6325	1.045	0.6325		0.22	-0.44	-0.22	0.44		-0.9	0.8	0.9	-0.8		0.78	-0.69	-0.78	0.69
11.85	-1.045	-0.6325	1.045	0.6325		0.22	-0.44	-0.22	0.44		-0.9	0.8	0.9	-0.8		0.78	-0.69	-0.78	0.69
11.88	-1.045	-0.6325	1.045	0.6325		0.22	-0.44	-0.22	0.44		-0.9	0.8	0.9	-0.8		0.78	-0.69	-0.78	0.69
11.91	-1.045	-0.66	1.045	0.66		0.1925	-0.44	-0.1925	0.44		-0.9	0.8	0.9	-0.8		0.78	-0.69	-0.78	0.69
11.94	-1.045	-0.66	1.045	0.66		0.1925	-0.44	-0.1925	0.44		-0.9	0.8	0.9	-0.8		0.78	-0.69	-0.78	0.69
11.97	-1.045	-0.66	1.045	0.66		0.1925	-0.44	-0.1925	0.44		-0.9	0.8	0.9	-0.8		0.78	-0.69	-0.78	0.69
12	-1.045	-0.66	1.045	0.66		0.165	-0.44	-0.165	0.44		-0.9	0.8	0.9	-0.8		0.78	-0.69	-0.78	0.69
12.03	-1.045	-0.66	1.045	0.66		0.165	-0.44	-0.165	0.44		-0.9	0.8	0.9	-0.8		0.78	-0.69	-0.78	0.69
12.06	-1.045	-0.66	1.045	0.66		0.165	-0.44	-0.165	0.44		-0.9	0.8	0.9	-0.8		0.78	-0.69	-0.78	0.69
12.09	-1.045	-0.66	1.045	0.66		0.1375	-0.44	-0.1375	0.44		-0.9	0.8	0.9	-0.8		0.78	-0.69	-0.78	0.69
12.12	-1.045	-0.66	1.045	0.66		0.1375	-0.44	-0.1375	0.44		-0.9	0.8	0.9	-0.8		0.78	-0.69	-0.78	0.69
12.15	-1.045	-0.66	1.045	0.66		0.1375	-0.44	-0.1375	0.44		-0.9	0.8	0.9	-0.8		0.78	-0.69	-0.78	0.69
12.18	-1.045	-0.66	1.045	0.66		0.11	-0.44	-0.11	0.44		-0.9	0.8	0.9	-0.8		0.78	-0.69	-0.78	0.69
12.21	-1.045	-0.66	1.045	0.66		0.11	-0.44	-0.11	0.44		-0.9	0.8	0.9	-0.8		0.78	-0.69	-0.78	0.69
12.24	-1.045	-0.66	1.045	0.66		0.11	-0.44	-0.11	0.44		-0.9	0.8	0.9	-0.8		0.78	-0.69	-0.78	0.69
12.27	-1.045	-0.66	1.045	0.66		0.11	-0.44	-0.11	0.44		-0.9	0.8	0.9	-0.8		0.78	-0.69	-0.78	0.69
12.3	-1.045	-0.66	1.045	0.66		0.11	-0.44	-0.11	0.44		-0.9	0.8	0.9	-0.8		0.78	-0.69	-0.78	0.69
12.33	-1.045	-0.66	1.045	0.66		0.11	-0.4675	-0.11	0.4675		-0.9	0.8	0.9	-0.8		0.78	-0.69	-0.78	0.69
12.36	-1.045	-0.66	1.045	0.66		0.11	-0.4675	-0.11	0.4675		-0.9	0.8	0.9	-0.8		0.78	-0.69	-0.78	0.69
12.39	-1.045	-0.66	1.045	0.66		0.11	-0.4675	-0.11	0.4675		-0.9	0.8	0.9	-0.8		0.78	-0.69	-0.78	0.69
12.42	-1.045	-0.66	1.045	0.66		0.0825	-0.4675	-0.0825	0.4675		-0.9	0.8	0.9	-0.8		0.78	-0.69	-0.78	0.69
12.45	-1.045	-0.66	1.045	0.66		0.0825	-0.4675	-0.0825	0.4675		-0.9	0.8	0.9	-0.8		0.78	-0.69	-0.78	0.69
12.48	-1.045	-0.66	1.045	0.66		0.0825	-0.4675	-0.0825	0.4675		-0.9	0.8	0.9	-0.8		0.78	-0.69	-0.78	0.69
12.51	-1.045	-0.66	1.045	0.66		0.0825	-0.4675	-0.0825	0.4675		-0.9	0.8	0.9	-0.8		0.78	-0.69	-0.78	0.69
12.54	-1.045	-0.66	1.045	0.66		0.0825	-0.4675	-0.0825	0.4675		-0.9	0.8	0.9	-0.8		0.78	-0.69	-0.78	0.69
12.57	-1.045	-0.66	1.045	0.66		0.0825	-0.4675	-0.0825	0.4675		-0.9	0.8	0.9	-0.8		0.78	-0.69	-0.78	0.69
12.6	-1.045	-0.66	1.045	0.66		0.055	-0.495	-0.055	0.495		-0.9	0.8	0.9	-0.8		0.78	-0.69	-0.78	0.69
12.63	-1.045	-0.66	1.045	0.66		0.055	-0.495	-0.055	0.495		-0.9	0.8	0.9	-0.8		0.78	-0.69	-0.78	0.69
12.66	-1.045	-0.66	1.045	0.66		0.055	-0.495	-0.055	0.495		-0.9	0.8	0.9	-0.8		0.78	-0.69	-0.78	0.69
12.69	-1.045	-0.66	1.045	0.66		0	-0.5225	0	0.5225		-0.9	0.8	0.9	-0.8		0.78	-0.69	-0.78	0.69
12.72	-1.045	-0.66	1.045	0.66		0	-0.5225	0	0.5225		-0.9	0.775	0.9	-0.775		0.78	-0.69	-0.78	0.69
12.75	-1.045	-0.66	1.045	0.66		0	-0.5225	0	0.5225		-0.9	0.775	0.9	-0.775		0.78	-0.69	-0.78	0.69
12.78	-1.045	-0.66	1.045	0.66		-0.0275	-0.5225	0.0275	0.5225		-0.9	0.775	0.9	-0.775		0.78	-0.69	-0.78	0.69
12.81	-1.045	-0.66	1.045	0.66		-0.0275	-0.5225	0.0275	0.5225		-0.9	0.775	0.9	-0.775		0.78	-0.69	-0.78	0.69
12.84	-1.045	-0.66	1.045	0.66		-0.0275	-0.5225	0.0275	0.5225		-0.9	0.775	0.9	-0.775		0.78	-0.69	-0.78	0.69
12.87	-1.045	-0.66	1.045	0.66		0	-0.55	0	0.55		-0.9	0.775	0.9	-0.775		0.78	-0.69	-0.78	0.69
12.9	-1.045	-0.66	1.045	0.66		0	-0.55	0	0.55		-0.9	0.775	0.9	-0.775		0.78	-0.69	-0.78	0.69
12.93	-1.045	-0.66	1.045	0.66		0	-0.55	0	0.55		-0.9	0.775	0.9	-0.775		0.78	-0.69	-0.78	0.69
12.96	-1.045	-0.66	1.045	0.66		-0.0275	-0.55	0.0275	0.55		-0.9	0.775	0.9	-0.775		0.78	-0.69	-0.78	0.69
12.99	-1.045	-0.6875	1.045	0.6875		-0.0275	-0.55	0.0275	0.55		-0.9	0.775	0.9	-0.775		0.78	-0.66	-0.78	0.66
13.02	-1.045	-0.6875	1.045	0.6875		-0.0275	-0.5775	0.0275	0.5775		-0.9	0.775	0.9	-0.775		0.78	-0.66	-0.78	0.66
13.05	-1.045	-0.6875	1.045	0.6875		-0.0275	-0.5775	0.0275	0.5775		-0.9	0.775	0.9	-0.775		0.75	-0.69	-0.75	0.69
13.08	-1.045	-0.6875	1.045	0.6875		-0.0275	-0.5775	0.0275	0.5775		-0.9	0.775	0.9	-0.775		0.75	-0.69	-0.75	0.69
13.11	-1.045	-0.6875	1.045	0.6875		-0.0275	-0.5775	0.0275	0.5775		-0.9	0.775	0.9	-0.775		0.75	-0.69	-0.75	0.69
13.14	-1.045	-0.6875	1.045	0.6875		-0.0275	-0.5775	0.0275	0.5775		-0.9	0.775	0.9	-0.775		0.72	-0.72	-0.72	0.72
13.17	-1.045	-0.6875	1.045	0.6875		-0.0275	-0.5775	0.0275	0.5775		-0.9	0.775	0.9	-0.775		0.72	-0.72	-0.72	0.72
13.2	-1.045	-0.6875	1.045	0.6875		0	-0.5775	0	0.5775		-0.9	0.775	0.9	-0.775		0.72	-0.72	-0.72	0.72
13.23	-1.045	-0.6875	1.045	0.6875		0	-0.5775	0	0.5775		-0.9	0.775	0.9	-0.775		0.69	-0.72	-0.69	0.72
13.26	-1.045	-0.6875	1.045	0.6875		0	-0.5775	0	0.5775		-0.9	0.775	0.9	-0.775		0.69	-0.72	-0.69	0.72
13.29	-1.045	-0.6875	1.045	0.6875		0	-0.5775	0	0.5775		-0.9	0.775	0.9	-0.775		0.69	-0.72	-0.69	0.72
13.32	-1.045	-0.6875	1.045	0.6875		0	-0.5775	0	0.5775		-0.9	0.775	0.9	-0.775		0.69	-0.72	-0.69	0.72
13.35	-1.045	-0.6875	1.045	0.6875		0	-0.5775	0	0.5775		-0.9	0.775	0.9	-0.775		0.69	-0.72	-0.69	0.72
13.38	-1.045	-0.6875	1.045	0.6875		0	-0.5775	0	0.5775		-0.9	0.775	0.9	-0.775		0.69	-0.72	-0.69	0.72
13.41	-1.045	-0.6875	1.045	0.6875		0	-0.5775	0	0.5775		-0.9	0.775	0.9	-0.775		0.66	-0.72	-0.66	0.72
13.44	-1.045	-0.6875	1.045	0.6875		0	-0.5775	0	0.5775		-0.9	0.775	0.9	-0.775		0.66	-0.72	-0.66	0.72
13.47	-1.045	-0.6875	1.045	0.6875		0.0275	-0.5775	-0.0275	0.5775		-0.9	0.775	0.9	-0.775		0.66	-0.72	-0.66	0.72
13.5	-1.045	-0.6875	1.045	0.6875		0.0275	-0.5775	-0.0275	0.5775		-0.9	0.775	0.9	-0.775		0.66	-0.72	-0.66	0.72
13.53	-1.045	-0.6875	1.045	0.6875		0.0275	-0.5775	-0.0275	0.5775		-0.9	0.775	0.9	-0.775		0.66	-0.72	-0.66	0.72
13.56	-1.045	-0.6875	1.045	0.6875		0.0275	-0.5775	-0.0275	0.5775		-0.9	0.775	0.9	-0.775		0.66	-0.72	-0.66	0.72
13.59	-1.045	-0.6875	1.045	0.6875		0.0275	-0.5775	-0.0275	0.5775		-0.9	0.775	0.9	-0.775		0.66	-0.72	-0.66	0.72
13.62	-1.045	-0.6875	1.045	0.6875		0.055	-0.55	-0.055	0.55		-0.9	0.775	0.9	-0.775		0.66	-0.72	-0.66	0.72
13.65	-1.045	-0.6875	1.045	0.6875		0.055	-0.55	-0.055	0.55		-0.9	0.775	0.9	-0.775		0.66	-0.72	-0.66	0.72
13.68	-1.045	-0.6875	1.045	0.6875		0.055	-0.55	-0.055	0.55		-0.9	0.775	0.9	-0.775		0.69	-0.72	-0.69	0.72
13.71	-1.045	-0.6875	1.045	0.6875		0.055	-0.55	-0.055	0.55		-0.9	0.775	0.9	-0.775		0.69	-0.72	-0.69	0.72
13.74	-1.045	-0.6875	1.045	0.6875		0.055	-0.55	-0.055	0.55		-0.9	0.775	0.9	-0.775		0.69	-0.72	-0.69	0.72
13.77	-1.045	-0.6875	1.045	0.6875		0.055	-0.55	-0.055	0.55		-0.9	0.775	0.9	-0.775		0.69	-0.72	-0.69	0.72
13.8	-1.045	-0.6875	1.045	0.6875		0.055	-0.55	-0.055	0.55		-0.9	0.775	0.9	-0.775		0.69	-0.72	-0.69	0.72
13.83	-1.045	-0.6875	1.045	0.6875		0.055	-0.55	-0.055	0.55		-0.9	0.775	0.9	-0.775		0.69	-0.72	-0.69	0.72
13.86	-1.045	-0.6875	1.045	0.6875		0.055	-0.55	-0.055	0.55		-0.9	0.775	0.9	-0.775		0.69	-0.72	-0.69	0.72
13.89	-1.045	-0.6875	1.045	0.6875		0.0825	-0.55	-0.0825	0.55		-0.9	0.775	0.9	-0.775		0.69	-0.72	-0.69	0.72
13.92	-1.045	-0.6875	1.045	0.6875		0.0825	-0.55	-0.0825	0.55		-0.9	0.775	0.9	-0.775		0.69	-0.72	-0.69	0.72
13.95	-1.045	-0.6875	1.045	0.6875		0.0825	-0.55	-0.0825	0.55		-0.9	0.775	0.9	-0.775		0.69	-0.72	-0.69	0.72
13.98	-1.045	-0.6875	1.045	0.6875		0.0825	-0.55	-0.0825	0.55		-0.9	0.775	0.9	-0.775		0.69	-0.72	-0.69	0.72
14.01	-1.045	-0.6875	1.045	0.6875		0.0825	-0.55	-0.0825	0.55		-0.9	0.775	0.9	-0.775		0.69	-0.72	-0.69	0.72
14.04	-1.045	-0.6875	1.045	0.6875		0.0825	-0.55	-0.0825	0.55		-0.9	0.775	0.9	-0.775		0.69	-0.72	-0.69	0.72
14.07	-1.045	-0.6875	1.045	0.6875		0.0825	-0.55	-0.0825	0.55		-0.875	0.775	0.875	-0.775		0.69	-0.72	-0.69	0.72
14.1	-1.045	-0.6875	1.045	0.6875		0.0825	-0.55	-0.0825	0.55		-0.875	0.775	0.875	-0.775		0.69	-0.72	-0.69	0.72
14.13	-1.045	-0.6875	1.045	0.6875		0.0825	-0.55	-0.0825	0.55		-0.875	0.775	0.875	-0.775		0.69	-0.72	-0.69	0.72
14.16	-1.045	-0.6875	1.045	0.6875		0.0825	-0.55	-0.0825	0.55		-0.875	0.775	0.875	-0.775		0.69	-0.72	-0.69	0.72
14.19	-1.045	-0.6875	1.045	0.6875		0.0825	-0.55	-0.0825	0.55		-0.875	0.775	0.875	-0.775		0.69	-0.72	-0.69	0.72
14.22	-1.045	-0.6875	1.045	0.6875		0.0825	-0.55	-0.0825	0.55		-0.875	0.775	0.875	-0.775		0.69	-0.72	-0.69	0.72
14.25	-1.045	-0.6875	1.045	0.6875		0.0825	-0.55	-0.0825	0.55		-0.875	0.775	0.875	-0.775		0.69	-0.72	-0.69	0.72
14.28	-1.045	-0.6875	1.045	0.6875		0.0825	-0.55	-0.0825	0.55		-0.875	0.775	0.875	-0.775		0.69	-0.72	-0.69	0.72
14.31	-1.045	-0.6875	1.045	0.6875		0.0825	-0.55	-0.0825	0.55		-0.875	0.775	0.875	-0.775		0.69	-0.72	-0.69	0.72
14.34	-1.045	-0.6875	1.045	0.6875		0.0825	-0.55	-0.0825	0.55		-0.875	0.775	0.875	-0.775		0.69	-0.72	-0.69	0.72
14.37	-1.045	-0.6875	1.045	0.6875		0.0825	-0.55	-0.0825	0.55		-0.875	0.775	0.875	-0.775		0.69	-0.72	-0.69	0.72
14.4	-1.045	-0.6875	1.045	0.6875		0.0825	-0.55	-0.0825	0.55		-0.875	0.775	0.875	-0.775		0.69	-0.72	-0.69	0.72
14.43	-1.045	-0.6875	1.045	0.6875		0.0825	-0.55	-0.0825	0.55		-0.875	0.775	0.875	-0.775		0.69	-0.72	-0.69	0.72
14.46	-1.045	-0.6875	1.045	0.6875		0.0825	-0.55	-0.0825	0.55		-0.875	0.775	0.875	-0.775		0.69	-0.72	-0.69	0.72
14.49	-1.045	-0.6875	1.045	0.6875		0.0825	-0.55	-0.0825	0.55		-0.875	0.775	0.875	-0.775		0.69	-0.69	-0.69	0.69
14.52	-1.045	-0.6875	1.045	0.6875		0.0825	-0.55	-0.0825	0.55		-0.875	0.775	0.875	-0.775		0.69	-0.69	-0.69	0.69
14.55	-1.045	-0.6875	1.045	0.6875		0.0825	-0.55	-0.0825	0.55		-0.875	0.775	0.875	-0.775		0.69	-0.69	-0.69	0.69
14.58	-1.045	-0.6875	1.045	0.6875		0.0825	-0.55	-0.0825	0.55		-0.875	0.775	0.875	-0.775		0.69	-0.69	-0.69	0.69
14.61	-1.045	-0.6875	1.045	0.6875		0.0825	-0.55	-0.0825	0.55		-0.875	0.775	0.875	-0.775		0.69	-0.69	-0.69	0.69
14.64	-1.045	-0.6875	1.045	0.6875		0.0825	-0.55	-0.0825	0.55		-0.875	0.775	0.875	-0.775		0.69	-0.69	-0.69	0.69
14.67	-1.045	-0.6875	1.045	0.6875		0.0825	-0.55	-0.0825	0.55		-0.875	0.775	0.875	-0.775		0.72	-0.69	-0.72	0.69
14.7	-1.045	-0.6875	1.045	0.6875		0.0825	-0.55	-0.0825	0.55		-0.875	0.775	0.875	-0.775		0.72	-0.69	-0.72	0.69
14.73	-1.045	-0.6875	1.045	0.6875		0.0825	-0.55	-0.0825	0.55		-0.875	0.775	0.875	-0.775		0.72	-0.69	-0.72	0.69
14.76	-1.045	-0.6875	1.045	0.6875		0.0825	-0.55	-0.0825	0.55		-0.875	0.775	0.875	-0.775		0.72	-0.69	-0.72	0.69
14.79	-1.045	-0.6875	1.045	0.6875		0.0825	-0.55	-0.0825	0.55		-0.875	0.775	0.875	-0.775		0.72	-0.69	-0.72	0.69
14.82	-1.045	-0.6875	1.045	0.6875		0.0825	-0.55	-0.0825	0.55		-0.875	0.775	0.875	-0.775		0.72	-0.69	-0.72	0.69
14.85	-1.045	-0.6875	1.045	0.6875		0.0825	-0.55	-0.0825	0.55		-0.875	0.775	0.875	-0.775		0.72	-0.69	-0.72	0.69
14.88	-1.045	-0.6875	1.045	0.6875		0.0825	-0.55	-0.0825	0.55		-0.875	0.775	0.875	-0.775		0.72	-0.69	-0.72	0.69
14.91	-1.045	-0.6875	1.045	0.6875		0.0825	-0.55	-0.0825	0.55		-0.875	0.775	0.875	-0.775		0.72	-0.69	-0.72	0.69
14.94	-1.045	-0.6875	1.045	0.6875		0.0825	-0.55	-0.0825	0.55		-0.875	0.775	0.875	-0.775		0.72	-0.69	-0.72	0.69
14.97	-1.045	-0.6875	1.045	0.6875		0.0825	-0.55	-0.0825	0.55		-0.875	0.775	0.875	-0.775		0.72	-0.69	-0.72	0.69
15	-1.045	-0.6875	1.045	0.6875		0.0825	-0.55	-0.0825	0.55		-0.875	0.775	0.875	-0.775		0.72	-0.66	-0.72	0.66
15.03	-1.045	-0.6875	1.045	0.6875		0.0825	-0.55	-0.0825	0.55		-0.875	0.775	0.875	-0.775		0.72	-0.66	-0.72	0.66
15.06	-1.045	-0.6875	1.045	0.6875		0.0825	-0.55	-0.0825	0.55		-0.875	0.775	0.875	-0.775		0.72	-0.66	-0.72	0.66
15.09	-1.0175	-0.6875	1.045	0.6875		0.0825	-0.55	-0.0825	0.55		-0.875	0.775	0.875	-0.775		0.72	-0.66	-0.72	0.66
15.12	-1.0175	-0.6875	1.045	0.6875		0.0825	-0.55	-0.0825	0.55		-0.875	0.775	0.875	-0.775		0.72	-0.66	-0.72	0.66
15.15	-1.0175	-0.6875	1.045	0.6875		0.0825	-0.55	-0.0825	0.55		-0.875	0.775	0.875	-0.775		0.72	-0.66	-0.72	0.66
15.18	-1.0175	-0.6875	1.045	0.6875		0.0825	-0.55	-0.0825	0.55		-0.875	0.775	0.875	-0.775		0.75	-0.66	-0.75	0.66
15.21	-1.0175	-0.6875	1.045	0.6875		0.0825	-0.55	-0.0825	0.55		-0.875	0.775	0.875	-0.775		0.75	-0.66	-0.75	0.66
15.24	-1.0175	-0.6875	1.045	0.6875		0.0825	-0.55	-0.0825	0.55		-0.875	0.775	0.875	-0.775		0.75	-0.66	-0.75	0.66
15.27	-1.0175	-0.6875	1.045	0.6875		0.0825	-0.55	-0.0825	0.55		-0.875	0.775	0.875	-0.775		0.75	-0.66	-0.75	0.66
15.3	-1.0175	-0.6875	1.045	0.6875		0.0825	-0.55	-0.0825	0.55		-0.9	0.775	0.9	-0.775		0.75	-0.66	-0.75	0.66
15.33	-1.0175	-0.6875	1.045	0.6875		0.0825	-0.55	-0.0825	0.55		-0.9	0.775	0.9	-0.775		0.75	-0.66	-0.75	0.66
15.36	-1.0175	-0.6875	1.045	0.6875		0.0825	-0.55	-0.0825	0.55		-0.9	0.775	0.9	-0.775		0.75	-0.66	-0.75	0.66
15.39	-1.0175	-0.6875	1.045	0.6875		0.0825	-0.55	-0.0825	0.55		-0.9	0.775	0.9	-0.775		0.75	-0.66	-0.75	0.66
15.42	-1.045	-0.6875	1.045	0.6875		0.11	-0.55	-0.11	0.55		-0.9	0.775	0.9	-0.775		0.75	-0.66	-0.75	0.66
15.45	-1.045	-0.6875	1.045	0.6875		0.11	-0.55	-0.11	0.55		-0.9	0.775	0.9	-0.775		0.75	-0.66	-0.75	0.66
15.48	-1.045	-0.6875	1.045	0.6875		0.11	-0.55	-0.11	0.55		-0.9	0.775	0.9	-0.775		0.75	-0.66	-0.75	0.66
15.51	-1.045	-0.6875	1.045	0.6875		0.0825	-0.5225	-0.0825	0.5225		-0.9	0.775	0.9	-0.775		0.75	-0.66	-0.75	0.66
15.54	-1.045	-0.6875	1.045	0.6875		0.0825	-0.5225	-0.0825	0.5225		-0.9	0.775	0.9	-0.775		0.75	-0.66	-0.75	0.66
15.57	-1.045	-0.6875	1.045	0.6875		0.0825	-0.5225	-0.0825	0.5225		-0.9	0.75	0.9	-0.75		0.75	-0.66	-0.75	0.66
15.6	-1.045	-0.715	1.045	0.715		0.0825	-0.5225	-0.0825	0.5225		-0.9	0.75	0.9	-0.75		0.75	-0.66	-0.75	0.66
15.63	-1.045	-0.715	1.045	0.715		0.0825	-0.5225	-0.0825	0.5225		-0.9	0.75	0.9	-0.75		0.75	-0.66	-0.75	0.66
15.66	-1.045	-0.715	1.045	0.715		0.0825	-0.5225	-0.0825	0.5225		-0.9	0.75	0.9	-0.75		0.75	-0.63	-0.75	0.63
15.69	-1.045	-0.715	1.045	0.715		0.0825	-0.5225	-0.0825	0.5225		-0.9	0.75	0.9	-0.75		0.75	-0.63	-0.75	0.63
15.72	-1.045	-0.715	1.045	0.715		0.0825	-0.5225	-0.0825	0.5225		-0.9	0.75	0.9	-0.75		0.75	-0.66	-0.75	0.66
15.75	-1.045	-0.715	1.045	0.715		0.11	-0.5225	-0.11	0.5225		-0.9	0.75	0.9	-0.75		0.75	-0.66	-0.75	0.66
15.78	-1.045	-0.715	1.045	0.715		0.11	-0.5225	-0.11	0.5225		-0.9	0.75	0.9	-0.75		0.75	-0.66	-0.75	0.66
15.81	-1.045	-0.715	1.045	0.715		0.11	-0.5225	-0.11	0.5225		-0.9	0.725	0.9	-0.725		0.75	-0.63	-0.75	0.63
15.84	-1.045	-0.715	1.045	0.715		0.11	-0.5225	-0.11	0.5225		-0.9	0.725	0.9	-0.725		0.75	-0.63	-0.75	0.63
15.87	-1.045	-0.715	1.045	0.715		0.11	-0.5225	-0.11	0.5225		-0.9	0.725	0.9	-0.725		0.75	-0.63	-0.75	0.63
15.9	-1.045	-0.715	1.045	0.715		0.11	-0.5225	-0.11	0.5225		-0.9	0.675	0.9	-0.675		0.75	-0.63	-0.75	0.63
15.93	-1.045	-0.715	1.045	0.715		0.11	-0.5225	-0.11	0.5225		-0.9	0.675	0.9	-0.675		0.75	-0.63	-0.75	0.63
15.96	-1.045	-0.715	1.045	0.715		0.11	-0.5225	-0.11	0.5225		-0.9	0.675	0.9	-0.675		0.75	-0.63	-0.75	0.63
15.99	-1.045	-0.715	1.045	0.715		0.11	-0.5225	-0.11	0.5225		-0.9	0.675	0.9	-0.675		0.75	-0.63	-0.75	0.63
16.02	-1.045	-0.715	1.045	0.715		0.11	-0.5225	-0.11	0.5225		-0.9	0.675	0.9	-0.675		0.75	-0.63	-0.75	0.63
16.05	-1.045	-0.715	1.045	0.715		0.11	-0.5225	-0.11	0.5225		-0.9	0.675	0.9	-0.675		0.75	-0.63	-0.75	0.63
16.08	-1.045	-0.715	1.045	0.715		0.11	-0.5225	-0.11	0.5225		-0.9	0.65	0.9	-0.65		0.75	-0.63	-0.75	0.63
16.11	-1.045	-0.715	1.045	0.715		0.11	-0.5225	-0.11	0.5225		-0.9	0.65	0.9	-0.65		0.75	-0.63	-0.75	0.63
16.14	-1.045	-0.715	1.045	0.715		0.11	-0.5225	-0.11	0.5225		-0.9	0.65	0.9	-0.65		0.75	-0.63	-0.75	0.63
16.17	-1.045	-0.715	1.045	0.715		0.11	-0.5225	-0.11	0.5225		-0.9	0.65	0.9	-0.65		0.75	-0.63	-0.75	0.63
16.2	-1.045	-0.715	1.045	0.715		0.11	-0.5225	-0.11	0.5225		-0.9	0.65	0.9	-0.65		0.75	-0.63	-0.75	0.63
16.23	-1.045	-0.715	1.045	0.715		0.11	-0.5225	-0.11	0.5225		-0.9	0.65	0.9	-0.65		0.75	-0.63	-0.75	0.63
16.26	-1.045	-0.715	1.045	0.715		0.11	-0.5225	-0.11	0.5225		-0.9	0.625	0.9	-0.625		0.75	-0.63	-0.75	0.63
16.29	-1.045	-0.715	1.045	0.715		0.11	-0.5225	-0.11	0.5225		-0.9	0.625	0.9	-0.625		0.75	-0.63	-0.75	0.63
16.32	-1.045	-0.715	1.045	0.715		0.11	-0.5225	-0.11	0.5225		-0.9	0.625	0.9	-0.625		0.75	-0.63	-0.75	0.63
16.35	-1.045	-0.715	1.045	0.715		0.11	-0.5225	-0.11	0.5225		-0.9	0.625	0.9	-0.625		0.75	-0.63	-0.75	0.63
16.38	-1.045	-0.715	1.045	0.715		0.11	-0.5225	-0.11	0.5225		-0.9	0.625	0.9	-0.625		0.75	-0.63	-0.75	0.63
16.41	-1.045	-0.715	1.045	0.715		0.11	-0.5225	-0.11	0.5225		-0.9	0.625	0.9	-0.625		0.75	-0.63	-0.75	0.63
16.44	-1.045	-0.715	1.045	0.715		0.11	-0.5225	-0.11	0.5225		-0.9	0.625	0.9	-0.625		0.75	-0.63	-0.75	0.63
16.47	-1.045	-0.715	1.045	0.715		0.11	-0.5225	-0.11	0.5225		-0.9	0.625	0.9	-0.625		0.75	-0.63	-0.75	0.63
16.5	-1.045	-0.715	1.045	0.715		0.11	-0.5225	-0.11	0.5225		-0.9	0.625	0.9	-0.625		0.75	-0.63	-0.75	0.63
16.53	-1.045	-0.715	1.045	0.715		0.11	-0.5225	-0.11	0.5225		-0.9	0.625	0.9	-0.625		0.75	-0.63	-0.75	0.63
16.56	-1.045	-0.715	1.045	0.715		0.11	-0.5225	-0.11	0.5225		-0.9	0.625	0.9	-0.625		0.75	-0.63	-0.75	0.63
16.59	-1.045	-0.715	1.045	0.715		0.11	-0.5225	-0.11	0.5225		-0.9	0.625	0.9	-0.625		0.75	-0.63	-0.75	0.63
16.62	-1.045	-0.715	1.045	0.715		0.11	-0.5225	-0.11	0.5225		-0.9	0.625	0.9	-0.625		0.75	-0.63	-0.75	0.63
16.65	-1.045	-0.715	1.045	0.715		0.11	-0.5225	-0.11	0.5225		-0.9	0.625	0.9	-0.625		0.75	-0.63	-0.75	0.63
16.68	-1.045	-0.715	1.045	0.715		0.11	-0.5225	-0.11	0.5225		-0.9	0.625	0.9	-0.625		0.75	-0.63	-0.75	0.63
16.71	-1.045	-0.715	1.045	0.715		0.11	-0.5225	-0.11	0.5225		-0.9	0.625	0.9	-0.625		0.75	-0.63	-0.75	0.63
16.74	-1.045	-0.715	1.045	0.715		0.11	-0.5225	-0.11	0.5225		-0.9	0.625	0.9	-0.625		0.75	-0.63	-0.75	0.63
16.77	-1.045	-0.715	1.045	0.715		0.11	-0.5225	-0.11	0.5225		-0.9	0.625	0.9	-0.625		0.75	-0.63	-0.75	0.63
16.8	-1.045	-0.715	1.045	0.715		0.11	-0.5225	-0.11	0.5225		-0.9	0.625	0.9	-0.625		0.75	-0.63	-0.75	0.63
16.83	-1.045	-0.715	1.045	0.715		0.11	-0.5225	-0.11	0.5225		-0.9	0.625	0.9	-0.625		0.75	-0.63	-0.75	0.63
16.86	-1.045	-0.715	1.045	0.715		0.11	-0.5225	-0.11	0.5225		-0.9	0.625	0.9	-0.625		0.75	-0.63	-0.75	0.63
16.89	-1.045	-0.715	1.045	0.715		0.11	-0.5225	-0.11	0.5225		-0.9	0.625	0.9	-0.625		0.75	-0.63	-0.75	0.63
16.92	-1.045	-0.715	1.045	0.715		0.11	-0.5225	-0.11	0.5225		-0.9	0.625	0.9	-0.625		0.75	-0.63	-0.75	0.63
16.95	-1.045	-0.715	1.045	0.715		0.11	-0.5225	-0.11	0.5225		-0.9	0.625	0.9	-0.625		0.75	-0.63	-0.75	0.63
16.98	-1.045	-0.715	1.045	0.715		0.11	-0.5225	-0.11	0.5225		-0.9	0.625	0.9	-0.625		0.75	-0.63	-0.75	0.63
17.01	-1.045	-0.715	1.045	0.715		0.11	-0.5225	-0.11	0.5225		-0.9	0.625	0.9	-0.625		0.75	-0.63	-0.75	0.63
17.04	-1.1	-0.715	1.1	0.715		0.11	-0.5225	-0.11	0.5225		-0.9	0.625	0.9	-0.625		0.75	-0.63	-0.75	0.63
17.07	-1.1	-0.715	1.1	0.715		0.11	-0.5225	-0.11	0.5225		-0.9	0.625	0.9	-0.625		0.75	-0.63	-0.75	0.63
17.1	-1.1	-0.715	1.1	0.715		0.11	-0.5225	-0.11	0.5225		-0.9	0.625	0.9	-0.625		0.75	-0.63	-0.75	0.63
17.13	-1.155	-0.7425	1.155	0.7425		0.11	-0.5225	-0.11	0.5225		-0.9	0.6	0.9	-0.6		0.75	-0.63	-0.75	0.63
17.16	-1.155	-0.7425	1.155	0.7425		0.11	-0.5225	-0.11	0.5225		-0.9	0.6	0.9	-0.6		0.75	-0.63	-0.75	0.63
17.19	-1.155	-0.7425	1.155	0.7425		0.11	-0.5225	-0.11	0.5225		-0.9	0.6	0.9	-0.6		0.75	-0.63	-0.75	0.63
17.22	-1.1825	-0.7425	1.1825	0.7425		0.11	-0.55	-0.11	0.55		-0.9	0.6	0.9	-0.6		0.75	-0.63	-0.75	0.63
17.25	-1.1825	-0.7425	1.1825	0.7425		0.11	-0.55	-0.11	0.55		-0.9	0.6	0.9	-0.6		0.75	-0.6	-0.75	0.6
17.28	-1.1825	-0.77	1.1825	0.77		0.11	-0.55	-0.11	0.55		-0.9	0.6	0.9	-0.6		0.75	-0.6	-0.75	0.6
17.31	-1.1825	-0.77	1.1825	0.77		0.11	-0.55	-0.11	0.55		-0.9	0.6	0.9	-0.6		0.75	-0.6	-0.75	0.6
17.34	-1.1825	-0.77	1.1825	0.77		0.11	-0.55	-0.11	0.55		-0.9	0.6	0.9	-0.6		0.75	-0.6	-0.75	0.6
17.37	-1.21	-0.77	1.21	0.77		0.11	-0.55	-0.11	0.55		-0.9	0.6	0.9	-0.6		0.75	-0.6	-0.75	0.6
17.4	-1.21	-0.77	1.21	0.77		0.11	-0.55	-0.11	0.55		-0.9	0.6	0.9	-0.6		0.75	-0.6	-0.75	0.6
17.43	-1.21	-0.77	1.21	0.77		0.11	-0.55	-0.11	0.55		-0.9	0.6	0.9	-0.6		0.75	-0.6	-0.75	0.6
17.46	-1.21	-0.77	1.21	0.77		0.11	-0.55	-0.11	0.55		-0.9	0.6	0.9	-0.6		0.75	-0.6	-0.75	0.6
17.49	-1.21	-0.77	1.21	0.77		0.11	-0.55	-0.11	0.55		-0.9	0.6	0.9	-0.6		0.75	-0.6	-0.75	0.6
17.52	-1.21	-0.77	1.21	0.77		0.11	-0.55	-0.11	0.55		-0.9	0.6	0.9	-0.6		0.75	-0.6	-0.75	0.6
17.55	-1.21	-0.77	1.21	0.77		0.11	-0.55	-0.11	0.55		-0.9	0.6	0.9	-0.6		0.75	-0.6	-0.75	0.6
17.58	-1.21	-0.77	1.21	0.77		0.11	-0.5225	-0.11	0.5225		-0.9	0.6	0.9	-0.6		0.75	-0.6	-0.75	0.6
17.61	-1.21	-0.77	1.21	0.77		0.11	-0.5225	-0.11	0.5225		-0.9	0.6	0.9	-0.6		0.75	-0.6	-0.75	0.6
17.64	-1.2375	-0.77	1.2375	0.77		0.11	-0.5225	-0.11	0.5225		-0.9	0.6	0.9	-0.6		0.75	-0.6	-0.75	0.6
17.67	-1.2375	-0.77	1.2375	0.77		0.11	-0.5225	-0.11	0.5225		-0.9	0.6	0.9	-0.6		0.75	-0.6	-0.75	0.6
17.7	-1.2375	-0.77	1.2375	0.77		0.11	-0.5225	-0.11	0.5225		-0.9	0.6	0.9	-0.6		0.75	-0.63	-0.75	0.63
17.73	-1.265	-0.77	1.265	0.77		0.11	-0.5225	-0.11	0.5225		-0.9	0.6	0.9	-0.6		0.75	-0.63	-0.75	0.63
17.76	-1.265	-0.77	1.265	0.77		0.11	-0.5225	-0.11	0.5225		-0.9	0.6	0.9	-0.6		0.75	-0.63	-0.75	0.63
17.79	-1.265	-0.77	1.265	0.77		0.11	-0.5225	-0.11	0.5225		-0.9	0.6	0.9	-0.6		0.72	-0.63	-0.72	0.63
17.82	-1.2925	-0.77	1.2925	0.77		0.11	-0.5225	-0.11	0.5225		-0.9	0.6	0.9	-0.6		0.72	-0.63	-0.72	0.63
17.85	-1.2925	-0.77	1.2925	0.77		0.11	-0.5225	-0.11	0.5225		-0.9	0.6	0.9	-0.6		0.72	-0.63	-0.72	0.63
17.88	-1.32	-0.77	1.32	0.77		0.11	-0.5225	-0.11	0.5225		-0.9	0.6	0.9	-0.6		0.72	-0.63	-0.72	0.63
17.91	-1.32	-0.77	1.32	0.77		0.0825	-0.5225	-0.0825	0.5225		-0.9	0.6	0.9	-0.6		0.72	-0.63	-0.72	0.63
17.94	-1.32	-0.77	1.32	0.77		0.0825	-0.5225	-0.0825	0.5225		-0.9	0.6	0.9	-0.6		0.72	-0.63	-0.72	0.63
17.97	-1.32	-0.77	1.32	0.77		0.0825	-0.5225	-0.0825	0.5225		-0.9	0.6	0.9	-0.6		0.72	-0.63	-0.72	0.63
18	-1.32	-0.77	1.32	0.77		0.0825	-0.5225	-0.0825	0.5225		-0.9	0.6	0.9	-0.6		0.72	-0.63	-0.72	0.63
18.03	-1.32	-0.77	1.32	0.77		0.0825	-0.5225	-0.0825	0.5225		-0.9	0.6	0.9	-0.6		0.72	-0.63	-0.72	0.63
18.06	-1.32	-0.77	1.32	0.77		0.0825	-0.5225	-0.0825	0.5225		-0.9	0.6	0.9	-0.6		0.72	-0.63	-0.72	0.63
18.09	-1.32	-0.77	1.32	0.77		0.0825	-0.5225	-0.0825	0.5225		-0.9	0.6	0.9	-0.6		0.72	-0.63	-0.72	0.63
18.12	-1.32	-0.77	1.32	0.77		0.0825	-0.5225	-0.0825	0.5225		-0.9	0.6	0.9	-0.6		0.72	-0.63	-0.72	0.63
18.15	-1.32	-0.77	1.32	0.77		0.0825	-0.5225	-0.0825	0.5225		-0.9	0.6	0.9	-0.6		0.72	-0.63	-0.72	0.63
18.18	-1.32	-0.77	1.32	0.77		0.0825	-0.5225	-0.0825	0.5225		-0.9	0.6	0.9	-0.6		0.72	-0.63	-0.72	0.63
18.21	-1.32	-0.77	1.32	0.77		0.0825	-0.5225	-0.0825	0.5225		-0.9	0.6	0.9	-0.6		0.72	-0.63	-0.72	0.63
18.24	-1.32	-0.77	1.32	0.77		0.0825	-0.5225	-0.0825	0.5225		-0.9	0.6	0.9	-0.6		0.72	-0.63	-0.72	0.63
18.27	-1.32	-0.77	1.32	0.77		0.0825	-0.5225	-0.0825	0.5225		-0.9	0.6	0.9	-0.6		0.72	-0.63	-0.72	0.63
18.3	-1.32	-0.77	1.32	0.77		0.0825	-0.5225	-0.0825	0.5225		-0.9	0.6	0.9	-0.6		0.72	-0.63	-0.72	0.63
18.33	-1.32	-0.77	1.32	0.77		0.0825	-0.5225	-0.0825	0.5225		-0.9	0.6	0.9	-0.6		0.72	-0.63	-0.72	0.63
18.36	-1.32	-0.77	1.32	0.77		0.0825	-0.5225	-0.0825	0.5225		-0.9	0.6	0.9	-0.6		0.72	-0.63	-0.72	0.63
18.39	-1.32	-0.7425	1.32	0.7425		0.0825	-0.495	-0.0825	0.495		-0.9	0.6	0.9	-0.6		0.72	-0.63	-0.72	0.63
18.42	-1.32	-0.7425	1.32	0.7425		0.0825	-0.495	-0.0825	0.495		-0.9	0.6	0.9	-0.6		0.72	-0.63	-0.72	0.63
18.45	-1.32	-0.7425	1.32	0.7425		0.0825	-0.495	-0.0825	0.495		-0.9	0.6	0.9	-0.6		0.72	-0.63	-0.72	0.63
18.48	-1.32	-0.7425	1.32	0.7425		0.055	-0.495	-0.055	0.495		-0.9	0.6	0.9	-0.6		0.72	-0.63	-0.72	0.63
18.51	-1.32	-0.7425	1.32	0.7425		0.055	-0.495	-0.055	0.495		-0.9	0.6	0.9	-0.6		0.72	-0.63	-0.72	0.63
18.54	-1.32	-0.7425	1.32	0.7425		0.055	-0.495	-0.055	0.495		-0.9	0.6	0.9	-0.6		0.72	-0.63	-0.72	0.63
18.57	-1.32	-0.7425	1.32	0.7425		0.055	-0.495	-0.055	0.495		-0.9	0.6	0.9	-0.6		0.72	-0.63	-0.72	0.63
18.6	-1.32	-0.7425	1.32	0.7425		0.055	-0.495	-0.055	0.495		-0.9	0.6	0.9	-0.6		0.72	-0.63	-0.72	0.63
18.63	-1.32	-0.7425	1.32	0.7425		0.055	-0.495	-0.055	0.495		-0.9	0.6	0.9	-0.6		0.72	-0.63	-0.72	0.63
18.66	-1.32	-0.7425	1.32	0.7425		0.055	-0.495	-0.055	0.495		-0.9	0.6	0.9	-0.6		0.72	-0.63	-0.72	0.63
18.69	-1.32	-0.7425	1.32	0.7425		0.055	-0.495	-0.055	0.495		-0.9	0.6	0.9	-0.6		0.72	-0.63	-0.72	0.63
18.72	-1.32	-0.7425	1.32	0.7425		0.055	-0.495	-0.055	0.495		-0.9	0.6	0.9	-0.6		0.72	-0.63	-0.72	0.63
18.75	-1.32	-0.7425	1.32	0.7425		0.055	-0.495	-0.055	0.495		-0.9	0.6	0.9	-0.6		0.72	-0.63	-0.72	0.63
18.78	-1.32	-0.7425	1.32	0.7425		0.055	-0.495	-0.055	0.495		-0.9	0.6	0.9	-0.6		0.72	-0.63	-0.72	0.63
18.81	-1.32	-0.7425	1.32	0.7425		0.055	-0.495	-0.055	0.495		-0.9	0.6	0.9	-0.6		0.72	-0.63	-0.72	0.63
18.84	-1.3475	-0.7425	1.3475	0.7425		0.055	-0.495	-0.055	0.495		-0.9	0.6	0.9	-0.6		0.72	-0.63	-0.72	0.63
18.87	-1.3475	-0.7425	1.3475	0.7425		0.055	-0.495	-0.055	0.495		-0.9	0.6	0.9	-0.6		0.72	-0.63	-0.72	0.63
18.9	-1.3475	-0.77	1.3475	0.77		0.055	-0.495	-0.055	0.495		-0.9	0.6	0.9	-0.6		0.72	-0.63	-0.72	0.63
18.93	-1.3475	-0.77	1.3475	0.77		0.055	-0.495	-0.055	0.495		-0.9	0.6	0.9	-0.6		0.72	-0.63	-0.72	0.63
18.96	-1.3475	-0.77	1.3475	0.77		0.055	-0.495	-0.055	0.495		-0.9	0.6	0.9	-0.6		0.72	-0.63	-0.72	0.63
18.99	-1.375	-0.7425	1.375	0.7425		0.055	-0.495	-0.055	0.495		-0.9	0.6	0.9	-0.6		0.72	-0.63	-0.72	0.63
19.02	-1.375	-0.7425	1.375	0.7425		0.055	-0.495	-0.055	0.495		-0.9	0.6	0.9	-0.6		0.72	-0.63	-0.72	0.63
19.05	-1.375	-0.7425	1.375	0.7425		0.055	-0.495	-0.055	0.495		-0.9	0.6	0.9	-0.6		0.72	-0.63	-0.72	0.63
19.08	-1.4025	-0.77	1.4025	0.77		0.055	-0.495	-0.055	0.495		-0.9	0.6	0.9	-0.6		0.72	-0.63	-0.72	0.63
19.11	-1.4025	-0.77	1.4025	0.77		0.055	-0.495	-0.055	0.495		-0.9	0.6	0.9	-0.6		0.72	-0.63	-0.72	0.63
19.14	-1.4025	-0.77	1.4025	0.77		0.055	-0.495	-0.055	0.495		-0.9	0.6	0.9	-0.6		0.72	-0.63	-0.72	0.63
19.17	-1.43	-0.77	1.43	0.77		0.055	-0.495	-0.055	0.495		-0.9	0.6	0.9	-0.6		0.72	-0.63	-0.72	0.63
19.2	-1.43	-0.77	1.43	0.77		0.055	-0.495	-0.055	0.495		-0.9	0.575	0.9	-0.575		0.72	-0.63	-0.72	0.63
19.23	-1.4575	-0.7425	1.4575	0.7425		0.055	-0.495	-0.055	0.495		-0.9	0.575	0.9	-0.575		0.72	-0.63	-0.72	0.63
19.26	-1.4575	-0.7425	1.4575	0.7425		0.055	-0.495	-0.055	0.495		-0.9	0.55	0.9	-0.55		0.72	-0.63	-0.72	0.63
19.29	-1.4575	-0.7425	1.4575	0.7425		0.055	-0.495	-0.055	0.495		-0.9	0.55	0.9	-0.55		0.72	-0.63	-0.72	0.63
19.32	-1.485	-0.77	1.485	0.77		0.0275	-0.495	-0.0275	0.495		-0.9	0.55	0.9	-0.55		0.72	-0.63	-0.72	0.63
19.35	-1.485	-0.77	1.485	0.77		0.0275	-0.495	-0.0275	0.495		-0.9	0.525	0.9	-0.525		0.72	-0.63	-0.72	0.63
19.38	-1.485	-0.77	1.485	0.77		0.0275	-0.495	-0.0275	0.495		-0.9	0.525	0.9	-0.525		0.72	-0.63	-0.72	0.63
19.41	-1.485	-0.77	1.485	0.77		0.0275	-0.495	-0.0275	0.495		-0.9	0.525	0.9	-0.525		0.72	-0.63	-0.72	0.63
19.44	-1.485	-0.77	1.485	0.77		0.0275	-0.495	-0.0275	0.495		-0.9	0.5	0.9	-0.5		0.72	-0.63	-0.72	0.63
19.47	-1.485	-0.77	1.485	0.77		0.0275	-0.495	-0.0275	0.495		-0.9	0.5	0.9	-0.5		0.72	-0.63	-0.72	0.63
19.5	-1.5125	-0.7425	1.5125	0.7425		0.0275	-0.495	-0.0275	0.495		-0.9	0.5	0.9	-0.5		0.72	-0.63	-0.72	0.63
19.53	-1.5125	-0.7425	1.5125	0.7425		0.0275	-0.495	-0.0275	0.495		-0.9	0.475	0.9	-0.475		0.72	-0.63	-0.72	0.63
19.56	-1.5125	-0.7425	1.5125	0.7425		0.0275	-0.495	-0.0275	0.495		-0.9	0.475	0.9	-0.475		0.72	-0.63	-0.72	0.63
19.59	-1.54	-0.77	1.54	0.77		0.0275	-0.495	-0.0275	0.495		-0.9	0.475	0.9	-0.475		0.72	-0.63	-0.72	0.63
19.62	-1.54	-0.77	1.54	0.77		0.0275	-0.495	-0.0275	0.495		-0.9	0.45	0.9	-0.45		0.72	-0.63	-0.72	0.63
19.65	-1.5675	-0.77	1.5675	0.77		0.0275	-0.495	-0.0275	0.495		-0.9	0.45	0.9	-0.45		0.72	-0.63	-0.72	0.63
19.68	-1.5675	-0.77	1.5675	0.77		0.0275	-0.495	-0.0275	0.495		-0.9	0.45	0.9	-0.45		0.72	-0.63	-0.72	0.63
19.71	-1.5675	-0.77	1.5675	0.77		0.0275	-0.495	-0.0275	0.495		-0.875	0.425	0.875	-0.425		0.72	-0.63	-0.72	0.63
19.74	-1.595	-0.77	1.595	0.77		0.0275	-0.495	-0.0275	0.495		-0.875	0.425	0.875	-0.425		0.72	-0.63	-0.72	0.63
19.77	-1.595	-0.77	1.595	0.77		0.0275	-0.495	-0.0275	0.495		-0.875	0.425	0.875	-0.425		0.72	-0.63	-0.72	0.63
19.8	-1.595	-0.77	1.595	0.77		0.0275	-0.495	-0.0275	0.495		-0.875	0.425	0.875	-0.425		0.72	-0.63	-0.72	0.63
19.83	-1.595	-0.77	1.595	0.77		0.0275	-0.495	-0.0275	0.495		-0.875	0.425	0.875	-0.425		0.72	-0.63	-0.72	0.63
19.86	-1.595	-0.77	1.595	0.77		0.0275	-0.495	-0.0275	0.495		-0.875	0.425	0.875	-0.425		0.72	-0.63	-0.72	0.63
19.89	-1.6225	-0.77	1.6225	0.77		0.0275	-0.495	-0.0275	0.495		-0.875	0.4	0.875	-0.4		0.72	-0.63	-0.72	0.63
19.92	-1.6225	-0.77	1.6225	0.77		0.0275	-0.495	-0.0275	0.495		-0.875	0.4	0.875	-0.4		0.72	-0.63	-0.72	0.63
19.95	-1.6225	-0.77	1.6225	0.77		0.0275	-0.495	-0.0275	0.495		-0.875	0.4	0.875	-0.4		0.72	-0.63	-0.72	0.63
19.98	-1.6775	-0.77	1.6775	0.77		0.0275	-0.495	-0.0275	0.495		-0.9	0.375	0.9	-0.375		0.72	-0.63	-0.72	0.63
20.01	-1.6775	-0.77	1.6775	0.77		0.0275	-0.495	-0.0275	0.495		-0.9	0.375	0.9	-0.375		0.72	-0.63	-0.72	0.63
20.04	-1.6775	-0.77	1.6775	0.77		0.0275	-0.495	-0.0275	0.495		-0.9	0.375	0.9	-0.375		0.72	-0.63	-0.72	0.63
20.07	-1.7325	-0.77	1.7325	0.77		0.0275	-0.495	-0.0275	0.495		-0.9	0.325	0.9	-0.325		0.72	-0.63	-0.72	0.63
20.1	-1.7325	-0.77	1.7325	0.77		0.0275	-0.4675	-0.0275	0.4675		-0.9	0.325	0.9	-0.325		0.72	-0.63	-0.72	0.63
20.13	-1.7325	-0.77	1.7325	0.77		0.0275	-0.4675	-0.0275	0.4675		-0.9	0.325	0.9	-0.325		0.72	-0.63	-0.72	0.63
20.16	-1.7875	-0.7975	1.7875	0.7975		0.0275	-0.4675	-0.0275	0.4675		-0.9	0.325	0.9	-0.325		0.72	-0.63	-0.72	0.63
20.19	-1.7875	-0.7975	1.7875	0.7975		0.0275	-0.4675	-0.0275	0.4675		-0.9	0.325	0.9	-0.325		0.72	-0.63	-0.72	0.63
20.22	-1.7875	-0.7975	1.7875	0.7975		0.0275	-0.4675	-0.0275	0.4675		-0.9	0.325	0.9	-0.325		0.72	-0.63	-0.72	0.63
20.25	-1.8425	-0.7975	1.8425	0.7975		0.0275	-0.4675	-0.0275	0.4675		-0.9	0.325	0.9	-0.325		0.72	-0.63	-0.72	0.63
20.28	-1.8425	-0.7975	1.8425	0.7975		0.0275	-0.4675	-0.0275	0.4675		-0.9	0.325	0.9	-0.325		0.72	-0.63	-0.72	0.63
20.31	-1.8425	-0.7975	1.8425	0.7975		0.0275	-0.4675	-0.0275	0.4675		-0.9	0.325	0.9	-0.325		0.72	-0.63	-0.72	0.63
20.34	-1.8425	-0.7975	1.8425	0.7975		0.0275	-0.4675	-0.0275	0.4675		-0.9	0.325	0.9	-0.325		0.72	-0.63	-0.72	0.63
20.37	-1.8425	-0.7975	1.8425	0.7975		0	-0.4675	0	0.4675		-0.9	0.325	0.9	-0.325		0.72	-0.63	-0.72	0.63
20.4	-1.8425	-0.7975	1.8425	0.7975		0	-0.4675	0	0.4675		-0.9	0.325	0.9	-0.325		0.72	-0.63	-0.72	0.63
20.43	-1.8425	-0.7975	1.8425	0.7975		0	-0.4675	0	0.4675		-0.9	0.325	0.9	-0.325		0.72	-0.63	-0.72	0.63
20.46	-1.8425	-0.7975	1.8425	0.7975		0	-0.44	0	0.44		-0.9	0.325	0.9	-0.325		0.72	-0.63	-0.72	0.63
20.49	-1.8425	-0.7975	1.8425	0.7975		0	-0.44	0	0.44		-0.875	0.325	0.875	-0.325		0.72	-0.63	-0.72	0.63
20.52	-1.8425	-0.7975	1.8425	0.7975		0	-0.44	0	0.44		-0.875	0.325	0.875	-0.325		0.72	-0.63	-0.72	0.63
20.55	-1.8425	-0.7975	1.8425	0.7975		0	-0.44	0	0.44		-0.875	0.325	0.875	-0.325		0.72	-0.63	-0.72	0.63
20.58	-1.8425	-0.7975	1.8425	0.7975		0	-0.44	0	0.44		-0.875	0.325	0.875	-0.325		0.72	-0.63	-0.72	0.63
20.61	-1.8425	-0.7975	1.8425	0.7975		0	-0.44	0	0.44		-0.875	0.325	0.875	-0.325		0.72	-0.63	-0.72	0.63
20.64	-1.8425	-0.7975	1.8425	0.7975		0	-0.44	0	0.44		-0.875	0.325	0.875	-0.325		0.75	-0.63	-0.75	0.63
20.67	-1.8425	-0.7975	1.8425	0.7975		0	-0.44	0	0.44		-0.875	0.325	0.875	-0.325		0.75	-0.63	-0.75	0.63
20.7	-1.8425	-0.7975	1.8425	0.7975		0	-0.44	0	0.44		-0.875	0.325	0.875	-0.325		0.75	-0.63	-0.75	0.63
20.73	-1.8425	-0.7975	1.8425	0.7975		0	-0.44	0	0.44		-0.875	0.325	0.875	-0.325		0.75	-0.63	-0.75	0.63
20.76	-1.87	-0.7975	1.87	0.7975		0	-0.44	0	0.44		-0.875	0.325	0.875	-0.325		0.75	-0.63	-0.75	0.63
20.79	-1.87	-0.7975	1.87	0.7975		0	-0.44	0	0.44		-0.875	0.325	0.875	-0.325		0.75	-0.63	-0.75	0.63
20.82	-1.87	-0.7975	1.87	0.7975		0	-0.4125	0	0.4125		-0.875	0.325	0.875	-0.325		0.75	-0.63	-0.75	0.63
20.85	-1.8975	-0.7975	1.8975	0.7975		0	-0.4125	0	0.4125		-0.875	0.3	0.875	-0.3		0.75	-0.63	-0.75	0.63
20.88	-1.8975	-0.7975	1.8975	0.7975		0	-0.4125	0	0.4125		-0.875	0.3	0.875	-0.3		0.75	-0.63	-0.75	0.63
20.91	-1.8975	-0.7975	1.8975	0.7975		0	-0.4125	0	0.4125		-0.875	0.3	0.875	-0.3		0.75	-0.63	-0.75	0.63
20.94	-1.8975	-0.7975	1.8975	0.7975		0	-0.4125	0	0.4125		-0.875	0.3	0.875	-0.3		0.75	-0.63	-0.75	0.63
20.97	-1.8975	-0.7975	1.8975	0.7975		0	-0.4125	0	0.4125		-0.875	0.3	0.875	-0.3		0.75	-0.63	-0.75	0.63
21	-1.8975	-0.7975	1.8975	0.7975		0	-0.4125	0	0.4125		-0.875	0.3	0.875	-0.3		0.75	-0.63	-0.75	0.63
21.03	-1.8975	-0.7975	1.8975	0.7975		0	-0.4125	0	0.4125		-0.875	0.3	0.875	-0.3		0.75	-0.63	-0.75	0.63
21.06	-1.8975	-0.7975	1.8975	0.7975		0	-0.4125	0	0.4125		-0.875	0.3	0.875	-0.3		0.75	-0.63	-0.75	0.63
21.09	-1.8975	-0.7975	1.8975	0.7975		0	-0.4125	0	0.4125		-0.875	0.3	0.875	-0.3		0.75	-0.63	-0.75	0.63
21.12	-1.8975	-0.7975	1.8975	0.7975		0	-0.4125	0	0.4125		-0.875	0.3	0.875	-0.3		0.75	-0.63	-0.75	0.63
21.15	-1.8975	-0.7975	1.8975	0.7975		0	-0.4125	0	0.4125		-0.875	0.3	0.875	-0.3		0.75	-0.63	-0.75	0.63
21.18	-1.8975	-0.7975	1.8975	0.7975		0	-0.4125	0	0.4125		-0.875	0.3	0.875	-0.3		0.75	-0.63	-0.75	0.63
21.21	-1.8975	-0.7975	1.8975	0.7975		0	-0.4125	0	0.4125		-0.875	0.3	0.875	-0.3		0.75	-0.63	-0.75	0.63
21.24	-1.8975	-0.7975	1.8975	0.7975		-0.0275	-0.385	0.0275	0.385		-0.875	0.3	0.875	-0.3		0.75	-0.63	-0.75	0.63
21.27	-1.8975	-0.7975	1.8975	0.7975		-0.0275	-0.385	0.0275	0.385		-0.875	0.3	0.875	-0.3		0.75	-0.63	-0.75	0.63
21.3	-1.8975	-0.7975	1.8975	0.7975		-0.0275	-0.3575	0.0275	0.3575		-0.875	0.3	0.875	-0.3		0.75	-0.63	-0.75	0.63
21.33	-1.8975	-0.7975	1.8975	0.7975		-0.0275	-0.3575	0.0275	0.3575		-0.875	0.3	0.875	-0.3		0.75	-0.63	-0.75	0.63
21.36	-1.8975	-0.7975	1.8975	0.7975		-0.0275	-0.3575	0.0275	0.3575		-0.875	0.3	0.875	-0.3		0.75	-0.63	-0.75	0.63
21.39	-1.8975	-0.7975	1.8975	0.7975		-0.0275	-0.3575	0.0275	0.3575		-0.875	0.3	0.875	-0.3		0.75	-0.63	-0.75	0.63
21.42	-1.8975	-0.7975	1.8975	0.7975		-0.0275	-0.33	0.0275	0.33		-0.875	0.3	0.875	-0.3		0.72	-0.63	-0.72	0.63
21.45	-1.8975	-0.7975	1.8975	0.7975		-0.0275	-0.33	0.0275	0.33		-0.875	0.3	0.875	-0.3		0.72	-0.63	-0.72	0.63
21.48	-1.8975	-0.7975	1.8975	0.7975		-0.0275	-0.33	0.0275	0.33		-0.875	0.3	0.875	-0.3		0.72	-0.63	-0.72	0.63
21.51	-1.87	-0.77	1.87	0.77		-0.0275	-0.33	0.0275	0.33		-0.875	0.3	0.875	-0.3		0.72	-0.63	-0.72	0.63
21.54	-1.87	-0.77	1.87	0.77		-0.0275	-0.33	0.0275	0.33		-0.875	0.3	0.875	-0.3		0.72	-0.63	-0.72	0.63
21.57	-1.87	-0.77	1.87	0.77		-0.0275	-0.33	0.0275	0.33		-0.875	0.3	0.875	-0.3		0.72	-0.63	-0.72	0.63
21.6	-1.87	-0.7425	1.87	0.7425		-0.0275	-0.33	0.0275	0.33		-0.875	0.3	0.875	-0.3		0.72	-0.63	-0.72	0.63
21.63	-1.87	-0.7425	1.87	0.7425		-0.0275	-0.33	0.0275	0.33		-0.875	0.325	0.875	-0.325		0.72	-0.63	-0.72	0.63
21.66	-1.87	-0.715	1.87	0.715		-0.055	-0.33	0.055	0.33		-0.875	0.325	0.875	-0.325		0.72	-0.63	-0.72	0.63
21.69	-1.87	-0.715	1.87	0.715		-0.055	-0.33	0.055	0.33		-0.875	0.325	0.875	-0.325		0.72	-0.63	-0.72	0.63
21.72	-1.87	-0.715	1.87	0.715		-0.055	-0.33	0.055	0.33		-0.875	0.35	0.875	-0.35		0.72	-0.63	-0.72	0.63
21.75	-1.87	-0.6875	1.87	0.6875		-0.165	-0.3575	0.165	0.3575		-0.875	0.35	0.875	-0.35		0.72	-0.63	-0.72	0.63
21.78	-1.87	-0.6875	1.87	0.6875		-0.165	-0.3575	0.165	0.3575		-0.875	0.35	0.875	-0.35		0.72	-0.63	-0.72	0.63
21.81	-1.87	-0.6875	1.87	0.6875		-0.165	-0.3575	0.165	0.3575		-0.875	0.35	0.875	-0.35		0.72	-0.63	-0.72	0.63
21.84	-1.87	-0.66	1.87	0.66		-0.33	-0.4125	0.33	0.4125		-0.875	0.35	0.875	-0.35		0.72	-0.66	-0.72	0.66
21.87	-1.87	-0.66	1.87	0.66		-0.33	-0.4125	0.33	0.4125		-0.875	0.35	0.875	-0.35		0.72	-0.66	-0.72	0.66
21.9	-1.87	-0.66	1.87	0.66		-0.33	-0.4125	0.33	0.4125		-0.875	0.375	0.875	-0.375		0.72	-0.66	-0.72	0.66
21.93	-1.87	-0.66	1.87	0.66		-0.385	-0.4125	0.385	0.4125		-0.875	0.375	0.875	-0.375		0.72	-0.66	-0.72	0.66
21.96	-1.87	-0.66	1.87	0.66		-0.385	-0.4125	0.385	0.4125		-0.875	0.375	0.875	-0.375		0.72	-0.66	-0.72	0.66
21.99	-1.8975	-0.6325	1.8975	0.6325		-0.385	-0.4125	0.385	0.4125		-0.875	0.375	0.875	-0.375		0.72	-0.66	-0.72	0.66
22.02	-1.8975	-0.6325	1.8975	0.6325		-0.4125	-0.4125	0.4125	0.4125		-0.875	0.375	0.875	-0.375		0.72	-0.66	-0.72	0.66
22.05	-1.8975	-0.6325	1.8975	0.6325		-0.4125	-0.4125	0.4125	0.4125		-0.875	0.375	0.875	-0.375		0.72	-0.66	-0.72	0.66
22.08	-1.925	-0.6325	1.925	0.6325		-0.4125	-0.4125	0.4125	0.4125		-0.875	0.4	0.875	-0.4		0.72	-0.66	-0.72	0.66
22.11	-1.925	-0.6325	1.925	0.6325		-0.5225	-0.4125	0.5225	0.4125		-0.875	0.4	0.875	-0.4		0.69	-0.63	-0.69	0.63
22.14	-1.925	-0.6325	1.925	0.6325		-0.5225	-0.4125	0.5225	0.4125		-0.875	0.4	0.875	-0.4		0.69	-0.63	-0.69	0.63
22.17	-1.9525	-0.605	1.9525	0.605		-0.6325	-0.44	0.6325	0.44		-0.875	0.425	0.875	-0.425		0.69	-0.63	-0.69	0.63
22.2	-1.9525	-0.605	1.9525	0.605		-0.6325	-0.44	0.6325	0.44		-0.875	0.425	0.875	-0.425		0.69	-0.63	-0.69	0.63
22.23	-1.9525	-0.605	1.9525	0.605		-0.6325	-0.44	0.6325	0.44		-0.875	0.425	0.875	-0.425		0.69	-0.63	-0.69	0.63
22.26	-1.9525	-0.605	1.9525	0.605		-0.6875	-0.44	0.6875	0.44		-0.875	0.5	0.875	-0.5		0.69	-0.63	-0.69	0.63
22.29	-1.9525	-0.605	1.9525	0.605		-0.6875	-0.44	0.6875	0.44		-0.875	0.5	0.875	-0.5		0.69	-0.63	-0.69	0.63
22.32	-1.9525	-0.605	1.9525	0.605		-0.6875	-0.44	0.6875	0.44		-0.875	0.5	0.875	-0.5		0.69	-0.63	-0.69	0.63
22.35	-1.98	-0.605	1.98	0.605		-0.715	-0.44	0.715	0.44		-0.875	0.55	0.875	-0.55		0.69	-0.63	-0.69	0.63
22.38	-1.98	-0.605	1.98	0.605		-0.715	-0.44	0.715	0.44		-0.875	0.55	0.875	-0.55		0.69	-0.63	-0.69	0.63
22.41	-2.0075	-0.605	2.0075	0.605		-0.715	-0.44	0.715	0.44		-0.875	0.55	0.875	-0.55		0.69	-0.63	-0.69	0.63
22.44	-2.0075	-0.605	2.0075	0.605		-0.715	-0.44	0.715	0.44		-0.875	0.55	0.875	-0.55		0.69	-0.63	-0.69	0.63
22.47	-2.0075	-0.605	2.0075	0.605		-0.715	-0.44	0.715	0.44		-0.875	0.55	0.875	-0.55		0.69	-0.63	-0.69	0.63
22.5	-2.035	-0.605	2.035	0.605		-0.715	-0.4675	0.715	0.4675		-0.875	0.55	0.875	-0.55		0.69	-0.63	-0.69	0.63
22.53	-2.035	-0.605	2.035	0.605		-0.715	-0.4675	0.715	0.4675		-0.875	0.575	0.875	-0.575		0.69	-0.6	-0.69	0.6
22.56	-2.035	-0.605	2.035	0.605		-0.715	-0.4675	0.715	0.4675		-0.875	0.575	0.875	-0.575		0.69	-0.6	-0.69	0.6
22.59	-2.035	-0.605	2.035	0.605		-0.715	-0.4675	0.715	0.4675		-0.875	0.575	0.875	-0.575		0.69	-0.6	-0.69	0.6
22.62	-2.035	-0.605	2.035	0.605		-0.715	-0.4675	0.715	0.4675		-0.875	0.575	0.875	-0.575		0.69	-0.6	-0.69	0.6
22.65	-2.035	-0.605	2.035	0.605		-0.715	-0.4675	0.715	0.4675		-0.875	0.575	0.875	-0.575		0.69	-0.6	-0.69	0.6
22.68	-2.035	-0.605	2.035	0.605		-0.7425	-0.4675	0.7425	0.4675		-0.875	0.575	0.875	-0.575		0.69	-0.6	-0.69	0.6
22.71	-2.035	-0.605	2.035	0.605		-0.7425	-0.4675	0.7425	0.4675		-0.875	0.575	0.875	-0.575		0.69	-0.6	-0.69	0.6
22.74	-2.035	-0.605	2.035	0.605		-0.7425	-0.4675	0.7425	0.4675		-0.875	0.575	0.875	-0.575		0.69	-0.6	-0.69	0.6
22.77	-2.035	-0.605	2.035	0.605		-0.7425	-0.4675	0.77	0.4675		-0.875	0.575	0.875	-0.575		0.69	-0.6	-0.69	0.6
22.8	-2.035	-0.605	2.035	0.605		-0.7425	-0.4675	0.77	0.4675		-0.875	0.6	0.875	-0.6		0.69	-0.6	-0.69	0.6
22.83	-2.035	-0.605	2.035	0.605		-0.7425	-0.4675	0.77	0.4675		-0.875	0.6	0.875	-0.6		0.69	-0.6	-0.69	0.6
22.86	-2.0625	-0.605	2.0625	0.605		-0.7425	-0.495	0.77	0.495		-0.875	0.6	0.875	-0.6		0.69	-0.6	-0.69	0.6
22.89	-2.0625	-0.605	2.0625	0.605		-0.7425	-0.495	0.77	0.495		-0.875	0.6	0.875	-0.6		0.69	-0.6	-0.69	0.6
22.92	-2.0625	-0.605	2.0625	0.605		-0.7425	-0.495	0.77	0.495		-0.875	0.6	0.875	-0.6		0.69	-0.6	-0.69	0.6
22.95	-2.0625	-0.605	2.0625	0.605		-0.77	-0.495	0.77	0.495		-0.875	0.6	0.875	-0.6		0.69	-0.6	-0.69	0.6
22.98	-2.0625	-0.605	2.0625	0.605		-0.77	-0.495	0.77	0.495		-0.875	0.6	0.875	-0.6		0.69	-0.6	-0.69	0.6
23.01	-2.0075	-0.5775	2.0075	0.5775		-0.77	-0.495	0.77	0.495		-0.875	0.6	0.875	-0.6		0.69	-0.6	-0.69	0.6
23.04	-2.0075	-0.5775	2.0075	0.5775		-0.7975	-0.495	0.7975	0.495		-0.875	0.6	0.875	-0.6		0.69	-0.6	-0.69	0.6
23.07	-2.0075	-0.5775	2.0075	0.5775		-0.7975	-0.495	0.7975	0.495		-0.875	0.6	0.875	-0.6		0.69	-0.6	-0.69	0.6
23.1	-1.98	-0.5775	1.98	0.5775		-0.7975	-0.495	0.7975	0.495		-0.875	0.6	0.875	-0.6		0.69	-0.6	-0.69	0.6
23.13	-1.98	-0.5775	1.98	0.5775		-0.825	-0.495	0.825	0.495		-0.875	0.625	0.875	-0.625		0.69	-0.6	-0.69	0.6
23.16	-1.98	-0.5775	1.98	0.5775		-0.825	-0.495	0.825	0.495		-0.875	0.625	0.875	-0.625		0.69	-0.6	-0.69	0.6
23.19	-1.9525	-0.55	1.9525	0.55		-0.825	-0.495	0.825	0.495		-0.875	0.625	0.875	-0.625		0.69	-0.6	-0.69	0.6
23.22	-1.9525	-0.55	1.9525	0.55		-0.8525	-0.495	0.8525	0.495		-0.875	0.625	0.875	-0.625		0.69	-0.6	-0.69	0.6
23.25	-1.9525	-0.55	1.9525	0.55		-0.8525	-0.495	0.8525	0.495		-0.875	0.625	0.875	-0.625		0.69	-0.6	-0.69	0.6
23.28	-1.9525	-0.55	1.9525	0.55		-0.8525	-0.495	0.8525	0.495		-0.875	0.625	0.875	-0.625		0.69	-0.6	-0.69	0.6
23.31	-1.9525	-0.55	1.9525	0.55		-0.88	-0.495	0.88	0.495		-0.875	0.65	0.875	-0.65		0.69	-0.6	-0.69	0.6
23.34	-1.9525	-0.55	1.9525	0.55		-0.88	-0.495	0.88	0.495		-0.875	0.65	0.875	-0.65		0.69	-0.6	-0.69	0.6
23.37	-1.9525	-0.55	1.9525	0.55		-0.9075	-0.495	0.9075	0.495		-0.875	0.65	0.875	-0.65		0.69	-0.6	-0.69	0.6
23.4	-1.9525	-0.55	1.9525	0.55		-0.9075	-0.495	0.9075	0.495		-0.85	0.7	0.85	-0.7		0.69	-0.6	-0.69	0.6
23.43	-1.98	-0.55	1.98	0.55		-0.9075	-0.495	0.9075	0.495		-0.85	0.7	0.85	-0.7		0.69	-0.6	-0.69	0.6
23.46	-1.98	-0.55	1.98	0.55		-0.9075	-0.495	0.9075	0.495		-0.85	0.7	0.85	-0.7		0.69	-0.6	-0.69	0.6
23.49	-1.98	-0.55	1.98	0.55		-0.9075	-0.495	0.9075	0.495		-0.85	0.75	0.85	-0.75		0.63	-0.6	-0.63	0.6
23.52	-1.98	-0.55	1.98	0.55		-0.9075	-0.495	0.9075	0.495		-0.85	0.75	0.85	-0.75		0.63	-0.6	-0.63	0.6
23.55	-1.98	-0.55	1.98	0.55		-0.935	-0.495	0.935	0.495		-0.85	0.75	0.85	-0.75		0.63	-0.6	-0.63	0.6
23.58	-1.98	-0.55	1.98	0.55		-0.935	-0.495	0.935	0.495		-0.85	0.775	0.85	-0.775		0.51	-0.63	-0.51	0.63
23.61	-2.0075	-0.55	2.0075	0.55		-0.935	-0.495	0.935	0.495		-0.85	0.775	0.85	-0.775		0.51	-0.63	-0.51	0.63
23.64	-2.0075	-0.55	2.0075	0.55		-0.9625	-0.5225	0.9625	0.5225		-0.85	0.775	0.85	-0.775		0.51	-0.63	-0.51	0.63
23.67	-2.0075	-0.55	2.0075	0.55		-0.9625	-0.5225	0.9625	0.5225		-0.85	0.775	0.85	-0.775		0.48	-0.63	-0.48	0.63
23.7	-2.035	-0.55	2.035	0.55		-0.9625	-0.5225	0.9625	0.5225		-0.85	0.775	0.85	-0.775		0.48	-0.63	-0.48	0.63
23.73	-2.035	-0.55	2.035	0.55		-1.0175	-0.5225	1.0175	0.5225		-0.85	0.8	0.85	-0.8		0.48	-0.63	-0.48	0.63
23.76	-2.035	-0.55	2.035	0.55		-1.0175	-0.5225	1.0175	0.5225		-0.85	0.8	0.85	-0.8		0.48	-0.63	-0.48	0.63
23.79	-2.035	-0.55	2.035	0.55		-1.0175	-0.5225	1.0175	0.5225		-0.85	0.8	0.85	-0.8		0.48	-0.63	-0.48	0.63
23.82	-2.035	-0.55	2.035	0.55		-1.0725	-0.5225	1.0725	0.5225		-0.825	0.825	0.825	-0.825		0.48	-0.63	-0.48	0.63
23.85	-2.0625	-0.55	2.0625	0.55		-1.0725	-0.5225	1.0725	0.5225		-0.825	0.825	0.825	-0.825		0.45	-0.63	-0.45	0.63
23.88	-2.0625	-0.55	2.0625	0.55		-1.0725	-0.5225	1.0725	0.5225		-0.825	0.825	0.825	-0.825		0.45	-0.63	-0.45	0.63
23.91	-2.0625	-0.55	2.0625	0.55		-1.1	-0.5225	1.1	0.5225		-0.825	0.9	0.825	-0.9		0.45	-0.63	-0.45	0.63
23.94	-2.09	-0.5775	2.09	0.5775		-1.1	-0.5225	1.1	0.5225		-0.825	0.9	0.825	-0.9		0.45	-0.63	-0.45	0.63
23.97	-2.09	-0.5775	2.09	0.5775		-1.1	-0.5225	1.1	0.5225		-0.825	0.9	0.825	-0.9		0.45	-0.63	-0.45	0.63
24	-2.09	-0.5775	2.09	0.5775		-1.1	-0.5225	1.1	0.5225		-0.825	0.975	0.825	-0.975		0.45	-0.63	-0.45	0.63
24.03	-2.09	-0.5775	2.09	0.5775		-1.1	-0.5225	1.1	0.5225		-0.825	0.975	0.825	-0.975		0.45	-0.63	-0.45	0.63
24.06	-2.09	-0.5775	2.09	0.5775		-1.1	-0.5225	1.1	0.5225		-0.825	0.975	0.825	-0.975		0.45	-0.63	-0.45	0.63
24.09	-2.09	-0.5775	2.09	0.5775		-1.1275	-0.5225	1.1275	0.5225		-0.8	1	0.8	-1		0.45	-0.63	-0.45	0.63
24.12	-2.145	-0.605	2.145	0.605		-1.1275	-0.5225	1.1275	0.5225		-0.8	1	0.8	-1		0.45	-0.63	-0.45	0.63
24.15	-2.145	-0.605	2.145	0.605		-1.1275	-0.5225	1.1275	0.5225		-0.8	1	0.8	-1		0.45	-0.63	-0.45	0.63
24.18	-2.145	-0.605	2.145	0.605		-1.1275	-0.5225	1.1275	0.5225		-0.8	1.025	0.8	-1.025		0.45	-0.66	-0.45	0.66
24.21	-2.1725	-0.605	2.1725	0.605		-1.1275	-0.5225	1.1275	0.5225		-0.8	1.025	0.8	-1.025		0.45	-0.66	-0.45	0.66
24.24	-2.1725	-0.605	2.1725	0.605		-1.1275	-0.5225	1.1275	0.5225		-0.8	1.025	0.8	-1.025		0.45	-0.66	-0.45	0.66
24.27	-2.1725	-0.605	2.1725	0.605		-1.1275	-0.5225	1.1275	0.5225		-0.8	1.05	0.8	-1.05		0.39	-0.69	-0.39	0.69
24.3	-2.1725	-0.605	2.1725	0.605		-1.1275	-0.5225	1.1275	0.5225		-0.8	1.05	0.8	-1.05		0.39	-0.69	-0.39	0.69
24.33	-2.1725	-0.605	2.1725	0.605		-1.1825	-0.5225	1.1825	0.5225		-0.8	1.1	0.8	-1.1		0.39	-0.69	-0.39	0.69
24.36	-2.1725	-0.605	2.1725	0.605		-1.1825	-0.5225	1.1825	0.5225		-0.8	1.1	0.8	-1.1		0.33	-0.72	-0.33	0.72
24.39	-2.1725	-0.605	2.1725	0.605		-1.1825	-0.5225	1.1825	0.5225		-0.8	1.1	0.8	-1.1		0.33	-0.72	-0.33	0.72
24.42	-2.1725	-0.605	2.1725	0.605		-1.21	-0.5225	1.21	0.5225		-0.8	1.125	0.8	-1.125		0.33	-0.72	-0.33	0.72
24.45	-2.1725	-0.6325	2.1725	0.6325		-1.21	-0.5225	1.21	0.5225		-0.8	1.125	0.8	-1.125		0.3	-0.72	-0.3	0.72
24.48	-2.1725	-0.6325	2.1725	0.6325		-1.21	-0.5225	1.21	0.5225		-0.8	1.125	0.8	-1.125		0.3	-0.72	-0.3	0.72
24.51	-2.1725	-0.6325	2.1725	0.6325		-1.2375	-0.5225	1.2375	0.5225		-0.8	1.15	0.8	-1.15		0.3	-0.72	-0.3	0.72
24.54	-2.1725	-0.6325	2.1725	0.6325		-1.2375	-0.5225	1.2375	0.5225		-0.8	1.15	0.8	-1.15		0.3	-0.72	-0.3	0.72
24.57	-2.1725	-0.6325	2.1725	0.6325		-1.2375	-0.5225	1.2375	0.5225		-0.8	1.15	0.8	-1.15		0.3	-0.72	-0.3	0.72
24.6	-2.1725	-0.6325	2.1725	0.6325		-1.2925	-0.5225	1.2925	0.5225		-0.775	1.2	0.775	-1.2		0.3	-0.72	-0.3	0.72
24.63	-2.1725	-0.6325	2.1725	0.6325		-1.2925	-0.5225	1.2925	0.5225		-0.775	1.2	0.775	-1.2		0.3	-0.72	-0.3	0.72
24.66	-2.1725	-0.6325	2.1725	0.6325		-1.2925	-0.5225	1.2925	0.5225		-0.775	1.2	0.775	-1.2		0.3	-0.72	-0.3	0.72
24.69	-2.1725	-0.6325	2.1725	0.6325		-1.3475	-0.5225	1.3475	0.5225		-0.775	1.2	0.775	-1.2		0.3	-0.72	-0.3	0.72
24.72	-2.0625	-0.605	2.0625	0.605		-1.3475	-0.5225	1.3475	0.5225		-0.775	1.2	0.775	-1.2		0.3	-0.72	-0.3	0.72
24.75	-2.0625	-0.605	2.0625	0.605		-1.3475	-0.5225	1.3475	0.5225		-0.775	1.2	0.775	-1.2		0.3	-0.72	-0.3	0.72
24.78	-1.9525	-0.5775	1.9525	0.5775		-1.3475	-0.55	1.3475	0.55		-0.775	1.2	0.775	-1.2		0.3	-0.72	-0.3	0.72
24.81	-1.9525	-0.5775	1.9525	0.5775		-1.3475	-0.55	1.3475	0.55		-0.775	1.2	0.775	-1.2		0.3	-0.72	-0.3	0.72
24.84	-1.9525	-0.5775	1.9525	0.5775		-1.3475	-0.55	1.3475	0.55		-0.775	1.2	0.775	-1.2		0.3	-0.72	-0.3	0.72
24.87	-1.925	-0.5775	1.925	0.5775		-1.375	-0.55	1.375	0.55		-0.775	1.2	0.775	-1.2		0.3	-0.72	-0.3	0.72
24.9	-1.925	-0.5775	1.925	0.5775		-1.375	-0.55	1.375	0.55		-0.775	1.2	0.775	-1.2		0.3	-0.72	-0.3	0.72
24.93	-1.925	-0.5775	1.925	0.5775		-1.375	-0.55	1.375	0.55		-0.775	1.225	0.775	-1.225		0.3	-0.72	-0.3	0.72
24.96	-1.8975	-0.5775	1.8975	0.5775		-1.43	-0.55	1.43	0.55		-0.775	1.225	0.775	-1.225		0.3	-0.72	-0.3	0.72
24.99	-1.8975	-0.5775	1.8975	0.5775		-1.43	-0.55	1.43	0.55		-0.775	1.225	0.775	-1.225		0.33	-0.72	-0.33	0.72
25.02	-1.8975	-0.5775	1.8975	0.5775		-1.43	-0.55	1.43	0.55		-0.775	1.275	0.775	-1.275		0.33	-0.72	-0.33	0.72
25.05	-1.8425	-0.5775	1.8425	0.5775		-1.485	-0.5775	1.485	0.5775		-0.775	1.275	0.775	-1.275		0.33	-0.72	-0.33	0.72
25.08	-1.8425	-0.5775	1.8425	0.5775		-1.485	-0.5775	1.485	0.5775		-0.775	1.275	0.775	-1.275		0.33	-0.72	-0.33	0.72
25.11	-1.8425	-0.5775	1.8425	0.5775		-1.595	-0.5775	1.595	0.5775		-0.775	1.275	0.775	-1.275		0.33	-0.72	-0.33	0.72
25.14	-1.815	-0.55	1.815	0.55		-1.595	-0.5775	1.595	0.5775		-0.775	1.275	0.775	-1.275		0.33	-0.72	-0.33	0.72
25.17	-1.815	-0.55	1.815	0.55		-1.595	-0.5775	1.595	0.5775		-0.775	1.275	0.775	-1.275		0.33	-0.72	-0.33	0.72
25.2	-1.815	-0.55	1.815	0.55		-1.65	-0.605	1.65	0.605		-0.8	1.275	0.8	-1.275		0.33	-0.72	-0.33	0.72
25.23	-1.76	-0.55	1.76	0.55		-1.65	-0.605	1.65	0.605		-0.8	1.275	0.8	-1.275		0.33	-0.72	-0.33	0.72
25.26	-1.76	-0.55	1.76	0.55		-1.65	-0.605	1.65	0.605		-0.8	1.275	0.8	-1.275		0.33	-0.72	-0.33	0.72
25.29	-1.76	-0.55	1.76	0.55		-1.65	-0.6325	1.65	0.6325		-0.8	1.275	0.8	-1.275		0.33	-0.72	-0.33	0.72
25.32	-1.65	-0.5225	1.65	0.5225		-1.65	-0.6325	1.65	0.6325		-0.8	1.3	0.8	-1.3		0.33	-0.72	-0.33	0.72
25.35	-1.65	-0.5225	1.65	0.5225		-1.65	-0.6325	1.65	0.6325		-0.8	1.3	0.8	-1.3		0.33	-0.72	-0.33	0.72
25.38	-1.54	-0.495	1.54	0.495		-1.65	-0.6325	1.65	0.6325		-0.8	1.3	0.8	-1.3		0.33	-0.72	-0.33	0.72
25.41	-1.54	-0.495	1.54	0.495		-1.65	-0.6325	1.65	0.6325		-0.8	1.3	0.8	-1.3		0.33	-0.72	-0.33	0.72
25.44	-1.54	-0.495	1.54	0.495		-1.65	-0.6325	1.65	0.6325		-0.8	1.3	0.8	-1.3		0.33	-0.69	-0.33	0.69
25.47	-1.5125	-0.495	1.5125	0.495		-1.65	-0.6325	1.65	0.6325		-0.8	1.3	0.8	-1.3		0.33	-0.69	-0.33	0.69
25.5	-1.5125	-0.495	1.5125	0.495		-1.65	-0.6325	1.65	0.6325		-0.8	1.3	0.8	-1.3		0.33	-0.69	-0.33	0.69
25.53	-1.5125	-0.495	1.5125	0.495		-1.65	-0.6325	1.65	0.6325		-0.8	1.3	0.8	-1.3		0.36	-0.69	-0.36	0.69
25.56	-1.5125	-0.495	1.5125	0.495		-1.6775	-0.6325	1.6775	0.6325		-0.825	1.325	0.825	-1.325		0.36	-0.69	-0.36	0.69
25.59	-1.5125	-0.495	1.5125	0.495		-1.6775	-0.6325	1.6775	0.6325		-0.825	1.325	0.825	-1.325		0.36	-0.69	-0.36	0.69
25.62	-1.5125	-0.495	1.5125	0.495		-1.7325	-0.6325	1.7325	0.6325		-0.825	1.325	0.825	-1.325		0.36	-0.69	-0.36	0.69
25.65	-1.5125	-0.495	1.5125	0.495		-1.7325	-0.6325	1.7325	0.6325		-0.825	1.375	0.825	-1.375		0.36	-0.69	-0.36	0.69
25.68	-1.5125	-0.495	1.5125	0.495		-1.7325	-0.6325	1.7325	0.6325		-0.825	1.375	0.825	-1.375		0.36	-0.69	-0.36	0.69
25.71	-1.5125	-0.495	1.5125	0.495		-1.815	-0.6325	1.815	0.6325		-0.825	1.375	0.825	-1.375		0.36	-0.69	-0.36	0.69
25.74	-1.5125	-0.495	1.5125	0.495		-1.815	-0.6325	1.815	0.6325		-0.825	1.4	0.825	-1.4		0.36	-0.69	-0.36	0.69
25.77	-1.5125	-0.495	1.5125	0.495		-1.815	-0.6325	1.815	0.6325		-0.825	1.4	0.825	-1.4		0.36	-0.69	-0.36	0.69
25.8	-1.5125	-0.4675	1.5125	0.4675		-1.815	-0.605	1.815	0.605		-0.825	1.4	0.825	-1.4		0.36	-0.69	-0.36	0.69
25.83	-1.5125	-0.4675	1.5125	0.4675		-1.815	-0.605	1.815	0.605		-0.825	1.425	0.825	-1.425		0.36	-0.69	-0.36	0.69
25.86	-1.5125	-0.4675	1.5125	0.4675		-1.815	-0.605	1.815	0.605		-0.825	1.425	0.825	-1.425		0.36	-0.66	-0.36	0.66
25.89	-1.485	-0.44	1.485	0.44		-1.815	-0.605	1.815	0.605		-0.825	1.425	0.825	-1.425		0.36	-0.66	-0.36	0.66
25.92	-1.485	-0.44	1.485	0.44		-1.815	-0.605	1.815	0.605		-0.825	1.45	0.825	-1.45		0.36	-0.66	-0.36	0.66
25.95	-1.485	-0.44	1.485	0.44		-1.815	-0.605	1.815	0.605		-0.825	1.45	0.825	-1.45		0.36	-0.66	-0.36	0.66
25.98	-1.4575	-0.4125	1.4575	0.4125		-1.87	-0.605	1.87	0.605		-0.825	1.45	0.825	-1.45		0.36	-0.66	-0.36	0.66
26.01	-1.4575	-0.4125	1.4575	0.4125		-1.87	-0.605	1.87	0.605		-0.85	1.475	0.85	-1.475		0.36	-0.66	-0.36	0.66
26.04	-1.4575	-0.4125	1.4575	0.4125		-1.98	-0.55	1.98	0.55		-0.85	1.475	0.85	-1.475		0.42	-0.6	-0.42	0.6
26.07	-1.4025	-0.385	1.4025	0.385		-1.98	-0.55	1.98	0.55		-0.85	1.475	0.85	-1.475		0.42	-0.6	-0.42	0.6
26.1	-1.4025	-0.385	1.4025	0.385		-1.98	-0.55	1.98	0.55		-0.85	1.525	0.85	-1.525		0.42	-0.6	-0.42	0.6
26.13	-1.4025	-0.385	1.4025	0.385		-2.1175	-0.5225	2.1175	0.5225		-0.85	1.525	0.85	-1.525		0.45	-0.57	-0.45	0.57
26.16	-1.375	-0.3575	1.375	0.3575		-2.1175	-0.5225	2.1175	0.5225		-0.85	1.525	0.85	-1.525		0.45	-0.57	-0.45	0.57
26.19	-1.375	-0.3575	1.375	0.3575		-2.1175	-0.5225	2.1175	0.5225		-0.85	1.525	0.85	-1.525		0.45	-0.57	-0.45	0.57
26.22	-1.32	-0.33	1.32	0.33		-2.145	-0.5225	2.145	0.5225		-0.85	1.55	0.85	-1.55		0.45	-0.57	-0.45	0.57
26.25	-1.32	-0.33	1.32	0.33		-2.145	-0.5225	2.145	0.5225		-0.85	1.55	0.85	-1.55		0.45	-0.57	-0.45	0.57
26.28	-1.32	-0.33	1.32	0.33		-2.145	-0.5225	2.145	0.5225		-0.85	1.55	0.85	-1.55		0.45	-0.57	-0.45	0.57
26.31	-1.2925	-0.3025	1.2925	0.3025		-2.145	-0.5225	2.145	0.5225		-0.85	1.575	0.85	-1.575		0.45	-0.51	-0.45	0.51
26.34	-1.2925	-0.3025	1.2925	0.3025		-2.145	-0.5225	2.145	0.5225		-0.85	1.575	0.85	-1.575		0.45	-0.51	-0.45	0.51
26.37	-1.2925	-0.3025	1.2925	0.3025		-2.145	-0.5225	2.145	0.5225		-0.85	1.575	0.85	-1.575		0.45	-0.51	-0.45	0.51
26.4	-1.2925	-0.3025	1.2925	0.3025		-2.1175	-0.495	2.1175	0.495		-0.85	1.575	0.85	-1.575		0.42	-0.51	-0.42	0.51
26.43	-1.2925	-0.3025	1.2925	0.3025		-2.1175	-0.495	2.1175	0.495		-0.85	1.575	0.85	-1.575		0.42	-0.51	-0.42	0.51
26.46	-1.2925	-0.3025	1.2925	0.3025		-2.1175	-0.495	2.1175	0.495		-0.85	1.575	0.85	-1.575		0.42	-0.51	-0.42	0.51
26.49	-1.265	-0.275	1.265	0.275		-2.145	-0.495	2.145	0.495		-0.85	1.575	0.85	-1.575		0.42	-0.51	-0.42	0.51
26.52	-1.265	-0.275	1.265	0.275		-2.145	-0.495	2.145	0.495		-0.85	1.575	0.85	-1.575		0.42	-0.51	-0.42	0.51
26.55	-1.265	-0.275	1.265	0.275		-2.09	-0.44	2.09	0.44		-0.85	1.575	0.85	-1.575		0.42	-0.51	-0.42	0.51
26.58	-1.2375	-0.275	1.2375	0.275		-2.09	-0.44	2.09	0.44		-0.85	1.575	0.85	-1.575		0.36	-0.51	-0.36	0.51
26.61	-1.2375	-0.275	1.2375	0.275		-2.09	-0.44	2.09	0.44		-0.85	1.575	0.85	-1.575		0.36	-0.51	-0.36	0.51
26.64	-1.2375	-0.275	1.2375	0.275		-1.9525	-0.3575	1.9525	0.3575		-0.85	1.575	0.85	-1.575		0.36	-0.51	-0.36	0.51
26.67	-1.21	-0.275	1.21	0.275		-1.9525	-0.3575	1.9525	0.3575		-0.85	1.6	0.85	-1.6		0.33	-0.54	-0.33	0.54
26.7	-1.21	-0.275	1.21	0.275		-1.9525	-0.3575	1.9525	0.3575		-0.85	1.6	0.85	-1.6		0.33	-0.54	-0.33	0.54
26.73	-1.21	-0.275	1.21	0.275		-1.87	-0.3575	1.87	0.3575		-0.85	1.6	0.85	-1.6		0.33	-0.54	-0.33	0.54
26.76	-1.1825	-0.275	1.1825	0.275		-1.87	-0.3575	1.87	0.3575		-0.85	1.6	0.85	-1.6		0.3	-0.54	-0.3	0.54
26.79	-1.1825	-0.275	1.1825	0.275		-1.87	-0.3575	1.87	0.3575		-0.85	1.6	0.85	-1.6		0.3	-0.54	-0.3	0.54
26.82	-1.155	-0.275	1.155	0.275		-1.815	-0.3575	1.815	0.3575		-0.85	1.6	0.85	-1.6		0.3	-0.54	-0.3	0.54
26.85	-1.155	-0.275	1.155	0.275		-1.815	-0.3575	1.815	0.3575		-0.825	1.625	0.825	-1.625		0.3	-0.54	-0.3	0.54
26.88	-1.155	-0.275	1.155	0.275		-1.815	-0.3575	1.815	0.3575		-0.825	1.625	0.825	-1.625		0.3	-0.54	-0.3	0.54
26.91	-1.155	-0.275	1.155	0.275		-1.76	-0.33	1.76	0.33		-0.825	1.675	0.825	-1.675		0.3	-0.54	-0.3	0.54
26.94	-1.155	-0.275	1.155	0.275		-1.76	-0.33	1.76	0.33		-0.825	1.675	0.825	-1.675		0.3	-0.54	-0.3	0.54
26.97	-1.155	-0.275	1.155	0.275		-1.76	-0.33	1.76	0.33		-0.825	1.675	0.825	-1.675		0.3	-0.54	-0.3	0.54
27	-1.1275	-0.275	1.1275	0.275		-1.705	-0.3025	1.705	0.3025		-0.825	1.675	0.825	-1.675		0.3	-0.54	-0.3	0.54
27.03	-1.1275	-0.275	1.1275	0.275		-1.705	-0.3025	1.705	0.3025		-0.825	1.7	0.825	-1.7		0.33	-0.54	-0.33	0.54
27.06	-1.1275	-0.275	1.1275	0.275		-1.705	-0.3025	1.705	0.3025		-0.825	1.7	0.825	-1.7		0.33	-0.54	-0.33	0.54
27.09	-1.1	-0.3025	1.1	0.3025		-1.6775	-0.3025	1.6775	0.3025		-0.825	1.75	0.825	-1.75		0.33	-0.54	-0.33	0.54
27.12	-1.1	-0.3025	1.1	0.3025		-1.6775	-0.3025	1.6775	0.3025		-0.825	1.75	0.825	-1.75		0.33	-0.54	-0.33	0.54
27.15	-1.1	-0.3025	1.1	0.3025		-1.6775	-0.3025	1.6775	0.3025		-0.825	1.75	0.825	-1.75		0.33	-0.54	-0.33	0.54
27.18	-1.1	-0.3025	1.1	0.3025		-1.65	-0.3025	1.65	0.3025		-0.825	1.75	0.825	-1.75		0.33	-0.54	-0.33	0.54
27.21	-1.1	-0.3025	1.1	0.3025		-1.65	-0.3025	1.65	0.3025		-0.8	1.8	0.8	-1.8		0.33	-0.54	-0.33	0.54
27.24	-1.1	-0.33	1.1	0.33		-1.65	-0.3025	1.65	0.3025		-0.8	1.8	0.8	-1.8		0.33	-0.54	-0.33	0.54
27.27	-1.1	-0.33	1.1	0.33		-1.595	-0.275	1.595	0.275		-0.8	1.8	0.8	-1.8		0.33	-0.54	-0.33	0.54
27.3	-1.1	-0.33	1.1	0.33		-1.595	-0.275	1.595	0.275		-0.8	1.85	0.8	-1.85		0.33	-0.54	-0.33	0.54
27.33	-1.1	-0.33	1.1	0.33		-1.595	-0.275	1.595	0.275		-0.8	1.85	0.8	-1.85		0.33	-0.54	-0.33	0.54
27.36	-1.1	-0.33	1.1	0.33		-1.5125	-0.2475	1.5125	0.2475		-0.8	1.85	0.8	-1.85		0.33	-0.54	-0.33	0.54
27.39	-1.1	-0.33	1.1	0.33		-1.5125	-0.2475	1.5125	0.2475		-0.8	1.9	0.8	-1.9		0.36	-0.54	-0.36	0.54
27.42	-1.1	-0.385	1.1	0.385		-1.5125	-0.2475	1.5125	0.2475		-0.8	1.9	0.8	-1.9		0.36	-0.54	-0.36	0.54
27.45	-1.1	-0.385	1.1	0.385		-1.4575	-0.22	1.4575	0.22		-0.8	1.925	0.8	-1.925		0.36	-0.54	-0.36	0.54
27.48	-1.1	-0.44	1.1	0.44		-1.4575	-0.22	1.4575	0.22		-0.8	1.925	0.8	-1.925		0.36	-0.51	-0.36	0.51
27.51	-1.1	-0.44	1.1	0.44		-1.375	-0.1925	1.375	0.1925		-0.8	1.925	0.8	-1.925		0.36	-0.51	-0.36	0.51
27.54	-1.1	-0.44	1.1	0.44		-1.375	-0.1925	1.375	0.1925		-0.8	1.925	0.8	-1.925		0.36	-0.51	-0.36	0.51
27.57	-1.1275	-0.495	1.1275	0.495		-1.375	-0.1925	1.375	0.1925		-0.8	1.925	0.8	-1.925		0.36	-0.51	-0.36	0.51
27.6	-1.1275	-0.495	1.1275	0.495		-1.32	-0.1925	1.32	0.1925		-0.8	1.925	0.8	-1.925		0.36	-0.51	-0.36	0.51
27.63	-1.1275	-0.495	1.1275	0.495		-1.32	-0.1925	1.32	0.1925		-0.8	1.925	0.8	-1.925		0.36	-0.51	-0.36	0.51
27.66	-1.155	-0.5225	1.155	0.5225		-1.32	-0.1925	1.32	0.1925		-0.8	1.925	0.8	-1.925		0.36	-0.51	-0.36	0.51
27.69	-1.155	-0.5225	1.155	0.5225		-1.32	-0.1925	1.32	0.1925		-0.8	1.925	0.8	-1.925		0.36	-0.51	-0.36	0.51
27.72	-1.155	-0.5225	1.155	0.5225		-1.32	-0.1925	1.32	0.1925		-0.8	1.925	0.8	-1.925		0.36	-0.51	-0.36	0.51
27.75	-1.1825	-0.5775	1.1825	0.5775		-1.32	-0.1925	1.32	0.1925		-0.8	1.925	0.8	-1.925		0.36	-0.51	-0.36	0.51
27.78	-1.1825	-0.5775	1.1825	0.5775		-1.32	-0.1925	1.32	0.1925		-0.8	1.925	0.8	-1.925		0.36	-0.51	-0.36	0.51
27.81	-1.21	-0.6325	1.21	0.6325		-1.32	-0.1925	1.32	0.1925		-0.8	1.9	0.8	-1.9		0.36	-0.51	-0.36	0.51
27.84	-1.21	-0.6325	1.21	0.6325		-1.32	-0.1925	1.32	0.1925		-0.8	1.9	0.8	-1.9		0.36	-0.51	-0.36	0.51
27.87	-1.21	-0.6325	1.21	0.6325		-1.3475	-0.1925	1.3475	0.1925		-0.8	1.9	0.8	-1.9		0.36	-0.51	-0.36	0.51
27.9	-1.32	-0.6875	1.32	0.6875		-1.3475	-0.1925	1.3475	0.1925		-0.8	1.825	0.8	-1.825		0.36	-0.51	-0.36	0.51
27.93	-1.32	-0.6875	1.32	0.6875		-1.3475	-0.1925	1.3475	0.1925		-0.8	1.825	0.8	-1.825		0.36	-0.51	-0.36	0.51
27.96	-1.32	-0.6875	1.32	0.6875		-1.375	-0.22	1.375	0.22		-0.8	1.825	0.8	-1.825		0.36	-0.51	-0.36	0.51
27.99	-1.485	-0.715	1.485	0.715		-1.375	-0.22	1.375	0.22		-0.825	1.7	0.825	-1.7		0.36	-0.51	-0.36	0.51
28.02	-1.485	-0.715	1.485	0.715		-1.375	-0.22	1.375	0.22		-0.825	1.7	0.825	-1.7		0.36	-0.51	-0.36	0.51
28.05	-1.6225	-0.77	1.6225	0.77		-1.375	-0.22	1.375	0.22		-0.825	1.7	0.825	-1.7		0.36	-0.51	-0.36	0.51
28.08	-1.6225	-0.77	1.6225	0.77		-1.375	-0.22	1.375	0.22		-0.825	1.625	0.825	-1.625		0.33	-0.54	-0.33	0.54
28.11	-1.6225	-0.77	1.6225	0.77		-1.4025	-0.2475	1.4025	0.2475		-0.825	1.625	0.825	-1.625		0.33	-0.54	-0.33	0.54
28.14	-1.7325	-0.7975	1.7325	0.7975		-1.4025	-0.2475	1.4025	0.2475		-0.825	1.625	0.825	-1.625		0.33	-0.54	-0.33	0.54
28.17	-1.7325	-0.7975	1.7325	0.7975		-1.4025	-0.2475	1.4025	0.2475		-0.825	1.6	0.825	-1.6		0.12	-0.51	-0.12	0.51
28.2	-1.7325	-0.7975	1.7325	0.7975		-1.4025	-0.2475	1.4025	0.2475		-0.825	1.6	0.825	-1.6		0.12	-0.51	-0.12	0.51
28.23	-1.7325	-0.7975	1.7325	0.7975		-1.4025	-0.2475	1.4025	0.2475		-0.825	1.6	0.825	-1.6		0.12	-0.51	-0.12	0.51
28.26	-1.7325	-0.7975	1.7325	0.7975		-1.4025	-0.2475	1.4025	0.2475		-0.85	1.575	0.85	-1.575		-0.03	-0.45	0.03	0.45
28.29	-1.7325	-0.7975	1.7325	0.7975		-1.4025	-0.2475	1.4025	0.2475		-0.85	1.575	0.85	-1.575		-0.03	-0.45	0.03	0.45
28.32	-1.7325	-0.7975	1.7325	0.7975		-1.4025	-0.2475	1.4025	0.2475		-0.85	1.575	0.85	-1.575		-0.03	-0.45	0.03	0.45
28.35	-1.7325	-0.7975	1.7325	0.7975		-1.4025	-0.2475	1.4025	0.2475		-0.85	1.55	0.85	-1.55		-0.03	-0.42	0.03	0.42
28.38	-1.7325	-0.7975	1.7325	0.7975		-1.4025	-0.2475	1.4025	0.2475		-0.85	1.55	0.85	-1.55		-0.03	-0.42	0.03	0.42
28.41	-1.7325	-0.7975	1.7325	0.7975		-1.4025	-0.2475	1.4025	0.2475		-0.85	1.55	0.85	-1.55		-0.03	-0.42	0.03	0.42
28.44	-1.7325	-0.7975	1.7325	0.7975		-1.4025	-0.2475	1.4025	0.2475		-0.85	1.55	0.85	-1.55		-0.15	-0.39	0.15	0.39
28.47	-1.7325	-0.7975	1.7325	0.7975		-1.4025	-0.2475	1.4025	0.2475		-0.85	1.55	0.85	-1.55		-0.15	-0.39	0.15	0.39
28.5	-1.705	-0.7975	1.705	0.7975		-1.4025	-0.2475	1.4025	0.2475		-0.85	1.55	0.85	-1.55		-0.15	-0.39	0.15	0.39
28.53	-1.705	-0.7975	1.705	0.7975		-1.4025	-0.2475	1.4025	0.2475		-0.85	1.55	0.85	-1.55		-0.3	-0.3	0.3	0.3
28.56	-1.6775	-0.7975	1.6775	0.7975		-1.375	-0.2475	1.375	0.2475		-0.85	1.55	0.85	-1.55		-0.3	-0.3	0.3	0.3
28.59	-1.6775	-0.7975	1.6775	0.7975		-1.375	-0.2475	1.375	0.2475		-0.85	1.55	0.85	-1.55		-0.3	-0.3	0.3	0.3
28.62	-1.6775	-0.7975	1.6775	0.7975		-1.375	-0.2475	1.375	0.2475		-0.85	1.55	0.85	-1.55		-0.3	-0.3	0.3	0.3
28.65	-1.65	-0.7975	1.65	0.7975		-1.3475	-0.2475	1.3475	0.2475		-0.85	1.55	0.85	-1.55		-0.3	-0.3	0.3	0.3
28.68	-1.65	-0.7975	1.65	0.7975		-1.3475	-0.2475	1.3475	0.2475		-0.85	1.55	0.85	-1.55		-0.3	-0.3	0.3	0.3
28.71	-1.65	-0.7975	1.65	0.7975		-1.3475	-0.2475	1.3475	0.2475		-0.85	1.525	0.85	-1.525		-0.3	-0.33	0.3	0.33
28.74	-1.65	-0.7975	1.65	0.7975		-1.3475	-0.2475	1.3475	0.2475		-0.85	1.525	0.85	-1.525		-0.3	-0.33	0.3	0.33
28.77	-1.65	-0.7975	1.65	0.7975		-1.3475	-0.2475	1.3475	0.2475		-0.85	1.525	0.85	-1.525		-0.3	-0.33	0.3	0.33
28.8	-1.65	-0.7975	1.65	0.7975		-1.32	-0.2475	1.32	0.2475		-0.825	1.5	0.825	-1.5		-0.27	-0.33	0.27	0.33
28.83	-1.65	-0.7975	1.65	0.7975		-1.32	-0.2475	1.32	0.2475		-0.825	1.5	0.825	-1.5		-0.27	-0.33	0.27	0.33
28.86	-1.65	-0.7975	1.65	0.7975		-1.32	-0.2475	1.32	0.2475		-0.825	1.5	0.825	-1.5		-0.27	-0.33	0.27	0.33
28.89	-1.65	-0.7975	1.65	0.7975		-1.2925	-0.2475	1.2925	0.2475		-0.825	1.5	0.825	-1.5		-0.27	-0.33	0.27	0.33
28.92	-1.6775	-0.825	1.6775	0.825		-1.2925	-0.2475	1.2925	0.2475		-0.825	1.5	0.825	-1.5		-0.27	-0.33	0.27	0.33
28.95	-1.6775	-0.825	1.6775	0.825		-1.2925	-0.2475	1.2925	0.2475		-0.825	1.5	0.825	-1.5		-0.27	-0.33	0.27	0.33
28.98	-1.6775	-0.825	1.6775	0.825		-1.32	-0.2475	1.32	0.2475		-0.825	1.475	0.825	-1.475		-0.24	-0.33	0.24	0.33
29.01	-1.6775	-0.825	1.6775	0.825		-1.32	-0.2475	1.32	0.2475		-0.825	1.475	0.825	-1.475		-0.24	-0.33	0.24	0.33
29.04	-1.6775	-0.825	1.6775	0.825		-1.32	-0.2475	1.32	0.2475		-0.825	1.475	0.825	-1.475		-0.24	-0.33	0.24	0.33
29.07	-1.6775	-0.825	1.6775	0.825		-1.32	-0.2475	1.32	0.2475		-0.825	1.45	0.825	-1.45		-0.18	-0.3	0.18	0.3
29.1	-1.6775	-0.825	1.6775	0.825		-1.32	-0.2475	1.32	0.2475		-0.825	1.45	0.825	-1.45		-0.18	-0.3	0.18	0.3
29.13	-1.6775	-0.825	1.6775	0.825		-1.32	-0.2475	1.32	0.2475		-0.825	1.45	0.825	-1.45		-0.18	-0.3	0.18	0.3
29.16	-1.705	-0.7975	1.705	0.7975		-1.32	-0.275	1.32	0.275		-0.8	1.45	0.8	-1.45		0	-0.24	0	0.24
29.19	-1.705	-0.7975	1.705	0.7975		-1.32	-0.275	1.32	0.275		-0.8	1.45	0.8	-1.45		0	-0.24	0	0.24
29.22	-1.705	-0.7975	1.705	0.7975		-1.32	-0.275	1.32	0.275		-0.8	1.45	0.8	-1.45		0	-0.24	0	0.24
29.25	-1.705	-0.7975	1.705	0.7975		-1.32	-0.275	1.32	0.275		-0.8	1.45	0.8	-1.45		0.03	-0.24	-0.03	0.24
29.28	-1.705	-0.7975	1.705	0.7975		-1.32	-0.275	1.32	0.275		-0.8	1.45	0.8	-1.45		0.03	-0.24	-0.03	0.24
29.31	-1.705	-0.7975	1.705	0.7975		-1.32	-0.275	1.32	0.275		-0.8	1.45	0.8	-1.45		0.03	-0.24	-0.03	0.24
29.34	-1.705	-0.7975	1.705	0.7975		-1.32	-0.275	1.32	0.275		-0.8	1.45	0.8	-1.45		0.03	-0.24	-0.03	0.24
29.37	-1.705	-0.7975	1.705	0.7975		-1.32	-0.275	1.32	0.275		-0.8	1.45	0.8	-1.45		0.03	-0.24	-0.03	0.24
29.4	-1.705	-0.7975	1.705	0.7975		-1.32	-0.275	1.32	0.275		-0.8	1.45	0.8	-1.45		0.03	-0.24	-0.03	0.24
29.43	-1.705	-0.7975	1.705	0.7975		-1.32	-0.275	1.32	0.275		-0.8	1.45	0.8	-1.45		0.03	-0.24	-0.03	0.24
29.46	-1.705	-0.7975	1.705	0.7975		-1.32	-0.275	1.32	0.275		-0.8	1.45	0.8	-1.45		0.03	-0.24	-0.03	0.24
29.49	-1.705	-0.7975	1.705	0.7975		-1.32	-0.275	1.32	0.275		-0.8	1.45	0.8	-1.45		0.03	-0.24	-0.03	0.24
29.52	-1.705	-0.7975	1.705	0.7975		-1.32	-0.275	1.32	0.275		-0.8	1.45	0.8	-1.45		0.03	-0.27	-0.03	0.27
29.55	-1.705	-0.7975	1.705	0.7975		-1.32	-0.275	1.32	0.275		-0.8	1.45	0.8	-1.45		0.03	-0.27	-0.03	0.27
29.58	-1.705	-0.7975	1.705	0.7975		-1.32	-0.275	1.32	0.275		-0.8	1.45	0.8	-1.45		0.03	-0.27	-0.03	0.27
29.61	-1.705	-0.7975	1.705	0.7975		-1.32	-0.275	1.32	0.275		-0.8	1.45	0.8	-1.45		0.03	-0.27	-0.03	0.27
29.64	-1.705	-0.7975	1.705	0.7975		-1.32	-0.275	1.32	0.275		-0.8	1.45	0.8	-1.45		0.03	-0.27	-0.03	0.27
29.67	-1.705	-0.7975	1.705	0.7975		-1.32	-0.275	1.32	0.275		-0.8	1.45	0.8	-1.45		0.03	-0.27	-0.03	0.27
29.7	-1.705	-0.7975	1.705	0.7975		-1.32	-0.275	1.32	0.275		-0.8	1.425	0.8	-1.425		0	-0.27	0	0.27
29.73	-1.705	-0.7975	1.705	0.7975		-1.32	-0.275	1.32	0.275		-0.8	1.425	0.8	-1.425		0	-0.27	0	0.27
29.76	-1.705	-0.7975	1.705	0.7975		-1.32	-0.3025	1.32	0.3025		-0.8	1.425	0.8	-1.425		0	-0.27	0	0.27
29.79	-1.705	-0.7975	1.705	0.7975		-1.32	-0.3025	1.32	0.3025		-0.775	1.425	0.775	-1.425		0	-0.3	0	0.3
29.82	-1.705	-0.7975	1.705	0.7975		-1.32	-0.3025	1.32	0.3025		-0.775	1.425	0.775	-1.425		0	-0.3	0	0.3
29.85	-1.705	-0.7975	1.705	0.7975		-1.4025	-0.33	1.4025	0.33		-0.775	1.425	0.775	-1.425		0	-0.3	0	0.3
29.88	-1.705	-0.7975	1.705	0.7975		-1.4025	-0.33	1.4025	0.33		-0.775	1.4	0.775	-1.4		0	-0.3	0	0.3
29.91	-1.705	-0.7975	1.705	0.7975		-1.4025	-0.33	1.4025	0.33		-0.775	1.4	0.775	-1.4		0	-0.3	0	0.3
29.94	-1.705	-0.7975	1.705	0.7975		-1.485	-0.385	1.485	0.385		-0.775	1.4	0.775	-1.4		0	-0.3	0	0.3
29.97	-1.705	-0.7975	1.705	0.7975		-1.485	-0.385	1.485	0.385		-0.775	1.4	0.775	-1.4		0	-0.3	0	0.3
30	-1.705	-0.7975	1.705	0.7975		-1.485	-0.385	1.485	0.385		-0.775	1.4	0.775	-1.4		0	-0.3	0	0.3
30.03	-1.705	-0.7975	1.705	0.7975		-1.6225	-0.385	1.6225	0.385		-0.775	1.4	0.775	-1.4		0	-0.3	0	0.3
30.06	-1.705	-0.7975	1.705	0.7975		-1.6225	-0.385	1.6225	0.385		-0.75	1.4	0.75	-1.4		0	-0.3	0	0.3
30.09	-1.705	-0.7975	1.705	0.7975		-1.76	-0.4125	1.76	0.4125		-0.75	1.4	0.75	-1.4		0	-0.3	0	0.3
30.12	-1.705	-0.7975	1.705	0.7975		-1.76	-0.4125	1.76	0.4125		-0.75	1.4	0.75	-1.4		0	-0.3	0	0.3
30.15	-1.705	-0.7975	1.705	0.7975		-1.76	-0.4125	1.76	0.4125		-0.75	1.4	0.75	-1.4		0	-0.3	0	0.3
30.18	-1.705	-0.7975	1.705	0.7975		-1.8425	-0.44	1.8425	0.44		-0.75	1.4	0.75	-1.4		0	-0.3	0	0.3
30.21	-1.705	-0.7975	1.705	0.7975		-1.8425	-0.44	1.8425	0.44		-0.75	1.4	0.75	-1.4		0	-0.3	0	0.3
30.24	-1.705	-0.7975	1.705	0.7975		-1.8425	-0.44	1.8425	0.44		-0.725	1.4	0.725	-1.4		0	-0.3	0	0.3
30.27	-1.705	-0.7975	1.705	0.7975		-1.8975	-0.4125	1.8975	0.4125		-0.725	1.4	0.725	-1.4		0	-0.3	0	0.3
30.3	-1.705	-0.7975	1.705	0.7975		-1.8975	-0.4125	1.8975	0.4125		-0.725	1.4	0.725	-1.4		0	-0.3	0	0.3
30.33	-1.705	-0.7975	1.705	0.7975		-1.8975	-0.4125	1.8975	0.4125		-0.725	1.4	0.725	-1.4		0	-0.3	0	0.3
30.36	-1.705	-0.7975	1.705	0.7975		-1.9525	-0.4125	1.9525	0.4125		-0.725	1.4	0.725	-1.4		0	-0.3	0	0.3
30.39	-1.705	-0.7975	1.705	0.7975		-1.9525	-0.4125	1.9525	0.4125		-0.725	1.4	0.725	-1.4		0	-0.3	0	0.3
30.42	-1.705	-0.7975	1.705	0.7975		-1.9525	-0.4125	1.9525	0.4125		-0.725	1.4	0.725	-1.4		0	-0.3	0	0.3
30.45	-1.705	-0.7975	1.705	0.7975		-2.0075	-0.4125	2.0075	0.4125		-0.725	1.4	0.725	-1.4		0	-0.3	0	0.3
30.48	-1.705	-0.7975	1.705	0.7975		-2.0075	-0.4125	2.0075	0.4125		-0.725	1.4	0.725	-1.4		0	-0.3	0	0.3
30.51	-1.705	-0.7975	1.705	0.7975		-2.0075	-0.4125	2.0075	0.4125		-0.725	1.4	0.725	-1.4		0	-0.3	0	0.3
30.54	-1.705	-0.7975	1.705	0.7975		-2.0075	-0.4125	2.0075	0.4125		-0.725	1.4	0.725	-1.4		0	-0.3	0	0.3
30.57	-1.705	-0.7975	1.705	0.7975		-2.0075	-0.4125	2.0075	0.4125		-0.725	1.4	0.725	-1.4		-0.03	-0.3	0.03	0.3
30.6	-1.705	-0.7975	1.705	0.7975		-2.0075	-0.4125	2.0075	0.4125		-0.725	1.4	0.725	-1.4		-0.03	-0.3	0.03	0.3
30.63	-1.7325	-0.825	1.7325	0.825		-2.0075	-0.4125	2.0075	0.4125		-0.725	1.4	0.725	-1.4		-0.03	-0.3	0.03	0.3
30.66	-1.7325	-0.825	1.7325	0.825		-2.0075	-0.4125	2.0075	0.4125		-0.725	1.4	0.725	-1.4		-0.03	-0.3	0.03	0.3
30.69	-1.815	-0.8525	1.815	0.8525		-2.035	-0.4125	2.035	0.4125		-0.725	1.4	0.725	-1.4		-0.03	-0.3	0.03	0.3
30.72	-1.815	-0.8525	1.815	0.8525		-2.035	-0.4125	2.035	0.4125		-0.725	1.4	0.725	-1.4		-0.03	-0.3	0.03	0.3
30.75	-1.815	-0.8525	1.815	0.8525		-2.035	-0.4125	2.035	0.4125		-0.725	1.4	0.725	-1.4		-0.03	-0.3	0.03	0.3
30.78	-1.925	-0.88	1.925	0.88		-2.0625	-0.385	2.0625	0.385		-0.725	1.4	0.725	-1.4		-0.03	-0.3	0.03	0.3
30.81	-1.925	-0.88	1.925	0.88		-2.0625	-0.385	2.0625	0.385		-0.725	1.4	0.725	-1.4		-0.03	-0.3	0.03	0.3
30.84	-1.925	-0.88	1.925	0.88		-2.0625	-0.385	2.0625	0.385		-0.725	1.4	0.725	-1.4		-0.03	-0.3	0.03	0.3
30.87	-1.98	-0.9075	1.98	0.9075		-2.09	-0.385	2.09	0.385		-0.725	1.4	0.725	-1.4		-0.03	-0.3	0.03	0.3
30.9	-1.98	-0.9075	1.98	0.9075		-2.09	-0.385	2.09	0.385		-0.725	1.4	0.725	-1.4		-0.03	-0.3	0.03	0.3
30.93	-1.98	-0.9075	1.98	0.9075		-2.09	-0.385	2.09	0.385		-0.725	1.4	0.725	-1.4		-0.03	-0.3	0.03	0.3
30.96	-1.98	-0.9075	1.98	0.9075		-2.145	-0.385	2.145	0.385		-0.725	1.4	0.725	-1.4		-0.03	-0.3	0.03	0.3
30.99	-1.98	-0.9075	1.98	0.9075		-2.145	-0.385	2.145	0.385		-0.725	1.4	0.725	-1.4		-0.03	-0.3	0.03	0.3
31.02	-1.98	-0.9075	1.98	0.9075		-2.145	-0.385	2.145	0.385		-0.725	1.4	0.725	-1.4		-0.03	-0.3	0.03	0.3
31.05	-1.98	-0.9075	1.98	0.9075		-2.2275	-0.385	2.2275	0.385		-0.725	1.4	0.725	-1.4		-0.03	-0.3	0.03	0.3
31.08	-1.98	-0.9075	1.98	0.9075		-2.2275	-0.385	2.2275	0.385		-0.725	1.4	0.725	-1.4		-0.03	-0.3	0.03	0.3
31.11	-2.0075	-0.9075	2.0075	0.9075		-2.2275	-0.385	2.2275	0.385		-0.725	1.4	0.725	-1.4		-0.03	-0.3	0.03	0.3
31.14	-2.0075	-0.9075	2.0075	0.9075		-2.255	-0.385	2.255	0.385		-0.725	1.4	0.725	-1.4		-0.03	-0.3	0.03	0.3
31.17	-2.0075	-0.9075	2.0075	0.9075		-2.255	-0.385	2.255	0.385		-0.725	1.4	0.725	-1.4		-0.03	-0.3	0.03	0.3
31.2	-2.09	-0.9625	2.09	0.9625		-2.2825	-0.385	2.2825	0.385		-0.725	1.375	0.725	-1.375		-0.03	-0.36	0.03	0.36
31.23	-2.09	-0.9625	2.09	0.9625		-2.2825	-0.385	2.2825	0.385		-0.725	1.375	0.725	-1.375		-0.03	-0.36	0.03	0.36
31.26	-2.09	-0.9625	2.09	0.9625		-2.2825	-0.385	2.2825	0.385		-0.725	1.375	0.725	-1.375		-0.03	-0.36	0.03	0.36
31.29	-2.1725	-1.0175	2.1725	1.0175		-2.3375	-0.3575	2.3375	0.3575		-0.725	1.375	0.725	-1.375		-0.09	-0.39	0.09	0.39
31.32	-2.1725	-1.0175	2.1725	1.0175		-2.3375	-0.3575	2.3375	0.3575		-0.725	1.375	0.725	-1.375		-0.09	-0.39	0.09	0.39
31.35	-2.1725	-1.045	2.1725	1.045		-2.3375	-0.3575	2.3375	0.3575		-0.725	1.375	0.725	-1.375		-0.12	-0.45	0.12	0.45
31.38	-2.1725	-1.045	2.1725	1.045		-2.3375	-0.3575	2.3375	0.3575		-0.725	1.375	0.725	-1.375		-0.12	-0.45	0.12	0.45
31.41	-2.1725	-1.045	2.1725	1.045		-2.3375	-0.3575	2.3375	0.3575		-0.725	1.375	0.725	-1.375		-0.12	-0.45	0.12	0.45
31.44	-2.2	-1.045	2.2	1.045		-2.3375	-0.3575	2.3375	0.3575		-0.725	1.375	0.725	-1.375		-0.12	-0.45	0.12	0.45
31.47	-2.2	-1.045	2.2	1.045		-2.3375	-0.3575	2.3375	0.3575		-0.725	1.375	0.725	-1.375		-0.15	-0.45	0.15	0.45
31.5	-2.2	-1.045	2.2	1.045		-2.3375	-0.3575	2.3375	0.3575		-0.725	1.375	0.725	-1.375		-0.15	-0.45	0.15	0.45
31.53	-2.255	-1.0175	2.255	1.0175		-2.3375	-0.3575	2.3375	0.3575		-0.725	1.375	0.725	-1.375		-0.15	-0.45	0.15	0.45
31.56	-2.255	-1.0175	2.255	1.0175		-2.2825	-0.33	2.2825	0.33		-0.725	1.375	0.725	-1.375		-0.15	-0.48	0.15	0.48
31.59	-2.255	-1.0175	2.255	1.0175		-2.2825	-0.33	2.2825	0.33		-0.725	1.375	0.725	-1.375		-0.15	-0.48	0.15	0.48
31.62	-2.31	-0.99	2.31	0.99		-2.2	-0.3025	2.2	0.3025		-0.725	1.375	0.725	-1.375		-0.15	-0.48	0.15	0.48
31.65	-2.31	-0.99	2.31	0.99		-2.2	-0.3025	2.2	0.3025		-0.725	1.35	0.725	-1.35		-0.15	-0.48	0.15	0.48
31.68	-2.31	-0.99	2.31	0.99		-2.2	-0.3025	2.2	0.3025		-0.725	1.35	0.725	-1.35		-0.15	-0.48	0.15	0.48
31.71	-2.42	-1.0175	2.42	1.0175		-2.1725	-0.3025	2.1725	0.3025		-0.725	1.35	0.725	-1.35		-0.21	-0.51	0.21	0.51
31.74	-2.42	-1.0175	2.42	1.0175		-2.1725	-0.3025	2.1725	0.3025		-0.725	1.35	0.725	-1.35		-0.21	-0.51	0.21	0.51
31.77	-2.5025	-1.0175	2.5025	1.0175		-2.1725	-0.3025	2.1725	0.3025		-0.725	1.35	0.725	-1.35		-0.21	-0.51	0.21	0.51
31.8	-2.5025	-1.0175	2.5025	1.0175		-2.1175	-0.275	2.1175	0.275		-0.725	1.35	0.725	-1.35		-0.24	-0.51	0.24	0.51
31.83	-2.5025	-1.0175	2.5025	1.0175		-2.1175	-0.275	2.1175	0.275		-0.75	1.325	0.75	-1.325		-0.24	-0.51	0.24	0.51
31.86	-2.5025	-0.9625	2.5025	0.9625		-2.1175	-0.275	2.1175	0.275		-0.75	1.325	0.75	-1.325		-0.24	-0.51	0.24	0.51
31.89	-2.5025	-0.9625	2.5025	0.9625		-2.035	-0.1925	2.035	0.1925		-0.75	1.325	0.75	-1.325		-0.27	-0.54	0.27	0.54
31.92	-2.5025	-0.9625	2.5025	0.9625		-2.035	-0.1925	2.035	0.1925		-0.8	1.3	0.8	-1.3		-0.27	-0.54	0.27	0.54
31.95	-2.475	-0.9075	2.475	0.9075		-2.035	-0.1925	2.035	0.1925		-0.8	1.3	0.8	-1.3		-0.27	-0.54	0.27	0.54
31.98	-2.475	-0.9075	2.475	0.9075		-1.925	-0.1375	1.925	0.1375		-0.8	1.3	0.8	-1.3		-0.27	-0.54	0.27	0.54
32.01	-2.475	-0.9075	2.475	0.9075		-1.925	-0.1375	1.925	0.1375		-0.825	1.3	0.825	-1.3		-0.27	-0.54	0.27	0.54
32.04	-2.53	-0.7975	2.53	0.7975		-1.925	-0.1375	1.925	0.1375		-0.825	1.3	0.825	-1.3		-0.27	-0.54	0.27	0.54
32.07	-2.53	-0.7975	2.53	0.7975		-1.815	-0.11	1.815	0.11		-0.825	1.3	0.825	-1.3		-0.27	-0.54	0.27	0.54
32.1	-2.53	-0.7975	2.53	0.7975		-1.815	-0.11	1.815	0.11		-0.85	1.275	0.85	-1.275		-0.27	-0.54	0.27	0.54
32.13	-2.5575	-0.6325	2.5575	0.6325		-1.705	-0.055	1.705	0.055		-0.85	1.275	0.85	-1.275		-0.27	-0.54	0.27	0.54
32.16	-2.5575	-0.6325	2.5575	0.6325		-1.705	-0.055	1.705	0.055		-0.85	1.275	0.85	-1.275		-0.27	-0.54	0.27	0.54
32.19	-2.5575	-0.6325	2.5575	0.6325		-1.705	-0.055	1.705	0.055		-0.95	1.2	0.95	-1.2		-0.27	-0.54	0.27	0.54
32.22	-2.5025	-0.4125	2.5025	0.4125		-1.595	-0.0275	1.595	0.0275		-0.95	1.2	0.95	-1.2		-0.27	-0.54	0.27	0.54
32.25	-2.5025	-0.4125	2.5025	0.4125		-1.595	-0.0275	1.595	0.0275		-0.95	1.2	0.95	-1.2		-0.3	-0.54	0.3	0.54
32.28	-2.4475	-0.275	2.4475	0.275		-1.595	-0.0275	1.595	0.0275		-1	1.125	1	-1.125		-0.3	-0.54	0.3	0.54
32.31	-2.4475	-0.275	2.4475	0.275		-1.54	0	1.54	0		-1	1.125	1	-1.125		-0.3	-0.54	0.3	0.54
32.34	-2.4475	-0.275	2.4475	0.275		-1.54	0	1.54	0		-1	1.125	1	-1.125		-0.3	-0.57	0.3	0.57
32.37	-2.3925	-0.1925	2.3925	0.1925		-1.54	0	1.54	0		-0.975	1.1	0.975	-1.1		-0.3	-0.57	0.3	0.57
32.4	-2.3925	-0.1925	2.3925	0.1925		-1.54	0	1.54	0		-0.975	1.1	0.975	-1.1		-0.3	-0.57	0.3	0.57
32.43	-2.3925	-0.1925	2.3925	0.1925		-1.54	0	1.54	0		-0.975	1.1	0.975	-1.1		-0.33	-0.57	0.33	0.57
32.46	-2.3375	-0.1375	2.3375	0.1375		-1.54	0	1.54	0		-0.9	1.05	0.9	-1.05		-0.33	-0.57	0.33	0.57
32.49	-2.3375	-0.1375	2.3375	0.1375		-1.54	0	1.54	0		-0.9	1.05	0.9	-1.05		-0.33	-0.57	0.33	0.57
32.52	-2.3375	-0.1375	2.3375	0.1375		-1.54	0	1.54	0		-0.9	1.05	0.9	-1.05		-0.36	-0.6	0.36	0.6
32.55	-2.3375	-0.0825	2.3375	0.0825		-1.5675	0	1.5675	0		-0.825	1	0.825	-1		-0.36	-0.6	0.36	0.6
32.58	-2.3375	-0.0825	2.3375	0.0825		-1.5675	0	1.5675	0		-0.825	1	0.825	-1		-0.36	-0.6	0.36	0.6
32.61	-2.3375	-0.0825	2.3375	0.0825		-1.5675	0	1.5675	0		-0.825	1	0.825	-1		-0.36	-0.6	0.36	0.6
32.64	-2.255	-0.0275	2.255	0.0275		-1.6225	-0.0275	1.6225	0.0275		-0.75	0.975	0.75	-0.975		-0.36	-0.6	0.36	0.6
32.67	-2.255	-0.0275	2.255	0.0275		-1.6225	-0.0275	1.6225	0.0275		-0.75	0.975	0.75	-0.975		-0.36	-0.6	0.36	0.6
32.7	-2.145	0.055	2.145	-0.055		-1.6225	-0.0275	1.6225	0.0275		-0.75	0.975	0.75	-0.975		-0.36	-0.6	0.36	0.6
32.73	-2.145	0.055	2.145	-0.055		-1.6775	-0.055	1.6775	0.055		-0.7	0.95	0.7	-0.95		-0.36	-0.6	0.36	0.6
32.76	-2.145	0.055	2.145	-0.055		-1.6775	-0.055	1.6775	0.055		-0.7	0.95	0.7	-0.95		-0.39	-0.6	0.39	0.6
32.79	-2.035	0.1375	2.035	-0.1375		-1.6775	-0.055	1.6775	0.055		-0.7	0.95	0.7	-0.95		-0.39	-0.6	0.39	0.6
32.82	-2.035	0.1375	2.035	-0.1375		-1.7325	-0.11	1.7325	0.11		-0.725	0.95	0.725	-0.95		-0.39	-0.6	0.39	0.6
32.85	-2.035	0.1375	2.035	-0.1375		-1.7325	-0.11	1.7325	0.11		-0.725	0.95	0.725	-0.95		-0.39	-0.63	0.39	0.63
32.88	-1.9525	0.165	1.9525	-0.165		-1.76	-0.165	1.76	0.165		-0.725	0.95	0.725	-0.95		-0.39	-0.63	0.39	0.63
32.91	-1.9525	0.165	1.9525	-0.165		-1.76	-0.165	1.76	0.165		-0.725	0.95	0.725	-0.95		-0.39	-0.63	0.39	0.63
32.94	-1.9525	0.165	1.9525	-0.165		-1.76	-0.165	1.76	0.165		-0.725	0.95	0.725	-0.95		-0.45	-0.69	0.45	0.69
32.97	-1.87	0.1925	1.87	-0.1925		-1.815	-0.22	1.815	0.22		-0.7	0.95	0.7	-0.95		-0.45	-0.69	0.45	0.69
33	-1.87	0.1925	1.87	-0.1925		-1.815	-0.22	1.815	0.22		-0.7	0.95	0.7	-0.95		-0.45	-0.69	0.45	0.69
33.03	-1.87	0.1925	1.87	-0.1925		-1.815	-0.22	1.815	0.22		-0.7	0.95	0.7	-0.95		-0.48	-0.69	0.48	0.69
33.06	-1.815	0.1925	1.815	-0.1925		-1.815	-0.2475	1.815	0.2475		-0.7	0.95	0.7	-0.95		-0.48	-0.69	0.48	0.69
33.09	-1.815	0.1925	1.815	-0.1925		-1.815	-0.2475	1.815	0.2475		-0.7	0.95	0.7	-0.95		-0.48	-0.69	0.48	0.69
33.12	-1.7325	0.1925	1.7325	-0.1925		-1.815	-0.2475	1.815	0.2475		-0.7	0.95	0.7	-0.95		-0.54	-0.72	0.54	0.72
33.15	-1.7325	0.1925	1.7325	-0.1925		-1.87	-0.275	1.87	0.275		-0.7	0.95	0.7	-0.95		-0.54	-0.72	0.54	0.72
33.18	-1.7325	0.1925	1.7325	-0.1925		-1.87	-0.275	1.87	0.275		-0.7	0.95	0.7	-0.95		-0.54	-0.72	0.54	0.72
33.21	-1.6775	0.165	1.6775	-0.165		-1.87	-0.275	1.87	0.275		-0.7	0.95	0.7	-0.95		-0.57	-0.72	0.57	0.72
33.24	-1.6775	0.165	1.6775	-0.165		-1.9525	-0.3025	1.9525	0.3025		-0.7	0.95	0.7	-0.95		-0.57	-0.72	0.57	0.72
33.27	-1.6775	0.165	1.6775	-0.165		-1.9525	-0.3025	1.9525	0.3025		-0.7	0.95	0.7	-0.95		-0.6	-0.72	0.6	0.72
33.3	-1.65	0.165	1.65	-0.165		-1.9525	-0.3025	1.9525	0.3025		-0.7	0.95	0.7	-0.95		-0.6	-0.72	0.6	0.72
33.33	-1.65	0.165	1.65	-0.165		-2.09	-0.3575	2.09	0.3575		-0.675	0.95	0.675	-0.95		-0.6	-0.72	0.6	0.72
33.36	-1.65	0.165	1.65	-0.165		-2.09	-0.3575	2.09	0.3575		-0.675	0.95	0.675	-0.95		-0.6	-0.72	0.6	0.72
33.39	-1.54	0.0825	1.54	-0.0825		-2.09	-0.3575	2.09	0.3575		-0.675	0.95	0.675	-0.95		-0.6	-0.72	0.6	0.72
33.42	-1.54	0.0825	1.54	-0.0825		-2.145	-0.3575	2.145	0.3575		-0.675	0.95	0.675	-0.95		-0.6	-0.72	0.6	0.72
33.45	-1.54	0.0825	1.54	-0.0825		-2.145	-0.3575	2.145	0.3575		-0.675	0.95	0.675	-0.95		-0.6	-0.69	0.6	0.69
33.48	-1.43	-0.0825	1.43	0.0825		-2.2	-0.3575	2.2	0.3575		-0.675	0.95	0.675	-0.95		-0.6	-0.69	0.6	0.69
33.51	-1.43	-0.0825	1.43	0.0825		-2.2	-0.3575	2.2	0.3575		-0.675	0.95	0.675	-0.95		-0.6	-0.69	0.6	0.69
33.54	-1.43	-0.0825	1.43	0.0825		-2.2	-0.3575	2.2	0.3575		-0.675	0.95	0.675	-0.95		-0.6	-0.69	0.6	0.69
33.57	-1.3475	-0.165	1.3475	0.165		-2.3375	-0.385	2.3375	0.385		-0.675	0.95	0.675	-0.95		-0.6	-0.69	0.6	0.69
33.6	-1.3475	-0.165	1.3475	0.165		-2.3375	-0.385	2.3375	0.385		-0.675	0.95	0.675	-0.95		-0.6	-0.69	0.6	0.69
33.63	-1.3475	-0.165	1.3475	0.165		-2.3375	-0.385	2.3375	0.385		-0.675	0.95	0.675	-0.95		-0.6	-0.69	0.6	0.69
33.66	-1.2925	-0.1925	1.2925	0.1925		-2.3925	-0.385	2.3925	0.385		-0.675	0.975	0.675	-0.975		-0.6	-0.69	0.6	0.69
33.69	-1.2925	-0.1925	1.2925	0.1925		-2.3925	-0.385	2.3925	0.385		-0.675	0.975	0.675	-0.975		-0.6	-0.69	0.6	0.69
33.72	-1.21	-0.1925	1.21	0.1925		-2.3925	-0.385	2.3925	0.385		-0.675	0.975	0.675	-0.975		-0.6	-0.69	0.6	0.69
33.75	-1.21	-0.1925	1.21	0.1925		-2.3925	-0.385	2.3925	0.385		-0.675	0.975	0.675	-0.975		-0.6	-0.69	0.6	0.69
33.78	-1.21	-0.1925	1.21	0.1925		-2.3925	-0.385	2.3925	0.385		-0.675	0.975	0.675	-0.975		-0.6	-0.69	0.6	0.69
33.81	-1.1	-0.1375	1.1	0.1375		-2.3925	-0.385	2.3925	0.385		-0.675	0.975	0.675	-0.975		-0.6	-0.69	0.6	0.69
33.84	-1.1	-0.1375	1.1	0.1375		-2.3925	-0.385	2.3925	0.385		-0.675	0.975	0.675	-0.975		-0.6	-0.69	0.6	0.69
33.87	-1.1	-0.1375	1.1	0.1375		-2.3925	-0.385	2.3925	0.385		-0.675	0.975	0.675	-0.975		-0.57	-0.69	0.57	0.69
33.9	-1.0175	-0.11	1.0175	0.11		-2.3925	-0.385	2.3925	0.385		-0.675	0.975	0.675	-0.975		-0.57	-0.69	0.57	0.69
33.93	-1.0175	-0.11	1.0175	0.11		-2.3925	-0.385	2.3925	0.385		-0.675	0.975	0.675	-0.975		-0.57	-0.69	0.57	0.69
33.96	-1.0175	-0.11	1.0175	0.11		-2.3925	-0.385	2.3925	0.385		-0.675	0.975	0.675	-0.975		-0.54	-0.66	0.54	0.66
33.99	-0.935	-0.0825	0.935	0.0825		-2.3925	-0.385	2.3925	0.385		-0.675	0.975	0.675	-0.975		-0.54	-0.66	0.54	0.66
34.02	-0.935	-0.0825	0.935	0.0825		-2.3925	-0.385	2.3925	0.385		-0.675	0.975	0.675	-0.975		-0.54	-0.66	0.54	0.66
34.05	-0.8525	-0.055	0.8525	0.055		-2.3925	-0.385	2.3925	0.385		-0.675	0.975	0.675	-0.975		-0.54	-0.66	0.54	0.66
34.08	-0.8525	-0.055	0.8525	0.055		-2.3925	-0.385	2.3925	0.385		-0.675	0.975	0.675	-0.975		-0.54	-0.66	0.54	0.66
34.11	-0.8525	-0.055	0.8525	0.055		-2.3925	-0.385	2.3925	0.385		-0.675	0.975	0.675	-0.975		-0.54	-0.66	0.54	0.66
34.14	-0.825	-0.055	0.825	0.055		-2.3925	-0.385	2.3925	0.385		-0.675	0.975	0.675	-0.975		-0.54	-0.66	0.54	0.66
34.17	-0.825	-0.055	0.825	0.055		-2.3925	-0.385	2.3925	0.385		-0.675	0.975	0.675	-0.975		-0.54	-0.66	0.54	0.66
34.2	-0.825	-0.055	0.825	0.055		-2.3925	-0.385	2.3925	0.385		-0.675	0.975	0.675	-0.975		-0.54	-0.66	0.54	0.66
34.23	-0.7975	-0.055	0.7975	0.055		-2.3925	-0.385	2.3925	0.385		-0.675	0.975	0.675	-0.975		-0.54	-0.66	0.54	0.66
34.26	-0.7975	-0.055	0.7975	0.055		-2.3925	-0.385	2.3925	0.385		-0.675	0.975	0.675	-0.975		-0.54	-0.66	0.54	0.66
34.29	-0.7975	-0.055	0.7975	0.055		-2.3925	-0.385	2.3925	0.385		-0.675	0.975	0.675	-0.975		-0.54	-0.66	0.54	0.66
34.32	-0.825	-0.055	0.825	0.055		-2.3925	-0.385	2.3925	0.385		-0.675	0.975	0.675	-0.975		-0.54	-0.66	0.54	0.66
34.35	-0.825	-0.055	0.825	0.055		-2.3925	-0.385	2.3925	0.385		-0.675	0.975	0.675	-0.975		-0.54	-0.66	0.54	0.66
34.38	-0.7975	-0.11	0.7975	0.11		-2.3925	-0.385	2.3925	0.385		-0.675	0.975	0.675	-0.975		-0.54	-0.66	0.54	0.66
34.41	-0.7975	-0.11	0.7975	0.11		-2.3925	-0.385	2.3925	0.385		-0.675	0.975	0.675	-0.975		-0.54	-0.66	0.54	0.66
34.44	-0.7975	-0.11	0.7975	0.11		-2.3925	-0.385	2.3925	0.385		-0.675	0.975	0.675	-0.975		-0.54	-0.66	0.54	0.66
34.47	-0.77	-0.165	0.77	0.165		-2.3925	-0.385	2.3925	0.385		-0.675	0.975	0.675	-0.975		-0.54	-0.66	0.54	0.66
34.5	-0.77	-0.165	0.77	0.165		-2.365	-0.385	2.365	0.385		-0.675	0.975	0.675	-0.975		-0.54	-0.66	0.54	0.66
34.53	-0.77	-0.165	0.77	0.165		-2.365	-0.385	2.365	0.385		-0.675	0.975	0.675	-0.975		-0.54	-0.66	0.54	0.66
34.56	-0.7425	-0.1925	0.7425	0.1925		-2.3375	-0.385	2.3375	0.385		-0.675	0.975	0.675	-0.975		-0.54	-0.66	0.54	0.66
34.59	-0.7425	-0.1925	0.7425	0.1925		-2.3375	-0.385	2.3375	0.385		-0.675	0.975	0.675	-0.975		-0.54	-0.66	0.54	0.66
34.62	-0.7425	-0.1925	0.7425	0.1925		-2.3375	-0.385	2.3375	0.385		-0.675	0.975	0.675	-0.975		-0.54	-0.66	0.54	0.66
34.65	-0.7425	-0.1925	0.7425	0.1925		-2.31	-0.4125	2.31	0.4125		-0.675	0.975	0.675	-0.975		-0.6	-0.63	0.6	0.63
34.68	-0.7425	-0.1925	0.7425	0.1925		-2.31	-0.4125	2.31	0.4125		-0.675	0.975	0.675	-0.975		-0.6	-0.63	0.6	0.63
34.71	-0.7425	-0.1925	0.7425	0.1925		-2.31	-0.4125	2.31	0.4125		-0.675	0.975	0.675	-0.975		-0.6	-0.63	0.6	0.63
34.74	-0.77	-0.1925	0.77	0.1925		-2.31	-0.4125	2.31	0.4125		-0.675	0.975	0.675	-0.975		-0.63	-0.51	0.63	0.51
34.77	-0.77	-0.1925	0.77	0.1925		-2.31	-0.4125	2.31	0.4125		-0.675	0.975	0.675	-0.975		-0.63	-0.51	0.63	0.51
34.8	-0.9075	-0.2475	0.9075	0.2475		-2.31	-0.4125	2.31	0.4125		-0.675	0.975	0.675	-0.975		-0.63	-0.51	0.63	0.51
34.83	-0.9075	-0.2475	0.9075	0.2475		-2.31	-0.4125	2.31	0.4125		-0.675	0.975	0.675	-0.975		-0.63	-0.36	0.63	0.36
34.86	-0.9075	-0.2475	0.9075	0.2475		-2.31	-0.4125	2.31	0.4125		-0.675	0.975	0.675	-0.975		-0.63	-0.36	0.63	0.36
34.89	-1.1275	-0.33	1.1275	0.33		-2.31	-0.4125	2.31	0.4125		-0.675	0.975	0.675	-0.975		-0.63	-0.36	0.63	0.36
34.92	-1.1275	-0.33	1.1275	0.33		-2.31	-0.4125	2.31	0.4125		-0.675	0.975	0.675	-0.975		-0.69	-0.33	0.69	0.33
34.95	-1.1275	-0.33	1.1275	0.33		-2.31	-0.4125	2.31	0.4125		-0.675	0.975	0.675	-0.975		-0.69	-0.33	0.69	0.33
34.98	-1.1825	-0.3575	1.1825	0.3575		-2.2825	-0.4125	2.2825	0.4125		-0.675	0.975	0.675	-0.975		-0.69	-0.33	0.69	0.33
35.01	-1.1825	-0.3575	1.1825	0.3575		-2.2825	-0.4125	2.2825	0.4125		-0.675	0.975	0.675	-0.975		-0.69	-0.33	0.69	0.33
35.04	-1.1825	-0.3575	1.1825	0.3575		-2.2825	-0.4125	2.2825	0.4125		-0.675	0.975	0.675	-0.975		-0.69	-0.33	0.69	0.33
35.07	-1.2925	-0.4125	1.2925	0.4125		-2.2825	-0.4125	2.2825	0.4125		-0.675	0.975	0.675	-0.975		-0.69	-0.33	0.69	0.33
35.1	-1.2925	-0.4125	1.2925	0.4125		-2.2825	-0.4125	2.2825	0.4125		-0.675	0.975	0.675	-0.975		-0.69	-0.33	0.69	0.33
35.13	-1.2925	-0.4125	1.2925	0.4125		-2.2825	-0.4125	2.2825	0.4125		-0.675	0.975	0.675	-0.975		-0.69	-0.33	0.69	0.33
35.16	-1.485	-0.4675	1.485	0.4675		-2.255	-0.4125	2.255	0.4125		-0.675	0.975	0.675	-0.975		-0.69	-0.33	0.69	0.33
35.19	-1.485	-0.4675	1.485	0.4675		-2.255	-0.4125	2.255	0.4125		-0.675	0.975	0.675	-0.975		-0.69	-0.36	0.69	0.36
35.22	-1.485	-0.4675	1.485	0.4675		-2.255	-0.4125	2.255	0.4125		-0.675	0.975	0.675	-0.975		-0.69	-0.36	0.69	0.36
35.25	-1.705	-0.4675	1.705	0.4675		-2.2275	-0.4125	2.2275	0.4125		-0.675	0.975	0.675	-0.975		-0.69	-0.36	0.69	0.36
35.28	-1.705	-0.4675	1.705	0.4675		-2.2275	-0.4125	2.2275	0.4125		-0.675	0.975	0.675	-0.975		-0.69	-0.39	0.69	0.39
35.31	-1.8425	-0.4675	1.8425	0.4675		-2.145	-0.4125	2.145	0.4125		-0.675	0.975	0.675	-0.975		-0.69	-0.39	0.69	0.39
35.34	-1.8425	-0.4675	1.8425	0.4675		-2.145	-0.4125	2.145	0.4125		-0.675	0.975	0.675	-0.975		-0.69	-0.39	0.69	0.39
35.37	-1.8425	-0.4675	1.8425	0.4675		-2.145	-0.4125	2.145	0.4125		-0.675	0.975	0.675	-0.975		-0.69	-0.42	0.69	0.42
35.4	-1.98	-0.4675	1.98	0.4675		-2.145	-0.4125	2.145	0.4125		-0.675	0.975	0.675	-0.975		-0.69	-0.42	0.69	0.42
35.43	-1.98	-0.4675	1.98	0.4675		-2.0625	-0.4125	2.0625	0.4125		-0.675	0.975	0.675	-0.975		-0.69	-0.42	0.69	0.42
35.46	-2.145	-0.44	2.145	0.44		-2.0625	-0.4125	2.0625	0.4125		-0.675	0.975	0.675	-0.975		-0.69	-0.42	0.69	0.42
35.49	-2.145	-0.44	2.145	0.44		-1.9525	-0.4125	1.9525	0.4125		-0.675	0.975	0.675	-0.975		-0.69	-0.42	0.69	0.42
35.52	-2.145	-0.44	2.145	0.44		-1.9525	-0.4125	1.9525	0.4125		-0.675	0.975	0.675	-0.975		-0.69	-0.42	0.69	0.42
35.55	-2.3375	-0.44	2.3375	0.44		-1.9525	-0.4125	1.9525	0.4125		-0.675	0.975	0.675	-0.975		-0.69	-0.42	0.69	0.42
35.58	-2.3375	-0.44	2.3375	0.44		-1.8975	-0.4125	1.8975	0.4125		-0.675	0.975	0.675	-0.975		-0.69	-0.42	0.69	0.42
35.61	-2.475	-0.4675	2.475	0.4675		-1.8975	-0.4125	1.8975	0.4125		-0.675	0.975	0.675	-0.975		-0.69	-0.42	0.69	0.42
35.64	-2.475	-0.4675	2.475	0.4675		-1.8975	-0.4125	1.8975	0.4125		-0.675	0.975	0.675	-0.975		-0.69	-0.42	0.69	0.42
35.67	-2.475	-0.4675	2.475	0.4675		-1.87	-0.385	1.87	0.385		-0.675	0.975	0.675	-0.975		-0.69	-0.42	0.69	0.42
35.7	-2.585	-0.44	2.585	0.44		-1.87	-0.385	1.87	0.385		-0.675	0.975	0.675	-0.975		-0.69	-0.42	0.69	0.42
35.73	-2.585	-0.44	2.585	0.44		-1.87	-0.385	1.87	0.385		-0.675	0.975	0.675	-0.975		-0.69	-0.42	0.69	0.42
35.76	-2.585	-0.44	2.585	0.44		-1.87	-0.385	1.87	0.385		-0.675	0.975	0.675	-0.975		-0.69	-0.42	0.69	0.42
35.79	-2.75	-0.44	2.75	0.44		-1.87	-0.385	1.87	0.385		-0.675	0.975	0.675	-0.975		-0.69	-0.42	0.69	0.42
35.82	-2.75	-0.44	2.75	0.44		-1.87	-0.385	1.87	0.385		-0.675	0.975	0.675	-0.975		-0.69	-0.42	0.69	0.42
35.85	-2.75	-0.44	2.75	0.44		-1.87	-0.385	1.87	0.385		-0.675	0.975	0.675	-0.975		-0.72	-0.42	0.72	0.42
35.88	-2.8325	-0.4675	2.8325	0.4675		-1.87	-0.385	1.87	0.385		-0.675	0.975	0.675	-0.975		-0.72	-0.42	0.72	0.42
35.91	-2.8325	-0.4675	2.8325	0.4675		-1.87	-0.385	1.87	0.385		-0.65	0.975	0.65	-0.975		-0.72	-0.42	0.72	0.42
35.94	-2.8325	-0.4675	2.8325	0.4675		-1.87	-0.385	1.87	0.385		-0.65	0.975	0.65	-0.975		-0.75	-0.39	0.75	0.39
35.97	-2.915	-0.4675	2.915	0.4675		-1.87	-0.385	1.87	0.385		-0.65	0.975	0.65	-0.975		-0.75	-0.39	0.75	0.39
36	-2.915	-0.4675	2.915	0.4675		-1.8975	-0.385	1.8975	0.385		-0.575	0.975	0.575	-0.975		-0.75	-0.39	0.75	0.39
36.03	-2.915	-0.4675	2.915	0.4675		-1.8975	-0.385	1.8975	0.385		-0.575	0.975	0.575	-0.975		-0.78	-0.39	0.78	0.39
36.06	-2.915	-0.44	2.915	0.44		-1.8975	-0.385	1.8975	0.385		-0.575	0.975	0.575	-0.975		-0.78	-0.39	0.78	0.39
36.09	-2.915	-0.44	2.915	0.44		-1.8975	-0.4125	1.8975	0.4125		-0.55	1	0.55	-1		-0.78	-0.39	0.78	0.39
36.12	-2.86	-0.4125	2.86	0.4125		-1.8975	-0.4125	1.8975	0.4125		-0.55	1	0.55	-1		-0.81	-0.36	0.81	0.36
36.15	-2.86	-0.4125	2.86	0.4125		-1.8975	-0.4125	1.8975	0.4125		-0.55	1	0.55	-1		-0.81	-0.36	0.81	0.36
36.18	-2.86	-0.4125	2.86	0.4125		-1.925	-0.4125	1.925	0.4125		-0.475	1	0.475	-1		-0.81	-0.36	0.81	0.36
36.21	-2.6125	-0.385	2.6125	0.385		-1.925	-0.4125	1.925	0.4125		-0.475	1	0.475	-1		-0.84	-0.36	0.84	0.36
36.24	-2.6125	-0.385	2.6125	0.385		-1.925	-0.4125	1.925	0.4125		-0.475	1	0.475	-1		-0.84	-0.36	0.84	0.36
36.27	-2.6125	-0.385	2.6125	0.385		-1.925	-0.4125	1.925	0.4125		-0.4	1.025	0.4	-1.025		-0.84	-0.36	0.84	0.36
36.3	-2.145	-0.33	2.145	0.33		-1.925	-0.4125	1.925	0.4125		-0.4	1.025	0.4	-1.025		-0.84	-0.36	0.84	0.36
36.33	-2.145	-0.33	2.145	0.33		-1.925	-0.4125	1.925	0.4125		-0.325	1.075	0.325	-1.075		-0.84	-0.36	0.84	0.36
36.36	-2.145	-0.33	2.145	0.33		-1.925	-0.4125	1.925	0.4125		-0.325	1.075	0.325	-1.075		-0.84	-0.36	0.84	0.36
36.39	-1.76	-0.33	1.76	0.33		-1.925	-0.4125	1.925	0.4125		-0.325	1.075	0.325	-1.075		-0.81	-0.36	0.81	0.36
36.42	-1.76	-0.33	1.76	0.33		-1.925	-0.4125	1.925	0.4125		-0.25	1.1	0.25	-1.1		-0.81	-0.36	0.81	0.36
36.45	-1.76	-0.33	1.76	0.33		-1.9525	-0.44	1.9525	0.44		-0.25	1.1	0.25	-1.1		-0.81	-0.36	0.81	0.36
36.48	-1.5125	-0.33	1.5125	0.33		-1.9525	-0.44	1.9525	0.44		-0.25	1.1	0.25	-1.1		-0.81	-0.36	0.81	0.36
36.51	-1.5125	-0.33	1.5125	0.33		-1.9525	-0.44	1.9525	0.44		-0.25	1.1	0.25	-1.1		-0.81	-0.36	0.81	0.36
36.54	-1.5125	-0.33	1.5125	0.33		-2.0075	-0.4675	2.0075	0.4675		-0.25	1.1	0.25	-1.1		-0.81	-0.36	0.81	0.36
36.57	-1.4575	-0.33	1.4575	0.33		-2.0075	-0.4675	2.0075	0.4675		-0.25	1.1	0.25	-1.1		-0.81	-0.36	0.81	0.36
36.6	-1.4575	-0.33	1.4575	0.33		-2.09	-0.495	2.09	0.495		-0.25	1.1	0.25	-1.1		-0.81	-0.36	0.81	0.36
36.63	-1.4575	-0.33	1.4575	0.33		-2.09	-0.495	2.09	0.495		-0.25	1.1	0.25	-1.1		-0.78	-0.39	0.78	0.39
36.66	-1.4575	-0.33	1.4575	0.33		-2.09	-0.495	2.09	0.495		-0.25	1.1	0.25	-1.1		-0.78	-0.39	0.78	0.39
36.69	-1.4575	-0.33	1.4575	0.33		-2.2	-0.5775	2.2	0.5775		-0.25	1.1	0.25	-1.1		-0.78	-0.39	0.78	0.39
36.72	-1.4575	-0.33	1.4575	0.33		-2.2	-0.5775	2.2	0.5775		-0.25	1.1	0.25	-1.1		-0.78	-0.39	0.78	0.39
36.75	-1.43	-0.3575	1.43	0.3575		-2.2	-0.5775	2.2	0.5775		-0.25	1.1	0.25	-1.1		-0.78	-0.39	0.78	0.39
36.78	-1.43	-0.3575	1.43	0.3575		-2.2825	-0.66	2.2825	0.66		-0.25	1.1	0.25	-1.1		-0.78	-0.39	0.78	0.39
36.81	-1.43	-0.3575	1.43	0.3575		-2.2825	-0.66	2.2825	0.66		-0.25	1.1	0.25	-1.1		-0.78	-0.39	0.78	0.39
36.84	-1.43	-0.3575	1.43	0.3575		-2.2825	-0.66	2.2825	0.66		-0.25	1.1	0.25	-1.1		-0.78	-0.39	0.78	0.39
36.87	-1.43	-0.3575	1.43	0.3575		-2.3375	-0.715	2.3375	0.715		-0.25	1.1	0.25	-1.1		-0.78	-0.39	0.78	0.39
36.9	-1.4575	-0.3575	1.4575	0.3575		-2.3375	-0.715	2.3375	0.715		-0.25	1.1	0.25	-1.1		-0.78	-0.39	0.78	0.39
36.93	-1.4575	-0.3575	1.4575	0.3575		-2.3375	-0.715	2.3375	0.715		-0.25	1.1	0.25	-1.1		-0.78	-0.39	0.78	0.39
36.96	-1.4575	-0.3575	1.4575	0.3575		-2.3925	-0.715	2.3925	0.715		-0.25	1.1	0.25	-1.1		-0.78	-0.45	0.78	0.45
36.99	-1.54	-0.3575	1.54	0.3575		-2.3925	-0.715	2.3925	0.715		-0.25	1.1	0.25	-1.1		-0.78	-0.45	0.78	0.45
37.02	-1.54	-0.3575	1.54	0.3575		-2.3925	-0.715	2.3925	0.715		-0.25	1.125	0.25	-1.125		-0.78	-0.45	0.78	0.45
37.05	-1.54	-0.3575	1.54	0.3575		-2.475	-0.7425	2.475	0.7425		-0.25	1.125	0.25	-1.125		-0.81	-0.51	0.81	0.51
37.08	-1.595	-0.385	1.595	0.385		-2.475	-0.7425	2.475	0.7425		-0.25	1.125	0.25	-1.125		-0.81	-0.51	0.81	0.51
37.11	-1.595	-0.385	1.595	0.385		-2.53	-0.7975	2.53	0.7975		-0.25	1.125	0.25	-1.125		-0.81	-0.51	0.81	0.51
37.14	-1.595	-0.385	1.595	0.385		-2.53	-0.7975	2.53	0.7975		-0.25	1.125	0.25	-1.125		-0.78	-0.54	0.78	0.54
37.17	-1.6225	-0.385	1.6225	0.385		-2.53	-0.7975	2.53	0.7975		-0.25	1.125	0.25	-1.125		-0.78	-0.54	0.78	0.54
37.2	-1.6225	-0.385	1.6225	0.385		-2.6125	-0.825	2.6125	0.825		-0.25	1.125	0.25	-1.125		-0.78	-0.54	0.78	0.54
37.23	-1.6225	-0.385	1.6225	0.385		-2.6125	-0.825	2.6125	0.825		-0.25	1.125	0.25	-1.125		-0.75	-0.54	0.75	0.54
37.26	-1.6775	-0.4125	1.6775	0.4125		-2.6125	-0.825	2.6125	0.825		-0.275	1.125	0.275	-1.125		-0.75	-0.54	0.75	0.54
37.29	-1.6775	-0.4125	1.6775	0.4125		-2.6675	-0.825	2.6675	0.825		-0.275	1.125	0.275	-1.125		-0.75	-0.54	0.75	0.54
37.32	-1.6775	-0.4125	1.6775	0.4125		-2.6675	-0.825	2.6675	0.825		-0.275	1.125	0.275	-1.125		-0.66	-0.54	0.66	0.54
37.35	-1.6775	-0.4125	1.6775	0.4125		-2.6675	-0.825	2.6675	0.825		-0.275	1.15	0.275	-1.15		-0.66	-0.54	0.66	0.54
37.38	-1.6775	-0.4125	1.6775	0.4125		-2.7225	-0.825	2.7225	0.825		-0.275	1.15	0.275	-1.15		-0.66	-0.54	0.66	0.54
37.41	-1.65	-0.4125	1.65	0.4125		-2.7225	-0.825	2.7225	0.825		-0.275	1.15	0.275	-1.15		-0.66	-0.54	0.66	0.54
37.44	-1.65	-0.4125	1.65	0.4125		-2.7225	-0.825	2.7225	0.825		-0.275	1.15	0.275	-1.15		-0.66	-0.54	0.66	0.54
37.47	-1.65	-0.4125	1.65	0.4125		-2.805	-0.825	2.805	0.825		-0.275	1.15	0.275	-1.15		-0.63	-0.54	0.63	0.54
37.5	-1.595	-0.44	1.595	0.44		-2.805	-0.825	2.805	0.825		-0.275	1.15	0.275	-1.15		-0.63	-0.54	0.63	0.54
37.53	-1.595	-0.44	1.595	0.44		-2.805	-0.825	2.805	0.825		-0.275	1.15	0.275	-1.15		-0.63	-0.54	0.63	0.54
37.56	-1.595	-0.44	1.595	0.44		-2.8325	-0.7975	2.8325	0.7975		-0.275	1.15	0.275	-1.15		-0.63	-0.54	0.63	0.54
37.59	-1.54	-0.44	1.54	0.44		-2.8325	-0.7975	2.8325	0.7975		-0.275	1.15	0.275	-1.15		-0.63	-0.54	0.63	0.54
37.62	-1.54	-0.44	1.54	0.44		-2.8325	-0.7975	2.8325	0.7975		-0.275	1.15	0.275	-1.15		-0.63	-0.54	0.63	0.54
37.65	-1.54	-0.44	1.54	0.44		-2.8325	-0.7975	2.8325	0.7975		-0.275	1.15	0.275	-1.15		-0.63	-0.54	0.63	0.54
37.68	-1.4575	-0.4675	1.4575	0.4675		-2.8325	-0.7975	2.8325	0.7975		-0.275	1.15	0.275	-1.15		-0.63	-0.54	0.63	0.54
37.71	-1.4575	-0.4675	1.4575	0.4675		-2.8325	-0.7425	2.8325	0.7425		-0.275	1.15	0.275	-1.15		-0.63	-0.54	0.63	0.54
37.74	-1.4575	-0.4675	1.4575	0.4675		-2.8325	-0.7425	2.8325	0.7425		-0.275	1.15	0.275	-1.15		-0.63	-0.51	0.63	0.51
37.77	-1.4025	-0.4675	1.4025	0.4675		-2.8325	-0.7425	2.8325	0.7425		-0.275	1.15	0.275	-1.15		-0.63	-0.51	0.63	0.51
37.8	-1.4025	-0.4675	1.4025	0.4675		-2.805	-0.6325	2.805	0.6325		-0.275	1.15	0.275	-1.15		-0.45	-0.36	0.45	0.36
37.83	-1.375	-0.44	1.375	0.44		-2.805	-0.6325	2.805	0.6325		-0.275	1.15	0.275	-1.15		-0.45	-0.36	0.45	0.36
37.86	-1.375	-0.44	1.375	0.44		-2.805	-0.6325	2.805	0.6325		-0.275	1.15	0.275	-1.15		-0.45	-0.36	0.45	0.36
37.89	-1.375	-0.44	1.375	0.44		-2.7775	-0.495	2.7775	0.495		-0.275	1.15	0.275	-1.15		-0.33	-0.27	0.33	0.27
37.92	-1.2925	-0.44	1.2925	0.44		-2.7775	-0.495	2.7775	0.495		-0.275	1.15	0.275	-1.15		-0.33	-0.27	0.33	0.27
37.95	-1.2925	-0.44	1.2925	0.44		-2.7775	-0.495	2.7775	0.495		-0.275	1.15	0.275	-1.15		-0.33	-0.27	0.33	0.27
37.98	-1.2925	-0.44	1.2925	0.44		-2.75	-0.3575	2.75	0.3575		-0.275	1.15	0.275	-1.15		-0.06	-0.15	0.06	0.15
38.01	-1.2375	-0.4125	1.2375	0.4125		-2.75	-0.3575	2.75	0.3575		-0.275	1.15	0.275	-1.15		-0.06	-0.15	0.06	0.15
38.04	-1.2375	-0.4125	1.2375	0.4125		-2.75	-0.3575	2.75	0.3575		-0.275	1.15	0.275	-1.15		-0.06	-0.15	0.06	0.15
38.07	-1.2375	-0.4125	1.2375	0.4125		-2.75	-0.33	2.75	0.33		-0.275	1.15	0.275	-1.15		0.06	-0.09	-0.06	0.09
38.1	-1.21	-0.4125	1.21	0.4125		-2.75	-0.33	2.75	0.33		-0.275	1.15	0.275	-1.15		0.06	-0.09	-0.06	0.09
38.13	-1.21	-0.4125	1.21	0.4125		-2.75	-0.33	2.75	0.33		-0.275	1.15	0.275	-1.15		0.06	-0.09	-0.06	0.09
38.16	-1.2375	-0.4125	1.2375	0.4125		-2.7775	-0.33	2.7775	0.33		-0.275	1.15	0.275	-1.15		0.09	-0.09	-0.09	0.09
38.19	-1.2375	-0.4125	1.2375	0.4125		-2.7775	-0.33	2.7775	0.33		-0.275	1.15	0.275	-1.15		0.09	-0.09	-0.09	0.09
38.22	-1.2375	-0.4125	1.2375	0.4125		-2.8325	-0.2475	2.8325	0.2475		-0.275	1.15	0.275	-1.15		0.09	-0.09	-0.09	0.09
38.25	-1.32	-0.44	1.32	0.44		-2.8325	-0.2475	2.8325	0.2475		-0.275	1.15	0.275	-1.15		0.09	-0.09	-0.09	0.09
38.28	-1.32	-0.44	1.32	0.44		-2.8325	-0.2475	2.8325	0.2475		-0.275	1.15	0.275	-1.15		0.09	-0.09	-0.09	0.09
38.31	-1.32	-0.44	1.32	0.44		-2.915	-0.165	2.915	0.165		-0.275	1.15	0.275	-1.15		0.12	-0.12	-0.12	0.12
38.34	-1.485	-0.495	1.485	0.495		-2.915	-0.165	2.915	0.165		-0.275	1.15	0.275	-1.15		0.12	-0.12	-0.12	0.12
38.37	-1.485	-0.495	1.485	0.495		-2.9425	-0.1375	2.9425	0.1375		-0.275	1.15	0.275	-1.15		0.12	-0.12	-0.12	0.12
38.4	-1.65	-0.495	1.65	0.495		-2.9425	-0.1375	2.9425	0.1375		-0.275	1.15	0.275	-1.15		0.12	-0.12	-0.12	0.12
38.43	-1.65	-0.495	1.65	0.495		-2.9425	-0.1375	2.9425	0.1375		-0.275	1.15	0.275	-1.15		0.12	-0.12	-0.12	0.12
38.46	-1.7875	-0.495	1.7875	0.495		-2.9425	-0.1375	2.9425	0.1375		-0.275	1.15	0.275	-1.15		0.12	-0.12	-0.12	0.12
38.49	-1.7875	-0.495	1.7875	0.495		-2.9425	-0.11	2.9425	0.11		-0.275	1.15	0.275	-1.15		0.06	-0.15	-0.06	0.15
38.52	-1.7875	-0.495	1.7875	0.495		-2.9425	-0.11	2.9425	0.11		-0.275	1.15	0.275	-1.15		0.06	-0.15	-0.06	0.15
38.55	-1.9525	-0.495	1.9525	0.495		-2.9425	-0.0825	2.9425	0.0825		-0.275	1.15	0.275	-1.15		0.06	-0.15	-0.06	0.15
38.58	-1.9525	-0.495	1.9525	0.495		-2.9425	-0.0825	2.9425	0.0825		-0.275	1.15	0.275	-1.15		0.06	-0.15	-0.06	0.15
38.61	-2.09	-0.495	2.09	0.495		-2.9425	-0.0825	2.9425	0.0825		-0.275	1.15	0.275	-1.15		0.06	-0.15	-0.06	0.15
38.64	-2.09	-0.495	2.09	0.495		-2.915	-0.055	2.915	0.055		-0.275	1.15	0.275	-1.15		0.03	-0.15	-0.03	0.15
38.67	-2.09	-0.495	2.09	0.495		-2.915	-0.055	2.915	0.055		-0.275	1.15	0.275	-1.15		0.03	-0.15	-0.03	0.15
38.7	-2.255	-0.495	2.255	0.495		-2.915	-0.055	2.915	0.055		-0.275	1.15	0.275	-1.15		0.03	-0.15	-0.03	0.15
38.73	-2.255	-0.495	2.255	0.495		-2.8875	0.0275	2.8875	-0.0275		-0.275	1.15	0.275	-1.15		0.03	-0.18	-0.03	0.18
38.76	-2.255	-0.495	2.255	0.495		-2.8875	0.0275	2.8875	-0.0275		-0.275	1.15	0.275	-1.15		0.03	-0.18	-0.03	0.18
38.79	-2.365	-0.495	2.365	0.495		-2.8875	0.0275	2.8875	-0.0275		-0.275	1.15	0.275	-1.15		0.03	-0.18	-0.03	0.18
38.82	-2.365	-0.495	2.365	0.495		-2.8325	0.11	2.8325	-0.11		-0.275	1.15	0.275	-1.15		0.03	-0.18	-0.03	0.18
38.85	-2.365	-0.495	2.365	0.495		-2.8325	0.11	2.8325	-0.11		-0.25	1.15	0.25	-1.15		0.03	-0.18	-0.03	0.18
38.88	-2.4475	-0.495	2.4475	0.495		-2.7775	0.1375	2.7775	-0.1375		-0.25	1.15	0.25	-1.15		0.03	-0.18	-0.03	0.18
38.91	-2.4475	-0.495	2.4475	0.495		-2.7775	0.1375	2.7775	-0.1375		-0.225	1.15	0.225	-1.15		0	-0.21	0	0.21
38.94	-2.4475	-0.495	2.4475	0.495		-2.7775	0.1375	2.7775	-0.1375		-0.225	1.15	0.225	-1.15		0	-0.21	0	0.21
38.97	-2.5025	-0.5225	2.5025	0.5225		-2.695	0.165	2.695	-0.165		-0.225	1.15	0.225	-1.15		0	-0.21	0	0.21
39	-2.5025	-0.5225	2.5025	0.5225		-2.695	0.165	2.695	-0.165		-0.175	1.15	0.175	-1.15		-0.06	-0.24	0.06	0.24
39.03	-2.53	-0.5225	2.53	0.5225		-2.695	0.165	2.695	-0.165		-0.175	1.15	0.175	-1.15		-0.06	-0.24	0.06	0.24
39.06	-2.53	-0.5225	2.53	0.5225		-2.585	0.22	2.585	-0.22		-0.175	1.15	0.175	-1.15		-0.06	-0.24	0.06	0.24
39.09	-2.53	-0.5225	2.53	0.5225		-2.585	0.22	2.585	-0.22		-0.175	1.15	0.175	-1.15		-0.09	-0.24	0.09	0.24
39.12	-2.585	-0.55	2.585	0.55		-2.585	0.22	2.585	-0.22		-0.175	1.15	0.175	-1.15		-0.09	-0.24	0.09	0.24
39.15	-2.585	-0.55	2.585	0.55		-2.4475	0.275	2.4475	-0.275		-0.175	1.15	0.175	-1.15		-0.18	-0.3	0.18	0.3
39.18	-2.585	-0.55	2.585	0.55		-2.4475	0.275	2.4475	-0.275		-0.15	1.15	0.15	-1.15		-0.18	-0.3	0.18	0.3
39.21	-2.6675	-0.55	2.6675	0.55		-2.4475	0.275	2.4475	-0.275		-0.15	1.15	0.15	-1.15		-0.18	-0.3	0.18	0.3
39.24	-2.6675	-0.55	2.6675	0.55		-2.31	0.3575	2.31	-0.3575		-0.15	1.15	0.15	-1.15		-0.24	-0.33	0.24	0.33
39.27	-2.6675	-0.55	2.6675	0.55		-2.31	0.3575	2.31	-0.3575		-0.15	1.15	0.15	-1.15		-0.24	-0.33	0.24	0.33
39.3	-2.7775	-0.605	2.7775	0.605		-2.31	0.3575	2.31	-0.3575		-0.15	1.15	0.15	-1.15		-0.24	-0.33	0.24	0.33
39.33	-2.7775	-0.605	2.7775	0.605		-2.1725	0.44	2.1725	-0.44		-0.15	1.15	0.15	-1.15		-0.27	-0.36	0.27	0.36
39.36	-2.86	-0.66	2.86	0.66		-2.1725	0.44	2.1725	-0.44		-0.15	1.15	0.15	-1.15		-0.27	-0.36	0.27	0.36
39.39	-2.86	-0.66	2.86	0.66		-2.035	0.5225	2.035	-0.5225		-0.15	1.15	0.15	-1.15		-0.27	-0.36	0.27	0.36
39.42	-2.86	-0.66	2.86	0.66		-2.035	0.5225	2.035	-0.5225		-0.15	1.15	0.15	-1.15		-0.36	-0.42	0.36	0.42
39.45	-2.86	-0.66	2.86	0.66		-2.035	0.5225	2.035	-0.5225		-0.15	1.15	0.15	-1.15		-0.36	-0.42	0.36	0.42
39.48	-2.86	-0.66	2.86	0.66		-2.0075	0.5225	2.0075	-0.5225		-0.15	1.15	0.15	-1.15		-0.39	-0.42	0.39	0.42
39.51	-2.86	-0.715	2.86	0.715		-2.0075	0.5225	2.0075	-0.5225		-0.125	1.15	0.125	-1.15		-0.39	-0.42	0.39	0.42
39.54	-2.86	-0.715	2.86	0.715		-2.0075	0.5225	2.0075	-0.5225		-0.125	1.15	0.125	-1.15		-0.39	-0.42	0.39	0.42
39.57	-2.86	-0.715	2.86	0.715		-2.0075	0.5225	2.0075	-0.5225		-0.125	1.15	0.125	-1.15		-0.39	-0.42	0.39	0.42
39.6	-2.8875	-0.77	2.8875	0.77		-2.0075	0.5225	2.0075	-0.5225		-0.075	1.15	0.075	-1.15		-0.39	-0.42	0.39	0.42
39.63	-2.8875	-0.77	2.8875	0.77		-2.0075	0.5225	2.0075	-0.5225		-0.075	1.15	0.075	-1.15		-0.39	-0.42	0.39	0.42
39.66	-2.8875	-0.7975	2.8875	0.7975		-2.0075	0.5225	2.0075	-0.5225		-0.075	1.15	0.075	-1.15		-0.42	-0.42	0.42	0.42
39.69	-2.8875	-0.7975	2.8875	0.7975		-2.0075	0.5225	2.0075	-0.5225		-0.05	1.15	0.05	-1.15		-0.42	-0.42	0.42	0.42
39.72	-2.8875	-0.7975	2.8875	0.7975		-2.0075	0.5225	2.0075	-0.5225		-0.05	1.15	0.05	-1.15		-0.42	-0.42	0.42	0.42
39.75	-2.8875	-0.7975	2.8875	0.7975		-2.0075	0.495	2.0075	-0.495		-0.05	1.15	0.05	-1.15		-0.42	-0.42	0.42	0.42
39.78	-2.8875	-0.7975	2.8875	0.7975		-2.0075	0.495	2.0075	-0.495		-0.05	1.175	0.05	-1.175		-0.42	-0.42	0.42	0.42
39.81	-2.8875	-0.7975	2.8875	0.7975		-2.0075	0.495	2.0075	-0.495		-0.05	1.175	0.05	-1.175		-0.42	-0.42	0.42	0.42
39.84	-2.86	-0.825	2.86	0.825		-2.0625	0.4125	2.0625	-0.4125		-0.05	1.175	0.05	-1.175		-0.42	-0.42	0.42	0.42
39.87	-2.86	-0.825	2.86	0.825		-2.0625	0.4125	2.0625	-0.4125		-0.05	1.175	0.05	-1.175		-0.42	-0.42	0.42	0.42
39.9	-2.86	-0.825	2.86	0.825		-2.09	0.3025	2.09	-0.3025		-0.05	1.175	0.05	-1.175		-0.42	-0.42	0.42	0.42
39.93	-2.8325	-0.8525	2.8325	0.8525		-2.09	0.3025	2.09	-0.3025		-0.05	1.175	0.05	-1.175		-0.42	-0.42	0.42	0.42
39.96	-2.8325	-0.8525	2.8325	0.8525		-2.09	0.3025	2.09	-0.3025		-0.05	1.175	0.05	-1.175		-0.42	-0.42	0.42	0.42
39.99	-2.805	-0.88	2.805	0.88		-2.0625	0.2475	2.0625	-0.2475		-0.05	1.175	0.05	-1.175		-0.42	-0.42	0.42	0.42
40.02	-2.805	-0.88	2.805	0.88		-2.0625	0.2475	2.0625	-0.2475		-0.05	1.175	0.05	-1.175		-0.42	-0.42	0.42	0.42
40.05	-2.805	-0.88	2.805	0.88		-2.0625	0.2475	2.0625	-0.2475		-0.05	1.175	0.05	-1.175		-0.42	-0.42	0.42	0.42
40.08	-2.805	-0.935	2.805	0.935		-2.0625	0.2475	2.0625	-0.2475		-0.05	1.175	0.05	-1.175		-0.42	-0.42	0.42	0.42
40.11	-2.805	-0.935	2.805	0.935		-2.0625	0.2475	2.0625	-0.2475		-0.05	1.175	0.05	-1.175		-0.42	-0.42	0.42	0.42
40.14	-2.805	-0.935	2.805	0.935		-2.0625	0.2475	2.0625	-0.2475		-0.05	1.175	0.05	-1.175		-0.42	-0.42	0.42	0.42
40.17	-2.8325	-1.045	2.8325	1.045		-2.0075	0.22	2.0075	-0.22		-0.05	1.175	0.05	-1.175		-0.42	-0.42	0.42	0.42
40.2	-2.8325	-1.045	2.8325	1.045		-2.0075	0.22	2.0075	-0.22		-0.025	1.175	0.025	-1.175		-0.42	-0.42	0.42	0.42
40.23	-2.8325	-1.045	2.8325	1.045		-2.0075	0.22	2.0075	-0.22		-0.025	1.175	0.025	-1.175		-0.42	-0.42	0.42	0.42
40.26	-2.8325	-1.155	2.8325	1.155		-1.925	0.165	1.925	-0.165		-0.025	1.175	0.025	-1.175		-0.42	-0.42	0.42	0.42
40.29	-2.8325	-1.155	2.8325	1.155		-1.925	0.165	1.925	-0.165		-0.025	1.175	0.025	-1.175		-0.42	-0.42	0.42	0.42
40.32	-2.8325	-1.155	2.8325	1.155		-1.925	0.11	1.925	-0.11		-0.025	1.175	0.025	-1.175		-0.42	-0.42	0.42	0.42
40.35	-2.805	-1.21	2.805	1.21		-1.925	0.11	1.925	-0.11		-0.025	1.2	0.025	-1.2		-0.42	-0.42	0.42	0.42
40.38	-2.805	-1.21	2.805	1.21		-1.925	0.11	1.925	-0.11		-0.025	1.2	0.025	-1.2		-0.42	-0.42	0.42	0.42
40.41	-2.805	-1.21	2.805	1.21		-1.9525	0.055	1.9525	-0.055		-0.025	1.2	0.025	-1.2		-0.42	-0.42	0.42	0.42
40.44	-2.75	-1.2375	2.75	1.2375		-1.9525	0.055	1.9525	-0.055		0	1.25	0	-1.25		-0.42	-0.42	0.42	0.42
40.47	-2.75	-1.2375	2.75	1.2375		-1.9525	0.055	1.9525	-0.055		0	1.25	0	-1.25		-0.42	-0.42	0.42	0.42
40.5	-2.75	-1.2375	2.75	1.2375		-1.98	0.0275	1.98	-0.0275		0	1.25	0	-1.25		-0.42	-0.42	0.42	0.42
40.53	-2.695	-1.2925	2.695	1.2925		-1.98	0.0275	1.98	-0.0275		0	1.3	0	-1.3		-0.42	-0.42	0.42	0.42
40.56	-2.695	-1.2925	2.695	1.2925		-1.98	0.0275	1.98	-0.0275		0	1.3	0	-1.3		-0.42	-0.42	0.42	0.42
40.59	-2.6675	-1.32	2.6675	1.32		-2.035	-0.055	2.035	0.055		0	1.3	0	-1.3		-0.39	-0.42	0.39	0.42
40.62	-2.6675	-1.32	2.6675	1.32		-2.035	-0.055	2.035	0.055		0	1.3	0	-1.3		-0.39	-0.42	0.39	0.42
40.65	-2.6675	-1.32	2.6675	1.32		-2.035	-0.055	2.035	0.055		0	1.3	0	-1.3		-0.39	-0.42	0.39	0.42
40.68	-2.6125	-1.32	2.6125	1.32		-2.145	-0.1375	2.145	0.1375		0	1.3	0	-1.3		-0.39	-0.42	0.39	0.42
40.71	-2.6125	-1.32	2.6125	1.32		-2.145	-0.1375	2.145	0.1375		0	1.3	0	-1.3		-0.39	-0.42	0.39	0.42
40.74	-2.6125	-1.32	2.6125	1.32		-2.255	-0.1925	2.255	0.1925		0	1.3	0	-1.3		-0.39	-0.42	0.39	0.42
40.77	-2.585	-1.2925	2.585	1.2925		-2.255	-0.1925	2.255	0.1925		0	1.3	0	-1.3		-0.39	-0.42	0.39	0.42
40.8	-2.585	-1.2925	2.585	1.2925		-2.255	-0.1925	2.255	0.1925		0	1.3	0	-1.3		-0.39	-0.42	0.39	0.42
40.83	-2.585	-1.2925	2.585	1.2925		-2.3375	-0.2475	2.3375	0.2475		0	1.3	0	-1.3		-0.39	-0.42	0.39	0.42
40.86	-2.5025	-1.1825	2.5025	1.1825		-2.3375	-0.2475	2.3375	0.2475		0	1.3	0	-1.3		-0.39	-0.42	0.39	0.42
40.89	-2.5025	-1.1825	2.5025	1.1825		-2.3375	-0.2475	2.3375	0.2475		0	1.3	0	-1.3		-0.39	-0.42	0.39	0.42
40.92	-2.5025	-1.1825	2.5025	1.1825		-2.3375	-0.2475	2.3375	0.2475		0	1.3	0	-1.3		-0.39	-0.42	0.39	0.42
40.95	-2.4475	-1.0175	2.4475	1.0175		-2.42	-0.3025	2.42	0.3025		0	1.3	0	-1.3		-0.39	-0.42	0.39	0.42
40.98	-2.4475	-1.0175	2.4475	1.0175		-2.42	-0.3025	2.42	0.3025		0	1.3	0	-1.3		-0.39	-0.42	0.39	0.42
41.01	-2.4475	-1.0175	2.4475	1.0175		-2.5575	-0.3575	2.5575	0.3575		-0.025	1.3	0.025	-1.3		-0.39	-0.42	0.39	0.42
41.04	-2.42	-0.8525	2.42	0.8525		-2.5575	-0.3575	2.5575	0.3575		-0.025	1.3	0.025	-1.3		-0.39	-0.42	0.39	0.42
41.07	-2.42	-0.8525	2.42	0.8525		-2.5575	-0.3575	2.5575	0.3575		-0.025	1.3	0.025	-1.3		-0.39	-0.42	0.39	0.42
41.1	-2.365	-0.77	2.365	0.77		-2.6675	-0.4125	2.6675	0.4125		-0.1	1.3	0.1	-1.3		-0.39	-0.42	0.39	0.42
41.13	-2.365	-0.77	2.365	0.77		-2.6675	-0.4125	2.6675	0.4125		-0.1	1.3	0.1	-1.3		-0.39	-0.42	0.39	0.42
41.16	-2.365	-0.77	2.365	0.77		-2.6675	-0.4125	2.6675	0.4125		-0.175	1.325	0.175	-1.325		-0.39	-0.42	0.39	0.42
41.19	-2.3375	-0.7425	2.3375	0.7425		-2.75	-0.4125	2.75	0.4125		-0.175	1.325	0.175	-1.325		-0.39	-0.42	0.39	0.42
41.22	-2.3375	-0.7425	2.3375	0.7425		-2.75	-0.4125	2.75	0.4125		-0.175	1.325	0.175	-1.325		-0.39	-0.42	0.39	0.42
41.25	-2.3375	-0.7425	2.3375	0.7425		-2.805	-0.44	2.805	0.44		-0.275	1.325	0.275	-1.325		-0.39	-0.42	0.39	0.42
41.28	-2.255	-0.6875	2.255	0.6875		-2.805	-0.44	2.805	0.44		-0.275	1.325	0.275	-1.325		-0.39	-0.42	0.39	0.42
41.31	-2.255	-0.6875	2.255	0.6875		-2.805	-0.44	2.805	0.44		-0.275	1.325	0.275	-1.325		-0.39	-0.42	0.39	0.42
41.34	-2.255	-0.6875	2.255	0.6875		-2.805	-0.44	2.805	0.44		-0.325	1.35	0.325	-1.35		-0.39	-0.42	0.39	0.42
41.37	-2.1725	-0.5775	2.1725	0.5775		-2.86	-0.495	2.86	0.495		-0.325	1.35	0.325	-1.35		-0.39	-0.42	0.39	0.42
41.4	-2.1725	-0.5775	2.1725	0.5775		-2.86	-0.495	2.86	0.495		-0.325	1.35	0.325	-1.35		-0.39	-0.42	0.39	0.42
41.43	-2.1175	-0.495	2.1175	0.495		-2.97	-0.55	2.97	0.55		-0.375	1.375	0.375	-1.375		-0.39	-0.42	0.39	0.42
41.46	-2.1175	-0.495	2.1175	0.495		-2.97	-0.55	2.97	0.55		-0.375	1.375	0.375	-1.375		-0.39	-0.42	0.39	0.42
41.49	-2.1175	-0.495	2.1175	0.495		-2.97	-0.55	2.97	0.55		-0.375	1.375	0.375	-1.375		-0.39	-0.42	0.39	0.42
41.52	-2.09	-0.44	2.09	0.44		-2.97	-0.55	2.97	0.55		-0.375	1.4	0.375	-1.4		-0.39	-0.42	0.39	0.42
41.55	-2.09	-0.44	2.09	0.44		-2.9975	-0.5775	2.9975	0.5775		-0.375	1.4	0.375	-1.4		-0.39	-0.42	0.39	0.42
41.58	-2.09	-0.44	2.09	0.44		-2.9975	-0.5775	2.9975	0.5775		-0.375	1.4	0.375	-1.4		-0.39	-0.42	0.39	0.42
41.61	-2.035	-0.385	2.035	0.385		-2.9975	-0.5775	2.9975	0.5775		-0.4	1.425	0.4	-1.425		-0.39	-0.42	0.39	0.42
41.64	-2.035	-0.385	2.035	0.385		-2.9975	-0.5775	2.9975	0.5775		-0.4	1.425	0.4	-1.425		-0.39	-0.42	0.39	0.42
41.67	-2.035	-0.385	2.035	0.385		-2.9975	-0.5775	2.9975	0.5775		-0.4	1.425	0.4	-1.425		-0.39	-0.42	0.39	0.42
41.7	-2.0075	-0.33	2.0075	0.33		-2.9975	-0.6325	2.9975	0.6325		-0.425	1.425	0.425	-1.425		-0.39	-0.42	0.39	0.42
41.73	-2.0075	-0.33	2.0075	0.33		-2.9975	-0.6325	2.9975	0.6325		-0.425	1.425	0.425	-1.425		-0.39	-0.42	0.39	0.42
41.76	-2.0075	-0.33	2.0075	0.33		-3.025	-0.715	3.025	0.715		-0.5	1.45	0.5	-1.45		-0.39	-0.42	0.39	0.42
41.79	-2.0075	-0.3025	2.0075	0.3025		-3.025	-0.715	3.025	0.715		-0.5	1.45	0.5	-1.45		-0.39	-0.42	0.39	0.42
41.82	-2.0075	-0.3025	2.0075	0.3025		-3.025	-0.715	3.025	0.715		-0.5	1.45	0.5	-1.45		-0.39	-0.42	0.39	0.42
41.85	-1.98	-0.3025	1.98	0.3025		-3.025	-0.715	3.025	0.715		-0.575	1.45	0.575	-1.45		-0.39	-0.42	0.39	0.42
41.88	-1.98	-0.3025	1.98	0.3025		-3.0525	-0.7425	3.0525	0.7425		-0.575	1.45	0.575	-1.45		-0.39	-0.42	0.39	0.42
41.91	-1.98	-0.3025	1.98	0.3025		-3.0525	-0.7425	3.0525	0.7425		-0.575	1.45	0.575	-1.45		-0.39	-0.42	0.39	0.42
41.94	-1.98	-0.275	1.98	0.275		-3.0525	-0.7425	3.0525	0.7425		-0.6	1.475	0.6	-1.475		-0.39	-0.42	0.39	0.42
41.97	-1.98	-0.275	1.98	0.275		-3.0525	-0.7425	3.0525	0.7425		-0.6	1.475	0.6	-1.475		-0.39	-0.42	0.39	0.42
42	-1.98	-0.275	1.98	0.275		-3.0525	-0.7425	3.0525	0.7425		-0.6	1.475	0.6	-1.475		-0.39	-0.42	0.39	0.42
42.03	-1.98	-0.275	1.98	0.275		-3.0525	-0.7425	3.0525	0.7425		-0.6	1.5	0.6	-1.5		-0.39	-0.42	0.39	0.42
42.06	-1.98	-0.275	1.98	0.275		-3.0525	-0.7425	3.0525	0.7425		-0.6	1.5	0.6	-1.5		-0.39	-0.42	0.39	0.42
42.09	-1.98	-0.275	1.98	0.275		-3.0525	-0.7425	3.0525	0.7425		-0.6	1.5	0.6	-1.5		-0.39	-0.42	0.39	0.42
42.12	-2.035	-0.275	2.035	0.275		-3.0525	-0.7425	3.0525	0.7425		-0.6	1.5	0.6	-1.5		-0.39	-0.42	0.39	0.42
42.15	-2.035	-0.275	2.035	0.275		-3.0525	-0.7425	3.0525	0.7425		-0.6	1.5	0.6	-1.5		-0.39	-0.42	0.39	0.42
42.18	-2.035	-0.275	2.035	0.275		-3.0525	-0.77	3.0525	0.77		-0.6	1.5	0.6	-1.5		-0.39	-0.42	0.39	0.42
42.21	-2.1175	-0.275	2.1175	0.275		-3.0525	-0.77	3.0525	0.77		-0.6	1.5	0.6	-1.5		-0.39	-0.42	0.39	0.42
42.24	-2.1175	-0.275	2.1175	0.275		-3.0525	-0.77	3.0525	0.77		-0.6	1.5	0.6	-1.5		-0.39	-0.42	0.39	0.42
42.27	-2.2275	-0.3025	2.2275	0.3025		-3.0525	-0.77	3.0525	0.77		-0.6	1.5	0.6	-1.5		-0.39	-0.45	0.39	0.45
42.3	-2.2275	-0.3025	2.2275	0.3025		-3.0525	-0.77	3.0525	0.77		-0.6	1.5	0.6	-1.5		-0.39	-0.45	0.39	0.45
42.33	-2.2275	-0.3025	2.2275	0.3025		-3.0525	-0.77	3.0525	0.77		-0.6	1.5	0.6	-1.5		-0.42	-0.51	0.42	0.51
42.36	-2.2825	-0.3025	2.2825	0.3025		-3.0525	-0.77	3.0525	0.77		-0.6	1.5	0.6	-1.5		-0.42	-0.51	0.42	0.51
42.39	-2.2825	-0.3025	2.2825	0.3025		-3.0525	-0.77	3.0525	0.77		-0.6	1.5	0.6	-1.5		-0.42	-0.51	0.42	0.51
42.42	-2.2825	-0.3025	2.2825	0.3025		-3.0525	-0.77	3.0525	0.77		-0.6	1.5	0.6	-1.5		-0.51	-0.6	0.51	0.6
42.45	-2.3925	-0.33	2.3925	0.33		-3.0525	-0.77	3.0525	0.77		-0.6	1.5	0.6	-1.5		-0.51	-0.6	0.51	0.6
42.48	-2.3925	-0.33	2.3925	0.33		-3.0525	-0.77	3.0525	0.77		-0.6	1.5	0.6	-1.5		-0.51	-0.6	0.51	0.6
42.51	-2.3925	-0.33	2.3925	0.33		-3.0525	-0.77	3.0525	0.77		-0.6	1.5	0.6	-1.5		-0.57	-0.66	0.57	0.66
42.54	-2.475	-0.385	2.475	0.385		-3.025	-0.7975	3.025	0.7975		-0.6	1.5	0.6	-1.5		-0.57	-0.66	0.57	0.66
42.57	-2.475	-0.385	2.475	0.385		-3.025	-0.7975	3.025	0.7975		-0.6	1.5	0.6	-1.5		-0.57	-0.66	0.57	0.66
42.6	-2.475	-0.385	2.475	0.385		-2.97	-0.7975	2.97	0.7975		-0.6	1.5	0.6	-1.5		-0.57	-0.69	0.57	0.69
42.63	-2.5575	-0.44	2.5575	0.44		-2.97	-0.7975	2.97	0.7975		-0.55	1.5	0.55	-1.5		-0.57	-0.69	0.57	0.69
42.66	-2.5575	-0.44	2.5575	0.44		-2.97	-0.7975	2.97	0.7975		-0.55	1.5	0.55	-1.5		-0.6	-0.69	0.6	0.69
42.69	-2.5575	-0.44	2.5575	0.44		-2.915	-0.825	2.915	0.825		-0.55	1.5	0.55	-1.5		-0.6	-0.69	0.6	0.69
42.72	-2.585	-0.44	2.585	0.44		-2.915	-0.825	2.915	0.825		-0.55	1.5	0.55	-1.5		-0.6	-0.69	0.6	0.69
42.75	-2.585	-0.44	2.585	0.44		-2.8325	-0.825	2.8325	0.825		-0.55	1.5	0.55	-1.5		-0.63	-0.72	0.63	0.72
42.78	-2.6125	-0.44	2.6125	0.44		-2.8325	-0.825	2.8325	0.825		-0.55	1.5	0.55	-1.5		-0.63	-0.72	0.63	0.72
42.81	-2.6125	-0.44	2.6125	0.44		-2.8325	-0.825	2.8325	0.825		-0.525	1.5	0.525	-1.5		-0.63	-0.72	0.63	0.72
42.84	-2.6125	-0.44	2.6125	0.44		-2.75	-0.8525	2.75	0.8525		-0.525	1.5	0.525	-1.5		-0.63	-0.72	0.63	0.72
42.87	-2.7225	-0.495	2.7225	0.495		-2.75	-0.8525	2.75	0.8525		-0.525	1.5	0.525	-1.5		-0.63	-0.72	0.63	0.72
42.9	-2.7225	-0.495	2.7225	0.495		-2.75	-0.8525	2.75	0.8525		-0.5	1.5	0.5	-1.5		-0.63	-0.72	0.63	0.72
42.93	-2.7225	-0.495	2.7225	0.495		-2.6675	-0.88	2.6675	0.88		-0.5	1.5	0.5	-1.5		-0.63	-0.72	0.63	0.72
42.96	-2.8325	-0.5225	2.8325	0.5225		-2.6675	-0.88	2.6675	0.88		-0.475	1.5	0.475	-1.5		-0.63	-0.72	0.63	0.72
42.99	-2.8325	-0.5225	2.8325	0.5225		-2.6675	-0.88	2.6675	0.88		-0.475	1.5	0.475	-1.5		-0.63	-0.72	0.63	0.72
43.02	-2.8325	-0.5225	2.8325	0.5225		-2.585	-0.88	2.585	0.88		-0.475	1.5	0.475	-1.5		-0.63	-0.72	0.63	0.72
43.05	-2.915	-0.55	2.915	0.55		-2.585	-0.88	2.585	0.88		-0.425	1.5	0.425	-1.5		-0.63	-0.72	0.63	0.72
43.08	-2.915	-0.55	2.915	0.55		-2.585	-0.88	2.585	0.88		-0.425	1.5	0.425	-1.5		-0.63	-0.72	0.63	0.72
43.11	-2.915	-0.55	2.915	0.55		-2.53	-0.8525	2.53	0.8525		-0.425	1.5	0.425	-1.5		-0.63	-0.72	0.63	0.72
43.14	-2.9425	-0.55	2.9425	0.55		-2.53	-0.8525	2.53	0.8525		-0.375	1.5	0.375	-1.5		-0.63	-0.72	0.63	0.72
43.17	-2.9425	-0.55	2.9425	0.55		-2.475	-0.8525	2.475	0.8525		-0.375	1.5	0.375	-1.5		-0.63	-0.72	0.63	0.72
43.2	-2.9425	-0.55	2.9425	0.55		-2.475	-0.8525	2.475	0.8525		-0.375	1.5	0.375	-1.5		-0.63	-0.72	0.63	0.72
43.23	-2.9425	-0.55	2.9425	0.55		-2.475	-0.8525	2.475	0.8525		-0.3	1.5	0.3	-1.5		-0.63	-0.72	0.63	0.72
43.26	-2.9425	-0.55	2.9425	0.55		-2.3925	-0.7975	2.3925	0.7975		-0.3	1.5	0.3	-1.5		-0.63	-0.72	0.63	0.72
43.29	-2.9425	-0.55	2.9425	0.55		-2.3925	-0.7975	2.3925	0.7975		-0.3	1.5	0.3	-1.5		-0.63	-0.72	0.63	0.72
43.32	-2.9425	-0.55	2.9425	0.55		-2.3925	-0.7975	2.3925	0.7975		-0.3	1.475	0.3	-1.475		-0.63	-0.72	0.63	0.72
43.35	-2.9425	-0.55	2.9425	0.55		-2.3375	-0.7425	2.3375	0.7425		-0.3	1.475	0.3	-1.475		-0.63	-0.72	0.63	0.72
43.38	-2.9425	-0.55	2.9425	0.55		-2.3375	-0.7425	2.3375	0.7425		-0.3	1.475	0.3	-1.475		-0.63	-0.72	0.63	0.72
43.41	-2.9425	-0.55	2.9425	0.55		-2.365	-0.715	2.365	0.715		-0.275	1.475	0.275	-1.475		-0.66	-0.75	0.66	0.75
43.44	-2.9425	-0.55	2.9425	0.55		-2.365	-0.715	2.365	0.715		-0.275	1.475	0.275	-1.475		-0.66	-0.75	0.66	0.75
43.47	-2.9425	-0.55	2.9425	0.55		-2.365	-0.715	2.365	0.715		-0.275	1.475	0.275	-1.475		-0.66	-0.75	0.66	0.75
43.5	-2.9425	-0.55	2.9425	0.55		-2.3925	-0.6875	2.3925	0.6875		-0.25	1.475	0.25	-1.475		-0.72	-0.81	0.72	0.81
43.53	-2.9425	-0.55	2.9425	0.55		-2.3925	-0.6875	2.3925	0.6875		-0.25	1.475	0.25	-1.475		-0.72	-0.81	0.72	0.81
43.56	-2.9425	-0.55	2.9425	0.55		-2.3925	-0.6875	2.3925	0.6875		-0.225	1.475	0.225	-1.475		-0.72	-0.81	0.72	0.81
43.59	-2.9425	-0.55	2.9425	0.55		-2.42	-0.66	2.42	0.66		-0.225	1.475	0.225	-1.475		-0.81	-0.96	0.81	0.96
43.62	-2.9425	-0.55	2.9425	0.55		-2.42	-0.66	2.42	0.66		-0.225	1.475	0.225	-1.475		-0.81	-0.96	0.81	0.96
43.65	-2.9425	-0.55	2.9425	0.55		-2.5025	-0.6325	2.5025	0.6325		-0.175	1.475	0.175	-1.475		-0.81	-0.96	0.81	0.96
43.68	-2.9425	-0.55	2.9425	0.55		-2.5025	-0.6325	2.5025	0.6325		-0.175	1.475	0.175	-1.475		-0.81	-0.96	0.81	0.96
43.71	-2.9425	-0.55	2.9425	0.55		-2.5025	-0.6325	2.5025	0.6325		-0.175	1.475	0.175	-1.475		-0.81	-0.96	0.81	0.96
43.74	-2.9425	-0.55	2.9425	0.55		-2.6125	-0.66	2.6125	0.66		-0.1	1.475	0.1	-1.475		-0.81	-0.96	0.81	0.96
43.77	-2.9425	-0.55	2.9425	0.55		-2.6125	-0.66	2.6125	0.66		-0.1	1.475	0.1	-1.475		-0.81	-0.96	0.81	0.96
43.8	-2.97	-0.55	2.97	0.55		-2.6125	-0.66	2.6125	0.66		-0.1	1.475	0.1	-1.475		-0.81	-0.96	0.81	0.96
43.83	-2.97	-0.55	2.97	0.55		-2.7225	-0.66	2.7225	0.66		-0.025	1.475	0.025	-1.475		-0.81	-0.96	0.81	0.96
43.86	-2.97	-0.55	2.97	0.55		-2.7225	-0.66	2.7225	0.66		-0.025	1.475	0.025	-1.475		-0.81	-0.96	0.81	0.96
43.89	-3.025	-0.5775	3.025	0.5775		-2.805	-0.6325	2.805	0.6325		0	1.475	0	-1.475		-0.81	-0.96	0.81	0.96
43.92	-3.025	-0.5775	3.025	0.5775		-2.805	-0.6325	2.805	0.6325		0	1.475	0	-1.475		-0.81	-0.96	0.81	0.96
43.95	-3.025	-0.5775	3.025	0.5775		-2.805	-0.6325	2.805	0.6325		0	1.475	0	-1.475		-0.81	-0.96	0.81	0.96
43.98	-3.1075	-0.605	3.1075	0.605		-2.8325	-0.605	2.8325	0.605		0	1.475	0	-1.475		-0.81	-0.96	0.81	0.96
44.01	-3.1075	-0.605	3.1075	0.605		-2.8325	-0.605	2.8325	0.605		0	1.475	0	-1.475		-0.81	-0.96	0.81	0.96
44.04	-3.1075	-0.605	3.1075	0.605		-2.8325	-0.605	2.8325	0.605		0	1.475	0	-1.475		-0.81	-0.96	0.81	0.96
44.07	-3.1625	-0.605	3.1625	0.605		-2.805	-0.5775	2.805	0.5775		0	1.5	0	-1.5		-0.81	-0.96	0.81	0.96
44.1	-3.1625	-0.605	3.1625	0.605		-2.805	-0.5775	2.805	0.5775		0	1.5	0	-1.5		-0.81	-0.96	0.81	0.96
44.13	-3.19	-0.6325	3.19	0.6325		-2.805	-0.5775	2.805	0.5775		0	1.5	0	-1.5		-0.81	-0.96	0.81	0.96
44.16	-3.19	-0.6325	3.19	0.6325		-2.805	-0.55	2.805	0.55		0.05	1.5	-0.05	-1.5		-0.81	-0.96	0.81	0.96
44.19	-3.19	-0.6325	3.19	0.6325		-2.805	-0.55	2.805	0.55		0.05	1.5	-0.05	-1.5		-0.81	-0.96	0.81	0.96
44.22	-3.2175	-0.6325	3.2175	0.6325		-2.805	-0.55	2.805	0.55		0.05	1.5	-0.05	-1.5		-0.81	-0.96	0.81	0.96
44.25	-3.2175	-0.6325	3.2175	0.6325		-2.805	-0.55	2.805	0.55		0.15	1.525	-0.15	-1.525		-0.81	-0.96	0.81	0.96
44.28	-3.2175	-0.6325	3.2175	0.6325		-2.805	-0.55	2.805	0.55		0.15	1.525	-0.15	-1.525		-0.81	-0.96	0.81	0.96
44.31	-3.135	-0.6325	3.135	0.6325		-2.805	-0.55	2.805	0.55		0.15	1.525	-0.15	-1.525		-0.81	-0.96	0.81	0.96
44.34	-3.135	-0.6325	3.135	0.6325		-2.805	-0.5225	2.805	0.5225		0.175	1.55	-0.175	-1.55		-0.81	-0.96	0.81	0.96
44.37	-3.135	-0.6325	3.135	0.6325		-2.805	-0.5225	2.805	0.5225		0.175	1.55	-0.175	-1.55		-0.81	-0.96	0.81	0.96
44.4	-3.0525	-0.66	3.0525	0.66		-2.7775	-0.4675	2.7775	0.4675		0.175	1.55	-0.175	-1.55		-0.81	-0.96	0.81	0.96
44.43	-3.0525	-0.66	3.0525	0.66		-2.7775	-0.4675	2.7775	0.4675		0.175	1.55	-0.175	-1.55		-0.84	-0.96	0.84	0.96
44.46	-3.0525	-0.66	3.0525	0.66		-2.7775	-0.4675	2.7775	0.4675		0.175	1.55	-0.175	-1.55		-0.84	-0.96	0.84	0.96
44.49	-2.75	-0.6875	2.75	0.6875		-2.75	-0.4675	2.75	0.4675		0.175	1.55	-0.175	-1.55		-0.87	-0.96	0.87	0.96
44.52	-2.75	-0.6875	2.75	0.6875		-2.75	-0.4675	2.75	0.4675		0.15	1.55	-0.15	-1.55		-0.87	-0.96	0.87	0.96
44.55	-2.75	-0.6875	2.75	0.6875		-2.75	-0.4675	2.75	0.4675		0.15	1.55	-0.15	-1.55		-0.87	-0.96	0.87	0.96
44.58	-2.3375	-0.715	2.3375	0.715		-2.7225	-0.4675	2.7225	0.4675		0.15	1.55	-0.15	-1.55		-0.9	-0.96	0.9	0.96
44.61	-2.3375	-0.715	2.3375	0.715		-2.7225	-0.4675	2.7225	0.4675		0.1	1.575	-0.1	-1.575		-0.9	-0.96	0.9	0.96
44.64	-2.0075	-0.715	2.0075	0.715		-2.7225	-0.4675	2.7225	0.4675		0.1	1.575	-0.1	-1.575		-0.9	-0.96	0.9	0.96
44.67	-2.0075	-0.715	2.0075	0.715		-2.7225	-0.4675	2.7225	0.4675		0.1	1.575	-0.1	-1.575		-0.93	-0.96	0.93	0.96
44.7	-2.0075	-0.715	2.0075	0.715		-2.7225	-0.4675	2.7225	0.4675		0	1.575	0	-1.575		-0.93	-0.96	0.93	0.96
44.73	-1.76	-0.715	1.76	0.715		-2.7225	-0.4675	2.7225	0.4675		0	1.575	0	-1.575		-0.93	-0.96	0.93	0.96
44.76	-1.76	-0.715	1.76	0.715		-2.7225	-0.4675	2.7225	0.4675		0	1.575	0	-1.575		-1.02	-0.96	1.02	0.96
44.79	-1.76	-0.715	1.76	0.715		-2.7225	-0.4675	2.7225	0.4675		-0.2	1.575	0.2	-1.575		-1.02	-0.96	1.02	0.96
44.82	-1.5675	-0.715	1.5675	0.715		-2.7775	-0.495	2.7775	0.495		-0.2	1.575	0.2	-1.575		-1.02	-0.96	1.02	0.96
44.85	-1.5675	-0.715	1.5675	0.715		-2.7775	-0.495	2.7775	0.495		-0.2	1.575	0.2	-1.575		-1.11	-0.9	1.11	0.9
44.88	-1.5675	-0.715	1.5675	0.715		-2.7775	-0.495	2.7775	0.495		-0.325	1.65	0.325	-1.65		-1.11	-0.9	1.11	0.9
44.91	-1.485	-0.715	1.485	0.715		-2.8325	-0.5225	2.8325	0.5225		-0.325	1.65	0.325	-1.65		-1.11	-0.9	1.11	0.9
44.94	-1.485	-0.715	1.485	0.715		-2.8325	-0.5225	2.8325	0.5225		-0.325	1.65	0.325	-1.65		-1.17	-0.84	1.17	0.84
44.97	-1.485	-0.715	1.485	0.715		-2.8325	-0.5225	2.8325	0.5225		-0.4	1.7	0.4	-1.7		-1.17	-0.84	1.17	0.84
45	-1.485	-0.715	1.485	0.715		-2.915	-0.55	2.915	0.55		-0.4	1.7	0.4	-1.7		-1.23	-0.81	1.23	0.81
45.03	-1.485	-0.715	1.485	0.715		-2.915	-0.55	2.915	0.55		-0.4	1.75	0.4	-1.75		-1.23	-0.81	1.23	0.81
45.06	-1.5125	-0.715	1.5125	0.715		-2.915	-0.55	2.915	0.55		-0.4	1.75	0.4	-1.75		-1.23	-0.81	1.23	0.81
45.09	-1.5125	-0.715	1.5125	0.715		-2.97	-0.55	2.97	0.55		-0.4	1.75	0.4	-1.75		-1.23	-0.81	1.23	0.81
45.12	-1.5125	-0.715	1.5125	0.715		-2.97	-0.55	2.97	0.55		-0.45	1.775	0.45	-1.775		-1.23	-0.81	1.23	0.81
45.15	-1.6225	-0.715	1.6225	0.715		-3.1075	-0.5775	3.1075	0.5775		-0.45	1.775	0.45	-1.775		-1.23	-0.81	1.23	0.81
45.18	-1.6225	-0.715	1.6225	0.715		-3.1075	-0.5775	3.1075	0.5775		-0.45	1.775	0.45	-1.775		-1.23	-0.81	1.23	0.81
45.21	-1.6225	-0.715	1.6225	0.715		-3.1075	-0.5775	3.1075	0.5775		-0.5	1.8	0.5	-1.8		-1.23	-0.81	1.23	0.81
45.24	-1.7875	-0.6875	1.7875	0.6875		-3.2175	-0.605	3.2175	0.605		-0.5	1.8	0.5	-1.8		-1.2	-0.81	1.2	0.81
45.27	-1.7875	-0.6875	1.7875	0.6875		-3.2175	-0.605	3.2175	0.605		-0.5	1.8	0.5	-1.8		-1.2	-0.81	1.2	0.81
45.3	-2.035	-0.6875	2.035	0.6875		-3.2175	-0.605	3.2175	0.605		-0.55	1.8	0.55	-1.8		-1.2	-0.81	1.2	0.81
45.33	-2.035	-0.6875	2.035	0.6875		-3.3275	-0.605	3.3275	0.605		-0.55	1.8	0.55	-1.8		-1.2	-0.81	1.2	0.81
45.36	-2.035	-0.6875	2.035	0.6875		-3.3275	-0.605	3.3275	0.605		-0.55	1.8	0.55	-1.8		-1.2	-0.81	1.2	0.81
45.39	-2.255	-0.66	2.255	0.66		-3.3275	-0.605	3.3275	0.605		-0.575	1.825	0.575	-1.825		-1.2	-0.81	1.2	0.81
45.42	-2.255	-0.66	2.255	0.66		-3.3825	-0.6325	3.3825	0.6325		-0.575	1.825	0.575	-1.825		-1.17	-0.78	1.17	0.78
45.45	-2.255	-0.66	2.255	0.66		-3.3825	-0.6325	3.3825	0.6325		-0.575	1.825	0.575	-1.825		-1.17	-0.78	1.17	0.78
45.48	-2.42	-0.66	2.42	0.66		-3.3825	-0.6325	3.3825	0.6325		-0.6	1.825	0.6	-1.825		-1.17	-0.78	1.17	0.78
45.51	-2.42	-0.66	2.42	0.66		-3.41	-0.6325	3.41	0.6325		-0.6	1.825	0.6	-1.825		-1.17	-0.78	1.17	0.78
45.54	-2.42	-0.66	2.42	0.66		-3.41	-0.6325	3.41	0.6325		-0.6	1.85	0.6	-1.85		-1.17	-0.78	1.17	0.78
45.57	-2.53	-0.6325	2.53	0.6325		-3.41	-0.6325	3.41	0.6325		-0.6	1.85	0.6	-1.85		-1.17	-0.78	1.17	0.78
45.6	-2.53	-0.6325	2.53	0.6325		-3.41	-0.6325	3.41	0.6325		-0.6	1.85	0.6	-1.85		-1.17	-0.78	1.17	0.78
45.63	-2.585	-0.605	2.585	0.605		-3.41	-0.6325	3.41	0.6325		-0.6	1.85	0.6	-1.85		-1.17	-0.78	1.17	0.78
45.66	-2.585	-0.605	2.585	0.605		-3.41	-0.6325	3.41	0.6325		-0.6	1.85	0.6	-1.85		-1.14	-0.78	1.14	0.78
45.69	-2.585	-0.605	2.585	0.605		-3.41	-0.6325	3.41	0.6325		-0.6	1.85	0.6	-1.85		-1.14	-0.78	1.14	0.78
45.72	-2.64	-0.605	2.64	0.605		-3.41	-0.6325	3.41	0.6325		-0.6	1.85	0.6	-1.85		-1.14	-0.78	1.14	0.78
45.75	-2.64	-0.605	2.64	0.605		-3.41	-0.6325	3.41	0.6325		-0.6	1.85	0.6	-1.85		-1.14	-0.81	1.14	0.81
45.78	-2.64	-0.605	2.64	0.605		-3.41	-0.6325	3.41	0.6325		-0.6	1.85	0.6	-1.85		-1.14	-0.81	1.14	0.81
45.81	-2.64	-0.55	2.64	0.55		-3.41	-0.6325	3.41	0.6325		-0.6	1.85	0.6	-1.85		-1.14	-0.81	1.14	0.81
45.84	-2.64	-0.55	2.64	0.55		-3.41	-0.66	3.41	0.66		-0.6	1.85	0.6	-1.85		-1.11	-0.81	1.11	0.81
45.87	-2.64	-0.55	2.64	0.55		-3.41	-0.66	3.41	0.66		-0.6	1.85	0.6	-1.85		-1.11	-0.81	1.11	0.81
45.9	-2.64	-0.5225	2.64	0.5225		-3.41	-0.66	3.41	0.66		-0.6	1.85	0.6	-1.85		-1.11	-0.81	1.11	0.81
45.93	-2.64	-0.5225	2.64	0.5225		-3.3275	-0.6325	3.3275	0.6325		-0.575	1.875	0.575	-1.875		-1.11	-0.81	1.11	0.81
45.96	-2.64	-0.5225	2.64	0.5225		-3.3275	-0.6325	3.3275	0.6325		-0.575	1.875	0.575	-1.875		-1.11	-0.81	1.11	0.81
45.99	-2.695	-0.5225	2.695	0.5225		-3.3275	-0.6325	3.3275	0.6325		-0.575	1.875	0.575	-1.875		-1.11	-0.81	1.11	0.81
46.02	-2.695	-0.5225	2.695	0.5225		-3.2175	-0.6325	3.2175	0.6325		-0.575	1.875	0.575	-1.875		-1.11	-0.81	1.11	0.81
46.05	-2.695	-0.5225	2.695	0.5225		-3.2175	-0.6325	3.2175	0.6325		-0.575	1.875	0.575	-1.875		-1.11	-0.81	1.11	0.81
46.08	-2.7775	-0.495	2.7775	0.495		-3.08	-0.66	3.08	0.66		-0.55	1.85	0.55	-1.85		-1.11	-0.81	1.11	0.81
46.11	-2.7775	-0.495	2.7775	0.495		-3.08	-0.66	3.08	0.66		-0.55	1.85	0.55	-1.85		-1.11	-0.81	1.11	0.81
46.14	-2.8325	-0.4675	2.8325	0.4675		-3.08	-0.66	3.08	0.66		-0.55	1.85	0.55	-1.85		-1.11	-0.81	1.11	0.81
46.17	-2.8325	-0.4675	2.8325	0.4675		-2.97	-0.6325	2.97	0.6325		-0.55	1.85	0.55	-1.85		-1.11	-0.81	1.11	0.81
46.2	-2.8325	-0.4675	2.8325	0.4675		-2.97	-0.6325	2.97	0.6325		-0.55	1.85	0.55	-1.85		-1.11	-0.81	1.11	0.81
46.23	-2.8875	-0.4675	2.8875	0.4675		-2.97	-0.6325	2.97	0.6325		-0.55	1.875	0.55	-1.875		-1.11	-0.81	1.11	0.81
46.26	-2.8875	-0.4675	2.8875	0.4675		-2.915	-0.6325	2.915	0.6325		-0.55	1.875	0.55	-1.875		-1.11	-0.81	1.11	0.81
46.29	-2.8875	-0.4675	2.8875	0.4675		-2.915	-0.6325	2.915	0.6325		-0.55	1.875	0.55	-1.875		-1.11	-0.81	1.11	0.81
46.32	-2.915	-0.4675	2.915	0.4675		-2.915	-0.6325	2.915	0.6325		-0.55	1.875	0.55	-1.875		-1.11	-0.78	1.11	0.78
46.35	-2.915	-0.4675	2.915	0.4675		-2.8875	-0.6325	2.8875	0.6325		-0.55	1.875	0.55	-1.875		-1.11	-0.78	1.11	0.78
46.38	-2.915	-0.4675	2.915	0.4675		-2.8875	-0.6325	2.8875	0.6325		-0.55	1.875	0.55	-1.875		-1.11	-0.78	1.11	0.78
46.41	-2.915	-0.4675	2.915	0.4675		-2.86	-0.6325	2.86	0.6325		-0.55	1.875	0.55	-1.875		-1.11	-0.78	1.11	0.78
46.44	-2.915	-0.4675	2.915	0.4675		-2.86	-0.6325	2.86	0.6325		-0.55	1.875	0.55	-1.875		-1.11	-0.78	1.11	0.78
46.47	-2.9425	-0.4675	2.9425	0.4675		-2.86	-0.6325	2.86	0.6325		-0.55	1.875	0.55	-1.875		-1.11	-0.78	1.11	0.78
46.5	-2.9425	-0.4675	2.9425	0.4675		-2.86	-0.6325	2.86	0.6325		-0.55	1.875	0.55	-1.875		-1.11	-0.78	1.11	0.78
46.53	-2.9425	-0.4675	2.9425	0.4675		-2.86	-0.6325	2.86	0.6325		-0.55	1.875	0.55	-1.875		-1.11	-0.78	1.11	0.78
46.56	-2.97	-0.4675	2.97	0.4675		-2.8325	-0.6325	2.8325	0.6325		-0.55	1.875	0.55	-1.875		-1.11	-0.78	1.11	0.78
46.59	-2.97	-0.4675	2.97	0.4675		-2.8325	-0.6325	2.8325	0.6325		-0.55	1.875	0.55	-1.875		-1.08	-0.78	1.08	0.78
46.62	-2.97	-0.4675	2.97	0.4675		-2.8325	-0.6325	2.8325	0.6325		-0.55	1.875	0.55	-1.875		-1.08	-0.78	1.08	0.78
46.65	-3.025	-0.4675	3.025	0.4675		-2.8325	-0.6325	2.8325	0.6325		-0.55	1.875	0.55	-1.875		-1.08	-0.78	1.08	0.78
46.68	-3.025	-0.4675	3.025	0.4675		-2.8325	-0.6325	2.8325	0.6325		-0.55	1.875	0.55	-1.875		-1.08	-0.78	1.08	0.78
46.71	-3.0525	-0.44	3.0525	0.44		-2.8325	-0.6325	2.8325	0.6325		-0.55	1.875	0.55	-1.875		-1.08	-0.78	1.08	0.78
46.74	-3.0525	-0.44	3.0525	0.44		-2.8325	-0.6325	2.8325	0.6325		-0.55	1.875	0.55	-1.875		-1.11	-0.78	1.11	0.78
46.77	-3.0525	-0.44	3.0525	0.44		-2.8325	-0.6325	2.8325	0.6325		-0.55	1.875	0.55	-1.875		-1.11	-0.78	1.11	0.78
46.8	-3.08	-0.44	3.08	0.44		-2.8325	-0.6325	2.8325	0.6325		-0.55	1.875	0.55	-1.875		-1.11	-0.78	1.11	0.78
46.83	-3.08	-0.44	3.08	0.44		-2.64	-0.6875	2.64	0.6875		-0.55	1.875	0.55	-1.875		-1.11	-0.78	1.11	0.78
46.86	-3.08	-0.44	3.08	0.44		-2.64	-0.6875	2.64	0.6875		-0.5	1.875	0.5	-1.875		-1.11	-0.78	1.11	0.78
46.89	-3.1075	-0.4125	3.1075	0.4125		-2.64	-0.6875	2.64	0.6875		-0.5	1.875	0.5	-1.875		-1.11	-0.78	1.11	0.78
46.92	-3.1075	-0.4125	3.1075	0.4125		-2.42	-0.6325	2.42	0.6325		-0.5	1.875	0.5	-1.875		-1.11	-0.78	1.11	0.78
46.95	-3.1075	-0.4125	3.1075	0.4125		-2.42	-0.6325	2.42	0.6325		-0.45	1.875	0.45	-1.875		-1.11	-0.78	1.11	0.78
46.98	-3.1625	-0.4125	3.1625	0.4125		-2.42	-0.6325	2.42	0.6325		-0.45	1.875	0.45	-1.875		-1.11	-0.78	1.11	0.78
47.01	-3.1625	-0.4125	3.1625	0.4125		-2.31	-0.6325	2.31	0.6325		-0.45	1.875	0.45	-1.875		-1.11	-0.78	1.11	0.78
47.04	-3.1625	-0.4125	3.1625	0.4125		-2.31	-0.6325	2.31	0.6325		-0.4	1.85	0.4	-1.85		-1.11	-0.78	1.11	0.78
47.07	-3.1625	-0.4125	3.1625	0.4125		-2.31	-0.6325	2.31	0.6325		-0.4	1.85	0.4	-1.85		-1.11	-0.78	1.11	0.78
47.1	-3.1625	-0.4125	3.1625	0.4125		-2.31	-0.6325	2.31	0.6325		-0.4	1.85	0.4	-1.85		-1.11	-0.78	1.11	0.78
47.13	-3.19	-0.385	3.19	0.385		-2.31	-0.6325	2.31	0.6325		-0.325	1.85	0.325	-1.85		-1.11	-0.78	1.11	0.78
47.16	-3.19	-0.385	3.19	0.385		-2.31	-0.6325	2.31	0.6325		-0.325	1.85	0.325	-1.85		-1.11	-0.78	1.11	0.78
47.19	-3.19	-0.385	3.19	0.385		-2.31	-0.6325	2.31	0.6325		-0.325	1.85	0.325	-1.85		-1.11	-0.78	1.11	0.78
47.22	-3.2175	-0.385	3.2175	0.385		-2.31	-0.6325	2.31	0.6325		-0.275	1.85	0.275	-1.85		-1.08	-0.78	1.08	0.78
47.25	-3.2175	-0.385	3.2175	0.385		-2.31	-0.6325	2.31	0.6325		-0.275	1.85	0.275	-1.85		-1.08	-0.78	1.08	0.78
47.28	-3.2175	-0.385	3.2175	0.385		-2.31	-0.6325	2.31	0.6325		-0.275	1.85	0.275	-1.85		-1.08	-0.78	1.08	0.78
47.31	-3.2175	-0.385	3.2175	0.385		-2.31	-0.6325	2.31	0.6325		-0.25	1.85	0.25	-1.85		-1.08	-0.81	1.08	0.81
47.34	-3.2175	-0.385	3.2175	0.385		-2.365	-0.6325	2.365	0.6325		-0.25	1.85	0.25	-1.85		-1.08	-0.81	1.08	0.81
47.37	-3.2175	-0.385	3.2175	0.385		-2.365	-0.6325	2.365	0.6325		-0.2	1.85	0.2	-1.85		-1.08	-0.81	1.08	0.81
47.4	-3.245	-0.385	3.245	0.385		-2.365	-0.6325	2.365	0.6325		-0.2	1.85	0.2	-1.85		-1.08	-0.78	1.08	0.78
47.43	-3.245	-0.385	3.245	0.385		-2.475	-0.605	2.475	0.605		-0.2	1.85	0.2	-1.85		-1.08	-0.78	1.08	0.78
47.46	-3.245	-0.385	3.245	0.385		-2.475	-0.605	2.475	0.605		-0.125	1.85	0.125	-1.85		-1.08	-0.78	1.08	0.78
47.49	-3.245	-0.385	3.245	0.385		-2.6125	-0.5775	2.6125	0.5775		-0.125	1.85	0.125	-1.85		-1.08	-0.81	1.08	0.81
47.52	-3.245	-0.385	3.245	0.385		-2.6125	-0.5775	2.6125	0.5775		-0.125	1.85	0.125	-1.85		-1.08	-0.81	1.08	0.81
47.55	-3.245	-0.385	3.245	0.385		-2.6125	-0.5775	2.6125	0.5775		-0.05	1.85	0.05	-1.85		-1.08	-0.81	1.08	0.81
47.58	-3.2175	-0.385	3.2175	0.385		-2.7775	-0.605	2.7775	0.605		-0.05	1.85	0.05	-1.85		-1.08	-0.81	1.08	0.81
47.61	-3.2175	-0.385	3.2175	0.385		-2.7775	-0.605	2.7775	0.605		-0.05	1.85	0.05	-1.85		-1.08	-0.81	1.08	0.81
47.64	-3.2175	-0.385	3.2175	0.385		-2.7775	-0.605	2.7775	0.605		0.025	1.875	-0.025	-1.875		-1.08	-0.81	1.08	0.81
47.67	-3.19	-0.385	3.19	0.385		-2.805	-0.5775	2.805	0.5775		0.025	1.875	-0.025	-1.875		-1.08	-0.81	1.08	0.81
47.7	-3.19	-0.385	3.19	0.385		-2.805	-0.5775	2.805	0.5775		0.025	1.875	-0.025	-1.875		-1.08	-0.81	1.08	0.81
47.73	-3.08	-0.44	3.08	0.44		-2.805	-0.5775	2.805	0.5775		0.15	1.875	-0.15	-1.875		-1.11	-0.81	1.11	0.81
47.76	-3.08	-0.44	3.08	0.44		-2.805	-0.605	2.805	0.605		0.15	1.875	-0.15	-1.875		-1.11	-0.81	1.11	0.81
47.79	-3.08	-0.44	3.08	0.44		-2.805	-0.605	2.805	0.605		0.15	1.875	-0.15	-1.875		-1.17	-0.84	1.17	0.84
47.82	-2.8875	-0.55	2.8875	0.55		-2.7775	-0.5775	2.7775	0.5775		0.2	1.875	-0.2	-1.875		-1.17	-0.84	1.17	0.84
47.85	-2.8875	-0.55	2.8875	0.55		-2.7775	-0.5775	2.7775	0.5775		0.2	1.875	-0.2	-1.875		-1.17	-0.84	1.17	0.84
47.88	-2.8875	-0.55	2.8875	0.55		-2.7775	-0.5775	2.7775	0.5775		0.2	1.875	-0.2	-1.875		-1.2	-0.87	1.2	0.87
47.91	-2.75	-0.605	2.75	0.605		-2.7225	-0.5775	2.7225	0.5775		0.225	1.875	-0.225	-1.875		-1.2	-0.87	1.2	0.87
47.94	-2.75	-0.605	2.75	0.605		-2.7225	-0.5775	2.7225	0.5775		0.225	1.875	-0.225	-1.875		-1.2	-0.87	1.2	0.87
47.97	-2.75	-0.605	2.75	0.605		-2.7225	-0.5775	2.7225	0.5775		0.225	1.85	-0.225	-1.85		-1.23	-0.9	1.23	0.9
48	-2.695	-0.6325	2.695	0.6325		-2.695	-0.5775	2.695	0.5775		0.225	1.85	-0.225	-1.85		-1.23	-0.9	1.23	0.9
48.03	-2.695	-0.6325	2.695	0.6325		-2.695	-0.5775	2.695	0.5775		0.225	1.85	-0.225	-1.85		-1.23	-0.9	1.23	0.9
48.06	-2.64	-0.6325	2.64	0.6325		-2.695	-0.5775	2.695	0.5775		0.3	1.875	-0.3	-1.875		-1.23	-0.9	1.23	0.9
48.09	-2.64	-0.6325	2.64	0.6325		-2.6675	-0.55	2.6675	0.55		0.3	1.875	-0.3	-1.875		-1.23	-0.9	1.23	0.9
48.12	-2.64	-0.6325	2.64	0.6325		-2.6675	-0.55	2.6675	0.55		0.3	1.875	-0.3	-1.875		-1.23	-0.9	1.23	0.9
48.15	-2.585	-0.6325	2.585	0.6325		-2.6675	-0.55	2.6675	0.55		0.4	1.875	-0.4	-1.875		-1.23	-0.9	1.23	0.9
48.18	-2.585	-0.6325	2.585	0.6325		-2.64	-0.55	2.64	0.55		0.4	1.875	-0.4	-1.875		-1.23	-0.9	1.23	0.9
48.21	-2.585	-0.6325	2.585	0.6325		-2.64	-0.55	2.64	0.55		0.4	1.875	-0.4	-1.875		-1.23	-0.9	1.23	0.9
48.24	-2.5575	-0.6325	2.5575	0.6325		-2.64	-0.55	2.64	0.55		0.475	1.9	-0.475	-1.9		-1.23	-0.9	1.23	0.9
48.27	-2.5575	-0.6325	2.5575	0.6325		-2.6125	-0.55	2.6125	0.55		0.475	1.9	-0.475	-1.9		-1.26	-0.9	1.26	0.9
48.3	-2.5575	-0.6325	2.5575	0.6325		-2.6125	-0.55	2.6125	0.55		0.475	1.9	-0.475	-1.9		-1.26	-0.9	1.26	0.9
48.33	-2.53	-0.66	2.53	0.66		-2.6125	-0.55	2.6125	0.55		0.475	1.9	-0.475	-1.9		-1.26	-0.9	1.26	0.9
48.36	-2.53	-0.66	2.53	0.66		-2.64	-0.55	2.64	0.55		0.475	1.9	-0.475	-1.9		-1.26	-0.9	1.26	0.9
48.39	-2.53	-0.66	2.53	0.66		-2.64	-0.55	2.64	0.55		0.475	1.9	-0.475	-1.9		-1.26	-0.9	1.26	0.9
48.42	-2.585	-0.6325	2.585	0.6325		-2.6675	-0.5225	2.6675	0.5225		0.475	1.925	-0.475	-1.925		-1.26	-0.9	1.26	0.9
48.45	-2.585	-0.6325	2.585	0.6325		-2.6675	-0.5225	2.6675	0.5225		0.475	1.925	-0.475	-1.925		-1.26	-0.9	1.26	0.9
48.48	-2.7225	-0.6325	2.7225	0.6325		-2.6675	-0.5225	2.6675	0.5225		0.475	1.925	-0.475	-1.925		-1.26	-0.9	1.26	0.9
48.51	-2.7225	-0.6325	2.7225	0.6325		-2.6675	-0.5225	2.6675	0.5225		0.45	2	-0.45	-2		-1.26	-0.9	1.26	0.9
48.54	-2.7225	-0.6325	2.7225	0.6325		-2.7225	-0.55	2.7225	0.55		0.45	2	-0.45	-2		-1.26	-0.9	1.26	0.9
48.57	-2.8325	-0.66	2.8325	0.66		-2.7225	-0.55	2.7225	0.55		0.45	2	-0.45	-2		-1.26	-0.9	1.26	0.9
48.6	-2.8325	-0.66	2.8325	0.66		-2.7225	-0.55	2.7225	0.55		0.425	2.075	-0.425	-2.075		-1.26	-0.9	1.26	0.9
48.63	-2.8325	-0.66	2.8325	0.66		-2.7775	-0.55	2.7775	0.55		0.425	2.075	-0.425	-2.075		-1.26	-0.9	1.26	0.9
48.66	-2.9975	-0.6875	2.9975	0.6875		-2.7775	-0.55	2.7775	0.55		0.425	2.075	-0.425	-2.075		-1.23	-0.9	1.23	0.9
48.69	-2.9975	-0.6875	2.9975	0.6875		-2.8325	-0.55	2.8325	0.55		0.3	2.075	-0.3	-2.075		-1.23	-0.9	1.23	0.9
48.72	-2.9975	-0.6875	2.9975	0.6875		-2.8325	-0.55	2.8325	0.55		0.3	2.075	-0.3	-2.075		-1.23	-0.9	1.23	0.9
48.75	-3.1075	-0.715	3.1075	0.715		-2.8325	-0.55	2.8325	0.55		0.3	2.075	-0.3	-2.075		-1.23	-0.9	1.23	0.9
48.78	-3.1075	-0.715	3.1075	0.715		-2.86	-0.55	2.86	0.55		0.3	2.075	-0.3	-2.075		-1.23	-0.9	1.23	0.9
48.81	-3.1075	-0.715	3.1075	0.715		-2.86	-0.55	2.86	0.55		0.175	2.075	-0.175	-2.075		-1.23	-0.9	1.23	0.9
48.84	-3.1625	-0.7425	3.1625	0.7425		-2.86	-0.55	2.86	0.55		0.175	2.075	-0.175	-2.075		-1.23	-0.9	1.23	0.9
48.87	-3.1625	-0.7425	3.1625	0.7425		-2.8875	-0.55	2.8875	0.55		0.175	2.075	-0.175	-2.075		-1.23	-0.9	1.23	0.9
48.9	-3.1625	-0.7425	3.1625	0.7425		-2.8875	-0.55	2.8875	0.55		0.025	2.075	-0.025	-2.075		-1.23	-0.9	1.23	0.9
48.93	-3.19	-0.77	3.19	0.77		-2.8875	-0.55	2.8875	0.55		0.025	2.075	-0.025	-2.075		-1.23	-0.9	1.23	0.9
48.96	-3.19	-0.77	3.19	0.77		-2.915	-0.5775	2.915	0.5775		-0.1	2.1	0.1	-2.1		-1.23	-0.9	1.23	0.9
48.99	-3.19	-0.77	3.19	0.77		-2.915	-0.5775	2.915	0.5775		-0.1	2.1	0.1	-2.1		-1.23	-0.9	1.23	0.9
49.02	-3.19	-0.77	3.19	0.77		-2.915	-0.5775	2.915	0.5775		-0.1	2.1	0.1	-2.1		-1.23	-0.9	1.23	0.9
49.05	-3.19	-0.77	3.19	0.77		-2.9975	-0.5775	2.9975	0.5775		-0.2	2.125	0.2	-2.125		-1.23	-0.9	1.23	0.9
49.08	-3.19	-0.77	3.19	0.77		-2.9975	-0.5775	2.9975	0.5775		-0.2	2.125	0.2	-2.125		-1.23	-0.9	1.23	0.9
49.11	-3.19	-0.77	3.19	0.77		-2.9975	-0.5775	2.9975	0.5775		-0.2	2.125	0.2	-2.125		-1.23	-0.9	1.23	0.9
49.14	-3.19	-0.77	3.19	0.77		-3.08	-0.605	3.08	0.605		-0.3	2.15	0.3	-2.15		-1.23	-0.9	1.23	0.9
49.17	-3.19	-0.77	3.19	0.77		-3.08	-0.605	3.08	0.605		-0.3	2.15	0.3	-2.15		-1.23	-0.9	1.23	0.9
49.2	-3.19	-0.77	3.19	0.77		-3.08	-0.605	3.08	0.605		-0.3	2.15	0.3	-2.15		-1.23	-0.9	1.23	0.9
49.23	-3.19	-0.77	3.19	0.77		-3.08	-0.605	3.08	0.605		-0.35	2.15	0.35	-2.15		-1.23	-0.9	1.23	0.9
49.26	-3.19	-0.77	3.19	0.77		-3.08	-0.605	3.08	0.605		-0.35	2.15	0.35	-2.15		-1.23	-0.9	1.23	0.9
49.29	-3.19	-0.77	3.19	0.77		-3.1075	-0.605	3.1075	0.605		-0.35	2.15	0.35	-2.15		-1.23	-0.9	1.23	0.9
49.32	-3.025	-0.77	3.025	0.77		-3.1075	-0.605	3.1075	0.605		-0.375	2.15	0.375	-2.15		-1.23	-0.9	1.23	0.9
49.35	-3.025	-0.77	3.025	0.77		-3.1075	-0.605	3.1075	0.605		-0.375	2.15	0.375	-2.15		-1.23	-0.9	1.23	0.9
49.38	-3.025	-0.77	3.025	0.77		-3.1075	-0.605	3.1075	0.605		-0.375	2.15	0.375	-2.15		-1.23	-0.9	1.23	0.9
49.41	-2.86	-0.7975	2.86	0.7975		-3.1075	-0.605	3.1075	0.605		-0.45	2.15	0.45	-2.15		-1.23	-0.9	1.23	0.9
49.44	-2.86	-0.7975	2.86	0.7975		-3.1075	-0.605	3.1075	0.605		-0.45	2.15	0.45	-2.15		-1.23	-0.9	1.23	0.9
49.47	-2.86	-0.7975	2.86	0.7975		-3.1075	-0.605	3.1075	0.605		-0.45	2.15	0.45	-2.15		-1.23	-0.9	1.23	0.9
49.5	-2.75	-0.7975	2.75	0.7975		-3.1075	-0.605	3.1075	0.605		-0.575	2.175	0.575	-2.175		-1.23	-0.9	1.23	0.9
49.53	-2.75	-0.7975	2.75	0.7975		-3.1075	-0.605	3.1075	0.605		-0.575	2.175	0.575	-2.175		-1.2	-0.9	1.2	0.9
49.56	-2.6675	-0.7975	2.6675	0.7975		-3.1075	-0.605	3.1075	0.605		-0.575	2.175	0.575	-2.175		-1.2	-0.9	1.2	0.9
49.59	-2.6675	-0.7975	2.6675	0.7975		-3.1075	-0.605	3.1075	0.605		-0.65	2.175	0.65	-2.175		-1.2	-0.9	1.2	0.9
49.62	-2.6675	-0.7975	2.6675	0.7975		-3.1075	-0.605	3.1075	0.605		-0.65	2.175	0.65	-2.175		-1.2	-0.9	1.2	0.9
49.65	-2.6125	-0.7975	2.6125	0.7975		-3.1075	-0.605	3.1075	0.605		-0.65	2.175	0.65	-2.175		-1.2	-0.9	1.2	0.9
49.68	-2.6125	-0.7975	2.6125	0.7975		-3.1075	-0.605	3.1075	0.605		-0.675	2.125	0.675	-2.125		-1.2	-0.9	1.2	0.9
49.71	-2.6125	-0.7975	2.6125	0.7975		-3.1075	-0.605	3.1075	0.605		-0.675	2.125	0.675	-2.125		-1.2	-0.9	1.2	0.9
49.74	-2.53	-0.7975	2.53	0.7975		-3.1075	-0.605	3.1075	0.605		-0.675	2.125	0.675	-2.125		-1.2	-0.9	1.2	0.9
49.77	-2.53	-0.7975	2.53	0.7975		-3.1075	-0.605	3.1075	0.605		-0.675	2.1	0.675	-2.1		-1.2	-0.9	1.2	0.9
49.8	-2.53	-0.7975	2.53	0.7975		-3.1075	-0.605	3.1075	0.605		-0.675	2.1	0.675	-2.1		-1.2	-0.9	1.2	0.9
49.83	-2.5025	-0.7975	2.5025	0.7975		-3.08	-0.6325	3.08	0.6325		-0.675	2.1	0.675	-2.1		-1.2	-0.9	1.2	0.9
49.86	-2.5025	-0.7975	2.5025	0.7975		-3.08	-0.6325	3.08	0.6325		-0.7	2.05	0.7	-2.05		-1.2	-0.9	1.2	0.9
49.89	-2.5025	-0.7975	2.5025	0.7975		-3.08	-0.6325	3.08	0.6325		-0.7	2.05	0.7	-2.05		-1.2	-0.9	1.2	0.9
49.92	-2.53	-0.7975	2.53	0.7975		-2.9975	-0.7425	2.9975	0.7425		-0.7	2.05	0.7	-2.05		-1.2	-0.9	1.2	0.9
49.95	-2.53	-0.7975	2.53	0.7975		-2.9975	-0.7425	2.9975	0.7425		-0.725	2	0.725	-2		-1.2	-0.9	1.2	0.9
49.98	-2.53	-0.7975	2.53	0.7975		-2.8325	-0.825	2.8325	0.825		-0.725	2	0.725	-2		-1.2	-0.9	1.2	0.9
50.01	-2.64	-0.7975	2.64	0.7975		-2.8325	-0.825	2.8325	0.825		-0.725	2	0.725	-2		-1.2	-0.9	1.2	0.9
50.04	-2.64	-0.7975	2.64	0.7975		-2.8325	-0.825	2.8325	0.825		-0.725	1.975	0.725	-1.975		-1.2	-0.9	1.2	0.9
50.07	-2.7775	-0.7975	2.7775	0.7975		-2.6675	-0.88	2.6675	0.88		-0.725	1.975	0.725	-1.975		-1.2	-0.9	1.2	0.9
50.1	-2.7775	-0.7975	2.7775	0.7975		-2.6675	-0.88	2.6675	0.88		-0.725	1.975	0.725	-1.975		-1.2	-0.9	1.2	0.9
50.13	-2.7775	-0.7975	2.7775	0.7975		-2.6675	-0.88	2.6675	0.88		-0.75	1.95	0.75	-1.95		-1.2	-0.9	1.2	0.9
50.16	-2.9425	-0.7975	2.9425	0.7975		-2.585	-0.9075	2.585	0.9075		-0.75	1.95	0.75	-1.95		-1.2	-0.9	1.2	0.9
50.19	-2.9425	-0.7975	2.9425	0.7975		-2.585	-0.9075	2.585	0.9075		-0.75	1.95	0.75	-1.95		-1.2	-0.9	1.2	0.9
50.22	-2.9425	-0.7975	2.9425	0.7975		-2.585	-0.9075	2.585	0.9075		-0.75	1.875	0.75	-1.875		-1.2	-0.9	1.2	0.9
50.25	-3.08	-0.7975	3.08	0.7975		-2.585	-0.9075	2.585	0.9075		-0.75	1.875	0.75	-1.875		-1.2	-0.9	1.2	0.9
50.28	-3.08	-0.7975	3.08	0.7975		-2.585	-0.9075	2.585	0.9075		-0.75	1.875	0.75	-1.875		-1.2	-0.9	1.2	0.9
50.31	-3.08	-0.7975	3.08	0.7975		-2.585	-0.9075	2.585	0.9075		-0.775	1.75	0.775	-1.75		-1.2	-0.9	1.2	0.9
50.34	-3.1075	-0.7975	3.1075	0.7975		-2.5575	-0.9075	2.5575	0.9075		-0.775	1.75	0.775	-1.75		-1.2	-0.9	1.2	0.9
50.37	-3.1075	-0.7975	3.1075	0.7975		-2.5575	-0.9075	2.5575	0.9075		-0.8	1.675	0.8	-1.675		-1.2	-0.9	1.2	0.9
50.4	-3.1075	-0.7975	3.1075	0.7975		-2.5575	-0.9075	2.5575	0.9075		-0.8	1.675	0.8	-1.675		-1.2	-0.9	1.2	0.9
50.43	-3.1075	-0.7975	3.1075	0.7975		-2.5575	-0.9075	2.5575	0.9075		-0.8	1.675	0.8	-1.675		-1.2	-0.9	1.2	0.9
50.46	-3.1075	-0.7975	3.1075	0.7975		-2.5575	-0.9075	2.5575	0.9075		-0.8	1.65	0.8	-1.65		-1.2	-0.9	1.2	0.9
50.49	-3.1075	-0.7975	3.1075	0.7975		-2.5575	-0.9075	2.5575	0.9075		-0.8	1.65	0.8	-1.65		-1.2	-0.9	1.2	0.9
50.52	-3.1075	-0.7975	3.1075	0.7975		-2.5575	-0.9075	2.5575	0.9075		-0.8	1.65	0.8	-1.65		-1.23	-0.9	1.23	0.9
50.55	-3.1075	-0.7975	3.1075	0.7975		-2.5575	-0.9075	2.5575	0.9075		-0.8	1.65	0.8	-1.65		-1.23	-0.9	1.23	0.9
50.58	-3.1075	-0.7975	3.1075	0.7975		-2.5575	-0.9075	2.5575	0.9075		-0.8	1.65	0.8	-1.65		-1.23	-0.9	1.23	0.9
50.61	-3.025	-0.7975	3.025	0.7975		-2.6125	-0.88	2.6125	0.88		-0.8	1.65	0.8	-1.65		-1.23	-0.93	1.23	0.93
50.64	-3.025	-0.7975	3.025	0.7975		-2.6125	-0.88	2.6125	0.88		-0.75	1.625	0.75	-1.625		-1.23	-0.93	1.23	0.93
50.67	-2.9425	-0.7975	2.9425	0.7975		-2.7225	-0.8525	2.7225	0.8525		-0.75	1.625	0.75	-1.625		-1.26	-0.96	1.26	0.96
50.7	-2.9425	-0.7975	2.9425	0.7975		-2.7225	-0.8525	2.7225	0.8525		-0.75	1.625	0.75	-1.625		-1.26	-0.96	1.26	0.96
50.73	-2.9425	-0.7975	2.9425	0.7975		-2.7225	-0.8525	2.7225	0.8525		-0.675	1.6	0.675	-1.6		-1.26	-0.96	1.26	0.96
50.76	-2.8875	-0.7975	2.8875	0.7975		-2.7775	-0.88	2.7775	0.88		-0.675	1.6	0.675	-1.6		-1.29	-0.96	1.29	0.96
50.79	-2.8875	-0.7975	2.8875	0.7975		-2.7775	-0.88	2.7775	0.88		-0.675	1.6	0.675	-1.6		-1.29	-0.96	1.29	0.96
50.82	-2.8875	-0.7975	2.8875	0.7975		-2.7775	-0.88	2.7775	0.88		-0.6	1.6	0.6	-1.6		-1.29	-0.96	1.29	0.96
50.85	-2.86	-0.7975	2.86	0.7975		-2.805	-0.88	2.805	0.88		-0.6	1.6	0.6	-1.6		-1.29	-0.96	1.29	0.96
50.88	-2.86	-0.7975	2.86	0.7975		-2.805	-0.88	2.805	0.88		-0.6	1.6	0.6	-1.6		-1.29	-0.96	1.29	0.96
50.91	-2.8325	-0.7975	2.8325	0.7975		-2.805	-0.88	2.805	0.88		-0.475	1.575	0.475	-1.575		-1.29	-0.96	1.29	0.96
50.94	-2.8325	-0.7975	2.8325	0.7975		-2.805	-0.88	2.805	0.88		-0.475	1.575	0.475	-1.575		-1.29	-0.96	1.29	0.96
50.97	-2.8325	-0.7975	2.8325	0.7975		-2.805	-0.88	2.805	0.88		-0.475	1.575	0.475	-1.575		-1.29	-0.96	1.29	0.96
51	-2.695	-0.825	2.695	0.825		-2.805	-0.88	2.805	0.88		-0.35	1.575	0.35	-1.575		-1.29	-0.96	1.29	0.96
51.03	-2.695	-0.825	2.695	0.825		-2.8325	-0.935	2.8325	0.935		-0.35	1.575	0.35	-1.575		-1.29	-0.96	1.29	0.96
51.06	-2.695	-0.825	2.695	0.825		-2.8325	-0.935	2.8325	0.935		-0.35	1.575	0.35	-1.575		-1.29	-0.96	1.29	0.96
51.09	-2.6125	-0.8525	2.6125	0.8525		-2.8325	-0.935	2.8325	0.935		-0.225	1.55	0.225	-1.55		-1.29	-0.96	1.29	0.96
51.12	-2.6125	-0.8525	2.6125	0.8525		-2.8325	-0.935	2.8325	0.935		-0.225	1.55	0.225	-1.55		-1.32	-0.96	1.32	0.96
51.15	-2.6125	-0.8525	2.6125	0.8525		-2.8325	-0.935	2.8325	0.935		-0.225	1.55	0.225	-1.55		-1.32	-0.96	1.32	0.96
51.18	-2.6125	-0.8525	2.6125	0.8525		-2.8325	-0.935	2.8325	0.935		-0.175	1.5	0.175	-1.5		-1.32	-0.96	1.32	0.96
51.21	-2.6125	-0.8525	2.6125	0.8525		-2.8325	-0.935	2.8325	0.935		-0.175	1.5	0.175	-1.5		-1.35	-1.02	1.35	1.02
51.24	-2.6125	-0.8525	2.6125	0.8525		-2.8325	-0.935	2.8325	0.935		-0.125	1.475	0.125	-1.475		-1.35	-1.02	1.35	1.02
51.27	-2.585	-0.8525	2.585	0.8525		-2.8325	-0.935	2.8325	0.935		-0.125	1.475	0.125	-1.475		-1.35	-1.02	1.35	1.02
51.3	-2.585	-0.8525	2.585	0.8525		-2.8325	-0.935	2.8325	0.935		-0.125	1.475	0.125	-1.475		-1.38	-1.08	1.38	1.08
51.33	-2.585	-0.8525	2.585	0.8525		-2.8325	-0.935	2.8325	0.935		-0.125	1.475	0.125	-1.475		-1.38	-1.08	1.38	1.08
51.36	-2.53	-0.8525	2.53	0.8525		-2.8325	-0.935	2.8325	0.935		-0.05	1.425	0.05	-1.425		-1.38	-1.08	1.38	1.08
51.39	-2.53	-0.8525	2.53	0.8525		-2.8325	-0.935	2.8325	0.935		-0.05	1.425	0.05	-1.425		-1.41	-1.14	1.41	1.14
51.42	-2.4475	-0.825	2.4475	0.825		-2.8325	-0.935	2.8325	0.935		-0.05	1.425	0.05	-1.425		-1.41	-1.14	1.41	1.14
51.45	-2.4475	-0.825	2.4475	0.825		-2.8325	-0.935	2.8325	0.935		0.025	1.375	-0.025	-1.375		-1.41	-1.14	1.41	1.14
51.48	-2.4475	-0.825	2.4475	0.825		-2.8325	-0.935	2.8325	0.935		0.025	1.375	-0.025	-1.375		-1.44	-1.14	1.44	1.14
51.51	-2.31	-0.7975	2.31	0.7975		-2.8325	-0.935	2.8325	0.935		0.025	1.375	-0.025	-1.375		-1.44	-1.14	1.44	1.14
51.54	-2.31	-0.7975	2.31	0.7975		-2.8325	-0.935	2.8325	0.935		0.15	1.3	-0.15	-1.3		-1.44	-1.14	1.44	1.14
51.57	-2.31	-0.7975	2.31	0.7975		-2.8325	-0.935	2.8325	0.935		0.15	1.3	-0.15	-1.3		-1.47	-1.2	1.47	1.2
51.6	-2.1725	-0.7975	2.1725	0.7975		-2.8325	-0.935	2.8325	0.935		0.15	1.3	-0.15	-1.3		-1.47	-1.2	1.47	1.2
51.63	-2.1725	-0.7975	2.1725	0.7975		-2.8325	-0.935	2.8325	0.935		0.275	1.275	-0.275	-1.275		-1.47	-1.2	1.47	1.2
51.66	-2.1725	-0.7975	2.1725	0.7975		-2.8325	-0.935	2.8325	0.935		0.275	1.275	-0.275	-1.275		-1.47	-1.2	1.47	1.2
51.69	-2.0625	-0.7425	2.0625	0.7425		-2.8325	-0.935	2.8325	0.935		0.275	1.275	-0.275	-1.275		-1.47	-1.2	1.47	1.2
51.72	-2.0625	-0.7425	2.0625	0.7425		-2.8325	-0.935	2.8325	0.935		0.45	1.275	-0.45	-1.275		-1.5	-1.23	1.5	1.23
51.75	-2.0625	-0.7425	2.0625	0.7425		-2.8325	-0.935	2.8325	0.935		0.45	1.275	-0.45	-1.275		-1.5	-1.23	1.5	1.23
51.78	-1.925	-0.66	1.925	0.66		-2.86	-0.935	2.86	0.935		0.45	1.275	-0.45	-1.275		-1.5	-1.23	1.5	1.23
51.81	-1.925	-0.66	1.925	0.66		-2.86	-0.935	2.86	0.935		0.55	1.275	-0.55	-1.275		-1.53	-1.23	1.53	1.23
51.84	-1.925	-0.66	1.925	0.66		-2.86	-0.935	2.86	0.935		0.55	1.275	-0.55	-1.275		-1.53	-1.23	1.53	1.23
51.87	-1.815	-0.5775	1.815	0.5775		-2.86	-0.9075	2.86	0.9075		0.6	1.25	-0.6	-1.25		-1.53	-1.23	1.53	1.23
51.9	-1.815	-0.5775	1.815	0.5775		-2.86	-0.9075	2.86	0.9075		0.6	1.25	-0.6	-1.25		-1.56	-1.23	1.56	1.23
51.93	-1.76	-0.5225	1.76	0.5225		-2.86	-0.9075	2.86	0.9075		0.6	1.25	-0.6	-1.25		-1.56	-1.23	1.56	1.23
51.96	-1.76	-0.5225	1.76	0.5225		-2.86	-0.9075	2.86	0.9075		0.6	1.25	-0.6	-1.25		-1.56	-1.23	1.56	1.23
51.99	-1.76	-0.5225	1.76	0.5225		-2.86	-0.9075	2.86	0.9075		0.625	1.25	-0.625	-1.25		-1.59	-1.2	1.59	1.2
52.02	-1.7325	-0.495	1.7325	0.495		-2.86	-0.9075	2.86	0.9075		0.625	1.25	-0.625	-1.25		-1.59	-1.2	1.59	1.2
52.05	-1.7325	-0.495	1.7325	0.495		-2.8875	-0.8525	2.8875	0.8525		0.625	1.25	-0.625	-1.25		-1.59	-1.2	1.59	1.2
52.08	-1.7325	-0.495	1.7325	0.495		-2.8875	-0.8525	2.8875	0.8525		0.625	1.275	-0.625	-1.275		-1.62	-1.2	1.62	1.2
52.11	-1.7325	-0.495	1.7325	0.495		-2.8875	-0.8525	2.8875	0.8525		0.625	1.275	-0.625	-1.275		-1.62	-1.2	1.62	1.2
52.14	-1.7325	-0.495	1.7325	0.495		-2.8325	-0.715	2.8325	0.715		0.625	1.275	-0.625	-1.275		-1.62	-1.2	1.62	1.2
52.17	-1.7325	-0.495	1.7325	0.495		-2.8325	-0.715	2.8325	0.715		0.55	1.3	-0.55	-1.3		-1.65	-1.2	1.65	1.2
52.2	-1.7325	-0.495	1.7325	0.495		-2.8325	-0.715	2.8325	0.715		0.55	1.3	-0.55	-1.3		-1.65	-1.2	1.65	1.2
52.23	-1.7325	-0.495	1.7325	0.495		-2.8325	-0.66	2.8325	0.66		0.55	1.3	-0.55	-1.3		-1.65	-1.2	1.65	1.2
52.26	-1.7325	-0.495	1.7325	0.495		-2.8325	-0.66	2.8325	0.66		0.475	1.325	-0.475	-1.325		-1.68	-1.2	1.68	1.2
52.29	-1.7325	-0.495	1.7325	0.495		-2.8325	-0.66	2.8325	0.66		0.475	1.325	-0.475	-1.325		-1.68	-1.2	1.68	1.2
52.32	-1.7325	-0.495	1.7325	0.495		-2.86	-0.66	2.86	0.66		0.475	1.325	-0.475	-1.325		-1.68	-1.2	1.68	1.2
52.35	-1.7325	-0.495	1.7325	0.495		-2.86	-0.66	2.86	0.66		-0.025	1.425	0.025	-1.425		-1.71	-1.17	1.71	1.17
52.38	-1.7325	-0.495	1.7325	0.495		-2.86	-0.66	2.86	0.66		-0.025	1.425	0.025	-1.425		-1.71	-1.17	1.71	1.17
52.41	-1.7325	-0.495	1.7325	0.495		-2.86	-0.66	2.86	0.66		-0.3	1.425	0.3	-1.425		-1.71	-1.17	1.71	1.17
52.44	-1.7325	-0.495	1.7325	0.495		-2.86	-0.66	2.86	0.66		-0.3	1.425	0.3	-1.425		-1.74	-1.14	1.74	1.14
52.47	-1.7325	-0.495	1.7325	0.495		-2.86	-0.66	2.86	0.66		-0.3	1.425	0.3	-1.425		-1.74	-1.14	1.74	1.14
52.5	-1.7325	-0.495	1.7325	0.495		-2.86	-0.66	2.86	0.66		-0.425	1.45	0.425	-1.45		-1.74	-1.14	1.74	1.14
52.53	-1.76	-0.4675	1.76	0.4675		-2.86	-0.66	2.86	0.66		-0.425	1.45	0.425	-1.45		-1.74	-1.11	1.74	1.11
52.56	-1.76	-0.4675	1.76	0.4675		-2.8875	-0.6875	2.8875	0.6875		-0.425	1.45	0.425	-1.45		-1.74	-1.11	1.74	1.11
52.59	-1.76	-0.4675	1.76	0.4675		-2.9425	-0.715	2.9425	0.715		-0.425	1.475	0.425	-1.475		-1.74	-1.11	1.74	1.11
52.62	-1.7875	-0.4675	1.7875	0.4675		-2.9425	-0.715	2.9425	0.715		-0.425	1.475	0.425	-1.475		-1.74	-1.08	1.74	1.08
52.65	-1.7875	-0.4675	1.7875	0.4675		-2.9425	-0.715	2.9425	0.715		-0.425	1.475	0.425	-1.475		-1.74	-1.08	1.74	1.08
52.68	-1.7875	-0.4675	1.7875	0.4675		-2.9975	-0.7425	2.9975	0.7425		-0.5	1.5	0.5	-1.5		-1.74	-1.08	1.74	1.08
52.71	-1.7875	-0.4675	1.7875	0.4675		-2.9975	-0.7425	2.9975	0.7425		-0.5	1.5	0.5	-1.5		-1.74	-1.08	1.74	1.08
52.74	-1.7875	-0.4675	1.7875	0.4675		-2.9975	-0.7975	2.9975	0.7975		-0.5	1.5	0.5	-1.5		-1.74	-1.08	1.74	1.08
52.77	-1.7875	-0.4675	1.7875	0.4675		-2.9975	-0.7975	2.9975	0.7975		-0.55	1.5	0.55	-1.5		-1.74	-1.08	1.74	1.08
52.8	-1.7875	-0.4675	1.7875	0.4675		-2.9975	-0.7975	2.9975	0.7975		-0.55	1.5	0.55	-1.5		-1.74	-1.08	1.74	1.08
52.83	-1.7875	-0.4675	1.7875	0.4675		-2.9975	-0.7975	2.9975	0.7975		-0.55	1.5	0.55	-1.5		-1.74	-1.08	1.74	1.08
52.86	-1.7875	-0.4675	1.7875	0.4675		-2.9975	-0.7975	2.9975	0.7975		-0.55	1.5	0.55	-1.5		-1.71	-1.08	1.71	1.08
52.89	-1.815	-0.4675	1.815	0.4675		-2.9975	-0.7975	2.9975	0.7975		-0.55	1.5	0.55	-1.5		-1.71	-1.08	1.71	1.08
52.92	-1.815	-0.4675	1.815	0.4675		-2.9975	-0.7975	2.9975	0.7975		-0.55	1.5	0.55	-1.5		-1.71	-1.08	1.71	1.08
52.95	-1.8425	-0.4675	1.8425	0.4675		-2.9975	-0.7975	2.9975	0.7975		-0.475	1.5	0.475	-1.5		-1.65	-1.05	1.65	1.05
52.98	-1.8425	-0.4675	1.8425	0.4675		-2.9975	-0.7975	2.9975	0.7975		-0.475	1.5	0.475	-1.5		-1.65	-1.05	1.65	1.05
53.01	-1.8425	-0.4675	1.8425	0.4675		-2.9975	-0.7975	2.9975	0.7975		-0.475	1.5	0.475	-1.5		-1.62	-1.05	1.62	1.05
53.04	-1.8425	-0.4675	1.8425	0.4675		-2.9975	-0.7975	2.9975	0.7975		-0.325	1.475	0.325	-1.475		-1.62	-1.05	1.62	1.05
53.07	-1.8425	-0.4675	1.8425	0.4675		-2.97	-0.7975	2.97	0.7975		-0.325	1.475	0.325	-1.475		-1.62	-1.05	1.62	1.05
53.1	-1.8425	-0.4675	1.8425	0.4675		-2.97	-0.7975	2.97	0.7975		-0.325	1.475	0.325	-1.475		-1.56	-1.02	1.56	1.02
53.13	-1.87	-0.4675	1.87	0.4675		-2.97	-0.7975	2.97	0.7975		-0.15	1.475	0.15	-1.475		-1.56	-1.02	1.56	1.02
53.16	-1.87	-0.4675	1.87	0.4675		-2.97	-0.7975	2.97	0.7975		-0.15	1.475	0.15	-1.475		-1.56	-1.02	1.56	1.02
53.19	-1.87	-0.4675	1.87	0.4675		-2.97	-0.7975	2.97	0.7975		-0.15	1.475	0.15	-1.475		-1.47	-1.02	1.47	1.02
53.22	-1.87	-0.4675	1.87	0.4675		-2.97	-0.7975	2.97	0.7975		-0.025	1.45	0.025	-1.45		-1.47	-1.02	1.47	1.02
53.25	-1.87	-0.4675	1.87	0.4675		-2.97	-0.7975	2.97	0.7975		-0.025	1.45	0.025	-1.45		-1.47	-1.02	1.47	1.02
53.28	-1.87	-0.4675	1.87	0.4675		-2.97	-0.7975	2.97	0.7975		-0.025	1.45	0.025	-1.45		-1.35	-0.99	1.35	0.99
53.31	-1.8975	-0.4675	1.8975	0.4675		-2.97	-0.7975	2.97	0.7975		0.05	1.45	-0.05	-1.45		-1.35	-0.99	1.35	0.99
53.34	-1.8975	-0.4675	1.8975	0.4675		-2.7775	-0.825	2.7775	0.825		0.05	1.45	-0.05	-1.45		-1.26	-0.96	1.26	0.96
53.37	-1.8975	-0.4675	1.8975	0.4675		-2.7775	-0.825	2.7775	0.825		0.05	1.45	-0.05	-1.45		-1.26	-0.96	1.26	0.96
53.4	-1.9525	-0.4675	1.9525	0.4675		-2.7775	-0.825	2.7775	0.825		0.05	1.45	-0.05	-1.45		-1.26	-0.96	1.26	0.96
53.43	-1.9525	-0.4675	1.9525	0.4675		-2.6675	-0.8525	2.6675	0.8525		0.05	1.45	-0.05	-1.45		-1.11	-0.96	1.11	0.96
53.46	-1.9525	-0.4675	1.9525	0.4675		-2.6675	-0.8525	2.6675	0.8525		0.05	1.45	-0.05	-1.45		-1.11	-0.96	1.11	0.96
53.49	-2.0075	-0.4675	2.0075	0.4675		-2.6675	-0.8525	2.6675	0.8525		0.05	1.45	-0.05	-1.45		-1.11	-0.96	1.11	0.96
53.52	-2.0075	-0.4675	2.0075	0.4675		-2.64	-0.8525	2.64	0.8525		0.05	1.45	-0.05	-1.45		-1.02	-0.96	1.02	0.96
53.55	-2.0075	-0.4675	2.0075	0.4675		-2.64	-0.8525	2.64	0.8525		0.05	1.45	-0.05	-1.45		-1.02	-0.96	1.02	0.96
53.58	-2.0625	-0.4675	2.0625	0.4675		-2.64	-0.8525	2.64	0.8525		0.05	1.45	-0.05	-1.45		-1.02	-0.96	1.02	0.96
53.61	-2.0625	-0.4675	2.0625	0.4675		-2.6125	-0.8525	2.6125	0.8525		0.05	1.45	-0.05	-1.45		-0.99	-0.96	0.99	0.96
53.64	-2.0625	-0.4675	2.0625	0.4675		-2.6125	-0.8525	2.6125	0.8525		0.05	1.425	-0.05	-1.425		-0.99	-0.96	0.99	0.96
53.67	-2.09	-0.4675	2.09	0.4675		-2.6125	-0.8525	2.6125	0.8525		0.05	1.425	-0.05	-1.425		-0.99	-0.96	0.99	0.96
53.7	-2.09	-0.4675	2.09	0.4675		-2.5575	-0.8525	2.5575	0.8525		0.05	1.425	-0.05	-1.425		-0.9	-0.99	0.9	0.99
53.73	-2.09	-0.4675	2.09	0.4675		-2.5575	-0.8525	2.5575	0.8525		0.05	1.425	-0.05	-1.425		-0.9	-0.99	0.9	0.99
53.76	-2.09	-0.4675	2.09	0.4675		-2.5575	-0.8525	2.5575	0.8525		0.075	1.4	-0.075	-1.4		-0.9	-0.99	0.9	0.99
53.79	-2.09	-0.4675	2.09	0.4675		-2.365	-0.8525	2.365	0.8525		0.075	1.4	-0.075	-1.4		-0.87	-1.02	0.87	1.02
53.82	-2.09	-0.4675	2.09	0.4675		-2.365	-0.8525	2.365	0.8525		0.1	1.325	-0.1	-1.325		-0.87	-1.02	0.87	1.02
53.85	-2.09	-0.4675	2.09	0.4675		-2.365	-0.8525	2.365	0.8525		0.1	1.325	-0.1	-1.325		-0.87	-1.02	0.87	1.02
53.88	-2.09	-0.4675	2.09	0.4675		-2.2275	-0.825	2.2275	0.825		0.1	1.325	-0.1	-1.325		-0.81	-1.05	0.81	1.05
53.91	-2.09	-0.4675	2.09	0.4675		-2.2275	-0.825	2.2275	0.825		0.1	1.275	-0.1	-1.275		-0.81	-1.05	0.81	1.05
53.94	-2.09	-0.4675	2.09	0.4675		-2.1175	-0.825	2.1175	0.825		0.1	1.275	-0.1	-1.275		-0.81	-1.05	0.81	1.05
53.97	-2.09	-0.4675	2.09	0.4675		-2.1175	-0.825	2.1175	0.825		0.1	1.275	-0.1	-1.275		-0.78	-1.05	0.78	1.05
54	-2.09	-0.4675	2.09	0.4675		-2.1175	-0.825	2.1175	0.825		0.1	1.275	-0.1	-1.275		-0.78	-1.05	0.78	1.05
54.03	-2.0625	-0.4675	2.0625	0.4675		-2.0075	-0.7975	2.0075	0.7975		0.1	1.275	-0.1	-1.275		-0.81	-1.05	0.81	1.05
54.06	-2.0625	-0.4675	2.0625	0.4675		-2.0075	-0.7975	2.0075	0.7975		0.1	1.275	-0.1	-1.275		-0.81	-1.05	0.81	1.05
54.09	-2.0625	-0.4675	2.0625	0.4675		-2.0075	-0.7975	2.0075	0.7975		0.05	1.275	-0.05	-1.275		-0.81	-1.05	0.81	1.05
54.12	-2.0625	-0.4675	2.0625	0.4675		-1.815	-0.7425	1.815	0.7425		0.05	1.275	-0.05	-1.275		-0.87	-1.02	0.87	1.02
54.15	-2.0625	-0.4675	2.0625	0.4675		-1.815	-0.7425	1.815	0.7425		0.05	1.275	-0.05	-1.275		-0.87	-1.02	0.87	1.02
54.18	-2.0625	-0.4675	2.0625	0.4675		-1.815	-0.7425	1.815	0.7425		0	1.275	0	-1.275		-0.87	-1.02	0.87	1.02
54.21	-2.0075	-0.495	2.0075	0.495		-1.815	-0.7425	1.815	0.7425		0	1.275	0	-1.275		-0.93	-1.02	0.93	1.02
54.24	-2.0075	-0.495	2.0075	0.495		-1.705	-0.715	1.705	0.715		0	1.275	0	-1.275		-0.93	-1.02	0.93	1.02
54.27	-1.925	-0.4675	1.925	0.4675		-1.705	-0.715	1.705	0.715		0	1.275	0	-1.275		-0.93	-1.02	0.93	1.02
54.3	-1.925	-0.4675	1.925	0.4675		-1.705	-0.6875	1.705	0.6875		0	1.275	0	-1.275		-0.99	-0.99	0.99	0.99
54.33	-1.925	-0.4675	1.925	0.4675		-1.705	-0.6875	1.705	0.6875		0	1.275	0	-1.275		-0.99	-0.99	0.99	0.99
54.36	-1.8975	-0.4675	1.8975	0.4675		-1.705	-0.6875	1.705	0.6875		0	1.275	0	-1.275		-0.99	-0.99	0.99	0.99
54.39	-1.8975	-0.4675	1.8975	0.4675		-1.705	-0.6875	1.705	0.6875		0	1.275	0	-1.275		-1.02	-0.99	1.02	0.99
54.42	-1.8975	-0.4675	1.8975	0.4675		-1.705	-0.6875	1.705	0.6875		0	1.275	0	-1.275		-1.02	-0.99	1.02	0.99
54.45	-1.8425	-0.4675	1.8425	0.4675		-1.705	-0.6875	1.705	0.6875		0	1.25	0	-1.25		-1.02	-0.99	1.02	0.99
54.48	-1.8425	-0.4675	1.8425	0.4675		-1.705	-0.6875	1.705	0.6875		0	1.25	0	-1.25		-1.08	-0.99	1.08	0.99
54.51	-1.8425	-0.4675	1.8425	0.4675		-1.705	-0.6875	1.705	0.6875		0	1.25	0	-1.25		-1.08	-0.99	1.08	0.99
54.54	-1.76	-0.4675	1.76	0.4675		-1.705	-0.6875	1.705	0.6875		0	1.225	0	-1.225		-1.08	-0.99	1.08	0.99
54.57	-1.76	-0.4675	1.76	0.4675		-1.705	-0.6875	1.705	0.6875		0	1.225	0	-1.225		-1.08	-0.99	1.08	0.99
54.6	-1.76	-0.4675	1.76	0.4675		-1.705	-0.6875	1.705	0.6875		0	1.225	0	-1.225		-1.08	-0.99	1.08	0.99
54.63	-1.65	-0.44	1.65	0.44		-1.705	-0.6875	1.705	0.6875		0	1.2	0	-1.2		-1.11	-0.99	1.11	0.99
54.66	-1.65	-0.44	1.65	0.44		-1.7325	-0.6875	1.7325	0.6875		0	1.2	0	-1.2		-1.11	-0.99	1.11	0.99
54.69	-1.65	-0.44	1.65	0.44		-1.7325	-0.6875	1.7325	0.6875		0	1.2	0	-1.2		-1.11	-0.99	1.11	0.99
54.72	-1.54	-0.44	1.54	0.44		-1.7325	-0.6875	1.7325	0.6875		0	1.175	0	-1.175		-1.14	-0.99	1.14	0.99
54.75	-1.54	-0.44	1.54	0.44		-1.7325	-0.6875	1.7325	0.6875		0	1.175	0	-1.175		-1.14	-0.99	1.14	0.99
54.78	-1.4025	-0.44	1.4025	0.44		-1.7325	-0.6875	1.7325	0.6875		0	1.175	0	-1.175		-1.14	-0.99	1.14	0.99
54.81	-1.4025	-0.44	1.4025	0.44		-1.7325	-0.6875	1.7325	0.6875		0	1.15	0	-1.15		-1.26	-0.99	1.26	0.99
54.84	-1.4025	-0.44	1.4025	0.44		-1.7325	-0.6875	1.7325	0.6875		0	1.15	0	-1.15		-1.26	-0.99	1.26	0.99
54.87	-1.32	-0.44	1.32	0.44		-1.7325	-0.6875	1.7325	0.6875		0	1.15	0	-1.15		-1.26	-0.99	1.26	0.99
54.9	-1.32	-0.44	1.32	0.44		-1.7325	-0.6875	1.7325	0.6875		0.05	1.15	-0.05	-1.15		-1.29	-0.99	1.29	0.99
54.93	-1.32	-0.44	1.32	0.44		-1.76	-0.6875	1.76	0.6875		0.05	1.15	-0.05	-1.15		-1.29	-0.99	1.29	0.99
54.96	-1.2375	-0.44	1.2375	0.44		-1.76	-0.6875	1.76	0.6875		0.05	1.15	-0.05	-1.15		-1.29	-0.99	1.29	0.99
54.99	-1.2375	-0.44	1.2375	0.44		-1.76	-0.6875	1.76	0.6875		0.125	1.15	-0.125	-1.15		-1.32	-0.96	1.32	0.96
55.02	-1.2375	-0.44	1.2375	0.44		-1.7875	-0.6875	1.7875	0.6875		0.125	1.15	-0.125	-1.15		-1.32	-0.96	1.32	0.96
55.05	-1.1	-0.4125	1.1	0.4125		-1.7875	-0.6875	1.7875	0.6875		0.125	1.15	-0.125	-1.15		-1.32	-0.96	1.32	0.96
55.08	-1.1	-0.4125	1.1	0.4125		-1.7875	-0.6875	1.7875	0.6875		0.225	1.125	-0.225	-1.125		-1.38	-0.96	1.38	0.96
55.11	-1.1	-0.4125	1.1	0.4125		-1.815	-0.6875	1.815	0.6875		0.225	1.125	-0.225	-1.125		-1.38	-0.96	1.38	0.96
55.14	-0.9625	-0.3575	0.9625	0.3575		-1.815	-0.6875	1.815	0.6875		0.225	1.125	-0.225	-1.125		-1.38	-0.96	1.38	0.96
55.17	-0.9625	-0.3575	0.9625	0.3575		-1.8425	-0.6875	1.8425	0.6875		0.275	1.125	-0.275	-1.125		-1.41	-0.96	1.41	0.96
55.2	-0.9625	-0.3575	0.9625	0.3025		-1.8425	-0.6875	1.8425	0.6875		0.275	1.125	-0.275	-1.125		-1.41	-0.96	1.41	0.96
55.23	-0.8525	-0.3025	0.8525	0.3025		-1.8425	-0.6875	1.8425	0.6875		0.275	1.125	-0.275	-1.125		-1.41	-0.96	1.41	0.96
55.26	-0.8525	-0.3025	0.8525	0.3025		-1.8425	-0.6875	1.8425	0.6875		0.35	1.125	-0.35	-1.125		-1.44	-0.93	1.44	0.93
55.29	-0.7975	-0.2475	0.7975	0.2475		-1.8425	-0.6875	1.8425	0.6875		0.35	1.125	-0.35	-1.125		-1.44	-0.93	1.44	0.93
55.32	-0.7975	-0.2475	0.7975	0.2475		-1.8425	-0.6875	1.8425	0.6875		0.35	1.125	-0.35	-1.125		-1.44	-0.93	1.44	0.93
55.35	-0.7975	-0.2475	0.7975	0.2475		-1.8425	-0.66	1.8425	0.66		0.375	1.125	-0.375	-1.125		-1.47	-0.93	1.47	0.93
55.38	-0.77	-0.2475	0.77	0.2475		-1.8425	-0.66	1.8425	0.66		0.375	1.125	-0.375	-1.125		-1.47	-0.93	1.47	0.93
55.41	-0.77	-0.2475	0.77	0.2475		-1.8425	-0.66	1.8425	0.66		0.375	1.125	-0.375	-1.125		-1.47	-0.93	1.47	0.93
55.44	-0.77	-0.2475	0.77	0.2475		-1.87	-0.66	1.87	0.66		0.425	1.15	-0.425	-1.15		-1.5	-0.93	1.5	0.93
55.47	-0.7425	-0.2475	0.7425	0.2475		-1.87	-0.66	1.87	0.66		0.425	1.15	-0.425	-1.15		-1.5	-0.93	1.5	0.93
55.5	-0.7425	-0.2475	0.7425	0.2475		-1.87	-0.66	1.87	0.66		0.425	1.15	-0.425	-1.15		-1.5	-0.93	1.5	0.93
55.53	-0.6875	-0.22	0.6875	0.22		-1.87	-0.66	1.87	0.66		0.45	1.15	-0.45	-1.15		-1.5	-0.93	1.5	0.93
55.56	-0.6875	-0.22	0.6875	0.22		-1.87	-0.66	1.87	0.66		0.45	1.15	-0.45	-1.15		-1.5	-0.93	1.5	0.93
55.59	-0.6875	-0.22	0.6875	0.22		-1.87	-0.66	1.87	0.66		0.45	1.15	-0.45	-1.15		-1.5	-0.93	1.5	0.93
55.62	-0.5775	-0.1925	0.5775	0.1925		-1.87	-0.66	1.87	0.66		0.5	1.175	-0.5	-1.175		-1.5	-0.93	1.5	0.93
55.65	-0.5775	-0.1925	0.5775	0.1925		-1.87	-0.66	1.87	0.66		0.5	1.175	-0.5	-1.175		-1.5	-0.93	1.5	0.93
55.68	-0.5775	-0.1925	0.5775	0.1925		-1.87	-0.66	1.87	0.66		0.5	1.2	-0.5	-1.2		-1.5	-0.93	1.5	0.93
55.71	-0.4125	-0.1375	0.4125	0.1375		-1.87	-0.66	1.87	0.66		0.5	1.2	-0.5	-1.2		-1.44	-0.93	1.44	0.93
55.74	-0.4125	-0.1375	0.4125	0.1375		-1.87	-0.66	1.87	0.66		0.5	1.2	-0.5	-1.2		-1.44	-0.93	1.44	0.93
55.77	-0.4125	-0.1375	0.4125	0.1375		-1.87	-0.66	1.87	0.66		0.475	1.225	-0.475	-1.225		-1.38	-0.9	1.38	0.9
55.8	-0.2475	-0.0825	0.2475	0.0825		-1.8975	-0.66	1.8975	0.66		0.475	1.225	-0.475	-1.225		-1.38	-0.9	1.38	0.9
55.83	-0.2475	-0.0825	0.2475	0.0825		-1.8975	-0.66	1.8975	0.66		0.475	1.225	-0.475	-1.225		-1.38	-0.9	1.38	0.9
55.86	-0.2475	-0.0825	0.2475	0.0825		-1.8975	-0.66	1.8975	0.66		0.425	1.25	-0.425	-1.25		-1.32	-0.9	1.32	0.9
55.89	-0.11	-0.055	0.11	0.055		-2.1175	-0.715	2.1175	0.715		0.425	1.25	-0.425	-1.25		-1.32	-0.9	1.32	0.9
55.92	-0.11	-0.055	0.11	0.055		-2.1175	-0.715	2.1175	0.715		0.425	1.25	-0.425	-1.25		-1.32	-0.9	1.32	0.9
55.95	-0.11	-0.055	0.11	0.055		-2.1175	-0.715	2.1175	0.715		0.425	1.25	-0.425	-1.25		-1.17	-0.84	1.17	0.84
55.98	-0.055	-0.055	0.055	0.055		-2.2275	-0.77	2.2275	0.77		0.425	1.25	-0.425	-1.25		-1.17	-0.84	1.17	0.84
56.01	-0.055	-0.055	0.055	0.055		-2.2275	-0.77	2.2275	0.77		0.425	1.25	-0.425	-1.25		-1.17	-0.84	1.17	0.84
56.04	-0.055	-0.055	0.055	0.055		-2.2275	-0.77	2.2275	0.77		0.425	1.25	-0.425	-1.25		-1.14	-0.84	1.14	0.84
56.07	0	-0.0275	0	0.0275		-2.255	-0.77	2.255	0.77		0.425	1.25	-0.425	-1.25		-1.14	-0.84	1.14	0.84
56.1	0	-0.0275	0	0.0275		-2.255	-0.77	2.255	0.77		0.425	1.25	-0.425	-1.25		-1.14	-0.84	1.14	0.84
56.13	0	-0.0275	0	0.0275		-2.255	-0.77	2.255	0.77		0.425	1.25	-0.425	-1.25		-1.14	-0.84	1.14	0.84
56.16	0.0825	-0.0275	-0.0825	0.0275		-2.255	-0.7425	2.255	0.7425		0.425	1.25	-0.425	-1.25		-1.14	-0.84	1.14	0.84
56.19	0.0825	-0.0275	-0.0825	0.0275		-2.255	-0.7425	2.255	0.7425		0.425	1.25	-0.425	-1.25		-1.17	-0.84	1.17	0.84
56.22	0.0825	-0.0275	-0.0825	0.0275		-2.255	-0.7425	2.255	0.7425		0.4	1.25	-0.4	-1.25		-1.17	-0.84	1.17	0.84
56.25	0.22	0.0275	-0.22	-0.0275		-2.2275	-0.7425	2.2275	0.7425		0.4	1.25	-0.4	-1.25		-1.17	-0.84	1.17	0.84
56.28	0.22	0.0275	-0.22	-0.0275		-2.2275	-0.7425	2.2275	0.7425		0.4	1.25	-0.4	-1.25		-1.17	-0.84	1.17	0.84
56.31	0.22	0.0275	-0.22	-0.0275		-2.2275	-0.7425	2.2275	0.7425		0.4	1.275	-0.4	-1.275		-1.17	-0.84	1.17	0.84
56.34	0.3575	0.055	-0.3575	-0.055		-2.2275	-0.7425	2.2275	0.7425		0.4	1.275	-0.4	-1.275		-1.17	-0.84	1.17	0.84
56.37	0.3575	0.055	-0.3575	-0.055		-2.2275	-0.7425	2.2275	0.7425		0.4	1.275	-0.4	-1.275		-1.17	-0.84	1.17	0.84
56.4	0.44	0.055	-0.44	-0.055		-2.2275	-0.7425	2.2275	0.7425		0.4	1.275	-0.4	-1.275		-1.17	-0.84	1.17	0.84
56.43	0.44	0.055	-0.44	-0.055		-2.2275	-0.7425	2.2275	0.7425		0.4	1.275	-0.4	-1.275		-1.17	-0.84	1.17	0.84
56.46	0.44	0.055	-0.44	-0.055		-2.2275	-0.7425	2.2275	0.7425		0.4	1.275	-0.4	-1.275		-1.17	-0.84	1.17	0.84
56.49	0.5225	0.055	-0.5225	-0.055		-2.2275	-0.7425	2.2275	0.7425		0.4	1.275	-0.4	-1.275		-1.17	-0.84	1.17	0.84
56.52	0.5225	0.055	-0.5225	-0.055		-2.2275	-0.7425	2.2275	0.7425		0.4	1.275	-0.4	-1.275		-1.17	-0.84	1.17	0.84
56.55	0.5225	0.055	-0.5225	-0.055		-2.2275	-0.7425	2.2275	0.7425		0.4	1.275	-0.4	-1.275		-1.2	-0.84	1.2	0.84
56.58	0.5225	0.055	-0.5225	-0.055		-2.2275	-0.7425	2.2275	0.7425		0.425	1.275	-0.425	-1.275		-1.2	-0.84	1.2	0.84
56.61	0.5225	0.055	-0.5225	-0.055		-2.1725	-0.7425	2.1725	0.7425		0.425	1.275	-0.425	-1.275		-1.2	-0.84	1.2	0.84
56.64	0.5225	0.055	-0.5225	-0.055		-2.1725	-0.7425	2.1725	0.7425		0.425	1.275	-0.425	-1.275		-1.2	-0.81	1.2	0.81
56.67	0.495	0.055	-0.495	-0.055		-2.1725	-0.7425	2.1725	0.7425		0.5	1.275	-0.5	-1.275		-1.2	-0.81	1.2	0.81
56.7	0.495	0.055	-0.495	-0.055		-2.09	-0.715	2.09	0.715		0.5	1.275	-0.5	-1.275		-1.2	-0.81	1.2	0.81
56.73	0.495	0.055	-0.495	-0.055		-2.09	-0.715	2.09	0.715		0.5	1.275	-0.5	-1.275		-1.2	-0.81	1.2	0.81
56.76	0.495	0.0825	-0.495	-0.0825		-2.035	-0.6875	2.035	0.6875		0.575	1.275	-0.575	-1.275		-1.2	-0.81	1.2	0.81
56.79	0.495	0.0825	-0.495	-0.0825		-2.035	-0.6875	2.035	0.6875		0.575	1.275	-0.575	-1.275		-1.2	-0.81	1.2	0.81
56.82	0.495	0.11	-0.495	-0.11		-2.035	-0.6875	2.035	0.6875		0.575	1.275	-0.575	-1.275		-1.2	-0.81	1.2	0.81
56.85	0.495	0.11	-0.495	-0.11		-2.035	-0.6875	2.035	0.6875		0.575	1.3	-0.575	-1.3		-1.2	-0.81	1.2	0.81
56.88	0.495	0.11	-0.495	-0.11		-1.98	-0.6875	1.98	0.6875		0.575	1.3	-0.575	-1.3		-1.2	-0.81	1.2	0.81
56.91	0.4675	0.165	-0.4675	-0.165		-1.98	-0.6875	1.98	0.6875		0.575	1.3	-0.575	-1.3		-1.2	-0.81	1.2	0.81
56.94	0.4675	0.165	-0.4675	-0.165		-1.98	-0.6875	1.98	0.6875		0.575	1.3	-0.575	-1.3		-1.2	-0.81	1.2	0.81
56.97	0.4675	0.165	-0.4675	-0.165		-1.87	-0.7425	1.87	0.7425		0.575	1.3	-0.575	-1.3		-1.2	-0.81	1.2	0.81
57	0.4125	0.275	-0.4125	-0.275		-1.87	-0.7425	1.87	0.7425		0.575	1.3	-0.575	-1.3		-1.2	-0.81	1.2	0.81
57.03	0.4125	0.275	-0.4125	-0.275		-1.76	-0.7975	1.76	0.7975		0.575	1.3	-0.575	-1.3		-1.2	-0.81	1.2	0.81
57.06	0.4125	0.275	-0.4125	-0.275		-1.76	-0.7975	1.76	0.7975		0.575	1.3	-0.575	-1.3		-1.2	-0.81	1.2	0.81
57.09	0.3575	0.385	-0.3575	-0.385		-1.76	-0.7975	1.76	0.7975		0.575	1.3	-0.575	-1.3		-1.2	-0.81	1.2	0.81
57.12	0.3575	0.385	-0.3575	-0.385		-1.7325	-1.1	1.7325	1.1		0.525	1.325	-0.525	-1.325		-1.2	-0.81	1.2	0.81
57.15	0.3575	0.385	-0.3575	-0.385		-1.7325	-1.1	1.7325	1.1		0.525	1.325	-0.525	-1.325		-1.2	-0.81	1.2	0.81
57.18	0.33	0.4675	-0.33	-0.4675		-1.7325	-1.1	1.7325	1.1		0.525	1.325	-0.525	-1.325		-1.2	-0.81	1.2	0.81
57.21	0.33	0.4675	-0.33	-0.4675		-1.705	-1.155	1.705	1.155		0.475	1.325	-0.475	-1.325		-1.2	-0.81	1.2	0.81
57.24	0.33	0.4675	-0.33	-0.4675		-1.705	-1.155	1.705	1.155		0.475	1.325	-0.475	-1.325		-1.2	-0.81	1.2	0.81
57.27	0.3025	0.4675	-0.3025	-0.4675		-1.705	-1.155	1.705	1.155		0.475	1.325	-0.475	-1.325		-1.2	-0.81	1.2	0.81
57.3	0.3025	0.4675	-0.3025	-0.4675		-1.705	-1.1825	1.705	1.1825		0.45	1.325	-0.45	-1.325		-1.2	-0.81	1.2	0.81
57.33	0.3025	0.4675	-0.3025	-0.4675		-1.705	-1.1825	1.705	1.1825		0.45	1.325	-0.45	-1.325		-1.2	-0.84	1.2	0.84
57.36	0.3025	0.4675	-0.3025	-0.4675		-1.705	-1.1825	1.705	1.1825		0.45	1.325	-0.45	-1.325		-1.2	-0.84	1.2	0.84
57.39	0.3025	0.4675	-0.3025	-0.4675		-1.6775	-1.2375	1.6775	1.2375		0.425	1.35	-0.425	-1.35		-1.2	-0.84	1.2	0.84
57.42	0.3025	0.4675	-0.3025	-0.4675		-1.6775	-1.2375	1.6775	1.2375		0.425	1.35	-0.425	-1.35		-1.2	-0.84	1.2	0.84
57.45	0.3025	0.4675	-0.3025	-0.4675		-1.6775	-1.2375	1.6775	1.2375		0.425	1.35	-0.425	-1.35		-1.2	-0.84	1.2	0.84
57.48	0.3025	0.4675	-0.3025	-0.4675		-1.595	-1.1825	1.595	1.1825		0.35	1.35	-0.35	-1.35		-1.2	-0.84	1.2	0.84
57.51	0.275	0.4675	-0.275	-0.4675		-1.595	-1.1825	1.595	1.1825		0.35	1.35	-0.35	-1.35		-1.2	-0.84	1.2	0.84
57.54	0.275	0.4675	-0.275	-0.4675		-1.595	-1.1825	1.595	1.1825		0.2	1.35	-0.2	-1.35		-1.2	-0.84	1.2	0.84
57.57	0.275	0.4675	-0.275	-0.4675		-1.32	-1.0175	1.32	1.0175		0.2	1.35	-0.2	-1.35		-1.2	-0.84	1.2	0.84
57.6	0.2475	0.44	-0.2475	-0.44		-1.32	-1.0175	1.32	1.0175		0.2	1.35	-0.2	-1.35		-1.2	-0.84	1.2	0.84
57.63	0.2475	0.44	-0.2475	-0.44		-0.99	-0.5775	0.99	0.5775		0.2	1.35	-0.2	-1.35		-1.2	-0.84	1.2	0.84
57.66	0.2475	0.44	-0.2475	-0.44		-0.99	-0.5775	0.99	0.5775		0.075	1.35	-0.075	-1.35		-1.2	-0.84	1.2	0.84
57.69	0.1925	0.4125	-0.1925	-0.4125		-0.99	-0.5775	0.99	0.5775		0.075	1.35	-0.075	-1.35		-1.2	-0.84	1.2	0.84
57.72	0.1925	0.4125	-0.1925	-0.4125		-0.6325	-0.165	0.6325	0.165		0.075	1.35	-0.075	-1.35		-1.2	-0.84	1.2	0.84
57.75	0.1925	0.4125	-0.1925	-0.4125		-0.6325	-0.165	0.6325	0.165		0.025	1.35	-0.025	-1.35		-1.2	-0.84	1.2	0.84
57.78	0.1375	0.3575	-0.1375	-0.3575		-0.6325	-0.165	0.6325	0.165		0.025	1.35	-0.025	-1.35		-1.2	-0.84	1.2	0.84
57.81	0.1375	0.3575	-0.1375	-0.3575		-0.4125	0.0275	0.4125	-0.0275		0.025	1.35	-0.025	-1.35		-1.2	-0.84	1.2	0.84
57.84	0.1375	0.3575	-0.1375	-0.3575		-0.4125	0.0275	0.4125	-0.0275		0.025	1.35	-0.025	-1.35		-1.2	-0.84	1.2	0.84
57.87	0.0825	0.3575	-0.0825	-0.3575		-0.4125	0.0275	0.4125	-0.0275		0.025	1.35	-0.025	-1.35		-1.2	-0.84	1.2	0.84
57.9	0.0825	0.3575	-0.0825	-0.3575		-0.1375	0.165	0.1375	-0.165		0.025	1.35	-0.025	-1.35		-1.2	-0.84	1.2	0.84
57.93	0.0825	0.3575	-0.0825	-0.3575		-0.1375	0.165	0.1375	-0.165		0	1.35	0	-1.35		-1.2	-0.84	1.2	0.84
57.96	0.0825	0.33	-0.0825	-0.33		-0.055	0.1925	0.055	-0.1925		0	1.35	0	-1.35		-1.2	-0.84	1.2	0.84
57.99	0.0825	0.33	-0.0825	-0.33		-0.055	0.1925	0.055	-0.1925		0	1.35	0	-1.35		-1.2	-0.84	1.2	0.84
58.02	0.0825	0.33	-0.0825	-0.33		-0.055	0.1925	0.055	-0.1925		0	1.325	0	-1.325		-1.2	-0.84	1.2	0.84
58.05	0.1375	0.33	-0.1375	-0.33		-0.055	0.1925	0.055	-0.1925		0	1.325	0	-1.325		-1.2	-0.84	1.2	0.84
58.08	0.1375	0.33	-0.1375	-0.33		-0.055	0.1925	0.055	-0.1925		0	1.325	0	-1.325		-1.2	-0.84	1.2	0.84
58.11	0.2475	0.3575	-0.2475	-0.3575		-0.055	0.1925	0.055	-0.1925		0	1.325	0	-1.325		-1.2	-0.84	1.2	0.84
58.14	0.2475	0.3575	-0.2475	-0.3575		-0.055	0.1925	0.055	-0.1925		0	1.325	0	-1.325		-1.2	-0.84	1.2	0.84
58.17	0.2475	0.3575	-0.2475	-0.3575		0	0.1925	0	-0.1925		0	1.325	0	-1.325		-1.2	-0.84	1.2	0.84
58.2	0.4125	0.3575	-0.4125	-0.3575		0	0.1925	0	-0.1925		0	1.325	0	-1.325		-1.2	-0.84	1.2	0.84
58.23	0.4125	0.3575	-0.4125	-0.3575		0	0.1925	0	-0.1925		0	1.325	0	-1.325		-1.2	-0.84	1.2	0.84
58.26	0.4125	0.3575	-0.4125	-0.3575		0.165	0.1925	-0.165	-0.1925		0	1.325	0	-1.325		-1.2	-0.84	1.2	0.84
58.29	0.5225	0.33	-0.5225	-0.33		0.165	0.1925	-0.165	-0.1925		0	1.325	0	-1.325		-1.2	-0.84	1.2	0.84
58.32	0.5225	0.33	-0.5225	-0.33		0.165	0.1925	-0.165	-0.1925		0	1.325	0	-1.325		-1.2	-0.84	1.2	0.84
58.35	0.5225	0.33	-0.5225	-0.33		0.3025	0.2475	-0.3025	-0.2475		0	1.325	0	-1.325		-1.17	-0.81	1.17	0.81
58.38	0.6325	0.275	-0.6325	-0.275		0.3025	0.2475	-0.3025	-0.2475		0	1.325	0	-1.325		-1.17	-0.81	1.17	0.81
58.41	0.6325	0.275	-0.6325	-0.275		0.3025	0.2475	-0.3025	-0.2475		0	1.325	0	-1.325		-1.17	-0.81	1.17	0.81
58.44	0.6325	0.275	-0.6325	-0.275		0.5225	0.4125	-0.5225	-0.4125		0	1.325	0	-1.325		-1.14	-0.78	1.14	0.78
58.47	0.7975	0.275	-0.7975	-0.275		0.5225	0.4125	-0.5225	-0.4125		0	1.325	0	-1.325		-1.14	-0.78	1.14	0.78
58.5	0.7975	0.275	-0.7975	-0.275		0.6875	0.4675	-0.6875	-0.4675		0	1.325	0	-1.325		-1.14	-0.78	1.14	0.78
58.53	0.7975	0.275	-0.7975	-0.275		0.6875	0.4675	-0.6875	-0.4675		0	1.325	0	-1.325		-1.08	-0.72	1.08	0.72
58.56	0.935	0.2475	-0.935	-0.2475		0.6875	0.4675	-0.6875	-0.4675		0	1.325	0	-1.325		-1.08	-0.72	1.08	0.72
58.59	0.935	0.2475	-0.935	-0.2475		0.6875	0.4675	-0.6875	-0.4675		0	1.325	0	-1.325		-1.08	-0.72	1.08	0.72
58.62	0.9625	0.2475	-0.9625	-0.2475		0.935	0.5225	-0.935	-0.5225		0	1.325	0	-1.325		-1.05	-0.66	1.05	0.66
58.65	0.9625	0.2475	-0.9625	-0.2475		0.935	0.5225	-0.935	-0.5225		0	1.3	0	-1.3		-1.05	-0.66	1.05	0.66
58.68	0.9625	0.2475	-0.9625	-0.2475		1.1	0.5775	-1.1	-0.5775		0	1.3	0	-1.3		-1.05	-0.66	1.05	0.66
58.71	0.99	0.2475	-0.99	-0.2475		1.1	0.5775	-1.1	-0.5775		0.025	1.3	-0.025	-1.3		-1.02	-0.66	1.02	0.66
58.74	0.99	0.2475	-0.99	-0.2475		1.1	0.5775	-1.1	-0.5775		0.025	1.3	-0.025	-1.3		-1.02	-0.66	1.02	0.66
58.77	0.99	0.2475	-0.99	-0.2475		1.1	0.5775	-1.1	-0.5775		0.025	1.3	-0.025	-1.3		-0.99	-0.63	0.99	0.63
58.8	0.99	0.2475	-0.99	-0.2475		1.1	0.5775	-1.1	-0.5775		0.025	1.3	-0.025	-1.3		-0.99	-0.63	0.99	0.63
58.83	0.99	0.2475	-0.99	-0.2475		1.1	0.5775	-1.1	-0.5775		0.025	1.3	-0.025	-1.3		-0.99	-0.63	0.99	0.63
58.86	0.99	0.2475	-0.99	-0.2475		1.1	0.5775	-1.1	-0.5775		0.025	1.3	-0.025	-1.3		-0.99	-0.63	0.99	0.63
58.89	0.99	0.275	-0.99	-0.275		1.1	0.5775	-1.1	-0.5775		0.025	1.275	-0.025	-1.275		-0.9	-0.54	0.9	0.54
58.92	0.99	0.275	-0.99	-0.275		1.1	0.5775	-1.1	-0.5775		0.025	1.275	-0.025	-1.275		-0.9	-0.54	0.9	0.54
58.95	0.99	0.275	-0.99	-0.275		1.1275	0.605	-1.1275	-0.605		0.025	1.275	-0.025	-1.275		-0.81	-0.45	0.81	0.45
58.98	1.045	0.385	-1.045	-0.385		1.1275	0.605	-1.1275	-0.605		0.025	1.275	-0.025	-1.275		-0.81	-0.45	0.81	0.45
59.01	1.045	0.385	-1.045	-0.385		1.1275	0.605	-1.1275	-0.605		0.025	1.275	-0.025	-1.275		-0.81	-0.45	0.81	0.45
59.04	1.0175	0.5225	-1.0175	-0.5225		1.1275	0.5225	-1.1275	-0.5225		0.025	1.275	-0.025	-1.275		-0.78	-0.42	0.78	0.42
59.07	1.0175	0.5225	-1.0175	-0.5225		1.1275	0.5225	-1.1275	-0.5225		0.075	1.25	-0.075	-1.25		-0.78	-0.42	0.78	0.42
59.1	1.0175	0.5225	-1.0175	-0.5225		1.1275	0.5225	-1.1275	-0.5225		0.075	1.25	-0.075	-1.25		-0.78	-0.42	0.78	0.42
59.13	0.935	0.66	-0.935	-0.66		1.1825	0.4675	-1.1825	-0.4675		0.075	1.25	-0.075	-1.25		-0.75	-0.39	0.75	0.39
59.16	0.935	0.66	-0.935	-0.66		1.1825	0.4675	-1.1825	-0.4675		0.125	1.225	-0.125	-1.225		-0.75	-0.39	0.75	0.39
59.19	0.935	0.66	-0.935	-0.66		1.2375	0.495	-1.2375	-0.495		0.125	1.225	-0.125	-1.225		-0.75	-0.39	0.75	0.39
59.22	0.8525	0.8525	-0.8525	-0.8525		1.2375	0.495	-1.2375	-0.495		0.125	1.225	-0.125	-1.225		-0.66	-0.33	0.66	0.33
59.25	0.8525	0.8525	-0.8525	-0.8525		1.2375	0.495	-1.2375	-0.495		0.175	1.2	-0.175	-1.2		-0.66	-0.33	0.66	0.33
59.28	0.8525	0.8525	-0.8525	-0.8525		1.375	0.55	-1.375	-0.55		0.175	1.2	-0.175	-1.2		-0.6	-0.27	0.6	0.27
59.31	0.77	1.0725	-0.77	-1.0725		1.375	0.55	-1.375	-0.55		0.225	1.15	-0.225	-1.15		-0.6	-0.27	0.6	0.27
59.34	0.77	1.0725	-0.77	-1.0725		1.375	0.55	-1.375	-0.55		0.225	1.15	-0.225	-1.15		-0.6	-0.27	0.6	0.27
59.37	0.77	1.0725	-0.77	-1.0725		1.4025	0.5225	-1.4025	-0.5225		0.225	1.15	-0.225	-1.15		-0.6	-0.24	0.6	0.24
59.4	0.715	1.2375	-0.715	-1.2375		1.4025	0.5225	-1.4025	-0.5225		0.25	1.125	-0.25	-1.125		-0.6	-0.24	0.6	0.24
59.43	0.715	1.2375	-0.715	-1.2375		1.4025	0.5225	-1.4025	-0.5225		0.25	1.125	-0.25	-1.125		-0.6	-0.24	0.6	0.24
59.46	0.715	1.2375	-0.715	-1.2375		1.4025	0.4675	-1.4025	-0.4675		0.25	1.125	-0.25	-1.125		-0.6	-0.24	0.6	0.24
59.49	0.66	1.4025	-0.66	-1.4025		1.4025	0.4675	-1.4025	-0.4675		0.275	1.1	-0.275	-1.1		-0.57	-0.21	0.57	0.21
59.52	0.66	1.4025	-0.66	-1.4025		1.4025	0.4675	-1.4025	-0.4675		0.275	1.1	-0.275	-1.1		-0.57	-0.21	0.57	0.21
59.55	0.66	1.4025	-0.66	-1.4025		1.4025	0.4125	-1.4025	-0.4125		0.275	1.1	-0.275	-1.1		-0.57	-0.21	0.57	0.21
59.58	0.6325	1.4575	-0.6325	-1.4575		1.4025	0.4125	-1.4025	-0.4125		0.3	1.075	-0.3	-1.075		-0.54	-0.12	0.54	0.12
59.61	0.6325	1.4575	-0.6325	-1.4575		1.4025	0.4125	-1.4025	-0.4125		0.3	1.075	-0.3	-1.075		-0.54	-0.12	0.54	0.12
59.64	0.6325	1.4575	-0.6325	-1.4575		1.43	0.3575	-1.43	-0.3575		0.3	1.075	-0.3	-1.075		-0.45	-0.03	0.45	0.03
59.67	0.6325	1.4575	-0.6325	-1.4575		1.43	0.3575	-1.43	-0.3575		0.325	1.05	-0.325	-1.05		-0.45	-0.03	0.45	0.03
59.7	0.6325	1.4575	-0.6325	-1.4575		1.43	0.3575	-1.43	-0.3575		0.325	1.05	-0.325	-1.05		-0.45	-0.03	0.45	0.03
59.73	0.6325	1.4575	-0.6325	-1.4575		1.485	0.275	-1.485	-0.275		0.325	1.05	-0.325	-1.05		-0.39	0.06	0.39	-0.06
59.76	0.605	1.54	-0.605	-1.54		1.485	0.275	-1.485	-0.275		0.375	1.025	-0.375	-1.025		-0.39	0.06	0.39	-0.06
59.79	0.605	1.54	-0.605	-1.54		1.485	0.275	-1.485	-0.275		0.375	1.025	-0.375	-1.025		-0.39	0.06	0.39	-0.06
59.82	0.605	1.54	-0.605	-1.54		1.5125	0.2475	-1.5125	-0.2475		0.375	1.025	-0.375	-1.025		-0.3	0.15	0.3	-0.15
59.85	0.55	1.705	-0.55	-1.705		1.5125	0.2475	-1.5125	-0.2475		0.45	1.025	-0.45	-1.025		-0.3	0.15	0.3	-0.15
59.88	0.55	1.705	-0.55	-1.705		1.54	0.2475	-1.54	-0.2475		0.45	1.025	-0.45	-1.025		-0.3	0.15	0.3	-0.15
59.91	0.55	1.705	-0.55	-1.705		1.54	0.2475	-1.54	-0.2475		0.45	1.025	-0.45	-1.025		-0.24	0.21	0.24	-0.21
59.94	0.5225	1.705	-0.5225	-1.705		1.54	0.2475	-1.54	-0.2475		0.525	1	-0.525	-1		-0.24	0.21	0.24	-0.21
59.97	0.5225	1.705	-0.5225	-1.705		1.54	0.2475	-1.54	-0.2475		0.525	1	-0.525	-1		-0.24	0.21	0.24	-0.21
[truncated: 2,094 more rows]

## Sheet: Supplemntary Fig. 15b
time/s	f1	f2	f3	f4		f1	f2	f3	f4		f1	f2	f3	f4		f1	f2	f3	f4
0.03	0.10784	0.01422	0.13613	0.01406		0.0268	0.00157	0.01047	0.00993		0.35012	0.00899	0.01312	0.61851		0.1601	0.05624	0.09123	0.0298
0.06	0.12314	0.01161	0.12987	0.01278		0.02846	0.00876	0.01456	0.00272		0.35034	0.00863	0.01094	0.61304		0.16154	0.05838	0.08677	0.02559
0.09	0.12798	0.00994	0.13322	0.01173		0.02893	0.00202	0.02086	0.00413		0.34801	0.0072	0.01174	0.60976		0.15596	0.05543	0.08525	0.02655
0.12	0.13801	0.01077	0.13161	0.01542		0.02664	0.00275	0.01621	0.00637		0.34632	0.00868	0.01498	0.60685		0.17032	0.06069	0.08449	0.02932
0.15	0.13212	0.015	0.13248	0.01182		0.0266	0.00246	0.01699	4.39225e-05		0.31541	0.00394	0.01434	0.59818		0.19047	0.05838	0	0.00139
0.18	0.13259	0.01854	0.12935	0.02064		0.02718	0.00482	0.01699	4.39225e-05		0.30426	0.00689	0.01351	0.59647		0.21198	0.06096	0.12233	0.0012
0.21	0.13158	0.01815	0.13256	0.01735		0.02889	0.00546	0.01643	0.00448		0.27965	0.00622	0.01272	0.60058		0.1977	0.06133	0.66105	0.00618
0.24	0.13266	0.01697	0.13035	0.01665		0.02378	0.006	0.01469	0.00189		0.20379	0.00845	0.0128	0.59619		0.17903	0.06048	0.81003	0.00656
0.27	0.12961	0.01387	0.12835	0.01678		0.02494	0.00349	0.02021	0.00017569		0.17717	0.00742	0.01418	0.59235		0.19799	0.06171	0.73929	0.0057
0.3	0.13708	0.00954	0.12743	0.01766		0.02354	0.00777	0.01091	0.00307		0.13821	0.00617	0.0132	0.59427		0.2159	0.05854	0.73056	0.00685
0.33	0.13503	0.01545	0.12878	0.01757		0.02614	0.00364	0.01521	0.00668		0.13891	0.003	0.01209	0.59335		0.22955	0.06321	0.72009	0.01011
0.36	0.1384	0.01663	0.12965	0.01485		0.02769	0.00221	0.0163	0.00567		0.14211	0.00604	0.0096	0.59587		0.22917	0.05903	0.70809	0.00939
0.39	0.13596	0.01466	0.12843	0.01792		0.02738	0.00487	0.01652	0.00145		0.14225	0.00505	0.01185	0.59335		0.22815	0.05769	0.70093	0.00747
0.42	0.1365	0.01515	0.12735	0.01796		0.0273	0.00207	0.0173	0.00294		0.14345	0.00385	0.01336	0.59239		0.22511	0.05758	0.69059	0.00623
0.45	0.13696	0.01372	0.12943	0.01542		0.02831	0.00207	0.01752	0.00228		0.14296	0.00452	0.0113	0.58984		0.22131	0.05452	0.6878	0.00618
0.48	0.1499	0.01535	0.133	0.01634		0.02865	0.00059027	0.01904	0.0043		0.14169	0.00622	0.01316	0.59283		0.2219	0.05962	0.68358	0.00287
0.51	0.16012	0.01338	0.13891	0.01713		0.02583	0.00398	0.01747	0.00571		0.14039	0.000134152	0.01134	0.58948		0.22055	0.05838	0.67338	0.00848
0.54	0.16171	0.01417	0.14591	0.01577		0.02974	0.000295135	0.01599	0.00738		0.14215	0.00371	0.01181	0.5894		0.22321	0.05924	0.67205	0.00498
0.57	0.15884	0.0154	0.1546	0.01862		0.0223	0.0032	0.01712	0.00408		0.14155	0.00161	0.01339	0.59016		0.22	0.05967	0.66636	0.00906
0.6	0.15834	0.0091	0.15634	0.01362		0.02947	0.00408	0.01647	0.00378		0.14387	0.00143	0.01166	0.59096		0.22013	0.06128	0.66765	0.00747
0.63	0.15923	0.01471	0.16173	0.01577		0.0266	0.00659	0.014	0.000790604		0.1432	0.00447	0.01312	0.59603		0.21683	0.0594	0.66077	0.00494
0.66	0.15532	0.01235	0.16886	0.01515		0.02436	0.000885405	0.01825	0.000131767		0.13919	0.0013	0.01174	0.60206		0.21464	0.06042	0.65067	0.00599
0.69	0.16035	0.01746	0.17177	0.01507		0.02064	0.00177	0.01591	0.00575		0.14412	0.00295	0.01276	0.61032		0.21937	0.06107	0.6493	0.01131
0.72	0.15737	0.01181	0.16938	0.01801		0.02416	0.00703	0.01756	0.00514		0.14229	0.00818	0.01264	0.66411		0.21531	0.05919	0.64911	0.00383
0.75	0.15803	0.01294	0.1679	0.01625		0.02273	0.00541	0.00939	0.00378		0.14078	0.000491892	0.01284	0.68854		0.21493	0.0586	0.65148	0.00652
0.78	0.15605	0.01141	0.16681	0.01326		0.02079	0.00384	0.01317	0.00527		0.1419	0.00197	0.01158	0.6794		0.21126	0.05822	0.64285	0.00656
0.81	0.16539	0.01353	0.16186	0.01515		0.03768	0.00172	0.01756	0.000702759		0.13757	0.00541	0.01316	0.7143		0.2102	0.05913	0.63436	0.0093
0.84	0.17627	0.01353	0.1649	0.01871		0.04019	0.00521	0.01056	0.00189		0.13806	0.000626044	0.01102	0.69837		0.21058	0.05951	0.63768	0.00743
0.87	0.17228	0.01441	0.16342	0.01401		0.03473	0.00403	0.01343	0.00597		0.11881	0.00309	0.01332	0.69378		0.20936	0.05463	0.6236	0.00781
0.9	0.18548	0.01117	0.16355	0.01726		0.02993	0.00418	0.01343	0.0025		0.10944	0.00197	0.0132	0.6895		0.20577	0.06144	0.6245	0.00474
0.93	0.18688	0.01338	0.15677	0.01801		0.02846	0.00689	0.01421	0.0025		0.11064	0.00371	0.01166	0.68351		0.208	0.05817	0.62364	0.01112
0.96	0.19141	0.01308	0.16155	0.01726		0.02924	0.00521	0.01643	0.00589		0.11159	0.00322	0.0147	0.68787		0.20129	0.05897	0.61971	0.00666
0.99	0.2239	0.01343	0.15825	0.0166		0.03245	0.00541	0.01439	0.00545		0.11096	0.00608	0.01047	0.68583		0.20412	0.06166	0.61279	0.00254
1.02	0.23935	0.01628	0.16121	0.01941		0.02978	4.91892e-05	0.01313	0.00821		0.11099	0.00335	0.01201	0.67752		0.20057	0.05645	0.61042	0.00556
1.05	0.2668	0.01589	0.1546	0.01814		0.03353	0.0029	0.01499	0.00619		0.1118	0.00407	0.01249	0.68112		0.20125	0.05677	0.61241	0.00494
1.08	0.28151	0.01643	0.15534	0.0217		0.03067	0.00236	0.0146	0.00479		0.11624	0.00546	0.01106	0.67752		0.20065	0.0579	0.60302	0.00575
1.11	0.2783	0.01707	0.15177	0.01959		0.03148	0.006	0.01243	0.00479		0.11416	0	0.01446	0.67876		0.1993	0.05935	0.596	0.00958
1.14	0.27005	0.01441	0.14821	0.01419		0.02997	0.00526	0.012	0.00474		0.11328	0.000313022	0.01185	0.67988		0.19981	0.05999	0.59984	0.00767
1.17	0.26982	0.01461	0.15477	0.01546		0.02633	0.00433	0.0153	0.00202		0.1117	0.00331	0.01166	0.70683		0.20196	0.06472	0.59875	0.00867
1.2	0.26854	0.01604	0.16368	0.01867		0.02811	0.00394	0.01578	0.0036		0.11543	0.00465	0.01632	0.74604		0.20213	0.06048	0.59842	0.0045
1.23	0.27234	0.01102	0.16755	0.01994		0.029	0.0028	0.01421	0.00163		0.11392	0.00546	0.01118	0.81919		0.1993	0.05967	0.59776	0.00795
1.26	0.27222	0.01348	0.17477	0.01928		0.02873	0.0028	0.01421	0.00584		0.11131	0.00206	0.01494	0.84052		0.19858	0.05871	0.59619	0.00321
1.29	0.26901	0.01426	0.1769	0.02051		0.02807	0.00379	0.01308	0.0018		0.11469	0.0025	0.01407	0.82466		0.19918	0.05699	0.59463	0.0092
1.32	0.26696	0.01677	0.18263	0.01564		0.029	0.000393513	0.02086	0.00329		0.11117	0.00286	0.01229	0.80646		0.19884	0.05844	0.59316	0.00704
1.35	0.26572	0.01653	0.18685	0.01871		0.02846	0.0092	0.01526	0.00154		0.11113	0.00134	0.01138	0.8025		0.19918	0.06557	0.59728	0.00441
1.38	0.26649	0.01648	0.19176	0.0141		0.02707	0.00152	0.0123	0.00531		0.11173	0.00228	0.01391	0.79599		0.19744	0.05833	0.59064	0.00858
1.41	0.26231	0.01628	0.18911	0.01384		0.03051	0.00138	0.01469	0.00378		0.11413	0.00443	0.01434	0.79548		0.20129	0.05967	0.59159	0.00977
1.44	0.26591	0.01166	0.18863	0.01858		0.02664	0.00202	0.01191	0.00597		0.10952	0.00335	0.01174	0.79188		0.19909	0.05661	0.59354	0.00532
1.47	0.26517	0.01505	0.18863	0.01379		0.02323	0.00113	0.02338	0.00562		0.10761	0.00317	0.01225	0.76741		0.20247	0.06187	0.59249	0.00551
1.5	0.26351	0.01727	0.18694	0.01423		0.03199	0.00521	0.00878	0.00228		0.10691	0.00447	0.01276	0.75722		0.19863	0.05774	0.5923	0.01318
1.53	0.28078	0.01948	0.18576	0.01634		0.03195	0.00497	0.01239	0.00255		0.10719	0.00577	0.01296	0.75044		0.19525	0.05994	0.59766	0.01021
1.56	0.28833	0.01786	0.18807	0.01344		0.02784	0.00305	0.01791	0.0025		0.10473	0.00277	0.01276	0.74085		0.19913	0.06182	0.59202	0.00316
1.59	0.2953	0.01225	0.18572	0.01599		0.02842	0.00379	0.01439	0.0036		0.10504	0.00241	0.01106	0.7456		0.19537	0.06074	0.59045	0.00508
1.62	0.30254	0.01618	0.18511	0.01313		0.02432	0.0091	0.01243	0.00163		0.1042	0.0017	0.01304	0.74137		0.19246	0.05865	0.59159	0.00747
1.65	0.30808	0.01584	0.18637	0.0155		0.02885	0.00334	0.01382	0.00198		0.10578	0.00648	0.01233	0.73814		0.19466	0.06552	0.58917	0.00623
1.68	0.30742	0.01166	0.17876	0.01555		0.02296	0.00536	0.01878	0.00444		0.10599	0.00331	0.01177	0.73798		0.19546	0.06112	0.58813	0.00623
1.71	0.30521	0.01471	0.18411	0.0148		0.0261	0.00684	0.01586	0.00496		0.10508	0.00756	0.0126	0.73426		0.19584	0.0616	0.58723	0.00853
1.74	0.30463	0.01417	0.18011	0.01647		0.02773	0.00384	0.01391	0.00725		0.10599	0.00313	0.01237	0.72943		0.2015	0.05736	0.59069	0.008
1.77	0.30421	0.01599	0.18098	0.01875		0.0297	0.00531	0.01591	0.00369		0.10434	0.00438	0.01347	0.72915		0.19888	0.05881	0.59026	0.00786
1.8	0.29979	0.01599	0.18389	0.0148		0.03036	0.00403	0.01469	0.00233		0.1068	0.00331	0.01446	0.72708		0.22634	0.06026	0.59292	0.00642
1.83	0.29762	0.01599	0.1845	0.01542		0.02722	0.00138	0.01925	0.00637		0.10649	0.000313022	0.01229	0.73063		0.24053	0.05838	0.5868	0.0057
1.86	0.29402	0.01156	0.17581	0.01836		0.0244	0.00448	0.01643	0.00545		0.10656	0.000894348	0.01197	0.72895		0.24856	0.0586	0.59045	0.00321
1.89	0.29596	0.0182	0.1782	0.01801		0.02924	0.00379	0.0083	0.00259		0.10318	0.000939066	0.01102	0.72776		0.28975	0.06225	0.59259	0.00632
1.92	0.29615	0.01422	0.17907	0.01529		0.02323	0.000934594	0.01665	0.00338		0.10519	0.00344	0.01308	0.72452		0.33727	0.06235	0.59562	0.00738
1.95	0.29437	0.01451	0.17798	0.01832		0.02443	0.0094	0.01543	0.00439		0.10578	0	0.01181	0.72292		0.39565	0.05747	0.58567	0.01136
1.98	0.29147	0.01613	0.1792	0.01941		0.02629	0.006	0.0136	0.00246		0.10596	0.00693	0.01351	0.72125		0.44879	0.06042	0.58813	0.00503
2.01	0.2857	0.01618	0.17559	0.01823		0.02467	0.00438	0.01695	0.0043		0.10656	0.0042	0.01091	0.72145		0.48939	0.05468	0.57851	0.00216
2.04	0.28965	0.01692	0.17372	0.01612		0.02354	0.00197	0.01347	0.00382		0.10768	0.00456	0.01162	0.72093		0.53146	0.05913	0.57433	0.00642
2.07	0.28705	0.01889	0.17133	0.01845		0.02986	0.00128	0.01626	0.00518		0.10719	0.00581	0.01304	0.72041		0.5269	0.0615	0.57888	0.00144
2.1	0.28655	0.01171	0.17303	0.01608		0.02986	0.00128	0.01139	0.00602		0.10575	0.00429	0.01051	0.72193		0.51427	0.06058	0.5703	0.00527
2.13	0.28574	0.01618	0.17277	0.01656		0.02614	0.00728	0.01586	0.00365		0.10483	0.00277	0.01304	0.71941		0.5133	0.06563	0.5767	0.00335
2.16	0.28306	0.01668	0.17581	0.01656		0.0235	0.000983783	0.01356	0.00452		0.10536	0.00358	0.00968	0.71254		0.52301	0.0601	0.57357	0.00508
2.19	0.28504	0.01274	0.17198	0.01568		0.02563	0.00246	0.00587	0.00316		0.10712	0.00241	0.00846	0.48055		0.55457	0.06311	0.56291	0.00283
2.22	0.28504	0.01117	0.17559	0.0181		0.0285	0.00266	0.01834	0.00597		0.10846	0.00429	0.00553	0.29224		0.57594	0.06734	0.55779	0.00632
2.25	0.28798	0.00994	0.1779	0.01687		0.02289	0.00698	0.01434	0.00285		0.1074	0.00264	0.00814	0.20152		0.60441	0.05779	0.55527	0.00546
2.28	0.28663	0.01633	0.1789	0.01656		0.02215	0.0032	0.0176	0.00391		0.10899	0.00264	0.00802	0.12194		0.63259	0.05779	0.55527	0.000814562
2.31	0.28841	0.01092	0.1762	0.02099		0.02021	0.00507	0.01821	0.00474		0.1099	0.00179	0.00589	0.06237		0.6399	0.06021	0.54266	0.000814562
2.34	0.31555	0.01569	0.17246	0.01436		0.02207	0.00531	0.01482	0.00303		0.10744	0.00671	0.00688	0.03454		0.66579	0.06847	0.53441	0.00369
2.37	0.31516	0.01554	0.17729	0.01388		0.02323	0.00103	0.01143	0.00211		0.10814	0.00148	0.00577	0.04209		0.73245	0.06391	0.52313	0.000239577
2.4	0.3197	0.012	0.17046	0.01937		0.02114	0.00433	0.00604	0.00237		0.10568	0.00353	0.0066	0.04636		0.71826	0.06091	0.43844	0.00196
2.43	0.32597	0.01328	0.17459	0.01726		0.02714	0.00413	0.00695	0.00233		0.10786	0.00335	0.00751	0.04276		0.68632	0.05967	0.28126	0.00187
2.46	0.32589	0.01431	0.17746	0.01915		0.02738	0.00728	0.00969	0.000395302		0.10575	0.000581326	0.00561	0.04672		0.67585	0.05613	0.25471	0.00374
2.49	0.33166	0.01648	0.17424	0.01889		0.02343	0.00138	0.0017	0.00387		0.10339	0.00425	0.00672	0.03406		0.67593	0.06166	0.25794	0.00465
2.52	0.33023	0.01456	0.16894	0.02165		0.02327	0.00694	0.0053	0.00439		0.10596	0.0038	0.00407	0.0254		0.70394	0.063	0.25822	0.00412
2.55	0.3324	0.01589	0.17359	0.02126		0.02521	0.00325	0.00743	0.00615		0.10631	0.00398	0.00312	0.00874		0.71817	0.06251	0.25822	0.000335408
2.58	0.33433	0.0121	0.17459	0.01854		0.02517	0.00423	0.00361	0.00545		0.10906	0.00317	0.00466	0.00204		0.79784	0.05913	0.25689	0.00259
2.61	0.32938	0.01254	0.17103	0.01871		0.02381	0.00379	0.00895	0.00281		0.10705	0.00622	0.003	0.000638872		0.84482	0.06112	0.25794	0.00225
2.64	0.32655	0.01254	0.17564	0.02003		0.02265	0.00349	0.00587	0.0083		0.10765	0.00349	0.00253	0.0026		0.87764	0.06563	0.26121	0.00944
2.67	0.32849	0.01431	0.17855	0.0159		0.023	0.00462	0.00269	0.00571		0.10842	0.00474	0.00202	0.00723		0.90299	0.05672	0.25395	0.0035
2.7	0.33027	0.01712	0.17785	0.01867		0.023	0.00167	0.00713	0.00742		0.1061	0.000626044	0.00134	0.00723		0.8863	0.0674	0.20848	0.000239577
2.73	0.32473	0.02027	0.1762	0.02095		0.02548	0.00354	0.00769	0.00611		0.10511	0.00174	0.00134	0.00835		0.87253	0.06396	0.17951	0.0034
2.76	0.32825	0.01815	0.17564	0.02025		0.02714	0.00531	0.00613	0.00479		0.10663	0.00197	0.00122	0.00699		0.86577	0.06396	0.16292	0.00637
2.79	0.32488	0.01702	0.17933	0.01564		0.02331	0.00571	0.00978	0.00145		0.10842	0.00246	0.000237073	0.00659		0.85589	0.06793	0.10958	0.00877
2.82	0.32372	0.01451	0.17125	0.01713		0.02467	0.0062	0.00678	0.00325		0.10402	0.00134	0.00055317	0.00343		0.85289	0.06402	0.10403	0.00556
2.85	0.32392	0.01313	0.1749	0.01963		0.02401	0.00266	0.00456	0.00233		0.09132	0.00447	0.00158	0.00607		0.85669	0.06375	0.10365	0.00738
2.88	0.32419	0.01358	0.17546	0.01454		0.02804	0.00177	0.00695	0.00813		0.06692	0.000894348	0.000513658	0.00659		0.87971	0.06155	0.10047	0.00738
2.91	0.32531	0.01299	0.17898	0.01449		0.02602	0.0063	0.00639	0.00408		0.05189	0.00121	0.00194	0.0093		0.87591	0.06042	0.10678	0.01294
2.94	0.33457	0.01668	0.17203	0.01832		0.02761	0.00384	0.00396	0.00646		0.02506	0.00496	0.00194	0.0093		0.88816	0.05978	0.1017	0.0137
2.97	0.37	0.01608	0.17429	0.0159		0.02649	0.00344	0.00656	0.00624		0.01781	0.0025	0.000592683	0.01078		0.9168	0.06686	0.10697	0.01097
3	0.40698	0.01771	0.17533	0.01559		0.0254	0.00374	0.00804	0.00413		0.000492836	0.00295	0.00719	0.00735		0.90785	0.06686	0.10697	0.00901
3.03	0.45015	0.01446	0.17646	0.02104		0.02699	0.00231	0.00569	0.00808		0.02084	0.0038	0.01213	0.01046		0.90092	0.06021	0.10189	0.0068
3.06	0.5264	0.0154	0.16977	0.01493		0.02838	0.00556	0.00939	0.00681		0.02102	0.00362	0.00948	0.01865		0.89074	0.05752	0.09952	0.00949
3.09	0.54855	0.01495	0.17051	0.01805		0.02714	0.00836	0.00517	0.00303		0.01883	0.00376	0.01189	0.02132		0.88284	0.06316	0.10142	0.0127
3.12	0.53627	0.02071	0.17485	0.01832		0.02714	0.00836	0.00517	0.00865		0.01982	0.00362	0.0081	0.02136		0.88199	0.06246	0.10517	0.01485
3.15	0.52586	0.01387	0.17029	0.01893		0.0261	0.00394	0.00756	0.00347		0.01816	8.94348e-05	0.01438	0.02432		0.87473	0.05795	0.10526	0.01088
3.18	0.52202	0.01554	0.17264	0.01788		0.0285	0.00344	0.00787	0.00589		0.01746	0.00174	0.01663	0.0212		0.87131	0.06128	0.09981	0.00949
3.21	0.51861	0.01549	0.17177	0.01893		0.0472	0.00477	0.007	0.00474		0.02017	0.000223587	0.02481	0.02631		0.87304	0.06321	0.10189	0.01552
3.24	0.51734	0.01712	0.17398	0.02051		0.05557	0.00521	0.00143	0.00905		0.01869	0.00317	0.02588	0.022		0.78488	0.06332	0.10284	0.00743
3.27	0.5178	0.01677	0.16816	0.01867		0.05564	0.00059027	0.0073	0.00483		0.01352	0.000313022	0.03801	0.02216		0.74268	0.05479	0.1082	0.007
3.3	0.51304	0.01653	0.17285	0.02192		0.06037	0.00457	0.00304	0.00553		0.01468	0.000581326	0.05563	0.02284		0.73431	0.05978	0.10692	0.00532
3.33	0.50746	0.01505	0.17629	0.01612		0.06548	0.00703	0.00343	0.01318		0.01605	0.000402457	0.07085	0.02016		0.68603	0.05865	0.10332	0.00709
3.36	0.51215	0.01751	0.17294	0.01814		0.05897	0.00418	0.00878	0.0123		0.01486	0.0013	0.08045	0.02811		0.50569	0.0593	0.10716	0.00331
3.39	0.51172	0.02056	0.1719	0.02157		0.06138	0.00448	0.00665	0.00747		0.01559	0.000536609	0.09202	0.02743		0.44875	0.05811	0.10341	0.00685
3.42	0.50893	0.01422	0.17477	0.01709		0.06134	0.0058	0.00969	0.00914		0.01383	0.00326	0.09416	0.03035		0.39151	0.06203	0.09834	0.00671
3.45	0.51137	0.01431	0.16929	0.01836		0.06134	0.0059	0.00513	0.01023		0.01528	0.000894348	0.09068	0.03067		0.34196	0.05833	0.09616	0.00757
3.48	0.5099	0.01441	0.17229	0.01779		0.0618	0.00162	0.00452	0.00505		0.01486	0.000491892	0.09364	0.03071		0.31763	0.0623	0.08573	0.00954
3.51	0.50599	0.01751	0.1679	0.01608		0.05847	0.00398	0.00322	0.01129		0.01352	4.47174e-05	0.09183	0.0313		0.31974	0.05731	0.08497	0.00987
3.54	0.5051	0.01623	0.16864	0.01656		0.07133	0.0058	0.01061	0.01094		0.01355	0.000223587	0.09005	0.03226		0.31644	0.05817	0.07629	0.00398
3.57	0.50425	0.01289	0.16429	0.0141		0.07419	0.0061	0.00682	0.00681		0.01718	0.00367	0.09763	0.03266		0.32405	0.055	0.07013	0.00906
3.6	0.50266	0.01574	0.15156	0.01665		0.0728	0.0058	0.00278	0.01085		0.01542	0.000939066	0.10487	0.0325		0.32143	0.06531	0.07411	0.00393
3.63	0.50471	0.01682	0.1021	0.0235		0.08624	0.00428	0.00356	0.01225		0.01563	0.000626044	0.12107	0.03446		0.32177	0.05844	0.06913	0.01006
3.66	0.50618	0.01279	0.08328	0.02517		0.097	0.00733	0.00974	0.01199		0.01623	0.00161	0.12284	0.03166		0.32396	0.05892	0.06913	0.01016
3.69	0.4998	0.01525	0.06646	0.02587		0.11055	0.0059	0.00522	0.00984		0.02014	0.000134152	0.13786	0.03474		0.32274	0.05693	0.0707	0.00618
3.72	0.49619	0.01486	0.06724	0.02565		0.12469	0.00694	0.00439	0.01441		0.04221	8.94348e-05	0.13885	0.0341		0.32236	0.06343	0.06785	0.00287
3.75	0.43358	0.0152	0.06237	0.02591		0.1444	0.00718	0.0073	0.01463		0.05446	0.00192	0.13849	0.02384		0.32227	0.05618	0.07264	0.00853
3.78	0.3195	0.00979	0.06298	0.01854		0.15958	0.00428	0.00582	0.00206		0.06255	0.00255	0.13612	0.02264		0.31796	0.06058	0.06885	0.00958
3.81	0.25584	0.01343	0.06659	0.01941		0.15334	0.0061	0.00704	0.000395302		0.07646	0.000536609	0.13403	0.02404		0.30132	0.0572	0.0651	0.00532
3.84	0.18765	0.01741	0.07237	0.02227		0.15617	0.00807	0.00739	0.00119		0.07776	0.00219	0.13418	0.02919		0.29245	0.06021	0.07122	0.00402
3.87	0.12639	0.01559	0.06128	0.02174		0.1547	0.00512	0.00869	0.00149		0.0765	0.00143	0.14047	0.02412		0.28463	0.05634	0.05419	0.01064
3.9	0.1236	0.01363	0.05381	0.02486		0.15013	0.00059027	0.000173854	0.000131767		0.07502	0.000268304	0.14552	0.02575		0.27902	0.06048	0.05211	0.00862
3.93	0.12329	0.01166	0.04025	0.02126		0.15412	0.00797	0.00552	0.00193		0.07431	0.00376	0.16081	0.02488		0.25709	0.06085	0.04708	0.015
3.96	0.12689	0.01077	0.04112	0.026		0.14788	0.00797	0.00578	0.00329		0.07843	0.000670761	0.17622	0.02723		0.2211	0.05811	0.04101	0.01294
3.99	0.13065	0.00861	0.02356	0.03009		0.14835	0.00384	0.00222	0.00136		0.07833	0.00273	0.18622	0.02871		0.19723	0.05726	0.04509	0.0114
4.02	0.12899	0.01584	0.01482	0.03088		0.1492	0.00585	0.00291	0.00303		0.07628	0.00197	0.25726	0.02408		0.14295	0.05763	0.04509	0.0114
4.05	0.12984	0.01299	0.01034	0.03659		0.15152	0.00649	0.00478	0.00338		0.07414	0.00264	0.25726	0.02743		0.12365	0.05962	0.04898	0.01016
4.08	0.12887	0.01446	0.00561	0.03395		0.14835	0.00133	0.01217	0.000483147		0.07438	0.00273	0.25635	0.02659		0.1157	0.05371	0.0394	0.01418
4.11	0.12713	0.01426	0.00287	0.03149		0.15338	0.00871	0.00565	0.000614914		0.07667	0.000447174	0.24865	0.02631		0.1168	0.05484	0.04836	0.01461
4.14	0.12434	0.0089	0.000999658	0.03307		0.16229	0.00915	0.000434634	0.00163		0.07878	0.00192	0.24786	0.03071		0.12111	0.05414	0.05064	0.01581
4.17	0.12554	0.01249	0.00269	0.02723		0.17348	0.00585	0.000999658	0.00114		0.07259	0.000894348	0.26975	0.02947		0.12039	0.05919	0.04225	0.01231
4.2	0.12775	0.01097	0.00165	0.03		0.18893	0.00738	0.00878	0.000658837		0.07466	0.00215	0.29188	0.03222		0.12593	0.05752	0.03295	0.01308
4.23	0.12604	0.01107	0.00161	0.03277		0.20515	0.01225	0.00669	0.00233		0.07417	0.000760196	0.32633	0.02979		0.12538	0.05522	0.02869	0.00599
4.26	0.12705	0.01692	0.00174	0.03395		0.22173	0.00457	0.00682	0.00413		0.07558	0.00215	0.34146	0.02779		0.12508	0.05634	0.02281	0.01126
4.29	0.12705	0.01692	0.00522	0.03351		0.24783	0.00354	0.00374	0.00189		0.07526	0.00461	0.3933	0.03162		0.11849	0.05071	0.000806048	0.00867
4.32	0.1293	0.01672	0.000651951	0.03606		0.24736	0.00576	0.0017	0.0025		0.0759	0.00362	0.44902	0.0319		0.1002	0.05779	0.01266	0.01548
4.35	0.12806	0.01072	0.004	0.03132		0.24055	0.00812	0.00304	0.00211		0.07611	0.00165	0.43092	0.02823		0.08001	0.05608	0.02224	0.01021
4.38	0.1272	0.01613	0.007	0.02996		0.24024	0.00433	0.00795	0.000922372		0.07868	8.94348e-05	0.42574	0.03134		0.06429	0.05978	0.0266	0.01912
4.41	0.12732	0.01589	0.00209	0.03149		0.23563	0.00408	0.00613	0.00237		0.08952	0.00192	0.41918	0.02795		0.06903	0.05785	0.02973	0.01136
4.44	0.1279	0.01072	0.00304	0.03132		0.23427	0.00856	0.00965	0.00189		0.10026	0.00148	0.42744	0.03538		0.07025	0.05892	0.02802	0.01447
4.47	0.12202	0.01402	0.000217317	0.02684		0.23044	0.00792	0.00587	0.00189		0.10966	0.00291	0.45218	0.03262		0.07532	0.05833	0.0229	0.01069
4.5	0.11582	0.01589	0.000738878	0.02789		0.22966	0.00649	0.01013	0.000658837		0.10744	0.00465	0.45482	0.03358		0.07401	0.05066	0.02598	0.01346
4.53	0.11431	0.0091	0.000478097	0.03171		0.22908	0.0031	0.00852	0		0.10649	0.00581	0.51457	0.03194		0.07139	0.05216	0.01773	0.01236
4.56	0.11311	0.01244	0.000869268	0.02899		0.22622	0.00698	0.01434	0.00518		0.10691	0.00179	0.52923	0.03071		0.07456	0.05795	0.03295	0.01418
4.59	0.09503	0.01387	0.00452	0.02688		0.22432	0.00231	0.01708	0.000263535		0.10603	0.000402457	0.53713	0.03242		0.06586	0.05897	0.03703	0.01394
4.62	0.08767	0.01156	0.00413	0.03167		0.22711	0.00866	0.01469	0.00119		0.10371	0.000536609	0.55613	0.03218		0.04896	0.05355	0.04836	0.00858
4.65	0.08535	0.01299	0.01065	0.0307		0.21875	0.00698	0.01804	0.000746682		0.1055	8.94348e-05	0.57806	0.0333		0.03379	0.05178	0.05676	0.01246
4.68	0.08984	0.01092	0.01882	0.03351		0.22064	0.00846	0.014	0.0018		0.10642	0.000581326	0.56392	0.03011		0.00731	0.05495	0.06662	0.01552
4.71	0.08809	0.01077	0.02582	0.03171		0.2244	0.00394	0.01321	0.00132		0.10638	0.00291	0.55388	0.03051		0.00638	0.05119	0.06681	0.01543
4.74	0.08879	0.00492	0.03151	0.03465		0.22204	0.00689	0.02121	0.00255		0.1073	0.00143	0.54657	0.03095		0.00794	0.05125	0.0761	0.01873
4.77	0.08701	0.00964	0.03182	0.03123		0.21983	0.0092	0.01247	0.000702759		0.12972	0.000894348	0.54412	0.0313		0.0166	0.05259	0.07345	0.02223
4.8	0.09092	0.00866	0.02838	0.0322		0.21847	0.00689	0.01482	0.00408		0.14521	0.00241	0.54025	0.03254		0.01145	0.04867	0.07017	0.02448
4.83	0.09088	0.01033	0.03177	0.03299		0.21662	0.01008	0.01386	0.00184		0.15341	0.000581326	0.53582	0.03482		0.01398	0.05087	0.07107	0.02381
4.86	0.0908	0.00836	0.0276	0.02829		0.21886	0.00644	0.02069	0.00035138		0.15236	0.00335	0.55854	0.03111		0.01259	0.05865	0.06581	0.02266
4.89	0.09475	0.01304	0.02929	0.03127		0.21766	0.00443	0.01712	0.000395302		0.15063	0.00197	0.58118	0.0321		0.01132	0.05184	0.07098	0.02132
4.92	0.08968	0.0088	0.02812	0.03145		0.21611	0.00133	0.0226	0.000702759		0.16316	0.00295	0.60165	0.03322		0.01314	0.05527	0.06813	0.01835
4.95	0.09053	0.01348	0.02921	0.02996		0.21596	0.00192	0.01812	0.00189		0.17084	0.00304	0.65653	0.0327		0.012	0.04996	0.07103	0.02204
4.98	0.0891	0.01254	0.02838	0.03039		0.21406	0.00143	0.01999	0.00176		0.17084	0.0051	0.68415	0.03737		0.00781	0.05125	0.0697	0.01926
5.01	0.09394	0.01244	0.02573	0.03233		0.21793	9.83783e-05	0.01426	0.0022		0.1663	4.47174e-05	0.6998	0.0355		0.0095	0.05849	0.06714	0.02214
5.04	0.08717	0.01166	0.03042	0.02969		0.21325	0.00718	0.00795	0.00325		0.16897	0.00483	0.68004	0.03773		0.01179	0.05125	0.06866	0.01897
5.07	0.0783	0.01072	0.02369	0.03057		0.21425	0.00635	0.00187	0.0047		0.16989	0.01011	0.67021	0.0331		0.00997	0.05597	0.07174	0.02218
5.1	0.07067	0.01038	0.03038	0.02811		0.2122	0.00738	0.000782341	0.00562		0.18502	0.00711	0.66369	0.03162		0.00912	0.05511	0.06453	0.01965
5.13	0.05119	0.01215	0.02795	0.0322		0.2117	0.00482	0.00165	0.00365		0.20164	0.00711	0.66369	0.03162		0.00748	0.04765	0.06463	0.02242
5.16	0.04484	0.01407	0.03203	0.02982		0.21375	0.00359	0.00013039	0.00365		0.20456	0.01243	0.65823	0.03194		0.00536	0.0565	0.06259	0.01993
5.19	0.04004	0.01412	0.02873	0.02991		0.21611	0.00261	0.000478097	0.013		0.21357	0.00948	0.65728	0.03238		0.01124	0.05189	0.06282	0.01993
5.22	0.04132	0.01279	0.03525	0.02899		0.20934	0.00684	0.00639	0.00883		0.19428	0.01422	0.6499	0.03518		0.00545	0.0586	0.06425	0.02127
5.25	0.04461	0.01476	0.03616	0.03334		0.18835	0.00531	0.00039117	0.00826		0.21136	0.05518	0.64219	0.03023		0.00545	0.05028	0.07074	0.01926
5.28	0.04364	0.01264	0.04268	0.03351		0.16566	0.00561	0.00126	0.00817		0.21347	0.07513	0.63761	0.03366		0.0079	0.05312	0.06491	0.02075
5.31	0.04155	0.01062	0.04094	0.03668		0.15764	0.0028	0.00261	0.01032		0.2191	0.09981	0.66645	0.03394		0.00849	0.0564	0.06923	0.01936
5.34	0.04581	0.01486	0.04312	0.0358		0.15617	0.01048	0.00148	0.01296		0.21716	0.09842	0.7111	0.03466		0.01542	0.04846	0.06685	0.02132
5.37	0.0443	0.01107	0.03781	0.03747		0.15687	0.00403	0.00778	0.00874		0.21787	0.09301	0.73082	0.03198		0.01867	0.05468	0.06776	0.02118
5.4	0.04434	0.00935	0.03607	0.03971		0.15923	0.00782	0.00335	0.00413		0.21586	0.09104	0.75741	0.0343		0.01804	0.05178	0.06306	0.01806
5.43	0.03384	0.009	0.03734	0.0376		0.15845	0.0032	0.00256	0.00914		0.21607	0.08791	0.79254	0.03526		0.0207	0.05017	0.06036	0.01778
5.46	0.0395	0.00787	0.04403	0.0401		0.16035	0.00389	0.00248	0.00958		0.221	0.08935	0.82731	0.03526		0.01829	0.04889	0.06747	0.02233
5.49	0.045	0.01299	0.03986	0.0387		0.16035	0.000245946	0.00113	0.01019		0.22361	0.0952	0.84272	0.03558		0.01614	0.05178	0.05775	0.01869
5.52	0.04341	0.0151	0.03538	0.03764		0.15706	0.00339	0.00161	0.00927		0.23234	0.14341	0.85832	0.03262		0.01964	0.0572	0.0623	0.0208
5.55	0.04008	0.01146	0.0392	0.0394		0.15621	0.00748	0.00239	0.00742		0.23396	0.17811	0.81695	0.0343		0.01909	0.05296	0.0725	0.02377
5.58	0.03578	0.01141	0.03973	0.03966		0.15613	0.0058	0.000999658	0.00685		0.23744	0.21129	0.80478	0.03222		0.01386	0.04921	0.07065	0.02238
5.61	0.03818	0.01215	0.0399	0.03984		0.15985	0.00959	0.00391	0.01089		0.23441	0.25932	0.78791	0.03286		0.0117	0.04862	0.07473	0.02698
5.64	0.04093	0.0121	0.0402	0.0401		0.15474	0.0063	0.000869268	0.00773		0.22713	0.34066	0.76989	0.03198		0.01191	0.0498	0.08155	0.03225
5.67	0.03915	0.01008	0.04407	0.03707		0.15795	0.00472	0.00469	0.00839		0.22329	0.36896	0.74745	0.03386		0.01952	0.05033	0.08136	0.04078
5.7	0.03926	0.01107	0.03768	0.04436		0.1595	0.0091	0.000434634	0.0072		0.22332	0.3492	0.73864	0.0349		0.00621	0.04846	0.08833	0.05041
5.73	0.03988	0.01299	0.03299	0.03971		0.15698	0.00364	0.00561	0.01243		0.22297	0.34285	0.73568	0.03462		0.01238	0.04395	0.08743	0.02103
5.76	0.04043	0.01176	0.04007	0.04001		0.15857	0.01023	0.000782341	0.01608		0.22128	0.34025	0.73465	0.03083		0.01103	0.04647	0.08544	0.02645
5.79	0.04174	0.00571	0.04007	0.03373		0.15388	0.00477	0.00574	0.01502		0.22128	0.34025	0.73299	0.03398		0.01419	0.04293	0.08696	0.02444
5.82	0.04155	0.0123	0.03881	0.03786		0.15512	0.00413	0.0053	0.03694		0.22255	0.33073	0.72955	0.0357		0.0087	0.04636	0.0834	0.02755
5.85	0.03276	0.00915	0.03925	0.039		0.15749	0.00787	0.00252	0.05161		0.21924	0.33216	0.7273	0.03482		0.00701	0.04647	0.08127	0.02602
5.88	0.03121	0.00969	0.03668	0.03997		0.15857	0.00674	0.00313	0.06461		0.21808	0.33462	0.72888	0.0349		0.01077	0.04711	0.08454	0.02362
5.91	0.02889	0.01131	0.03933	0.03913		0.16097	0.00418	0.00209	0.05688		0.22392	0.32644	0.72094	0.0347		0.00777	0.04513	0.07942	0.03043
5.94	0.03516	0.01161	0.04107	0.03905		0.16252	0.00477	0.000478097	0.05416		0.21885	0.3284	0.54183	0.0355		0.01077	0.04953	0.08568	0.02377
5.97	0.0328	0.00403	0.03655	0.03509		0.1607	0.00389	0.00717	0.05271		0.2222	0.32706	0.2688	0.03099		0.0057	0.04384	0.08065	0.03023
6	0.02641	0.01412	0.03868	0.03505		0.15586	0.0059	0.00482	0.05402		0.22597	0.3204	0.21222	0.03374		0.00824	0.04416	0.08174	0.02482
6.03	0.02718	0.01171	0.03777	0.03646		0.15373	0.0032	0.00469	0.05249		0.23206	0.32957	0.19875	0.03087		0.00896	0.04416	0.08174	0.02482
6.06	0.02629	0.01092	0.03933	0.04159		0.15993	0.000836216	0	0.05306		0.23294	0.34906	0.16714	0.03174		0.01043	0.04475	0.08615	0.02789
6.09	0.02602	0.01107	0.03946	0.03852		0.15536	0.003	0.000478097	0.05411		0.23343	0.37241	0.15023	0.02971		0.00891	0.04465	0.08288	0.02276
6.12	0.02931	0.009	0.04016	0.03729		0.15993	0.00467	0.000521561	0.05293		0.23491	0.40572	0.14007	0.03138		0.01001	0.04797	0.08203	0.02324
6.15	0.03133	0.009	0.04442	0.03927		0.15791	0.0029	0.00643	0.05249		0.2354	0.41587	0.12782	0.03019		0.01073	0.04379	0.08492	0.02405
6.18	0.02865	0.00905	0.04025	0.03843		0.15791	0.00649	0.00396	0.05381		0.22706	0.41654	0.12822	0.02943		0.00887	0.04803	0.07994	0.02439
6.21	0.02997	0.01146	0.0409	0.04142		0.15803	0.00526	0.00517	0.05007		0.22769	0.40563	0.13079	0.03107		0.00756	0.04486	0.08885	0.02094
6.24	0.02931	0.01402	0.0392	0.04173		0.15667	0.00334	0.0063	0.05315		0.22473	0.39942	0.1309	0.02927		0.00938	0.04379	0.07937	0.0218
6.27	0.02815	0.00497	0.03807	0.04366		0.18738	0.00605	0.00261	0.05038		0.22547	0.39892	0.13241	0.03003		0.01179	0.04883	0.08677	0.02295
6.3	0.02955	0.00989	0.04442	0.0383		0.22846	0.00428	0.00717	0.04471		0.22438	0.39535	0.12174	0.02192		0.00887	0.0425	0.07752	0.02003
6.33	0.02804	0.00885	0.03973	0.04423		0.24744	0.0031	0.00222	0.05258		0.22241	0.386	0.11154	0.02591		0.01386	0.05028	0.07577	0.02233
6.36	0.03078	0.00974	0.03912	0.0401		0.24434	0.0031	0.0063	0.05178		0.22537	0.38618	0.10463	0.02496		0.01001	0.04341	0.08582	0.02233
6.39	0.02691	0.01181	0.03751	0.03927		0.24419	0.00728	0.0043	0.04963		0.22213	0.38412	0.09684	0.02492		0.00883	0.04792	0.09018	0.02386
6.42	0.03001	0.00831	0.04068	0.04195		0.24028	9.83783e-05	0.00204	0.0506		0.22202	0.38403	0.08309	0.02747		0.02066	0.04298	0.08639	0.02846
6.45	0.03067	0.00644	0.04285	0.04116		0.24132	0.00492	0.00352	0.05016		0.22287	0.38171	0.07314	0.02416		0.00389	0.04025	0.08625	0.01816
6.48	0.03121	0.00644	0.04055	0.04348		0.24086	0.00275	0.01078	0.05051		0.22023	0.37831	0.07495	0.02887		0.00925	0.03928	0.08321	0.02247
6.51	0.03168	0.00851	0.04151	0.04098		0.23853	0.00876	0.00326	0.05034		0.22237	0.37706	0.07432	0.02548		0.01018	0.03971	0.08644	0.02559
6.54	0.03183	0.00792	0.04016	0.04102		0.23323	0.01107	0.00326	0.06197		0.22033	0.37768	0.07531	0.02943		0.009	0.04132	0.08497	0.02611
6.57	0.03005	0.00689	0.0396	0.0426		0.23501	0.01033	0.00261	0.0759		0.22132	0.38068	0.07756	0.0242		0.00638	0.04615	0.08302	0.02218
6.6	0.02974	0.01299	0.04325	0.04304		0.23919	0.00713	0.00439	0.09246		0.2209	0.37938	0.0776	0.0254		0.00811	0.03665	0.08283	0.02726
6.63	0.03276	0.01171	0.03929	0.03501		0.23648	0.00502	0.00174	0.12065		0.21819	0.37737	0.07638	0.02827		0.00752	0.03767	0.07582	0.02616
6.66	0.02889	0.01082	0.03816	0.03839		0.23017	0.00792	0.00309	0.13216		0.22209	0.35676	0.07499	0.02332		0.00883	0.04025	0.08501	0.02381
6.69	0.02916	0.01195	0.04325	0.04344		0.22726	0.00728	0.00239	0.12509		0.19763	0.33404	0.06685	0.02332		0.00883	0.04008	0.08525	0.02616
6.72	0.03117	0.00571	0.04285	0.04089		0.22974	0.000295135	0.00343	0.12448		0.17689	0.15405	0.0646	0.02092		0.00655	0.03847	0.08648	0.02142
6.75	0.03044	0.01048	0.04103	0.04309		0.22556	0.00251	0.00422	0.11964		0.17844	0.13294	0.05717	0.02492		0.00874	0.03821	0.08312	0.02439
6.78	0.03086	0.01087	0.04103	0.04089		0.22688	0.00566	0.00261	0.12171		0.18453	0.10093	0.04939	0.02484		0.01052	0.04051	0.07733	0.02722
6.81	0.02947	0.00802	0.03977	0.0412		0.22723	0.00728	0.0017	0.12096		0.18671	0.04928	0.03173	0.02128		0.00832	0.03944	0.0806	0.02003
6.84	0.02912	0.00885	0.0399	0.03808		0.22382	0.00698	0.00274	0.11934		0.18115	0.0356	0.02624	0.02		0.00363	0.04143	0.07724	0.02511
6.87	0.02986	0.00817	0.03938	0.04015		0.22599	0.00635	0.00122	0.11521		0.17235	0.02388	0.01968	0.01925		0.00363	0.04143	0.07724	0.02511
6.9	0.02544	0.01392	0.04186	0.04102		0.22177	0.0031	0.00834	0.11209		0.18055	0.01556	0.01758	0.02004		0.00693	0.04379	0.0779	0.01873
6.93	0.02381	0.00846	0.03803	0.04107		0.22486	0.00767	0.00326	0.11697		0.17418	0.01977	0.01782	0.02052		0.01043	0.04454	0.0788	0.02171
6.96	0.02393	0.00994	0.04381	0.04195		0.22405	0.00379	0.00261	0.116		0.17267	0.01444	0.0179	0.01889		0.01005	0.04508	0.07804	0.0253
6.99	0.04906	0.01102	0.04264	0.03966		0.22657	0.00841	0.00904	0.11266		0.17915	0.02379	0.01707	0.02448		0.01022	0.0455	0.08317	0.02391
7.02	0.03466	0.01358	0.04116	0.04208		0.24829	0.0092	0.00422	0.11341		0.18165	0.02039	0.01802	0.01366		0.00743	0.03756	0.08288	0.02228
7.05	0.03454	0.01185	0.04403	0.03786		0.26138	0.0092	0.00422	0.11336		0.18098	0.01927	0.01814	0.01078		0.00781	0.04615	0.07961	0.02554
7.08	0.03586	0.01353	0.04425	0.04015		0.2632	0.00964	0.00565	0.11218		0.18077	0.01775	0.02011	0.0091		0.00494	0.03697	0.08226	0.02894
7.11	0.03485	0.00994	0.03803	0.04089		0.2711	0.01023	0.00365	0.10897		0.17992	0.0169	0.01837	0.00858		0.00803	0.0396	0.0779	0.02252
7.14	0.03377	0.00994	0.03268	0.0394		0.27385	0.00718	0.00648	0.10814		0.17999	0.01699	0.01845	0.00787		0.000929347	0.04373	0.08392	0.0276
7.17	0.03636	0.01097	0.03268	0.0394		0.28213	0.00398	0.00622	0.10822		0.18196	0.01614	0.01786	0.0101		0.00625	0.04067	0.0807	0.02568
7.2	0.03435	0.00895	0.0389	0.03597		0.29882	0.00905	0.00196	0.10673		0.17957	0.01793	0.01339	0.01086		0.00853	0.04347	0.07861	0.02554
7.23	0.03295	0.00802	0.03855	0.04159		0.31799	0.00905	0.00196	0.10673		0.18031	0.0182	0.00577	0.00994		0.0076	0.03885	0.08473	0.02338
7.26	0.03748	0.00644	0.03773	0.03918		0.32992	0.00359	0.00256	0.10361		0.18365	0.01579	0.00304	0.01002		0.01124	0.04041	0.0844	0.02583
7.29	0.03725	0.00497	0.04059	0.03979		0.35226	0.00157	0.00448	0.1012		0.18249	0.01735	0.00111	0.00767		0.00917	0.03751	0.07885	0.02434
7.32	0.03624	0.00541	0.03786	0.04291		0.34487	0.0121	0.00756	0.09628		0.18003	0.01981	0.000434634	0.01014		0.00828	0.04465	0.08677	0.02362
7.35	0.03365	0.0091	0.04338	0.039		0.34262	0.00418	0.00995	0.09518		0.18175	0.02249	0.00225	0.00731		0.00325	0.04148	0.08226	0.02942
7.38	0.0405	0.00674	0.04033	0.04247		0.33793	0.00762	0.00339	0.09241		0.17964	0.02357	0.00202	0.0085		0.00325	0.04148	0.08226	0.0288
7.41	0.03315	0.01033	0.04042	0.04137		0.33805	0.0058	0.00695	0.09044		0.17784	0.02571	0.00174	0.00256		0.00575	0.04148	0.08089	0.02199
7.44	0.03865	0.0093	0.04025	0.03786		0.3353	0.00182	0.00296	0.09439		0.1808	0.03184	0.00146	0.00136		0.0057	0.0454	0.08852	0.02439
7.47	0.03539	0.00861	0.03573	0.03619		0.33123	0.00639	0.00365	0.09096		0.17915	0.0461	0.00194	0.00204		0.00629	0.03713	0.0806	0.02425
7.5	0.03686	0.00698	0.03886	0.04155		0.33201	0.00777	0.0017	0.09562		0.17957	0.05125	0.00237	0.00843		0.00891	0.04518	0.08383	0.02453
7.53	0.03082	0.00979	0.03994	0.03913		0.32903	0.00885	0.00278	0.09417		0.17964	0.06028	0.000948292	0.00787		0.00807	0.03611	0.08976	0.01931
7.56	0.03121	0.00915	0.04086	0.04151		0.33224	0.00866	0.00252	0.08982		0.17879	0.06752	0.000276585	0.00583		0.00444	0.04443	0.08255	0.02156
7.59	0.02401	0.00871	0.04312	0.04067		0.32818	0.00782	0.00861	0.09044		0.18231	0.08537	0.00119	0.00962		0.00769	0.04132	0.0826	0.02142
7.62	0.02199	0.00767	0.04064	0.04028		0.33011	0.00507	0.00378	0.08995		0.18552	0.0863	0.00035561	0.00823		0.00727	0.03772	0.08497	0.02281
7.65	0.02319	0.00999	0.03968	0.04001		0.34157	0.00516	0.00269	0.09193		0.18657	0.08613	7.90243e-05	0.0115		0.00465	0.04336	0.08549	0.02899
7.68	0.02254	0.00605	0.03747	0.03935		0.35458	0.00635	0.00135	0.08912		0.18098	0.08689	0.00225	0.00974		0.00773	0.04577	0.08331	0.02827
7.71	0.01866	0.00694	0.03929	0.03892		0.35795	0.00807	0.00587	0.09127		0.1851	0.08425	0.000987804	0.00799		0.00232	0.03998	0.08312	0.02468
7.74	0.02335	0.00585	0.0376	0.03918		0.35795	0.00807	0.00587	0.09276		0.19284	0.08264	0.00122	0.01102		0.00663	0.04116	0.08757	0.02784
7.77	0.02188	0.00935	0.0409	0.03918		0.3595	0.00772	0.00717	0.09136		0.19435	0.0855	0.00182	0.00711		0.00465	0.04567	0.08639	0.03455
7.8	0.0237	0.0063	0.0402	0.03988		0.36183	0.00457	0.00143	0.08921		0.1933	0.08523	0.00253	0.00719		0.0278	0.04829	0.08625	0.03148
7.83	0.02165	0.00836	0.03764	0.04568		0.35338	0.00831	0.00639	0.08806		0.19418	0.08107	0.00352	0.01126		0.04938	0.04652	0.08867	0.03469
7.86	0.02711	0.0061	0.04468	0.04853		0.35323	0.00767	0.00391	0.08604		0.19171	0.08818	0.00213	0.00858		0.05187	0.04545	0.08914	0.0459
7.89	0.01901	0.00615	0.04216	0.05468		0.34781	0.00443	0.00591	0.09022		0.19361	0.08425	0.00423	0.00363		0.04326	0.05033	0.0899	0.05764
7.92	0.02203	0.00905	0.04629	0.05438		0.34909	0.00561	0.00143	0.08547		0.19323	0.08443	0.0032	0.00575		0.04414	0.05463	0.0899	0.09612
7.95	0.02277	0.00394	0.04364	0.0517		0.34827	0.0063	0.00474	0.08315		0.19323	0.08443	0.0032	0.00611		0.04034	0.05141	0.08279	0.10537
7.98	0.0187	0.00748	0.04225	0.05451		0.34773	0.003	0.00509	0.08459		0.19231	0.09163	0.0034	0.00803		0.04469	0.05275	0.08354	0.1
8.01	0.01762	0.00576	0.04981	0.05402		0.34955	0.00748	0.00239	0.08635		0.19055	0.08577	0.00474	0.00847		0.04436	0.04948	0.08786	0.09588
8.04	0.01855	0.01058	0.05046	0.05003		0.34862	0.00182	0.00613	0.08978		0.19266	0.08912	0.00324	0.0103		0.04436	0.05178	0.08947	0.09243
8.07	0.02157	0.00541	0.05229	0.05539		0.34638	0.00482	0.00352	0.08618		0.19516	0.08487	0.00399	0.00767		0.03996	0.05168	0.09137	0.08433
8.1	0.02393	0.0059	0.04412	0.05187		0.34692	0.00516	0.000782341	0.08736		0.18865	0.08452	0.000869268	0.00479		0.04507	0.04872	0.08952	0.0874
8.13	0.02579	0.00689	0.04498	0.05055		0.34525	0.01082	0.00217	0.08231		0.19038	0.08599	0.00115	0.00902		0.04689	0.0513	0.09085	0.08232
8.16	0.02358	0.0094	0.04807	0.047		0.33809	0.00777	0.00387	0.0856		0.19252	0.07987	0.00194	0.00619		0.04203	0.05398	0.08909	0.07834
8.19	0.02838	0.01013	0.04994	0.05503		0.33437	0.00772	0.000999658	0.08095		0.18854	0.08698	0.00387	0.0087		0.04326	0.05033	0.0853	0.0771
8.22	0.02835	0.00561	0.05029	0.05534		0.32701	0.00384	0.002	0.08499		0.19224	0.08827	0.000434634	0.00691		0.0441	0.05404	0.08838	0.07825
8.25	0.02742	0.00964	0.04346	0.05741		0.28171	0.00639	0.00113	0.08293		0.19055	0.08335	0.00482	0.00643		0.04427	0.05178	0.09118	0.08304
8.28	0.02796	0.00743	0.0519	0.06079		0.20817	0.00512	0.00517	0.08187		0.1927	0.07602	0.00119	0.00499		0.04224	0.05382	0.08568	0.13047
8.31	0.02726	0.0058	0.04594	0.0632		0.16504	0.00462	0.00322	0.08209		0.1933	0.08089	0.00154	0.0085		0.04402	0.05334	0.08767	0.15031
8.34	0.02776	0.00767	0.04655	0.0755		0.13816	0.00526	0.0023	0.08108		0.17098	0.06207	0.00371	0.01066		0.04372	0.05135	0.09156	0.17451
8.37	0.02501	0.00758	0.04946	0.10533		0.12926	0.00546	0.00435	0.08231		0.17573	0.04919	0.00458	0.00874		0.04081	0.0499	0.08786	0.16521
8.4	0.02695	0.01092	0.04394	0.11666		0.13011	0.00698	0.00326	0.08385		0.17805	0.02285	0.00356	0.00455		0.04773	0.05076	0.0945	0.16085
8.43	0.02532	0.0061	0.0419	0.13506		0.12968	0.006	0.00526	0.08402		0.1796	0.02115	0.00261	0.00627		0.05052	0.05109	0.08871	0.16138
8.46	0.0278	0.00512	0.04138	0.20213		0.12806	0.00748	0.00222	0.08323		0.17721	0.02088	0.00115	0.00419		0.05293	0.05447	0.08961	0.15553
8.49	0.02467	0.00502	0.04594	0.20213		0.12879	0.00443	0.00291	0.08284		0.17728	0.02084	0.00344	0.00295		0.04917	0.05286	0.09113	0.15654
8.52	0.02935	0.00758	0.04329	0.1886		0.13255	0.0058	0.00304	0.08354		0.17724	0.01659	0.0015	0.00938		0.04795	0.04604	0.08895	0.15889
8.55	0.02862	0.006	0.04546	0.1843		0.12651	0.00718	0.00448	0.08336		0.17679	0.01556	0.00154	0.00755		0.04157	0.04862	0.09331	0.15352
8.58	0.02653	0.00748	0.04711	0.18417		0.12976	0.01092	0.00161	0.08077		0.17612	0.01708	0.000513658	0.01114		0.04499	0.05151	0.08672	0.15486
8.61	0.02633	0.00585	0.04707	0.17718		0.12976	0.00753	0.00122	0.08341		0.17717	0.01717	0.00158	0.00567		0.04465	0.0549	0.0954	0.15371
8.64	0.02238	0.0058	0.04146	0.17749		0.1334	0.00546	0.00222	0.08328		0.17534	0.01614	0.00146	0.00898		0.04469	0.05286	0.09592	0.15525
8.67	0.02927	0.0033	0.04568	0.17652		0.12736	0.00443	0.00178	0.08367		0.18397	0.02115	0.00158	0.00571		0.04533	0.05323	0.09431	0.15242
8.7	0.02354	0.0058	0.04559	0.17644		0.13274	0.00339	0.00522	0.08178		0.18157	0.0169	0.00107	0.00471		0.04533	0.05323	0.09179	0.15218
8.73	0.02037	0.01043	0.04677	0.17547		0.12868	0.0093	0.00217	0.07972		0.17654	0.0157	0.00296	0.00559		0.04355	0.05071	0.09436	0.15108
8.76	0.02006	0.00526	0.04242	0.17481		0.13007	0.00708	0.00452	0.08424		0.17608	0.01655	0.00126	0.00423		0.04964	0.0506	0.08919	0.15127
8.79	0.0182	0.00305	0.04529	0.17244		0.13212	0.0062	0.0013	0.08091		0.17911	0.0157	0.00277	0.00755		0.04566	0.05243	0.09051	0.15247
8.82	0.0213	0.00694	0.04216	0.17688		0.13301	0.00639	0.00309	0.08266		0.17943	0.01807	0.00277	0.00475		0.04279	0.05312	0.09317	0.15031
8.85	0.02079	0.00989	0.04316	0.17442		0.13096	0.00856	0.00369	0.07932		0.17862	0.02209	0.00269	0.00539		0.04664	0.05157	0.09042	0.14772
8.88	0.02188	0.0091	0.04498	0.17182		0.13123	0.00334	0.000999658	0.07634		0.17911	0.01842	0.00178	0.00938		0.04406	0.04905	0.0898	0.15141
8.91	0.02122	0.00615	0.04724	0.17275		0.13034	0.00512	0.00226	0.06074		0.17661	0.02012	0.00209	0.00691		0.04955	0.04813	0.08919	0.14849
8.94	0.02014	0.00625	0.04172	0.1727		0.12027	0.00703	0.000304244	0.06066		0.17732	0.01449	0.00284	0.00607		0.04507	0.04722	0.0982	0.14763
8.97	0.02478	0.01013	0.04916	0.17213		0.10637	0	0.0033	0.06022		0.17802	0.019	0.00348	0.00815		0.0441	0.0506	0.09042	0.15113
9	0.01967	0.00689	0.04755	0.17591		0.10498	0.00507	0.00396	0.06088		0.17802	0.01869	0.0036	0.00647		0.04647	0.05049	0.08947	0.14557
9.03	0.01959	0.00812	0.05024	0.17301		0.09336	0.01092	0.00161	0.06083		0.17619	0.01851	0.00403	0.00707		0.04735	0.04878	0.09341	0.147
9.06	0.02242	0.00708	0.04937	0.17393		0.06703	0.00256	0.00274	0.06088		0.17795	0.01878	0.00332	0.00527		0.04719	0.05178	0.09507	0.14341
9.09	0.02157	0.00516	0.04994	0.17059		0.06684	0.00546	0.00217	0.06009		0.17858	0.01704	0.00395	0.00791		0.04655	0.04948	0.09023	0.14978
9.12	0.02312	0.00595	0.04594	0.17257		0.06432	0.00708	0.00117	0.06334		0.17429	0.01158	0.00284	0.00843		0.04997	0.04572	0.09298	0.1506
9.15	0.02196	0.00595	0.05146	0.17257		0.06784	0.00403	0.000478097	0.06048		0.16975	0.01838	0.00111	0.00635		0.04537	0.04497	0.09322	0.14403
9.18	0.02025	0.0092	0.04555	0.17275		0.0644	0.00305	0.000217317	0.05771		0.15989	0.01909	0.00225	0.00643		0.04482	0.05071	0.0917	0.14236
9.21	0.02265	0.000934594	0.04668	0.16888		0.06587	0.00143	0.002	0.05662		0.15788	0.01552	0.00316	0.00611		0.04444	0.04781	0.09146	0.14873
9.24	0.02083	0.01038	0.04429	0.17029		0.06521	0.00433	0.00213	0.05951		0.15757	0.01485	0.000869268	0.00858		0.04909	0.05388	0.09265	0.14499
9.27	0.02045	0.00561	0.04207	0.16906		0.069	0.0031	0.00183	0.0611		0.16133	0.01771	0.00281	0.00743		0.05006	0.05141	0.09175	0.14868
9.3	0.0189	0.00453	0.04616	0.16787		0.06246	0.00133	4.34634e-05	0.06092		0.16088	0.01771	0.00281	0.00743		0.0463	0.0477	0.08791	0.14585
9.33	0.02068	0.00162	0.04477	0.17283		0.05781	0.00551	0.00161	0.05662		0.15563	0.0178	0.00103	0.00503		0.0444	0.0491	0.09289	0.14691
9.36	0.01421	0.00738	0.04638	0.17371		0.05173	0.000639459	0.00296	0.05807		0.15545	0.01623	0.00387	0.00515		0.04765	0.05436	0.08819	0.14763
9.39	0.01324	0.00487	0.04503	0.17275		0.04426	0.00895	0.00356	0.05837		0.1607	0.01717	0.00344	0.00683		0.05023	0.0491	0.08639	0.14791
9.42	0.01258	0.00231	0.04724	0.17815		0.04689	0.00635	0.00313	0.06206		0.15809	0.01717	0.00387	0.00439		0.04512	0.05253	0.09407	0.14619
9.45	0.01425	0.00762	0.04459	0.19875		0.05231	0.00492	0.00404	0.06022		0.15908	0.01762	0.00391	0.00587		0.04697	0.04706	0.08843	0.14791
9.48	0.01421	0.00359	0.04724	0.2139		0.04844	0.000737837	0.00648	0.06149		0.16309	0.01789	0.00431	0.00483		0.043	0.05302	0.08582	0.14581
9.51	0.02064	0.00231	0.04459	0.22049		0.04813	0.00467	0.00626	0.05793		0.15982	0.01686	0.00111	0.00343		0.0482	0.04964	0.08985	0.14226
9.54	0.01533	0.000639459	0.04664	0.22141		0.04871	0.00649	0.00409	0.06175		0.16007	0.01869	0.00399	0.00811		0.05027	0.05189	0.09042	0.14475
9.57	0.01657	0.00502	0.04299	0.2161		0.04616	9.83783e-05	0.00352	0.06373		0.15883	0.01744	0.000316097	0.00551		0.04254	0.05382	0.08881	0.13987
9.6	0.01386	0.00379	0.04472	0.2197		0.04987	0.0063	0.00378	0.0611		0.16066	0.01771	0.00284	0.00523		0.04419	0.05007	0.0899	0.14236
9.63	0.01688	0.00467	0.04794	0.2143		0.04767	0.00762	0.00378	0.06175		0.15609	0.01565	0.00419	0.00747		0.04811	0.05227	0.08516	0.14269
9.66	0.01971	0.00644	0.04546	0.215		0.05011	0.00241	0.00135	0.06211		0.15975	0.01789	0.00158	0.00603		0.0504	0.0521	0.08663	0.14231
9.69	0.01433	0.00664	0.04716	0.21408		0.04616	0.00275	0.00143	0.0632		0.15651	0.01748	0.00142	0.00699		0.04976	0.04926	0.08335	0.14197
9.72	0.01804	0.00635	0.05381	0.21232		0.04747	0.000147567	0.00196	0.0643		0.16309	0.0212	0.00142	0.00775		0.05065	0.05516	0.08383	0.14159
9.75	0.01607	0.00546	0.05394	0.20793		0.0486	0.00182	0.00039117	0.06839		0.16552	0.02048	0.00261	0.00723		0.04651	0.04738	0.09146	0.14308
9.78	0.01328	0.00202	0.04633	0.20828		0.05038	0.0058	0.00396	0.07722		0.16468	0.03358	0.00261	0.00723		0.04959	0.05141	0.08577	0.1401
9.81	0.01584	0.00403	0.04998	0.21188		0.0496	0.00207	0.00235	0.07836		0.1663	0.0389	0.00399	0.0085		0.04883	0.04534	0.09279	0.14351
9.84	0.01231	0.00708	0.0469	0.20991		0.04507	0.00152	0.0043	0.07779		0.18351	0.03636	0.00154	0.00906		0.04778	0.05017	0.0889	0.14288
9.87	0.01669	0.00413	0.0492	0.20745		0.05162	0.00408	0.00426	0.07462		0.19914	0.03452	0.00198	0.00603		0.04778	0.05017	0.0889	0.13852
9.9	0.01359	0.00113	0.04772	0.20977		0.04682	0.00231	0.00161	0.07629		0.2041	0.03488	0.00257	0.00535		0.04942	0.05269	0.08606	0.13963
9.93	0.0158	0.0031	0.0499	0.20894		0.04972	0.00487	0.00322	0.07607		0.20139	0.03068	0.00245	0.00427		0.0485	0.04846	0.09198	0.1425
9.96	0.01022	0.00497	0.05303	0.20784		0.04933	0.00639	0.00252	0.07695		0.20273	0.0381	0.00202	0.01018		0.04866	0.05393	0.0944	0.14111
9.99	0.01642	0.00605	0.04607	0.20753		0.0472	0.00566	0.00422	0.07757		0.20122	0.03734	0.00174	0.00707		0.05302	0.05012	0.08151	0.13785
10.02	0.01235	0.00433	0.04633	0.20806		0.05026	0.00212	0.00104	0.07309		0.20203	0.03327	0.00308	0.00563		0.05399	0.05307	0.08819	0.13689
10.05	0.01007	0.00753	0.04824	0.20622		0.04744	0.000737837	0.00287	0.07563		0.19984	0.03537	0.00221	0.00942		0.04647	0.05012	0.08909	0.13689
10.08	0.01359	0.00521	0.04764	0.20345		0.04802	0.0033	0.00439	0.07269		0.19777	0.03434	0.00119	0.00407		0.05061	0.05114	0.08867	0.14226
10.11	0.01088	0.00472	0.04698	0.20428		0.04631	0.00251	0.00291	0.07686		0.19928	0.03466	0.000276585	0.00567		0.04845	0.04883	0.0889	0.13819
10.14	0.00987	0.00221	0.05281	0.20393		0.05193	0.00359	0.00552	0.07695		0.19967	0.03506	0.000276585	0.00687		0.0471	0.05361	0.08904	0.13814
10.17	0.01359	0.00576	0.04916	0.20275		0.04438	0.00143	0.00122	0.07577		0.20185	0.03685	0.00205	0.00587		0.04968	0.04722	0.0871	0.14001
10.2	0.01018	0.00433	0.05042	0.20239		0.04318	0.00561	0.00213	0.0766		0.19967	0.0372	0.00241	0.00827		0.04799	0.04883	0.08705	0.1356
10.23	0.01386	0.00571	0.04929	0.2042		0.04329	0.00689	0.000651951	0.07344		0.20027	0.03269	0.000750731	0.00575		0.05293	0.04996	0.09227	0.13747
10.26	0.01251	0.00413	0.04607	0.20297		0.03179	0.00654	0.00204	0.07344		0.19868	0.03407	0.00387	0.00575		0.049	0.05184	0.08634	0.14106
10.29	0.01301	0.00462	0.04703	0.20178		0.0273	0.00531	0.00117	0.07541		0.20048	0.03278	0.000158049	0.00256		0.04955	0.05216	0.08966	0.13939
10.32	0.01611	0.000737837	0.05116	0.20323		0.02916	0.00777	0.000999658	0.07432		0.19872	0.0402	0.00202	0.00739		0.0512	0.05184	0.08516	0.13574
10.35	0.01042	0.00423	0.05389	0.19862		0.03148	0.000639459	0.000521561	0.07546		0.20051	0.03926	0.00182	0.00491		0.04858	0.05516	0.08895	0.13991
10.38	0.00867	0.00728	0.04881	0.20428		0.03094	0.00457	0.00109	0.07845		0.19675	0.03211	0.00277	0.00447		0.04571	0.05173	0.08682	0.13804
10.41	0.01359	0.00433	0.05146	0.20231		0.0326	0.00118	0.002	0.07462		0.19816	0.03712	0.000513658	0.00427		0.04795	0.05248	0.08212	0.13172
10.44	0.01963	0.00561	0.04959	0.20428		0.03249	0.0058	0.00217	0.07651		0.20337	0.03783	0.000395122	0.00942		0.05035	0.0513	0.0908	0.12817
10.47	0.01363	0.0063	0.05016	0.19212		0.03636	0.00157	0.000869268	0.07296		0.19819	0.03783	0.000987804	0.00839		0.05018	0.04749	0.08663	0.12698
10.5	0.01061	0.00236	0.04207	0.19308		0.0304	0.00541	4.34634e-05	0.07515		0.2002	0.03483	0.00281	0.00447		0.04706	0.05012	0.08288	0.09554
10.53	0.01193	0.000836216	0.04659	0.13757		0.03168	0.00295	0.00569	0.07392		0.1965	0.03358	0.00245	0.00683		0.04909	0.05109	0.08791	0.0874
10.56	0.00999	0.000688648	0.03377	0.10339		0.03435	0.00512	0.000521561	0.07124		0.19981	0.03506	0.00435	0.00495		0.05437	0.04905	0.0907	0.08706
10.59	0.00771	0.00349	0.04477	0.0723		0.03539	0.00743	0.00217	0.07216		0.19911	0.03653	0.000671707	0.01254		0.04951	0.05302	0.08525	0.09118
10.62	0.00867	0.00448	0.04238	0.05872		0.03377	0.00315	0.00261	0.07937		0.19819	0.03685	0.00344	0.00799		0.05145	0.05361	0.08895	0.08965
10.65	0.00883	0.00157	0.03621	0.04722		0.03803	0.00669	0.00409	0.08455		0.19703	0.04378	0.000197561	0.00252		0.04693	0.05264	0.08558	0.08888
10.68	0.00902	0.00182	0.04259	0.03698		0.03624	0.00669	0.000217317	0.10278		0.19935	0.03797	0.00138	0.00607		0.043	0.0528	0.0843	0.09296
10.71	0.01197	0.00521	0.04255	0.03905		0.03481	0.00605	0.007	0.10304		0.19696	0.04253	0.00316	0.00687		0.04191	0.05377	0.08435	0.09104
10.74	0.01053	0.000836216	0.03977	0.03474		0.02246	0.00133	0.00165	0.10467		0.20115	0.03957	0	0.00423		0.04283	0.05237	0.09289	0.09257
10.77	0.01111	0.00192	0.04016	0.03663		0.01712	0.00236	0.00735	0.10225		0.19812	0.0372	0.00273	0.00643		0.04207	0.05173	0.09051	0.09056
10.8	0.00829	0.00172	0.04125	0.03483		0.01622	0.00172	0.00296	0.10155		0.19858	0.0356	0.00344	0.00499		0.04098	0.04663	0.09051	0.08797
10.83	0.0086	0.00792	0.03938	0.03369		0.00984	0.00576	0.00404	0.10032		0.19805	0.03631	0.00138	0.00503		0.04372	0.05436	0.08876	0.08778
10.86	0.00906	0.00148	0.03925	0.03364		0.000619565	0.00472	0.00374	0.10357		0.19823	0.03814	0.00312	0.00511		0.04744	0.04599	0.08065	0.09114
10.89	0.01317	0.00354	0.04194	0.03334		0.01104	0.0031	0.00904	0.0965		0.19794	0.03542	0.0034	0.00531		0.04279	0.05656	0.08511	0.08831
10.92	0.00732	0.00182	0.03716	0.0358		0.02385	0.00271	0.00322	0.09536		0.19432	0.04132	0.00055317	0.00767		0.04072	0.05291	0.08293	0.09046
10.95	0.0067	0.000836216	0.0366	0.03198		0.02649	0.00339	0.00226	0.09443		0.19854	0.03537	0.00296	0.00747		0.04436	0.05452	0.0834	0.09272
10.98	0.00918	0.000541081	0.03751	0.03167		0.02451	0.00162	0.00039117	0.09571		0.19682	0.03658	0.00225	0.00355		0.04267	0.04926	0.08217	0.09066
11.01	0.00674	0.00334	0.03021	0.03224		0.02494	0.00162	0.000956195	0.09672		0.19967	0.03814	0.00261	0.00443		0.04262	0.05318	0.08876	0.09109
11.04	0.00712	0.000245946	0.03147	0.03118		0.02354	9.83783e-05	0	0.09601		0.19738	0.03716	0.00273	0.00671		0.04296	0.05017	0.08421	0.09224
11.07	0.00709	0.00359	0.03134	0.03136		0.02807	0.0059	0.00748	0.09698		0.19601	0.03618	0.00332	0.00727		0.04486	0.05629	0.08587	0.08994
11.1	0.00728	0.00143	0.03064	0.03272		0.02312	0.00241	0.0033	0.09707		0.19534	0.03712	0.00332	0.00563		0.04169	0.05484	0.08667	0.08864
11.13	0.00767	0.00157	0.03525	0.03075		0.02749	0.00157	0.00313	0.09558		0.19661	0.02723	0.00253	0.00795		0.04376	0.04958	0.08383	0.09176
11.16	0.00527	0.00123	0.03516	0.02925		0.02591	0.00467	0.00409	0.09856		0.19889	0.03694	0.00332	0.00639		0.04503	0.05393	0.08999	0.08812
11.19	0.00469	0.00349	0.03555	0.0278		0.02529	0.00108	0.00752	0.09404		0.19837	0.03783	0.00122	0.00407		0.04152	0.05334	0.08639	0.09161
11.22	0.00616	0.000885405	0.02947	0.03066		0.02416	0.00512	0.0053	0.09667		0.19636	0.03595	0.00281	0.00763		0.03996	0.05575	0.08326	0.09597
11.25	0.0067	0.000885405	0.03381	0.03259		0.02393	0.00438	0.00743	0.095		0.19886	0.03515	0.00146	0.00443		0.04609	0.05125	0.08606	0.08917
11.28	0.00771	0.00138	0.03155	0.02798		0.02571	0.00059027	0.00291	0.10278		0.19573	0.03425	3.95122e-05	0.00886		0.04457	0.05522	0.08421	0.08884
11.31	0.0096	0.0028	0.0366	0.02969		0.02556	0.00497	0.0013	0.10519		0.19513	0.03399	0.00198	0.00739		0.04224	0.0549	0.08354	0.08816
11.34	0.00647	0.00138	0.03381	0.02943		0.02556	0.00497	0.0013	0.10519		0.19692	0.03591	0.0013	0.00587		0.0411	0.05237	0.0861	0.09118
11.37	0.00693	0.00315	0.03047	0.03035		0.02796	0.000983783	0.00539	0.1243		0.19692	0.03591	0.0013	0.00587		0.0455	0.05237	0.08909	0.08778
11.4	0.0062	0.00521	0.03116	0.02868		0.02563	0.00108	0.0083	0.12716		0.00419	0.00161	0.00205	0.00236		0.04465	0.04931	0.08829	0.08754
11.43	0.00639	0.00226	0.03629	0.03066		0.01901	0.000737837	0.00656	0.12527		0	0.00148	0.00336	0		0.04051	0.05629	0.08378	0.09209
11.46	0.00531	0.00148	0.03408	0.02978		0.02571	0.00561	0.00652	0.12338		0	0.00148	0.00336	0		0.04372	0.05286	0.08577	0.09133
11.49	0.00871	0.00639	0.03699	0.03162		0.02424	0.00497	0.00756	0.11925		0.00451	0.00116	0.000237073	0.0012		0.03903	0.0542	0.0862	0.08788
11.52	0.00987	0.00394	0.03955	0.0289		0.02362	0.0029	0.00278	0.12114		0.00444	0.00501	0.000790243	0.00144		0.04803	0.05135	0.08293	0.09128
11.55	0.01142	0.00187	0.0359	0.02732		0.023	0.00507	0.00487	0.11881		0.01957	0.00501	0.00296	0.00156		0.04583	0.05184	0.08582	0.0896
11.58	0.00867	4.91892e-05	0.03786	0.02943		0.02927	0.000245946	0.00422	0.12022		0.0238	0.01744	0.00090878	0.002		0.04427	0.04862	0.08288	0.08831
11.61	0.01138	0.00315	0.0359	0.02772		0.02424	0.00123	0.0023	0.11688		0.01961	0.03045	0.00107	0.00168		0.04267	0.05532	0.08629	0.08419
11.64	0.00782	0.00315	0.04698	0.02596		0.02687	0.00275	0.00487	0.12079		0.03056	0.04664	0.000237073	0.000279507		0.04326	0.05237	0.0807	0.08342
11.67	0.00786	0.00059027	0.04503	0.02662		0.02796	0.00167	0.000521561	0.11824		0.03306	0.08188	0.00194	0.00192		0.04364	0.05549	0.08686	0.08955
11.7	0.00341	0.00443	0.04911	0.04058		0.03229	0.00148	0.00322	0.11938		0.03474	0.16326	0.00367	0.00287		0.04364	0.05001	0.08506	0.09118
11.73	0.00829	0.000885405	0.04568	0.04309		0.03559	0.00389	0.00396	0.11609		0.03672	0.24273	0.00277	0.00359		0.04702	0.04915	0.08667	0.08999
11.76	0.01104	0.000393513	0.04885	0.05214		0.03462	0.00226	0.00269	0.1156		0.04108	0.29089	0.000671707	0.00116		0.04157	0.0521	0.08639	0.08447
11.79	0.00794	0.00344	0.0512	0.06922		0.03485	0.00212	0.0063	0.12039		0.03717	0.29934	7.90243e-05	0.00487		0.04727	0.0521	0.08525	0.08826
11.82	0.00654	0.00394	0.05255	0.08973		0.03562	0.00443	0.00396	0.1171		0.03693	0.29075	0.000316097	0.000638872		0.04347	0.04872	0.08236	0.08807
11.85	0.00864	0.00226	0.04377	0.11411		0.03717	0.00639	0.00548	0.11249		0.03774	0.2895	0.000197561	0.00172		0.04604	0.05264	0.08459	0.08294
11.88	0.0086	0.00059027	0.04494	0.1174		0.03257	0.00221	0.000782341	0.11591		0.03492	0.2895	0.00281	0.0014		0.04469	0.04652	0.0843	0.09411
11.91	0.00809	0.000295135	0.04112	0.11951		0.03628	0.00221	0.00639	0.11451		0.03327	0.28986	0.00446	0.00303		0.04782	0.04942	0.08577	0.08879
11.94	0.01003	0.00334	0.04681	0.11872		0.03353	0.00261	0.00365	0.11894		0.03309	0.28404	0.00186	0.00252		0.04376	0.05076	0.08478	0.08773
11.97	0.00809	0.00428	0.04338	0.11556		0.03768	0.00443	0.00417	0.11152		0.03503	0.28485	7.90243e-05	0.00427		0.04503	0.05173	0.08639	0.08845
12	0.011	0.000442702	0.04233	0.11402		0.03315	0.00384	0.00495	0.11376		0.03059	0.28557	7.90243e-05	0.00427		0.04579	0.05162	0.0853	0.08788
12.03	0.00871	0.00133	0.0409	0.11653		0.0316	0.000344324	0.00604	0.11464		0.03827	0.28713	0.00103	0.00276		0.04503	0.0528	0.08293	0.08826
12.06	0.00689	0.00251	0.04146	0.11455		0.03361	0.0031	0.00565	0.1131		0.03267	0.28199	0.000434634	0.00108		0.04444	0.05473	0.08549	0.08931
12.09	0.00945	0.00339	0.04442	0.10981		0.03593	0.003	0.00787	0.11486		0.03147	0.28472	0.0019	3.99295e-05		0.04444	0.05371	0.08587	0.09104
12.12	0.00887	0.00374	0.04255	0.11372		0.03109	0.00428	0.000738878	0.11653		0.03446	0.28257	0.00107	0.0024		0.04288	0.05173	0.08392	0.08692
12.15	0.00519	0.00349	0.04542	0.1178		0.03516	0.00152	0.00204	0.11306		0.03024	0.27998	0.000829756	0.00391		0.04486	0.05205	0.08592	0.08313
12.18	0.00894	0.000442702	0.04594	0.11429		0.03489	0.00777	0.00339	0.11402		0.03302	0.28382	0.00209	0.000439225		0.04634	0.05071	0.08862	0.08874
12.21	0.00682	0.000983783	0.04551	0.11385		0.04093	0.01023	0.00595	0.11143		0.03133	0.27787	0.00162	0.00216		0.04647	0.04899	0.0826	0.09094
12.24	0.0067	0.00207	0.04346	0.11244		0.04596	0.000639459	0.00478	0.11134		0.03221	0.28194	0.00209	0.00184		0.04389	0.05248	0.0853	0.08721
12.27	0.01073	0.00182	0.04846	0.11323		0.0261	0.000196757	0.00178	0.11055		0.03298	0.2802	0.00186	0.00208		0.0444	0.05248	0.0853	0.08721
12.3	0.00794	0.00167	0.04833	0.10932		0.03102	0.00108	0.000869268	0.10726		0.0321	0.28337	0.00237	0.0012		0.04643	0.05312	0.08739	0.09128
12.33	0.01049	0.000344324	0.04064	0.11222		0.03714	0.00236	0.00409	0.11016		0.03165	0.27564	0.00257	0.000239577		0.04909	0.04824	0.08274	0.08984
12.36	0.00546	0.00143	0.04681	0.11104		0.04442	0.00177	0.000825804	0.11429		0.03429	0.27966	0.00265	0.00132		0.04871	0.04803	0.08601	0.08941
12.39	0.0041	0.000836216	0.04864	0.11609		0.04023	0.00271	0.00856	0.1109		0.03365	0.28239	0.0013	0.00104		0.04655	0.0513	0.08824	0.09061
12.42	0.0096	0.00162	0.04542	0.11068		0.03648	0.000442702	0.00126	0.10954		0.03288	0.28203	0.00217	0.00176		0.04697	0.05479	0.08241	0.08946
12.45	0.00829	0.00561	0.05081	0.11424		0.03706	0.00364	0.005	0.11328		0.0332	0.28212	0.00336	0.000678802		0.04757	0.05114	0.09142	0.08888
12.48	0.00693	0.00261	0.04672	0.11104		0.04213	0.0031	0.0017	0.112		0.0295	0.27635	0.0015	0.0018		0.0422	0.04829	0.08307	0.08419
12.51	0.00743	0.00246	0.04529	0.11319		0.03934	0.000787026	0.00183	0.11275		0.03126	0.27926	0.00209	0.000399295		0.04626	0.05243	0.08705	0.08745
12.54	0.00759	0.00344	0.04846	0.1131		0.04012	0.0058	0.00161	0.11038		0.03274	0.27872	0.00332	0.00435		0.0449	0.05329	0.088	0.08332
12.57	0.00716	0.00192	0.0469	0.11376		0.04089	0.00133	0.008	0.10704		0.03225	0.27734	0.00126	0.000479154		0.04681	0.05393	0.08051	0.093
12.6	0.00949	0.0062	0.04937	0.11701		0.04515	0.00305	0.00404	0.11121		0.03214	0.27546	0.00273	0.000319436		0.04604	0.04958	0.08302	0.08917
12.63	0.0048	0.00423	0.04451	0.11841		0.03837	0.000491892	0.00217	0.10967		0.03189	0.27296	0.00328	0.0028		0.04634	0.05259	0.08307	0.08907
12.66	0.00527	0.00167	0.04698	0.12285		0.03911	0.00502	0.00439	0.10937		0.0321	0.27591	0.00158	0.000519084		0.04575	0.05506	0.08549	0.08639
12.69	0.00631	0.00162	0.04851	0.12307		0.03969	0.00315	0.00261	0.11257		0.02964	0.27604	0.00423	0.000439225		0.04621	0.05168	0.0844	0.08812
12.72	0.00674	0.000885405	0.04446	0.1315		0.04546	0.00271	8.69268e-05	0.11429		0.03313	0.27282	0.00134	0.000958308		0.04317	0.05087	0.08667	0.08941
12.75	0.0055	0.00487	0.0452	0.14657		0.04418	0.00605	0.00713	0.12619		0.03517	0.2768	0.000237073	0.00188		0.04317	0.05087	0.08667	0.08941
12.78	0.00794	0.00177	0.04585	0.16251		0.04829	0.000934594	0.01156	0.16559		0.03256	0.27846	0.000592683	0.00347		0.04604	0.04577	0.08639	0.08615
12.81	0.00445	0.00492	0.04916	0.1543		0.04852	0.000344324	0.00439	0.17894		0.03274	0.27287	0.00411	0.00455		0.05263	0.05243	0.08829	0.08682
12.84	0.00194	0.00152	0.04668	0.159		0.05696	0.00271	0.01095	0.19128		0.02792	0.27662	0.00411	0.00351		0.04583	0.05371	0.08919	0.08874
12.87	0.00534	0.000491892	0.04746	0.15869		0.04515	0.000934594	0.0053	0.2049		0.03073	0.27577	0.00403	0.00124		0.04579	0.05151	0.09051	0.08903
12.9	0.00596	0.00389	0.05107	0.15702		0.04	0.00059027	0.00674	0.24886		0.03108	0.27349	0.000316097	0.00156		0.0455	0.05237	0.08402	0.08922
12.93	0.00693	0.000787026	0.04572	0.15562		0.03845	0.00182	0.00674	0.24886		0.03013	0.27403	0.00431	0.00459		0.04571	0.04787	0.08516	0.09051
12.96	0.00434	0.000147567	0.0482	0.15491		0.03896	0.00123	0.01174	0.24232		0.03105	0.27304	0.00494	0.000319436		0.04845	0.0462	0.08383	0.08313
12.99	0.00205	0.00172	0.0469	0.15939		0.04147	0.000639459	0.000217317	0.23191		0.03386	0.27336	0.00115	0		0.04381	0.05039	0.08587	0.08347
13.02	0.00662	0.00108	0.05046	0.15566		0.03741	0.003	0.00617	0.23187		0.02999	0.27009	0.00111	0.000399295		0.04566	0.05066	0.07975	0.08735
13.05	0.00743	0.0028	0.04985	0.15505		0.03814	0.000147567	0.00326	0.23362		0.02855	0.27609	0.0049	0.00307		0.04811	0.04787	0.08767	0.08778
13.08	0.00778	0.000393513	0.05033	0.15672		0.0388	0.00108	0.00948	0.22497		0.03059	0.27126	0.0013	0.000598943		0.0449	0.05511	0.08961	0.08591
13.11	0.00743	0.0028	0.04529	0.15663		0.04167	0.00177	0.00217	0.22466		0.03013	0.27148	0.00122	0.00427		0.04672	0.05398	0.08198	0.09157
13.14	0.00805	0.00354	0.04933	0.15469		0.03861	0.00172	0.00595	0.22501		0.03207	0.27291	0.00375	0.00375		0.0471	0.05473	0.0843	0.09195
13.17	0.00925	0.00241	0.04698	0.15518		0.04221	0.00103	0.00522	0.22576		0.03225	0.27251	0.00245	0.00252		0.04537	0.04899	0.08426	0.0874
13.2	0.00922	0.00364	0.04872	0.15452		0.0405	0.00123	0.00882	0.22357		0.03006	0.27224	0.0032	0.00244		0.04866	0.04711	0.08573	0.08725
13.23	0.00805	0.00103	0.04685	0.15566		0.03896	0.00516	0.00904	0.22466		0.03108	0.27081	0.00292	0.00299		0.04647	0.04749	0.08312	0.09008
13.26	0.00465	0.000147567	0.04629	0.15465		0.03926	0.00516	0.00652	0.22282		0.03302	0.26938	0.00292	0.00124		0.04634	0.05194	0.08952	0.08821
13.29	0.00743	0.00172	0.04859	0.15399		0.03814	0.003	0.00626	0.22133		0.02749	0.26576	0.00103	0.000678802		0.04816	0.05049	0.08971	0.08721
13.32	0.00449	0.00172	0.04351	0.15487		0.04	0.00226	0.00482	0.22383		0.0313	0.26754	0.00166	0.000958308		0.0482	0.04889	0.08701	0.08519
13.35	0.00662	0.00285	0.0495	0.15584		0.03508	0.00266	0.00948	0.22466		0.03249	0.2683	0.00142	0.00327		0.04436	0.0477	0.09037	0.08558
13.38	0.00697	0.00295	0.04581	0.15026		0.03861	0.00571	0.00469	0.21851		0.0314	0.26513	0.00122	0.00212		0.04672	0.0499	0.08464	0.08912
13.41	0.00701	0.00251	0.04885	0.14969		0.04116	0.000639459	0.00639	0.2208		0.03098	0.26969	0.00142	0.00144		0.04313	0.04953	0.08103	0.08836
13.44	0.00848	0.000442702	0.04459	0.15123		0.04372	0.00271	0.00639	0.2208		0.0314	0.26607	0.000197561	0.000279507		0.04267	0.04513	0.08867	0.0851
13.47	0.00743	0.000541081	0.04903	0.15298		0.03876	0.00502	0.00582	0.21979		0.03006	0.26629	0.000197561	0.00188		0.04452	0.04706	0.08682	0.0851
13.5	0.01088	0.00192	0.04751	0.15267		0.04058	0.00167	0.00756	0.21786		0.03063	0.26119	0.000395122	0.00079859		0.04098	0.05141	0.08487	0.08999
13.53	0.00763	0.000147567	0.05094	0.15043		0.03911	0.000688648	0.00517	0.2172		0.02897	0.26889	0.00107	0.0022		0.03658	0.04996	0.08999	0.08534
13.56	0.00701	0.00251	0.04516	0.15329		0.04027	0.00379	0.00591	0.21834		0.0295	0.26531	0.000790243	0.00164		0.00118	0.05039	0.08644	0.08332
13.59	0.00631	0.00384	0.04212	0.15843		0.0417	9.83783e-05	0.00274	0.21952		0.03386	0.26562	0.00055317	0.00156		0.012	0.04583	0.08378	0.08625
13.62	0.00817	0.000147567	0.05098	0.15786		0.03942	0.00241	0.00539	0.21759		0.03017	0.26303	0.000750731	0.00104		0.00524	0.04754	0.08639	0.08337
13.65	0.0091	0.00123	0.04451	0.16049		0.04112	0.00148	0.00378	0.21658		0.02901	0.26504	0.0015	0.00291		0.0022	0.0491	0.09075	0.08922
13.68	0.00894	0.00241	0.04881	0.16348		0.03896	0.00167	0.00869	0.21689		0.02658	0.25994	0.000711219	7.9859e-05		0.00908	0.04749	0.08008	0.09046
13.71	0.00864	0.0028	0.04481	0.16805		0.03938	0.000787026	0.00735	0.21715		0.0302	0.26303	0.00229	0.000519084		0.00351	0.05366	0.08639	0.08534
13.74	0.0072	0.000885405	0.04942	0.17292		0.04019	0.000836216	0.00978	0.22005		0.02929	0.26352	0.00146	0.000239577		0.00536	0.05232	0.08748	0.08486
13.77	0.00697	0.00418	0.04338	0.20446		0.04066	0.00369	0.00274	0.21794		0.03256	0.26343	0.00288	0.00124		0.00359	0.04749	0.08392	0.08577
13.8	0.00705	0.00202	0.04529	0.21408		0.04186	0.00428	0.00535	0.21504		0.03658	0.26043	0.000711219	0		0.00169	0.04609	0.08867	0.08658
13.83	0.00782	0.00157	0.04924	0.20973		0.04039	0.00221	0.00443	0.21961		0.03742	0.25976	0.00233	0		0.00245	0.04604	0.08772	0.08217
13.86	0.006	0.00339	0.05037	0.20521		0.04445	0.00108	0.00991	0.21922		0.03922	0.25847	0.00055317	0.00291		0.00224	0.0476	0.0834	0.08586
13.89	0.00736	0.00266	0.05033	0.20367		0.04167	0.00384	0.00495	0.21641		0.03784	0.26316	0.00178	0.00403		0.00351	0.04728	0.09426	0.08649
13.92	0.00751	0.000885405	0.04468	0.20485		0.04298	0.00182	0.00552	0.21509		0.03784	0.25945	0.000790243	0.000519084		0.000253458	0.04996	0.08255	0.08591
13.95	0.00515	0.00133	0.04481	0.20683		0.03954	0.00546	0.007	0.21693		0.04059	0.26231	0.00174	0.00347		0.0019	0.0484	0.08824	0.08606
13.98	0.00697	0.00108	0.04151	0.20182		0.04194	0.00428	0.00478	0.21351		0.03503	0.25958	0.00166	0.000319436		0.00406	0.04593	0.09094	0.08922
14.01	0.00728	0.000442702	0.04864	0.20371		0.04147	0.000196757	0.00674	0.21605		0.03474	0.26115	0.00209	0.000119789		0.000168972	0.04958	0.08629	0.08424
14.04	0.00817	0.00152	0.04694	0.20261		0.03171	0.000393513	0.00352	0.21496		0.03591	0.26231	0.00119	0.000958308		0.00266	0.04288	0.08805	0.08668
14.07	0.00608	0.00221	0.04711	0.20002		0.02505	0.000787026	0.006	0.21592		0.03432	0.26187	0.00103	0.000598943		0.0019	0.04915	0.08378	0.08879
14.1	0.00709	0.00123	0.04355	0.20116		0.02323	0.000885405	0.00539	0.21219		0.03432	0.25976	3.95122e-05	0.00571		0.000591403	0.04593	0.08383	0.08639
14.13	0.00809	0.00266	0.04564	0.20081		0.02668	0.000885405	0.00465	0.21197		0.03545	0.2628	0.00229	0.000918379		0.00439	0.04776	0.08373	0.08265
14.16	0.00953	0.00226	0.04903	0.19835		0.0244	0.00182	0.00761	0.21474		0.03615	0.26245	0.0015	0.0016		0.00258	0.0433	0.08539	0.08567
14.19	0.00531	0.003	0.04646	0.19853		0.02707	0.000787026	0.00513	0.21408		0.0352	0.26441	0.00237	0.00156		0.00169	0.04931	0.08829	0.08567
14.22	0.00798	0.00236	0.04755	0.20231		0.02393	0.0033	0.00391	0.21601		0.03636	0.26303	0.00237	0.000359366		0.00617	0.04878	0.088	0.08467
14.25	0.01057	0.000393513	0.04364	0.20143		0.02331	0.0088	0.00782	0.21311		0.03538	0.26567	0.00162	0.00359		0.0071	0.04803	0.0843	0.08011
14.28	0.00736	0.00251	0.04533	0.19919		0.02289	0	0.00661	0.21478		0.03306	0.26567	0.00162	0.00359		0.00469	0.04663	0.08767	0.08759
14.31	0.00875	0.00359	0.04551	0.20059		0.02362	0.00344	0.00213	0.21583		0.03425	0.26187	0.000750731	0.00655		0.00237	0.05162	0.08354	0.08136
14.34	0.00894	0.000885405	0.04877	0.20244		0.02707	0.00812	0.00791	0.21342		0.03383	0.2624	0.000118537	0.00156		0.00232	0.04615	0.08705	0.0816
14.37	0.00856	0.00315	0.04968	0.20068		0.02529	0.00477	0.00448	0.21241		0.03534	0.26008	0.00273	0.00287		8.44861e-05	0.0477	0.08468	0.08649
14.4	0.00658	0.00128	0.04507	0.19765		0.023	0.00895	0.00661	0.21232		0.03376	0.26593	0	0.00132		0.00431	0.04787	0.08653	0.08371
14.43	0.00643	0.000147567	0.0429	0.20147		0.02517	0.0058	0.00635	0.21228		0.03555	0.26468	0.00205	0.000878449		0.000337944	0.05135	0.08449	0.08668
14.46	0.00898	0.00246	0.04724	0.20121		0.02838	0.000737837	0.00965	0.21171		0.03394	0.25735	0.000671707	0.000998238		0.00266	0.04448	0.08312	0.08946
14.49	0.00794	0.00152	0.04855	0.20095		0.02494	0.00487	0.00839	0.21034		0.0345	0.2569	0.00103	0.00303		0.000506917	0.04808	0.08876	0.08903
14.52	0.00414	0.00408	0.04525	0.19954		0.02296	0.00339	0.00187	0.21452		0.03372	0.26289	0.000316097	0.00228		0.00118	0.044	0.08923	0.08289
14.55	0.00747	0.00354	0.04207	0.19989		0.02792	9.83783e-05	0.00548	0.21364		0.03372	0.26263	0.0013	0.00148		0.00203	0.04685	0.09014	0.08792
14.58	0.00778	0.00148	0.04368	0.20257		0.02908	0.00349	0.00869	0.20911		0.0357	0.26486	0.000395122	0.000638872		0.00215	0.04835	0.08999	0.08447
14.61	0.00705	0.0032	0.04381	0.20231		0.02618	0.0028	0.009	0.21056		0.03608	0.25945	0.000671707	0.00216		0.00165	0.04969	0.08582	0.08831
14.64	0.00829	0.000196757	0.04538	0.20121		0.0278	0.0028	0.009	0.21056		0.03499	0.26017	0.0019	0.0014		0.0019	0.04953	0.09061	0.08534
14.67	0.00732	0.000245946	0.04698	0.19958		0.02738	0.00177	0.00648	0.21061		0.03552	0.26124	7.90243e-05	0.000439225		0.00401	0.04867	0.0881	0.08754
14.7	0.00844	0.00251	0.04677	0.20055		0.02366	0.00344	0.00522	0.21373		0.0327	0.25735	0.000750731	0.00132		8.44861e-05	0.04679	0.08478	0.08519
14.73	0.00751	4.91892e-05	0.05094	0.19554		0.02625	0.00389	0.00726	0.21399		0.03545	0.26012	0.000237073	0.00252		0.00528	0.04728	0.08833	0.0863
14.76	0.00786	0.000639459	0.04703	0.19901		0.02579	0.00423	0.000173854	0.21048		0.03587	0.26334	0.00103	0.000479154		0.00194	0.04663	0.08568	0.08735
14.79	0.0108	0.00472	0.04438	0.19945		0.02765	0.00654	0.00465	0.21039		0.03524	0.26128	0.000434634	0.00212		0.000168972	0.0506	0.08364	0.08864
14.82	0.00763	0.00256	0.04238	0.19673		0.02804	0.000245946	0.01126	0.2092		0.03809	0.26017	0.000632195	0.00256		0.00148	0.04545	0.08298	0.08836
14.85	0.00778	0.00379	0.04064	0.1984		0.02339	0.0093	0.01113	0.20767		0.03573	0.26142	0.00296	0.000638872		0.003	0.04787	0.08174	0.08735
14.88	0.00379	0.00123	0.04412	0.19589		0.02389	0.00271	0.01078	0.21272		0.03562	0.26491	0.000869268	0.000399295		0.00101	0.05227	0.0936	0.08452
14.91	0.00538	0.00172	0.04959	0.20068		0.02509	0.00162	0.0103	0.20714		0.03661	0.25681	0.00115	0.00104		0.00135	0.04781	0.08938	0.0851
14.94	0.00616	0.00571	0.04112	0.19884		0.02656	0.00408	0.00204	0.20767		0.03436	0.26124	0.0017	0.00491		0.00334	0.04465	0.0852	0.08227
14.97	0.00716	0.00221	0.04607	0.1991		0.02656	0.00172	0.00713	0.20635		0.03724	0.25873	0.00186	0.00132		0.00452	0.04572	0.09123	0.08687
15	0.00712	0.000196757	0.04359	0.20059		0.02672	0.00138	0.00552	0.21048		0.03474	0.25999	0.00158	0.00268		0.00279	0.04754	0.08383	0.08764
15.03	0.00875	0.000639459	0.04842	0.20253		0.02292	0.000245946	0.00287	0.20775		0.03334	0.25681	0.00288	0.000279507		0.000633646	0.04765	0.08985	0.08582
15.06	0.00852	0.00148	0.04381	0.19787		0.02296	0.00285	0.00648	0.20951		0.03534	0.25905	0.000118537	0.00395		0.000633646	0.05334	0.08369	0.08639
15.09	0.01003	0.000836216	0.04677	0.19686		0.02199	0.000885405	0.00821	0.20806		0.03344	0.259	0.00253	0.000279507		0.000718132	0.04883	0.08435	0.08414
15.12	0.00763	0	0.04533	0.19871		0.02505	0.00251	0.004	0.20639		0.03485	0.25332	0.00257	3.99295e-05		8.44861e-05	0.05414	0.08762	0.08332
15.15	0.00778	0.000295135	0.04398	0.19471		0.02625	0.00148	0.00643	0.20639		0.04059	0.26124	0.00217	3.99295e-05		0.00482	0.04867	0.08539	0.08572
15.18	0.00596	9.83783e-05	0.04442	0.19805		0.02567	0.00167	0.007	0.20894		0.03777	0.25878	0.000948292	0.00232		0.000633646	0.0484	0.08587	0.0817
15.21	0.00987	0.0029	0.04746	0.19835		0.02509	0.000885405	0.0043	0.21052		0.03503	0.25797	0.00198	0.00427		0.00249	0.04921	0.08715	0.08438
15.24	0.00712	0.00325	0.04464	0.19831		0.02881	0.00649	0.00495	0.20977		0.03365	0.25815	0.000948292	0.00607		0.00376	0.05409	0.08639	0.08433
15.27	0.00887	0.00389	0.04959	0.19712		0.02409	0.000836216	0.00748	0.20898		0.03566	0.25547	0.0015	0.00083852		0.00161	0.04974	0.08563	0.08404
15.3	0.00658	0.00231	0.0489	0.19616		0.02625	0.00462	0.00478	0.20731		0.03225	0.25708	0.00205	0.00148		0.000675889	0.0476	0.08473	0.08203
15.33	0.00666	0.000491892	0.03807	0.19515		0.02548	0.0031	0.00622	0.20771		0.03474	0.25833	0.000948292	0.00216		0.00283	0.04813	0.08966	0.08347
15.36	0.00833	0.000934594	0.04042	0.1966		0.02567	0.00871	0.00674	0.20626		0.03615	0.25659	0.000474146	0.000718731		0.00173	0.04862	0.08824	0.08831
15.39	0.00569	0.00226	0.0419	0.19673		0.02583	0.00216	0.0073	0.20907		0.03425	0.25547	0.00269	0.00152		0.0049	0.05007	0.088	0.0815
15.42	0.00833	0.00236	0.04546	0.198		0.02304	0.00487	0.00148	0.20573		0.03816	0.26084	0.000158049	0.00387		0.00304	0.0477	0.08577	0.08505
15.45	0.0041	0.00182	0.04272	0.19871		0.02951	0.00305	0.00635	0.20696		0.03492	0.25332	0.000790243	0.00152		0.00401	0.04754	0.08923	0.08443
15.48	0.00906	0.00138	0.04581	0.19563		0.02401	0.00207	0.0073	0.20837		0.03246	0.25493	0.00245	0.000319436		0.00101	0.05157	0.08952	0.08562
15.51	0.00898	0.00167	0.04351	0.19857		0.02935	0.00148	0.00443	0.20797		0.03239	0.25556	0.000750731	0.00112		0.000422431	0.0469	0.08497	0.08539
15.54	0.00635	0.00143	0.04551	0.19756		0.02199	0.00684	0.00574	0.21258		0.03101	0.25332	0.000276585	0.000678802		0.00123	0.04207	0.0853	0.08131
15.57	0.00949	0.00389	0.04259	0.19559		0.02598	0.00566	0.00608	0.20894		0.03323	0.25386	0.00107	0.00116		0.00131	0.05082	0.08867	0.08246
15.6	0.00623	0.00128	0.04542	0.19708		0.02653	0.00536	0.00669	0.20674		0.03105	0.25368	0.000158049	0.0018		0.00253	0.05114	0.08402	0.0851
15.63	0.01107	0.00162	0.04385	0.19374		0.02343	0.000541081	0.00569	0.20942		0.03144	0.2523	0.000434634	0.00252		0.00131	0.05017	0.0927	0.08385
15.66	0.00964	0.00339	0.04598	0.19963		0.02455	0.000787026	0.0053	0.2089		0.032	0.25131	0.00269	0.00132		0.00203	0.05082	0.08852	0.08558
15.69	0.01266	0.00143	0.0429	0.19449		0.02412	0.00713	0.00578	0.20709		0.0339	0.25131	0.00269	0.00132		0.000591403	0.04889	0.08563	0.08227
15.72	0.00658	0.00546	0.04511	0.1955		0.02618	0.00389	0.00787	0.20586		0.03404	0.25315	0.000948292	0.00144		0.00144	0.04905	0.08487	0.06306
15.75	0.00225	0.00108	0.04694	0.19418		0.02393	0.00703	0.00504	0.20907		0.03309	0.25422	0.00090878	0.00327		0.00334	0.05125	0.08544	0.06028
15.78	0.00403	0.00236	0.04494	0.19585		0.02347	4.91892e-05	0.00748	0.20622		0.03154	0.25471	0.00253	3.99295e-05		0.00194	0.04668	0.08383	0.06013
15.81	0.00906	0.00398	0.04842	0.19598		0.0242	0.00453	0.00283	0.20995		0.03351	0.25507	0.00194	0.00244		0.00465	0.05216	0.08274	0.05879
15.84	0.00956	0.000295135	0.0432	0.19818		0.01932	0.00212	0.00352	0.20692		0.03203	0.24778	0.00221	0.000319436		0.00241	0.05028	0.08549	0.06013
15.87	0.00774	0.000295135	0.04881	0.19357		0.02486	0.00334	0.00665	0.20424		0.03203	0.24778	0.00221	0.000319436		0.00211	0.05001	0.08392	0.06263
15.9	0.00643	0.000245946	0.04868	0.19128		0.02304	0.00836	0.00491	0.20512		0.03284	0.25306	0.00162	0.00148		0.00439	0.05109	0.08397	0.06191
15.93	0.00561	0.000688648	0.04703	0.19603		0.02168	0.00561	0.00187	0.20832		0.03527	0.25024	0.000237073	0.000758661		0.00131	0.04701	0.08544	0.06301
15.96	0.00561	0.000688648	0.04703	0.19787		0.02374	0.00133	0.00795	0.2085		0.02982	0.25449	0.0017	0.00144		0.00313	0.04996	0.08554	0.0608
15.99	0.00538	0.000196757	0.0489	0.19466		0.02374	0.00133	0.00461	0.20846		0.02968	0.25306	0.00312	0.00236		0.00406	0.04749	0.0899	0.06013
16.02	0.00809	0.000393513	0.04129	0.19545		0.02726	0.00246	0.00522	0.2045		0.03411	0.25064	0.000829756	0.00299		0.00156	0.05162	0.08629	0.05597
16.05	0.00608	0.00344	0.04438	0.19537		0.02354	0.00453	0.00582	0.20749		0.032	0.25064	0.000829756	0.00299		0.00131	0.05092	0.08492	0.06358
16.08	0.01034	0.00138	0.04724	0.19954		0.02172	0.00133	0.003	0.2034		0.03003	0.25261	0.00209	0.00503		0.00131	0.05092	0.08492	0.06358
16.11	0.00848	0.00152	0.04642	0.20055		0.02335	0.00802	0.00661	0.20758		0.03256	0.25686	0.00454	0.00854		0.00401	0.04518	0.08378	0.06143
16.14	0.01053	0.00059027	0.04759	0.19743		0.0237	0.00438	0.00191	0.20872		0.03225	0.25306	0.00312	0.00878		0.00401	0.0506	0.08852	0.05812
16.17	0.00883	0.000787026	0.04881	0.20112		0.02227	0.00556	0.00682	0.21048		0.03235	0.25274	0.0047	0.00942		0.000718132	0.05076	0.08558	0.06325
16.2	0.00639	9.83783e-05	0.04859	0.19699		0.02389	0.00767	0.00761	0.20727		0.03214	0.25315	0.000237073	0.00531		0.00241	0.04872	0.08743	0.06277
16.23	0.00674	0.00157	0.04859	0.20174		0.02095	0.000787026	0.00617	0.20815		0.03284	0.251	0.000237073	0.00531		0.000802618	0.04974	0.0853	0.0608
16.26	0.00705	0.00413	0.05133	0.20797		0.01952	0.000934594	0.00626	0.20622		0.02862	0.24505	0.00126	0.000439225		0.000633646	0.04642	0.08757	0.05889
16.29	0.0098	4.91892e-05	0.0462	0.24285		0.01278	0.00216	0.00443	0.20424		0.03101	0.25529	0.00284	0.00323		0.00275	0.04475	0.08928	0.06387
16.32	0.00813	0.00487	0.05311	0.2591		0.00995	0.00718	0.00396	0.20564		0.03263	0.25158	0.000474146	0.002		0.00275	0.05237	0.08639	0.06339
16.35	0.00546	0.00379	0.05311	0.27601		0.00561	0.00521	0.00961	0.20543		0.03306	0.25136	0.00387	0.00535		0.0027	0.04738	0.08298	0.06382
16.38	0.00778	0.00349	0.04038	0.26498		0.00101	0.00408	0.00739	0.20683		0.0326	0.25171	0.00158	0.00315		0.00139	0.04604	0.08141	0.06191
16.41	0.00689	0.00221	0.0492	0.26305		0.00318	0.00428	0.00565	0.20824		0.0345	0.24818	0.00277	0.000199648		0.00194	0.04996	0.08222	0.06243
16.44	0.00546	0.00118	0.0382	0.2584		0.000929347	0.000737837	0.005	0.20991		0.03513	0.25171	0.000316097	0.000479154		0.00317	0.05023	0.08468	0.06128
16.47	0.00833	0.00241	0.0442	0.25985		0.00271	0.00162	0.00695	0.20551		0.03464	0.25136	0.00257	0.00148		0.00173	0.04808	0.08407	0.06325
16.5	0.00654	0.00576	0.04746	0.25326		0.00194	0.00438	0.00917	0.2085		0.03534	0.25086	0.00115	0.000199648		0.00114	0.0476	0.0907	0.06545
16.53	0.01092	0.00118	0.04551	0.25238		0.00096807	0.00605	0.00648	0.20797		0.03295	0.25028	0.00292	0.0028		0.00224	0.05087	0.08672	0.05841
16.56	0.0074	0.00241	0.04568	0.2569		0.00263	0.00246	0.00865	0.20723		0.03006	0.25413	0.000869268	0.00204		8.44861e-05	0.05049	0.08516	0.0631
16.59	0.00743	0.00556	0.04394	0.25269		0.000542119	0.00398	0.00587	0.20529		0.02978	0.25073	0.000750731	0.00639		0.000126729	0.05157	0.08108	0.06148
16.62	0.00809	0.00266	0.04472	0.25194		0.00221	0.00698	0.00926	0.20837		0.03087	0.25395	0.00209	0.00503		0.000506917	0.0513	0.07899	0.05942
16.65	0.00887	0.0032	0.0459	0.25326		0.0031	0.00443	0.00517	0.20644		0.03101	0.25243	0.00273	0.00603		0.00418	0.04921	0.08174	0.05664
16.68	0.0067	0.00148	0.05003	0.25405		0.0031	0.0058	0.00887	0.20143		0.03105	0.25207	0.00146	0.00843		0.0011	0.04921	0.08705	0.05783
16.71	0.00492	0.00197	0.04485	0.25233		0.00236	0.00413	0.00595	0.20604		0.02964	0.25028	0.00103	0.00228		0.00139	0.0477	0.0798	0.06382
16.74	0.00534	0.00305	0.04733	0.24974		0.00163	0.000245946	0.00291	0.20903		0.03341	0.2489	0.00142	0.00232		0.00152	0.04631	0.089	0.06378
16.77	0.00662	0.00197	0.0432	0.25005		0.00147	0.00512	0.00843	0.20666		0.03383	0.24975	0.00261	0.00287		0.00169	0.05382	0.0835	0.0643
16.8	0.00662	0.00275	0.04564	0.24983		0.00143	0.006	0.00735	0.20595		0.03193	0.25042	0.0017	0.00311		0.00139	0.04647	0.0862	0.05918
16.83	0.01046	0.00172	0.04611	0.25203		0.00112	0.000983783	0.00587	0.21092		0.03253	0.2514	0.00174	0.00248		0.000464674	0.04926	0.08478	0.06454
16.86	0.01138	0.000885405	0.04881	0.24531		0.000309782	0.00679	0.00882	0.20635		0.03214	0.25127	0.00328	0.00435		0.000464674	0.04926	0.08478	0.06148
16.89	0.00194	0.000737837	0.04881	0.24531		0.00197	0.00561	0.00648	0.20442		0.03175	0.25024	0.00217	0.00795		0.00253	0.04856	0.08359	0.05664
16.92	0.00639	0.00192	0.04433	0.2493		0.000697011	0.00325	0.00174	0.20463		0.03175	0.25078	0.00213	0.00415		0.000168972	0.05049	0.0843	0.05994
16.95	0.00577	0.00108	0.04377	0.24706		0.000542119	0.00138	0.00491	0.20911		0.03052	0.2527	0.0049	0.00339		0.000675889	0.0469	0.08056	0.05601
16.98	0.00577	0.00339	0.0419	0.24456		0.000542119	0.00108	0.00695	0.20696		0.02869	0.25373	0.00198	0.00427		0.00503	0.04567	0.08378	0.05793
17.01	0.00647	0.00182	0.04685	0.24447		0.000580842	0.00138	0.00535	0.20969		0.03098	0.24975	0.00352	0.00327		0.00054916	0.04931	0.08236	0.05625
17.04	0.00589	0.00157	0.04212	0.24834		0.00252	0.0031	0.01156	0.20586		0.03087	0.25337	0.00399	0.00695		0.00321	0.04931	0.08236	0.05625
17.07	0.00825	0.000196757	0.04507	0.24794		0.000232337	0.00354	0.00622	0.20393		0.03337	0.25149	0.0045	0.00527		0.000844861	0.04309	0.08312	0.05539
17.1	0.00732	0.00605	0.04577	0.24821		0.000658288	0.00639	0.00852	0.20674		0.03052	0.25176	0.00367	0.00527		0.00482	0.04642	0.08544	0.0551
17.13	0.0067	0.00138	0.0439	0.24544		0.00256	0.00423	0.00513	0.2031		0.03056	0.24975	0.00403	7.9859e-05		0.000211215	0.04685	0.089	0.05716
17.16	0.00658	0.000245946	0.04394	0.24588		0.00151	0.00118	0.00417	0.20288		0.03151	0.24653	0.00142	0.00272		0.00203	0.04792	0.08189	0.05458
17.19	0.00774	0.000393513	0.04855	0.24377		0.00151	0.00453	0.00556	0.20354		0.0314	0.25149	0.0034	0.000519084		0.000126729	0.04674	0.0862	0.05266
17.22	0.00763	0.0029	0.04555	0.24724		0.000813179	0.000885405	0.00704	0.20534		0.03108	0.25234	0.00126	0.00315		0.00228	0.04894	0.0862	0.05266
17.25	0.00453	0.000541081	0.04268	0.24482		0.00395	0.00221	0.01008	0.20349		0.02918	0.25467	0.00411	0.00491		0.000211215	0.04642	0.08302	0.05515
17.28	0.0041	0.00128	0.04355	0.24566		0.000154891	0.00172	0.01017	0.20591		0.03182	0.24858	0.00411	0.00491		0.000295701	0.0455	0.08478	0.05362
17.31	0.00558	0.00231	0.04164	0.24412		0.00151	0.000344324	0.00482	0.2038		0.03091	0.25346	0.00379	0.00335		0.00101	0.04958	0.08795	0.05601
17.34	0.00252	0.0089	0.04255	0.24355		0.000193614	0.0032	0.000869268	0.20358		0.02985	0.24952	0.00269	0.00351		0.000253458	0.04851	0.0844	0.05453
17.37	0.00496	0.00212	0.04159	0.24759		0.000387228	0.00403	0.00891	0.20806		0.02946	0.25364	0.000513658	0.00359		0.00351	0.04518	0.08354	0.05951
17.4	0.00457	0.00384	0.04816	0.2432		0.00279	0.00472	0.00409	0.20459		0.02806	0.25234	0.00107	0.00395		0.00351	0.04797	0.08582	0.05577
17.43	0.00476	0.00546	0.04433	0.24434		0.000697011	0.00664	0.00435	0.20288		0.03302	0.25578	0.00462	0.00771		0.000168972	0.05135	0.08867	0.05477
17.46	0.00325	0.00477	0.0469	0.24381		0	0.00477	0.00848	0.20064		0.0314	0.24715	0.00415	0.00419		0.00465	0.04862	0.08364	0.0585
17.49	0.00577	0.00733	0.03964	0.24908		0.00112	0.003	0.00678	0.20459		0.03186	0.25239	0.00111	0.00691		0.00144	0.0491	0.08724	0.05884
17.52	0.00701	0.00777	0.04864	0.24908		0.0019	0.00398	0.000347707	0.20472		0.02823	0.25404	0.00427	0.00463		0.00131	0.044	0.08302	0.05328
17.55	0.00558	0.00359	0.04003	0.25075		0.00139	0.00585	0.000347707	0.20472		0.02756	0.25189	0.00415	0.00563		0.00106	0.04894	0.08212	0.05453
17.58	0.00372	0.00305	0.04455	0.28159		3.87228e-05	0.0031	0.00721	0.20354		0.03077	0.24984	0.00103	0.00083852		0.000506917	0.04851	0.08388	0.05568
17.61	0.00461	0.00566	0.04746	0.29186		0.00298	0.0058	0.0017	0.20512		0.02584	0.25288	0.00253	0.00343		0.00287	0.05194	0.08848	0.05563
17.64	0.00306	0.00453	0.05289	0.2934		0.000425951	0.00669	0.00348	0.20564		0.02809	0.25529	0.00166	0.00587		0.00245	0.05146	0.08928	0.05271
17.67	0.00654	0.00787	0.04746	0.2967		0.00461	0.00389	0.00682	0.20644		0.02918	0.25256	0.000632195	0.0024		0.00207	0.05178	0.08535	0.05942
17.7	0.00434	0.00266	0.05037	0.29055		0.00217	0.000442702	0.00717	0.20512		0.02834	0.24957	0.00209	0.00579		0.00106	0.05114	0.0843	0.05985
17.73	0.00488	0.00856	0.04507	0.29037		0.000890625	0.00162	0.00665	0.2045		0.02658	0.25359	0.00296	0.00775		0.000253458	0.05098	0.08226	0.05601
17.76	0.00279	0.00256	0.04303	0.28005		0.00376	0.00226	0.00478	0.20218		0.02753	0.25681	0.00209	0.00591		0.00139	0.04663	0.08274	0.05932
17.79	0.00298	0.0033	0.04842	0.28031		0.00147	0.00221	0.00548	0.20455		0.02943	0.25413	0.00281	0.00643		0.00296	0.04572	0.08383	0.05362
17.82	0.00488	0.00113	0.04364	0.27583		0.000774456	0.00502	0.00391	0.20367		0.03154	0.25677	0.00284	0.00559		0.00401	0.05023	0.08302	0.05735
17.85	0.00422	0.00679	0.0449	0.27561		0.00225	0.00187	0.00509	0.2034		0.02918	0.2544	0.00364	0.00531		0.00194	0.0499	0.08307	0.05611
17.88	0.0043	0.00698	0.04459	0.27311		0.00438	0.00305	0.00448	0.20354		0.02725	0.2569	0.00288	0.00216		0.0019	0.04765	0.08155	0.05769
17.91	0.00259	0.00423	0.0469	0.27531		0.00294	0.00462	0.01139	0.20024		0.02609	0.25431	0.00186	0.00958		0.00321	0.0513	0.0834	0.05467
17.94	0.00457	0.00639	0.04568	0.27214		0.000193614	0.00256	0.00309	0.20398		0.0283	0.25413	0.003	0.00623		0.000337944	0.04776	0.08539	0.05697
17.97	0.00232	0.00295	0.05046	0.27052		0.00174	0.00207	0.008	0.20499		0.0301	0.25565	0.00352	0.00755		0.00287	0.05012	0.08776	0.05151
18	0.00596	0.00551	0.04481	0.27188		0.000309782	0.00369	0.00478	0.20709		0.02499	0.25149	0.00324	0.00747		0.00237	0.04808	0.08468	0.05817
18.03	0.00349	0.009	0.04542	0.27214		0.00302	0.00182	0.00522	0.2056		0.03013	0.25252	0.000869268	0.00898		0.000422431	0.04883	0.08511	0.05429
18.06	0.00546	0.00698	0.04559	0.27083		3.87228e-05	0.00177	0.00274	0.2056		0.02823	0.25453	0.00316	0.00679		0.000718132	0.04593	0.08302	0.05515
18.09	0.00445	0.00507	0.04864	0.26657		0	0.00482	0.00335	0.20349		0.02908	0.24858	0.00146	0.00723		0.003	0.04572	0.0806	0.05232
18.12	0.00302	0.00315	0.04046	0.26621		0.00321	0.000491892	0.00283	0.20463		0.02858	0.251	0.0019	0.00639		0.00304	0.04636	0.08207	0.05879
18.15	0.00786	0.00999	0.04372	0.27069		0.0036	0.00684	0.00604	0.20393		0.02749	0.25283	0.00332	0.00882		0.00054916	0.04744	0.08563	0.05376
18.18	0.00585	0.00708	0.04937	0.26749		0.00271	0.00516	0.00669	0.20696		0.0302	0.24988	0.00269	0.01134		0.00139	0.04883	0.08132	0.0597
18.21	0.00298	0.009	0.04494	0.26736		0.00155	0.00148	0.00509	0.20261		0.02851	0.25095	0.00348	0.00675		0.0027	0.0455	0.08615	0.05779
18.24	0.00403	0.01028	0.05033	0.26437		0.00221	0.00315	0.01269	0.20029		0.03045	0.25426	0.0045	0.00763		0.00232	0.0477	0.08482	0.05558
18.27	0.00302	0.00418	0.04316	0.26569		0.00159	0.00531	0.00891	0.20529		0.02605	0.25239	0.000948292	0.00663		0.00279	0.05232	0.08573	0.05721
18.3	0.00469	0.00453	0.04724	0.26652		0.0029	0.00443	0.00661	0.20244		0.02897	0.25408	0.00257	0.00435		0.000675889	0.05232	0.08369	0.05697
18.33	0.00434	0.00246	0.04168	0.26819		0.0012	0.00851	0.00552	0.20635		0.02897	0.2548	0.00209	0.00982		0.000337944	0.04985	0.08293	0.05228
18.36	0.00612	0.00954	0.04677	0.26639		0.000154891	0.00394	0.00639	0.20231		0.02753	0.25194	0.00253	0.00563		0.00237	0.05039	0.08212	0.05577
18.39	0.00449	0.0058	0.04785	0.26494		0.000309782	0.00654	0.00452	0.20525		0.02823	0.25583	0.00166	0.00583		0.000844861	0.04797	0.08482	0.05659
18.42	0.00682	0.00659	0.05081	0.2634		3.87228e-05	0.000983783	0.00209	0.19976		0.02756	0.25274	0.000829756	0.00447		0.00456	0.0484	0.08364	0.05362
18.45	0.00573	0.01299	0.04859	0.26318		0.00248	0.00443	0.009	0.20622		0.02827	0.2569	0.00202	0.00583		0.00253	0.04921	0.08487	0.05343
18.48	0.00469	0.0093	0.04646	0.26775		0.0012	0.00118	0.00595	0.20635		0.02943	0.25476	0.00498	0.00623		0.00228	0.05007	0.08606	0.05367
18.51	0.00186	0.00625	0.0452	0.26542		0.000116168	0.00197	0.00669	0.20112		0.02851	0.25569	0.00126	0.00667		0.000633646	0.04749	0.08331	0.05261
18.54	0.00314	0.00807	0.04603	0.26564		0.00108	0.00236	0.00661	0.20235		0.02908	0.25355	0.00494	0.00715		0.00152	0.04765	0.0889	0.05975
18.57	0.00527	0.00541	0.04485	0.26367		0.000387228	0.00266	0.00913	0.20411		0.02549	0.25493	0.00557	0.00639		0.00135	0.04894	0.08046	0.05783
18.6	0.00666	0.00807	0.04811	0.26459		0.000851902	0.000344324	0.00756	0.20283		0.0276	0.2501	0.00158	0.00611		0.000591403	0.04813	0.08867	0.05208
18.63	0.00252	0.00157	0.04855	0.26367		0.00124	0.00334	0.00535	0.20389		0.02577	0.25641	0.0013	0.00902		0.00308	0.05162	0.08833	0.05587
18.66	0.0036	0.00812	0.04225	0.26239		0.00252	0.003	0.00513	0.20411		0.02978	0.25051	0.00431	0.0101		0.0068	0.04615	0.08862	0.05692
18.69	0.0024	0.0094	0.04837	0.27074		0.000735733	0.00143	0.01052	0.20288		0.02999	0.25221	0.0019	0.00982		0.0011	0.04389	0.08184	0.05414
18.72	0.00569	0.0089	0.04464	0.26569		0.000735733	0.00143	0.009	0.20433		0.02753	0.25672	0.00146	0.00503		0.000380188	0.04776	0.09179	0.05616
18.75	0.00298	0.00684	0.0452	0.2645		0.000154891	0.00216	0.00708	0.20534		0.02816	0.25198	0.000987804	0.00563		0.00101	0.04846	0.08312	0.05232
18.78	0.00124	0.00866	0.0459	0.25998		0.00101	0.000295135	0.00891	0.2056		0.02647	0.25543	0.00237	0.00431		0.0049	0.04824	0.0862	0.05807
18.81	0.00484	0.00576	0.04611	0.2616		0.0029	0.000147567	0.0083	0.20525		0.03038	0.25261	0.00221	0.00631		0.0027	0.04459	0.08103	0.05424
18.84	0.00461	0.00861	0.04359	0.26261		0.000425951	0.00561	0.00782	0.20815		0.0282	0.25239	0.0034	0.00727		0.00232	0.04942	0.08487	0.05285
18.87	0.00321	0.00595	0.04755	0.25646		0.00136	0.000295135	0.00456	0.20182		0.03126	0.24948	0.000869268	0.00547		0.00123	0.04931	0.08042	0.05994
18.9	0.00651	0.00492	0.04724	0.26024		0.00217	0.00684	0.00748	0.19954		0.02887	0.25127	0.00213	0.00515		0.0027	0.05264	0.08013	0.05716
18.93	0.00635	0.00935	0.04525	0.25954		0.000464674	0.00271	0.007	0.20424		0.0289	0.25399	0.00202	0.00515		4.22431e-05	0.0462	0.08653	0.0564
18.96	0.0036	0.000344324	0.04668	0.26187		0.00096807	0.00782	0.00369	0.20178		0.03084	0.25162	0.00162	0.00563		4.22431e-05	0.05076	0.08682	0.05659
18.99	0.00798	0.00113	0.04407	0.26415		0.00232	0.00221	0.00143	0.20147		0.02964	0.2544	0.00217	0.00571		0.00368	0.04819	0.08914	0.05424
19.02	0.00445	0.00359	0.04681	0.26147		0.000232337	0.00325	0.00274	0.20512		0.03006	0.24881	0.00138	0.00447		0.00427	0.04636	0.08373	0.0564
19.05	0.00407	0.00644	0.04155	0.26042		0.00387	0.00369	0.00587	0.20121		0.02989	0.25006	0.00249	0.00783		0.00097159	0.04561	0.08615	0.05592
19.08	0.00558	0.00885	0.04598	0.26147		0.00178	0.000541081	0.00396	0.20362		0.03098	0.25006	0.00332	0.00487		0.000337944	0.04738	0.0826	0.05405
19.11	0.00608	0.00674	0.04086	0.25989		0.000697011	0.00315	0.00817	0.20248		0.02897	0.25239	0.00115	0.00635		0.00118	0.0491	0.08829	0.05827
19.14	0.00287	0.00866	0.04759	0.26024		0.000464674	0.00285	0.00443	0.20244		0.02668	0.25104	0.000869268	0.01086		0.00194	0.04942	0.08767	0.05975
19.17	0.00422	0.00585	0.04877	0.26064		0.00147	0.00507	0.0053	0.20319		0.03045	0.25046	0.00284	0.00918		0.000633646	0.04958	0.08459	0.05458
19.2	0.00476	0.00403	0.0472	0.25884		0.00108	0.00379	0.00695	0.20253		0.02619	0.25064	0.00209	0.00831		0.000506917	0.04749	0.08473	0.05726
19.23	0.00163	0.00605	0.03912	0.26178		0.000503396	0.00192	0.00626	0.20152		0.02904	0.24756	0.00367	0.00387		0.00329	0.04679	0.08525	0.0597
19.26	0.00306	0.01569	0.04507	0.26055		0.00349	0.00605	0.00187	0.20433		0.02915	0.2459	0.00213	0.00491		0.000760375	0.04996	0.08691	0.05793
19.29	0.00228	0.0154	0.0419	0.25949		0.000232337	0.00664	0.00443	0.20165		0.02883	0.25185	0.00142	0.00439		0.000718132	0.04915	0.08715	0.05458
19.32	0.00364	0.00944	0.04264	0.25879		0.000735733	0.00143	0.00895	0.19906		0.02528	0.25078	0.00332	0.00647		0.00106	0.04255	0.0898	0.05769
19.35	0.00829	0.01131	0.04533	0.25897		0.00143	0.00639	0.00309	0.20319		0.02848	0.24881	0.000158049	0.00511		0.00359	0.04776	0.08767	0.05951
19.38	0.00469	0.01028	0.05029	0.25642		0.00194	0.00516	0.00191	0.20218		0.03203	0.25547	0.00119	0.00256		0.000760375	0.04856	0.08748	0.05616
19.41	0.00349	0.0153	0.04281	0.25963		0.00112	0.000934594	0.00435	0.19985		0.02989	0.24858	0.00107	0.00854		0.00241	0.04518	0.08587	0.05563
19.44	0.00457	0.01195	0.04872	0.26244		0.00321	0.00654	0.00426	0.20015		0.03158	0.25064	0.00288	0.00719		0.00397	0.05318	0.08952	0.05745
19.47	0.00527	0.01082	0.04677	0.25668		0.00167	0.00241	0.000173854	0.20393		0.02918	0.24769	0.00205	0.00715		0.00228	0.04867	0.08819	0.05951
19.5	0.0017	0.01545	0.05063	0.25844		0.00453	0.00698	0.00604	0.20064		0.03147	0.24773	0.00502	0.01657		0.00368	0.04883	0.08554	0.05501
19.53	0.00453	0.01613	0.04529	0.25888		0.00225	4.91892e-05	0.00665	0.2009		0.02887	0.24747	0.00178	0.02308		0.0011	0.04497	0.08255	0.05654
19.56	0.00596	0.01628	0.04903	0.25993		0.00143	0.00187	0.00135	0.20345		0.02799	0.24353	0.0066	0.02128		0.00291	0.04631	0.08592	0.05822
19.59	0.00577	0.01859	0.04381	0.25989		0.00101	0.00354	0.01056	0.19589		0.03031	0.24474	0.00648	0.04288		0.00199	0.04073	0.08179	0.05774
19.62	0.00302	0.02356	0.05003	0.25681		0.00441	0.00148	0.00674	0.19958		0.02665	0.24581	0.00707	0.06121		0.00152	0.04733	0.08961	0.05807
19.65	0.00298	0.01712	0.0409	0.25387		0.0031	0.000393513	0.000825804	0.20463		0.02915	0.24349	0.0034	0.08617		0.00173	0.04846	0.08302	0.05697
19.68	0.00469	0.02027	0.04511	0.2562		0.000232337	0.00462	0.00509	0.20301		0.02939	0.24398	0.00379	0.11524		0.0022	0.0476	0.08554	0.05659
19.71	0.0062	0.01923	0.04051	0.25787		0.000425951	0.00172	0.011	0.20389		0.02654	0.24407	0.00225	0.12131		0.00781	0.04878	0.0843	0.05659
19.74	0.00507	0.02273	0.04611	0.25699		0.00101	0.00143	0.00456	0.20376		0.02711	0.24599	0.00549	0.11228		0.00144	0.04567	0.08487	0.05501
19.77	0.00174	0.02273	0.04746	0.26108		0.000387228	0.00339	0.00448	0.19809		0.02943	0.24478	0.00253	0.10553		0.00106	0.03842	0.08554	0.06009
19.8	0.00592	0.02341	0.04594	0.25743		0.00151	0.00462	0.00248	0.19827		0.02672	0.24697	0.0036	0.10497		0.00549	0.04711	0.08454	0.05534
19.83	0.00321	0.02041	0.04642	0.25725		0.00329	0.000639459	0.00622	0.20077		0.02788	0.24648	0.00273	0.10414		0.00203	0.04695	0.08667	0.05606
19.86	0.00964	0.02218	0.0459	0.25598		0.00403	0.000393513	0.00635	0.20253		0.02711	0.24532	0.00486	0.10597		0.0022	0.05017	0.08051	0.05783
19.89	0.00616	0.02169	0.0439	0.25822		0.00124	0.00467	0.00369	0.19712		0.02535	0.24322	0.00478	0.10493		0.00393	0.04894	0.08592	0.05735
19.92	0.000890625	0.0212	0.04881	0.25664		0.02056	0.00497	0.00369	0.20314		0.02535	0.24322	0.00478	0.10194		0.00127	0.04894	0.08478	0.054
19.95	0.0012	0.02327	0.04472	0.25963		0.03706	0.00167	0.00126	0.20196		0.02873	0.24	0.00529	0.10342		0.000844861	0.05168	0.07999	0.05903
19.98	0.0019	0.0302	0.04794	0.25884		0.0424	0.000245946	0.00648	0.20051		0.02809	0.24474	0.00573	0.10326		0.000802618	0.04915	0.08345	0.05654
20.01	0.00306	0.03581	0.04329	0.25651		0.04229	0.000344324	0.00396	0.2042		0.02915	0.24438	0.00494	0.10517		0.00224	0.05071	0.08838	0.061
20.04	0.00209	0.05268	0.0499	0.2598		0.04217	0.00664	0.00482	0.20152		0.02795	0.23763	0.00502	0.10394		0.00528	0.04443	0.08535	0.0597
20.07	0.00391	0.06316	0.04429	0.2558		0.04217	0.000885405	0.00495	0.20108		0.02763	0.24134	0.00443	0.11364		0.00118	0.04609	0.08535	0.0597
20.1	0.00221	0.07659	0.04146	0.258		0.04333	0.0031	0.00439	0.20138		0.02763	0.24237	0.00561	0.13261		0	0.04738	0.09047	0.05678
20.13	0.00441	0.17541	0.04803	0.25756		0.04294	0.0058	0.00156	0.1995		0.02996	0.24004	0.00688	0.18192		0.00465	0.04803	0.08217	0.0552
20.16	0.00217	0.22229	0.04877	0.25686		0.0393	0.00251	0.00448	0.20239		0.02672	0.23919	0.00672	0.17705		0.00215	0.04411	0.08497	0.05678
20.19	0.00256	0.20807	0.04603	0.25159		0.04081	0.000344324	0.00474	0.20244		0.02936	0.23794	0.00612	0.17545		0.00054916	0.04829	0.08317	0.0609
20.22	0.00248	0.19863	0.0432	0.24684		0.04112	0.00207	0.00417	0.20288		0.02616	0.23772	0.00608	0.16707		0.00431	0.05269	0.08791	0.05951
20.25	0	0.194	0.04511	0.24597		0.0407	0.00187	0.00808	0.20226		0.02697	0.23906	0.0049	0.16619		0.000718132	0.04738	0.08454	0.05903
20.28	0.00418	0.19592	0.04568	0.24632		0.04112	9.83783e-05	0.00561	0.20455		0.02971	0.23472	0.00474	0.16391		0.000718132	0.05189	0.08369	0.05735
20.31	0.00414	0.19799	0.04598	0.24654		0.0388	0.000934594	0.000217317	0.20213		0.02777	0.23468	0.00605	0.15888		0.00161	0.04819	0.08364	0.05692
20.34	0.00654	0.21899	0.04511	0.2439		0.04178	0.000442702	0.00387	0.2016		0.02573	0.23714	0.00597	0.16128		0.0019	0.04744	0.08658	0.05692
20.37	0.00325	0.23129	0.04681	0.24416		0.04093	0.00192	0.00235	0.20055		0.02943	0.23387	0.00676	0.16295		0.00262	0.0498	0.08079	0.05731
20.4	0.00554	0.26164	0.04533	0.24539		0.04182	0.00738	0.00969	0.20345		0.03003	0.23445	0.00794	0.16072		0.00245	0.05033	0.08976	0.05731
20.43	0.00662	0.26326	0.04572	0.23911		0.04035	0.000196757	0.00504	0.2031		0.02612	0.23441	0.00601	0.15932		0.00173	0.04948	0.08848	0.05803
20.46	0.00267	0.27177	0.04755	0.23977		0.03996	0.000934594	0.00778	0.20257		0.02647	0.23785	0.00601	0.1588		0.00194	0.04577	0.08776	0.05798
20.49	0.00399	0.2821	0.04629	0.23595		0.03911	4.91892e-05	0.0023	0.19361		0.02869	0.2341	0.00782	0.15804		0.00334	0.0484	0.08539	0.05774
20.52	0.00434	0.29784	0.04377	0.2374		0.04081	0.00162	0.0033	0.18456		0.02799	0.23266	0.00466	0.16		0.0022	0.0477	0.08497	0.05568
20.55	0.00771	0.29454	0.04294	0.23507		0.0412	0.00182	0.00104	0.15013		0.02767	0.23266	0.00703	0.16036		0.00482	0.04765	0.08587	0.05568
20.58	0.00573	0.29351	0.04455	0.23766		0.04263	0.000196757	0.000869268	0.09918		0.03034	0.23123	0.00676	0.15912		0.00304	0.05076	0.09118	0.06148
20.61	0.0055	0.28382	0.04577	0.23441		0.04074	0.00325	0.00543	0.09847		0.02689	0.23271	0.00419	0.15784		0.000380188	0.04926	0.088	0.06148
20.64	0.00314	0.28392	0.04881	0.23248		0.04298	0.00285	0.00361	0.10361		0.02781	0.23387	0.00869	0.15784		0.00207	0.04829	0.08222	0.05745
20.67	0.00639	0.27939	0.04312	0.2313		0.04279	0.00157	0.00287	0.10454		0.0302	0.23495	0.00466	0.16008		0.00232	0.0476	0.08411	0.05371
20.7	0.00604	0.27767	0.05129	0.23275		0.04047	0.00197	0.00322	0.10449		0.02823	0.23007	0.00707	0.15924		0.00431	0.05066	0.08321	0.06325
20.73	0.00472	0.28726	0.04698	0.23837		0.04	0.00349	0.00235	0.10273		0.02524	0.23208	0.0045	0.1566		0.000591403	0.04615	0.08838	0.05961
20.76	0.00867	0.28426	0.05172	0.24425		0.04275	0.00487	0.000217317	0.10212		0.02904	0.23334	0.00735	0.15784		0.00541	0.04508	0.09094	0.0597
20.79	0.00898	0.27782	0.04664	0.25914		0.04345	0.00251	0.00122	0.10484		0.02904	0.23003	0.00802	0.15712		0.00376	0.04787	0.08539	0.05932
20.82	0.01107	0.27644	0.04742	0.29107		0.04411	0.00212	0.00283	0.10462		0.03034	0.23351	0.00533	0.15333		0.00169	0.05049	0.08814	0.0564
20.85	0.00569	0.25755	0.04186	0.28567		0.0472	0.00403	0.00252	0.1037		0.02869	0.23638	0.00431	0.15612		0.00173	0.04663	0.08288	0.05644
20.88	0.006	0.25996	0.04094	0.27913		0.04453	0.00403	0.00608	0.10361		0.02524	0.23419	0.00684	0.15569		0.00321	0.05178	0.08895	0.05697
20.91	0.00685	0.26001	0.04425	0.27842		0.0467	0.00462	0.00039117	0.10612		0.02961	0.23208	0.00502	0.15676		0.00215	0.04958	0.08511	0.05759
20.94	0.0031	0.26065	0.04864	0.27017		0.04596	0.00123	0.00343	0.10401		0.02344	0.23065	0.00755	0.15608		0.00258	0.04293	0.08615	0.05664
20.97	0.00372	0.261	0.04811	0.27495		0.04871	0.00448	0.00448	0.10278		0.02619	0.2345	0.0083	0.15628		0.00359	0.04813	0.0825	0.05779
21	0.00728	0.26233	0.04924	0.2743		0.05069	0.0063	0.00574	0.10563		0.02813	0.23226	0.00593	0.15409		0.00334	0.04711	0.08876	0.0587
21.03	0.0086	0.28417	0.04829	0.26736		0.05046	0.00118	0.002	0.10537		0.02806	0.23083	0.00533	0.15313		0.000506917	0.04352	0.08464	0.05539
21.06	0.00534	0.30468	0.0412	0.26903		0.04697	0.00103	0.00222	0.10335		0.02746	0.23155	0.0068	0.15784		0.00127	0.04883	0.08222	0.05549
21.09	0.0041	0.30807	0.04225	0.26727		0.0467	0.00831	0.00209	0.10432		0.02679	0.22667	0.00672	0.15636		0.003	0.05017	0.08098	0.05994
21.12	0.00565	0.3338	0.05129	0.26683		0.04902	0.000442702	0.00152	0.10036		0.02792	0.23097	0.00545	0.15573		0.003	0.05017	0.08549	0.05491
21.15	0.00441	0.33695	0.05168	0.26108		0.04569	4.91892e-05	0.00196	0.10423		0.027	0.22721	0.00723	0.15561		0.000633646	0.04931	0.08615	0.06181
21.18	0.00507	0.34009	0.04924	0.2602		0.04883	0.00261	0.00256	0.1023		0.02823	0.23177	0.00585	0.15393		0.000464674	0.04781	0.08573	0.05386
21.21	0.000542119	0.33198	0.05233	0.25247		0.04383	0.00261	0.00269	0.1015		0.02545	0.23329	0.00593	0.15501		0.000506917	0.04872	0.08369	0.05788
21.24	0.00527	0.3304	0.04446	0.25659		0.04689	0.00315	0.00235	0.09944		0.02788	0.22895	0.00494	0.15473		0	0.05092	0.08482	0.05827
21.27	0.0067	0.32563	0.0439	0.25905		0.0486	0.00507	0.002	0.08587		0.02528	0.23021	0.00581	0.15644		0.00389	0.05001	0.08464	0.05664
21.3	0.00647	0.32376	0.0449	0.25198		0.04368	0.00148	0.000478097	0.0607		0.02383	0.23387	0.00526	0.15752		0.00372	0.05028	0.08487	0.05563
21.33	0.0055	0.31688	0.04577	0.25317		0.04833	0.0091	0.00026078	0.03193		0.02799	0.23016	0.00695	0.16159		0.00325	0.05377	0.08663	0.05357
21.36	0.00573	0.31486	0.0449	0.25532		0.04391	0.000147567	0.00348	0.01919		0.02725	0.2277	0.00826	0.16143		0.00414	0.04894	0.08938	0.05434
21.39	0.00271	0.31245	0.04668	0.25572		0.04806	0.00457	0.00604	0.01129		0.02714	0.23114	0.00601	0.16543		0.00748	0.04889	0.0862	0.05745
21.42	0.00709	0.31456	0.04807	0.24948		0.05088	0.00275	0.00209	0.00747		0.02552	0.23047	0.00834	0.18863		0.0022	0.05049	0.08264	0.05659
21.45	0.00426	0.31491	0.04364	0.24491		0.04798	0.00394	0.0013	0.00483		0.02506	0.23097	0.00767	0.20564		0.000675889	0.04513	0.08435	0.0597
21.48	0.00531	0.30974	0.04724	0.24856		0.04674	4.91892e-05	0.00665	0.00602		0.0264	0.23012	0.00901	0.19981		0.000675889	0.04513	0.08435	0.0597
21.51	0.00565	0.3127	0.04677	0.24895		0.04716	0.00374	0.00287	0.00224		0.02767	0.2252	0.00936	0.19677		0.00211	0.05237	0.09089	0.05424
21.54	0.00438	0.31043	0.04416	0.2486		0.04627	0.00251	0.00104	0.00351		0.02584	0.22631	0.00869	0.1905		0.00123	0.04985	0.08644	0.05812
21.57	0.0079	0.3094	0.04798	0.2504		0.04724	0.0032	0.000912731	0.00312		0.02633	0.23003	0.00537	0.19006		0.00439	0.05151	0.08075	0.05338
21.6	0.00592	0.30994	0.0519	0.2497		0.0474	0.000639459	0.00365	0.00835		0.02837	0.22788	0.00806	0.18923		0.00439	0.04293	0.08682	0.05774
21.63	0.0029	0.30866	0.04837	0.25378		0.04221	0.00103	0.00309	0.00206		0.02461	0.22868	0.00644	0.18471		0.00123	0.04491	0.08193	0.05649
21.66	0.00592	0.30817	0.04468	0.24597		0.04465	0.000983783	0.00382	0.000658837		0.02781	0.23092	0.00802	0.18755		0.00338	0.04491	0.08767	0.05501
21.69	0.0055	0.30773	0.04794	0.24948		0.0496	0.00187	0.0053	0.00619		0.02626	0.22555	0.00537	0.18463		0.00414	0.04856	0.08691	0.05577
21.72	0.00527	0.31142	0.0462	0.24636		0.0496	0.00423	0.00352	0.00351		0.02809	0.22904	0.00798	0.18595		0.000887104	0.04078	0.08563	0.05448
21.75	0.00666	0.31142	0.04329	0.24425		0.05007	0.00585	0.00278	0.00474		0.02686	0.23105	0.00518	0.18316		0.00127	0.05007	0.08165	0.05343
21.78	0.00434	0.30866	0.04829	0.24843		0.05131	0.00654	0.00274	0.00474		0.02644	0.23199	0.00494	0.18144		0.00296	0.0469	0.088	0.05319
21.81	0.00844	0.30512	0.04764	0.2407		0.05692	0.00315	0.00109	0.000219612		0.02475	0.22864	0.00818	0.18204		0.00177	0.04711	0.08065	0.05534
21.84	0.00221	0.3066	0.05124	0.2457		0.05836	0.00123	0.00317	0.00466		0.02535	0.23029	0.00822	0.18236		0.000253458	0.04792	0.08127	0.05194
21.87	0.00821	0.30527	0.04068	0.24557		0.06521	0.00167	0.00256	0.00571		0.02612	0.22931	0.00518	0.18336		0.00503	0.04883	0.08739	0.05597
21.9	0.00643	0.30305	0.04742	0.24777		0.06149	0.00167	0.000521561	0.00553		0.02689	0.23003	0.00656	0.17872		0.00342	0.04931	0.08554	0.05482
21.93	0.0079	0.30473	0.04864	0.24579		0.05685	0.0031	0.00482	0.00176		0.02598	0.22752	0.00616	0.18348		0.00123	0.05366	0.07776	0.0552
21.96	0.00426	0.30227	0.03851	0.24667		0.06018	0.000934594	0.00148	0.00171		0.0263	0.22672	0.00719	0.18048		0.00431	0.04647	0.0908	0.05165
21.99	0.00805	0.30153	0.04003	0.2421		0.0577	0.00251	0.00548	0.000131767		0.02587	0.22743	0.00601	0.17809		0.00148	0.04685	0.08364	0.05395
22.02	0.00534	0.3033	0.04412	0.22119		0.0541	0.00202	0.003	0.00611		0.02408	0.22502	0.00806	0.17968		0.00211	0.04422	0.08018	0.05323
22.05	0.00511	0.30453	0.04125	0.1315		0.05921	0.000491892	0.00239	0.00663		0.0258	0.22444	0.00533	0.1796		0.00215	0.04819	0.09194	0.05036
22.08	0.00658	0.30797	0.04007	0.10238		0.06207	0.00133	0.00139	0.000307457		0.02538	0.22372	0.00806	0.17956		0.0049	0.04937	0.09028	0.05414
22.11	0.00616	0.30345	0.03512	0.07032		0.05576	0.00118	0.00109	0.00132		0.02418	0.2269	0.0049	0.18008		0.00317	0.05119	0.08577	0.05376
22.14	0.01003	0.3004	0.04177	0.06281		0.05948	0.00212	0.000565024	0.00259		0.02594	0.22766	0.00466	0.17864		0.000675889	0.04658	0.08231	0.05568
22.17	0.00682	0.30458	0.04277	0.05925		0.07055	0.00118	0.00278	0.00163		0.02911	0.22479	0.00668	0.17785		0.00118	0.05264	0.08795	0.05208
22.2	0.00345	0.29671	0.03842	0.05727		0.06722	0.00143	0.000217317	0.000570992		0.02651	0.22971	0.00545	0.1786		0.0022	0.0433	0.08174	0.0552
22.23	0.00492	0.29735	0.0429	0.05719		0.06838	0.00349	0.000565024	0.00237		0.02711	0.22484	0.00684	0.17721		0.00444	0.05017	0.08672	0.05601
22.26	0.0072	0.30256	0.03742	0.05706		0.07249	0.0031	0.00126	0.000439225		0.02598	0.22564	0.00573	0.17829		0.00507	0.04937	0.08151	0.05371
22.29	0.00736	0.2943	0.04329	0.05916		0.07144	0.00113	0.00126	0.00843		0.02609	0.22739	0.00138	0.16335		0.00169	0.04969	0.08909	0.05113
22.32	0.00534	0.29661	0.04281	0.06417		0.07191	0.00315	0.00374	0.00738		0.02489	0.2307	0.0015	0.068		0.000126729	0.0477	0.08416	0.05256
22.35	0.005	0.31078	0.03768	0.06281		0.06935	0.00866	0.000478097	0.01291		0.02774	0.22457	0.00166	0.04364		0.00498	0.05221	0.08136	0.05333
22.38	0.00616	0.35298	0.03964	0.06127		0.07156	0.000541081	0.000956195	0.00611		0.02573	0.22846	0.000237073	0.03154		0.0022	0.05066	0.08245	0.05069
22.41	0.00449	0.41535	0.04542	0.06066		0.07156	0.000541081	0.000956195	0.00755		0.02858	0.22757	0.00158	0.01721		0.00444	0.04212	0.08298	0.05927
22.44	0.00531	0.41535	0.04133	0.06373		0.07063	0.00654	0.002	0.00755		0.02425	0.23146	0.00205	0.01058		0.00401	0.0433	0.08573	0.05558
22.47	0.00205	0.47399	0.04564	0.05934		0.07063	0.0058	0.00213	0.0087		0.02503	0.2273	0.000513658	0.01082		0.00194	0.04856	0.08544	0.05371
22.5	0.00364	0.50124	0.04412	0.06193		0.07485	0.00403	0.00152	0.00856		0.02742	0.22681	0.00111	0.00695		0.000929347	0.04518	0.08312	0.05386
22.53	0.00561	0.5401	0.03925	0.05947		0.06838	0.00251	0.000347707	0.00804		0.02802	0.22743	0.00134	0.00918		0.000633646	0.04518	0.08805	0.05534
22.56	0.00643	0.56017	0.03912	0.06053		0.07222	0.00467	0.00426	0.00804		0.02844	0.22967	0.000434634	0.00898		0.000802618	0.0499	0.08625	0.05558
22.59	0.00492	0.53287	0.04094	0.06074		0.07249	0.00408	0.0013	0.01291		0.02876	0.22448	0.00142	0.00866		0.00346	0.04867	0.08701	0.05165
22.62	0.00639	0.51777	0.04073	0.06154		0.06916	0.00453	0.00574	0.00764		0.02468	0.22882	0.000869268	0.00815		0.00173	0.04797	0.08957	0.05395
22.65	0.0067	0.51496	0.03986	0.06615		0.07121	0.00502	0.00422	0.00712		0.02901	0.22439	7.90243e-05	0.00862		0.00359	0.04958	0.08497	0.05712
22.68	0.02881	0.48678	0.04033	0.06013		0.07516	0.00467	0.00948	0.01419		0.02633	0.22895	0.00138	0.00803		0.0019	0.04915	0.08634	0.04902
22.71	0.03125	0.47768	0.04203	0.06277		0.06815	0.00708	0.00721	0.01059		0.02735	0.22614	0.00253	0.00854		0.00241	0.04878	0.0907	0.05453
22.74	0.03137	0.47192	0.03886	0.06022		0.0709	0.00669	0.00861	0.0101		0.02672	0.23097	0.000711219	0.00771		0.00536	0.04717	0.08179	0.05486
22.77	0.02935	0.46779	0.04099	0.06022		0.07443	0.00639	0.00435	0.00562		0.02739	0.22971	0.00257	0.00607		0.00266	0.04792	0.0807	0.05534
22.8	0.03168	0.46833	0.04285	0.05973		0.07377	0.00512	0.00778	0.00734		0.02932	0.22842	0.000711219	0.00946		0.00372	0.05119	0.09042	0.05505
22.83	0.02989	0.46533	0.03768	0.05143		0.07357	0.00812	0.00639	0.00729		0.02545	0.22909	0.00122	0.0119		0.00376	0.04872	0.08155	0.05357
22.86	0.02858	0.46799	0.04073	0.04621		0.07365	0.01092	0.0073	0.00914		0.02665	0.23065	0.000434634	0.01226		0.00376	0.04872	0.08805	0.05132
22.89	0.02904	0.46621	0.04146	0.0434		0.07102	0.00605	0.00387	0.00698		0.02792	0.23132	0.00134	0.01054		0.00228	0.04738	0.09051	0.05295
22.92	0.02738	0.4643	0.04177	0.04208		0.07179	0.00585	0.00322	0.00782		0.02792	0.23132	0.00134	0.01154		0.00346	0.04862	0.08501	0.05371
22.95	0.02629	0.4643	0.03751	0.04484		0.07361	0.00315	0.00439	0.01471		0.02732	0.23088	0.00134	0.00755		0.00152	0.04942	0.08487	0.05496
22.98	0.02633	0.46149	0.04073	0.04256		0.07702	0.00644	0.00248	0.02029		0.02851	0.23029	0.00111	0.00699		0.00528	0.04518	0.08454	0.05515
23.01	0.02691	0.46459	0.03968	0.04493		0.07315	0.00433	0.00222	0.0293		0.02612	0.23079	0.000276585	0.00264		0.0052	0.04486	0.08369	0.0529
23.04	0.02343	0.46174	0.04203	0.0455		0.07086	0.00359	0.00904	0.04111		0.02309	0.22904	0.00126	0.00387		0.00427	0.05044	0.08392	0.05031
23.07	0.02598	0.46666	0.03946	0.04181		0.0711	0.00315	0.000434634	0.04757		0.02746	0.22779	0.000829756	0.00343		0.00439	0.04905	0.08388	0.05036
23.1	0.02606	0.46297	0.03812	0.04449		0.07191	0.00315	0.000434634	0.05736		0.02763	0.22922	0	0.00415		0.00431	0.05302	0.08667	0.04657
23.13	0.02261	0.46248	0.0399	0.04383		0.06978	0.00182	0.00561	0.06966		0.02774	0.22846	0.000197561	0		0.0027	0.05146	0.08625	0.04662
23.16	0.02312	0.46228	0.04538	0.04278		0.0728	0.00364	0.00165	0.0683		0.02528	0.23177	0.000197561	0.00431		0.00401	0.04545	0.08421	0.04868
23.19	0.0237	0.45579	0.04285	0.04752		0.06819	0.00472	0.00513	0.0694		0.02799	0.22748	0.000513658	0.0014		0.00494	0.04953	0.08497	0.04557
23.22	0.02517	0.45825	0.03907	0.04366		0.07113	0.00492	0.00265	0.0679		0.02587	0.22377	0.00292	0.00164		0.00486	0.04518	0.08321	0.04475
23.25	0.02319	0.45564	0.03973	0.04774		0.0709	0.00979	0.00717	0.07151		0.02447	0.22699	0.000434634	0.00371		0.00646	0.04674	0.08117	0.03809
23.28	0.02463	0.46341	0.03981	0.04717		0.06978	0.00743	0.000478097	0.06869		0.02739	0.22806	0.000395122	0.00192		0.00727	0.05312	0.08255	0.04015
23.31	0.02513	0.46075	0.04246	0.0473		0.07237	0.00718	0.006	0.06773		0.02732	0.22873	0.00146	0.000918379		0.00338	0.05017	0.08421	0.0414
23.34	0.02567	0.45367	0.04077	0.04348		0.07032	0.00541	0.00187	0.06676		0.02654	0.22819	0.00107	0.00152		0.00363	0.04738	0.08231	0.04475
23.37	0.02246	0.45913	0.04133	0.03935		0.0714	0.00531	0.00543	0.07133		0.02781	0.22623	0.00194	0.00192		0.00524	0.04819	0.08307	0.04451
23.4	0.02532	0.45534	0.03751	0.0412		0.06869	0.00374	0.00322	0.06931		0.02996	0.22654	0.0013	0.000559013		0.00232	0.0418	0.0825	0.03905
23.43	0.02521	0.45898	0.04394	0.03856		0.07133	0.00551	0.00504	0.06751		0.02865	0.22922	0.00174	0.00387		0.00536	0.04545	0.08501	0.03958
23.46	0.02463	0.45559	0.04186	0.03048		0.07137	0.0091	0.00378	0.06553		0.02394	0.22891	0.00249	0.00319		0.0011	0.04293	0.08189	0.03852
23.49	0.02773	0.45608	0.03981	0.03422		0.07272	0.00546	0.0053	0.06799		0.02566	0.23266	0.00241	0.00132		0.00456	0.05135	0.08193	0.04413
23.52	0.02614	0.45638	0.0386	0.03334		0.07156	0.00959	0.01008	0.06496		0.02661	0.22676	0.00494	0.00244		0.00245	0.04352	0.08345	0.04485
23.55	0.0268	0.45593	0.03877	0.02776		0.07419	0.00846	0.00296	0.06522		0.02661	0.23047	0.00454	0.00587		0.00321	0.04937	0.08345	0.04485
23.58	0.02687	0.45461	0.03855	0.02591		0.07373	0.00482	0.00752	0.064		0.02594	0.22953	0.00557	0.00651		0.0076	0.04738	0.08691	0.04197
23.61	0.02401	0.45771	0.03864	0.02837		0.07373	0.00698	0.00856	0.06443		0.03087	0.22797	0.0062	0.00331		0.01221	0.0477	0.08482	0.04408
23.64	0.02556	0.45249	0.03833	0.02517		0.07594	0.00989	0.00478	0.0618		0.02894	0.23164	0.00668	0.00671		0.01377	0.04599	0.08625	0.0436
23.67	0.02583	0.45554	0.04194	0.03342		0.07566	0.00831	0.00569	0.06268		0.02587	0.22381	0.00616	0.002		0.00591	0.04685	0.08573	0.04164
23.7	0.02622	0.45628	0.03925	0.02837		0.07497	0.01131	0.00439	0.06492		0.02513	0.22994	0.00822	0.0026		0.00786	0.04127	0.08411	0.04135
23.73	0.02699	0.45766	0.03994	0.03206		0.07307	0.00689	0.00283	0.06378		0.02827	0.22672	0.00569	0.00671		0.000844861	0.04636	0.08805	0.03565
23.76	0.02742	0.4549	0.03586	0.034		0.07299	0.00772	0.00387	0.06501		0.02228	0.2286	0.00727	0.00232		0.00182	0.03477	0.07833	0.03761
23.79	0.02358	0.4489	0.03586	0.02947		0.07423	0.00694	0.00509	0.06549		0.02573	0.22614	0.00861	0.0022		0.01398	0.04019	0.08207	0.04149
23.82	0.02579	0.45411	0.04046	0.02978		0.0757	0.00408	0.00561	0.06457		0.02844	0.22801	0.00782	0.00483		0.01018	0.03681	0.08364	0.03565
23.85	0.0254	0.44974	0.03768	0.03426		0.07601	0.00728	0.00635	0.06496		0.02795	0.23003	0.00723	0.00379		0.00689	0.03579	0.08217	0.03809
23.88	0.02374	0.44846	0.03477	0.02903		0.07462	0.00885	0.00861	0.0632		0.02506	0.22998	0.00873	0.00515		0.00921	0.03397	0.08449	0.04231
23.91	0.02653	0.45382	0.03603	0.03009		0.07392	0.01274	0.00174	0.06382		0.02682	0.22533	0.00636	0.00347		0.00456	0.03407	0.08426	0.04102
23.94	0.02656	0.45038	0.03503	0.03132		0.07164	0.0089	0.00161	0.06768		0.02675	0.23007	0.00834	0.00611		0.00934	0.0315	0.08411	0.03771
23.97	0.02668	0.45165	0.04046	0.03237		0.07164	0.00698	0.000608487	0.06263		0.02616	0.23293	0.00818	0.00982		0.00634	0.0389	0.0872	0.03574
24	0.02637	0.4517	0.03738	0.02785		0.07276	0.01461	0.00413	0.06364		0.02732	0.22658	0.00822	0.00647		0.00769	0.0315	0.08117	0.03972
24.03	0.02428	0.45466	0.03781	0.02829		0.07551	0.01235	0.00678	0.06483		0.02478	0.22851	0.01371	0.00663		0.00701	0.03595	0.08838	0.0391
24.06	0.02385	0.44905	0.0326	0.03369		0.07373	0.00846	0.00626	0.06382		0.02478	0.2277	0.0211	0.00663		0.00528	0.03627	0.088	0.04375
24.09	0.02633	0.45092	0.03847	0.02833		0.07717	0.01048	0.00461	0.06149		0.02718	0.22748	0.02161	0.01733		0.00908	0.03778	0.08388	0.04025
24.12	0.0268	0.44959	0.03825	0.02829		0.07663	0.01574	0.00552	0.06219		0.0263	0.22399	0.02963	0.02444		0.00807	0.03649	0.09146	0.03862
24.15	0.02633	0.50665	0.04168	0.03013		0.07609	0.00777	0.00474	0.06219		0.02637	0.22936	0.03769	0.023		0.00604	0.03874	0.08848	0.03896
24.18	0.02401	0.54093	0.04125	0.03039		0.07392	0.0091	0.00104	0.07115		0.02573	0.22699	0.03892	0.02172		0.00667	0.03917	0.0852	0.03896
24.21	0.0235	0.59342	0.03703	0.03413		0.07578	0.01269	0.00691	0.07919		0.02559	0.21894	0.03868	0.02088		0.00934	0.03638	0.08862	0.0403
24.24	0.02374	0.6398	0.03547	0.03101		0.07036	0.01151	0.00865	0.09421		0.02623	0.2163	0.0392	0.0218		0.00934	0.03638	0.08203	0.03689
24.27	0.02242	0.67178	0.03951	0.03004		0.07799	0.00959	0.01039	0.13546		0.03031	0.1731	0.03845	0.01961		0.0057	0.03075	0.08691	0.04154
24.3	0.02409	0.69981	0.04186	0.02798		0.07241	0.01053	0.00522	0.16221		0.03031	0.1731	0.03845	0.01961		0.00832	0.03246	0.08241	0.04509
24.33	0.02819	0.67925	0.04407	0.02745		0.07481	0.00959	0.00174	0.18131		0.02865	0.0931	0.03758	0.01981		0.01145	0.03365	0.08677	0.04006
24.36	0.02424	0.66828	0.0366	0.02974		0.07257	0.00846	0.00026078	0.17802		0.02887	0.09391	0.03548	0.02332		0.01386	0.03391	0.08501	0.04102
24.39	0.02687	0.66819	0.04186	0.03145		0.07814	0.01264	0.00413	0.17758		0.02897	0.09847	0.04058	0.02144		0.01288	0.0323	0.09037	0.03479
24.42	0.02366	0.65815	0.03686	0.0278		0.07489	0.00989	0.00283	0.17393		0.02647	0.09574	0.0435	0.0234		0.01288	0.02957	0.07852	0.03896
24.45	0.02509	0.65244	0.04194	0.02934		0.07187	0.00925	0.00348	0.17696		0.02225	0.09838	0.04967	0.0226		0.02218	0.02404	0.08601	0.03412
24.48	0.02478	0.65018	0.03894	0.0278		0.07559	0.00979	0.00648	0.17802		0.000387228	0.10124	0.05939	0.02767		0.01931	0.02662	0.07932	0.03963
24.51	0.02695	0.65003	0.03534	0.03057		0.07342	0.00748	0.00756	0.17288		0.0019	0.10066	0.06109	0.02472		0.00917	0.0205	0.08947	0.03963
24.54	0.02416	0.6489	0.0422	0.03		0.0728	0.00817	0.00817	0.17073		0.000985671	0.10705	0.07436	0.03031		0.00891	0.02334	0.08051	0.0379
24.57	0.0261	0.64949	0.03999	0.03294		0.07574	0.01426	0.00274	0.17464		0.00127	0.10334	0.08341	0.02583		0.01356	0.02136	0.08629	0.03891
24.6	0.0244	0.64044	0.03977	0.02815		0.07601	0.01107	0.00126	0.17525		0.00116	0.10692	0.08523	0.02571		0.0082	0.02184	0.08151	0.03704
24.63	0.0266	0.64423	0.04338	0.03356		0.07582	0.01166	0.0023	0.17139		0.00532	0.10589	0.08353	0.02559		0.01107	0.02039	0.09023	0.03828
24.66	0.02718	0.64202	0.04112	0.03255		0.07474	0.01535	0.00865	0.17301		0.00165	0.10281	0.08321	0.02476		0.00887	0.0235	0.0871	0.0334
24.69	0.02416	0.64448	0.03747	0.03154		0.07795	0.01594	0.00622	0.17411		0.00204	0.10585	0.08357	0.02408		0.01065	0.01792	0.0898	0.04691
24.72	0.02769	0.64561	0.03946	0.02991		0.07404	0.01102	0.00213	0.17121		0.00194	0.10276	0.0857	0.02619		0.00722	0.01883	0.09127	0.05908
24.75	0.02358	0.63813	0.04207	0.02987		0.07319	0.01318	0.00913	0.17191		0.00299	0.10281	0.08333	0.0248		0.00617	0.01953	0.08781	0.05946
24.78	0.02374	0.63843	0.04073	0.02916		0.07644	0.01146	0.00409	0.16844		0.000105608	0.1058	0.08487	0.02747		0.00617	0.01996	0.09051	0.07015
24.81	0.02807	0.64108	0.03899	0.02912		0.0783	0.01574	0.01	0.16866		0.00426	0.10728	0.08487	0.02551		0.00972	0.02764	0.09042	0.07336
24.84	0.02385	0.60449	0.03912	0.02851		0.07477	0.01136	0.01	0.16866		0.00225	0.10289	0.08298	0.02292		0.00841	0.0191	0.08307	0.07767
24.87	0.02455	0.58653	0.03607	0.03597		0.07381	0.01451	0.01034	0.17161		0.00341	0.1092	0.08799	0.02468		0.01073	0.02554	0.08644	0.07777
24.9	0.02745	0.3277	0.03929	0.03009		0.07686	0.00743	0.00204	0.17059		0.00204	0.10781	0.08811	0.02352		0.0079	0.01878	0.08762	0.07777
24.93	0.03009	0.26518	0.04012	0.03105		0.0769	0.01136	0.000825804	0.17367		0.00429	0.10531	0.09056	0.02619		0.00853	0.01824	0.08843	0.07916
24.96	0.03586	0.16375	0.03916	0.03351		0.07516	0.01363	0.000738878	0.16748		0.00451	0.10933	0.09526	0.02635		0.01035	0.01873	0.08535	0.077
24.99	0.03663	0.13448	0.03381	0.03316		0.07671	0.01977	0.00726	0.17099		0.00437	0.10468	0.09827	0.02847		0.00874	0.01175	0.089	0.07451
25.02	0.0371	0.10925	0.03903	0.03285		0.0723	0.01923	0.00769	0.17099		0.00591	0.10263	0.09997	0.01489		0.01077	0.00832	0.09241	0.07561
25.05	0.03733	0.0941	0.03525	0.0322		0.07311	0.0183	0.00474	0.16664		0.00236	0.10862	0.1072	0.01673		0.00896	0.0139	0.08772	0.07686
25.08	0.04229	0.08244	0.04112	0.03373		0.07245	0.02356	0.00204	0.16906		0.000387228	0.10629	0.10905	0.01553		0.00955	0.01159	0.08592	0.0748
25.11	0.03655	0.08928	0.04003	0.03558		0.07195	0.02794	0.00513	0.16919		0.00123	0.1071	0.12363	0.01905		0.00722	0.01481	0.09132	0.07858
25.14	0.04372	0.09169	0.03903	0.03496		0.07261	0.02863	0.00687	0.1666		0.00563	0.10473	0.13043	0.01709		0.00993	0.00676	0.09113	0.0758
25.17	0.04089	0.08638	0.03664	0.03536		0.07082	0.02819	0.00791	0.16734		0.00429	0.08881	0.13047	0.01901		0.00811	0.01079	0.08601	0.07729
25.2	0.03981	0.08997	0.04142	0.03206		0.07214	0.0215	0.0083	0.1684		0.00429	0.09391	0.12992	0.01593		0.00891	0.01089	0.09445	0.0771
25.23	0.03636	0.08633	0.03725	0.0336		0.07431	0.0273	0.00656	0.17363		0.00222	0.08501	0.13209	0.01489		0.00545	0.01535	0.09336	0.07657
25.26	0.04205	0.07826	0.03886	0.03378		0.07617	0.03945	0.01143	0.18087		0.00496	0.08335	0.13276	0.01725		0.00722	0.01808	0.08667	0.07422
25.29	0.03679	0.06065	0.03873	0.03615		0.07903	0.04565	0.00978	0.20279		0.00394	0.08353	0.12976	0.02088		0.00887	0.01374	0.09061	0.07796
25.32	0.04531	0.04914	0.04138	0.03602		0.07605	0.06173	0.00791	0.22361		0.00137	0.07919	0.12913	0.01781		0.0049	0.00628	0.08795	0.07269
25.35	0.04139	0.02292	0.03421	0.03773		0.07605	0.06173	0.00917	0.27113		0.000492836	0.07942	0.12913	0.01757		0.01065	0.01433	0.0834	0.06895
25.38	0.04116	0.018	0.04142	0.03918		0.0771	0.07246	0.006	0.3151		0.0019	0.08393	0.12869	0.01977		0.01056	0.01497	0.08781	0.07384
25.41	0.04999	0.01264	0.04129	0.03931		0.07218	0.06759	0.00752	0.3079		0.00356	0.08787	0.13229	0.01681		0.01174	0.00944	0.0907	0.07537
25.44	0.05212	0.01387	0.03712	0.03764		0.07415	0.07428	0.002	0.29924		0.0013	0.08599	0.12952	0.01489		0.00959	0.01186	0.09104	0.07365
25.47	0.05382	0.01181	0.03903	0.04094		0.07628	0.07521	0.00548	0.292		0.0013	0.08237	0.13154	0.01857		0.00536	0.01186	0.09032	0.07403
25.5	0.05638	0.01741	0.03955	0.03786		0.07307	0.07649	0.00126	0.29204		0.00451	0.09145	0.13023	0.02116		0.00739	0.01009	0.09469	0.07015
25.53	0.05766	0.0119	0.04155	0.04032		0.07164	0.07944	0.00748	0.29367		0.0037	0.08791	0.13011	0.02072		0.0046	0.01438	0.08995	0.07633
25.56	0.05654	0.00674	0.03842	0.03892		0.0747	0.07654	0.00861	0.29046		0.00257	0.08331	0.12905	0.01869		0.00828	0.01433	0.0871	0.07614
25.59	0.05712	0.00728	0.03873	0.04124		0.07377	0.07477	0.00382	0.28993		7.04051e-05	0.08478	0.13023	0.01749		0.00896	0.01014	0.08933	0.07609
25.62	0.05568	0.00433	0.0379	0.04098		0.07199	0.08126	0.00565	0.28747		0.00405	0.08604	0.13031	0.01589		0.00477	0.01057	0.08544	0.07547
25.65	0.05696	0.00103	0.03581	0.04111		0.07849	0.07659	0.00604	0.28475		0.0026	0.08009	0.12944	0.01805		0.01107	0.01588	0.09364	0.07389
25.68	0.05433	9.83783e-05	0.03647	0.03773		0.07237	0.0787	0.00804	0.28677		0.0032	0.08756	0.13675	0.01477		0.01394	0.01486	0.09251	0.07513
25.71	0.05758	0.00635	0.04029	0.03834		0.07408	0.07683	0.00291	0.28308		0.0025	0.08756	0.13675	0.01477		0.01212	0.01486	0.09222	0.0747
25.74	0.05553	0.00305	0.03295	0.03935		0.07319	0.08505	0.00382	0.28497		0.000880064	0.08505	0.14442	0.01653		0.0095	0.01175	0.09293	0.0747
25.77	0.05743	0.00748	0.03273	0.03417		0.0745	0.12263	0.00817	0.28124		0.000316823	0.08528	0.14797	0.01717		0.00967	0.01368	0.09127	0.07235
25.8	0.05499	0.000688648	0.02995	0.03277		0.07652	0.17123	0.00943	0.28308		0.00102	0.08434	0.15667	0.01889		0.00883	0.01443	0.08786	0.07216
25.83	0.05584	0.00246	0.03134	0.02728		0.07644	0.28535	0.00465	0.27236		0.00296	0.08796	0.17453	0.0202		0.00735	0.01052	0.0898	0.07029
25.86	0.05402	0.00162	0.02734	0.0264		0.07404	0.31771	0.002	0.27236		0.000105608	0.08599	0.1737	0.01905		0.00798	0.01095	0.0936	0.07269
25.89	0.05619	0.00261	0.02799	0.02521		0.07636	0.31014	0.00813	0.26081		0.000387228	0.0855	0.17314	0.01717		0.00743	0.01164	0.08957	0.06847
25.92	0.05708	0.00266	0.03242	0.02741		0.07512	0.30404	0.00787	0.26239		0.000246418	0.0842	0.17334	0.01633		0.009	0.00939	0.08554	0.07288
25.95	0.05905	0.00236	0.02969	0.02741		0.07501	0.29597	0.00152	0.25822		0.00201	0.08747	0.17006	0.01729		0.00832	0.01331	0.08544	0.0758
25.98	0.06107	0.00443	0.03342	0.02526		0.07334	0.29046	0.00217	0.25304		0.00317	0.08689	0.17215	0.01961		0.00655	0.01626	0.09227	0.07465
26.01	0.05781	0.00512	0.02977	0.02552		0.07276	0.28372	0.00226	0.25602		0.00282	0.08577	0.17168	0.01821		0.0136	0.01148	0.09227	0.07465
26.04	0.0606	0.00758	0.02782	0.02394		0.07439	0.28107	0.00178	0.25646		0.00296	0.08644	0.17283	0.01897		0.01195	0.01132	0.09289	0.07499
26.07	0.06134	0.00133	0.02503	0.02394		0.07171	0.285	0.00617	0.25097		0.000809659	0.08635	0.17326	0.01897		0.00858	0.01079	0.08947	0.07863
26.1	0.06323	0.000639459	0.02238	0.02886		0.0733	0.33872	0.005	0.25154		0.00391	0.08738	0.17192	0.01769		0.01217	0.01046	0.09374	0.07638
26.13	0.05944	0.00285	0.02034	0.02345		0.07539	0.437	0.00965	0.24966		0.0026	0.08742	0.17006	0.01693		0.00853	0.01535	0.08952	0.0769
26.16	0.05836	0.00285	0.01578	0.02345		0.07745	0.46366	0.01417	0.23648		0.00141	0.08165	0.17524	0.0228		0.00988	0.01417	0.08492	0.07374
26.19	0.05855	0.000787026	0.000695414	0.02543		0.07384	0.56917	0.00191	0.22572		0.00264	0.08662	0.17666	0.01569		0.00934	0.01368	0.09179	0.07374
26.22	0.05746	0.00246	0.00222	0.02543		0.07555	0.67266	0.01021	0.21298		0.000633646	0.08478	0.17346	0.02096		0.00811	0.01685	0.08776	0.07422
26.25	0.05654	0.000245946	0.00248	0.02345		0.07353	0.71619	0.00148	0.20999		0.000633646	0.08478	0.17958	0.01992		0.00828	0.00982	0.09132	0.07068
26.28	0.05956	0.00359	0.000869268	0.02556		0.07454	0.81708	0.00691	0.19866		0.000844861	0.08443	0.19752	0.02208		0.02277	0.01229	0.09142	0.0746
26.31	0.05599	0.00118	0.00404	0.02302		0.07017	0.77709	0.000869268	0.19769		0.000211215	0.08478	0.20286	0.02056		0.03025	0.01336	0.08781	0.06996
26.34	0.06095	0.00187	0.00174	0.0235		0.0747	0.75545	0.00739	0.19418		0.00222	0.08912	0.20898	0.02308		0.03337	0.00902	0.07989	0.06224
26.37	0.06006	0.00113	0.00465	0.02099		0.0733	0.74959	0.00413	0.1948		0.00363	0.08733	0.22605	0.02232		0.03798	0.03279	0.07989	0.04173
26.4	0.06138	0.00285	0.0017	0.02192		0.04682	0.70414	0.00765	0.18834		0.000176013	0.08769	0.2332	0.021		0.03494	0.03348	0.08269	0.02779
26.43	0.06474	0.000147567	0.00026078	0.02328		0.046	0.69524	0.00556	0.16809		0.000492836	0.0851	0.23186	0.021		0.03092	0.03407	0.07842	0.02875
26.46	0.06757	0.00187	0.00013039	0.02209		0.04875	0.69445	0.00409	0.10541		0.000387228	0.08841	0.22972	0.02252		0.02775	0.03461	0.08236	0.02372
26.49	0.06525	0.00467	0.00126	0.02139		0.04833	0.68958	0.00622	0.07102		0.00356	0.0923	0.22806	0.01901		0.02459	0.03021	0.08151	0.0207
26.52	0.06668	0.000688648	0.00343	0.02249		0.04531	0.68953	0.00209	0.03233		0.000387228	0.09172	0.23107	0.01969		0.02847	0.0374	0.08127	0.01979
26.55	0.07187	0.00059027	0.00682	0.01937		0.04643	0.6918	0.00739	0.03048		0.00197	0.08894	0.23075	0.01757		0.02729	0.03611	0.08032	0.0185
26.58	0.05239	0.00275	0.02056	0.02016		0.04705	0.69362	0.008	0.02662		0.00109	0.10079	0.22716	0.0216		0.02442	0.03434	0.08558	0.02118
26.61	0.05413	0.00585	0.02873	0.02161		0.04871	0.69081	0.00013039	0.03312		0.00236	0.14538	0.22767	0.0208		0.02742	0.02758	0.08335	0.01979
26.64	0.05224	0.00216	0.03277	0.02222		0.04515	0.68348	0.00378	0.03171		0.000704051	0.14256	0.23075	0.02456		0.02729	0.03198	0.08113	0.01869
26.67	0.05049	0.00256	0.03799	0.02517		0.04941	0.68461	0.000347707	0.03009		0.00253	0.13791	0.22799	0.02104		0.02754	0.03348	0.08089	0.0208
26.7	0.05003	0.000245946	0.04481	0.02403		0.04612	0.68452	0.00317	0.02438		0.00162	0.14685	0.22672	0.02036		0.02661	0.02892	0.08563	0.0196
26.73	0.05313	0.000737837	0.04772	0.02315		0.04658	0.67842	0.003	0.02381		0.000563241	0.14417	0.22905	0.02316		0.02974	0.03558	0.07928	0.0196
26.76	0.04941	0.000639459	0.04081	0.02429		0.04244	0.65348	0.00296	0.01476		0.00106	0.14265	0.22688	0.02136		0.02889	0.03241	0.08174	0.02089
26.79	0.05297	0.00787	0.04877	0.02706		0.04085	0.63843	0.002	0.00615		0.000774456	0.1401	0.22893	0.02072		0.02763	0.03391	0.08179	0.02525
26.82	0.05173	0.00152	0.04455	0.02837		0.03408	0.32106	0.000782341	0.000263535		0.000739254	0.14113	0.22684	0.02344		0.0313	0.0301	0.08776	0.01936
26.85	0.05762	0.00202	0.04255	0.02758		0.03315	0.17718	0.00143	0.00369		0.00517	0.14158	0.22688	0.0216		0.02573	0.0374	0.08582	0.0208
26.88	0.06184	0.00571	0.0396	0.0275		0.03818	0.10989	0.000825804	0.00611		0.0037	0.14153	0.22716	0.02108		0.02547	0.03327	0.08369	0.01974
26.91	0.05026	9.83783e-05	0.0442	0.02877		0.03694	0.07255	0.00352	0.00914		0.000774456	0.1384	0.22795	0.02244		0.02784	0.03306	0.08217	0.02003
26.94	0.04922	0.00408	0.04955	0.02662		0.03601	0.06552	0.00343	0.0134		0.00338	0.13979	0.22708	0.01701		0.02323	0.02946	0.08829	0.02108
26.97	0.05119	0.00221	0.04755	0.02482		0.03752	0.06641	0.00908	0.01485		0.00338	0.13979	0.23312	0.02308		0.02108	0.02517	0.0852	0.02089
27	0.05146	0.00305	0.04811	0.02578		0.04105	0.0725	0.00587	0.01612		0.000809659	0.1388	0.26532	0.02196		0.0223	0.01132	0.07638	0.01763
27.03	0.0496	0.00157	0.0452	0.0282		0.03872	0.06837	0.00856	0.01643		0.00222	0.13997	0.24284	0.02188		0.00114	0.0124	0.08587	0.02089
27.06	0.05177	0.00576	0.04807	0.02442		0.04039	0.07644	0.006	0.01296		0.00377	0.13912	0.2703	0.02212		0.01048	0.00451	0.07842	0.02118
27.09	0.04933	0.00349	0.04155	0.02758		0.03555	0.06183	0.00274	0.01783		0.000563241	0.14256	0.26445	0.02088		0.00287	0.00558	0.08207	0.02046
27.12	0.05657	0.00256	0.04798	0.0242		0.03915	0.05421	0.00474	0.01608		0.000598443	0.1371	0.28397	0.02348		0.00503	0.0066	0.08772	0.02084
27.15	0.05011	0.00457	0.04511	0.02996		0.03381	0.05214	0.00369	0.01774		0.000598443	0.1371	0.30788	0.02004		0.00566	0.00317	0.08056	0.02209
27.18	0.05313	0.00226	0.04816	0.026		0.03353	0.04491	0.00217	0.01616		0.00204	0.13943	0.36462	0.02444		0.00456	0.00504	0.0816	0.02271
27.21	0.04929	0.00512	0.0439	0.03083		0.03017	0.03301	0.00204	0.01665		0.00292	0.14001	0.35873	0.0224		0.0082	0.0081	0.0797	0.02429
27.24	0.05154	0.00231	0.04472	0.02851		0.03017	0.03133	0.00109	0.01348		0.00148	0.1431	0.35403	0.02236		0.00418	0.000965896	0.08189	0.02008
27.27	0.05154	0.00654	0.04538	0.02714		0.02951	0.03128	0.00691	0.01261		0.000352026	0.14108	0.35063	0.02116		0.0071	0.00912	0.0817	0.01802
27.3	0.05913	0.0033	0.04768	0.02675		0.02219	0.02327	0.00026078	0.0134		0.000739254	0.14676	0.35304	0.02232		0.00558	0.00612	0.08435	0.02032
27.33	0.05913	0.00635	0.04798	0.02785		0.02498	0.01963	0.00821	0.01362		0.00014081	0.13907	0.34814	0.025		0.00972	0.00692	0.08335	0.01672
27.36	0.06126	0.00507	0.04598	0.02978		0.0225	0.01589	0.01	0.01362		0.00493	0.13947	0.37319	0.02176		0.00566	0.00349	0.08189	0.02295
27.39	0.06451	0.00369	0.04281	0.02894		0.02451	0.01643	0.01452	0.01225		0.000598443	0.13737	0.39805	0.02196		0.00591	0.0037	0.08506	0.01926
27.42	0.06068	0.00615	0.04668	0.03066		0.02366	0.01825	0.01421	0.01225		0.00116	0.14014	0.44013	0.02256		0.00393	0.00494	0.07937	0.0184
27.45	0.0625	0.000983783	0.04638	0.02723		0.02409	0.01648	0.01287	0.01164		0.000492836	0.13751	0.50994	0.02468		0.00418	0.00617	0.08155	0.01945
27.48	0.05921	0.00684	0.04555	0.03272		0.023	0.01545	0.0146	0.0141		0.00461	0.13947	0.5246	0.02064		0.00739	0.00521	0.07842	0.02046
27.51	0.05921	0.00644	0.04829	0.03123		0.01665	0.01136	0.01443	0.01476		0.00415	0.13648	0.55835	0.02064		0.00663	0.0081	0.08293	0.01854
27.54	0.06234	0.00644	0.04829	0.03123		0.02199	0.01633	0.01513	0.0152		0.00338	0.13849	0.56791	0.02312		0.00587	0.00746	0.08724	0.02113
27.57	0.06343	0.00285	0.03986	0.02332		0.01913	0.01161	0.01786	0.01713		0.0057	0.13871	0.58632	0.02164		0.00621	0.00574	0.07857	0.02161
27.6	0.0618	0.00133	0.00491	0.02868		0.03675	0.01431	0.01434	0.01177		0.00292	0.1367	0.57889	0.0232		0.0079	0.00376	0.07814	0.02084
27.63	0.06246	0.00817	0.02373	0.03101		0.03346	0.01048	0.01599	0.01296		0.00211	0.13719	0.57	0.01937		0.00372	0.00563	0.07525	0.02223
27.66	0.06459	0.00433	0.01965	0.03202		0.03315	0.0088	0.0166	0.01441		0.000492836	0.1363	0.56269	0.01933		0.0082	0.00826	0.08397	0.01648
27.69	0.05882	0.00477	0.02869	0.03035		0.02618	0.01264	0.0126	0.01766		0.0075	0.13545	0.55847	0.02464		0.00494	0.00869	0.08117	0.02118
27.72	0.06486	0.00669	0.03373	0.03545		0.02409	0.00866	0.02182	0.01098		0.000316823	0.13505	0.56095	0.0204		0.00583	0.0015	0.07857	0.01782
27.75	0.0625	0.00339	0.03829	0.03391		0.02285	0.01358	0.01795	0.01195		0.0025	0.13549	0.56091	0.02284		0.00739	0.00424	0.0807	0.01778
27.78	0.06176	0.00689	0.04303	0.03681		0.02622	0.00679	0.0206	0.01164		0.000704051	0.13366	0.5559	0.01941		0.00444	0.00789	0.0798	0.02041
27.81	0.06428	0.00236	0.03616	0.03444		0.02331	0.00635	0.02582	0.01555		0.00123	0.13496	0.55574	0.02128		0.00604	0.00413	0.08388	0.02228
27.84	0.06211	0.000491892	0.03242	0.0343		0.02447	0.00708	0.02369	0.01111		0.000915266	0.1346	0.55325	0.01769		0.00275	0.00714	0.08501	0.02252
27.87	0.06382	0.00698	0.03507	0.03259		0.02478	0.00915	0.02325	0.01225		0.00419	0.13786	0.55254	0.01705		0.00815	0.00644	0.07691	0.01897
27.9	0.06405	0.00713	0.03329	0.03474		0.02107	0.01067	0.02512	0.01594		0.00239	0.13438	0.55353	0.02048		0.00414	0.00553	0.08625	0.02003
27.93	0.06099	0.00143	0.03807	0.03444		0.02509	0.0121	0.0273	0.0159		0.00345	0.13362	0.55199	0.02368		0.00279	0.00445	0.08601	0.02343
27.96	0.06169	0.0033	0.04446	0.04111		0.02703	0.0124	0.02547	0.01454		0.0025	0.12762	0.55052	0.02368		0.00279	0.00397	0.08388	0.01912
27.99	0.03775	0.00187	0.04485	0.04058		0.0256	0.01259	0.02334	0.01348		0.00239	0.12856	0.55017	0.01929		0.00579	0.00601	0.078	0.02166
28.02	0.03388	0.00487	0.04225	0.05082		0.02316	0.01107	0.02364	0.01234		0.00102	0.12892	0.5472	0.02112		0.00448	0.00902	0.08298	0.01897
28.05	0.02738	0.00595	0.04355	0.07726		0.02246	0.00831	0.02577	0.01581		0.00394	0.12955	0.47541	0.02428		0.00807	0.00397	0.07871	0.01797
28.08	0.02223	0.00113	0.04203	0.10273		0.02525	0.01072	0.02812	0.01357		0.0037	0.12941	0.36742	0.02056		0.00541	0.00741	0.07975	0.01893
28.11	0.02505	0.00595	0.05033	0.20253		0.02443	0.01018	0.02664	0.01085		0.000985671	0.13151	0.21957	0.0212		0.00676	0.00537	0.08359	0.01457
28.14	0.02409	0.00472	0.04807	0.19857		0.02714	0.00925	0.02464	0.01283		0.00296	0.13402	0.21009	0.02256		0.00224	0.00537	0.08468	0.01576
28.17	0.02703	0.00556	0.04594	0.193		0.02594	0.00871	0.02795	0.01357		0.000211215	0.12981	0.20436	0.02208		0.00376	0.00681	0.07534	0.02012
28.2	0.02753	0.00576	0.04281	0.19431		0.02347	0.01264	0.02699	0.01709		0.000492836	0.13214	0.18962	0.01957		0.01432	0.00859	0.08468	0.01505
28.23	0.02734	0.00389	0.04398	0.19515		0.02676	0.00777	0.02386	0.01414		0.00268	0.13129	0.17954	0.02112		0.01263	0.00521	0.08554	0.02185
28.26	0.02548	0.01058	0.04585	0.19119		0.02079	0.00664	0.02621	0.01252		0.00243	0.12847	0.17705	0.01681		0.00997	0.01739	0.08312	0.02132
28.29	0.02401	0.01195	0.04824	0.1861		0.02319	0.01259	0.02347	0.01524		0.000950469	0.1354	0.17931	0.02096		0.01829	0.05688	0.07947	0.01711
28.32	0.02552	0.02282	0.04711	0.18724		0.02172	0.01141	0.0279	0.01388		0.00102	0.13335	0.18223	0.022		0.02049	0.19522	0.08094	0.01691
28.35	0.02463	0.027	0.04851	0.18737		0.02877	0.00659	0.0253	0.013		0.000704051	0.13263	0.18164	0.01533		0.02146	0.27104	0.07657	0.01691
28.38	0.02505	0.02843	0.04916	0.19049		0.028	0.00866	0.02886	0.01656		0.0062	0.13116	0.18168	0.01941		0.01787	0.33812	0.08388	0.01524
28.41	0.02501	0.02007	0.04755	0.18592		0.0242	0.01171	0.02886	0.0166		0.000950469	0.12624	0.1812	0.02084		0.02539	0.38496	0.08279	0.01461
28.44	0.02184	0.02538	0.04259	0.18856		0.0225	0.00831	0.02795	0.01133		0.00479	0.13218	0.18334	0.01665		0.01935	0.36548	0.08459	0.01658
28.47	0.02149	0.02435	0.05042	0.18535		0.02358	0.00856	0.02169	0.01533		0.00313	0.13371	0.17923	0.0216		0.02192	0.35164	0.08042	0.01768
28.5	0.0177	0.02799	0.04881	0.18878		0.02428	0.00787	0.0286	0.01212		0.00268	0.12919	0.18231	0.01681		0.01931	0.34402	0.0807	0.01687
28.53	0.01998	0.02715	0.0495	0.18654		0.0242	0.012	0.02721	0.01533		0.000950469	0.1295	0.17958	0.01961		0.02252	0.33844	0.0806	0.01437
28.56	0.01797	0.0275	0.0422	0.18676		0.02691	0.01033	0.03199	0.00993		0.0018	0.13317	0.18136	0.02084		0.01512	0.52094	0.07643	0.01251
28.59	0.02227	0.02578	0.04433	0.1879		0.02552	0.012	0.02464	0.01555		0.00313	0.13134	0.1735	0.01893		0.00912	0.6119	0.07624	0.01145
28.62	0.01959	0.02115	0.04768	0.18667		0.02653	0.01323	0.02556	0.01678		0.00106	0.13388	0.17298	0.01965		0.01369	0.70129	0.07529	0.01318
28.65	0.02099	0.02597	0.04659	0.18983		0.02687	0.01146	0.02816	0.01687		0.00437	0.13223	0.16753	0.01793		0.006	0.7519	0.0752	0.00906
28.68	0.02304	0.02789	0.04894	0.19054		0.02443	0.0094	0.02334	0.01564		0.00137	0.13196	0.16694	0.01992		0.01069	0.77701	0.07928	0.01045
28.71	0.01925	0.02843	0.04898	0.19027		0.02471	0.01328	0.02525	0.0184		0.00194	0.1354	0.16287	0.01837		0.01571	0.7365	0.07828	0.00958
28.74	0.02033	0.02774	0.04651	0.19519		0.02765	0.0121	0.02969	0.01362		0.00345	0.13371	0.16322	0.0222		0.01487	0.71439	0.07937	0.00968
28.77	0.01661	0.02194	0.04755	0.19853		0.02606	0.00861	0.02377	0.01326		0.00116	0.13402	0.15686	0.01897		0.01005	0.6963	0.08222	0.01164
28.8	0.02091	0.02494	0.04464	0.21329		0.02277	0.01003	0.02564	0.01392		0.000633646	0.13406	0.15817	0.02084		0.02133	0.6963	0.08222	0.0103
28.83	0.0225	0.02341	0.04638	0.23042		0.02641	0.01249	0.02656	0.01217		0.000915266	0.13245	0.15058	0.01813		0.01694	0.69083	0.0806	0.01011
28.86	0.01835	0.02538	0.04625	0.24627		0.02273	0.00984	0.02934	0.01322		0.00137	0.13621	0.15058	0.01805		0.01694	0.69083	0.0806	0.01011
28.89	0.01936	0.02946	0.04933	0.23744		0.02594	0.00753	0.02743	0.01586		0.00384	0.13205	0.15354	0.02064		0.01622	0.6809	0.07577	0.01433
28.92	0.02157	0.0242	0.04081	0.23582		0.02563	0.00851	0.02434	0.01616		0.00172	0.1354	0.15149	0.02304		0.01736	0.67951	0.07653	0.00934
28.95	0.02292	0.02115	0.04616	0.23059		0.0249	0.0122	0.02404	0.01401		0.000211215	0.1359	0.15157	0.02076		0.018	0.68144	0.08113	0.01222
28.98	0.02048	0.02218	0.04685	0.23371		0.02629	0.01333	0.02782	0.01331		7.04051e-05	0.13612	0.15378	0.02252		0.01715	0.67371	0.07785	0.01457
29.01	0.02103	0.027	0.04759	0.23384		0.02726	0.00703	0.02299	0.01054		0.00134	0.13876	0.15268	0.0212		0.01795	0.6794	0.07767	0.0103
29.04	0.0206	0.02277	0.04985	0.23055		0.02726	0.01013	0.02321	0.01537		0.00028162	0.13956	0.15133	0.0238		0.01795	0.67291	0.08117	0.01332
29.07	0.0225	0.02179	0.04764	0.23551		0.02459	0.00718	0.02903	0.01221		0.00028162	0.13952	0.15264	0.0242		0.01973	0.67001	0.07572	0.0127
29.1	0.02056	0.02214	0.04659	0.23187		0.02385	0.01062	0.02421	0.01313		0.00292	0.13903	0.15402	0.02124		0.01685	0.67194	0.07733	0.01198
29.13	0.01983	0.02199	0.04655	0.22866		0.02459	0.01338	0.02625	0.01603		0.00303	0.13487	0.15343	0.02136		0.01918	0.67473	0.07947	0.01035
29.16	0.01878	0.01702	0.04633	0.23055		0.02792	0.01195	0.02786	0.01212		0.00394	0.13608	0.15311	0.01793		0.0155	0.66824	0.0807	0.0127
29.19	0.01963	0.01756	0.04585	0.23055		0.02517	0.01043	0.02408	0.01296		0.00201	0.13684	0.15295	0.02236		0.01588	0.63921	0.07937	0.01361
29.22	0.02126	0.01948	0.04564	0.22818		0.0261	0.00944	0.02099	0.01419		0.00116	0.13684	0.15354	0.01545		0.01567	0.47817	0.07809	0.01447
29.25	0.02037	0.01894	0.04455	0.22831		0.02385	0.00994	0.02443	0.00979		0.00232	0.13102	0.15335	0.01861		0.00794	0.2323	0.08274	0.01203
29.28	0.02192	0.0211	0.04607	0.23037		0.02261	0.01333	0.02004	0.01353		0.00194	0.13326	0.15279	0.01453		0.02002	0.17311	0.07714	0.00973
29.31	0.01921	0.02022	0.04885	0.22928		0.02416	0.0152	0.02004	0.01353		0.00275	0.13478	0.14991	0.02028		0.01664	0.10904	0.07544	0.01155
29.34	0.01913	0.02396	0.04642	0.22783		0.02544	0.00664	0.00269	0.01265		0.00246	0.12879	0.14809	0.01789		0.02129	0.05371	0.08326	0.01121
29.37	0.01901	0.01825	0.04229	0.22677		0.02738	0.01304	0.00995	0.01524		0.00313	0.13536	0.14604	0.01749		0.02294	0.03424	0.08098	0.01045
29.4	0.02161	0.02012	0.04551	0.22743		0.02029	0.00935	0.01639	0.00962		0.000105608	0.1342	0.14137	0.01853		0.02222	0.02361	0.07999	0.01275
29.43	0.02025	0.02086	0.04751	0.2269		0.02498	0.01426	0.01295	0.01432		0.00215	0.13371	0.14323	0.01769		0.02268	0.02007	0.08217	0.01054
29.46	0.02014	0.01918	0.04716	0.22686		0.02366	0.00836	0.00913	0.01023		0.00296	0.14041	0.1364	0.01821		0.01863	0.02672	0.07947	0.01131
29.49	0.0213	0.0214	0.04877	0.22633		0.02072	0.01112	0.013	0.01493		0.00201	0.13406	0.13624	0.02008		0.02167	0.02774	0.07719	0.01097
29.52	0.01952	0.02194	0.0472	0.22805		0.02443	0.0089	0.01321	0.01432		0.000316823	0.13388	0.13351	0.01801		0.02061	0.02667	0.07264	0.0115
29.55	0.02238	0.01412	0.04368	0.22633		0.02184	0.01171	0.01452	0.01269		0.00225	0.13353	0.13296	0.01653		0.02294	0.02527	0.07425	0.00925
29.58	0.01785	0.02145	0.04542	0.2269		0.01897	0.00787	0.00995	0.01217		0.00176	0.13326	0.1358	0.01893		0.02176	0.03107	0.07714	0.01006
29.61	0.01808	0.0149	0.04794	0.22629		0.02552	0.0061	0.01665	0.01546		0.00334	0.1278	0.13572	0.02076		0.02028	0.03069	0.07245	0.00585
29.64	0.02083	0.01805	0.04642	0.22721		0.02695	0.01141	0.00965	0.01493		0.000598443	0.13742	0.13584	0.02052		0.02078	0.03053	0.07297	0.0057
29.67	0.01832	0.01417	0.04416	0.2262		0.02145	0.01146	0.01117	0.01234		0.00165	0.13809	0.13335	0.01657		0.01842	0.03086	0.07093	0.00839
29.7	0.02014	0.02646	0.04464	0.22383		0.02273	0.00625	0.00848	0.01138		0.0018	0.13317	0.13632	0.01793		0.02277	0.02619	0.07264	0.00862
29.73	0.02103	0.01746	0.0402	0.22058		0.02188	0.01072	0.01521	0.00944		0.00201	0.13764	0.13371	0.0224		0.02184	0.0286	0.07515	0.00824
29.76	0.0199	0.01741	0.0459	0.22633		0.02432	0.0031	0.01308	0.01019		0.00472	0.13639	0.13442	0.01869		0.02188	0.02919	0.07515	0.00824
29.79	0.01936	0.01722	0.05372	0.22154		0.02153	0.00738	0.01821	0.0108		0.00141	0.13697	0.1345	0.01801		0.01998	0.03118	0.07482	0.00939
29.82	0.0194	0.0184	0.05333	0.22392		0.02045	0.01003	0.01669	0.00931		0.00243	0.13621	0.13304	0.02176		0.02349	0.03746	0.07345	0.0091
29.85	0.01979	0.02302	0.04459	0.22124		0.02544	0.01205	0.00991	0.01094		0.000492836	0.13017	0.13434	0.01837		0.02315	0.03177	0.07155	0.00877
29.88	0.01979	0.02302	0.04459	0.22124		0.0223	0.00812	0.01113	0.00852		0.00113	0.13227	0.13798	0.01889		0.02188	0.03558	0.07311	0.01097
29.91	0.01921	0.01367	0.04481	0.22506		0.02141	0.01003	0.011	0.01397		0.000844861	0.13344	0.13438	0.01553		0.02087	0.02978	0.07079	0.01198
29.94	0.01812	0.02154	0.04538	0.22664		0.02242	0.00556	0.012	0.01195		0.000528038	0.13366	0.13335	0.01593		0.02083	0.02978	0.07103	0.0069
29.97	0.0189	0.02174	0.04777	0.22383		0.02467	0.01363	0.0103	0.01028		7.04051e-05	0.13983	0.13632	0.01641		0.02518	0.03488	0.07468	0.01049
30	0.01839	0.0182	0.04816	0.22071		0.0261	0.01441	0.00726	0.00918		0.00187	0.135	0.13663	0.0212		0.02171	0.03665	0.07122	0.00791
30.03	0.02192	0.02189	0.04598	0.22541		0.02277	0.00807	0.00522	0.00848		7.04051e-05	0.13353	0.13786	0.01705		0.02108	0.03434	0.07207	0.00795
30.06	0.02343	0.01786	0.04559	0.22537		0.02323	0.01441	0.00356	0.00703		0.00243	0.13317	0.13695	0.01921		0.02049	0.0344	0.07586	0.0057
30.09	0.02153	0.01766	0.0492	0.22154		0.03617	0.01308	0.00509	0.00909		0.000950469	0.13545	0.13541	0.01781		0.01669	0.03096	0.07691	0.00886
30.12	0.0194	0.01968	0.04464	0.22646		0.04414	0.01407	0.00269	0.00966		0.00148	0.12928	0.13596	0.02272		0.01985	0.03365	0.07582	0.00585
30.15	0.01502	0.01692	0.04068	0.22176		0.05154	0.02051	0.00482	0.0065		0.00222	0.09476	0.13201	0.01789		0.0218	0.02758	0.06994	0.00949
30.18	0.01832	0.01869	0.04555	0.21887		0.0539	0.02646	0.00117	0.00786		0.0056	0.08438	0.13252	0.01617		0.018	0.03268	0.07046	0.00858
30.21	0.01878	0.01909	0.05133	0.22225		0.05503	0.0364	0.00335	0.01419		0.00901	0.07007	0.13039	0.01521		0.01795	0.03161	0.07126	0.0093
30.24	0.02083	0.01717	0.04842	0.22277		0.0529	0.07772	0.00117	0.01217		0.01038	0.05813	0.12822	0.00982		0.01926	0.03719	0.07051	0.00752
30.27	0.02014	0.02238	0.04277	0.22541		0.05495	0.08751	0.00409	0.01375		0.0131	0.05156	0.12691	0.01613		0.02083	0.03209	0.0752	0.00963
30.3	0.01804	0.01913	0.04338	0.22409		0.05173	0.09159	0.00569	0.01441		0.01757	0.03439	0.12762	0.01753		0.02349	0.03407	0.07382	0.00383
30.33	0.01952	0.02184	0.05081	0.22229		0.05359	0.08928	0.00465	0.01608		0.02225	0.0169	0.12585	0.01162		0.02306	0.02989	0.07534	0.00666
30.36	0.02033	0.01481	0.04607	0.22229		0.05487	0.08893	0.00361	0.01265		0.01693	0.0169	0.12585	0.01553		0.02087	0.03472	0.0724	0.01116
30.39	0.01874	0.01481	0.04607	0.22326		0.05173	0.09454	0.000912731	0.01419		0.01591	0.01185	0.12806	0.01621		0.02146	0.03289	0.08345	0.00781
30.42	0.02045	0.01707	0.04642	0.22093		0.05321	0.09577	0.00456	0.01177		0.01897	0.01413	0.12727	0.01697		0.02387	0.03375	0.0762	0.01054
30.45	0.02087	0.01805	0.04381	0.2201		0.05743	0.10069	0.00478	0.01353		0.01577	0.01037	0.12668	0.01597		0.02095	0.03139	0.07363	0.01174
30.48	0.02099	0.02209	0.04903	0.22168		0.05518	0.10945	0.0023	0.01217		0.01419	0.01511	0.12802	0.01769		0.02176	0.03311	0.07828	0.01102
30.51	0.02064	0.01869	0.04529	0.22405		0.05774	0.18815	0.00135	0.01498		0.0169	0.00952	0.12474	0.01569		0.02366	0.02806	0.07601	0.0115
30.54	0.01932	0.02312	0.04585	0.22062		0.05619	0.2579	0.002	0.01805		0.01883	0.01122	0.1298	0.01338		0.02387	0.03762	0.07785	0.01212
30.57	0.01956	0.01781	0.04455	0.22313		0.05878	0.32819	0.0043	0.01682		0.01806	0.01239	0.12719	0.01785		0.02015	0.03166	0.07321	0.00805
30.6	0.01913	0.01913	0.04268	0.22124		0.05665	0.38835	0.00122	0.01326		0.01658	0.01042	0.12928	0.01533		0.02475	0.0359	0.07601	0.01279
30.63	0.0182	0.01525	0.04385	0.22071		0.05305	0.4094	0.00243	0.01682		0.01933	0.01824	0.12585	0.01673		0.02475	0.02973	0.07321	0.00901
30.66	0.01905	0.02066	0.04738	0.2186		0.05704	0.40542	0.0033	0.01533		0.0176	0.01717	0.12656	0.01473		0.02273	0.03826	0.07928	0.00944
30.69	0.02079	0.02351	0.04711	0.22089		0.06037	0.40001	0.00639	0.01203		0.01827	0.00872	0.12932	0.01437		0.01956	0.03751	0.07553	0.00824
30.72	0.0201	0.01987	0.04572	0.2226		0.05789	0.39917	0.00513	0.01427		0.01718	0.01538	0.12814	0.01238		0.02336	0.03086	0.07174	0.00714
30.75	0.01878	0.02145	0.04777	0.22062		0.0551	0.39981	0.002	0.01269		0.01609	0.01261	0.12593	0.01561		0.02222	0.03134	0.07406	0.01092
30.78	0.02188	0.02017	0.04412	0.21974		0.0553	0.39233	0.00535	0.01392		0.01239	0.01409	0.12557	0.01601		0.02066	0.03558	0.07321	0.00977
30.81	0.01994	0.01604	0.04694	0.22163		0.0563	0.39848	0.00587	0.01485		0.0164	0.01494	0.1251	0.01294		0.01778	0.03236	0.07477	0.01279
30.84	0.01704	0.03571	0.04707	0.22501		0.0577	0.39425	0.00183	0.0116		0.01672	0.01266	0.13031	0.01685		0.01766	0.03413	0.07558	0.01136
30.87	0.01746	0.05937	0.05176	0.22506		0.05797	0.39671	0.003	0.01634		0.0175	0.01529	0.12845	0.01577		0.02285	0.02984	0.07667	0.00666
30.9	0.01475	0.07915	0.05029	0.24667		0.05731	0.39676	0.000217317	0.0108		0.01493	0.01444	0.13003	0.01657		0.02171	0.03568	0.07349	0.01131
30.93	0.01123	0.14609	0.05042	0.29828		0.05537	0.41112	0.00409	0.01814		0.01894	0.01029	0.1292	0.01705		0.02061	0.03547	0.07857	0.00839
30.96	0.01243	0.20443	0.04764	0.32946		0.05584	0.44939	0.00304	0.0141		0.01743	0.01641	0.12644	0.01765		0.02142	0.03552	0.07316	0.00762
30.99	0.01355	0.22135	0.05168	0.34668		0.05855	0.49125	0.00535	0.01691		0.01802	0.01279	0.12956	0.01881		0.02133	0.03193	0.0733	0.00934
31.02	0.01429	0.22307	0.05085	0.37541		0.05855	0.5584	0.00721	0.0159		0.01683	0.01686	0.13011	0.01857		0.02353	0.0381	0.07269	0.00585
31.05	0.01297	0.22106	0.05085	0.37541		0.05963	0.68811	0.00691	0.01621		0.02221	0.01494	0.12897	0.01222		0.02467	0.03246	0.06979	0.00374
31.08	0.01243	0.21599	0.04777	0.36135		0.06064	0.78585	0.00039117	0.02064		0.0182	0.01677	0.12585	0.01625		0.0215	0.03644	0.0771	0.01011
31.11	0.0153	0.22248	0.04955	0.3588		0.05843	0.86681	0.000565024	0.01673		0.01662	0.01731	0.13039	0.0133		0.02366	0.0352	0.07278	0.00901
31.14	0.00856	0.21368	0.04368	0.35191		0.05394	0.91718	0.000956195	0.01963		0.01792	0.01766	0.12723	0.01525		0.02184	0.03547	0.07463	0.01021
31.17	0.01317	0.21432	0.04472	0.35055		0.0546	0.86238	0.00213	0.01717		0.01757	0.01422	0.12976	0.01589		0.02066	0.03842	0.07638	0.01399
31.2	0.01255	0.21638	0.05042	0.34883		0.05301	0.85387	0.000651951	0.01471		0.01816	0.01234	0.12924	0.01697		0.0229	0.03332	0.07923	0.01203
31.23	0.01425	0.21545	0.04546	0.34576		0.05561	0.8433	0.00291	0.01779		0.01816	0.01543	0.12924	0.01477		0.02412	0.03542	0.07473	0.01164
31.26	0.01622	0.22386	0.04846	0.34628		0.05344	0.84482	0.00504	0.01621		0.01679	0.01659	0.12656	0.01737		0.01969	0.03386	0.0807	0.00992
31.29	0.01646	0.23576	0.04959	0.34642		0.05468	0.84133	0.00426	0.01792		0.01647	0.01328	0.12905	0.01613		0.02078	0.03944	0.07672	0.00819
31.32	0.01309	0.30119	0.04924	0.3433		0.05468	0.84354	0.0043	0.01656		0.0176	0.01659	0.12755	0.01425		0.02176	0.03585	0.07814	0.00704
31.35	0.01123	0.50321	0.04455	0.34229		0.05468	0.87576	0.00574	0.02029		0.01436	0.01614	0.12735	0.01569		0.02137	0.0345	0.07847	0.00963
31.38	0.01235	0.57443	0.05198	0.33851		0.05545	0.91954	0.00239	0.01449		0.01869	0.01529	0.12905	0.01314		0.01943	0.03499	0.0742	0.01092
31.41	0.01379	0.59214	0.05246	0.39662		0.05619	0.93489	0.00104	0.01779		0.01556	0.01811	0.12897	0.01421		0.01969	0.0396	0.0752	0.01069
31.44	0.01278	0.57325	0.04816	0.44059		0.05843	0.95461	0.00204	0.02078		0.01859	0.01449	0.12822	0.01609		0.0218	0.03644	0.08013	0.00738
31.47	0.01305	0.54782	0.05185	0.5547		0.05657	0.99387	0.00426	0.01972		0.01556	0.01681	0.1283	0.01609		0.02416	0.03885	0.07378	0.00901
31.5	0.01057	0.5309	0.04742	0.58707		0.05719	0.99642	0.00456	0.0188		0.01697	0.01534	0.12845	0.01445		0.02201	0.041	0.08587	0.01322
31.53	0.0122	0.52155	0.05046	0.61421		0.05413	1.00936	0.00456	0.0188		0.01366	0.01444	0.1277	0.01601		0.02028	0.06675	0.08501	0.01246
31.56	0.011	0.51235	0.04929	0.58751		0.05987	1.02043	0.00135	0.02104		0.01633	0.01556	0.12762	0.01525		0.00156	0.15551	0.08269	0.00829
31.59	0.0098	0.51511	0.04642	0.58197		0.05746	1.00272	0.00391	0.01467		0.01264	0.01771	0.13015	0.01757		0.01086	0.23713	0.0835	0.01433
31.62	0.01266	0.51968	0.0489	0.57222		0.05599	0.9795	0.000434634	0.01726		0.01373	0.01391	0.1281	0.01669		0.01407	0.26798	0.08705	0.01136
31.65	0.00864	0.56892	0.04511	0.56945		0.05901	0.96347	0.000521561	0.017		0.01612	0.01619	0.12822	0.01801		0.0144	0.26788	0.08293	0.01164
31.68	0.01522	0.67281	0.04651	0.56032		0.05863	0.95515	0.00352	0.01796		0.01834	0.01489	0.12573	0.01505		0.01018	0.26326	0.08648	0.0149
31.71	0.00995	0.72795	0.04955	0.55342		0.0553	0.95668	0.00587	0.01959		0.01767	0.01091	0.12272	0.01829		0.01377	0.26407	0.08819	0.01054
31.74	0.02006	0.89795	0.04655	0.52887		0.05537	0.95584	0.00222	0.02345		0.015	0.01543	0.1211	0.01745		0.01065	0.26337	0.08397	0.01423
31.77	0.0242	1.00956	0.04655	0.51231		0.05615	0.90046	0.01095	0.01436		0.0176	0.01722	0.11988	0.01537		0.00629	0.26466	0.09232	0.016
31.8	0.02393	1.09003	0.0442	0.49523		0.0594	0.86307	0.00887	0.01744		0.01802	0.01963	0.12063	0.01593		0.01373	0.26197	0.08634	0.01299
31.83	0.02273	1.24006	0.04385	0.47028		0.05967	0.80488	0.00948	0.02051		0.017	0.01601	0.11866	0.01258		0.01115	0.26407	0.08103	0.01433
31.86	0.02211	1.16583	0.04881	0.47028		0.05406	0.46179	0.01165	0.01805		0.01545	0.01485	0.12272	0.01134		0.0101	0.26154	0.08554	0.0139
31.89	0.02412	1.14242	0.04607	0.46114		0.05173	0.32937	0.01143	0.01889		0.01531	0.01252	0.11881	0.01581		0.01035	0.27072	0.08269	0.01279
31.92	0.02153	1.13263	0.04094	0.45917		0.04732	0.29292	0.00582	0.02385		0.01683	0.01583	0.11913	0.01382		0.01263	0.30195	0.08881	0.01255
31.95	0.02525	1.12141	0.0492	0.46044		0.04778	0.21894	0.01456	0.01862		0.01676	0.01355	0.12352	0.01298		0.00988	0.35969	0.08715	0.00853
31.98	0.02842	1.11113	0.04894	0.45517		0.05046	0.18328	0.00856	0.02337		0.01468	0.014	0.12178	0.01685		0.01115	0.439	0.08753	0.00949
32.01	0.0254	1.11113	0.04968	0.45574		0.04511	0.19041	0.0166	0.02473		0.01771	0.01663	0.11956	0.01429		0.01259	0.54815	0.08843	0.01433
32.04	0.02691	1.10818	0.04264	0.45236		0.03907	0.19735	0.0166	0.02473		0.0163	0.01632	0.12288	0.01222		0.01259	0.54815	0.08843	0.01433
32.07	0.02223	1.09667	0.04833	0.44634		0.03876	0.19395	0.0279	0.02741		0.01602	0.01503	0.12391	0.01553		0.01069	0.6229	0.08397	0.0116
32.1	0.02482	1.10277	0.04833	0.44006		0.03892	0.15829	0.02895	0.02833		0.0182	0.01449	0.12031	0.01801		0.00803	0.63046	0.08478	0.01313
32.13	0.02339	1.09977	0.04755	0.13928		0.03845	0.10846	0.03768	0.02504		0.0182	0.01261	0.12047	0.01489		0.00275	0.6054	0.08464	0.01658
32.16	0.02374	1.09746	0.03581	0.07787		0.04225	0.06011	0.03416	0.02833		0.01493	0.0212	0.11585	0.01198		0.00144	0.60036	0.0826	0.01586
32.19	0.0237	1.09288	0.0396	0.03659		0.03822	0.03911	0.04059	0.02653		0.01493	0.01985	0.1147	0.01793		0.00211	0.60116	0.0871	0.01155
32.22	0.02482	1.08693	0.02747	0.02372		0.03733	0.02469	0.04064	0.02438		0.0151	0.03886	0.11257	0.01673		0.00317	0.59118	0.0871	0.01155
32.25	0.02246	1.08078	0.02651	0.01467		0.02939	0.02199	0.03651	0.02776		0.0119	0.14403	0.10226	0.01545		0.00482	0.59483	0.09146	0.016
32.28	0.02459	1.07729	0.02799	0.01392		0.03028	0.02282	0.04112	0.02389		0.03267	0.27085	0.09277	0.01338		0.000295701	0.59038	0.08848	0.01193
32.31	0.0278	1.07582	0.0203	0.00685		0.02362	0.02863	0.04642	0.02227		0.04298	0.33323	0.08811	0.01677		0.000506917	0.58608	0.08615	0.01471
32.34	0.03063	1.06337	0.01513	0.00993		0.02451	0.02204	0.04246	0.0231		0.03936	0.41529	0.06543	0.01845		0.00384	0.59022	0.08293	0.0103
32.37	0.02687	1.05816	0.05863	0.01164		0.01812	0.0184	0.0555	0.02051		0.04527	0.3915	0.04342	0.01713		0.000591403	0.58726	0.08724	0.01265
32.4	0.02699	1.05757	0.10283	0.00646		0.03218	0.01633	0.07397	0.02495		0.04231	0.38613	0.04745	0.01573		0.00152	0.58726	0.08715	0.01471
32.43	0.0268	1.03951	0.12735	0.00584		0.03202	0.01466	0.09162	0.02548		0.04344	0.3826	0.04512	0.01358		4.22431e-05	0.58936	0.08416	0.01404
32.46	0.0266	1.03125	0.14882	0.004		0.02958	0.01638	0.10162	0.02442		0.0414	0.3822	0.04528	0.01074		0.00106	0.5826	0.09336	0.01217
32.49	0.02203	1.02741	0.15469	0.00136		0.03299	0.00954	0.11027	0.02916		0.04048	0.38341	0.04785	0.01537		0.00139	0.58571	0.08511	0.01557
32.52	0.02513	1.0192	0.14365	0.00105		0.03357	0.00876	0.11487	0.02653		0.0396	0.38184	0.04674	0.01266		0.00173	0.58474	0.09113	0.01212
32.55	0.02645	0.99608	0.14517	0.00246		0.03357	0.00876	0.11487	0.02653		0.04154	0.37366	0.0473	0.01066		0.00368	0.62016	0.08454	0.01265
32.58	0.02683	0.96376	0.14047	0.00755		0.03199	0.01176	0.10875	0.02754		0.04228	0.36539	0.04141	0.01358		0.00422	0.68123	0.08867	0.0116
32.61	0.02877	0.94301	0.1436	0.00795		0.03384	0.01181	0.11309	0.03184		0.03788	0.33216	0.03513	0.01414		0.0117	0.75555	0.08734	0.00848
32.64	0.03036	0.55618	0.16121	0.00703		0.02982	0.01033	0.10675	0.02679		0.03974	0.32505	0.03118	0.01034		0.01635	0.78849	0.09184	0.0138
32.67	0.02989	0.45362	0.16946	0.01019		0.03291	0.0121	0.11131	0.02833		0.03816	0.18298	0.02829	0.00511		0.01276	0.8032	0.08592	0.01552
32.7	0.03117	0.36715	0.18055	0.00628		0.03195	0.01053	0.1087	0.02446		0.01246	0.08765	0.0239	0.01062		0.01305	0.83555	0.09488	0.0173
32.73	0.03361	0.29843	0.19093	0.00791		0.03442	0.0089	0.10801	0.03079		0.01158	0.03944	0.02201	0.00966		0.0131	0.85691	0.08615	0.01524
32.76	0.04221	0.16916	0.21871	0.0051		0.02986	0.01023	0.10922	0.02969		0.02559	0.02983	0.01968	0.0113		0.0071	0.82026	0.08852	0.01356
32.79	0.04116	0.12445	0.22584	0.00668		0.03462	0.00782	0.10883	0.02974		0.03872	0.00756	0.01549	0.00839		0.00921	0.81226	0.08976	0.01787
32.82	0.04116	0.09946	0.23914	0.00338		0.03435	0.01249	0.10922	0.02504		0.03432	0.00791	0.01691	0.00587		0.00613	0.80668	0.09274	0.01811
32.85	0.04414	0.10974	0.25678	0.00646		0.03566	0.01102	0.1107	0.02596		0.03587	0.00622	0.01624	0.00587		0.00689	0.8018	0.08402	0.01524
32.88	0.04279	0.11058	0.31011	0.00457		0.03613	0.01294	0.10988	0.02873		0.0376	0.00783	0.01656	0.00427		0.00938	0.7966	0.09208	0.01782
32.91	0.0419	0.09105	0.29825	0.0029		0.04062	0.01279	0.10909	0.03167		0.03228	0.00707	0.01956	0.00307		0.00938	0.78989	0.08748	0.01701
32.94	0.04445	0.08215	0.30029	0.00527		0.04871	0.01377	0.11153	0.02363		0.03351	0.00546	0.0175	0.00623		0.00621	0.78216	0.08857	0.01715
32.97	0.04964	0.05913	0.29677	0.000922372		0.04906	0.02553	0.10079	0.03206		0.03496	0.0051	0.01695	0.00315		0.01136	0.7768	0.08549	0.02377
33	0.0577	0.03414	0.29099	0.00488		0.04755	0.02661	0.1021	0.02714		0.03436	0.00653	0.01671	0.00471		0.01149	0.78039	0.0871	0.03143
33.03	0.0577	0.03414	0.29099	0.0025		0.04867	0.03055	0.08445	0.02512		0.03577	0.00787	0.01699	0.00479		0.01597	0.78441	0.08947	0.03445
33.06	0.05185	0.02027	0.28673	0.00105		0.04608	0.03133	0.02382	0.02266		0.03735	0.00456	0.01573	0.00208		0.0117	0.881	0.08573	0.04892
33.09	0.04445	0.00944	0.28686	0.00233		0.04825	0.04181	0.02395	0.0228		0.03453	0.00675	0.0198	0.00276		0.01538	0.95854	0.08573	0.04471
33.12	0.04399	0.00812	0.2856	0.00017569		0.04422	0.03281	0.01556	0.0246		0.03584	0.0051	0.01758	0.00591		0.01419	1.04617	0.09161	0.04303
33.15	0.04867	0.00536	0.28077	0.00861		0.04442	0.03463	0.01021	0.0213		0.03482	0.00586	0.02205	0.00236		0.01821	1.1316	0.08895	0.04796
33.18	0.0486	0.00866	0.28599	0.00246		0.04693	0.03261	0.01612	0.02056		0.03464	0.00626	0.01774	0.00551		0.01394	1.20662	0.08772	0.04269
33.21	0.0472	0.00777	0.29303	0.00417		0.04693	0.03261	0.01269	0.01832		0.03334	0.00398	0.01786	0.00291		0.01533	1.24354	0.09388	0.0426
33.24	0.04871	0.0094	0.30033	0.00549		0.0496	0.03724	0.01074	0.01933		0.03411	0.00631	0.01731	0.00523		0.01694	1.20662	0.09066	0.04049
33.27	0.04957	0.00895	0.29977	0.00531		0.04716	0.03242	0.01543	0.01766		0.03397	0.00465	0.02142	0.00291		0.01086	1.16176	0.08871	0.04293
33.3	0.04457	0.00733	0.29694	0.00562		0.05235	0.03866	0.01652	0.0188		0.0364	0.00465	0.01671	0.000678802		0.0139	1.15065	0.0917	0.04183
33.33	0.05363	0.00467	0.29725	0.00553		0.05057	0.04702	0.01595	0.01893		0.0352	0.00617	0.02063	0.000918379		0.01314	1.13772	0.09099	0.03948
33.36	0.05166	0.00689	0.30711	0.00707		0.05262	0.09798	0.01169	0.01871		0.03415	0.00617	0.01916	0.00467		0.01195	1.12784	0.09217	0.04015
33.39	0.05437	0.00438	0.30894	0.00773		0.05262	0.09798	0.01169	0.02187		0.03629	0.0072	0.01829	0.00252		0.01031	1.12114	0.09284	0.03742
33.42	0.06323	0.000295135	0.30837	0.0087		0.05142	0.2942	0.00982	0.01638		0.03728	0.00447	0.02157	0.00083852		0.01432	1.11427	0.09497	0.04667
33.45	0.06351	0.00453	0.30868	0.00703		0.04751	0.53365	0.00834	0.01862		0.03313	0.00496	0.01948	0.000159718		0.009	1.11336	0.09369	0.04159
33.48	0.06107	0.00369	0.30198	0.00817		0.04802	0.54182	0.00422	0.02034		0.03348	0.00639	0.01924	0.00192		0.01673	1.1082	0.08933	0.04399
33.51	0.05851	0.00103	0.30642	0.01283		0.04844	0.53144	8.69268e-05	0.02258		0.0351	0.00841	0.01987	0.000878449		0.01702	1.10177	0.0907	0.04207
33.54	0.0601	0.00143	0.3062	0.00922		0.05135	0.53006	0.00026078	0.01726		0.03218	0.01131	0.01746	0.00248		0.01229	1.14813	0.08904	0.04279
33.57	0.06021	0.00497	0.30264	0.01094		0.05084	0.52519	0.002	0.02003		0.03281	0.01248	0.01758	0.00355		0.0128	1.18709	0.09213	0.04236
33.6	0.06556	0.000344324	0.29846	0.01195		0.05065	0.52175	0.00278	0.01823		0.03457	0.01494	0.02185	0.0018		0.01453	1.22556	0.09464	0.03948
33.63	0.06544	0.000787026	0.26313	0.01445		0.05595	0.66779	0.00278	0.01849		0.03436	0.01373	0.01885	0.00331		0.01939	1.21671	0.09355	0.03747
33.66	0.05615	0.000639459	0.19572	0.01015		0.05654	0.75205	0.00161	0.01735		0.03541	0.02088	0.01932	0.00331		0.01571	1.2261	0.09156	0.03498
33.69	0.0654	0.00207	0.16781	0.01647		0.05983	0.81039	0.000521561	0.01897		0.03615	0.02057	0.0196	0.00315		0.0144	1.20978	0.08957	0.03953
33.72	0.06176	0.00192	0.09505	0.02802		0.05851	0.86435	0.000695414	0.02091		0.04017	0.01516	0.01995	0.00479		0.01221	1.18006	0.08942	0.03891
33.75	0.06978	0.00167	0.07789	0.02363		0.05561	0.97709	0.00304	0.01998		0.04193	0.02012	0.02047	0.00455		0.01631	1.1683	0.09473	0.04332
33.78	0.06443	0.00295	0.06233	0.02284		0.05367	1.10061	0.00161	0.01691		0.04288	0.01726	0.02027	0.00335		0.01343	1.15355	0.08995	0.03848
33.81	0.06049	0.00103	0.06489	0.02728		0.0546	1.12063	0.00248	0.02073		0.04179	0.0169	0.02043	0.00335		0.01242	1.15156	0.09345	0.03613
33.84	0.06227	0.00561	0.06441	0.02517		0.05464	1.06775	0.00587	0.01849		0.04302	0.01628	0.01924	0.00351		0.00828	1.14641	0.08677	0.03972
33.87	0.06068	0.00398	0.06376	0.02925		0.0553	1.04817	0.00435	0.01753		0.04073	0.02106	0.02142	0.00619		0.01195	1.14292	0.0945	0.04178
33.9	0.06393	0.00221	0.06528	0.0271		0.05293	1.04547	0.00435	0.01753		0.04045	0.01096	0.02074	0.00435		0.01014	1.13852	0.0945	0.03771
33.93	0.07535	0.00448	0.05989	0.02903		0.05127	1.03607	0.00261	0.01884		0.03883	0.01386	0.01885	0.00264		0.01445	1.13852	0.0945	0.03718
33.96	0.07958	0.00546	0.06293	0.03026		0.05104	1.02786	0.00152	0.02152		0.03999	0.014	0.02094	0.000359366		0.01491	1.12956	0.08691	0.04111
33.99	0.08143	0.00462	0.06511	0.02569		0.05243	1.02795	0.00356	0.02051		0.03957	0.01333	0.01948	0.00291		0.01107	1.12843	0.08748	0.03905
34.02	0.07973	0.00546	0.06237	0.02701		0.04875	1.02289	0.00608	0.02086		0.04048	0.01587	0.02106	0.00503		0.01136	1.11711	0.09587	0.04034
34.05	0.08147	0.00689	0.06202	0.02605		0.05584	1.01999	0.003	0.01902		0.03791	0.01547	0.02023	0.00611		0.01445	1.11604	0.08952	0.04284
34.08	0.08271	0.00694	0.06741	0.02552		0.05685	1.02264	0.000521561	0.01814		0.03693	0.01511	0.01873	0.00483		0.01195	1.11523	0.09203	0.04049
34.11	0.08376	0.00787	0.06611	0.03009		0.05429	1.02004	0.000434634	0.01766		0.04034	0.01646	0.02098	0.00463		0.01132	1.10681	0.09426	0.03517
34.14	0.08527	0.00871	0.06398	0.03632		0.05444	1.01615	0.00222	0.01836		0.03957	0.01632	0.02244	0.00647		0.01018	1.09957	0.09127	0.03862
34.17	0.08991	0.0058	0.09136	0.03022		0.05092	1.01177	4.34634e-05	0.02113		0.03886	0.01655	0.02078	0.00108		0.01563	1.09087	0.09156	0.04058
34.2	0.08713	0.00861	0.1313	0.02692		0.05049	1.00828	0.0013	0.0163		0.03851	0.01793	0.02146	0.00651		0.01381	1.08797	0.09369	0.03905
34.23	0.08635	0.00703	0.14717	0.02635		0.0474	1.01335	0.00456	0.02073		0.03911	0.01704	0.02197	0.00079859		0.00883	1.07172	0.08909	0.04025
34.26	0.08624	0.00684	0.14817	0.03009		0.05321	1.00862	0.00413	0.0206		0.03999	0.01435	0.01802	0.00244		0.00929	1.07145	0.08942	0.03987
34.29	0.08554	0.00994	0.14973	0.02591		0.05049	1.00912	0.00396	0.01862		0.0415	0.01632	0.01782	0.00375		0.01018	1.05986	0.09393	0.03814
34.32	0.08538	0.00689	0.14486	0.03101		0.05088	1.00523	0.0033	0.01977		0.03869	0.01605	0.01829	0.00264		0.01103	1.05707	0.0936	0.0391
34.35	0.08569	0.01264	0.1476	0.02815		0.05297	1.00705	0.00422	0.02042		0.04038	0.01601	0.02161	0.00383		0.01263	1.04934	0.08985	0.03795
34.38	0.08097	0.01023	0.14104	0.02877		0.05297	1.00474	0.00156	0.01827		0.03802	0.01574	0.0209	0.00136		0.01179	1.04988	0.09421	0.03982
34.41	0.08329	0.01003	0.13921	0.02438		0.04891	1.00582	0.00213	0.01849		0.03791	0.01985	0.01762	0.000998238		0.01174	1.04735	0.09284	0.03757
34.44	0.08604	0.0119	0.1476	0.02574		0.04991	1.00759	0.00522	0.01862		0.04038	0.0135	0.01956	0.00391		0.00972	1.0378	0.09412	0.03929
34.47	0.08333	0.00595	0.1443	0.03132		0.05181	1.00302	0.000695414	0.01476		0.03925	0.01619	0.02149	0.00319		0.01027	1.03898	0.09564	0.03579
34.5	0.08929	0.0094	0.14412	0.02741		0.05092	1.00616	0.00183	0.01955		0.039	0.01453	0.01853	0.0024		0.01187	1.03421	0.09232	0.03781
34.53	0.07543	0.00718	0.14195	0.03237		0.05162	1.0038	0.000999658	0.01709		0.039	0.0178	0.02161	0.00295		0.01267	1.03469	0.08885	0.03848
34.56	0.0733	0.00861	0.14404	0.02921		0.05228	1.00705	0.00239	0.02152		0.03795	0.02169	0.02142	0.00503		0.01449	1.03083	0.09037	0.03781
34.59	0.07408	0.00861	0.14673	0.03053		0.05057	1.00257	0.000956195	0.01682		0.04041	0.01708	0.01814	0.00375		0.0128	1.03308	0.09184	0.03666
34.62	0.07613	0.00974	0.14912	0.02824		0.05084	1.00597	0.000434634	0.02064		0.04062	0.01449	0.0196	0.00355		0.0128	1.0348	0.08776	0.03536
34.65	0.07698	0.00708	0.14851	0.03136		0.04949	0.99879	0.00026078	0.0188		0.03915	0.01565	0.02118	0.00236		0.01166	1.02991	0.08928	0.03958
34.68	0.07741	0.01092	0.14352	0.02692		0.05177	1.00213	0.000956195	0.01753		0.03971	0.01632	0.01972	0.00395		0.01094	1.0334	0.08923	0.0357
34.71	0.07768	0.00753	0.14021	0.02807		0.04957	1.00262	0.000825804	0.02113		0.03904	0.01583	0.02161	0.00527		0.00972	1.02487	0.09459	0.04111
34.74	0.07408	0.00497	0.1054	0.02728		0.05359	0.99392	0.00474	0.02056		0.037	0.01467	0.01987	0.00339		0.00874	1.01784	0.08734	0.03857
34.77	0.07772	0.0121	0.07319	0.0307		0.0541	1.00144	0.000999658	0.01669		0.04164	0.01471	0.01972	0.000479154		0.00967	1.02106	0.0908	0.03852
34.8	0.07861	0.01333	0.06976	0.03294		0.05243	0.99923	0.00378	0.01537		0.04003	0.01954	0.01987	0.00719		0.00976	1.02186	0.08449	0.03503
34.83	0.07795	0.00959	0.06346	0.0293		0.04957	0.99938	0.000434634	0.01854		0.03907	0.0144	0.0211	0.00196		0.01225	1.02272	0.08592	0.03536
34.86	0.07853	0.00782	0.05894	0.03307		0.051	0.99761	0.00326	0.02003		0.04006	0.01498	0.02047	0.00475		0.01179	1.02294	0.08132	0.03757
34.89	0.07644	0.0091	0.05894	0.03597		0.052	0.99824	0.000738878	0.017		0.03686	0.01462	0.01987	0.00276		0.01056	1.02031	0.07776	0.03287
34.92	0.08008	0.01043	0.06298	0.04015		0.04995	0.99947	0.00343	0.02275		0.03819	0.02048	0.0228	0.00264		0.01022	1.01832	0.07913	0.01049
34.95	0.07191	0.01441	0.05933	0.03812		0.0527	0.9977	0.00013039	0.01867		0.03661	0.01789	0.01964	0.00419		0.01136	1.01741	0.07354	0.01231
34.98	0.03322	0.00197	0.05546	0.04976		0.05181	0.99288	0.00204	0.01805		0.03897	0.0165	0.02181	0.0022		0.01043	1.01902	0.0725	0.01121
35.01	0.0194	0.01274	0.0469	0.0502		0.04945	0.99278	0.00013039	0.01647		0.04203	0.01766	0.02043	0.00479		0.00803	1.02133	0.07918	0.0093
35.04	0.01619	0.00251	0.01965	0.04217		0.05262	0.97331	0.00309	0.02038		0.03562	0.0152	0.02118	0.00479		0.01014	1.111	0.07771	0.00762
35.07	0.01293	0.00408	0.00895	0.04436		0.04972	0.94925	0.00113	0.01915		0.03999	0.01082	0.02169	0.00403		0.00608	1.13675	0.07743	0.00896
35.1	0.01305	0.00664	0.002	0.04212		0.04496	0.89224	0.00574	0.02012		0.037	0.01525	0.0181	0.00443		0.012	1.18489	0.07174	0.01231
35.13	0.01104	0.00261	0.00491	0.03979		0.05007	0.5766	0.00726	0.017		0.03844	0.02173	0.01936	0.00136		0.01487	1.18698	0.07017	0.01136
35.16	0.01243	0.00246	0.01482	0.03676		0.05154	0.53813	0.00291	0.01564		0.04249	0.01775	0.02304	0.000159718		0.01517	1.17415	0.08051	0.00977
35.19	0.01224	0.00497	0.02908	0.0387		0.04968	0.53695	0.00256	0.01801		0.03819	0.01704	0.0192	0.000998238		0.01656	1.17142	0.08335	0.01131
35.22	0.01413	0.00408	0.02782	0.04458		0.04798	0.53675	0.00256	0.01252		0.04295	0.01959	0.02047	0.00563		0.01985	1.12522	0.08065	0.00992
35.25	0.00976	0.000885405	0.02699	0.05029		0.05015	0.53892	0.00891	0.01796		0.03841	0.01887	0.02063	0.002		0.01593	1.10944	0.08023	0.00537
35.28	0.00693	0.00113	0.02277	0.02807		0.04953	0.54241	0.00635	0.01695		0.04305	0.01596	0.02355	0.00228		0.01791	1.10509	0.07492	0.01265
35.31	0.00898	0.00113	0.02386	0.02679		0.04732	0.54206	0.000695414	0.017		0.03932	0.01601	0.0207	0.00375		0.01474	1.1016	0.07397	0.0058
35.34	0.00755	0.0028	0.02434	0.02293		0.04879	0.53075	0.00608	0.01735		0.0395	0.01306	0.01897	0.00431		0.01208	1.09651	0.07847	0.00906
35.37	0.00995	0.00698	0.02321	0.02385		0.05069	0.46769	0.00326	0.01818		0.03742	0.01829	0.02007	0.00543		0.01563	1.09195	0.0797	0.01322
35.4	0.00848	0.01181	0.02325	0.02359		0.0479	0.38845	0.000869268	0.01507		0.03809	0.01543	0.01944	0.00299		0.01639	1.08647	0.07804	0.01246
35.43	0.00712	0.01018	0.02099	0.02548		0.04914	0.3516	0.00413	0.01669		0.03735	0.01467	0.02276	3.99295e-05		0.01736	1.07805	0.07947	0.00767
35.46	0.00236	0.01766	0.02738	0.02367		0.04472	0.24093	0.00156	0.01129		0.04038	0.01596	0.02371	0.0014		0.01715	1.08411	0.07823	0.0115
35.49	0.0048	0.02091	0.02364	0.02521		0.0438	0.1944	0.00517	0.01717		0.04003	0.01556	0.02315	0.0024		0.01964	1.08298	0.07823	0.0116
35.52	0.00879	0.04058	0.0256	0.02657		0.03361	0.16114	0.00252	0.01722		0.03819	0.01659	0.0194	0.00539		0.01517	1.08057	0.07288	0.01092
35.55	0.00608	0.08028	0.01895	0.02113		0.03361	0.12081	0.00291	0.01177		0.03858	0.01346	0.02134	0.00104		0.01288	1.07671	0.07724	0.00762
35.58	0.00387	0.40384	0.02651	0.01911		0.03082	0.07954	0.00265	0.01586		0.03858	0.01681	0.02039	0.00543		0.0109	1.07204	0.07913	0.01131
35.61	0.00546	0.6036	0.02621	0.01928		0.02858	0.05209	0.00456	0.0134		0.04136	0.01158	0.02082	0.00495		0.01685	1.07241	0.07506	0.01255
35.64	0.00399	0.75653	0.02512	0.01849		0.02931	0.04948	0.000869268	0.0112		0.03985	0.01704	0.02023	0.00307		0.01111	1.07193	0.08392	0.01188
35.67	0.0132	1.09711	0.02286	0.02113		0.02939	0.05239	0.00291	0.01427		0.0426	0.01382	0.02323	0.00232		0.01377	1.06458	0.08464	0.01313
35.7	0.01092	1.05137	0.02321	0.02086		0.02738	0.05411	0.00013039	0.0116		0.03999	0.01511	0.02138	0.00499		0.01259	1.07177	0.07785	0.01284
35.73	0.01499	1.02353	0.02469	0.01638		0.03063	0.05534	0.00222	0.01265		0.03964	0.01628	0.02118	0.00583		0.01238	1.07397	0.08155	0.00839
35.76	0.01135	1.00813	0.02417	0.01625		0.03222	0.05814	0.00365	0.01489		0.03819	0.01874	0.02161	0.00188		0.01398	1.07021	0.07975	0.01184
35.79	0.02068	1.00484	0.02382	0.01801		0.03082	0.05603	0.00013039	0.01146		0.03622	0.01498	0.02225	0.00587		0.01398	1.06485	0.07966	0.01241
35.82	0.02451	1.13356	0.02469	0.01502		0.02494	0.05775	0.00326	0.0141		0.03739	0.01735	0.02153	0.00555		0.01415	1.07322	0.08449	0.0103
35.85	0.02424	1.25211	0.02599	0.01647		0.02974	0.05804	0.00196	0.01063		0.03936	0.01283	0.02153	0.00192		0.01297	1.06613	0.08805	0.01236
35.88	0.02048	1.36111	0.0173	0.01726		0.02726	0.05863	0.000217317	0.00883		0.03936	0.01628	0.02201	0.00164		0.01111	1.0671	0.08639	0.0137
35.91	0.02312	1.46736	0.0233	0.01704		0.02823	0.06109	0.00469	0.01419		0.04083	0.02146	0.02197	0.00323		0.01267	1.06458	0.08203	0.0138
35.94	0.02141	1.62196	0.03116	0.01476		0.02893	0.05475	0.00422	0.01318		0.04147	0.01851	0.02383	0.00208		0.01419	1.07102	0.08335	0.01428
35.97	0.0199	1.67725	0.02669	0.01555		0.02687	0.05755	0.00482	0.01032		0.03819	0.01909	0.02118	0.00487		0.01369	1.06619	0.08151	0.01461
36	0.02327	1.77706	0.03394	0.01577		0.02536	0.06301	0.00304	0.01291		0.03788	0.01489	0.02323	0.00543		0.0166	1.06613	0.08961	0.01404
36.03	0.02896	1.87706	0.02799	0.01476		0.02633	0.06144	4.34634e-05	0.01454		0.04062	0.01663	0.02248	0.00339		0.0136	1.06597	0.08288	0.01155
36.06	0.02838	1.78699	0.02464	0.01647		0.02633	0.06045	0.00156	0.01678		0.04802	0.01771	0.02394	0.00459		0.0117	1.06882	0.0825	0.01715
36.09	0.02982	1.73918	0.03077	0.01414		0.02939	0.06198	0.00226	0.013		0.04707	0.01757	0.02177	0.00276		0.01284	1.10134	0.0825	0.0126
36.12	0.03171	1.72959	0.02634	0.01463		0.03032	0.06114	0.00191	0.00782		0.05178	0.0241	0.02074	0.00583		0.01652	1.16111	0.08549	0.01936
36.15	0.02614	1.71464	0.0339	0.0155		0.02904	0.06124	8.69268e-05	0.0148		0.06255	0.01985	0.02359	0.00363		0.01386	1.27976	0.07999	0.0104
36.18	0.03055	1.7075	0.03012	0.01577		0.02676	0.06031	0.00196	0.01594		0.05766	0.02455	0.02264	0.00383		0.01804	1.38413	0.07999	0.0104
36.21	0.02904	1.70347	0.03095	0.01467		0.02656	0.06001	0.000608487	0.01463		0.06245	0.02459	0.02209	0.00303		0.01977	1.43559	0.08354	0.01529
36.24	0.02873	1.64538	0.0309	0.01406		0.02656	0.06281	0.00183	0.01182		0.09195	0.0254	0.02379	0.00375		0.02099	1.56116	0.08004	0.01481
36.27	0.03001	1.49496	0.02756	0.01621		0.03106	0.06178	0.00256	0.01555		0.12384	0.02451	0.02043	0.00559		0.01495	1.58954	0.08459	0.01217
36.3	0.02796	0.96263	0.03255	0.01862		0.02459	0.06237	0.00122	0.01225		0.11877	0.0284	0.0241	0.00124		0.01056	1.50852	0.09032	0.015
36.33	0.03051	0.4669	0.02747	0.01977		0.02703	0.06395	0.000999658	0.01138		0.1205	0.02759	0.02011	0.00232		0.01174	1.49091	0.07672	0.01514
36.36	0.03524	0.20733	0.02543	0.02139		0.02501	0.06193	0.00426	0.00958		0.11906	0.02607	0.02339	0.00083852		0.01339	1.47347	0.08302	0.0127
36.39	0.04794	0.09985	0.02956	0.0202		0.02889	0.06262	0.000782341	0.01493		0.14472	0.02316	0.02098	3.99295e-05		0.01445	1.44858	0.08587	0.0104
36.42	0.05506	0.03483	0.03373	0.02455		0.02784	0.06306	0.00304	0.01757		0.19368	0.02951	0.02513	0.000359366		0.01056	1.43843	0.0817	0.01437
36.45	0.04503	0.01594	0.02625	0.02192		0.02742	0.0606	0.00283	0.01542		0.2391	0.03023	0.02197	0.00172		0.0139	1.42255	0.08397	0.01092
36.48	0.07245	0.00246	0.01439	0.01862		0.0278	0.05972	0.000738878	0.013		0.31858	0.03041	0.02948	0.000159718		0.01326	1.42244	0.08141	0.01241
36.51	0.06765	0.00118	0.00891	0.02174		0.02831	0.0635	0.00117	0.01164		0.36565	0.03063	0.04299	0.000758661		0.01326	1.41767	0.08639	0.01174
36.54	0.07512	0.00246	0.00448	0.02209		0.02498	0.06331	0.000478097	0.01243		0.36917	0.03063	0.04299	0.000758661		0.01208	1.41139	0.08373	0.01399
36.57	0.07381	0.0058	0.00656	0.02205		0.0249	0.06326	0.00382	0.01823		0.36794	0.03197	0.04437	0.00212		0.00976	1.41112	0.08189	0.01279
36.6	0.06924	0.00059027	0.00626	0.02165		0.02722	0.06178	0.00152	0.01436		0.36551	0.03188	0.0441	0.00391		0.01217	1.39744	0.08046	0.01155
36.63	0.06138	0.00305	0.00204	0.02745		0.02594	0.0575	0.00304	0.0119		0.36206	0.03077	0.04398	0.00459		0.0147	1.40028	0.08046	0.01174
36.66	0.06203	0.00148	0.00252	0.02477		0.0316	0.06222	0.00026078	0.01318		0.35966	0.03551	0.04508	0.00511		0.00967	1.38783	0.08302	0.01433
36.69	0.07144	0.00157	0.00635	0.02916		0.03195	0.06001	0.000347707	0.01129		0.3578	0.03323	0.04536	0.0099		0.0139	1.38815	0.08302	0.01433
36.72	0.05549	0.00216	0.00165	0.02886		0.03593	0.08451	0.00452	0.01357		0.35868	0.03439	0.04327	0.00515		0.01449	1.38595	0.08364	0.01116
36.75	0.05239	0.00271	0.000999658	0.03127		0.03888	0.14619	0.00417	0.00984		0.35396	0.02938	0.04512	0.00687		0.0095	1.37984	0.08426	0.01452
36.78	0.05139	0.000983783	0.00469	0.03026		0.04744	0.42062	0.00643	0.00202		0.36142	0.03242	0.04579	0.00679		0.01233	1.38193	0.07899	0.01457
36.81	0.05282	0.00241	0.00243	0.02745		0.05208	0.59307	0.00374	0.03474		0.35702	0.03153	0.04378	0.00311		0.00934	1.38177	0.08369	0.01255
36.84	0.05092	0.00231	0.00665	0.02947		0.04999	0.70316	0.00678	0.16291		0.35579	0.03282	0.04311	0.00651		0.0117	1.37554	0.08108	0.01097
36.87	0.05046	0.00615	0.000782341	0.03171		0.05197	0.68024	0.00448	0.22787		0.35382	0.03206	0.04275	0.00543		0.01314	1.37125	0.08122	0.01356
36.9	0.0515	0.00172	0.00422	0.02947		0.04682	0.66307	0.01113	0.22633		0.35248	0.0339	0.04338	0.00467		0.01339	1.3698	0.0844	0.01241
36.93	0.05301	0.00236	0.00104	0.02785		0.04682	0.65377	0.00352	0.22115		0.34974	0.02835	0.04244	0.00339		0.00972	1.36943	0.0789	0.01265
36.96	0.05177	0.00512	0.00378	0.02842		0.05375	0.64959	0.00804	0.21487		0.34991	0.03331	0.0439	0.00615		0.00917	1.3691	0.08487	0.01394
36.99	0.04879	0.00423	0.00226	0.03026		0.05123	0.64831	0.00465	0.21443		0.34829	0.03112	0.0422	0.00771		0.01141	1.36959	0.0761	0.01241
37.02	0.0503	0.00108	0.00313	0.02574		0.04806	0.65141	0.00735	0.21188		0.34977	0.03479	0.04153	0.00531		0.01335	1.36755	0.08174	0.01107
37.05	0.05185	0.00207	0.00491	0.02701		0.04635	0.7313	0.01152	0.21702		0.35012	0.02813	0.04125	0.00435		0.01567	1.3646	0.08392	0.00934
37.08	0.04651	0.00236	0.0033	0.02345		0.04902	0.85968	0.00287	0.20784		0.34499	0.02799	0.04354	0.00743		0.01246	1.36492	0.08307	0.01179
37.11	0.05162	0.00394	0.00517	0.02903		0.05607	1.03351	0.00456	0.19229		0.34667	0.03162	0.04129	0.00651		0.01255	1.36739	0.08814	0.01457
37.14	0.05367	0.00231	0.00161	0.02864		0.05224	1.10051	0.01121	0.18579		0.34414	0.02893	0.04172	0.00571		0.00929	1.35848	0.08601	0.01615
37.17	0.05301	0.00418	0.00417	0.02873		0.05324	1.21541	0.01069	0.20218		0.34653	0.02965	0.04117	0.00383		0.01111	1.35665	0.09018	0.01457
37.2	0.05278	9.83783e-05	0.000173854	0.03088		0.05351	1.26652	0.01356	0.23042		0.34618	0.02969	0.04066	0.00495		0.00912	1.35531	0.08577	0.00944
37.23	0.05328	0.0031	0.00622	0.02767		0.0575	1.25555	0.011	0.30899		0.34502	0.02795	0.04496	0.00339		0.00929	1.34968	0.08544	0.01471
37.26	0.04488	0	0.00495	0.02754		0.05441	1.21827	0.00726	0.34809		0.34879	0.03139	0.04188	0.00647		0.00756	1.35698	0.08136	0.00733
37.29	0.03206	9.83783e-05	0.00456	0.0224		0.0541	1.19643	0.00891	0.39846		0.3477	0.03188	0.04421	0.00727		0.01149	1.35086	0.08606	0.01217
37.32	0.03001	0.000295135	0.000478097	0.02499		0.05673	1.18556	0.00778	0.42021		0.34414	0.03568	0.04137	0.00819		0.00904	1.35403	0.08445	0.01337
37.35	0.02722	0.000393513	0.00569	0.02363		0.05351	1.26736	0.00704	0.45982		0.34534	0.03403	0.04149	0.00371		0.01195	1.35022	0.08715	0.01864
37.38	0.03981	0.00172	0.00469	0.02591		0.05274	1.34218	0.00726	0.47041		0.34446	0.0317	0.042	0.00459		0.00697	1.33498	0.089	0.01567
37.41	0.03911	0.00261	0.0013	0.02411		0.05189	1.41886	0.00535	0.44441		0.34731	0.02969	0.05287	0.00723		0.00967	1.21193	0.0843	0.00795
37.44	0.04031	0.00133	0.00322	0.02411		0.05309	1.5224	0.00617	0.42341		0.34689	0.03027	0.05437	0.00435		0.00773	1.05664	0.08957	0.01198
37.47	0.03795	0.000836216	0.00026078	0.01933		0.05549	1.61744	0.00991	0.39636		0.34534	0.03238	0.06065	0.00563		0.00629	0.73789	0.08146	0.01634
37.5	0.03772	0.00315	0.00322	0.02433		0.05015	1.71227	0.01343	0.38353		0.34671	0.033	0.05951	0.00619		0.000464674	0.64747	0.08482	0.01284
37.53	0.0395	0.000147567	0.006	0.02016		0.04898	1.78621	0.01334	0.36223		0.34477	0.03452	0.06132	0.00611		0.000422431	0.57428	0.08506	0.01337
37.56	0.04089	0.00689	0.000608487	0.02504		0.04503	1.80534	0.01182	0.34672		0.34393	0.02983	0.06132	0.00611		0.00418	0.47769	0.09037	0.01318
37.59	0.04101	0.00108	0.00304	0.02354		0.04496	1.71247	0.00908	0.34207		0.34326	0.03591	0.06401	0.000439225		0.00444	0.43503	0.08464	0.01251
37.62	0.03969	0.00408	0.00374	0.02684		0.04895	1.66274	0.0033	0.33921		0.34368	0.03296	0.06369	0.00555		0.000506917	0.41678	0.08843	0.01414
37.65	0.0407	0.00526	0.00791	0.02534		0.04999	1.6531	0.01121	0.33192		0.34477	0.0317	0.06093	0.00659		0.00515	0.41957	0.08445	0.0162
37.68	0.04232	0.000639459	0.00939	0.02938		0.051	1.65113	0.01021	0.33118		0.34534	0.03206	0.06365	0.00303		0.00177	0.42204	0.08563	0.01552
37.71	0.04039	0.00212	0.02117	0.02688		0.05026	1.63495	0.00539	0.33667		0.34685	0.03224	0.0618	0.00619		0.00401	0.42446	0.08535	0.01667
37.74	0.04349	0.00241	0.02634	0.0282		0.04933	1.63446	0.00326	0.33425		0.34196	0.03372	0.06235	0.00499		0.00803	0.42682	0.08478	0.01299
37.77	0.05669	0.00256	0.0269	0.0289		0.04984	1.62565	0.00939	0.33201		0.3465	0.03269	0.06156	0.00874		0.00617	0.42993	0.08634	0.01174
37.8	0.07779	0.00492	0.02851	0.03479		0.05003	1.62231	0.00921	0.33491		0.34544	0.03443	0.06306	0.00759		0.00541	0.43363	0.08904	0.01107
37.83	0.07334	0.00826	0.02682	0.03241		0.052	1.62378	0.01243	0.33249		0.34544	0.03443	0.06306	0.00759		0.0046	0.42505	0.08848	0.01169
37.86	0.06606	0.00925	0.02447	0.03738		0.05216	1.61119	0.00861	0.33579		0.3433	0.03349	0.06211	0.00683		0.00245	0.42778	0.08658	0.01394
37.89	0.06265	0.0061	0.02838	0.03364		0.04953	1.61158	0.00743	0.32626		0.3441	0.03546	0.06144	0.00639		0.00887	0.36345	0.08629	0.01423
37.92	0.0656	0.00684	0.02921	0.034		0.0498	1.60735	0.00517	0.31883		0.34699	0.03215	0.06235	0.00703		0.01039	0.32218	0.08852	0.00815
37.95	0.06447	0.00669	0.02934	0.03417		0.0491	1.60425	0.00317	0.13335		0.34555	0.03117	0.06302	0.00978		0.01614	0.2199	0.08516	0.01318
37.98	0.06254	0.000639459	0.03086	0.03531		0.04887	1.6016	0.00552	0.01067		0.34379	0.02866	0.06081	0.00707		0.01145	0.11634	0.08051	0.00671
38.01	0.06598	0.00723	0.02716	0.03422		0.04929	1.59668	0.000347707	0.01845		0.34252	0.03354	0.06105	0.00451		0.02201	0.04143	0.07046	0.00882
38.04	0.07361	0.00536	0.02795	0.03439		0.04833	1.59594	0.00252	0.0278		0.34154	0.03166	0.06176	0.01186		0.01871	0.01492	0.07074	0.00791
38.07	0.06552	0.0061	0.02264	0.03391		0.05057	1.59437	0.002	0.02473		0.34062	0.03229	0.06338	0.00443		0.03156	0.03107	0.06093	0.00431
38.1	0.06916	0.00703	0.02703	0.03624		0.04991	1.59368	0.01426	0.02565		0.34161	0.03175	0.06207	0.0028		0.03316	0.03821	0.05903	4.79154e-05
38.13	0.08333	0.00182	0.02977	0.03624		0.04829	1.59702	0.01426	0.02328		0.34301	0.03112	0.06377	0.00974		0.03494	0.0301	0.05182	0.00407
38.16	0.0898	0.00743	0.02882	0.0358		0.05042	1.58896	0.01482	0.02187		0.34534	0.02996	0.06361	0.00651		0.03633	0.02603	0.0476	0.00125
38.19	0.08364	0.0033	0.02799	0.03826		0.05096	1.58596	0.01504	0.02512		0.34242	0.03009	0.06049	0.00359		0.03815	0.02806	0.03779	0.000574985
38.22	0.08345	0.00403	0.02464	0.03663		0.04972	1.5831	0.00721	0.02403		0.34125	0.03443	0.06002	0.00823		0.03544	0.03992	0.03997	0.00125
38.25	0.08163	0.00177	0.02851	0.03896		0.05046	1.58217	0.0173	0.02613		0.34365	0.02871	0.0646	0.00415		0.03713	0.04459	0.0449	0.00556
38.28	0.08306	0.00615	0.02603	0.03536		0.05046	1.58606	0.00856	0.02297		0.34439	0.03103	0.06034	0.00559		0.03227	0.04234	0.04002	0.00105
38.31	0.08217	0.00212	0.03195	0.03672		0.04806	1.58079	0.0126	0.02433		0.34432	0.03121	0.06314	0.00543		0.03417	0.04191	0.04808	0.00407
38.34	0.07965	0.00315	0.0286	0.0383		0.0491	1.57951	0.01595	0.02363		0.34562	0.03139	0.06298	0.00647		0.04119	0.04835	0.04201	0.00268
38.37	0.07779	0.0119	0.02404	0.0372		0.05328	1.59324	0.01947	0.02385		0.34868	0.03573	0.06413	0.00439		0.04955	0.0499	0.04485	0.000670816
38.4	0.05235	0.000393513	0.02625	0.03843		0.04531	1.71877	0.02547	0.02802		0.34544	0.0322	0.06065	0.00651		0.04896	0.05168	0.0395	0.00829
38.43	0.02989	0.00162	0.02982	0.03004		0.04856	1.80982	0.04012	0.02815		0.34995	0.03135	0.06421	0.00359		0.03109	0.05109	0.04372	0.00609
38.46	0.01712	0.00133	0.02603	0.02666		0.04697	1.86973	0.05581	0.02657		0.34484	0.03407	0.06116	0.00882		0.02818	0.04486	0.0412	0.00522
38.49	0.0134	0.00792	0.0246	0.03101		0.04747	1.8687	0.06076	0.03009		0.34551	0.03515	0.06354	0.00755		0.02987	0.04486	0.04334	0.00508
38.52	0.01034	0.00261	0.02677	0.026		0.04666	1.89978	0.07702	0.03083		0.34703	0.03542	0.06342	0.00839		0.03101	0.04465	0.04068	0.00422
38.55	0.01317	0.00472	0.02386	0.02886		0.04941	1.93879	0.08041	0.03597		0.34755	0.03269	0.06405	0.00743		0.03008	0.04567	0.03954	0.00498
38.58	0.01282	0.00497	0.02851	0.02692		0.05305	1.94282	0.07106	0.03795		0.3452	0.03027	0.06085	0.0093		0.02775	0.05039	0.04817	0.0046
38.61	0.01088	0.0028	0.02899	0.02591		0.04871	1.87888	0.0758	0.04361		0.34731	0.03519	0.06156	0.00918		0.03177	0.04974	0.04144	0.00767
38.64	0.00891	0.00733	0.02734	0.02644		0.04879	1.84981	0.06924	0.03795		0.34495	0.03421	0.06334	0.00719		0.02902	0.05012	0.04381	0.00187
38.67	0.01061	0.00994	0.0306	0.02227		0.0484	1.83687	0.07363	0.0423		0.34442	0.02992	0.0629	0.00208		0.02936	0.04502	0.04794	0.00637
38.7	0.01394	0.00457	0.02969	0.02512		0.04875	1.81582	0.06958	0.03777		0.34442	0.03354	0.0612	0.00403		0.03118	0.04502	0.045	0.0024
38.73	0.00914	0.0364	0.02838	0.02069		0.05034	1.80583	0.07541	0.04247		0.34516	0.03323	0.06124	0.00475		0.02982	0.04878	0.04561	0.00139
38.76	0.00984	0.07978	0.02695	0.02201		0.04682	1.7989	0.07897	0.03571		0.3459	0.03063	0.0635	0.00775		0.02792	0.04862	0.04097	0.00494
38.79	0.0074	0.14629	0.02486	0.02306		0.05069	1.8015	0.08984	0.03711		0.34495	0.03023	0.06116	0.00607		0.02788	0.04593	0.04618	0.0006229
38.82	0.01088	0.30763	0.03029	0.02038		0.05208	1.78857	0.11392	0.04361		0.34484	0.03121	0.06231	0.00367		0.02885	0.04701	0.04429	0.00862
38.85	0.00817	0.29927	0.02821	0.02477		0.04844	1.78237	0.1287	0.04199		0.34393	0.02974	0.06231	0.0085		0.0283	0.0469	0.04462	0.00503
38.88	0.01123	0.29789	0.0296	0.0235		0.05007	1.77179	0.16212	0.04252		0.34361	0.03452	0.06097	0.00315		0.02932	0.04787	0.04002	0.00441
38.91	0.00755	0.36474	0.0306	0.02372		0.05266	1.76397	0.19876	0.04401		0.34259	0.03103	0.06188	0.00926		0.0302	0.04813	0.04561	0.00264
38.94	0.00751	0.39268	0.03434	0.02161		0.05189	1.75689	0.20849	0.04616		0.34506	0.03005	0.06109	0.00783		0.03223	0.04674	0.04903	0.0046
38.97	0.00511	0.59175	0.03138	0.02038		0.04949	1.61527	0.20784	0.04463		0.34178	0.03631	0.0614	0.00647		0.02344	0.04663	0.04874	0.00752
39	0.00945	0.68727	0.03464	0.02306		0.05007	1.47941	0.20841	0.04792		0.3403	0.03407	0.06243	0.00643		0.02226	0.04448	0.05377	0.00618
39.03	0.00678	0.76386	0.03421	0.02104		0.04995	0.92284	0.2041	0.04673		0.34495	0.03009	0.06235	0.00343		0.01778	0.04829	0.06211	0.00661
39.06	0.02614	0.87493	0.03521	0.02064		0.04554	0.72283	0.20276	0.04845		0.34337	0.03296	0.06302	0.00655		0.00613	0.04261	0.06875	0.000718731
39.09	0.02769	0.86416	0.03147	0.01731		0.04271	0.60026	0.20206	0.04818		0.35505	0.0288	0.06164	0.00735		0.00634	0.03762	0.07828	0.0006229
39.12	0.02486	0.84045	0.03555	0.01783		0.04105	0.47187	0.2038	0.04994		0.37808	0.03269	0.06314	0.00615		0.01077	0.03735	0.07117	0.00211
39.15	0.02854	0.83626	0.02825	0.01761		0.03934	0.33326	0.20358	0.04234		0.39004	0.02866	0.06164	0.00543		0.00558	0.02715	0.06889	0.00177
39.18	0.02412	0.83435	0.03221	0.01897		0.03547	0.26488	0.21775	0.04392		0.40011	0.03036	0.05958	0.00639		0.00296	0.02903	0.07771	0.00517
39.21	0.02486	0.83277	0.03268	0.02464		0.03442	0.21604	0.22171	0.04423		0.41046	0.0296	0.06267	0.00719		0.00553	0.02608	0.07771	0.00264
39.24	0.02567	0.89067	0.03434	0.02174		0.034	0.20645	0.23331	0.04599		0.45633	0.03577	0.06243	0.00942		0.00553	0.03107	0.0761	0.00292
39.27	0.0249	0.91571	0.03086	0.01998		0.03539	0.2274	0.27573	0.04897		0.46168	0.02938	0.06105	0.00447		0.0049	0.02726	0.07378	0.00244
39.3	0.02045	0.95092	0.03668	0.01924		0.03013	0.22347	0.27573	0.04612		0.4483	0.03671	0.06263	0.00399		0.00325	0.01508	0.07363	0
39.33	0.02172	1.0494	0.03542	0.01744		0.03532	0.21796	0.3198	0.04708		0.44225	0.03595	0.06444	0.000399295		0.000591403	0.01417	0.06847	0.000766647
39.36	0.01777	1.32806	0.03703	0.01529		0.028	0.19031	0.36049	0.03698		0.43926	0.03524	0.06109	0.00387		0.000211215	0.00526	0.07496	0.00383
39.39	0.01979	1.43313	0.04511	0.02253		0.03175	0.09405	0.38839	0.03628		0.44049	0.0322	0.06361	0.00435		0.00583	0.00773	0.0789	0.00422
39.42	0.02137	1.63569	0.04625	0.0137		0.02893	0.08382	0.36974	0.03742		0.43472	0.03577	0.06136	0.00276		0.01259	0.03064	0.07435	0.00561
39.45	0.0237	1.72172	0.03977	0.02341		0.02168	0.06114	0.37039	0.03465		0.43679	0.03412	0.05939	0.00643		0.01918	0.06053	0.08298	0.00724
39.48	0.02618	1.64607	0.04746	0.02056		0.02474	0.03586	0.35875	0.03479		0.43549	0.03461	0.06219	0.00319		0.00503	0.09927	0.08445	0.01088
39.51	0.02997	1.61827	0.04398	0.0275		0.02827	0.03881	0.35801	0.03751		0.43243	0.03077	0.05998	0.00256		0.01614	0.15234	0.07876	0.0137
39.54	0.02714	1.59083	0.04259	0.0293		0.03218	0.04329	0.35271	0.03588		0.42567	0.03595	0.06286	0.00319		0.01081	0.21234	0.08155	0.01653
39.57	0.02854	1.58635	0.04664	0.04849		0.03152	0.03974	0.35927	0.03878		0.42704	0.03537	0.06346	0.00319		0.01508	0.26278	0.08715	0.01835
39.6	0.02896	1.58202	0.04803	0.07928		0.0328	0.04275	0.37205	0.03698		0.42859	0.03179	0.06275	0.00603		0.01626	0.26047	0.0853	0.0139
39.63	0.02792	1.57764	0.04372	0.07862		0.03036	0.04461	0.38813	0.03663		0.42905	0.03323	0.05974	0.00591		0.01221	0.25725	0.08122	0.01404
39.66	0.0285	1.56589	0.04151	0.0791		0.03249	0.04471	0.39434	0.03571		0.42933	0.03077	0.06294	0.00531		0.01381	0.25666	0.08283	0.0139
39.69	0.02788	1.57105	0.04872	0.07555		0.03013	0.0457	0.40864	0.03527		0.42989	0.03193	0.06061	0.00355		0.01119	0.26133	0.07895	0.01639
39.72	0.02668	1.56259	0.05024	0.07555		0.03164	0.05081	0.41047	0.03549		0.44535	0.03712	0.06263	0.000439225		0.01183	0.25661	0.08317	0.01538
39.75	0.02896	1.56348	0.04703	0.07634		0.02885	0.05086	0.41686	0.03395		0.50209	0.03273	0.06452	0.00687		0.0166	0.25349	0.0807	0.01222
39.78	0.03005	1.56353	0.04425	0.07651		0.03237	0.05165	0.41299	0.02974		0.51336	0.03528	0.05828	0.00691		0.01364	0.25478	0.08298	0.016
39.81	0.02776	1.55846	0.04642	0.07673		0.02997	0.05101	0.40725	0.03575		0.5267	0.03457	0.06116	0.00455		0.01757	0.25924	0.09004	0.0149
39.84	0.02738	1.5559	0.0509	0.08205		0.03051	0.05116	0.39686	0.03935		0.53142	0.03094	0.05923	0.00188		0.01867	0.25446	0.07833	0.01092
39.87	0.02827	1.55413	0.0479	0.10445		0.02947	0.05071	0.3966	0.03382		0.53078	0.03457	0.05824	0.00507		0.01985	0.25586	0.08473	0.01931
39.9	0.02931	1.55074	0.04755	0.12311		0.03415	0.0516	0.38913	0.03404		0.53529	0.03014	0.05998	0.00232		0.01529	0.25317	0.07852	0.01241
39.93	0.028	1.55015	0.0482	0.14077		0.03284	0.04939	0.38774	0.03382		0.53283	0.03425	0.06022	0.00132		0.0177	0.25505	0.07876	0.01648
39.96	0.02583	1.54301	0.05011	0.17178		0.03288	0.04884	0.37648	0.03523		0.52762	0.03528	0.06014	0.00291		0.02332	0.25108	0.08454	0.0114
39.99	0.02939	1.53824	0.04585	0.20534		0.03528	0.05111	0.3604	0.03334		0.52424	0.02916	0.06164	0.00363		0.01533	0.25129	0.07909	0.01375
40.02	0.02931	1.53027	0.05285	0.23002		0.03148	0.05755	0.29251	0.03812		0.52322	0.03542	0.06018	0.00647		0.015	0.24443	0.0835	0.01332
40.05	0.02947	1.5169	0.04855	0.22032		0.03086	0.04958	0.2347	0.03246		0.51962	0.02933	0.06132	0.000918379		0.01348	0.2528	0.0835	0.01332
40.08	0.02835	1.51394	0.04972	0.21724		0.03013	0.05662	0.2161	0.03044		0.51702	0.0347	0.06061	0.000918379		0.01555	0.25634	0.08207	0.01299
40.11	0.02618	1.50966	0.05055	0.21535		0.03411	0.04653	0.2031	0.03105		0.51456	0.03618	0.06176	0.00343		0.01166	0.24791	0.08634	0.01481
40.14	0.03047	1.50819	0.04455	0.21298		0.03411	0.0516	0.19506	0.03211		0.51846	0.03846	0.0616	0.00591		0.01352	0.26219	0.0816	0.0162
40.17	0.02664	1.4986	0.05342	0.20797		0.03109	0.05185	0.19672	0.03171		0.51336	0.03524	0.0612	0.00427		0.01242	0.31172	0.08274	0.01279
40.2	0.02947	1.49992	0.04707	0.21153		0.03168	0.05007	0.1945	0.02877		0.5167	0.03416	0.06504	0.00539		0.01157	0.33704	0.08117	0.01529
40.23	0.02618	1.49614	0.04894	0.2717		0.02951	0.05209	0.20111	0.02789		0.51445	0.03407	0.06409	0.00148		0.0131	0.36988	0.07828	0.01222
40.26	0.02792	1.4831	0.04924	0.35718		0.02726	0.05199	0.19815	0.03066		0.51522	0.03577	0.06599	0.00132		0.01157	0.37756	0.0826	0.01231
[truncated: 2,751 more rows]

## Sheet: Supplemntary Fig. 15c
time/s	l1	l2	l3	l4		l1	l2	l3	l4		l1	l2	l3	l4		l1	l2	l3	l4
0.03	0	0	0	0		0	0	0	0		0	0	0	0		0	0	0	0
[truncated: 4,092 more rows]

## Sheet: Supplemntary Fig. 15d
time/s	f1	f2	f3	f4		f1	f2	f3	f4		f1	f2	f3	f4		f1	f2	f3	f4
[truncated: 3,086 more rows]
