# Supplementary material for: AI co-pilot bronchoscope robot
Source: Nat Commun. 2024 Jan 4;15:241. doi: 10.1038/s41467-023-44385-7 (PMC10764930; doi:10.1038/s41467-023-44385-7)
Supplement: Supplementary file 9 — Source Data [file 41467_2023_44385_MOESM9_ESM.zip › Supplementary Fig. 16.xlsx]

## Sheet: Supplemntary Fig. 16
Phantom 1 Path 19									Phantom 1 Path 55									Phantom 2 Path 25									Phantom 2 Path 66
Expert			AI			Reference path			Expert			AI			Reference path			Expert			AI			Reference path			Expert			AI			Reference path
x	y	z	x	y	z	x	y	z	x	y	z	x	y	z	x	y	z	x	y	z	x	y	z	x	y	z	x	y	z	x	y	z	x	y	z
31.8698	91.9085	3.52971	30.8183	93.0639	1.28476	47.9026	101.197	-1.35547	-37.2792	92.603	19.3851	-34.3128	95.6146	22.3193	-45.9744	102.563	26.1321	-29.6826	96.4433	4.10795	-30.5719	96.0409	2.59823	-40.1979	99.2404	7.45676	46.3185	93.7643	2.07056	43.6504	95.9298	4.94225	53.0587	105.733	5.74298
31.3405	91.581	3.64197	30.2287	92.8208	1.34374	47.6204	101.082	-1.32118	-36.6496	92.6908	19.1818	-33.8403	95.3611	22.0723	-45.8291	102.441	26.1003	-29.3619	96.3091	3.86726	-30.2142	95.9115	2.42757	-39.9591	99.1531	7.339	45.707	93.7564	2.12403	43.3119	95.6995	4.84205	52.9155	105.563	5.72944
30.7908	91.2428	3.71603	29.6339	92.5405	1.46464	47.3554	100.975	-1.29671	-36.1094	92.7541	18.9483	-33.433	95.116	21.797	-45.6633	102.311	26.0579	-29.0444	96.1718	3.662	-29.8607	95.7848	2.28492	-39.7373	99.0709	7.22898	45.166	93.6935	2.10027	42.9902	95.4522	4.71777	52.7772	105.399	5.71653
30.2093	90.9124	3.75875	29.0349	92.2507	1.60051	47.1035	100.863	-1.2804	-35.5939	92.7612	18.7536	-33.0513	94.862	21.532	-45.5055	102.188	26.016	-28.7231	96.0446	3.47433	-29.5057	95.6513	2.16615	-39.5333	98.9953	7.1281	44.6718	93.5894	2.1007	42.7094	95.1741	4.62869	52.6539	105.252	5.70517
29.6774	90.5892	3.78309	28.4964	91.9448	1.75594	46.8416	100.745	-1.25507	-35.0954	92.7096	18.5733	-32.6696	94.6169	21.2997	-45.3484	102.066	25.9754	-28.3797	95.912	3.28257	-29.1326	95.5116	2.0358	-39.3419	98.9246	7.03354	44.2167	93.4634	2.12988	42.4509	94.889	4.5477	52.519	105.093	5.69241
29.1954	90.298	3.79773	28.0181	91.6348	1.90381	46.5658	100.622	-1.21752	-34.6034	92.6146	18.3684	-32.2731	94.3691	21.0707	-45.1978	101.952	25.936	-27.9931	95.765	3.10838	-28.728	95.3643	1.89578	-39.1486	98.8536	6.9388	43.8168	93.309	2.20388	42.2179	94.6017	4.47826	52.3818	104.931	5.67969
28.6996	90.0117	3.80712	27.5575	91.3071	2.04146	46.3013	100.503	-1.18062	-34.1364	92.4677	18.1481	-31.8473	94.1185	20.881	-45.0311	101.828	25.8917	-27.5891	95.6181	2.9312	-28.3054	95.2241	1.74938	-38.9588	98.7839	6.84476	43.4627	93.1067	2.27475	41.9687	94.3186	4.43229	52.2334	104.758	5.66573
28.2422	89.7245	3.79366	27.127	90.9853	2.15454	46.0619	100.393	-1.14726	-33.6732	92.3201	17.9195	-31.4042	93.8636	20.7073	-44.8796	101.714	25.8514	-27.1768	95.4718	2.75131	-27.8861	95.0822	1.57803	-38.7784	98.7172	6.75535	43.1232	92.8904	2.33793	41.7266	94.0244	4.38739	52.0912	104.593	5.65373
27.7586	89.4311	3.78292	26.6733	90.6433	2.26812	45.8458	100.296	-1.11727	-33.1888	92.155	17.6603	-30.9203	93.5997	20.5084	-44.737	101.606	25.8157	-26.7873	95.3325	2.56521	-27.4994	94.9454	1.3819	-38.6111	98.6547	6.672	42.8143	92.6568	2.40764	41.4866	93.7438	4.33961	51.9547	104.433	5.64208
27.29	89.1324	3.77225	26.2126	90.3119	2.38241	45.6459	100.206	-1.09034	-32.6685	91.9856	17.4545	-30.425	93.3346	20.3145	-44.5805	101.495	25.7752	-26.4169	95.1994	2.38317	-27.1691	94.8241	1.10315	-38.4529	98.5956	6.59316	42.5183	92.3909	2.47807	41.2243	93.465	4.30119	51.8142	104.266	5.62968
26.8062	88.8055	3.78607	25.7085	89.9719	2.47368	45.4409	100.12	-1.06325	-32.1312	91.7927	17.3206	-29.9397	93.0637	20.118	-44.4207	101.387	25.7326	-26.0359	95.0578	2.19291	-26.8204	94.692	0.834391	-38.2824	98.5329	6.50977	42.236	92.1241	2.54143	40.9553	93.2011	4.26619	51.6753	104.1	5.61758
26.2985	88.4484	3.76514	25.1168	89.6828	2.48123	44.9542	99.8981	-0.988568	-31.4621	91.7382	17.3046	-29.3761	92.9334	19.9365	-44.0955	101.149	25.648	-25.7502	94.897	1.84274	-26.4687	94.5656	0.593226	-37.8658	98.378	6.30478	41.8582	91.9484	2.48562	40.6019	93.0136	4.14345	51.3851	103.758	5.59002
25.7933	88.0694	3.76973	24.516	89.391	2.46088	44.4433	99.655	-0.907258	-30.7747	91.6762	17.3066	-28.8153	92.7963	19.7432	-43.7711	100.909	25.5602	-25.359	94.7675	1.65174	-26.1011	94.4328	0.350823	-37.5131	98.2475	6.13029	41.4454	91.7945	2.59031	40.2641	92.8104	4.01884	51.079	103.393	5.56194
25.3009	87.7025	3.81446	23.9228	89.1371	2.49574	43.9143	99.3973	-0.825698	-30.1228	91.6253	17.313	-28.4204	92.4325	19.5823	-43.4596	100.685	25.4735	-24.9608	94.6304	1.46662	-25.7228	94.2953	0.121278	-37.1824	98.1249	5.96734	41.0327	91.6419	2.71112	39.9342	92.6029	3.8901	50.7909	103.051	5.53675
24.77	87.345	3.85027	23.3301	88.8675	2.55564	43.4044	99.1597	-0.755394	-29.5082	91.5762	17.3118	-28.0552	92.0769	19.4008	-43.1693	100.48	25.3908	-24.5718	94.4855	1.27663	-25.3525	94.1609	-0.119347	-36.8519	98.0023	5.80541	40.638	91.4838	2.82766	39.6758	92.3348	3.81935	50.5078	102.715	5.51211
24.2585	86.9993	3.9125	22.7877	88.5762	2.63972	42.8786	98.9355	-0.68407	-28.9084	91.4796	17.2639	-27.688	91.7163	19.1766	-42.8878	100.285	25.3096	-24.1874	94.3418	1.07284	-24.9741	94.0162	-0.336859	-36.5241	97.8822	5.64293	40.2246	91.3351	2.96648	39.4439	92.0324	3.78861	50.2224	102.377	5.48762
23.7676	86.6757	3.96716	22.3152	88.238	2.76318	42.3477	98.7112	-0.616597	-28.3357	91.3414	17.1761	-27.3202	91.3531	18.937	-42.591	100.077	25.2213	-23.8037	94.198	0.904473	-24.5966	93.875	-0.520651	-36.1954	97.7616	5.48063	39.7903	91.1486	3.13636	39.2017	91.6828	3.76198	49.9528	102.058	5.46245
23.2707	86.3577	3.99718	21.872	87.8629	2.88854	41.8321	98.4932	-0.55917	-27.8259	91.1782	17.0442	-26.981	91.0218	18.6637	-42.2701	99.8629	25.1211	-23.4185	94.0533	0.749454	-24.1881	93.7404	-0.63645	-35.8797	97.6445	5.32552	39.3569	90.9621	3.31972	38.9504	91.3355	3.74886	49.69	101.747	5.43864
22.7698	86.0354	4.01092	21.454	87.471	3.09338	41.3357	98.283	-0.498757	-27.3331	91.0008	16.896	-26.6736	90.6996	18.3503	-41.9056	99.6294	25.0079	-23.0423	93.916	0.594537	-23.766	93.5921	-0.690583	-35.5627	97.5268	5.17001	38.9677	90.7296	3.47473	38.6842	90.9952	3.74413	49.4231	101.432	5.41512
22.2501	85.706	4.02701	21.0212	87.0724	3.27796	40.8368	98.07	-0.429262	-26.9599	90.6814	16.7568	-26.3748	90.3852	18.0682	-41.5423	99.4116	24.889	-22.6629	93.7821	0.447198	-23.3205	93.4557	-0.704367	-35.2765	97.421	5.02905	38.6907	90.3867	3.52975	38.4277	90.6381	3.74722	49.1595	101.122	5.39185
21.6874	85.4099	4.03782	20.5731	86.6632	3.44723	40.3257	97.8499	-0.349098	-26.5954	90.364	16.6335	-26.054	90.0968	17.8488	-41.1645	99.1849	24.7588	-22.2732	93.6448	0.283899	-22.8915	93.3202	-0.794579	-34.99	97.3166	4.88811	38.4325	89.9801	3.59787	38.1509	90.2537	3.76216	48.8873	100.8	5.36816
21.1066	85.1315	4.03568	20.1034	86.2672	3.61063	39.7615	97.6084	-0.256598	-26.1936	90.033	16.5525	-25.7097	89.8184	17.6545	-40.7907	98.9657	24.6318	-21.8805	93.5103	0.123993	-22.4794	93.1839	-0.917041	-34.7193	97.2177	4.75377	38.1795	89.5716	3.68564	37.8736	89.872	3.77776	48.6152	100.48	5.34394
20.5592	84.8646	4.05566	19.6451	85.8972	3.72562	39.156	97.3432	-0.139581	-25.7549	89.6807	16.5128	-25.3413	89.5144	17.4794	-40.4369	98.757	24.5116	-21.4738	93.3745	-0.0498854	-22.0721	93.0448	-1.09376	-34.4372	97.1133	4.61473	37.8886	89.143	3.81822	37.5592	89.4689	3.82231	48.3332	100.149	5.31811
20.0444	84.5971	4.09044	19.196	85.5366	3.78959	38.5291	97.0727	-0.0048678	-25.3009	89.3343	16.4516	-24.9455	89.2025	17.3039	-40.0706	98.5382	24.3835	-21.0677	93.2368	-0.245263	-21.6681	92.9095	-1.29956	-34.1352	97.0013	4.46685	37.598	88.7084	3.94667	37.2129	89.0883	3.85503	48.0436	99.8093	5.2921
19.5255	84.324	4.15156	18.7289	85.1799	3.82489	37.9305	96.8173	0.121545	-24.8605	89.0029	16.388	-24.5812	88.8668	17.1254	-39.7095	98.3246	24.2533	-20.6644	93.0998	-0.435383	-21.274	92.7807	-1.51778	-33.8311	96.8888	4.31811	37.2949	88.2702	4.06733	36.8372	88.7207	3.89005	47.7653	99.483	5.2676
18.9922	84.0113	4.22713	18.221	84.8182	3.85537	37.3463	96.5716	0.234165	-24.444	88.6809	16.3467	-24.2384	88.549	16.9429	-39.3286	98.1022	24.1153	-20.296	92.9772	-0.629317	-20.9125	92.6584	-1.73207	-33.5307	96.7775	4.16991	36.9818	87.854	4.13656	36.458	88.3713	3.92128	47.4782	99.1486	5.24129
18.5041	83.7132	4.29336	17.7423	84.4818	3.86456	36.7807	96.3358	0.343555	-24.0216	88.3469	16.3138	-23.9053	88.2244	16.7267	-38.9523	97.8888	23.976	-19.9463	92.8584	-0.816876	-20.5787	92.5386	-1.95919	-33.2398	96.6697	4.02656	36.6398	87.4674	4.20576	36.0816	88.0176	3.93803	47.2049	98.8288	5.21726
18.0119	83.4039	4.39277	17.2407	84.145	3.87933	36.2149	96.103	0.451386	-23.6192	87.9874	16.2882	-23.5866	87.8958	16.4951	-38.552	97.6614	23.8235	-19.5936	92.7414	-1.01546	-20.2358	92.4177	-2.18321	-32.9376	96.5582	3.8785	36.2971	87.0857	4.26622	35.7004	87.6752	3.96243	46.921	98.4973	5.19055
17.5179	83.0626	4.4994	16.7426	83.7775	3.90521	35.6286	95.8601	0.556655	-23.2617	87.6522	16.2884	-23.319	87.5821	16.2894	-38.1316	97.4291	23.6547	-19.2108	92.6294	-1.2068	-19.8554	92.3004	-2.38237	-32.6272	96.4437	3.72707	35.9478	86.7296	4.31543	35.3391	87.3319	3.987	46.637	98.1686	5.16391
17.0081	82.7059	4.63813	16.227	83.3945	3.93568	34.9899	95.5701	0.661089	-22.9349	87.3135	16.2333	-23.0406	87.2832	16.0747	-37.694	97.1855	23.4768	-18.8072	92.5175	-1.3801	-19.4261	92.1829	-2.5001	-32.3057	96.3256	3.57017	35.5795	86.3869	4.34364	34.9851	86.9761	3.99942	46.3649	97.8556	5.13833
16.5005	82.3768	4.74278	15.7583	83.0089	3.99772	34.3384	95.2514	0.762909	-22.6071	86.9594	16.0932	-22.7233	86.9624	15.8504	-37.2582	96.9388	23.299	-18.4208	92.4154	-1.55371	-19.0114	92.0762	-2.61483	-31.9864	96.2084	3.41319	35.2103	86.0426	4.36709	34.6523	86.598	4.02073	46.0905	97.5415	5.11248
16.004	82.0702	4.84154	15.3233	82.6285	4.08631	33.7061	94.9363	0.858817	-22.3224	86.603	15.8858	-22.3792	86.6592	15.6585	-36.834	96.7029	23.1286	-18.0385	92.3153	-1.72925	-18.6211	91.972	-2.78281	-31.6644	96.0913	3.25605	34.834	85.6943	4.4024	34.3058	86.2205	4.04596	45.8184	97.2301	5.08703
15.4953	81.7431	4.92857	14.9004	82.2179	4.25232	33.0689	94.608	0.960935	-22.0516	86.2499	15.6889	-22.0435	86.3593	15.4892	-36.3882	96.4573	22.9482	-17.6422	92.2094	-1.90178	-18.2148	91.8653	-2.94272	-31.3281	95.9677	3.09078	34.4501	85.3316	4.44411	33.9301	85.8502	4.07242	45.5515	96.9259	5.06261
15.0188	81.4383	4.9843	14.5146	81.8269	4.40454	32.4404	94.2844	1.07049	-21.7272	85.8941	15.5059	-21.6726	86.0391	15.3285	-35.9371	96.2101	22.7503	-17.2434	92.0934	-2.0967	-17.8023	91.7547	-3.12162	-30.9787	95.8391	2.91948	34.0467	84.9532	4.47933	33.5659	85.4322	4.09736	45.2855	96.6242	5.03801
14.5648	81.1488	5.0371	14.158	81.4498	4.56107	31.8213	93.962	1.17932	-21.3057	85.4841	15.3237	-21.2297	85.6538	15.1332	-35.4763	95.9605	22.5408	-16.8081	91.955	-2.31639	-17.3445	91.6222	-3.30467	-30.6217	95.7098	2.74365	33.625	84.5569	4.52877	33.184	84.9945	4.11883	45.021	96.3272	5.01268
14.0763	80.815	5.09186	13.7688	81.0325	4.72173	31.2394	93.6464	1.28023	-20.876	85.0809	15.1467	-20.7963	85.2518	14.9516	-34.9993	95.7017	22.3297	-16.3601	91.8113	-2.53166	-16.8958	91.4836	-3.52517	-30.2664	95.5794	2.56898	33.2051	84.1773	4.563	32.7946	84.5839	4.15985	44.7524	96.0243	4.98604
13.5688	80.4584	5.15729	13.3498	80.6038	4.87309	30.6793	93.3393	1.3758	-20.4544	84.6607	14.9835	-20.3	84.9225	14.7494	-34.5046	95.4324	22.1141	-15.9022	91.6404	-2.78248	-16.4284	91.3286	-3.77561	-29.9253	95.4537	2.40149	32.8168	83.8167	4.5795	32.4239	84.2059	4.19683	44.4842	95.7245	4.95979
13.0672	80.0804	5.24911	12.9114	80.1684	5.0029	30.136	93.0235	1.47755	-20.0004	84.1908	14.8008	-19.7867	84.5239	14.5364	-34.0262	95.1673	21.9023	-15.4435	91.4582	-3.03883	-15.9614	91.1633	-4.0374	-29.5889	95.3302	2.23727	32.4298	83.4423	4.57405	32.0511	83.8169	4.21054	44.2123	95.4235	4.93548
12.5906	79.7116	5.35631	12.4832	79.7481	5.10957	29.5657	92.6909	1.58156	-19.5156	83.7029	14.595	-19.2296	84.1019	14.353	-33.5896	94.9212	21.7003	-14.9826	91.2725	-3.27232	-15.4953	90.9981	-4.29088	-29.2333	95.1997	2.06403	32.0303	83.0678	4.58115	31.6614	83.4344	4.22116	43.941	95.1237	4.91071
12.1456	79.3232	5.47946	12.0565	79.3351	5.21334	28.9848	92.3546	1.67404	-19.0066	83.1779	14.3838	-18.6461	83.6574	14.1409	-33.1736	94.6758	21.5031	-14.5174	91.0676	-3.48758	-15.0188	90.8101	-4.51098	-28.8489	95.059	1.87744	31.6355	82.6885	4.59632	31.2684	83.0546	4.21684	43.6681	94.822	4.88525
11.7149	78.8784	5.6188	11.6048	78.9003	5.31039	28.4479	92.0251	1.76496	-18.4612	82.6099	14.1664	-18.0212	83.1693	13.9446	-32.7701	94.437	21.3098	-14.0578	90.8591	-3.6682	-14.5688	90.6015	-4.73245	-28.4507	94.9128	1.68465	31.2686	82.3349	4.60561	30.8911	82.7144	4.21021	43.3982	94.5258	4.85974
11.3112	78.4511	5.76849	11.1897	78.4667	5.38726	27.9594	91.7111	1.84811	-17.9238	82.0258	13.9439	-17.4062	82.6522	13.7676	-32.3563	94.1941	21.1101	-13.596	90.6432	-3.8311	-14.1194	90.3952	-4.95788	-28.0452	94.7636	1.489	30.8897	81.9718	4.61429	30.5134	82.3548	4.21161	43.1346	94.2378	4.8363
10.8667	77.9885	5.90786	10.761	77.9786	5.48382	27.482	91.3933	1.92768	-17.4248	81.4663	13.708	-16.8085	82.1612	13.6193	-31.9333	93.9506	20.9055	-13.1536	90.4324	-3.9854	-13.6793	90.1911	-5.14792	-27.656	94.6222	1.30064	30.5571	81.6395	4.61227	30.1666	82.0375	4.1993	42.8813	93.9638	4.81523
10.4116	77.5084	6.05543	10.3308	77.4699	5.61609	27.0338	91.085	1.99067	-16.96	80.9243	13.4843	-16.2503	81.6778	13.4598	-31.5046	93.7012	20.6966	-12.7313	90.2041	-4.15335	-13.2392	89.9815	-5.32192	-27.2822	94.4881	1.11995	30.2163	81.3094	4.59964	29.8451	81.6897	4.18507	42.6237	93.6847	4.79308
9.91767	77.0021	6.19072	9.87823	76.9275	5.77151	26.5614	90.7563	2.05428	-16.4657	80.3674	13.2594	-15.6523	81.2004	13.2763	-31.0407	93.4289	20.4701	-12.3291	89.9648	-4.31769	-12.8074	89.7607	-5.46276	-26.8965	94.3482	0.93411	29.8968	80.9851	4.56931	29.5545	81.3354	4.17843	42.3639	93.4032	4.77068
9.42994	76.5138	6.33049	9.45071	76.384	5.93289	26.0937	90.4198	2.12412	-15.9144	79.7746	13.0225	-15.0275	80.6614	13.0831	-30.5743	93.1505	20.2375	-11.9137	89.7039	-4.48227	-12.3566	89.5188	-5.59067	-26.5191	94.2127	0.753792	29.5743	80.6511	4.5523	29.2616	80.9705	4.16614	42.111	93.1307	4.74938
8.95577	76.0258	6.45836	9.02535	75.8566	6.09144	25.6009	90.0549	2.20443	-15.3479	79.2093	12.7928	-14.4142	80.1299	12.8861	-30.1151	92.8706	20.0052	-11.4966	89.4394	-4.65435	-11.9018	89.2639	-5.69932	-26.1278	94.071	0.566563	29.2482	80.306	4.52772	28.9685	80.5912	4.1593	41.8481	92.8497	4.72758
8.48059	75.5338	6.5788	8.62732	75.3159	6.27443	25.0936	89.6672	2.29146	-14.7584	78.6578	12.5717	-13.8044	79.594	12.6912	-29.6681	92.5964	19.7772	-11.0989	89.1597	-4.80937	-11.4624	89.0032	-5.79389	-25.7324	93.929	0.376927	28.9079	79.9421	4.51237	28.6693	80.1865	4.1373	41.5895	92.5741	4.70727
8.01052	74.997	6.73349	8.23543	74.7358	6.48613	24.5905	89.2737	2.38506	-14.1546	78.0786	12.3503	-13.1712	79.0385	12.4948	-29.2211	92.3127	19.5518	-10.7245	88.8723	-4.95617	-11.0447	88.7381	-5.88354	-25.3391	93.789	0.189637	28.5606	79.562	4.4955	28.354	79.7743	4.11362	41.3266	92.294	4.68789
7.5584	74.4608	6.86595	7.87195	74.1578	6.68134	24.104	88.8979	2.49209	-13.5392	77.443	12.1349	-12.525	78.4258	12.3018	-28.8021	92.0405	19.337	-10.3557	88.5711	-5.1161	-10.6358	88.4506	-5.96637	-24.9454	93.6476	0.00323397	28.2178	79.1919	4.49606	28.0395	79.3764	4.09714	41.0625	92.0133	4.66861
7.10563	73.9013	7.02554	7.48149	73.5651	6.86292	23.6011	88.5229	2.60897	-12.9367	76.8132	11.9167	-11.8915	77.8142	12.1124	-28.3994	91.778	19.1277	-9.98223	88.2608	-5.25645	-10.228	88.1513	-6.04823	-24.5658	93.51	-0.17657	27.8746	78.8345	4.50121	27.7226	78.9928	4.07037	40.7991	91.7341	4.64951
6.63851	73.2941	7.19118	7.05653	72.9328	7.02939	23.1155	88.1623	2.72163	-12.3133	76.1401	11.6591	-11.2293	77.1527	11.888	-27.9836	91.5036	18.9022	-9.60782	87.9362	-5.37578	-9.82282	87.8396	-6.13201	-24.1887	93.3729	-0.356102	27.5487	78.4777	4.49394	27.4121	78.6199	4.04507	40.5406	91.4614	4.63121
6.18949	72.6972	7.36217	6.63551	72.3118	7.16261	22.6483	87.8151	2.83	-11.701	75.4556	11.3879	-10.5511	76.4904	11.6722	-27.5682	91.2206	18.6639	-9.23969	87.5939	-5.47489	-9.42381	87.5118	-6.22426	-23.8194	93.2379	-0.531103	27.2318	78.122	4.48451	27.1144	78.2456	4.02127	40.279	91.1868	4.61425
5.7288	72.0881	7.5397	6.19787	71.6757	7.28739	22.1843	87.4653	2.93557	-11.096	74.7374	11.1083	-9.86482	75.812	11.4632	-27.1734	90.9421	18.4336	-8.88694	87.2491	-5.54033	-9.04261	87.1737	-6.28971	-23.4481	93.1045	-0.705583	26.9173	77.7714	4.47734	26.7966	77.8971	3.99708	39.9885	90.8829	4.59654
5.27313	71.4645	7.7214	5.75928	71.0345	7.43427	21.7196	87.1096	3.04493	-10.5674	74.0661	10.8458	-9.2391	75.1926	11.2763	-26.788	90.6623	18.2058	-8.57452	86.9234	-5.56406	-8.71034	86.848	-6.3512	-23.0619	92.9639	-0.885781	26.612	77.4451	4.46683	26.508	77.556	3.97995	39.6946	90.5773	4.58187
4.83513	70.8498	7.91568	5.33361	70.4057	7.58677	21.245	86.7451	3.15726	-10.0175	73.4531	10.5915	-8.61803	74.614	11.0879	-26.422	90.3944	17.9803	-8.27462	86.5945	-5.58558	-8.38415	86.5216	-6.38941	-22.6761	92.8258	-1.06488	26.3084	77.1116	4.45761	26.2288	77.2008	3.95718	39.3986	90.2745	4.57023
4.42631	70.2718	8.09732	4.95264	69.8028	7.7299	20.7611	86.3689	3.27353	-9.43901	72.8917	10.337	-8.08393	73.9779	10.9312	-26.0768	90.1361	17.763	-7.99604	86.2956	-5.59748	-8.09211	86.2162	-6.37108	-22.2728	92.6825	-1.25068	25.9966	76.7818	4.45011	25.9428	76.8483	3.92117	39.0986	89.9665	4.55798
4.02123	69.7047	8.2724	4.58745	69.2089	7.88567	20.2692	85.9898	3.38605	-8.86842	72.3751	10.1018	-7.58364	73.3423	10.7783	-25.7325	89.8705	17.5487	-7.71519	85.9781	-5.60692	-7.79186	85.9013	-6.34591	-21.8635	92.5373	-1.43947	25.704	76.4568	4.44014	25.6747	76.501	3.9012	38.7786	89.6345	4.55381
3.61108	69.1158	8.44028	4.21195	68.5943	8.03508	19.8093	85.6235	3.49531	-8.3203	71.8968	9.89531	-7.13526	72.711	10.6047	-25.3638	89.5908	17.3359	-7.4304	85.6517	-5.62259	-7.48776	85.5817	-6.32676	-21.458	92.3956	-1.62559	25.433	76.1312	4.42476	25.4327	76.1499	3.87939	38.457	89.3071	4.55379
3.18532	68.5058	8.62118	3.83348	67.9515	8.20561	19.3757	85.2626	3.60813	-7.79271	71.4183	9.6931	-6.7129	72.0821	10.4263	-24.9676	89.2979	17.1284	-7.14415	85.3289	-5.64116	-7.18532	85.2686	-6.32907	-21.0786	92.2638	-1.80014	25.1561	75.8107	4.41198	25.1876	75.8023	3.86149	38.1023	88.9468	4.55961
2.77996	67.9113	8.79319	3.47763	67.3273	8.38174	18.938	84.8986	3.72203	-7.32739	70.9441	9.46326	-6.34919	71.474	10.2032	-24.5775	89.0079	16.9272	-6.8519	85.0075	-5.65786	-6.87729	84.9616	-6.32678	-20.7144	92.1384	-1.96794	24.8796	75.4916	4.39742	24.9703	75.433	3.84234	37.7427	88.5825	4.56984
2.34443	67.2659	8.97048	3.06967	66.6745	8.5971	18.4736	84.513	3.83769	-6.89161	70.4866	9.23668	-5.99233	70.9176	9.97517	-24.207	88.7284	16.7361	-6.54148	84.6243	-5.69123	-6.55087	84.5989	-6.32238	-20.3414	92.0174	-2.14011	24.6219	75.1677	4.39043	24.7585	75.0708	3.82491	37.3714	88.2115	4.58265
1.89465	66.5911	9.17773	2.62995	66.0049	8.82267	18.044	84.1493	3.93767	-6.44302	70.0401	9.00919	-5.63518	70.3705	9.73423	-23.8331	88.4363	16.543	-6.19714	84.1852	-5.72429	-6.19539	84.1842	-6.31344	-19.9471	91.8986	-2.32291	24.3482	74.8353	4.38789	24.5509	74.6848	3.80947	37.0064	87.8466	4.59571
1.41078	65.8725	9.3959	2.16039	65.2928	9.06117	17.6054	83.7721	4.04556	-6.01349	69.585	8.76942	-5.25371	69.8271	9.51262	-23.462	88.1406	16.3529	-5.82202	83.7294	-5.7277	-5.81491	83.7454	-6.30782	-19.5448	91.7825	-2.51023	24.0708	74.5018	4.37514	24.3124	74.3203	3.78671	36.6412	87.4825	4.61001
0.943173	65.1247	9.6398	1.69033	64.5522	9.30157	17.156	83.379	4.16446	-5.59337	69.0893	8.47771	-4.87016	69.2322	9.2716	-23.1345	87.8715	16.1838	-5.42494	83.2402	-5.75032	-5.42093	83.2686	-6.35047	-19.1579	91.6762	-2.69207	23.7686	74.1311	4.35625	24.0375	73.9291	3.75573	36.277	87.1213	4.62483
0.436847	64.2882	9.89818	1.17292	63.7279	9.55183	16.6888	82.9687	4.28937	-5.21253	68.5895	8.15771	-4.51997	68.6398	8.99926	-22.8071	87.5963	16.0148	-5.03296	82.7426	-5.78345	-5.02327	82.7888	-6.39314	-18.7717	91.5705	-2.87403	23.4522	73.7542	4.34277	23.7554	73.5272	3.73668	35.9216	86.7697	4.64181
-0.0848357	63.4362	10.1798	0.622469	62.8896	9.82402	16.2368	82.5799	4.40716	-4.82856	68.0518	7.80929	-4.18012	68.0064	8.7006	-22.4473	87.2939	15.8331	-4.62612	82.1935	-5.81271	-4.61545	82.2554	-6.45885	-18.3769	91.4656	-3.05843	23.1398	73.3672	4.32984	23.4648	73.1251	3.71553	35.5626	86.4163	4.65634
-0.616566	62.562	10.4733	0.0700537	62.0146	10.0886	15.8001	82.2089	4.5203	-4.47611	67.5417	7.46624	-3.87593	67.3968	8.40222	-22.0942	86.9884	15.6619	-4.2153	81.6453	-5.85436	-4.21252	81.7136	-6.50598	-17.9685	91.3579	-3.24358	22.8296	72.9913	4.30787	23.1662	72.7423	3.70365	35.2022	86.0608	4.66957
-1.13155	61.7408	10.747	-0.487105	61.2054	10.3159	15.3528	81.8183	4.63683	-4.13054	67.0274	7.11541	-3.60199	66.7794	8.07926	-21.7536	86.6865	15.5078	-3.79687	81.0457	-5.92392	-3.80644	81.1119	-6.56144	-17.523	91.2308	-3.44427	22.5067	72.6082	4.29032	22.8612	72.3482	3.69464	34.836	85.7	4.68046
-1.63849	60.9355	11.0194	-1.02219	60.4073	10.5488	14.9416	81.453	4.74374	-3.83002	66.5408	6.74168	-3.3033	66.2097	7.76109	-21.3779	86.3655	15.3533	-3.38708	80.4078	-5.99962	-3.40339	80.4725	-6.61891	-17.0716	91.0949	-3.64388	22.1932	72.2242	4.25515	22.5681	71.9472	3.69132	34.4586	85.3289	4.68878
-2.15284	60.0989	11.2837	-1.55425	59.577	10.7786	14.5569	81.1016	4.84724	-3.54156	66.0886	6.38598	-3.03609	65.669	7.44567	-20.9244	85.9817	15.1763	-2.97267	79.7342	-6.07457	-2.99708	79.7915	-6.67717	-16.5926	90.9335	-3.84775	21.8567	71.8266	4.21333	22.2425	71.5333	3.72198	34.0643	84.9402	4.69722
-2.68378	59.2492	11.5425	-2.07544	58.7179	11.0011	14.1383	80.7109	4.96163	-3.25862	65.6815	6.06928	-2.93601	65.1395	7.12415	-20.4802	85.5806	15.0073	-2.55048	79.0234	-6.15911	-2.56892	79.0773	-6.72768	-16.1106	90.7638	-4.04946	21.4773	71.4009	4.16624	21.8706	71.0938	3.71778	33.6523	84.5332	4.7064
-3.21708	58.3972	11.7879	-2.60061	57.8627	11.2314	13.7036	80.2954	5.08303	-2.99853	65.2568	5.72075	-2.84006	64.606	6.77823	-20.0337	85.1723	14.8454	-2.11819	78.3106	-6.22188	-2.14132	78.3545	-6.76319	-15.6329	90.5913	-4.24494	21.0569	70.9517	4.11535	21.4406	70.6425	3.69362	33.2497	84.1355	4.71534
-3.7326	57.5629	12.0299	-3.10512	57.0273	11.4701	13.2604	79.8687	5.20924	-2.82113	64.8654	5.36351	-2.7792	64.1271	6.43861	-19.5514	84.726	14.664	-1.68855	77.5769	-6.30059	-1.71041	77.6155	-6.82001	-15.1548	90.4027	-4.43357	20.6394	70.5052	4.05671	21.0236	70.1811	3.67526	32.8718	83.7638	4.72481
-4.2251	56.7522	12.271	-3.58611	56.2139	11.6965	12.8344	79.4559	5.33278	-2.67174	64.4684	4.98048	-2.71048	63.6449	6.1048	-19.0474	84.2492	14.4771	-1.25149	76.8166	-6.39226	-1.25934	76.8558	-6.86377	-14.6934	90.2052	-4.60766	20.2024	70.027	3.99698	20.5468	69.7321	3.62997	32.4903	83.3841	4.73063
-4.70029	55.9694	12.485	-4.05117	55.4339	11.9091	12.4148	79.0446	5.45703	-2.50237	63.9886	4.54065	-2.60951	63.0749	5.75419	-18.5132	83.7459	14.2862	-0.810623	76.0319	-6.47217	-0.806275	76.0722	-6.88989	-14.2332	89.9991	-4.77689	19.7468	69.5389	3.91702	20.0477	69.2723	3.57913	32.1028	82.9963	4.73413
-5.16561	55.1669	12.6965	-4.51964	54.6426	12.1207	11.9784	78.6038	5.58317	-2.31709	63.5084	4.11636	-2.49418	62.5234	5.39883	-17.9335	83.2097	14.0914	-0.376014	75.2451	-6.54128	-0.356944	75.2915	-6.93684	-13.7921	89.7953	-4.93622	19.2612	69.0513	3.83966	19.5356	68.7946	3.53311	31.7162	82.6079	4.73914
-5.61142	54.3512	12.9038	-4.98329	53.8452	12.3105	11.5597	78.1855	5.70329	-2.15288	63.0736	3.66909	-2.38224	62.0109	5.03565	-17.3419	82.6746	13.8936	0.0529009	74.477	-6.60814	0.0844692	74.5299	-6.99523	-13.3571	89.5868	-5.08911	18.74	68.5618	3.76086	18.9937	68.3069	3.49803	31.3551	82.2474	4.73479
-6.06694	53.5117	13.1061	-5.46747	53.0328	12.4896	11.1038	77.7308	5.82772	-1.98597	62.616	3.25127	-2.25032	61.506	4.6718	-16.7822	82.1588	13.6992	0.490893	73.663	-6.68578	0.530459	73.7186	-7.06276	-12.9359	89.3717	-5.22943	18.2113	68.0403	3.69446	18.4264	67.814	3.46965	30.9867	81.8729	4.72716
-6.50863	52.6562	13.2932	-5.95343	52.2155	12.6411	10.6357	77.2589	5.95139	-1.87714	62.1388	2.8111	-2.00789	61.0136	4.33197	-16.2533	81.6581	13.5026	0.925252	72.8412	-6.76279	0.956205	72.8918	-7.14374	-12.5008	89.1347	-5.3653	17.6346	67.4544	3.6226	17.7969	67.279	3.45967	30.6572	81.5377	4.71441
-6.95555	51.779	13.4599	-6.37383	51.3618	12.904	10.1393	76.7566	6.08509	-1.76104	61.6931	2.38033	-1.77149	60.5316	4.03304	-15.7077	81.1347	13.298	1.36936	71.9685	-6.8368	1.39628	72.015	-7.2063	-12.0646	88.8889	-5.49643	17.0448	66.833	3.57139	17.1509	66.7193	3.45548	30.3262	81.1982	4.6974
-7.38856	50.9137	13.6048	-6.74449	50.4969	13.1394	9.65941	76.2624	6.2212	-1.671	61.2372	1.95597	-1.63908	60.0422	3.69202	-15.1271	80.562	13.0758	1.79323	71.1379	-6.8997	1.81852	71.18	-7.25416	-11.6455	88.6359	-5.61415	16.4167	66.1878	3.4773	16.475	66.1255	3.41865	30.0113	80.8691	4.67755
-7.7583	50.1261	13.7238	-7.06016	49.7077	13.3396	9.19204	75.7782	6.35543	-1.58985	60.7251	1.54581	-1.52159	59.5119	3.33213	-14.5529	79.9988	12.8574	2.19345	70.3402	-6.95092	2.20758	70.3708	-7.29804	-11.2476	88.3752	-5.71668	15.7724	65.5382	3.37333	15.7845	65.5233	3.37691	29.6919	80.5332	4.65764
-8.08281	49.3968	13.8181	-7.36075	48.9909	13.509	8.73382	75.2864	6.49565	-1.49066	60.1822	1.15519	-1.47562	58.9851	2.91849	-13.9745	79.4376	12.6415	2.59298	69.4924	-7.00119	2.59395	69.5102	-7.33455	-10.8522	88.0959	-5.80883	15.125	64.8984	3.28405	15.0892	64.9342	3.33204	29.365	80.1895	4.63771
-8.39835	48.6876	13.8687	-7.67865	48.2991	13.6263	8.28345	74.7468	6.65992	-1.40963	59.7188	0.796406	-1.58448	58.5372	2.43837	-13.3734	78.8558	12.424	2.99559	68.6186	-7.01717	2.98984	68.6247	-7.31366	-10.4551	87.8054	-5.89527	14.4864	64.2946	3.20028	14.4111	64.3719	3.28372	29.0242	79.8272	4.61738
-8.65289	48.0396	13.8747	-7.98671	47.6828	13.6741	7.85276	74.2127	6.81727	-1.28877	59.2922	0.452516	-1.63013	58.0782	2.05242	-12.7378	78.2371	12.2165	3.3784	67.7693	-7.02804	3.3572	67.7616	-7.29989	-10.0574	87.5059	-5.97733	13.8567	63.7151	3.10914	13.7248	63.8521	3.23001	28.6739	79.4515	4.59566
-8.93263	47.3619	13.8554	-8.29073	47.019	13.7011	7.41245	73.6523	6.98236	-1.18337	58.9437	0.0530811	-1.38346	57.7809	1.73466	-12.111	77.6241	12.0134	3.74276	66.9305	-7.02583	3.72438	66.9191	-7.25166	-9.66428	87.1905	-6.04421	13.2195	63.1475	3.01339	13.0061	63.3755	3.14721	28.3328	79.0818	4.57638
-9.22331	46.6812	13.8119	-8.64019	46.3654	13.7013	6.95239	73.0449	7.14908	-0.987279	58.648	-0.360973	-1.1394	57.4128	1.52416	-11.4447	76.9735	11.7797	4.11453	66.084	-6.99896	4.09938	66.0686	-7.2292	-9.29211	86.8665	-6.09519	12.5817	62.5569	2.91467	12.2818	62.8812	3.03297	27.9984	78.7185	4.55958
-9.52286	45.9991	13.7598	-8.98998	45.7029	13.6943	6.5085	72.4469	7.31261	-0.793672	58.3699	-0.78224	-0.884228	57.0174	1.43012	-10.7754	76.3158	11.5399	4.48009	65.2579	-6.93581	4.48454	65.2465	-7.19031	-8.96221	86.5589	-6.12557	11.9583	61.9571	2.80632	11.5524	62.3931	2.92224	27.6728	78.3628	4.54432
-9.83781	45.3128	13.6926	-9.36503	45.0426	13.673	6.05301	71.8341	7.47823	-0.577271	58.135	-1.18323	-0.720411	56.6988	1.2373	-10.1097	75.6305	11.3014	4.86198	64.4191	-6.85552	4.89549	64.416	-7.14959	-8.63917	86.2476	-6.14538	11.3194	61.325	2.70004	10.9072	61.7605	2.79312	27.3535	78.0105	4.53209
-10.1126	44.6412	13.628	-9.72555	44.4129	13.6443	5.59939	71.2091	7.64888	-0.389398	57.8623	-1.59374	-0.635236	56.348	0.996006	-9.5149	74.9954	11.0811	5.2439	63.5955	-6.79111	5.30751	63.605	-7.10977	-8.34579	85.9563	-6.15352	10.6866	60.6723	2.5898	10.2925	61.0738	2.69127	27.0397	77.6604	4.51957
-10.3753	44.002	13.5559	-10.0758	43.8171	13.6098	5.15969	70.5943	7.82185	-0.191527	57.5559	-1.98317	-0.417525	56.0125	0.80683	-8.92961	74.3922	10.8701	5.62552	62.7883	-6.71817	5.70631	62.8055	-7.08334	-8.04408	85.6517	-6.15516	10.1033	59.9913	2.49035	9.6982	60.3858	2.62792	26.7434	77.327	4.50665
-10.6351	43.362	13.4852	-10.4203	43.2231	13.5541	4.75313	70.0133	7.98556	0.023566	57.2574	-2.30421	-0.207956	55.7005	0.664048	-8.36177	73.8029	10.6682	5.99407	61.9783	-6.67386	6.10476	62.0129	-7.05937	-7.73688	85.3402	-6.15264	9.5919	59.2755	2.40821	9.17384	59.6666	2.56538	26.4449	76.9898	4.49343
-10.889	42.7213	13.4139	-10.7586	42.6307	13.496	4.35984	69.4384	8.14664	0.307958	56.9219	-2.55631	-0.027539	55.3591	0.511863	-7.82057	73.2233	10.4777	6.35717	61.1926	-6.62363	6.48722	61.2406	-7.03485	-7.43569	85.0326	-6.14406	9.08036	58.5182	2.35156	8.6266	58.9332	2.47309	26.1458	76.6498	4.48044
-11.1556	42.0575	13.3286	-11.107	42.0108	13.443	3.95728	68.8466	8.31288	0.644927	56.5697	-2.76648	0.142608	55.0185	0.322232	-7.3042	72.668	10.2941	6.71994	60.42	-6.58665	6.8529	60.4732	-7.01701	-7.13592	84.7255	-6.12984	8.58865	57.7455	2.31503	8.08875	58.19	2.41666	25.8579	76.3215	4.46905
-11.4376	41.3801	13.2412	-11.4572	41.3701	13.3852	3.5499	68.2278	8.49882	0.91703	56.2212	-2.9161	0.296239	54.7329	0.156898	-6.81088	72.1154	10.1016	7.08145	59.6421	-6.57694	7.21725	59.701	-7.00281	-6.8075	84.37	-6.11667	8.13488	56.9656	2.29011	7.54516	57.4737	2.35468	25.5808	76.0018	4.45827
-11.7752	40.6927	13.1442	-11.8432	40.7107	13.3042	3.15852	67.6312	8.68671	1.14947	55.8086	-3.11125	0.575843	54.4332	0.0179364	-6.36714	71.5761	9.89204	7.4481	58.8677	-6.56656	7.58553	58.93	-7.00585	-6.44602	83.9642	-6.10709	7.69998	56.2143	2.24279	7.07764	56.7291	2.31336	25.3039	75.6821	4.44794
-12.172	39.9798	13.0285	-12.2805	40.0211	13.2106	2.73905	66.9844	8.89192	1.4097	55.4316	-3.2751	0.849661	54.1171	-0.0816289	-5.95527	71.0564	9.69246	7.85326	58.0366	-6.55627	7.98548	58.0978	-7.00049	-6.06295	83.5294	-6.10394	7.25098	55.5118	2.22867	6.62869	56.0044	2.25565	25.0286	75.3625	4.43715
-12.5836	39.3014	12.8939	-12.7101	39.348	13.1143	2.30436	66.3081	9.11334	1.6873	55.0916	-3.45058	1.06592	53.7731	-0.209395	-5.54337	70.5364	9.49259	8.28211	57.2063	-6.53376	8.41385	57.2695	-6.98198	-5.66562	83.0573	-6.12248	6.76871	54.8363	2.20708	6.07683	55.3635	2.16632	24.7604	75.048	4.4258
-12.9918	38.6788	12.7493	-13.1212	38.7177	13.0228	1.83815	65.59	9.35159	2.05726	54.8019	-3.63036	1.25147	53.4034	-0.38537	-5.13281	70.0094	9.28719	8.70811	56.3816	-6.51424	8.86816	56.4624	-6.96345	-5.27126	82.5763	-6.14732	6.21362	54.2472	2.16636	5.52571	54.7541	2.08835	24.4819	74.721	4.41414
-13.3774	38.1061	12.6128	-13.5511	38.1961	12.8092	1.37631	64.8433	9.59875	2.47321	54.4992	-3.77531	1.5595	53.0684	-0.559054	-4.72735	69.4313	9.0423	9.09922	55.5983	-6.50441	9.29581	55.7024	-6.94898	-4.86301	82.0448	-6.18706	5.70414	53.6237	2.15403	5.05244	54.0921	1.88621	24.2006	74.3914	4.40252
-13.8176	37.519	12.4877	-14.0505	37.6796	12.5889	0.874949	64.0111	9.86609	2.91366	54.1563	-3.88615	1.88308	52.6658	-0.664144	-4.35197	68.8532	8.77108	9.50973	54.8006	-6.47664	9.7284	54.9212	-6.96204	-4.45848	81.5093	-6.23143	5.31014	52.938	2.1748	4.53074	53.4884	1.86996	23.8945	74.0247	4.3878
-14.2938	36.8772	12.3418	-14.5918	37.1131	12.3737	0.353883	63.1551	10.1412	3.42462	53.8534	-4.0548	2.29161	52.2752	-0.679688	-3.97423	68.2403	8.47638	9.93046	54.0004	-6.45648	10.183	54.1475	-6.96836	-4.04371	80.9211	-6.3003	4.96768	52.2031	2.27119	3.98183	52.8887	1.90196	23.5802	73.647	4.37338
-14.8184	36.1958	12.1855	-15.156	36.4876	12.1549	-0.179937	62.2759	10.4246	3.91869	53.5172	-4.19339	2.75516	51.8746	-0.676847	-3.62632	67.6488	8.18844	10.3387	53.2668	-6.4346	10.6359	53.4463	-6.98646	-3.63501	80.2947	-6.37951	4.65061	51.4586	2.37629	3.47376	52.2708	1.94984	23.2641	73.263	4.35922
-15.3889	35.5113	12.0412	-15.7468	35.8402	11.9689	-0.701494	61.4518	10.679	4.32075	53.0675	-4.30452	3.31728	51.4723	-0.686776	-3.29279	67.0519	7.87753	10.7402	52.5809	-6.41087	11.074	52.79	-7.01451	-3.22233	79.6272	-6.463	4.33312	50.7237	2.50186	2.98997	51.6454	2.0111	22.9541	72.8866	4.34262
-15.9901	34.8484	11.917	-16.3358	35.18	11.8313	-1.21314	60.643	10.9323	4.68987	52.5519	-4.40784	3.85871	50.9841	-0.719135	-3.0073	66.4778	7.54116	11.1974	51.8287	-6.39704	11.5659	52.0654	-7.02878	-2.79627	78.9203	-6.54539	4.06625	49.8991	2.6035	2.54875	50.9471	2.09905	22.6332	72.5011	4.32094
-16.5544	34.2248	11.8142	-16.9126	34.5831	11.7015	-1.73177	59.8069	11.1819	5.05101	51.9706	-4.41201	4.12681	50.3059	-0.809882	-2.75966	65.9286	7.21558	11.6768	51.071	-6.38233	12.0602	51.3176	-7.04031	-2.37201	78.2039	-6.62642	3.78331	49.1003	2.7432	2.18659	50.2106	2.24553	22.3142	72.118	4.2985
-17.1105	33.636	11.7221	-17.4694	34.0073	11.5931	-2.25793	58.9545	11.431	5.38222	51.2668	-4.41268	4.4401	49.6243	-1.06951	-2.55757	65.4233	6.91338	12.1619	50.3184	-6.37614	12.553	50.5689	-7.03293	-1.94298	77.4683	-6.70232	3.40415	48.366	2.83655	1.79497	49.502	2.3893	21.9764	71.7163	4.26795
-17.6853	33.0419	11.6303	-18.0561	33.4343	11.4967	-2.78512	58.1004	11.672	5.7817	50.5775	-4.46444	4.86354	49.0126	-1.43208	-2.35917	64.9118	6.58471	12.661	49.5634	-6.37518	13.0544	49.8119	-7.02114	-1.50029	76.7084	-6.77342	2.92206	47.6836	2.94551	1.40562	48.7778	2.57508	21.5938	71.2876	4.2235
-18.2751	32.4584	11.5311	-18.6348	32.8497	11.3904	-3.29555	57.2644	11.9081	6.23187	49.8744	-4.47692	5.28558	48.3761	-1.72202	-2.2065	64.4569	6.25792	13.2058	48.844	-6.3686	13.5468	49.0493	-6.98501	-1.05213	75.9274	-6.84108	2.35655	47.1045	3.04393	0.853105	48.214	2.7314	21.1702	70.836	4.16583
-18.8773	31.9343	11.4183	-19.2015	32.2952	11.2907	-3.78282	56.4506	12.1334	6.70827	49.1774	-4.51376	5.80527	47.7616	-1.92604	-2.05412	64.0019	5.92412	13.7214	48.1347	-6.3488	14.0284	48.3073	-6.93646	-0.6084	75.1478	-6.90951	1.72899	46.5808	3.1609	0.237811	47.6974	2.86287	20.7412	70.3972	4.09731
-19.4662	31.4327	11.3125	-19.7609	31.7671	11.1991	-4.2489	55.6665	12.3454	7.1637	48.5566	-4.74674	6.30781	47.1637	-2.12175	-1.86793	63.48	5.55192	14.1793	47.2941	-6.28086	14.5499	47.4979	-6.87709	-0.180887	74.3824	-6.98179	1.03004	46.1333	3.26676	-0.404568	47.222	2.96168	20.278	69.9445	4.02147
-20.0875	30.973	11.2142	-20.3187	31.2405	11.1299	-4.71458	54.8675	12.5548	7.67195	47.973	-4.99481	6.7438	46.5167	-2.2775	-1.68663	62.9654	5.18218	14.5988	46.3668	-6.1545	15.0996	46.6388	-6.80958	0.260992	73.5727	-7.0563	0.336337	45.7293	3.35448	-1.09441	46.8447	3.08613	19.7934	69.4844	3.94202
-20.783	30.5606	11.1201	-20.897	30.6966	11.0643	-5.17834	54.0656	12.7605	8.19372	47.3697	-5.27352	7.198	45.8587	-2.49714	-1.51334	62.4726	4.82511	15.0096	45.4078	-6.01177	15.6717	45.7679	-6.7435	0.696914	72.754	-7.13168	-0.314445	45.3603	3.45911	-1.69385	46.4534	3.18587	19.2867	69.0195	3.85833
-21.4811	30.1403	11.1031	-21.4903	30.1645	10.9947	-5.65512	53.2416	12.9553	8.66886	46.7471	-5.62458	7.66524	45.1803	-2.71284	-1.33796	61.9816	4.47143	15.4299	44.4365	-5.8622	16.26	44.8883	-6.66351	1.14948	71.8883	-7.20647	-0.926439	44.983	3.53873	-2.18621	45.9924	3.25485	18.7488	68.5486	3.78148
-22.1359	29.649	11.0585	-22.1103	29.6338	10.9265	-6.13866	52.4121	13.1205	9.14202	46.1177	-5.98932	8.14648	44.5062	-2.95558	-1.15381	61.4825	4.11838	15.8756	43.4718	-5.69474	16.848	43.9932	-6.60537	1.57055	71.059	-7.28038	-1.56795	44.6252	3.61596	-2.682	45.5227	3.2939	18.1808	68.0746	3.70926
-22.6983	29.1243	11.0662	-22.7058	29.153	10.8661	-6.62169	51.5606	13.2694	9.57618	45.5175	-6.31018	8.48552	43.8325	-3.2502	-0.973142	61.0084	3.78576	16.3701	42.4159	-5.53208	17.5306	43.0442	-6.51779	1.9636	70.2573	-7.34998	-2.1383	44.1755	3.7044	-3.22618	45.0657	3.31387	17.5511	67.551	3.65324
-23.1751	28.5842	11.1063	-23.2672	28.7204	10.824	-7.09	50.7211	13.3933	9.99106	44.8503	-6.58056	8.91247	43.1678	-3.52813	-0.792785	60.5355	3.45394	16.8841	41.4177	-5.37892	18.1482	42.0958	-6.43678	2.36047	69.4054	-7.41106	-2.66661	43.6215	3.76106	-3.77983	44.5628	3.31294	16.898	67.0056	3.60021
-23.6348	28.0792	11.1506	-23.8044	28.3146	10.7851	-7.49628	49.9586	13.4922	10.3941	44.1263	-6.84995	9.40741	42.4986	-3.75858	-0.597708	60.0354	3.10833	17.476	40.4162	-5.27419	18.7729	41.1062	-6.36873	2.76412	68.5251	-7.4374	-3.25664	43.111	3.80535	-4.25149	43.9918	3.46485	16.2084	66.4299	3.53232
-24.107	27.5946	11.1274	-24.3584	27.9333	10.7428	-7.85596	49.2559	13.5708	10.7545	43.4135	-7.11451	9.84206	41.8225	-3.96209	-0.401158	59.539	2.76675	18.0943	39.3885	-5.1587	19.4111	40.0899	-6.28541	3.15059	67.6688	-7.45676	-3.81395	42.5952	3.8348	-4.69993	43.4075	3.57464	15.5082	65.8435	3.45337
-24.6019	27.1047	11.1028	-24.9492	27.5697	10.6907	-8.21367	48.5783	13.6241	11.101	42.701	-7.4245	10.1837	41.0975	-4.18077	-0.219905	59.1181	2.47315	18.7311	38.3693	-5.02737	20.0488	39.0706	-6.20266	3.53211	66.8287	-7.45138	-4.48065	42.1853	3.77992	-5.24153	42.8986	3.7568	14.8137	65.2603	3.36713
-25.0334	26.6495	11.0732	-25.5552	27.3415	10.644	-8.5306	47.9722	13.638	11.4858	42.0464	-7.77035	10.6109	40.4603	-4.40729	-0.0332114	58.7233	2.21718	19.4409	37.3285	-4.91227	20.7112	38.0098	-6.10674	3.91824	65.977	-7.43554	-5.28226	41.8738	3.69544	-5.75879	42.3204	3.76523	14.1382	64.7015	3.2791
-25.4606	26.2858	11.038	-26.1039	27.1403	10.615	-8.867	47.3329	13.6311	11.8623	41.3895	-8.02432	10.9784	39.8319	-4.70026	0.138849	58.3722	1.98989	20.2063	36.2266	-4.80316	21.4108	36.8766	-6.00989	4.30412	65.1502	-7.39294	-6.19198	41.6499	3.55274	-6.26819	41.7078	3.72068	13.4756	64.1579	3.18857
-25.8543	25.9904	11.0036	-26.5808	26.951	10.5911	-9.2216	46.6917	13.5958	12.2966	40.7597	-8.27068	11.3566	39.1958	-4.93576	0.320802	58.0089	1.75981	20.9938	35.0674	-4.69397	22.1466	35.6941	-5.92128	4.70748	64.3124	-7.33436	-7.23028	41.5614	3.41827	-6.82316	41.1253	3.66781	12.8163	63.6105	3.08893
-26.1908	25.7338	10.9801	-26.9676	26.7531	10.5877	-9.58273	46.0485	13.5504	12.8895	40.2796	-8.5416	11.8093	38.5984	-4.97094	0.500182	57.6619	1.55187	21.7285	33.8707	-4.60791	22.8892	34.5118	-5.84366	5.11174	63.497	-7.2746	-8.15647	41.3638	3.19593	-7.42764	40.5485	3.60182	12.1528	63.0399	2.98173
-26.5357	25.5509	10.9494	-27.3043	26.56	10.5835	-9.95172	45.3958	13.501	13.4659	39.8114	-8.76017	12.1364	38.0529	-5.11085	0.661796	57.3536	1.37576	22.429	32.7209	-4.50919	23.6101	33.3813	-5.78505	5.51059	62.6994	-7.21872	-9.12073	41.1797	3.02297	-8.14823	40.0366	3.50448	11.4955	62.4667	2.8719
-26.9181	25.4431	10.9261	-27.604	26.3482	10.5734	-10.311	44.7772	13.4407	14.0444	39.2941	-8.9743	12.4422	37.5135	-5.25881	0.831828	57.0329	1.19955	23.1188	31.6106	-4.41664	24.3859	32.3377	-5.703	5.90538	61.9076	-7.17015	-10.0228	40.9299	2.81294	-8.89553	39.533	3.3452	10.8212	61.8613	2.75706
-27.3456	25.4451	10.9056	-27.8743	26.1463	10.5636	-10.6588	44.1936	13.3687	14.5641	38.779	-9.10928	12.7198	37.008	-5.36466	1.01883	56.692	1.01967	23.8028	30.4816	-4.33341	25.1321	31.2747	-5.62827	6.28943	61.138	-7.13405	-10.8452	40.5244	2.61592	-9.63125	38.9532	3.19207	10.1432	61.2398	2.64524
-27.6676	25.4001	10.8553	-28.0874	25.9589	10.5589	-11.0082	43.6129	13.2912	15.0282	38.2034	-9.1562	12.9377	36.4685	-5.5566	1.19421	56.3788	0.867459	24.4988	29.3798	-4.2576	25.7383	30.1404	-5.58757	6.66614	60.3774	-7.10833	-11.5309	40.0314	2.41149	-10.3689	38.4474	2.98234	9.48827	60.6104	2.54823
-27.8317	25.1776	10.7695	-28.3056	25.802	10.5543	-11.3579	43.0339	13.2131	15.4202	37.6221	-9.22568	13.2109	35.9046	-5.57508	1.37603	56.0514	0.713209	25.1618	28.2171	-4.18354	26.3986	29.0088	-5.48022	7.04726	59.6134	-7.09234	-12.1422	39.4184	2.20634	-11.0858	37.8959	2.80039	8.85981	59.9821	2.46749
-28.0447	25.0137	10.7122	-28.5529	25.6735	10.5471	-11.7222	42.4371	13.1269	15.8035	37.0739	-9.23683	13.4636	35.3432	-5.61379	1.56346	55.7113	0.563412	25.9433	27.0147	-4.10614	27.086	27.7729	-5.39461	7.43028	58.8486	-7.07736	-12.787	38.754	1.99836	-11.748	37.2067	2.58829	8.22393	59.3134	2.41542
-28.2561	24.8597	10.6809	-28.8254	25.5885	10.5276	-12.0932	41.8295	13.0376	16.1902	36.5028	-9.07538	13.7513	34.7933	-5.69629	1.72657	55.4226	0.450479	26.8897	25.9452	-4.06763	27.7424	26.5205	-5.30133	7.85498	58.0276	-7.06514	-13.4316	38.0696	1.79355	-12.3963	36.4728	2.40805	7.60194	58.629	2.38192
-28.4372	24.688	10.6436	-29.1158	25.5418	10.4887	-12.4975	41.2024	12.9383	16.5571	35.9016	-8.90987	14.1323	34.2704	-5.8444	1.91815	55.0801	0.332976	27.8728	24.983	-4.1056	28.4949	25.4143	-5.28253	8.30005	57.2068	-7.04658	-14.1742	37.4434	1.57746	-13.0946	35.7477	2.20908	6.99981	57.9455	2.35732
-28.5591	24.4761	10.6002	-29.3309	25.4316	10.4047	-12.9444	40.5428	12.8238	16.9274	35.3447	-8.76054	14.5448	33.7994	-5.91943	2.11341	54.731	0.222691	28.862	24.0575	-4.12839	29.2178	24.3093	-5.25707	8.7475	56.3943	-7.03001	-15.0316	36.9169	1.31251	-13.881	35.0512	2.04971	6.42378	57.2711	2.34292
-28.6297	24.2328	10.5014	-29.5479	25.3517	10.3211	-13.3896	39.9032	12.7033	17.3846	34.8752	-8.34219	14.9324	33.3574	-5.9445	2.31088	54.3788	0.114764	29.8709	23.1444	-4.14448	29.9463	23.2059	-5.25451	9.17068	55.6307	-7.01945	-15.951	36.5312	1.03255	-14.7065	34.4363	1.91009	5.87591	56.5996	2.32651
-28.7807	24.1105	10.4181	-29.7893	25.313	10.2464	-13.8128	39.3059	12.5855	17.7564	34.3827	-7.96304	15.1992	32.865	-5.98621	2.5195	54.0096	0.00791083	30.8329	22.1818	-4.1777	30.6888	22.0953	-5.23913	9.61338	54.854	-7.00925	-16.8909	36.0985	0.746442	-15.5717	33.7953	1.78667	5.34908	55.9144	2.31699
-28.9968	24.0547	10.2942	-29.9109	25.1172	10.3562	-14.2113	38.7593	12.4711	18.1552	33.9099	-7.57811	15.4863	32.3786	-5.95197	2.74205	53.6201	-0.102994	31.7361	21.2722	-4.22518	31.3385	21.0128	-5.23193	10.0662	54.0771	-6.99881	-17.8558	35.6901	0.444564	-16.4857	33.2122	1.68823	4.85832	55.2434	2.30247
-29.3223	24.1036	10.1576	-30.0501	24.9311	10.4215	-14.646	38.1923	12.3537	18.5882	33.513	-7.16301	15.7105	31.9036	-5.75148	2.99029	53.1871	-0.224925	32.6378	20.3361	-4.23961	32.1041	19.9919	-5.21838	10.502	53.3631	-6.99243	-18.8314	35.2992	0.123834	-17.4393	32.6862	1.62846	4.37853	54.5831	2.29269
-29.6695	24.1521	10.0346	-30.2201	24.7637	10.4837	-15.1293	37.5798	12.2303	19.0069	33.1599	-6.68964	15.9168	31.4589	-5.47403	3.25251	52.7416	-0.346072	33.4042	19.4153	-4.20595	32.8414	19.0642	-5.20024	10.9303	52.6979	-6.99403	-19.7576	34.7548	-0.165544	-18.4191	32.1949	1.43536	3.92096	53.9428	2.30492
-30.0368	24.1895	9.9922	-30.3944	24.5767	10.5471	-15.6647	36.93	12.0943	19.3835	32.8305	-6.16815	16.094	30.9901	-5.4423	3.5283	52.2723	-0.473086	34.1224	18.3959	-4.17284	33.5819	18.07	-5.16229	11.4092	51.9628	-6.98291	-20.631	34.1151	-0.432336	-19.3296	31.6109	1.21522	3.45598	53.295	2.3428
-30.4178	24.2241	9.94755	-30.5526	24.3562	10.563	-16.235	36.2712	11.9598	19.6448	32.4717	-5.68258	16.2406	30.497	-5.57073	3.82611	51.7517	-0.612791	34.8622	17.3395	-4.16602	34.304	17.0197	-5.11073	11.904	51.2147	-6.97397	-21.4564	33.3844	-0.675769	-20.2549	31.0246	1.01125	2.9953	52.6559	2.39368
-30.7489	24.1955	9.88119	-30.6092	24.0127	10.5906	-16.8206	35.6214	11.837	19.828	32.0864	-5.29519	16.444	30.0668	-5.53236	4.16615	51.1819	-0.772543	35.5325	16.3235	-4.15281	34.9636	16.013	-5.07006	12.4022	50.4693	-6.96832	-22.2838	32.5938	-0.901882	-21.2506	30.4863	0.846378	2.53769	52.0239	2.45541
-31.0188	24.0879	9.83247	-30.6837	23.6805	10.6124	-17.3802	35.0201	11.7273	19.9644	31.6623	-4.93654	16.6803	29.6441	-5.51788	4.52374	50.585	-0.944407	36.1014	15.2824	-4.17915	35.4743	14.9572	-5.08579	12.9114	49.7176	-6.95703	-23.1047	31.8373	-1.12976	-22.249	29.994	0.719915	2.05998	51.3665	2.53385
-31.2529	23.9012	9.81841	-30.8519	23.4157	10.642	-17.9292	34.4486	11.6283	20.0955	31.2166	-4.64138	16.958	29.2307	-5.53616	4.91345	49.9351	-1.15437	36.6607	14.2973	-4.1887	35.8247	13.89	-5.08421	13.4136	48.9624	-6.93398	-23.8656	30.9843	-1.39666	-23.2109	29.4423	0.559877	1.58625	50.7234	2.63037
-31.4636	23.6851	9.91767	-31.0842	23.227	10.6405	-18.5011	33.8719	11.5336	20.2235	30.7834	-4.29441	17.1197	28.7406	-5.58104	5.31429	49.2654	-1.38	37.3827	13.3903	-4.14985	36.1965	12.849	-5.09208	13.9034	48.2265	-6.90583	-24.782	30.3437	-1.60965	-24.1215	28.8173	0.370305	1.10941	50.0941	2.74474
-31.6008	23.3692	10.0668	-31.3481	23.0593	10.641	-19.0808	33.2982	11.4378	20.3399	30.3316	-4.03466	17.3809	28.3041	-5.55578	5.71548	48.5946	-1.60708	38.1771	12.4812	-4.10272	36.5438	11.7844	-5.11028	14.4313	47.4214	-6.86068	-25.6518	29.6969	-1.80153	-24.9573	28.1605	0.204289	0.619903	49.4578	2.88332
-31.7034	22.9863	10.2033	-31.6882	22.9459	10.6444	-19.6439	32.7506	11.3456	20.4829	29.8909	-3.84537	17.6376	27.881	-5.43362	6.1212	47.92	-1.83607	38.969	11.5062	-4.11402	36.8334	10.6611	-5.1599	14.9877	46.5673	-6.79754	-26.5667	29.0378	-2.00909	-25.8369	27.4797	0.0666781	0.144081	48.8488	3.03271
-31.7605	22.5431	10.3009	-32.0828	22.8795	10.6323	-20.1999	32.2293	11.2617	20.645	29.4401	-3.73776	17.9224	27.4764	-5.28014	6.51224	47.2642	-2.05774	39.728	10.4799	-4.07181	37.2206	9.57632	-5.1908	15.5513	45.6922	-6.72327	-27.5279	28.4023	-2.14448	-26.7384	26.7954	-0.0420959	-0.338152	48.2459	3.19009
-31.9664	22.256	10.3608	-32.5583	22.8926	10.5707	-20.7601	31.7197	11.1869	20.7994	28.9773	-3.61446	18.1928	27.0766	-5.05251	6.90143	46.6109	-2.27848	40.2814	9.33636	-4.03311	37.7837	8.52831	-5.19078	16.1208	44.8025	-6.63236	-28.542	27.8068	-2.27403	-27.6408	26.083	-0.14795	-0.812108	47.6608	3.35021
-32.3535	22.1649	10.4607	-32.8103	22.66	10.5235	-21.3433	31.1936	11.1124	20.975	28.5304	-3.49136	18.4414	26.6559	-4.95913	7.30851	45.9265	-2.50344	40.7516	8.19259	-4.02594	38.2491	7.49813	-5.30177	16.696	43.9035	-6.54256	-29.4864	27.1489	-2.40737	-28.5363	25.381	-0.254664	-1.26796	47.1031	3.50769
-32.7398	22.0643	10.5329	-32.9388	22.2884	10.3905	-21.9381	30.6732	11.0454	21.1355	28.0704	-3.37365	18.7464	26.279	-4.82759	7.72706	45.2237	-2.73258	41.1017	7.09447	-4.04021	38.7318	6.54304	-5.39451	17.315	42.9166	-6.44489	-30.3583	26.5104	-2.52811	-29.4471	24.8201	-0.372971	-1.70589	46.5842	3.65027
-33.1667	22.0013	10.5833	-33.1351	21.9807	10.3622	-22.5502	30.1457	10.9818	21.3002	27.5531	-3.27162	19.0834	25.8647	-4.70629	8.14981	44.5124	-2.96815	41.2848	6.00713	-4.06496	39.3001	5.61388	-5.50461	17.9111	41.9588	-6.34132	-31.1454	25.7717	-2.70428	-30.3394	24.2401	-0.542341	-2.14032	46.0758	3.77814
-33.669	21.9728	10.5753	-33.3406	21.6353	10.3398	-23.1316	29.6575	10.9275	21.4937	27.0239	-3.05181	19.422	25.3932	-4.61462	8.54645	43.851	-3.19659	41.4599	4.907	-4.05236	39.5328	4.5818	-5.51845	18.5213	40.9631	-6.25342	-31.8189	24.9022	-2.85553	-31.1989	23.6172	-0.681119	-2.58607	45.5587	3.89632
-34.0918	21.8435	10.5885	-33.6257	21.3612	10.3552	-23.676	29.2133	10.8884	21.6686	26.4947	-2.72192	19.6975	24.8702	-4.51717	8.96038	43.1634	-3.42917	41.6187	3.83043	-4.0723	39.7084	3.54867	-5.54014	19.1425	39.9374	-6.16128	-32.4316	23.973	-3.00081	-32.0836	23.0255	-0.785613	-3.04906	45.0177	3.99619
-34.5514	21.7744	10.5926	-33.8661	21.0595	10.3692	-24.1956	28.7908	10.8594	21.8685	25.8802	-2.57388	20.0037	24.3017	-4.41942	9.38913	42.4561	-3.66424	41.7256	2.68819	-4.08489	39.8417	2.45224	-5.5432	19.7661	38.9101	-6.06631	-33.1947	23.0601	-3.12061	-33.0625	22.378	-0.89566	-3.55165	44.4445	4.07229
-34.9084	21.6162	10.6051	-34.0288	20.6958	10.3855	-24.7143	28.3705	10.8314	22.1554	25.2467	-2.52461	20.3197	23.6905	-4.23983	9.80255	41.7758	-3.89249	41.8681	1.57969	-4.08284	39.9586	1.38518	-5.56453	20.4197	37.842	-5.97223	-33.9858	22.2563	-3.21441	-34.0008	21.7456	-0.947578	-4.06848	43.8711	4.12335
-35.1868	21.3789	10.5838	-34.3525	20.519	10.2475	-25.247	27.9392	10.8021	22.4342	24.5959	-2.57878	20.5243	22.9908	-4.13627	10.211	41.0931	-4.11744	42.0477	0.469747	-4.1202	40.0782	0.304288	-5.61447	21.1165	36.7049	-5.88454	-34.8017	21.4566	-3.30132	-34.7692	20.9287	-1.13648	-4.58362	43.3158	4.14715
-35.3884	21.0515	10.5831	-34.6816	20.3416	10.1495	-25.7324	27.5619	10.7782	22.6732	23.8602	-2.70368	21.0751	22.5097	-3.96481	10.6027	40.4316	-4.33246	42.1841	-0.621912	-4.2216	40.0718	-0.765097	-5.6658	21.8524	35.5209	-5.79861	-35.6256	20.6465	-3.36317	-35.5604	20.1233	-1.30907	-5.10145	42.7602	4.15307
-35.662	20.7697	10.6331	-35.0096	20.141	10.0525	-26.1738	27.2263	10.7605	22.9705	23.0523	-2.93127	21.5927	21.8723	-4.11539	10.9815	39.7825	-4.53566	42.3282	-1.73344	-4.29743	40.0551	-1.85235	-5.73058	22.5869	34.3323	-5.71666	-36.4842	19.9187	-3.43613	-36.2795	19.2904	-1.52167	-5.63978	42.187	4.135
-35.9057	20.47	10.6695	-35.3483	19.9712	9.93777	-26.5656	26.9278	10.7563	23.2716	22.211	-3.20966	22.1524	21.2605	-4.04392	11.3614	39.1369	-4.73154	42.4568	-2.82955	-4.38493	40.0026	-2.92488	-5.83207	23.2932	33.1918	-5.64789	-37.3364	19.1489	-3.51345	-37.1258	18.5505	-1.69353	-6.1935	41.6031	4.08199
-36.1117	20.1469	10.7228	-35.7167	19.8437	9.87515	-26.9041	26.6691	10.7564	23.6566	21.4396	-3.46887	22.7436	20.674	-3.81246	11.7268	38.5329	-4.91402	42.5023	-3.95138	-4.46083	39.9813	-4.00918	-5.94006	23.9825	32.0901	-5.58676	-38.2796	18.4571	-3.50175	-37.9513	17.7798	-1.81863	-6.75803	41.0163	4.01737
-36.4246	19.887	10.7603	-36.0205	19.6051	9.78998	-27.2097	26.4351	10.7561	24.1637	20.6963	-3.471	23.3322	19.9907	-3.7508	12.0472	37.9895	-5.07058	42.4944	-5.09733	-4.54459	39.996	-5.12573	-6.0325	24.68	30.9884	-5.52693	-39.2259	17.766	-3.49992	-38.7378	16.9719	-1.99839	-7.35183	40.4181	3.93948
-36.7944	19.6806	10.7771	-36.3267	19.3668	9.69939	-27.5019	26.2119	10.755	24.6946	19.9381	-3.5544	23.9307	19.28	-3.70992	12.3598	37.4554	-5.2144	42.5105	-6.23608	-4.58505	40.1571	-6.2374	-6.07456	25.3735	29.9047	-5.47432	-40.126	16.9595	-3.55012	-39.5734	16.1454	-2.20909	-7.99825	39.8133	3.83452
-37.2223	19.5555	10.7588	-36.5808	19.0991	9.61359	-27.7712	26.0077	10.7514	25.1849	19.1878	-3.6125	24.4753	18.5615	-3.63971	12.6476	36.9566	-5.3136	42.4701	-7.42229	-4.65561	40.4529	-7.40131	-6.15771	26.1113	28.8163	-5.43462	-40.9759	16.1	-3.60956	-40.4418	15.3435	-2.39319	-8.67372	39.2013	3.71114
-37.6794	19.438	10.6217	-36.7925	18.7512	9.55281	-27.9975	25.8369	10.747	25.6485	18.3812	-3.68406	25.1053	17.8896	-3.64656	12.9428	36.4471	-5.38926	42.2714	-8.64607	-4.75761	40.4615	-8.61748	-6.16782	26.9098	27.6513	-5.3972	-41.7339	15.0895	-3.674	-41.3074	14.4708	-2.55003	-9.39641	38.5837	3.57047
-38.126	19.3001	10.4131	-36.9594	18.3385	9.47748	-28.2109	25.6747	10.7447	26.2088	17.5967	-3.72056	25.8174	17.2301	-3.61225	13.252	35.9145	-5.45855	41.9862	-9.88594	-4.85251	40.4702	-9.8559	-6.15973	27.7126	26.4987	-5.3756	-42.5299	14.1062	-3.79363	-42.1696	13.5772	-2.73703	-10.1001	37.9995	3.41287
-38.5552	19.1528	10.1939	-37.1266	17.9298	9.41619	-28.428	25.5092	10.7421	26.8311	16.8433	-3.72382	26.5514	16.5765	-3.68556	13.5571	35.3872	-5.51587	41.6995	-11.0901	-4.88774	40.5365	-11.0612	-6.18158	28.48	25.4036	-5.36827	-43.3436	13.1922	-3.88729	-42.9336	12.6512	-2.92422	-10.8166	37.4199	3.24612
-38.9194	18.934	9.99691	-37.2502	17.4683	9.39515	-28.6378	25.3461	10.7403	27.4618	16.0696	-3.74397	27.2546	15.871	-3.75222	13.868	34.8496	-5.56633	41.5199	-12.2817	-4.97599	40.5112	-12.2552	-6.20964	29.2383	24.3239	-5.36832	-44.1632	12.3625	-3.97339	-43.6687	11.7903	-3.14517	-11.5805	36.8366	3.06626
-39.2041	18.601	9.84989	-37.2975	16.903	9.41792	-28.8368	25.1882	10.7382	28.1016	15.3353	-3.78808	27.9435	15.186	-3.84437	14.1924	34.2888	-5.61316	41.5263	-13.4632	-5.06292	40.4255	-13.4385	-6.24041	29.998	23.2429	-5.38048	-44.8965	11.4353	-4.12017	-44.3377	10.8409	-3.37074	-12.3539	36.2608	2.87643
-39.5601	18.2785	9.71072	-37.6416	16.5521	9.44752	-29.0193	25.0413	10.7359	28.7178	14.5429	-3.83001	28.6381	14.4708	-3.8989	14.5012	33.7592	-5.64729	41.5551	-14.6223	-5.10226	40.3505	-14.6003	-6.24493	30.7534	22.1417	-5.38866	-45.6469	10.4982	-4.26417	-45	9.87692	-3.66475	-13.1542	35.6684	2.6778
-39.9268	17.8858	9.58258	-38.1383	16.2598	9.54698	-29.1871	24.9043	10.7333	29.3573	13.7814	-3.72587	29.3103	13.7645	-3.9879	14.7914	33.2655	-5.66848	41.5641	-15.8083	-5.12772	40.2295	-15.7899	-6.24759	31.4733	21.1065	-5.40296	-46.3013	9.47955	-4.38628	-45.672	8.91654	-3.9253	-13.9922	35.0607	2.46569
-40.2712	17.4321	9.47106	-38.5373	15.8847	9.5145	-29.3453	24.7726	10.73	30.0385	13.1574	-3.72079	29.9221	13.0919	-4.13676	15.0726	32.7876	-5.67769	41.574	-17.012	-5.16007	40.0103	-16.9969	-6.24386	32.1869	20.0495	-5.4205	-46.9585	8.47098	-4.45719	-46.3358	7.93399	-3.96275	-14.8178	34.4733	2.25498
-40.4324	16.8003	9.37038	-38.9764	15.5259	9.48293	-29.5072	24.6361	10.7258	30.6479	12.5694	-3.91116	30.5194	12.4787	-4.2067	15.3551	32.3055	-5.67947	41.5511	-18.2589	-5.20472	39.9961	-18.2485	-6.27754	32.8415	19.0671	-5.4275	-47.7118	7.49547	-4.54676	-46.9518	6.91047	-4.134	-15.6869	33.8748	2.0398
-40.7084	16.2005	9.28178	-39.5119	15.1867	9.3971	-29.674	24.49	10.7209	31.2686	12.0337	-4.17222	31.1417	11.9217	-4.30783	15.6168	31.8525	-5.66811	41.5176	-19.5289	-5.2303	40.0605	-19.5237	-6.30555	33.501	18.0226	-5.43803	-48.4359	6.4898	-4.66069	-47.569	5.89369	-4.35407	-16.568	33.2858	1.83156
-40.989	15.5743	9.15391	-39.9383	14.7163	9.27252	-29.8493	24.3355	10.7163	31.8719	11.5219	-4.45697	31.7535	11.3971	-4.47066	15.8642	31.4182	-5.64747	41.4634	-20.7344	-5.26534	40.1447	-20.7336	-6.33985	34.1628	16.9401	-5.45429	-48.9479	5.36792	-4.75036	-48.1403	4.87443	-4.60124	-17.4513	32.7032	1.63252
-41.4597	15.0758	9.04172	-40.3971	14.2497	9.1214	-30.0383	24.169	10.7114	32.5183	11.0209	-4.52548	32.4525	10.9713	-4.62547	16.1108	30.9855	-5.61568	41.3901	-21.952	-5.30795	40.1799	-21.9552	-6.34463	34.7693	15.9079	-5.46661	-49.3918	4.19137	-4.9068	-48.7015	3.82046	-4.93575	-18.3598	32.1041	1.43658
-42.032	14.5422	8.91924	-40.8378	13.6926	8.97234	-30.2359	23.9944	10.7062	33.1488	10.4752	-4.54809	33.2491	10.6195	-4.70801	16.3555	30.5637	-5.57387	41.2714	-23.1515	-5.29424	40.1831	-23.1573	-6.34553	35.3223	14.8796	-5.47595	-49.906	3.05854	-5.02287	-49.4239	2.82857	-5.14832	-19.2702	31.5098	1.24801
-42.5468	13.9731	8.74367	-41.2665	13.1144	8.84171	-30.4371	23.8153	10.7001	33.809	9.98448	-4.548	33.7219	9.99908	-5.01881	16.5963	30.1568	-5.52834	41.1376	-24.3691	-5.24205	40.2062	-24.3776	-6.33851	35.823	13.8915	-5.48016	-50.4157	1.97414	-5.11348	-50.0374	1.82807	-5.40627	-20.1914	30.9109	1.06354
-42.92	13.1403	8.48885	-41.7082	12.3528	8.66479	-30.6431	23.6317	10.6935	34.4042	9.56213	-4.60312	34.2471	9.51102	-5.10978	16.8405	29.7452	-5.47126	41.0483	-25.5993	-5.21463	40.1867	-25.61	-6.32188	36.3012	12.8995	-5.48377	-50.8164	0.875127	-5.21452	-50.5581	0.79619	-5.53831	-21.1357	30.2968	0.885186
-43.2515	12.2528	8.20655	-42.0769	11.5234	8.47175	-30.8676	23.4314	10.6847	35.0121	9.16816	-4.51699	34.7534	9.04098	-5.15891	17.0856	29.3273	-5.4033	41.0179	-26.7995	-5.17571	40.1514	-26.8127	-6.2847	36.7577	11.879	-5.49065	-51.181	-0.223821	-5.32565	-50.9383	-0.289733	-5.62619	-22.0631	29.7054	0.718665
-43.535	11.3645	7.93123	-42.4652	10.7165	8.26273	-31.0905	23.2322	10.6753	35.6447	8.81651	-4.40429	35.2412	8.59369	-5.26745	17.3302	28.9078	-5.33145	41.0216	-27.9721	-5.17958	40.0871	-27.9883	-6.26882	37.1976	10.8094	-5.49852	-51.3483	-1.38377	-5.50296	-51.2703	-1.39565	-5.67589	-22.9949	29.1095	0.555844
-43.8037	10.4177	7.62622	-42.9002	9.86925	8.03674	-31.3198	23.0267	10.6651	36.1901	8.44854	-4.53802	35.6836	8.14501	-5.43897	17.5805	28.478	-5.25373	41.0335	-29.1128	-5.1947	39.9924	-29.1326	-6.25574	37.618	9.72472	-5.50792	-51.4189	-2.48947	-5.64201	-51.4724	-2.46592	-5.75481	-23.9229	28.5091	0.396199
-44.0824	9.41281	7.33644	-43.3354	8.95102	7.82092	-31.5629	22.807	10.6536	36.661	8.04327	-4.6749	36.1203	7.71156	-5.50924	17.8329	28.0486	-5.17182	41.0122	-30.2023	-5.23136	39.8594	-30.2258	-6.24963	38.016	8.60896	-5.51865	-51.3097	-3.61684	-5.7816	-51.532	-3.56314	-5.78723	-24.8033	27.9247	0.243037
-44.3259	8.38155	7.06479	-43.7425	7.99182	7.61598	-31.8117	22.5809	10.641	37.1656	7.55535	-4.93856	36.6182	7.21002	-5.62752	18.0929	27.6189	-5.08565	40.9998	-31.2459	-5.24045	39.7141	-31.2738	-6.19726	38.3457	7.52907	-5.53631	-51.0247	-4.78639	-5.95714	-51.6602	-4.66636	-5.83148	-25.7125	27.2997	0.0814196
-44.6029	7.32768	6.76916	-44.1939	7.00693	7.3913	-32.0653	22.3497	10.6282	37.6352	7.08056	-5.23174	37.0988	6.71509	-5.70128	18.3581	27.1897	-4.99851	41.0224	-32.3046	-5.27939	39.8169	-32.3321	-6.20228	38.6115	6.51648	-5.55266	-50.7473	-5.89223	-6.04899	-51.8417	-5.71492	-5.87728	-26.6184	26.64	-0.0809448
-44.9793	6.31555	6.5192	-44.682	6.04966	7.13581	-32.3184	22.1182	10.6157	38.064	6.56578	-5.52415	37.5129	6.1675	-5.80953	18.6166	26.7745	-4.91378	41.0814	-33.3481	-5.32924	39.9195	-33.3733	-6.21142	38.8177	5.51385	-5.56911	-50.511	-6.95545	-6.1187	-52.01	-6.75859	-5.91724	-27.5323	25.9625	-0.246445
-45.4367	5.22339	6.30043	-45.1552	4.98975	6.83882	-32.5756	21.8822	10.6032	38.4535	6.0353	-5.78862	37.9175	5.63863	-5.90586	18.8763	26.3608	-4.83223	41.14	-34.4222	-5.3626	39.9441	-34.4465	-6.20387	39.0124	4.48858	-5.58443	-50.2991	-7.98321	-6.26603	-52.2176	-7.78345	-5.9662	-28.4331	25.2846	-0.41174
-45.9263	4.15287	6.07536	-45.6013	3.93253	6.53416	-32.8355	21.6428	10.59	38.8924	5.53045	-5.97543	38.3407	5.1208	-5.98572	19.1646	25.909	-4.75182	41.1059	-35.5089	-5.37229	39.9619	-35.5303	-6.21842	39.1965	3.46729	-5.59965	-50.0901	-9.07244	-6.51707	-52.3829	-8.8895	-6.01593	-29.2653	24.6356	-0.572501
-46.3582	3.05434	5.79748	-46.0747	2.86395	6.22507	-33.1179	21.3801	10.573	39.3664	5.00531	-6.17315	38.7916	4.54313	-5.90504	19.4819	25.4233	-4.66874	41.0671	-36.5855	-5.36436	39.9612	-36.6035	-6.1715	39.36	2.38588	-5.62027	-50.0263	-10.1748	-6.65269	-52.6195	-10.0084	-6.06829	-30.0946	23.9789	-0.7321
-46.5992	1.87209	5.51878	-46.4532	1.73076	5.93893	-33.4064	21.1117	10.5539	39.8649	4.52598	-6.35669	39.2352	4.00258	-5.88132	19.8062	24.9323	-4.58394	41.0593	-37.6771	-5.38	39.9519	-37.6921	-6.1947	39.4911	1.33086	-5.64253	-50.0813	-11.3109	-6.74041	-52.8345	-11.163	-6.05453	-30.918	23.3204	-0.887126
-46.6978	0.682832	5.21377	-46.6033	0.558397	5.64379	-33.684	20.852	10.5342	40.4076	4.04399	-6.66957	39.6458	3.42036	-6.05061	20.1661	24.4004	-4.49654	41.1013	-38.7383	-5.4153	39.893	-38.7514	-6.24157	39.6092	0.256838	-5.67073	-50.2485	-12.51	-6.84584	-53.0335	-12.3816	-6.07976	-31.7273	22.6571	-1.04511
-46.7364	-0.507459	4.91781	-46.7312	-0.61386	5.37961	-33.9509	20.6018	10.5142	40.8254	3.42043	-6.94982	40.0914	2.8001	-6.13364	20.5605	23.8342	-4.40704	41.1432	-39.7461	-5.47072	39.888	-39.7562	-6.2815	39.7087	-0.796489	-5.70001	-50.4567	-13.7787	-6.94657	-53.225	-13.6653	-6.26004	-32.6097	21.9216	-1.22283
-46.8847	-1.66738	4.68497	-46.8729	-1.76365	5.10275	-34.2168	20.3519	10.4926	41.2364	2.7882	-7.24283	40.5166	2.17285	-6.28595	20.9525	23.2781	-4.31993	41.1635	-40.6873	-5.54121	39.8656	-40.6957	-6.30308	39.8044	-1.87075	-5.73472	-50.5864	-15.0666	-7.07523	-53.3163	-14.9813	-6.31028	-33.4423	21.2057	-1.39244
-46.8893	-2.83183	4.42981	-46.9039	-2.93782	4.92262	-34.4848	20.1014	10.4685	41.5608	2.0355	-7.65487	40.9342	1.45642	-6.47607	21.3743	22.7044	-4.24087	41.1863	-41.617	-5.63222	39.8079	-41.6244	-6.31147	39.8726	-2.93472	-5.77766	-50.5631	-16.3748	-7.06862	-53.2906	-16.3144	-6.30326	-34.2772	20.4707	-1.56127
-46.8182	-3.97623	4.21369	-47.1249	-4.04458	4.77288	-34.7638	19.8401	10.4424	41.8774	1.30359	-7.97205	41.3202	0.762241	-6.67268	21.8611	22.0762	-4.17966	41.1886	-42.5365	-5.71343	39.7523	-42.5438	-6.30328	39.9252	-4.01616	-5.81736	-50.4302	-17.6181	-7.0649	-53.2122	-17.5792	-6.2515	-35.1119	19.72	-1.72922
-46.6959	-5.12233	3.96481	-47.4116	-5.15398	4.65378	-35.0312	19.5864	10.4158	42.1279	0.589722	-8.32598	41.6595	0.0835182	-6.87025	22.3745	21.4331	-4.13446	41.1641	-43.4158	-5.75528	39.7305	-43.4219	-6.29811	39.9705	-5.13251	-5.85844	-50.258	-18.8182	-6.98073	-53.1356	-18.7966	-6.19696	-35.9227	18.981	-1.89022
-46.594	-6.22533	3.75932	-47.6987	-6.22792	4.50602	-35.2863	19.3404	10.3864	42.4408	-0.0928374	-8.52911	42.029	-0.566747	-7.01764	22.8963	20.7878	-4.10015	41.1498	-44.2933	-5.80345	39.7274	-44.2983	-6.27753	39.9986	-6.24658	-5.89477	-50.0917	-20.0037	-7.02775	-53.0534	-19.991	-6.12367	-36.7447	18.2171	-2.04877
-46.5871	-7.27623	3.55931	-48.0369	-7.28331	4.39813	-35.5611	19.0697	10.352	42.6535	-0.77993	-8.75334	42.3534	-1.19608	-7.2045	23.4676	20.0965	-4.07769	41.1414	-45.145	-5.89376	39.7087	-45.1488	-6.27116	40.0149	-7.41249	-5.93103	-49.9235	-21.1769	-7.12895	-52.9588	-21.1693	-6.11779	-37.5607	17.4478	-2.20225
-46.6335	-8.20041	3.35831	-48.0786	-8.2554	4.27831	-35.836	18.7953	10.3166	42.8905	-1.46234	-8.94423	42.644	-1.83686	-7.41441	24.0674	19.3948	-4.06798	41.1144	-45.9704	-5.99113	39.7023	-45.9713	-6.27978	40.0224	-8.62413	-5.96692	-49.8251	-22.4177	-7.20046	-52.9184	-22.4127	-6.14661	-38.3707	16.6646	-2.35664
-46.7747	-9.18213	3.17525	-48.1232	-9.27728	4.11114	-36.0975	18.528	10.2792	43.1245	-2.11191	-9.30365	42.9601	-2.47469	-7.53891	24.6529	18.7227	-4.06876	41.0705	-46.7311	-6.10094	39.7115	-46.7297	-6.30008	40.0215	-9.85889	-5.99301	-49.8238	-23.6651	-7.21848	-52.9403	-23.6621	-6.21198	-39.2084	15.8373	-2.51437
-46.9711	-10.1915	2.94163	-48.0779	-10.3325	3.98658	-36.3758	18.2402	10.2339	43.3279	-2.81954	-9.65635	43.2605	-3.1559	-7.7222	25.2592	18.0404	-4.07896	41.0443	-47.4787	-6.15835	39.7091	-47.4743	-6.31733	40.0165	-11.0616	-6.01532	-49.8998	-24.946	-7.1859	-53.0011	-24.9427	-6.32244	-40.0435	15.0055	-2.67491
-47.058	-11.1119	2.76076	-48.0353	-11.2692	3.82734	-36.6659	17.9389	10.1838	43.5313	-3.52752	-9.99068	43.5362	-3.84644	-7.91201	25.9059	17.3347	-4.10569	41.0553	-48.2332	-6.20615	39.6879	-48.2264	-6.33582	40.0085	-12.2546	-6.03486	-49.9944	-26.2433	-7.16015	-53.064	-26.2421	-6.32013	-40.8953	14.1311	-2.8414
-47.0575	-11.9754	2.6036	-47.9385	-12.1415	3.65633	-36.9526	17.6397	10.1327	43.7654	-4.19532	-10.3039	43.7797	-4.52453	-8.11487	26.5698	16.6236	-4.14388	41.0919	-48.9733	-6.23547	39.6419	-48.9656	-6.34575	39.9987	-13.438	-6.0533	-50.2035	-27.4885	-7.07999	-53.1552	-27.4874	-6.2611	-41.7445	13.2327	-3.00963
-47.0036	-12.8451	2.44147	-47.7359	-13.0171	3.46866	-37.2405	17.3357	10.0795	43.9828	-4.83578	-10.4943	43.9847	-5.16823	-8.27128	27.2543	15.9067	-4.19891	41.1128	-49.6859	-6.2786	39.5913	-49.677	-6.35926	39.9898	-14.5999	-6.06874	-50.5661	-28.7338	-6.93962	-53.156	-28.7328	-6.11419	-42.5463	12.3482	-3.16849
-46.9144	-13.6748	2.32258	-47.4242	-13.8465	3.28341	-37.5425	17.0132	10.0204	44.2242	-5.53358	-10.5807	44.1869	-5.85295	-8.45541	27.9307	15.2128	-4.26241	41.0969	-50.3138	-6.29804	39.568	-50.3058	-6.39616	39.9817	-15.79	-6.08179	-50.9096	-29.9747	-6.86082	-53.2075	-29.9742	-5.96632	-43.2976	11.5007	-3.32015
-46.7739	-14.5623	2.20638	-47.2135	-14.7393	3.16379	-37.873	16.6589	9.95285	44.4062	-6.18191	-10.624	44.3481	-6.48169	-8.6219	28.6277	14.5059	-4.33435	41.0243	-50.9131	-6.30989	39.5485	-50.9062	-6.42169	39.9755	-16.998	-6.09164	-51.1805	-31.2239	-6.84919	-53.1837	-31.221	-5.82713	-44.0458	10.615	-3.47554
-46.543	-15.3476	2.04416	-47.0584	-15.5478	3.11116	-38.2315	16.2723	9.86266	44.6655	-6.84705	-10.5914	44.506	-7.13633	-8.75355	29.3138	13.8171	-4.40698	40.9452	-51.4661	-6.34746	39.5313	-51.4594	-6.45039	39.9711	-18.2493	-6.09944	-51.2804	-32.5102	-6.78251	-53.1594	-32.5053	-5.82488	-44.7916	9.70271	-3.6289
-46.3428	-16.1883	1.91656	-46.9524	-16.3854	2.94866	-38.5968	15.8761	9.76683	44.8999	-7.51528	-10.6369	44.6303	-7.79963	-8.93233	29.965	13.1818	-4.48371	40.9223	-51.9941	-6.36721	39.5463	-51.988	-6.4607	39.9685	-19.5241	-6.10675	-51.2298	-33.7585	-6.67511	-53.16	-33.7539	-5.81283	-45.5263	8.77954	-3.77691
-46.2718	-17.0358	1.81145	-46.9115	-17.2206	2.77973	-38.9571	15.465	9.66401	45.083	-8.1262	-10.7812	44.6724	-8.39713	-9.25866	30.58	12.5976	-4.56895	40.9249	-52.5041	-6.45212	39.5945	-52.4984	-6.51888	39.9664	-20.7333	-6.10798	-51.174	-34.9511	-6.73611	-53.1401	-34.9485	-5.84128	-46.2399	7.85658	-3.92159
-46.2487	-17.8002	1.66728	-46.9276	-17.9764	2.59528	-39.3382	15.0058	9.55123	45.3034	-8.74895	-10.946	44.6386	-9.02309	-9.58407	31.1843	12.0291	-4.65971	40.9592	-52.9956	-6.61202	39.6419	-52.9899	-6.48688	39.9678	-21.9544	-6.10522	-51.1187	-36.1174	-6.84456	-53.144	-36.1215	-5.88735	-46.9405	6.89356	-4.0689
-46.2866	-18.5574	1.53561	-47.1832	-18.729	2.42298	-39.7352	14.5165	9.43298	45.4152	-9.35233	-11.1699	44.6297	-9.62691	-9.86263	31.7776	11.4796	-4.76125	40.7783	-53.4818	-6.75487	39.7269	-53.4771	-6.44198	39.9667	-23.1562	-6.09776	-51.0332	-37.2224	-6.96046	-53.1542	-37.237	-6.02645	-47.6114	5.90187	-4.20539
-46.3521	-19.3839	1.37415	-47.3942	-19.554	2.22725	-40.1374	14.0058	9.30769	45.6082	-9.92037	-11.311	44.6283	-10.1808	-10.1647	32.3683	10.9345	-4.87819	40.7855	-53.942	-6.84254	39.7394	-53.9377	-6.38452	39.9682	-24.3757	-6.09154	-50.976	-38.311	-7.00311	-53.047	-38.3352	-6.01117	-48.2233	4.89107	-4.32195
-46.4303	-20.1612	1.19467	-47.4262	-20.337	2.06231	-40.5513	13.4436	9.16449	45.7711	-10.5973	-11.4289	44.6484	-10.8373	-10.4401	32.9663	10.381	-5.00082	40.7993	-54.3957	-6.89612	39.6795	-54.3913	-6.34399	39.9688	-25.6078	-6.08349	-50.9527	-39.3749	-6.98406	-53.0758	-39.4075	-5.97234	-48.8234	3.83376	-4.43769
-46.6048	-20.8831	0.986807	-47.3456	-21.0565	1.84097	-40.9582	12.8702	9.01309	45.9133	-11.2917	-11.5015	44.7047	-11.5556	-10.351	33.5489	9.83844	-5.12851	40.8209	-54.8361	-6.90921	39.6192	-54.8318	-6.31882	39.9677	-26.8104	-6.06743	-51.0957	-40.4423	-7.08031	-53.1286	-40.4772	-5.9373	-49.3851	2.74846	-4.5482
-46.8521	-21.6541	0.75635	-47.231	-21.8307	1.62953	-41.4087	12.1266	8.83178	45.9667	-11.9971	-11.6863	44.6396	-12.2808	-10.4129	34.0705	9.35251	-5.24322	40.8806	-55.2827	-6.91388	39.4936	-55.2791	-6.25744	39.9678	-27.9859	-6.05187	-51.2964	-41.533	-7.1742	-53.2456	-41.5694	-5.8456	-49.8936	1.68969	-4.65135
-46.9684	-22.4575	0.556373	-47.0099	-22.6382	1.44906	-41.8614	11.3592	8.63893	46.0666	-12.6789	-11.8954	44.655	-13.0027	-10.3977	34.5681	8.88736	-5.34896	41.005	-55.7342	-6.96387	39.5513	-55.7312	-6.28235	39.9712	-29.1301	-6.03726	-51.5001	-42.6414	-7.262	-53.2692	-42.6737	-5.77244	-50.362	0.641948	-4.75051
-46.9709	-23.2628	0.30902	-46.8222	-23.4604	1.28989	-42.3027	10.5859	8.43647	46.1994	-13.4052	-12.179	44.6202	-13.7563	-10.5269	35.0512	8.43642	-5.4511	41.0671	-56.1862	-7.00062	39.6422	-56.1842	-6.27779	39.9815	-30.2221	-6.02578	-51.5893	-43.7322	-7.25238	-53.2635	-43.7628	-5.75405	-50.7795	-0.417163	-4.84443
-46.9155	-24.1044	0.147959	-46.5576	-24.2867	1.07837	-42.7231	9.7369	8.21192	46.4167	-14.1654	-12.458	44.5796	-14.5428	-10.6834	35.5122	7.99732	-5.5549	41.0496	-56.6267	-7.06328	39.7608	-56.6257	-6.17755	39.9984	-31.2679	-6.0145	-51.598	-44.8341	-7.26469	-53.2494	-44.8647	-5.66938	-51.1649	-1.48942	-4.9349
-46.8698	-24.8914	0.0765216	-46.5707	-25.0463	0.890348	-43.1425	8.82483	7.97254	46.5441	-15.0065	-12.6763	44.5603	-15.3857	-10.8906	35.9446	7.57479	-5.66039	41.0211	-57.0475	-7.11358	39.7933	-57.0454	-6.13387	40.0161	-32.3273	-6.00611	-51.553	-45.8851	-7.35604	-53.2312	-45.9167	-5.6231	-51.4846	-2.51687	-5.01403
-46.8341	-25.5977	-0.0470691	-46.6106	-25.7508	0.779411	-43.5571	7.88429	7.72775	46.6591	-15.8605	-12.8264	44.549	-16.1952	-11.2715	36.4277	7.06894	-5.78186	41.0899	-57.4684	-7.13505	39.7482	-57.465	-6.11341	40.0372	-33.3703	-6.0025	-51.4867	-46.8797	-7.51183	-53.2067	-46.9133	-5.57635	-51.7439	-3.55926	-5.08575
-46.7714	-26.3111	-0.181374	-46.6188	-26.4543	0.600207	-43.9613	6.89322	7.47379	46.7882	-16.7516	-12.9435	44.6223	-17.056	-11.5422	36.8879	6.57521	-5.90161	41.1608	-57.8678	-7.25726	39.8103	-57.8641	-6.06808	40.0583	-34.4441	-6.00054	-51.4177	-47.8261	-7.76782	-53.18	-47.8618	-5.56295	-51.9851	-4.64253	-5.1548
-46.8523	-27.055	-0.196874	-46.7026	-27.1779	0.477003	-44.3496	5.9027	7.22215	46.9145	-17.6231	-13.0222	44.6977	-17.9209	-11.6358	37.3283	6.06352	-6.02858	41.2168	-58.2597	-7.38666	39.8814	-58.2553	-6.00955	40.0801	-35.5281	-6.00051	-51.2777	-48.7533	-7.95306	-53.1383	-48.7891	-5.63127	-52.1741	-5.69547	-5.21649
-46.9728	-27.8372	-0.290499	-46.8292	-27.954	0.352174	-44.743	4.81338	6.95651	47.0545	-18.4985	-13.0776	44.6498	-18.7859	-11.7225	37.747	5.56052	-6.15137	41.2958	-58.6416	-7.43868	39.9802	-58.6375	-5.97207	40.1001	-36.6014	-6.00166	-51.1564	-49.6711	-8.13614	-53.0947	-49.7059	-5.81908	-52.3348	-6.74773	-5.27313
-47.0869	-28.6002	-0.448357	-47.0739	-28.7232	0.212986	-45.123	3.73504	6.69358	47.1957	-19.4093	-13.1564	44.5998	-19.6899	-11.8259	38.1465	5.03792	-6.26617	41.3448	-59.0393	-7.45199	40.045	-59.0365	-5.95277	40.1182	-37.6901	-6.00279	-51.0756	-50.5597	-8.29809	-53.0538	-50.5909	-6.01033	-52.4663	-7.78723	-5.32465
-47.1525	-29.3388	-0.615873	-47.4422	-29.4727	0.0690441	-45.4822	2.63575	6.42142	47.2932	-20.2641	-13.3221	44.5605	-20.554	-11.9316	38.5487	4.47449	-6.38678	41.4234	-59.4451	-7.44986	40.0125	-59.4432	-5.93698	40.1332	-38.7491	-6.00711	-51.0476	-51.4436	-8.476	-53.0041	-51.4711	-6.18029	-52.5747	-8.90163	-5.38037
-47.2012	-30.0486	-0.786779	-47.7084	-30.1839	-0.110095	-45.8061	1.50292	6.14113	47.3735	-21.0997	-13.5352	44.5063	-21.4025	-12.0722	38.9267	3.92291	-6.50283	41.5397	-59.8317	-7.50504	40.0131	-59.8312	-5.90689	40.147	-39.7548	-6.01346	-51.0546	-52.3111	-8.60725	-53.0319	-52.3307	-6.33863	-52.6591	-10.0331	-5.43015
-47.2626	-30.8146	-0.944409	-47.8147	-30.9339	-0.337458	-46.094	0.376519	5.87651	47.3942	-21.9375	-13.8333	44.4417	-22.2666	-12.2422	39.3225	3.32505	-6.62714	41.3338	-60.2107	-7.39314	40.0214	-60.2115	-5.86734	40.1585	-40.6947	-6.02213	-51.1787	-53.1094	-8.77744	-53.0544	-53.1214	-6.34734	-52.7343	-11.1919	-5.47848
-47.3175	-31.5612	-1.12027	-47.8767	-31.683	-0.472559	-46.3658	-0.750321	5.61672	47.3796	-22.7661	-14.1179	44.3955	-23.1214	-12.4161	39.7289	2.69375	-6.75095	41.6125	-60.5966	-7.44148	40.0113	-60.5975	-5.82468	40.1673	-41.6234	-6.0299	-51.3995	-53.8762	-8.94102	-53.0476	-53.8806	-6.33325	-52.8082	-12.4135	-5.5248
-47.3076	-32.3357	-1.26206	-47.8244	-32.4542	-0.60406	-46.6102	-1.87634	5.3636	47.3512	-23.6556	-14.3117	44.3662	-24.0229	-12.5794	40.133	2.05468	-6.87502	41.6663	-60.9983	-7.40813	39.9708	-60.9996	-5.83407	40.1757	-42.5425	-6.03728	-51.5661	-54.6537	-8.99512	-53.0431	-54.6508	-6.25896	-52.8793	-13.7023	-5.56811
-47.2925	-33.1244	-1.32048	-47.699	-33.2272	-0.730061	-46.8211	-2.99594	5.11594	47.3071	-24.5385	-14.4484	44.4477	-24.919	-12.6872	40.5492	1.3361	-7.0099	41.6258	-61.3962	-7.23566	39.9743	-61.3973	-5.87404	40.1829	-43.4207	-6.0462	-51.6529	-55.4091	-9.01029	-53.0488	-55.3999	-6.17941	-52.9364	-15.013	-5.60368
-47.2786	-33.9074	-1.34738	-47.5576	-33.9985	-0.815165	-47.0127	-4.08544	4.8742	47.3057	-25.4082	-14.5926	44.4178	-25.8364	-12.6364	40.937	0.639477	-7.1397	41.769	-61.8197	-7.05064	39.9988	-61.8207	-5.90998	40.1899	-44.2973	-6.05413	-51.6862	-56.1444	-9.017	-53.0327	-56.1301	-5.98474	-52.9826	-16.3364	-5.62939
-47.2599	-34.6313	-1.37908	-47.4832	-34.7177	-0.871429	-47.1947	-5.18495	4.63848	47.3149	-26.3297	-14.7944	44.3207	-26.8255	-12.5263	41.2917	-0.0383756	-7.26241	41.7316	-62.2661	-6.91222	40.0457	-62.2666	-5.972	40.1936	-45.1481	-6.05962	-51.6749	-56.8188	-9.03197	-53.1247	-56.8013	-5.94371	-53.0054	-17.5934	-5.65101
-47.2302	-35.3631	-1.46079	-47.4956	-35.445	-0.988439	-47.3539	-6.25768	4.42019	47.3676	-27.172	-14.9386	44.2286	-27.7173	-12.4331	41.6327	-0.702494	-7.38053	41.7036	-62.7327	-6.85604	40.1233	-62.7325	-6.03076	40.1968	-45.9716	-6.06466	-51.6401	-57.467	-9.0706	-53.1502	-57.4476	-5.95756	-53.0212	-18.8062	-5.67041
-47.231	-36.1016	-1.50829	-47.6146	-36.1746	-1.10313	-47.5004	-7.30647	4.21222	47.4685	-27.9893	-15.0666	44.0833	-28.5163	-12.6708	41.95	-1.34337	-7.4909	41.7832	-63.2084	-6.82189	40.175	-63.2082	-6.06068	40.1979	-46.7309	-6.06993	-51.6103	-58.0547	-9.108	-53.1006	-58.0376	-5.97765	-53.031	-19.9971	-5.68904
-47.2465	-36.8417	-1.60415	-47.7511	-36.9065	-1.26291	-47.587	-8.24595	4.01017	47.6073	-28.8297	-15.2178	44.1383	-29.3683	-12.7206	42.2596	-1.98511	-7.60222	41.8487	-63.6679	-6.89627	40.3377	-63.6682	-6.06719	40.1956	-47.4764	-6.07238	-51.6166	-58.5984	-9.16669	-52.9868	-58.5826	-6.04856	-53.0396	-21.1735	-5.70542
-47.2753	-37.6313	-1.75789	-47.9338	-37.6848	-1.49813	-47.6613	-9.24615	3.79766	47.7309	-29.6679	-15.3995	44.1858	-30.1865	-12.9567	42.5558	-2.62523	-7.71257	41.8378	-64.1202	-6.93551	40.3192	-64.1207	-6.02403	40.1925	-48.2291	-6.07343	-51.6536	-59.1298	-9.28317	-52.8623	-59.116	-6.02565	-53.0461	-22.416	-5.71669
-47.376	-38.4487	-1.86317	-48.0389	-38.4808	-1.73147	-47.7292	-10.2746	3.5907	47.7891	-30.5295	-15.6129	44.2881	-31.0338	-13.1742	42.8539	-3.30954	-7.82205	41.8532	-64.5636	-6.92172	40.2763	-64.5642	-6.01275	40.188	-48.9683	-6.07293	-51.6642	-59.6449	-9.36985	-52.8263	-59.6301	-5.99712	-53.0516	-23.6652	-5.72512
-47.5099	-39.273	-2.00876	-48.1243	-39.2875	-1.97842	-47.7831	-11.2005	3.40902	47.7797	-31.4137	-15.7958	44.4343	-31.9031	-13.3464	43.127	-4.00056	-7.92749	41.9503	-65.0021	-6.82992	40.2103	-65.0026	-6.11466	40.1833	-49.68	-6.07286	-51.7323	-60.1357	-9.39247	-52.8548	-60.1214	-5.97503	-53.0543	-24.9457	-5.73403
-47.5959	-40.1038	-2.18894	-48.166	-40.1121	-2.18329	-47.827	-12.0656	3.24035	47.7972	-32.281	-15.9886	44.5239	-32.7872	-13.3756	43.3816	-4.6752	-8.03093	41.7749	-65.452	-6.60057	40.2339	-65.452	-6.14769	40.1804	-50.3083	-6.07041	-51.789	-60.6035	-9.3821	-52.8865	-60.5909	-6.02409	-53.056	-26.2438	-5.74123
-47.5992	-40.9195	-2.30545	-48.1991	-40.9126	-2.38089	-47.8593	-12.9371	3.07197	47.7888	-33.1481	-16.2744	44.5264	-33.7066	-13.2946	43.5845	-5.31553	-8.12777	41.5457	-65.8971	-6.57599	40.3062	-65.8968	-6.19405	40.1766	-50.9082	-6.06811	-51.8006	-61.0719	-9.29198	-52.9297	-61.0621	-6.0556	-53.0587	-27.4875	-5.74298
-47.6067	-41.6856	-2.37992	-48.2447	-41.6648	-2.53115	-47.8798	-13.7661	2.91393	47.7658	-33.9315	-16.5976	44.3714	-34.5552	-13.1865	43.7849	-5.99844	-8.23254	41.4639	-66.3488	-6.44462	40.3262	-66.3484	-6.212	40.1745	-51.4614	-6.06665	-51.8018	-61.5251	-9.17362	-52.9841	-61.5181	-6.03587	-53.0576	-28.732	-5.74018
-47.517	-42.4537	-2.57762	-48.2725	-42.4453	-2.67018	-47.8986	-14.6513	2.74866	47.7916	-34.7389	-16.8631	44.1978	-35.4012	-13.1837	43.9519	-6.62431	-8.32054	41.4166	-66.7741	-6.22514	40.4886	-66.7738	-6.17498	40.1719	-51.9898	-6.06553	-51.8705	-61.9764	-9.14289	-53.0741	-61.9742	-5.9646	-53.0564	-29.973	-5.73457
-47.4282	-43.2046	-2.66713	-48.2593	-43.1933	-2.79336	-47.9019	-15.445	2.59681	47.8446	-35.5626	-17.0629	44.0981	-36.2804	-13.0761	44.1119	-7.27145	-8.40826	41.3061	-67.2186	-6.20638	40.5791	-67.2184	-6.09561	40.1694	-52.4996	-6.06381	-51.9231	-62.4385	-9.12283	-53.1535	-62.4397	-5.8738	-53.0545	-31.2201	-5.73032
-47.3544	-43.9783	-2.65801	-48.2366	-43.9509	-2.88584	-47.9026	-16.2885	2.43263	47.8654	-36.2974	-17.1871	43.9744	-37.0554	-13.0535	44.2434	-7.93388	-8.50069	41.2619	-67.6609	-6.22936	40.6287	-67.6608	-6.02964	40.1671	-52.9906	-6.06238	-52.0039	-62.9085	-9.13576	-53.1938	-62.9104	-5.8522	-53.0516	-32.5043	-5.72162
-47.3286	-44.813	-2.75995	-48.149	-44.7857	-2.98291	-47.8991	-17.1295	2.27353	47.8679	-37.1266	-17.2555	43.8709	-37.8881	-13.1993	44.3489	-8.54074	-8.58375	41.3935	-68.0869	-6.16194	40.7149	-68.0868	-5.98107	40.1655	-53.4775	-6.06067	-52.0494	-63.3568	-9.14195	-53.1903	-63.3582	-5.84617	-53.0487	-33.7526	-5.70832
-47.3337	-45.6072	-2.91534	-48.1174	-45.5743	-3.16272	-47.8945	-17.8986	2.13117	47.7884	-38.0844	-17.2253	43.8319	-38.8285	-13.3637	44.4493	-9.17041	-8.6666	41.4968	-68.5156	-6.03875	40.7171	-68.5155	-5.95913	40.1642	-53.9381	-6.05915	-52.098	-63.786	-9.08406	-53.1774	-63.7838	-5.83636	-53.0485	-34.9465	-5.6938
-47.3436	-46.4432	-3.1038	-48.1326	-46.4055	-3.35984	-47.8885	-18.6576	1.99275	47.6262	-39.0432	-17.2183	43.8527	-39.7705	-13.5073	44.5309	-9.79292	-8.74399	41.8915	-68.9438	-6.06236	40.6994	-68.9435	-5.94317	40.1627	-54.3922	-6.05808	-52.1006	-64.2224	-8.99678	-53.1715	-64.2171	-5.82611	-53.0439	-36.1186	-5.68036
-47.3243	-47.2498	-3.32487	-48.1924	-47.2021	-3.61973	-47.8774	-19.4895	1.84314	47.5188	-39.9725	-17.2104	43.8936	-40.6761	-13.642	44.597	-10.3813	-8.82074	41.6299	-69.3766	-6.03493	40.6841	-69.3763	-5.94717	40.1617	-54.8332	-6.0574	-52.0808	-64.6422	-8.88835	-53.187	-64.6363	-5.81152	-53.0334	-37.2322	-5.66822
-47.2895	-48.0222	-3.59869	-48.2579	-47.9738	-3.88936	-47.8666	-20.2754	1.69803	47.4449	-40.8632	-17.206	43.9789	-41.5463	-13.7778	44.6536	-11.0746	-8.93284	41.5244	-69.7909	-6.09311	40.6165	-69.7904	-5.96498	40.1602	-55.281	-6.05715	-52.0604	-65.0429	-8.79857	-53.1745	-65.0369	-5.83748	-53.0165	-38.3321	-5.65975
-47.2691	-48.8342	-3.88643	-48.31	-48.7948	-4.12502	-47.8549	-21.0093	1.55909	47.3297	-41.7248	-17.3069	43.9993	-42.3986	-13.9408	44.6937	-11.7728	-9.04902	41.4902	-70.2016	-6.09491	40.4758	-70.2011	-5.97104	40.1587	-55.7331	-6.05733	-52.0758	-65.4476	-8.71297	-53.0967	-65.4423	-5.73379	-52.999	-39.4045	-5.65109
-47.2513	-49.6496	-4.17501	-48.3194	-49.6245	-4.34255	-47.8437	-21.7942	1.40851	47.1923	-42.6123	-17.4048	44.065	-43.2724	-14.108	44.7323	-12.4855	-9.16866	41.446	-70.5969	-6.06927	40.4959	-70.5965	-6.18617	40.1576	-56.1855	-6.0588	-52.1727	-65.861	-8.70178	-53.0173	-65.8577	-5.63171	-52.9778	-40.4735	-5.64842
-47.251	-50.4477	-4.44192	-48.2917	-50.435	-4.54273	-47.8359	-22.6052	1.24672	47.0311	-43.4734	-17.4735	44.1429	-44.1076	-14.3123	44.7653	-13.1859	-9.28715	41.4161	-70.9911	-6.00003	40.4456	-70.9906	-6.38963	40.1569	-56.6264	-6.05972	-52.3098	-66.2756	-8.75973	-52.9745	-66.2744	-5.61225	-52.9566	-41.5637	-5.64656
-47.2749	-51.27	-4.6626	-48.2455	-51.2719	-4.697	-47.83	-23.4264	1.07686	46.9185	-44.3888	-17.5521	44.1254	-44.9922	-14.5066	44.8028	-13.9371	-9.41508	41.4126	-71.3937	-5.90522	40.4494	-71.3935	-6.42228	40.1565	-57.046	-6.05941	-52.4287	-66.6628	-8.80847	-52.9453	-66.6633	-5.59254	-52.9348	-42.6677	-5.64689
-47.2749	-52.1327	-4.89915	-48.1822	-52.1561	-4.84342	-47.824	-24.2649	0.901782	46.8274	-45.3067	-17.6087	44.224	-45.8787	-14.6558	44.8389	-14.725	-9.55042	41.2872	-71.7863	-5.87012	40.5126	-71.7862	-6.47954	40.1561	-57.4656	-6.05903	-52.445	-67.0519	-8.84778	-53.0007	-67.0529	-5.61446	-52.9155	-43.7573	-5.64786
-47.2549	-53.019	-5.08129	-48.1128	-53.0632	-4.93092	-47.8142	-25.0365	0.750785	46.6799	-46.2573	-17.5946	44.5008	-46.7735	-14.8909	44.8702	-15.5827	-9.6951	41.0804	-72.1774	-5.75307	40.4853	-72.1774	-6.53333	40.1549	-57.8647	-6.05856	-52.4835	-67.4655	-8.90007	-53.0674	-67.4665	-5.65545	-52.8983	-44.8595	-5.64929
-47.2188	-53.8362	-5.20741	-48.0436	-53.8884	-5.02588	-47.8025	-25.7418	0.619236	46.4672	-47.2833	-17.4812	44.4495	-47.7532	-15.0119	44.8987	-16.4395	-9.84091	41.015	-72.5679	-5.81495	40.4548	-72.5679	-6.55545	40.1541	-58.2559	-6.058	-52.495	-67.8714	-8.93408	-53.2117	-67.8719	-5.72727	-52.8846	-45.9119	-5.6551
-47.1798	-54.605	-5.32503	-47.9579	-54.6532	-5.16396	-47.7875	-26.4566	0.484273	46.1567	-48.2894	-17.26	44.344	-48.7103	-15.0846	44.9206	-17.3291	-10.0045	41.1049	-72.9564	-6.07941	40.3509	-72.9564	-6.52857	40.1538	-58.6379	-6.05755	-52.5227	-68.2975	-8.93572	-53.2829	-68.2978	-5.78867	-52.871	-46.9088	-5.66244
-47.1349	-55.4125	-5.45692	-47.8684	-55.4544	-5.31929	-47.7716	-27.1761	0.348233	45.8327	-49.2967	-17.0254	44.2168	-49.6694	-15.1579	44.9351	-18.1882	-10.1654	41.1379	-73.3494	-6.16863	40.3735	-73.3493	-6.4412	40.1533	-59.0367	-6.05682	-52.5684	-68.7593	-8.99297	-53.3001	-68.7595	-5.83907	-52.8613	-47.8577	-5.67005
-47.058	-56.234	-5.60708	-47.7929	-56.2713	-5.49186	-47.7544	-27.9459	0.206056	45.5712	-50.2314	-16.9342	44.1529	-50.5679	-15.2919	44.9488	-19.0376	-10.324	41.3421	-73.7406	-6.38407	40.304	-73.7407	-6.33792	40.1526	-59.4434	-6.05623	-52.6731	-69.2325	-9.04593	-53.3034	-69.2324	-5.83118	-52.853	-48.7862	-5.67738
-46.9944	-57.069	-5.75088	-47.6958	-57.0942	-5.6832	-47.7405	-28.7092	0.0643672	45.3916	-51.1614	-16.8118	44.125	-51.4432	-15.4745	44.9642	-19.9272	-10.4854	41.4651	-74.1481	-6.41492	40.3861	-74.1484	-6.36015	40.1527	-59.8312	-6.05627	-52.8043	-69.7138	-9.14885	-53.288	-69.7139	-5.86489	-52.8452	-49.7051	-5.68506
-46.9995	-57.9262	-5.90851	-47.6022	-57.9392	-5.88045	-47.7255	-29.4514	-0.0735885	45.2465	-52.1255	-16.6535	44.1953	-52.3333	-15.6901	44.9763	-20.7821	-10.6378	41.3787	-74.5355	-6.42885	40.3333	-74.536	-6.39778	40.1528	-60.2114	-6.05653	-52.9222	-70.1928	-9.24867	-53.2313	-70.1935	-5.90284	-52.8383	-50.592	-5.69296
-47.0296	-58.7884	-6.08426	-47.5438	-58.8025	-6.02869	-47.7105	-30.1656	-0.209023	45.1047	-53.106	-16.5853	44.3064	-53.2465	-15.9489	44.9877	-21.6323	-10.7892	41.2411	-74.9361	-6.49033	40.0981	-74.9366	-6.45512	40.1527	-60.5974	-6.05692	-53.031	-70.6612	-9.33341	-53.16	-70.662	-5.96024	-52.8332	-51.4741	-5.70085
-47.0593	-59.6612	-6.31373	-47.518	-59.6858	-6.18455	-47.697	-30.9289	-0.352943	44.9847	-54.1156	-16.6248	44.5105	-54.1465	-16.5069	44.9976	-22.5039	-10.9507	41.0958	-75.3172	-6.40626	39.8355	-75.3176	-6.50999	40.1528	-60.9995	-6.0569	-53.155	-71.124	-9.41885	-53.1303	-71.1247	-6.0126	-52.8301	-52.3344	-5.70591
-47.0988	-60.4954	-6.56727	-47.478	-60.536	-6.34616	-47.685	-31.6771	-0.487471	44.9025	-55.1352	-16.7481	44.7771	-55.0929	-16.9675	45.0052	-23.3683	-11.1173	41.0068	-75.6814	-6.35345	39.6671	-75.6816	-6.51089	40.153	-61.3972	-6.05684	-53.2302	-71.5677	-9.47127	-53.1221	-71.5682	-6.0556	-52.8286	-53.1245	-5.71196
-47.1162	-61.2586	-6.71237	-47.4359	-61.3035	-6.47302	-47.671	-32.4499	-0.613181	44.8349	-56.1002	-16.8992				45.0114	-24.2736	-11.2947	40.8058	-76.0478	-6.46232	39.5954	-76.048	-6.47966	40.1538	-61.8206	-6.05683	-53.2768	-72.0223	-9.49101	-53.1261	-72.0224	-6.10025	-52.8307	-53.8832	-5.71482
-47.1179	-62.0426	-6.81816	-47.3078	-62.1074	-6.47858	-47.6568	-33.2251	-0.73804	44.8751	-57.0069	-17.1055				45.0174	-25.1591	-11.4735	40.6699	-76.4221	-6.70403	39.6042	-76.4225	-6.46374	40.1539	-62.2666	-6.05687	-53.3117	-72.4723	-9.56223	-53.136	-72.472	-6.13952	-52.8333	-54.6526	-5.71657
-47.0978	-62.7921	-6.8881	-47.1984	-62.8638	-6.51324	-47.6424	-33.9922	-0.861365	44.9452	-57.8876	-17.2359				45.0244	-26.0261	-11.6515	40.4688	-76.7996	-6.95682	39.6215	-76.8	-6.45588	40.1538	-62.7325	-6.05691	-53.3271	-72.9269	-9.60078	-53.1426	-72.926	-6.19755	-52.8379	-55.4007	-5.71606
-47.0778	-63.5622	-6.93431	-47.0618	-63.6428	-6.5081	-47.6343	-34.7021	-0.978998	44.8495	-58.7886	-17.2723				45.0364	-26.9487	-11.8402	40.3883	-77.1701	-7.10876	39.6472	-77.1703	-6.45014	40.1535	-63.2082	-6.05689	-53.337	-73.3712	-9.68007	-53.132	-73.3704	-6.26051	-52.8424	-56.1307	-5.71628
-47.047	-64.2984	-6.91244	-46.9932	-64.3701	-6.53119	-47.626	-35.4277	-1.09937	44.6872	-59.7498	-17.2351				45.0556	-27.7841	-11.998	40.2829	-77.5576	-7.21044	39.8098	-77.5573	-6.41766	40.1536	-63.6682	-6.05695	-53.3491	-73.8288	-9.74214	-53.1371	-73.8276	-6.28882	-52.8466	-56.8023	-5.71312
-47.0082	-64.9979	-6.91114	-46.9722	-65.0564	-6.60213	-47.6173	-36.1545	-1.21943	44.5077	-60.7515	-17.183				45.0741	-28.5911	-12.1489	40.156	-77.9702	-7.34928	40.0306	-77.9699	-6.39638	40.1536	-64.1207	-6.05709	-53.3869	-74.2806	-9.80099	-53.1498	-74.2794	-6.40995	-52.85	-57.4483	-5.7109
-46.9917	-65.7174	-6.949	-46.9638	-65.7586	-6.73252	-47.6137	-36.8904	-1.3473	44.4062	-61.7097	-17.1947				45.0936	-29.4256	-12.3048	40.0921	-78.43	-7.55067	39.997	-78.4295	-6.12789	40.1539	-64.5642	-6.05734	-53.3724	-74.7151	-9.79613	-53.1595	-74.7142	-6.52931	-52.8536	-58.038	-5.70847
-46.9797	-66.4817	-7.02631	-46.9828	-66.5106	-6.87589	-47.612	-37.6822	-1.49499	44.354	-62.6588	-17.2062				45.1131	-30.261	-12.4605	40.0388	-78.884	-7.84319	40.021	-78.8834	-5.87645	40.1539	-65.0027	-6.05736	-53.3472	-75.1472	-9.76845	-53.1668	-75.1457	-6.59608	-52.8554	-58.5822	-5.70729
-46.9747	-67.2231	-7.10802	-47.0387	-67.2412	-7.0189	-47.5995	-38.4919	-1.64216	44.2444	-63.5947	-17.2155				45.1263	-31.1203	-12.6194	40.0197	-79.2998	-8.08281	39.8745	-79.2997	-5.75408	40.154	-65.452	-6.05729	-53.3701	-75.5903	-9.77174	-53.1546	-75.5891	-6.64344	-52.8581	-59.1151	-5.70597
-46.9838	-67.9681	-7.21411	-47.1039	-67.9732	-7.19811	-47.5864	-39.3138	-1.79173	44.1007	-64.5298	-17.242				45.1378	-31.9926	-12.7786	40.0438	-79.7053	-8.28163	39.74	-79.7054	-5.6261	40.154	-65.8968	-6.05723	-53.4399	-76.0356	-9.77799	-53.1056	-76.0348	-6.67231	-52.8606	-59.6291	-5.70449
-47.0016	-68.6876	-7.33745	-47.158	-68.6753	-7.41881	-47.5744	-40.1483	-1.94447	43.9998	-65.3866	-17.2905				45.1527	-32.8534	-12.9288	40.1593	-80.1144	-8.47998	39.7292	-80.1144	-5.60639	40.1539	-66.3483	-6.05737	-53.4526	-76.4553	-9.77964	-53.0606	-76.4552	-6.67418	-52.8622	-60.1206	-5.70277
-46.9369	-69.3776	-7.48905	-47.2056	-69.3617	-7.59574	-47.5641	-40.9579	-2.09389	43.972	-66.1761	-17.4326				45.1691	-33.731	-13.0773	40.0942	-80.5159	-8.51741	39.7136	-80.5153	-5.58569	40.1536	-66.7737	-6.05721	-53.4556	-76.8783	-9.77408	-53.0053	-76.8787	-6.6452	-52.8635	-60.5901	-5.70124
-46.8679	-70.0573	-7.6548	-47.2524	-70.0495	-7.71458	-47.5588	-41.7124	-2.23189	44.1013	-66.9466	-17.7264				45.1849	-34.5364	-13.2078	39.9371	-80.912	-8.45794	39.7728	-80.9117	-5.62168	40.1535	-67.2184	-6.05696	-53.4822	-77.3001	-9.83328	-52.9595	-77.3001	-6.5864	-52.8648	-61.0616	-5.70002
-46.8237	-70.6735	-7.80653	-47.3028	-70.6768	-7.80203	-47.5499	-42.4915	-2.37473	44.3085	-67.6926	-18.1086				45.2003	-35.358	-13.341	39.7501	-81.3185	-8.54537	39.6826	-81.3175	-5.70389	40.1536	-67.6607	-6.057	-53.4896	-77.717	-9.83757	-52.9312	-77.717	-6.51257	-52.8659	-61.518	-5.69919
-46.846	-71.2942	-7.94228	-47.3228	-71.3101	-7.87448	-47.5401	-43.2343	-2.51454	44.4831	-68.4769	-18.3087				45.2158	-36.1988	-13.4776	39.6265	-81.7287	-8.5483	39.7072	-81.7275	-5.80476	40.1536	-68.0868	-6.05697	-53.4655	-78.1336	-9.82709	-52.9175	-78.1334	-6.44704	-52.8674	-61.9749	-5.69899
-46.8548	-72.007	-8.09451	-47.3568	-72.0378	-7.95847	-47.5292	-43.9821	-2.65295	44.5917	-69.3196	-18.4303				45.2256	-36.9489	-13.6013	39.5427	-82.1608	-8.51091	39.547	-82.1593	-5.69551	40.1534	-68.5155	-6.05675	-53.4243	-78.5307	-9.79807	-52.903	-78.5306	-6.36592	-52.8689	-62.4407	-5.69914
-46.7707	-72.752	-8.21566	-47.3747	-72.7941	-8.04074	-47.5142	-44.8083	-2.80213							45.2254	-37.7793	-13.7536	39.5085	-82.5975	-8.50092	39.5275	-82.5958	-5.61351	40.1534	-68.9434	-6.05639	-53.4111	-78.9281	-9.7475	-52.9205	-78.9279	-6.34452	-52.8699	-62.9112	-5.70069
-46.662	-73.4891	-8.31689	-47.3733	-73.5281	-8.18917	-47.4988	-45.6042	-2.94635							45.228	-38.7143	-13.9304	39.4695	-83.05	-8.55335	39.5988	-83.0355	-5.59842	40.1533	-69.3762	-6.05616				-52.9538	-79.3275	-6.33237	-52.8706	-63.3588	-5.70162
-46.5592	-74.186	-8.4009	-47.3744	-74.2188	-8.33383	-47.4879	-46.4459	-3.09987							45.236	-39.6459	-14.1048	39.538	-83.496	-8.73849	39.8449	-83.4833	-5.62619	40.1531	-69.7902	-6.05626				-52.9593	-79.7314	-6.31974	-52.871	-63.7842	-5.7013
-46.4977	-74.867	-8.51181	-47.4046	-74.8945	-8.48397	-47.4778	-47.2655	-3.25288							45.2475	-40.5429	-14.2715	39.5565	-84.0705	-8.84353				40.153	-70.2009	-6.05636				-52.9704	-80.1381	-6.30632	-52.8716	-64.2175	-5.70084
-46.4613	-75.57	-8.64393	-47.4757	-75.5852	-8.68417	-47.4709	-48.0606	-3.41491							45.2602	-41.407	-14.4291	39.5179	-84.7151	-8.89377				40.1526	-70.5964	-6.0566				-52.9688	-80.5437	-6.28728	-52.8727	-64.6367	-5.70045
-46.4619	-76.2935	-8.80594	-47.5472	-76.2875	-8.95338	-47.4628	-48.8972	-3.58487							45.2729	-42.2594	-14.5839	39.4383	-85.4023	-8.91185				40.1525	-70.9906	-6.05657				-52.9594	-80.9507	-6.27188	-52.8735	-65.0372	-5.69982
-46.5239	-76.9743	-9.02706	-47.5418	-76.9654	-9.16713	-47.4556	-49.7369	-3.75555							45.2894	-43.1339	-14.7459	39.4971	-86.0894	-8.95582				40.1525	-71.3935	-6.05662				-52.9478	-81.3507	-6.22763	-52.8739	-65.4426	-5.69917
-46.6136	-77.6177	-9.26624	-47.6172	-77.6192	-9.34135	-47.4487	-50.5558	-3.92236							45.304	-43.9777	-14.9032	39.5931	-86.8001	-8.95252				40.1524	-71.7862	-6.0566				-52.9347	-81.7535	-6.1723	-52.8744	-65.8578	-5.69857
-46.6832	-78.2865	-9.42634	-47.6423	-78.2952	-9.45607	-47.4429	-51.3883	-4.09362							45.3201	-44.8701	-15.0656	39.7151	-87.4935	-8.9511				40.1523	-72.1773	-6.05663				-52.912	-82.1343	-6.09202	-52.875	-66.2745	-5.69834
-46.7266	-78.9802	-9.57204	-47.6221	-78.9909	-9.57324	-47.4369	-52.2617	-4.27494							45.3369	-45.7594	-15.2276	39.8164	-88.1766	-9.01054				40.1523	-72.5678	-6.05657							-52.8749	-66.6633	-5.69845
-46.7335	-79.6554	-9.70393	-47.5784	-79.6698	-9.66443	-47.4239	-53.1481	-4.45558							45.3483	-46.6724	-15.393	39.8563	-88.8016	-9.03261				40.1522	-72.9563	-6.0564							-52.8749	-67.0529	-5.69877
-46.7339	-80.3332	-9.81582	-47.4892	-80.3487	-9.75394	-47.4034	-53.9572	-4.61364							45.3557	-47.6428	-15.5676	39.8716	-89.3958	-8.99991				40.1522	-73.3492	-6.05641							-52.8749	-67.4664	-5.69888
-46.7212	-81.0539	-9.93616	-47.3348	-81.0751	-9.83257	-47.3893	-54.7174	-4.76627							45.3642	-48.579	-15.7382	39.8452	-90.0017	-8.98379				40.1521	-73.7407	-6.05638							-52.8748	-67.8717	-5.69883
-46.6972	-81.7463	-10.0463	-47.1952	-81.7736	-9.91178	-47.3723	-55.52	-4.91909							45.3756	-49.5139	-15.9104	39.7793	-90.6204	-8.95523				40.152	-74.1485	-6.05638							-52.874	-68.2976	-5.69879
-46.6672	-82.3922	-10.1272	-47.0674	-82.4245	-9.97068	-47.3534	-56.3405	-5.0715							45.3858	-50.4004	-16.0829	39.7146	-91.2381	-8.91039				40.1524	-74.536	-6.05632							-52.8738	-68.7594	-5.69879
-46.7112	-83.0363	-10.185	-46.9793	-83.0654	-10.0441	-47.3346	-57.1726	-5.22585							45.3937	-51.2733	-16.2594	39.723	-91.8558	-8.86848				40.1527	-74.9366	-6.05608							-52.8738	-69.2325	-5.69883
-46.7833	-83.706	-10.2385	-46.9182	-83.7246	-10.1471	-47.3185	-58.0269	-5.3853							45.3995	-52.1679	-16.443	39.6917	-92.4773	-8.75362				40.1527	-75.3176	-6.05626							-52.8741	-69.7141	-5.69882
-46.8439	-84.3739	-10.3079	-46.887	-84.3826	-10.2635	-47.3114	-58.8899	-5.54469							45.4063	-53.0928	-16.6354	39.7597	-93.1007	-8.67528				40.1527	-75.6817	-6.05638							-52.8743	-70.1936	-5.69881
-46.8737	-85.0228	-10.3828	-46.8909	-85.0219	-10.3886	-47.309	-59.7737	-5.70541							45.4154	-54.0648	-16.8409	39.8944	-93.7541	-8.76072				40.1529	-76.0481	-6.05654							-52.8743	-70.662	-5.69893
-46.9196	-85.5771	-10.4436	-46.9542	-85.5572	-10.5518	-47.3085	-60.6258	-5.86189							45.4272	-55.0637	-17.0545	40.0377	-94.4331	-8.94848				40.153	-76.4225	-6.05666							-52.874	-71.1248	-5.69929
-46.9909	-86.0744	-10.5381	-47.0243	-86.06	-10.6132	-47.3128	-61.391	-6.00517							45.4512	-56.0196	-17.2441							40.153	-76.8	-6.05691							-52.874	-71.5682	-5.69926
-47.0089	-86.5653	-10.6145	-47.0001	-86.5533	-10.672	-47.3147	-62.1692	-6.15159							45.4746	-56.9348	-17.415							40.153	-77.1704	-6.05705							-52.8739	-72.0224	-5.69923
-46.9832	-87.1151	-10.7005	-46.9451	-87.1032	-10.7558	-47.308	-62.9066	-6.29153							45.4932	-57.8134	-17.5783							40.1532	-77.5574	-6.05706							-52.874	-72.472	-5.69919
-46.9079	-87.7325	-10.768	-46.8574	-87.7117	-10.8617	-47.2992	-63.6593	-6.43517							45.5088	-58.6914	-17.7415							40.1529	-77.9699	-6.05711							-52.8741	-72.9259	-5.69933
-46.8568	-88.3387	-10.8741	-46.7525	-88.3232	-10.9428	-47.2902	-64.3666	-6.56836							45.5204	-59.6149	-17.9126							40.1524	-78.4296	-6.05672							-52.8742	-73.3703	-5.69911
-46.814	-88.9129	-10.9591	-46.6895	-88.9079	-10.9795	-47.2824	-65.0428	-6.69641							45.5306	-60.5763	-18.0902							40.1523	-78.8835	-6.05666							-52.8742	-73.8274	-5.69871
-46.7385	-89.5268	-10.992	-46.6897	-89.5192	-11.0262	-47.274	-65.7449	-6.83055							45.5364	-61.5073	-18.2606							40.1523	-79.2997	-6.0565							-52.8742	-74.2791	-5.69875
-46.6525	-90.2109	-11.0283	-46.6121	-90.1902	-11.124	-47.2587	-66.4964	-6.97681							45.5398	-62.4292	-18.4285							40.1525	-79.7053	-6.05659							-52.8742	-74.7139	-5.69871
-46.6059	-90.891	-11.1619	-46.541	-90.8718	-11.2496	-47.2423	-67.2263	-7.11836							45.5416	-63.3337	-18.5965							40.1526	-80.1144	-6.05661							-52.8743	-75.1453	-5.69849
-46.5847	-91.5445	-11.3095	-46.5227	-91.5318	-11.3672	-47.2284	-67.9645	-7.25698							45.5423	-64.2362	-18.7664							40.1527	-80.5154	-6.05669							-52.8744	-75.5887	-5.69819
-46.5994	-92.1807	-11.4577	-46.5378	-92.1693	-11.5093	-47.2166	-68.6819	-7.38632							45.5471	-65.0654	-18.9231							40.1525	-80.9117	-6.05649							-52.8744	-76.0346	-5.69793
-46.5804	-92.7702	-11.5853	-46.5787	-92.7604	-11.6328	-47.2077	-69.3771	-7.50854							45.5557	-65.8433	-19.0708							40.1527	-81.3176	-6.05622							-52.8746	-76.4552	-5.698
-46.5569	-93.3296	-11.6937	-46.6549	-93.3131	-11.7822	-47.201	-70.0648	-7.62693							45.5676	-66.6359	-19.2214							40.1526	-81.7275	-6.05643							-52.8745	-76.8788	-5.69802
-46.5295	-93.8744	-11.7881	-46.7025	-93.8572	-11.8892	-47.198	-70.6878	-7.73913							45.5831	-67.4271	-19.3751							40.1528	-82.1595	-6.05613							-52.8751	-77.3001	-5.69805
-46.4981	-94.4212	-11.8863	-46.6957	-94.403	-11.9945	-47.1969	-71.3124	-7.85694							45.5969	-68.2229	-19.5305							40.1529	-82.5958	-6.05578							-52.8752	-77.717	-5.69802
-46.4807	-94.9647	-11.9846	-46.6876	-94.9435	-12.1065	-47.1937	-72.0292	-7.99447							45.61	-69.0636	-19.6913							40.1529	-83.04	-6.05535							-52.8753	-78.1334	-5.69789
-46.445	-95.5162	-12.0863	-46.663	-95.4929	-12.2164	-47.1816	-72.7756	-8.12506							45.6235	-69.9099	-19.8511							40.1534	-83.4861	-6.05536							-52.8754	-78.5305	-5.69786
-46.3962	-96.0625	-12.1834	-46.6062	-96.0391	-12.3095	-47.164	-73.512	-8.25296							45.6363	-70.6968	-19.9959							40.1453	-84.0614	-6.04646							-52.8755	-78.9278	-5.6979
-46.3378	-96.5926	-12.3009	-46.5296	-96.5769	-12.3855	-47.1449	-74.2059	-8.37394							45.6466	-71.4322	-20.1263							40.1466	-84.7067	-6.04657							-52.8755	-79.3275	-5.69792
-46.2612	-97.125	-12.4233	-46.3802	-97.1365	-12.3723	-47.1264	-74.8861	-8.492							45.6536	-72.1929	-20.2604							40.1466	-85.4009	-6.04633							-52.8755	-79.7313	-5.69775
			-46.2288	-97.691	-12.4917	-47.1087	-75.5895	-8.61484							45.6604	-73.0052	-20.4068							40.1468	-86.0874	-6.04622							-52.8755	-80.1381	-5.69775
			-46.2189	-98.2611	-12.6068	-47.094	-76.3166	-8.74578							45.6704	-73.8105	-20.5479							40.147	-86.7971	-6.04562							-52.8756	-80.5436	-5.69773
			-46.2626	-98.8053	-12.7087	-47.0828	-77.0117	-8.87567							45.6811	-74.6306	-20.6913							40.1468	-87.4897	-6.0447							-52.8756	-80.9506	-5.69774
			-46.3237	-99.4328	-12.8161	-47.0727	-77.6748	-8.99962							45.6947	-75.4215	-20.8283							40.1469	-88.1725	-6.04352							-52.8752	-81.3507	-5.69756
						-47.0624	-78.3485	-9.12599							45.712	-76.1705	-20.9582							40.1474	-88.7981	-6.04281							-52.875	-81.7536	-5.6976
						-47.0518	-79.0432	-9.25633							45.7285	-76.931	-21.0942							40.1475	-89.3934	-6.04208							-52.875	-82.1345	-5.69788
						-47.0424	-79.7178	-9.38364							45.7435	-77.7327	-21.2448							40.1475	-89.9999	-6.04182							-52.8749	-82.503	-5.69805
						-47.0396	-80.3927	-9.50797							45.7578	-78.5182	-21.3922							40.1473	-90.6193	-6.04157							-52.8749	-82.8943	-5.69818
						-47.0393	-81.1104	-9.64226							45.77	-79.2579	-21.531							40.1473	-91.2374	-6.04135							-52.8747	-83.2817	-5.69834
						-47.0378	-81.7994	-9.77513							45.7809	-79.9752	-21.6656							40.1474	-91.8556	-6.04109							-52.8748	-83.6654	-5.69857
						-47.0352	-82.4381	-9.89928							45.7916	-80.7308	-21.8084							40.1474	-92.4772	-6.04121							-52.8746	-84.0565	-5.69859
						-47.0315	-83.0701	-10.0215							45.8008	-81.5411	-21.9634							40.1471	-93.1011	-6.04139							-52.8748	-84.4773	-5.69865
						-47.0253	-83.7259	-10.146							45.8048	-82.3354	-22.1175							40.1471	-93.7547	-6.04115							-52.8752	-84.9548	-5.6986
						-47.0178	-84.3832	-10.2696							45.8048	-83.0871	-22.2604							40.1469	-94.4341	-6.04141							-52.8753	-85.4256	-5.69853
						-47.0085	-85.0237	-10.3864							45.8064	-83.8186	-22.3992							40.1468	-95.1082	-6.04169							-52.8753	-85.8618	-5.69851
						-47.0001	-85.5707	-10.482							45.8126	-84.5227	-22.5321							40.1467	-95.7568	-6.04227							-52.8751	-86.2732	-5.69858
						-46.9981	-86.0664	-10.5793							45.8203	-85.2056	-22.6593							40.146	-96.4131	-6.04222							-52.875	-86.692	-5.69861
						-46.997	-86.5527	-10.6748							45.8293	-85.9125	-22.7887							40.1541	-96.9476	-6.05113							-52.875	-87.1048	-5.69868
						-46.9969	-87.0962	-10.7886							45.8394	-86.6171	-22.9167							40.1526	-97.4014	-6.05094							-52.8751	-87.5158	-5.69837
						-46.9972	-87.6982	-10.9239							45.8498	-87.2784	-23.0344							40.1526	-97.5978	-6.05081							-52.875	-87.9316	-5.69823
						-46.9962	-88.2979	-11.0601							45.8566	-87.8876	-23.144							40.1523	-97.807	-6.0505							-52.8751	-88.3549	-5.69845
						-46.9938	-88.8639	-11.1864							45.8567	-88.5214	-23.2832							40.1521	-97.9939	-6.05069							-52.875	-88.7926	-5.69813
						-46.9908	-89.4592	-11.3113							45.8564	-89.1527	-23.4248							40.1522	-98.1871	-6.05145							-52.875	-89.2373	-5.69767
						-46.9875	-90.1218	-11.454							45.8561	-89.8039	-23.5714							40.1524	-98.3727	-6.05258							-52.8749	-89.6911	-5.69731
						-46.9835	-90.7995	-11.5994							45.8561	-90.5189	-23.729							40.1521	-98.5627	-6.05352							-52.8744	-90.1724	-5.69693
						-46.9796	-91.4555	-11.7401							45.8583	-91.2507	-23.8922							40.1517	-98.7793	-6.05451							-52.8734	-90.8013	-5.69555
						-46.9751	-92.0961	-11.8763							45.8627	-91.949	-24.0416							40.1518	-99.0067	-6.05485							-52.8735	-91.5238	-5.69524
						-46.9695	-92.689	-12.0013							45.8676	-92.6561	-24.1917							40.1518	-99.2404	-6.05511							-52.8735	-92.2244	-5.69507
						-46.9609	-93.2501	-12.1152							45.8729	-93.3559	-24.3392																-52.8732	-92.9288	-5.69488
						-46.9509	-93.7946	-12.2237							45.8786	-94.0458	-24.4818																-52.8729	-93.6447	-5.69417
						-46.9409	-94.3397	-12.3321							45.885	-94.7041	-24.6165																-52.8735	-94.3455	-5.69282
						-46.9317	-94.8804	-12.4397							45.8933	-95.297	-24.7371																-52.873	-95.0426	-5.69188
						-46.9237	-95.4287	-12.5502							45.9043	-95.8597	-24.8478																-52.8727	-95.6654	-5.69118
						-46.9165	-95.9705	-12.661							45.9163	-96.4581	-24.9643																-52.8727	-96.2676	-5.69087
						-46.9103	-96.5005	-12.7713							45.9276	-97.0498	-25.08																-52.8728	-96.8891	-5.6907
						-46.905	-97.0329	-12.8836							45.9362	-97.635	-25.1963																-52.8729	-97.5161	-5.69037
						-46.9018	-97.5884	-13							45.9436	-98.2131	-25.3137																-52.8728	-98.1389	-5.69013
						-46.9026	-98.1607	-13.1189							45.9441	-98.8262	-25.4375																-52.8728	-98.7593	-5.69001
						-46.9035	-98.7066	-13.2257							45.9419	-99.4518	-25.5644																-52.8728	-99.4062	-5.69027
						-46.9	-99.3376	-13.3418							45.9438	-100.23	-25.7245																-52.873	-100.032	-5.69037
						-46.8974	-99.614	-13.3922							45.9452	-100.591	-25.8076																-52.8729	-100.741	-5.69016
						-46.8942	-99.8987	-13.443							45.9483	-100.9	-25.8659																-52.8731	-101.419	-5.69047
						-46.8902	-100.133	-13.4863							45.9513	-101.209	-25.9223																-52.8731	-102.086	-5.69087
						-46.8861	-100.309	-13.5119							45.9548	-101.527	-25.9791																-52.8734	-102.755	-5.69126
						-46.8824	-100.474	-13.5341							45.9594	-101.78	-26.025																-52.874	-103.393	-5.69168
						-46.8791	-100.643	-13.557							45.9639	-101.968	-26.0506																-52.8751	-103.876	-5.69306
						-46.8761	-100.825	-13.5819							45.9678	-102.153	-26.0755																-52.8751	-104.069	-5.693
						-46.8736	-101.011	-13.6088							45.9713	-102.35	-26.1023																-52.8752	-104.277	-5.69279
						-46.872	-101.197	-13.638							45.9744	-102.563	-26.1321																-52.8756	-104.483	-5.69258
																																	-52.8758	-104.68	-5.6929
																																	-52.8752	-104.881	-5.69431
																																	-52.8755	-105.065	-5.69525
																																	-52.8759	-105.274	-5.69624
																																	-52.876	-105.502	-5.69668
																																	-52.876	-105.733	-5.6969
