# Supplementary material for: AI co-pilot bronchoscope robot
Source: Nat Commun. 2024 Jan 4;15:241. doi: 10.1038/s41467-023-44385-7 (PMC10764930; doi:10.1038/s41467-023-44385-7)
Supplement: Supplementary file 9 — Source Data [file 41467_2023_44385_MOESM9_ESM.zip › Supplementary Fig. 18.xlsx]

## Sheet: Supplemntary Fig. 18
Phantom 1 Path 19			Phantom 1 Path 55			Phantom 2 Path 25			Phantom 2 Path 66
Genertation	Position error(mm)	Image error(pixel)	Genertation	Position error(mm)	Image error(pixel)	Genertation	Position error(mm)	Image error(pixel)	Genertation	Position error(mm)	Image error(pixel)
0	60	2.70577	0	60	2.71502	0	56	2.75582	0	56	2.75797
0	110	7.79616	0	108	7.81092	0	42	1.91848	0	42	1.91856
0	64	1.8214	0	65	1.83439	0	26	5.85613	0	26	5.85864
0	31	5.8266	0	31	5.80988	0	31	3.75366	0	31	3.75582
0	32	3.74329	0	31	3.72341	0	78	4.30084	0	78	4.30122
0	68	4.34282	0	66	4.33926	0	35	5.79102	0	34	5.79898
0	46	5.69683	0	47	5.70461	0	109	8.38087	0	108	8.38593
0	116	8.37542	0	115	8.37422	0	73	5.32638	0	73	5.32831
0	78	5.30628	0	80	5.31295	0	79	7.80847	0	79	7.81003
0	78	7.85279	0	80	7.8327	0	48	5.39355	0	49	5.3942
0	48	5.40075	0	47	5.40494	0	45	4.75335	0	45	4.75743
0	108	7.78853	0	107	7.79182	0	41	1.91655	0	41	1.91739
0	65	1.8279	0	63	1.83892	0	37	5.78459	0	38	5.78633
0	31	5.80095	0	33	5.79026	0	31	3.74667	0	32	3.74447
0	30	3.72276	0	34	3.69969	0	78	4.28804	0	78	4.29266
0	66	4.3298	0	69	4.31459	0	35	5.77639	0	34	5.78438
0	47	5.68739	0	45	5.70535	0	108	8.36093	0	107	8.36681
0	115	8.3539	0	113	8.35378	0	73	5.31019	0	73	5.31358
0	80	5.29631	0	78	5.30265	0	79	7.78846	0	79	7.79045
0	80	7.81876	0	78	7.81013	0	48	5.37914	0	48	5.38351
0	48	5.39153	0	46	5.39483	0	45	4.73802	0	45	4.74265
0	108	7.77486	0	107	7.77287	0	41	1.91054	0	41	1.91033
0	64	1.82872	0	61	1.83516	0	38	5.76755	0	39	5.76816
0	31	5.77676	0	35	5.76927	0	31	3.7392	0	31	3.73911
0	31	3.70026	0	37	3.67887	0	78	4.27884	0	78	4.28297
0	66	4.31365	0	71	4.30135	0	33	5.7778	0	32	5.7898
0	47	5.67862	0	47	5.67958	0	108	8.33897	0	108	8.34534
0	114	8.33102	0	112	8.33031	0	73	5.29637	0	73	5.30041
0	80	5.28512	0	79	5.28554	0	79	7.76504	0	79	7.77067
0	80	7.78814	0	76	7.79297	0	48	5.36383	0	48	5.36863
0	47	5.37983	0	45	5.38015	0	45	4.72488	0	46	4.72714
0	107	7.75178	0	106	7.75158	0	41	1.91769	0	41	1.91497
0	62	1.82789	0	59	1.83201	0	27	5.81144	0	38	5.7557
0	33	5.75898	0	37	5.74757	0	30	3.73834	0	29	3.74505
0	35	3.67662	0	41	3.65554	0	77	4.27541	0	77	4.28032
0	71	4.2875	0	73	4.28246	0	32	5.77583	0	32	5.77924
0	46	5.6716	0	48	5.65685	0	107	8.31721	0	107	8.32446
0	111	8.31151	0	111	8.31076	0	73	5.28543	0	72	5.2919
0	78	5.27653	0	76	5.2813	0	79	7.741	0	79	7.75025
0	77	7.77052	0	75	7.76894	0	48	5.35092	0	48	5.35732
0	45	5.36714	0	45	5.36613	0	46	4.70913	0	46	4.71387
0	106	7.73289	0	106	7.72876	0	42	1.8966	0	42	1.9013
0	61	1.8319	0	57	1.84578	0	28	5.7895	0	28	5.79232
0	35	5.7417	0	38	5.72592	0	30	3.72477	0	30	3.73027
0	38	3.66054	0	43	3.63163	0	76	4.26461	0	76	4.26896
0	71	4.28356	0	74	4.2609	0	33	5.74799	0	33	5.7655
0	48	5.64678	0	48	5.64082	0	107	8.29607	0	107	8.30654
0	111	8.29023	0	110	8.28905	0	72	5.27532	0	72	5.28234
0	78	5.25846	0	74	5.27845	0	79	7.71972	0	79	7.72945
0	76	7.75568	0	74	7.74404	0	47	5.34013	0	47	5.35223
0	44	5.36216	0	45	5.35436	0	46	4.69153	0	46	4.69775
0	106	7.71387	0	106	7.71685	0	41	1.89955	0	41	1.90239
0	58	1.83916	0	52	1.87986	0	40	5.70548	0	29	5.76911
0	37	5.7324	0	37	5.72786	0	29	3.71837	0	28	3.72956
0	41	3.64639	0	47	3.6217	0	76	4.25327	0	76	4.25687
0	73	4.27203	0	76	4.25627	0	33	5.73416	0	35	5.73286
0	48	5.62869	0	48	5.63248	0	107	8.27037	0	107	8.28201
0	110	8.27284	0	110	8.2693	0	71	5.26188	0	71	5.26771
0	76	5.26312	0	70	5.28817	0	79	7.69621	0	79	7.70507
0	75	7.73437	0	75	7.72851	0	47	5.32436	0	48	5.3304
0	44	5.33583	0	43	5.34785	0	46	4.68195	0	46	4.69016
0	106	7.68387	0	106	7.70121	0	41	1.91099	0	41	1.92258
0	57	1.82235	0	48	1.8765	0	40	5.68621	0	40	5.70193
0	38	5.71368	0	36	5.71723	0	28	3.7119	0	29	3.72731
0	42	3.63493	0	48	3.59834	0	75	4.23598	0	76	4.25334
0	73	4.25594	0	76	4.23832	0	33	5.72842	0	36	5.71451
0	48	5.60513	0	48	5.62172	0	107	8.25029	0	107	8.26525
0	110	8.24853	0	110	8.25122	0	72	5.24088	0	72	5.25873
0	73	5.25277	0	68	5.28137	0	79	7.67933	0	79	7.68929
0	74	7.71723	0	76	7.70294	0	46	5.31284	0	46	5.32749
0	44	5.32715	0	43	5.32762	0	45	4.66722	0	46	4.67977
0	108	7.66129	0	107	7.66357	0	40	1.89497	0	41	1.89621
0	55	1.83792	0	46	1.87234	0	30	5.72052	0	41	5.68061
0	38	5.70141	0	35	5.71476	0	30	3.68921	0	29	3.70727
0	42	3.62728	0	49	3.59456	0	79	4.21177	0	76	4.23716
0	74	4.2468	0	78	4.22956	0	38	5.6738	0	37	5.69311
0	48	5.59164	0	49	5.58502	0	106	8.23381	0	107	8.24488
0	112	8.22689	0	110	8.22492	0	71	5.23088	0	71	5.24484
0	71	5.25274	0	68	5.26183	0	78	7.65246	0	79	7.66913
0	75	7.69746	0	75	7.68655	0	44	5.30751	0	46	5.3137
0	43	5.32323	0	41	5.33032	0	46	4.65816	0	46	4.66818
0	108	7.64502	0	109	7.63674	0	39	1.90697	0	40	1.91352
0	51	1.84739	0	45	1.87434	0	32	5.70182	0	43	5.65864
0	51	5.60933	0	35	5.70304	0	30	3.68325	0	29	3.70959
0	44	3.60005	0	48	3.60261	0	77	4.21119	0	76	4.23646
0	76	4.22056	0	79	4.22403	0	40	5.64598	0	39	5.66281
0	48	5.58249	0	35	5.63585	0	106	8.2161	0	108	8.22085
0	112	8.20016	0	113	8.19316	0	70	5.22284	0	70	5.24073
0	70	5.24926	0	68	5.25729	0	80	7.63232	0	80	7.64585
0	76	7.66543	0	75	7.66594	0	43	5.30202	0	45	5.30696
0	42	5.30975	0	41	5.30864	0	46	4.64526	0	47	4.64927
0	109	7.62346	0	111	7.61128	0	39	1.90833	0	40	1.91637
0	48	1.85869	0	46	1.86662	0	35	5.67677	0	35	5.68299
0	37	5.66717	0	36	5.68192	0	30	3.68189	0	29	3.69656
0	45	3.58702	0	45	3.60419	0	77	4.21521	0	77	4.22204
0	77	4.19844	0	79	4.20163	0	43	5.60487	0	43	5.61589
0	49	5.56732	0	49	5.55986	0	107	8.17936	0	108	8.19796
0	113	8.17668	0	115	8.16647	0	69	5.21914	0	69	5.22709
0	69	5.2331	0	70	5.2267	0	80	7.60263	0	80	7.62482
0	75	7.64626	0	74	7.64443	0	43	5.2932	0	45	5.29254
0	42	5.28957	0	43	5.28371	0	45	4.63776	0	45	4.64959
0	109	7.60242	0	113	7.59007	0	38	1.91038	0	39	1.9158
0	46	1.85759	0	45	1.86767	0	36	5.65207	0	37	5.66111
0	36	5.66116	0	37	5.66634	0	31	3.66919	0	28	3.69536
0	45	3.58074	0	43	3.59977	0	78	4.1988	0	77	4.20951
0	79	4.18105	0	80	4.18613	0	47	5.56348	0	45	5.58528
0	49	5.54605	0	49	5.53969	0	108	8.15598	0	108	8.17758
0	114	8.15454	0	114	8.15152	0	69	5.20698	0	69	5.21319
0	69	5.21351	0	71	5.20496	0	80	7.58092	0	80	7.60364
0	74	7.62839	0	75	7.62446	0	44	5.27517	0	48	5.26719
0	42	5.27422	0	43	5.27044	0	43	4.63406	0	42	4.65092
0	109	7.57984	0	113	7.5638	0	39	1.90375	0	39	1.90973
0	44	1.85982	0	44	1.86749	0	37	5.62893	0	37	5.64197
0	35	5.6532	0	37	5.65314	0	26	3.6829	0	26	3.69534
0	46	3.56958	0	44	3.59122	0	76	4.18856	0	77	4.19547
0	80	4.17058	0	80	4.17791	0	50	5.52478	0	52	5.52637
0	49	5.52771	0	50	5.52632	0	108	8.13494	0	108	8.15891
0	113	8.13176	0	115	8.12443	0	68	5.19034	0	69	5.20167
0	69	5.19921	0	73	5.18287	0	80	7.56359	0	80	7.5847
0	75	7.60132	0	76	7.59922	0	48	5.23912	0	47	5.25857
0	42	5.25874	0	43	5.25909	0	41	4.62845	0	41	4.64257
0	110	7.55295	0	114	7.53773	0	38	1.90509	0	39	1.8982
0	42	1.86126	0	43	1.87141	0	38	5.60932	0	38	5.62496
0	36	5.6379	0	37	5.64046	0	25	3.67998	0	25	3.68993
0	45	3.56445	0	44	3.58285	0	77	4.17309	0	78	4.18132
0	80	4.16059	0	81	4.16336	0	53	5.49229	0	54	5.5012
0	50	5.51171	0	49	5.51701	0	109	8.11211	0	108	8.13703
0	114	8.10664	0	114	8.10358	0	68	5.18099	0	68	5.19333
0	71	5.17876	0	73	5.17221	0	79	7.5423	0	80	7.56167
0	75	7.57869	0	77	7.57558	0	46	5.23147	0	44	5.25816
0	42	5.24641	0	44	5.2453	0	41	4.61843	0	41	4.63254
0	111	7.52739	0	114	7.51442	0	40	1.88201	0	41	1.88023
0	41	1.86168	0	43	1.86746	0	38	5.59693	0	37	5.61677
0	36	5.62309	0	35	5.62795	0	24	3.67665	0	24	3.68904
0	45	3.55776	0	45	3.56079	0	78	4.16097	0	78	4.17288
0	81	4.15098	0	80	4.15177	0	54	5.47409	0	53	5.49572
0	49	5.49827	0	49	5.50447	0	109	8.09064	0	105	8.1297
0	114	8.08203	0	115	8.07777	0	67	5.17096	0	68	5.18548
0	71	5.16268	0	73	5.15945	0	80	7.51921	0	80	7.53994
0	76	7.55509	0	78	7.55363	0	43	5.23572	0	41	5.26338
0	43	5.23102	0	43	5.23717	0	28	4.6751	0	40	4.62358
0	112	7.50194	0	115	7.49083	0	42	1.86331	0	44	1.86146
0	42	1.85673	0	41	1.87318	0	38	5.58283	0	37	5.60158
0	36	5.60893	0	34	5.61559	0	22	3.67344	0	24	3.67825
0	46	3.54441	0	46	3.54414	0	78	4.14574	0	79	4.15403
0	81	4.13955	0	79	4.14298	0	53	5.46693	0	52	5.48794
0	49	5.48678	0	49	5.49385	0	106	8.07653	0	115	8.05895
0	114	8.05975	0	115	8.05467	0	67	5.15872	0	67	5.17614
0	71	5.14846	0	71	5.155	0	80	7.49437	0	81	7.51644
0	77	7.53455	0	79	7.52761	0	41	5.23283	0	39	5.2581
0	43	5.21675	0	42	5.23016	0	28	4.66065	0	28	4.67708
0	113	7.47779	0	116	7.4661	0	45	1.84194	0	47	1.83939
0	42	1.85236	0	41	1.88154	0	36	5.57308	0	36	5.59448
0	35	5.59743	0	33	5.60632	0	24	3.65129	0	26	3.65459
0	46	3.53781	0	47	3.53503	0	78	4.13211	0	77	4.14907
0	79	4.1332	0	78	4.14597	0	52	5.45537	0	50	5.48489
0	48	5.47331	0	49	5.48009	0	114	8.01325	0	112	8.04977
0	115	8.03557	0	115	8.0289	0	67	5.1434	0	67	5.16269
0	71	5.13661	0	69	5.15581	0	80	7.47217	0	81	7.49815
0	78	7.51292	0	78	7.50777	0	39	5.22883	0	34	5.27104
0	43	5.2045	0	42	5.2166	0	28	4.64681	0	28	4.66529
0	114	7.4534	0	117	7.43826	0	47	1.82706	0	47	1.83288
0	42	1.85032	0	41	1.87931	0	36	5.55931	0	36	5.58004
0	34	5.58828	0	32	5.59354	0	25	3.63589	0	27	3.6399
0	46	3.52492	0	48	3.52061	0	76	4.12879	0	76	4.14765
0	78	4.12448	0	77	4.13711	0	50	5.45035	0	48	5.4826
0	48	5.46135	0	49	5.45913	0	113	7.99539	0	109	8.03952
0	114	8.01374	0	115	8.00245	0	67	5.13064	0	67	5.14998
0	70	5.12615	0	68	5.14443	0	80	7.45378	0	80	7.48226
0	78	7.49096	0	77	7.48526	0	36	5.22726	0	34	5.25626
0	42	5.19547	0	41	5.20452	0	28	4.63279	0	28	4.65102
0	115	7.42994	0	118	7.41462	0	48	1.81857	0	48	1.82308
0	43	1.84727	0	40	1.8721	0	37	5.5403	0	37	5.56146
0	33	5.57484	0	32	5.57957	0	27	3.61615	0	28	3.62433
0	47	3.51069	0	49	3.50825	0	76	4.11984	0	76	4.13399
0	78	4.11405	0	78	4.12178	0	49	5.44585	0	49	5.46704
0	49	5.44928	0	50	5.43819	0	109	7.98557	0	106	8.0328
0	114	7.99124	0	115	7.98256	0	66	5.12096	0	65	5.14256
0	69	5.11976	0	65	5.14036	0	80	7.43141	0	80	7.46032
0	78	7.46871	0	78	7.45755	0	36	5.21104	0	34	5.24284
0	42	5.1889	0	40	5.19254	0	28	4.61696	0	29	4.63322
0	115	7.40704	0	118	7.3962	0	48	1.807	0	49	1.81183
0	41	1.85667	0	40	1.8651	0	37	5.52215	0	37	5.54459
0	33	5.55856	0	32	5.56259	0	28	3.59661	0	29	3.60561
0	48	3.49455	0	50	3.49066	0	76	4.10655	0	76	4.1228
0	78	4.10621	0	79	4.10334	0	49	5.42796	0	49	5.44639
0	49	5.43376	0	50	5.42155	0	104	7.98424	0	102	8.02585
0	115	7.96637	0	115	7.96094	0	66	5.10628	0	65	5.12918
0	68	5.11863	0	64	5.13276	0	80	7.40975	0	80	7.44478
0	77	7.44598	0	78	7.43579	0	38	5.18676	0	38	5.20841
0	41	5.18111	0	39	5.18202	0	29	4.5994	0	30	4.6184
0	116	7.38374	0	117	7.37968	0	49	1.79666	0	49	1.80531
0	41	1.86186	0	39	1.86327	0	38	5.50395	0	38	5.52862
0	32	5.55005	0	32	5.54741	0	30	3.57261	0	32	3.58057
0	49	3.48589	0	51	3.47253	0	76	4.09415	0	76	4.11014
0	79	4.09436	0	81	4.08281	0	50	5.40668	0	49	5.43255
0	50	5.41666	0	51	5.40211	0	101	7.97447	0	97	8.02295
0	114	7.94337	0	114	7.93885	0	65	5.09268	0	65	5.11724
0	66	5.11699	0	62	5.1245	0	80	7.39437	0	79	7.43115
0	78	7.4235	0	78	7.415	0	38	5.17078	0	39	5.18697
0	40	5.17059	0	38	5.1694	0	30	4.58281	0	30	4.60604
0	116	7.36539	0	117	7.3597	0	49	1.78967	0	50	1.81023
0	39	1.87069	0	39	1.86176	0	39	5.485	0	39	5.5086
0	31	5.53952	0	42	5.47746	0	31	3.55748	0	31	3.57995
0	50	3.473	0	53	3.45446	0	77	4.07879	0	77	4.10249
0	79	4.08709	0	81	4.07211	0	50	5.38831	0	51	5.40657
0	50	5.3978	0	52	5.3875	0	99	7.95767	0	92	8.01579
0	113	7.92195	0	113	7.92041	0	64	5.08184	0	65	5.10429
0	63	5.11042	0	62	5.1104	0	79	7.3797	0	78	7.41618
0	78	7.39819	0	78	7.3993	0	39	5.15076	0	40	5.16771
0	39	5.15603	0	38	5.15873	0	31	4.56804	0	31	4.58586
0	115	7.3477	0	118	7.34329	0	50	1.79469	0	50	1.79909
0	39	1.86176	0	38	1.85577	0	39	5.46514	0	39	5.48902
0	31	5.5236	0	42	5.45856	0	32	3.54863	0	34	3.54956
0	52	3.45338	0	53	3.43665	0	77	4.07132	0	77	4.08775
0	80	4.07076	0	81	4.05741	0	51	5.36674	0	51	5.38646
0	51	5.37727	0	51	5.37833	0	97	7.94021	0	91	7.98525
0	114	7.89892	0	113	7.90137	0	64	5.07119	0	65	5.08493
0	62	5.10001	0	62	5.09796	0	79	7.35704	0	79	7.39088
0	78	7.37717	0	77	7.37665	0	39	5.13755	0	40	5.15225
0	39	5.14025	0	38	5.14413	0	45	4.66327	0	45	4.68428
0	116	7.32452	0	118	7.32455	0	50	1.78612	0	51	1.78992
0	39	1.85313	0	40	1.84178	0	39	5.44694	0	39	5.47522
0	42	5.44922	0	41	5.45063	0	34	3.52507	0	36	3.5318
0	53	3.43913	0	55	3.42507	0	76	4.06147	0	76	4.08088
0	81	4.0534	0	81	4.05062	0	51	5.34748	0	51	5.37
0	51	5.36038	0	38	5.41728	0	96	7.91698	0	67	5.06245
0	113	7.87736	0	112	7.88106	0	67	5.03866	0	81	7.36192
0	61	5.08884	0	61	5.09081	0	80	7.32892	0	40	5.13816
0	78	7.35883	0	77	7.35782	0	40	5.11278	0	45	4.68428
0	38	5.13163	0	37	5.13705	0	32	4.53206	0	32	4.55326
0	117	7.30461	0	117	7.30928	0	51	1.7743	0	51	1.78072
0	39	1.84648	0	40	1.84558	0	39	5.43263	0	39	5.46074
0	43	5.42856	0	41	5.43763	0	36	3.50407	0	36	3.51816
0	52	3.4308	0	56	3.41221	0	76	4.05035	0	75	4.07133
0	80	4.04566	0	81	4.04348	0	51	5.32745	0	51	5.35192
0	51	5.34842	0	38	5.40639	0	79	7.8359	0	67	5.04854
0	113	7.85864	0	112	7.86097	0	81	7.30094	0	81	7.33843
0	62	5.07316	0	60	5.08169	0	41	5.09556	0	42	5.11697
0	77	7.34087	0	77	7.33902	0	32	4.53209	0	32	4.55326
0	38	5.11746	0	38	5.12187	0	90	6.0142	0	87	6.06857
0	117	7.28387	0	116	7.29738	0	52	1.76389	0	51	1.77684
0	38	1.83278	0	39	1.84213	0	38	5.41843	0	38	5.45094
0	42	5.42099	0	30	5.48227	0	36	3.49188	0	36	3.51073
0	53	3.41577	0	56	3.40415	0	75	4.03814	0	75	4.06064
0	80	4.033	0	80	4.03589	0	51	5.30934	0	51	5.33554
0	38	5.38859	0	38	5.39293	0	82	7.91097	0	67	5.03412
0	110	7.84659	0	111	7.84198	0	67	5.00873	0	82	7.31564
0	62	5.05751	0	60	5.07145	0	81	7.27544	0	41	5.10603
0	77	7.32584	0	78	7.31792	0	42	5.0767	0	46	4.65519
0	38	5.10711	0	37	5.10383	0	45	4.6204	0	32	4.52939
0	117	7.27314	0	114	7.27708	0	52	1.76358	0	51	1.77448
0	38	1.83461	0	38	1.82052	0	37	5.4074	0	37	5.44025
0	41	5.40275	0	32	5.45667	0	36	3.47906	0	36	3.49884
0	54	3.39606	0	52	3.41409	0	75	4.02782	0	75	4.05175
0	80	4.01301	0	78	4.03144	0	51	5.29047	0	51	5.32124
0	51	5.32401	0	39	5.36602	0	68	4.992	0	81	7.82919
0	111	7.82388	0	111	7.8205	0	82	7.25252	0	119	4.24078
0	61	5.05141	0	61	5.04357	0	41	5.06628	0	82	7.29043
0	77	7.30334	0	78	7.29313	0	45	4.6204	0	41	5.09449
0	38	5.09709	0	37	5.08489	0	32	4.49063	0	32	4.51613
0	116	7.25703	0	115	7.24603	0	50	1.76617	0	50	1.77191
0	39	1.82904	0	39	1.80914	0	37	5.39535	0	37	5.4263
0	41	5.39128	0	33	5.45554	0	37	3.46669	0	36	3.48854
0	55	3.38548	0	47	3.44728	0	75	4.01823	0	76	4.03721
0	81	4.00254	0	77	4.04345	0	52	5.27267	0	51	5.30489
0	38	5.36615	0	52	5.28832	0	85	7.85653	0	68	5.00478
0	110	7.80174	0	112	7.80078	0	68	4.97738	0	83	7.26591
0	60	5.04404	0	63	5.01492	0	82	7.22707	0	41	5.08103
0	76	7.28328	0	78	7.29016	0	40	5.05351	0	32	4.51605
0	37	5.07841	0	38	5.07651	0	32	4.48065	0	88	6.01337
0	115	7.24022	0	117	7.22028	0	50	1.74742	0	49	1.75387
0	39	1.80676	0	40	1.81953	0	37	5.37848	0	36	5.41373
0	30	5.43806	0	35	5.42645	0	35	3.46344	0	36	3.47363
0	55	3.38079	0	43	3.44818	0	74	4.01074	0	76	4.02074
0	80	4.00287	0	77	4.02345	0	51	5.25765	0	51	5.29328
0	38	5.34365	0	52	5.2747	0	87	7.84072	0	80	7.78877
0	110	7.77911	0	113	7.77547	0	67	4.96728	0	118	4.21922
0	60	5.02497	0	68	4.98434	0	82	7.21179	0	83	7.24985
0	77	7.26203	0	77	7.2743	0	42	5.02913	0	41	5.06335
0	38	5.05581	0	39	5.05904	0	31	4.46192	0	32	4.48669
0	114	7.21213	0	118	7.19621	0	49	1.72774	0	49	1.74718
0	39	1.78828	0	44	1.79483	0	36	5.36452	0	36	5.39514
0	30	5.42918	0	35	5.4002	0	36	3.44199	0	37	3.45316
0	54	3.38134	0	40	3.44198	0	74	3.99498	0	75	4.00935
0	78	4.00155	0	75	4.01253	0	51	5.23816	0	50	5.27685
0	51	5.26451	0	52	5.26354	0	94	7.78336	0	81	7.76317
0	111	7.75923	0	114	7.7498	0	67	4.95114	0	118	4.20627
0	60	5.00296	0	70	4.96528	0	82	7.18491	0	84	7.22351
0	77	7.24475	0	76	7.25248	0	41	5.01958	0	43	5.03861
0	36	5.04763	0	39	5.04631	0	31	4.44573	0	45	4.5892
0	114	7.19063	0	119	7.17493	0	50	1.7326	0	49	1.74531
0	40	1.77856	0	43	1.79486	0	37	5.33992	0	37	5.37916
0	32	5.40514	0	35	5.38543	0	36	3.42899	0	38	3.4406
0	50	3.38754	0	42	3.42332	0	74	3.97654	0	75	3.99836
0	76	4.00008	0	74	4.0051	0	50	5.22763	0	50	5.26459
0	51	5.24877	0	52	5.25125	0	97	7.75201	0	81	7.74268
0	112	7.73586	0	113	7.72811	0	67	4.92731	0	118	4.19614
0	62	4.97959	0	69	4.95604	0	82	7.16403	0	83	7.20677
0	77	7.2265	0	77	7.23087	0	41	4.99695	0	43	5.02523
0	37	5.03132	0	39	5.03223	0	45	4.54672	0	45	4.57784
0	115	7.16783	0	118	7.15642	0	50	1.72954	0	48	1.74356
0	39	1.78095	0	42	1.79911	0	36	5.32377	0	37	5.36442
0	33	5.38526	0	35	5.36899	0	37	3.41227	0	38	3.43218
0	45	3.4044	0	42	3.41578	0	73	3.96527	0	75	3.98823
0	76	3.98596	0	75	3.99228	0	50	5.21195	0	50	5.24855
0	51	5.2343	0	51	5.24067	0	101	7.72226	0	81	7.71984
0	113	7.71283	0	113	7.70652	0	67	4.91285	0	118	4.18763
0	65	4.95101	0	68	4.94852	0	82	7.1429	0	83	7.18633
0	76	7.21331	0	76	7.21156	0	40	4.98588	0	43	5.01008
0	37	5.01976	0	40	5.01448	0	44	4.53878	0	32	4.44617
0	117	7.14442	0	118	7.13969	0	48	1.72821	0	48	1.74343
0	42	1.77526	0	42	1.79328	0	36	5.31281	0	37	5.35044
0	34	5.3719	0	35	5.35205	0	39	3.39439	0	38	3.42431
0	41	3.42084	0	43	3.39804	0	73	3.95925	0	75	3.97911
0	75	3.9813	0	75	3.97816	0	50	5.1966	0	49	5.23754
0	52	5.2193	0	50	5.22821	0	103	7.68637	0	94	7.76794
0	112	7.69569	0	113	7.68549	0	67	4.90204	0	68	4.93308
0	66	4.9331	0	67	4.93818	0	83	7.11823	0	84	7.16522
0	76	7.20307	0	76	7.1903	0	41	4.9695	0	43	4.99644
0	37	5.01221	0	39	5.00371	0	32	4.40335	0	33	4.43335
0	117	7.12223	0	117	7.12114	0	47	1.72948	0	47	1.74298
0	42	1.79353	0	42	1.78311	0	36	5.29752	0	37	5.3353
0	35	5.34822	0	35	5.33715	0	38	3.38834	0	38	3.41216
0	41	3.4063	0	43	3.38836	0	73	3.94787	0	74	3.97295
0	75	3.9721	0	75	3.96707	0	50	5.18303	0	50	5.22234
0	52	5.20855	0	49	5.21902	0	105	7.65149	0	99	7.73228
0	111	7.67314	0	114	7.65941	0	67	4.89025	0	67	4.92257
0	68	4.92014	0	66	4.93018	0	82	7.09778	0	83	7.1458
0	76	7.17741	0	76	7.16694	0	42	4.95231	0	43	4.98166
0	38	4.99801	0	39	4.99318	0	33	4.38826	0	33	4.42066
0	117	7.10236	0	116	7.10247	0	47	1.72979	0	47	1.74027
0	42	1.79462	0	43	1.7688	0	36	5.28165	0	37	5.32132
0	35	5.32563	0	35	5.32403	0	38	3.37709	0	39	3.4012
0	42	3.38704	0	42	3.38319	0	72	3.94287	0	73	3.96788
0	75	3.95904	0	73	3.96553	0	50	5.16922	0	49	5.2097
0	51	5.19941	0	37	5.25591	0	109	7.61507	0	103	7.69741
0	112	7.64765	0	113	7.63993	0	67	4.87442	0	67	4.90908
0	68	4.9077	0	64	4.92613	0	82	7.07763	0	83	7.12794
0	77	7.15391	0	77	7.14184	0	43	4.93381	0	44	4.96714
0	37	4.98684	0	39	4.97639	0	33	4.37538	0	33	4.40766
0	116	7.0883	0	115	7.08912	0	46	1.72944	0	46	1.74013
0	40	1.79787	0	43	1.75752	0	36	5.26634	0	37	5.3062
0	35	5.31293	0	35	5.3068	0	39	3.36582	0	39	3.39193
0	42	3.37814	0	42	3.37095	0	72	3.93439	0	72	3.96165
0	75	3.948	0	73	3.95018	0	49	5.15521	0	49	5.19418
0	51	5.18508	0	37	5.24059	0	111	7.58327	0	106	7.66452
0	111	7.62711	0	112	7.62154	0	67	4.86009	0	67	4.89551
0	67	4.9013	0	63	4.91244	0	82	7.0599	0	83	7.10724
0	76	7.13259	0	76	7.12434	0	43	4.91613	0	43	4.95549
0	38	4.96948	0	39	4.95734	0	33	4.36124	0	33	4.39446
0	115	7.07344	0	115	7.07135	0	46	1.72748	0	46	1.73696
0	39	1.79025	0	42	1.75547	0	37	5.24785	0	37	5.28915
0	34	5.29996	0	35	5.29329	0	39	3.354	0	39	3.38015
0	43	3.36403	0	41	3.36685	0	72	3.9205	0	72	3.94967
0	74	3.9441	0	72	3.94101	0	49	5.13881	0	49	5.1804
0	49	5.17894	0	37	5.22325	0	114	7.55173	0	109	7.63204
0	112	7.6038	0	111	7.60727	0	67	4.84728	0	68	4.88023
0	66	4.89503	0	64	4.89105	0	81	7.03902	0	83	7.09101
0	76	7.111	0	76	7.10733	0	43	4.90174	0	44	4.93901
0	38	4.95606	0	39	4.94524	0	116	7.35007	0	33	4.38384
0	115	7.05425	0	114	7.05374	0	45	1.72287	0	46	1.7339
0	40	1.79091	0	42	1.75962	0	37	5.2298	0	37	5.27329
0	35	5.28314	0	34	5.28253	0	40	3.33961	0	39	3.36816
0	44	3.3543	0	41	3.36241	0	72	3.90931	0	71	3.94655
0	75	3.92651	0	73	3.93019	0	49	5.12401	0	49	5.16648
0	48	5.16833	0	37	5.20878	0	116	7.52138	0	112	7.59936
0	112	7.5819	0	109	7.5893	0	67	4.83168	0	68	4.86483
0	64	4.88734	0	65	4.87352	0	81	7.02098	0	83	7.07167
0	76	7.08973	0	77	7.09006	0	44	4.88623	0	44	4.92355
0	38	4.93989	0	39	4.93444	0	116	7.32775	0	33	4.37159
0	115	7.03281	0	113	7.03539	0	45	1.72152	0	45	1.73089
0	40	1.77145	0	43	1.75381	0	37	5.21265	0	38	5.25592
0	34	5.26791	0	34	5.26953	0	39	3.32976	0	40	3.35555
0	42	3.34939	0	39	3.36273	0	71	3.9013	0	70	3.94016
0	73	3.92296	0	72	3.92553	0	49	5.10955	0	49	5.15208
0	47	5.15302	0	48	5.14336	0	116	7.49754	0	114	7.56953
0	111	7.56055	0	109	7.56755	0	67	4.81509	0	68	4.85063
0	63	4.87569	0	67	4.85844	0	81	6.99866	0	82	7.05223
0	76	7.06916	0	77	7.07115	0	44	4.86867	0	45	4.90897
0	39	4.92586	0	39	4.91958	0	116	7.30606	0	33	4.35879
0	115	7.00935	0	113	7.01772	0	44	1.71782	0	44	1.72459
0	42	1.75148	0	43	1.74798	0	37	5.19619	0	38	5.23965
0	35	5.24897	0	34	5.2532	0	40	3.31644	0	40	3.34188
0	41	3.34269	0	39	3.35332	0	71	3.88872	0	70	3.92855
0	72	3.91678	0	71	3.91858	0	49	5.09502	0	49	5.13855
0	36	5.18418	0	49	5.12527	0	116	7.47398	0	115	7.54445
0	111	7.53817	0	108	7.55083	0	67	4.79751	0	68	4.83549
0	63	4.86059	0	68	4.83757	0	81	6.97803	0	82	7.03354
0	75	7.05163	0	77	7.04818	0	44	4.85611	0	44	4.89529
0	38	4.9143	0	40	4.90003	0	116	7.28499	0	116	7.34929
0	114	6.9908	0	112	7.001	0	44	1.71005	0	44	1.71961
0	44	1.74384	0	43	1.73948	0	38	5.17701	0	38	5.2224
0	35	5.23787	0	34	5.23731	0	41	3.30138	0	41	3.33126
0	40	3.34187	0	39	3.33943	0	70	3.88142	0	70	3.91633
0	71	3.91169	0	69	3.91563	0	49	5.07949	0	49	5.12476
0	36	5.16963	0	49	5.1096	0	116	7.44942	0	117	7.51861
0	110	7.52111	0	107	7.53164	0	67	4.78253	0	69	4.81968
0	63	4.85009	0	68	4.82154	0	81	6.9571	0	82	7.01539
0	75	7.03867	0	77	7.02952	0	43	4.84339	0	44	4.88286
0	38	4.89709	0	41	4.8844	0	116	7.2643	0	116	7.32931
0	114	6.97898	0	110	6.98495	0	44	1.70277	0	44	1.71876
0	43	1.74589	0	42	1.73626	0	38	5.15897	0	39	5.20515
0	35	5.2211	0	33	5.22193	0	41	3.29065	0	41	3.32161
0	38	3.34017	0	37	3.339	0	69	3.87137	0	68	3.9116
0	72	3.89199	0	67	3.91151	0	49	5.06327	0	49	5.10946
0	36	5.15406	0	49	5.09678	0	116	7.42722	0	117	7.49644
0	110	7.5051	0	106	7.51357	0	68	4.76606	0	69	4.80521
0	64	4.82626	0	68	4.80999	0	81	6.93571	0	82	6.99533
0	76	7.01764	0	77	7.01026	0	43	4.82876	0	44	4.87312
0	38	4.88535	0	42	4.86402	0	116	7.24172	0	116	7.3095
0	113	6.95998	0	109	6.96765	0	44	1.70054	0	44	1.7231
0	43	1.74115	0	43	1.73216	0	38	5.14199	0	39	5.19056
0	34	5.20779	0	33	5.21212	0	41	3.28304	0	41	3.31537
0	38	3.33024	0	35	3.34325	0	68	3.8663	0	67	3.90893
0	72	3.88362	0	66	3.90952	0	49	5.04606	0	50	5.0913
0	48	5.08397	0	49	5.07756	0	116	7.40391	0	117	7.47328
0	108	7.48668	0	104	7.49878	0	67	4.75326	0	69	4.79065
0	65	4.80685	0	68	4.79469	0	81	6.91421	0	82	6.97463
0	76	6.99781	0	77	6.99603	0	43	4.81784	0	43	4.86138
0	39	4.8673	0	42	4.85147	0	115	7.22115	0	116	7.28888
0	112	6.94183	0	108	6.94918	0	43	1.70557	0	43	1.71812
0	42	1.74082	0	42	1.73271	0	39	5.12605	0	39	5.17661
0	34	5.19652	0	33	5.2	0	40	3.27741	0	41	3.30644
0	39	3.31891	0	35	3.33745	0	67	3.86352	0	67	3.90105
0	71	3.87802	0	64	3.90959	0	49	5.03032	0	50	5.07767
0	48	5.07069	0	49	5.06315	0	115	7.38275	0	117	7.45347
0	107	7.46642	0	103	7.483	0	67	4.74028	0	69	4.77944
0	66	4.79351	0	67	4.78278	0	81	6.89289	0	82	6.95535
0	77	6.97341	0	77	6.98126	0	43	4.80467	0	43	4.85077
0	39	4.85466	0	42	4.8407	0	115	7.20157	0	116	7.26923
0	111	6.92562	0	109	6.92698	0	43	1.69562	0	44	1.71164
0	43	1.73737	0	43	1.71837	0	39	5.11147	0	39	5.16059
0	33	5.18345	0	32	5.18394	0	41	3.26623	0	41	3.29863
0	38	3.31352	0	34	3.32906	0	66	3.8523	0	67	3.89115
0	69	3.87658	0	63	3.90222	0	50	5.01437	0	50	5.06227
0	49	5.05382	0	47	5.05681	0	115	7.36094	0	117	7.43115
0	106	7.44837	0	104	7.45725	0	68	4.7255	0	69	4.76525
0	67	4.78048	0	66	4.77592	0	81	6.8713	0	82	6.93426
0	77	6.95472	0	76	6.9618	0	43	4.7908	0	43	4.83983
0	39	4.83889	0	41	4.82907	0	114	7.18118	0	115	7.25031
0	110	6.90813	0	108	6.90865	0	43	1.68954	0	44	1.70262
0	43	1.7274	0	44	1.70363	0	38	5.09629	0	39	5.14578
0	33	5.16783	0	32	5.17028	0	41	3.25287	0	41	3.2889
0	38	3.30509	0	32	3.32564	0	66	3.84393	0	66	3.88099
0	68	3.86674	0	63	3.889	0	50	4.99876	0	50	5.04648
0	48	5.04136	0	46	5.0487	0	115	7.33689	0	117	7.40945
0	105	7.42851	0	105	7.43207	0	68	4.71053	0	69	4.74988
0	68	4.76063	0	66	4.76588	0	81	6.85055	0	82	6.91393
0	76	6.93564	0	75	6.94511	0	43	4.77734	0	42	4.82632
0	40	4.81787	0	39	4.82292	0	114	7.16024	0	115	7.23041
0	109	6.89018	0	109	6.8876	0	44	1.68077	0	44	1.69947
0	43	1.71741	0	43	1.70764	0	38	5.08187	0	39	5.1326
0	32	5.15759	0	33	5.15346	0	41	3.24385	0	41	3.27873
0	36	3.30192	0	33	3.31663	0	65	3.83406	0	67	3.86841
0	66	3.86556	0	60	3.89153	0	50	4.98228	0	50	5.02987
0	49	5.01952	0	45	5.03546	0	115	7.31409	0	116	7.38999
0	103	7.41544	0	105	7.41104	0	68	4.69431	0	69	4.73844
0	68	4.74284	0	65	4.75505	0	81	6.83021	0	82	6.89513
0	77	6.9183	0	74	6.92854	0	42	4.7669	0	42	4.8159
0	41	4.80062	0	39	4.8131	0	114	7.13857	0	115	7.21153
0	107	6.8742	0	109	6.86841	0	44	1.67218	0	43	1.69647
0	43	1.71373	0	43	1.70429	0	38	5.06707	0	39	5.11891
0	33	5.14341	0	33	5.135	0	41	3.23284	0	41	3.27005
0	36	3.29772	0	34	3.29843	0	65	3.8225	0	67	3.85847
0	64	3.86709	0	59	3.88466	0	50	4.96607	0	51	5.01441
0	49	5.00415	0	44	5.02635	0	115	7.29252	0	115	7.37016
0	101	7.40555	0	105	7.38697	0	69	4.67573	0	69	4.72813
0	68	4.72785	0	64	4.75049	0	81	6.81008	0	82	6.87496
0	77	6.90319	0	74	6.9056	0	41	4.75545	0	41	4.80504
0	42	4.78267	0	38	4.80387	0	114	7.11672	0	115	7.19145
0	106	6.86001	0	108	6.84987	0	120	6.74977	0	43	1.6956
0	43	1.71786	0	44	1.69824	0	44	1.66842	0	39	5.10555
0	31	5.13353	0	32	5.1302	0	38	5.05455	0	41	3.26096
0	35	3.29345	0	34	3.29356	0	40	3.22719	0	67	3.84452
0	64	3.85709	0	59	3.87856	0	66	3.80813	0	50	4.99858
0	49	4.99235	0	43	5.01573	0	50	4.95077	0	115	7.34909
0	100	7.38887	0	106	7.36495	0	115	7.26865	0	69	4.71137
0	67	4.71812	0	64	4.73794	0	69	4.66294	0	82	6.85435
0	77	6.88374	0	73	6.89105	0	81	6.79015	0	41	4.79159
0	43	4.76736	0	38	4.78935	0	40	4.73014	0	114	7.17219
0	105	6.84497	0	107	6.83569	0	119	6.73097	0	44	1.68682
0	43	1.71377	0	42	1.70623	0	44	1.66687	0	38	5.09279
0	31	5.12143	0	31	5.12124	0	38	5.0383	0	40	3.25424
0	35	3.28272	0	35	3.28422	0	40	3.22008	0	67	3.8339
0	63	3.85161	0	59	3.86762	0	66	3.7988	0	50	4.98381
0	47	4.98402	0	42	5.00364	0	49	4.93441	0	115	7.32921
0	99	7.36898	0	105	7.3483	0	115	7.24494	0	69	4.69716
0	67	4.7043	0	64	4.72341	0	68	4.65073	0	82	6.83853
0	77	6.86602	0	73	6.87677	0	81	6.76723	0	40	4.78165
0	42	4.75278	0	39	4.76778	0	40	4.71378	0	114	7.15282
0	104	6.82393	0	105	6.82484	0	119	6.71082	0	44	1.68405
0	44	1.69565	0	41	1.70401	0	44	1.66192	0	38	5.07817
0	31	5.10667	0	30	5.10696	0	37	5.02319	0	41	3.24392
0	33	3.27825	0	36	3.26039	0	40	3.21056	0	67	3.82372
0	63	3.83889	0	61	3.84202	0	66	3.78634	0	51	4.96934
0	47	4.97207	0	41	4.99564	0	50	4.91686	0	115	7.30676
0	100	7.34386	0	104	7.33018	0	115	7.21994	0	69	4.6836
0	67	4.69433	0	64	4.7084	0	69	4.63265	0	82	6.81822
0	75	6.8503	0	73	6.8547	0	81	6.74688	0	39	4.77267
0	41	4.74768	0	39	4.75365	0	40	4.70014	0	114	7.13334
0	104	6.80077	0	103	6.81186	0	118	6.69167	0	44	1.67901
0	42	1.69424	0	38	1.70783	0	44	1.66188	0	38	5.06634
0	31	5.08879	0	29	5.09258	0	37	5.00779	0	40	3.23586
0	33	3.27122	0	36	3.25089	0	40	3.20037	0	67	3.81393
0	61	3.83863	0	61	3.82563	0	66	3.77198	0	50	4.95599
0	45	4.96419	0	41	4.98399	0	49	4.9008	0	115	7.28398
0	101	7.31582	0	103	7.31052	0	115	7.19882	0	70	4.6679
0	65	4.69118	0	63	4.69948	0	69	4.61607	0	81	6.79957
0	74	6.83074	0	73	6.83252	0	80	6.72783	0	38	4.76225
0	39	4.75237	0	39	4.74086	0	38	4.69112	0	113	7.11356
0	105	6.7847	0	101	6.79829	0	118	6.67156	0	43	1.67738
0	40	1.70808	0	36	1.71165	0	43	1.6583	0	37	5.05202
0	32	5.06397	0	29	5.08235	0	37	4.99207	0	40	3.22707
0	34	3.25008	0	35	3.24276	0	40	3.18934	0	66	3.80352
0	61	3.82355	0	61	3.8177	0	67	3.75783	0	50	4.94311
0	44	4.96437	0	41	4.96977	0	50	4.8846	0	116	7.26079
0	103	7.28228	0	119	5.76538	0	115	7.17598	0	70	4.65301
0	64	4.69148	0	101	7.29347	0	69	4.60299	0	81	6.78237
0	73	6.80771	0	61	4.69151	0	80	6.7093	0	38	4.75032
0	37	4.74856	0	71	6.79686	0	38	4.67826	0	113	7.0944
0	105	6.76451	0	98	6.78943	0	118	6.65177	0	120	6.72695
0	40	1.69924	0	34	1.72224	0	43	1.65625	0	42	1.67918
0	32	5.05605	0	27	5.07714	0	37	4.9776	0	37	5.03752
0	34	3.25028	0	35	3.23671	0	40	3.18166	0	40	3.21822
0	59	3.82672	0	61	3.80749	0	66	3.74845	0	67	3.79205
0	43	4.95474	0	42	4.95609	0	50	4.86564	0	50	4.92953
0	105	7.25977	0	118	5.75689	0	115	7.15293	0	116	7.2378
0	62	4.68876	0	99	7.27881	0	69	4.58743	0	70	4.6368
0	72	6.7949	0	61	4.67925	0	79	6.68804	0	81	6.76366
0	37	4.73396	0	71	6.78376	0	37	4.66814	0	37	4.72564
0	106	6.74234	0	98	6.77241	0	117	6.6328	0	120	6.70735
0	41	1.6918	0	34	1.72072	0	42	1.65004	0	41	1.67854
0	31	5.04905	0	27	5.06741	0	37	4.9638	0	37	5.02445
0	34	3.2519	0	35	3.23047	0	40	3.17098	0	40	3.21163
0	59	3.82625	0	60	3.8036	0	66	3.74081	0	67	3.77909
0	41	4.94128	0	42	4.93516	0	50	4.85181	0	50	4.91517
0	106	7.23814	0	116	5.74504	0	114	7.13136	0	116	7.21683
0	62	4.67158	0	99	7.26049	0	69	4.57331	0	70	4.62386
0	72	6.78111	0	61	4.66522	0	79	6.66894	0	80	6.74638
0	37	4.71604	0	70	6.76426	0	36	4.65476	0	36	4.71425
0	105	6.72177	0	96	6.75304	0	117	6.61349	0	119	6.69061
0	41	1.68309	0	34	1.71339	0	42	1.64897	0	40	1.67908
0	30	5.03986	0	26	5.05859	0	37	4.94724	0	37	5.01068
0	34	3.23946	0	34	3.22537	0	39	3.16385	0	39	3.20601
0	57	3.81727	0	58	3.80366	0	66	3.7261	0	67	3.7676
0	41	4.92034	0	41	4.92286	0	50	4.83622	0	50	4.90051
0	104	7.22242	0	116	5.72537	0	114	7.1081	0	116	7.19649
0	63	4.64701	0	98	7.23806	0	69	4.55924	0	70	4.60928
0	72	6.76428	0	59	4.6602	0	78	6.65101	0	80	6.73036
0	38	4.6953	0	69	6.74548	0	36	4.6425	0	36	4.70176
0	104	6.70666	0	96	6.73463	0	116	6.59442	0	119	6.67282
0	41	1.68419	0	36	1.6979	0	41	1.64864	0	40	1.67671
0	29	5.02283	0	27	5.0401	0	37	4.93283	0	37	4.9981
0	33	3.22749	0	33	3.21956	0	39	3.15506	0	39	3.19805
0	58	3.7986	0	56	3.80204	0	66	3.71568	0	68	3.75522
0	40	4.91083	0	27	4.9755	0	50	4.81943	0	50	4.88959
0	103	7.20619	0	98	7.21718	0	114	7.08609	0	115	7.17638
0	63	4.63294	0	59	4.65296	0	69	4.54484	0	70	4.59539
0	72	6.74525	0	69	6.74548	0	78	6.63178	0	79	6.71446
0	39	4.6747	0	35	4.69795	0	36	4.6269	0	37	4.68419
0	101	6.69756	0	98	6.70995	0	116	6.57581	0	118	6.65463
0	40	1.67904	0	37	1.68191	0	40	1.64886	0	39	1.67455
0	29	5.01202	0	26	5.02757	0	36	4.91857	0	36	4.9873
0	34	3.2129	0	35	3.19984	0	38	3.14865	0	38	3.19446
0	58	3.78595	0	55	3.79781	0	65	3.70672	0	67	3.74701
0	40	4.90009	0	25	4.97034	0	50	4.80373	0	50	4.87329
0	119	5.68594	0	98	7.19181	0	113	7.06535	0	116	7.15543
0	101	7.19013	0	58	4.64235	0	69	4.5291	0	70	4.58212
0	62	4.62287	0	69	6.72715	0	78	6.61269	0	78	6.69806
0	72	6.70281	0	33	4.69804	0	36	4.61233	0	37	4.66968
0	99	6.68721	0	98	6.6875	0	115	6.55712	0	117	6.63895
0	37	1.69098	0	39	1.6616	0	39	1.65065	0	39	1.67072
0	28	4.99884	0	25	5.01701	0	36	4.90548	0	36	4.97387
0	34	3.19535	0	35	3.1916	0	37	3.14408	0	37	3.18888
0	60	3.76305	0	52	3.79876	0	66	3.69347	0	67	3.73544
0	40	4.88572	0	24	4.96098	0	50	4.79136	0	50	4.85854
0	118	5.67402	0	98	7.17091	0	114	7.04069	0	115	7.13548
0	99	7.17345	0	57	4.63573	0	69	4.51357	0	70	4.57012
0	62	4.61071	0	69	6.7075	0	77	6.59184	0	78	6.67944
0	72	6.68491	0	33	4.68274	0	35	4.59895	0	37	4.6567
0	97	6.67815	0	98	6.66813	0	114	6.53864	0	116	6.62417
0	36	1.69649	0	37	1.66546	0	38	1.64755	0	38	1.66937
0	28	4.98807	0	24	5.00618	0	36	4.89092	0	36	4.95885
0	33	3.19221	0	31	3.20233	0	36	3.13724	0	36	3.18273
0	59	3.75293	0	50	3.79838	0	65	3.68286	0	66	3.72622
0	42	4.86916	0	23	4.94551	0	50	4.77635	0	50	4.84394
0	116	5.66446	0	97	7.15607	0	114	7.01912	0	114	7.11634
0	80	7.22854	0	58	4.61907	0	69	4.49771	0	70	4.55512
0	61	4.59941	0	68	6.69358	0	77	6.57204	0	77	6.66001
0	71	6.66595	0	34	4.6681	0	36	4.58259	0	36	4.64336
0	95	6.66261	0	97	6.65105	0	114	6.51899	0	114	6.60891
0	34	1.69532	0	37	1.66136	0	38	1.64577	0	37	1.66749
0	27	4.97849	0	22	5.00246	0	36	4.8765	0	36	4.94583
0	34	3.17951	0	31	3.19433	0	35	3.13275	0	35	3.17695
0	59	3.74245	0	47	3.80114	0	65	3.67106	0	66	3.71806
0	42	4.85127	0	23	4.92923	0	50	4.75923	0	50	4.83155
0	116	5.64861	0	95	7.14282	0	113	6.99842	0	115	7.0937
0	80	7.208	0	58	4.60408	0	69	4.48192	0	70	4.53937
0	61	4.5853	0	67	6.68513	0	77	6.55157	0	77	6.63985
0	69	6.65051	0	33	4.65448	0	35	4.56915	0	36	4.6279
0	95	6.64054	0	96	6.63586	0	113	6.50109	0	113	6.59334
0	33	1.70281	0	37	1.65532	0	38	1.64157	0	37	1.66405
0	27	4.96898	0	22	4.99197	0	35	4.86343	0	35	4.93333
0	33	3.17888	0	31	3.18303	0	35	3.12452	0	35	3.16659
0	59	3.74197	0	46	3.79585	0	65	3.6622	0	66	3.70709
0	42	4.83757	0	22	4.92105	0	50	4.74404	0	49	4.81821
0	115	5.63121	0	94	7.12919	0	113	6.97535	0	114	7.07369
0	79	7.18612	0	58	4.59174	0	69	4.46855	0	70	4.52727
0	60	4.58204	0	65	6.67253	0	77	6.53041	0	77	6.62152
0	69	6.63554	0	33	4.63751	0	36	4.55199	0	36	4.61373
0	95	6.62281	0	95	6.62544	0	111	6.48392	0	112	6.5769
0	34	1.69335	0	38	1.64939	0	38	1.63468	0	36	1.65987
0	25	4.96102	0	33	3.16373	0	35	4.84882	0	35	4.91971
0	34	3.16926	0	45	3.78723	0	35	3.11242	0	35	3.15761
0	56	3.74566	0	21	4.91453	0	64	3.65246	0	65	3.69899
0	40	4.8269	0	93	7.11386	0	50	4.72902	0	49	4.8051
0	116	5.61415	0	58	4.57452	0	113	6.95186	0	114	7.05411
0	96	7.09448	0	65	6.65826	0	69	4.45521	0	70	4.5114
0	58	4.57944	0	33	4.63751	0	77	6.50849	0	78	6.60102
0	68	6.62006	0	99	6.9324	0	36	4.536	0	37	4.59948
0	94	6.60716	0	93	6.61099	0	110	6.46532	0	111	6.55986
0	35	1.67897	0	37	1.64841	0	37	1.63046	0	36	1.65522
0	25	4.94602	0	34	3.15026	0	35	4.83456	0	35	4.90635
0	33	3.16133	0	45	3.77862	0	35	3.10238	0	36	3.14466
0	56	3.73365	0	74	7.16532	0	65	3.63645	0	66	3.68532
0	26	4.87583	0	59	4.55866	0	49	4.71614	0	48	4.79212
0	96	7.07535	0	65	6.63813	0	112	6.93272	0	113	7.03674
0	58	4.56607	0	34	4.62319	0	69	4.43855	0	71	4.49506
0	68	6.62006	0	99	6.9324	0	77	6.48746	0	78	6.58215
0	35	4.60314	0	84	5.43173	0	36	4.52075	0	37	4.58528
0	93	6.59143	0	91	6.60032	0	109	6.44749	0	110	6.54426
0	36	1.66355	0	35	1.65733	0	37	1.62292	0	35	1.65761
0	25	4.92678	0	120	5.30972	0	34	4.81978	0	35	4.89352
0	34	3.14376	0	33	3.14339	0	35	3.09209	0	35	3.13722
0	55	3.7219	0	45	3.77015	0	65	3.62479	0	66	3.67471
0	25	4.86708	0	114	5.58528	0	49	4.70362	0	48	4.77855
0	95	7.05526	0	72	7.15379	0	112	6.90945	0	112	7.01671
0	58	4.55027	0	59	4.54499	0	69	4.42264	0	70	4.48462
0	67	6.60083	0	64	6.62128	0	76	6.46845	0	78	6.56302
0	34	4.59692	0	34	4.59042	0	36	4.50439	0	37	4.56999
0	94	6.56889	0	89	6.58742	0	108	6.43016	0	109	6.52686
0	38	1.65417	0	35	1.65541	0	36	1.62345	0	34	1.6608
0	24	4.91864	0	120	5.29725	0	34	4.80471	0	35	4.87755
0	34	3.13721	0	33	3.13423	0	35	3.08328	0	35	3.12913
0	52	3.72635	0	44	3.76184	0	65	3.61093	0	65	3.66579
0	24	4.85736	0	112	5.57576	0	48	4.68996	0	48	4.76473
0	95	7.0345	0	70	7.14537	0	111	6.88998	0	112	6.99632
0	57	4.54295	0	59	4.52853	0	69	4.40744	0	70	4.47103
0	67	6.58138	0	65	6.60177	0	77	6.44823	0	78	6.5431
0	32	4.59884	0	34	4.57549	0	36	4.49012	0	37	4.55574
0	94	6.54376	0	86	6.57716	0	107	6.41184	0	108	6.50989
0	37	1.64343	0	34	1.64967	0	35	1.62715	0	34	1.65194
0	23	4.90642	0	120	5.28275	0	34	4.78848	0	34	4.86469
0	34	3.12666	0	32	3.12952	0	34	3.07359	0	35	3.11676
0	50	3.72692	0	46	3.74352	0	65	3.60012	0	65	3.65794
0	23	4.84676	0	110	5.56588	0	47	4.67636	0	48	4.74927
0	95	7.00879	0	70	7.12813	0	110	6.871	0	111	6.97814
0	57	4.53304	0	58	4.51595	0	69	4.39384	0	70	4.45826
0	67	6.5608	0	64	6.58602	0	77	6.42767	0	79	6.52308
0	32	4.58789	0	32	4.56999	0	36	4.47556	0	37	4.5402
0	95	6.52207	0	88	6.55695	0	106	6.39304	0	108	6.49135
0	36	1.64588	0	33	1.65198	0	34	1.62511	0	33	1.65163
0	22	4.89643	0	120	5.26256	0	34	4.77424	0	34	4.8527
0	32	3.12885	0	34	3.1033	0	35	3.06084	0	36	3.1023
0	47	3.73253	0	47	3.71817	0	65	3.58948	0	64	3.64787
0	22	4.83825	0	115	5.53477	0	47	4.66084	0	47	4.73711
0	94	6.99028	0	69	7.111	0	109	6.85106	0	110	6.96192
0	57	4.52311	0	57	4.50949	0	69	4.37921	0	70	4.44351
0	66	6.54871	0	63	6.56928	0	77	6.40721	0	78	6.50673
0	32	4.56837	0	32	4.56353	0	36	4.46078	0	37	4.52821
0	95	6.5017	0	87	6.54505	0	105	6.37462	0	107	6.47399
0	36	1.62806	0	32	1.65908	0	33	1.62323	0	32	1.65113
0	22	4.88718	0	120	5.2359	0	33	4.76039	0	34	4.84015
0	30	3.12771	0	36	3.06956	0	35	3.04907	0	37	3.0876
0	45	3.72662	0	49	3.69667	0	65	3.57722	0	64	3.6404
0	22	4.81769	0	114	5.52103	0	47	4.6464	0	47	4.72418
0	94	6.97605	0	68	7.08008	0	108	6.83337	0	109	6.94402
0	57	4.50168	0	55	4.51676	0	69	4.3628	0	70	4.42859
0	65	6.54134	0	59	6.55039	0	77	6.38654	0	78	6.48969
0	32	4.55347	0	33	4.54518	0	36	4.4458	0	37	4.51368
0	94	6.48515	0	86	6.52436	0	105	6.35417	0	107	6.45566
0	36	1.62261	0	32	1.64798	0	33	1.61936	0	32	1.65099
0	119	5.23337	0	118	5.2336	0	33	4.74541	0	33	4.82702
0	31	3.10938	0	37	3.06213	0	36	3.03433	0	38	3.07427
0	44	3.72026	0	51	3.68175	0	64	3.5703	0	62	3.63919
0	92	6.96218	0	115	5.49716	0	34	4.6829	0	47	4.70861
0	56	4.48831	0	80	7.00803	0	106	6.81499	0	107	6.92889
0	62	6.53012	0	54	4.50246	0	69	4.34799	0	70	4.41635
0	32	4.55347	0	55	6.54963	0	77	6.36571	0	78	6.47063
0	98	6.79947	0	25	4.55725	0	36	4.43088	0	36	4.50328
0	91	6.47836	0	86	6.50439	0	104	6.33524	0	106	6.43818
0	37	1.61736	0	30	1.64487	0	32	1.61831	0	32	1.64669
0	119	5.21731	0	117	5.2239	0	33	4.732	0	32	4.81482
0	32	3.09447	0	36	3.06159	0	36	3.02146	0	39	3.0603
0	44	3.70688	0	51	3.6702	0	63	3.56634	0	61	3.63467
0	90	6.94729	0	114	5.4827	0	46	4.61706	0	47	4.69402
0	57	4.47152	0	78	6.99566	0	105	6.79828	0	105	6.91451
0	62	6.50984	0	55	4.48397	0	69	4.33307	0	69	4.40593
0	32	4.53587	0	53	6.53737	0	77	6.34467	0	78	6.44925
0	97	6.77189	0	25	4.54695	0	35	4.41782	0	36	4.49075
0	89	6.46964	0	85	6.48864	0	104	6.31501	0	105	6.42065
0	36	1.61958	0	30	1.64288	0	32	1.6125	0	32	1.63882
0	118	5.20457	0	117	5.20696	0	32	4.71923	0	32	4.80413
0	31	3.08799	0	35	3.06162	0	37	3.00926	0	40	3.0455
0	44	3.69648	0	51	3.6629	0	61	3.56299	0	61	3.62174
0	73	7.00516	0	111	5.47535	0	47	4.59845	0	47	4.68
0	58	4.45331	0	76	6.98053	0	102	6.78302	0	104	6.89858
0	63	6.48848	0	55	4.47016	0	68	4.32315	0	69	4.39388
0	33	4.51659	0	54	6.51431	0	77	6.32319	0	78	6.42872
0	95	6.75786	0	30	4.52119	0	35	4.4019	0	36	4.47614
0	90	6.44142	0	84	6.47414	0	103	6.29524	0	105	6.40234
0	35	1.6234	0	31	1.63908	0	32	1.60903	0	32	1.63644
0	118	5.19013	0	116	5.19504	0	32	4.70546	0	31	4.79373
0	31	3.08118	0	34	3.0583	0	37	2.99563	0	40	3.03638
0	44	3.68768	0	49	3.65997	0	60	3.55679	0	61	3.61321
0	112	5.4592	0	110	5.46668	0	47	4.58318	0	46	4.66642
0	72	6.98898	0	76	6.96623	0	101	6.76672	0	103	6.87879
0	58	4.43929	0	55	4.46049	0	68	4.30878	0	69	4.38049
0	63	6.46991	0	53	6.49985	0	77	6.30146	0	78	6.40971
0	33	4.48541	0	29	4.51192	0	36	4.38538	0	36	4.46149
0	88	6.42839	0	84	6.45509	0	103	6.2751	0	105	6.38154
0	34	1.62354	0	30	1.63423	0	32	1.60434	0	32	1.62957
0	118	5.17532	0	115	5.1866	0	31	4.6927	0	30	4.78438
0	32	3.06575	0	32	3.05886	0	38	2.98188	0	40	3.02716
0	44	3.6796	0	46	3.66535	0	60	3.54732	0	61	3.60053
0	109	5.45023	0	109	5.45092	0	47	4.56669	0	46	4.65343
0	70	6.97545	0	75	6.95421	0	99	6.75073	0	103	6.85839
0	59	4.42315	0	54	4.45273	0	68	4.29444	0	69	4.36556
0	63	6.44922	0	52	6.4889	0	77	6.28265	0	77	6.39244
0	32	4.47589	0	29	4.50088	0	36	4.37011	0	36	4.44847
0	87	6.41442	0	83	6.43105	0	103	6.25571	0	105	6.364
0	34	1.62382	0	30	1.62034	0	32	1.60084	0	33	1.62023
0	118	5.15769	0	113	5.17861	0	30	4.67959	0	29	4.7722
0	31	3.05727	0	31	3.06177	0	39	2.96839	0	41	3.01546
0	45	3.66368	0	43	3.67128	0	60	3.53595	0	61	3.59089
0	107	5.44291	0	110	5.42562	0	47	4.5528	0	46	4.64134
0	69	6.95838	0	64	6.98471	0	98	6.73099	0	102	6.84047
0	58	4.41634	0	52	4.44931	0	68	4.27894	0	70	4.35126
0	64	6.42763	0	52	6.47392	0	76	6.26267	0	76	6.37479
0	32	4.47122	0	29	4.48812	0	36	4.35499	0	36	4.43502
0	85	6.40614	0	84	6.40975	0	103	6.23541	0	104	6.34573
0	32	1.63725	0	30	1.62127	0	32	1.59623	0	33	1.61187
0	117	5.13902	0	112	5.16271	0	29	4.66918	0	28	4.76242
0	32	3.03905	0	28	3.06383	0	39	2.95822	0	41	3.0054
0	45	3.65053	0	41	3.67076	0	60	3.52406	0	61	3.57998
0	105	5.4387	0	113	5.40037	0	46	4.54144	0	45	4.63025
0	67	6.94084	0	65	6.96067	0	97	6.71165	0	101	6.81922
0	57	4.41461	0	49	4.45454	0	69	4.26265	0	70	4.33809
0	62	6.40928	0	52	6.45146	0	75	6.2453	0	75	6.35864
0	31	4.44947	0	28	4.47572	0	36	4.34065	0	36	4.42356
0	85	6.38834	0	85	6.387	0	102	6.21779	0	104	6.32806
0	32	1.61965	0	30	1.61726	0	32	1.58756	0	34	1.6034
0	118	5.13011	0	111	5.1493	0	28	4.65818	0	27	4.75249
0	33	3.02973	0	27	3.05576	0	40	2.94576	0	41	2.99799
0	45	3.63659	0	40	3.66756	0	60	3.50967	0	62	3.56514
0	112	5.39376	0	115	5.37525	0	46	4.52824	0	45	4.61644
0	67	6.92851	0	63	6.94539	0	97	6.68856	0	100	6.80229
0	55	4.39749	0	48	4.44891	0	68	4.24997	0	69	4.32551
0	61	6.40443	0	51	6.43594	0	74	6.22687	0	75	6.34268
0	32	4.4354	0	25	4.46967	0	35	4.32993	0	35	4.4142
0	84	6.37235	0	85	6.36983	0	101	6.19844	0	103	6.3122
0	31	1.61182	0	29	1.62057	0	32	1.57982	0	34	1.598
0	116	5.11151	0	110	5.13618	0	24	4.65534	0	27	4.73826
0	35	3.00106	0	26	3.05268	0	41	2.93317	0	42	2.98727
0	46	3.61944	0	40	3.65045	0	60	3.49981	0	62	3.55451
0	112	5.3746	0	116	5.35663	0	45	4.51593	0	45	4.60115
0	66	6.90425	0	62	6.93733	0	96	6.66582	0	100	6.78163
0	54	4.3959	0	47	4.43719	0	68	4.23561	0	69	4.3124
0	57	6.39095	0	50	6.42474	0	74	6.20486	0	74	6.32736
0	31	4.43165	0	25	4.45093	0	35	4.31656	0	34	4.40275
0	84	6.35345	0	84	6.35756	0	100	6.18152	0	102	6.2961
0	30	1.61423	0	28	1.62147	0	33	1.56754	0	34	1.59206
0	115	5.09676	0	109	5.12612	0	24	4.64304	0	26	4.7271
0	35	2.98808	0	25	3.0452	0	41	2.92302	0	41	2.98271
0	46	3.60846	0	41	3.63397	0	60	3.4851	0	62	3.53908
0	111	5.35792	0	118	6.93738	0	45	4.50077	0	44	4.58738
0	77	6.8273	0	110	5.36589	0	96	6.64274	0	99	6.765
0	54	4.38717	0	60	6.92837	0	68	4.21995	0	69	4.29978
0	55	6.37228	0	46	4.42765	0	74	6.18436	0	73	6.31088
0	31	4.41774	0	49	6.3906	0	34	4.3026	0	34	4.39094
0	83	6.33686	0	82	6.34365	0	99	6.1651	0	102	6.2777
0	30	1.61198	0	28	1.61727	0	33	1.562	0	34	1.59097
0	115	5.08558	0	109	5.10979	0	24	4.6272	0	25	4.71541
0	34	2.9857	0	26	3.03568	0	41	2.91318	0	40	2.97674
0	46	3.60044	0	42	3.6184	0	61	3.4683	0	63	3.52673
0	111	5.34405	0	116	6.92051	0	44	4.48526	0	44	4.57339
0	76	6.81253	0	107	5.35595	0	96	6.62	0	98	6.74659
0	54	4.36795	0	59	6.91205	0	68	4.20869	0	69	4.28493
0	53	6.36364	0	46	4.41594	0	72	6.16784	0	72	6.2948
0	30	4.40705	0	49	6.36946	0	35	4.28658	0	34	4.37823
0	83	6.32218	0	80	6.33348	0	97	6.14767	0	101	6.26195
0	30	1.60783	0	28	1.61666	0	34	1.55645	0	34	1.59478
0	115	5.07115	0	108	5.09467	0	24	4.61178	0	25	4.70343
0	33	2.9853	0	26	3.02315	0	41	2.90445	0	41	2.9663
0	46	3.58805	0	44	3.59689	0	61	3.45643	0	63	3.51605
0	108	5.33824	0	119	5.39943	0	44	4.47047	0	44	4.56148
0	74	6.80035	0	114	6.90374	0	96	6.59787	0	97	6.727
0	54	4.35389	0	107	5.3417	0	68	4.19385	0	69	4.2743
0	53	6.34685	0	66	6.8504	0	72	6.15036	0	71	6.27627
0	30	4.39519	0	48	4.388	0	34	4.27496	0	34	4.36602
0	81	6.30694	0	80	6.31572	0	96	6.13091	0	100	6.24449
0	30	1.6012	0	28	1.61014	0	34	1.5557	0	33	1.59528
0	114	5.0578	0	109	5.07782	0	23	4.59759	0	24	4.69117
0	32	2.98135	0	28	3.00467	0	40	2.8975	0	41	2.95644
0	47	3.57282	0	45	3.58084	0	62	3.44206	0	63	3.5055
0	107	5.32718	0	117	5.38958	0	43	4.45801	0	43	4.55008
0	74	6.77982	0	113	6.88685	0	95	6.57818	0	97	6.70563
0	54	4.34313	0	108	5.32138	0	68	4.17831	0	69	4.25967
0	52	6.32927	0	57	6.88553	0	70	6.13345	0	71	6.2589
0	29	4.38881	0	48	4.37616	0	33	4.26347	0	34	4.35403
0	80	6.2927	0	79	6.29925	0	96	6.11185	0	99	6.22706
0	30	1.59803	0	27	1.60634	0	34	1.55516	0	32	1.59502
0	114	5.04288	0	109	5.06014	0	23	4.58631	0	24	4.67818
0	33	2.96955	0	31	2.98313	0	39	2.89384	0	42	2.94328
0	47	3.5619	0	46	3.56901	0	63	3.42837	0	63	3.49611
0	107	5.30956	0	115	5.38006	0	42	4.44485	0	29	4.59956
0	73	6.76649	0	112	6.86796	0	94	6.55894	0	96	6.68911
0	53	4.33234	0	115	5.27681	0	68	4.16337	0	69	4.24873
0	51	6.31556	0	57	6.86358	0	70	6.11682	0	70	6.24223
0	28	4.38318	0	49	4.36063	0	33	4.25358	0	33	4.34472
0	80	6.27813	0	80	6.28217	0	96	6.09154	0	99	6.20797
0	29	1.60189	0	28	1.60023	0	33	1.5565	0	31	1.5966
0	113	5.02803	0	110	5.04117	0	23	4.57112	0	22	4.67018
0	32	2.96355	0	33	2.96232	0	39	2.88415	0	42	2.93674
0	45	3.5595	0	46	3.5557	0	63	3.41471	0	63	3.48869
0	108	5.29224	0	114	5.36637	0	42	4.43229	0	43	4.52664
0	60	6.80505	0	112	6.84675	0	94	6.53387	0	95	6.67039
0	52	4.33044	0	117	5.25199	0	68	4.15041	0	69	4.23734
0	51	6.29421	0	57	6.84419	0	69	6.09794	0	69	6.22661
0	28	4.36911	0	49	4.34565	0	32	4.24287	0	33	4.33017
0	79	6.2531	0	80	6.26691	0	96	6.07226	0	99	6.18913
0	29	1.58742	0	28	1.59574	0	31	1.55636	0	30	1.60026
0	112	5.02376	0	109	5.02725	0	22	4.55668	0	22	4.65567
0	30	2.97314	0	35	2.93821	0	39	2.87444	0	40	2.93162
0	43	3.56821	0	46	3.53872	0	64	3.39971	0	63	3.47498
0	108	5.26714	0	113	5.35065	0	42	4.41831	0	42	4.51372
0	61	6.78516	0	113	6.82096	0	94	6.51214	0	95	6.64831
0	50	4.32515	0	118	5.23177	0	68	4.13694	0	68	4.2247
0	51	6.28222	0	58	6.81626	0	68	6.08001	0	68	6.21214
0	26	4.36016	0	49	4.33116	0	32	4.22808	0	33	4.31426
0	79	6.2318	0	80	6.24948	0	96	6.05294	0	99	6.16974
0	29	1.58063	0	28	1.58798	0	31	1.55374	0	29	1.59469
0	110	5.01191	0	108	5.01537	0	22	4.54285	0	22	4.64114
0	28	2.97042	0	38	2.91616	0	39	2.86906	0	38	2.93228
0	40	3.56771	0	48	3.5185	0	64	3.38798	0	63	3.4626
0	108	5.25151	0	114	5.33017	0	42	4.40468	0	42	4.50018
0	61	6.76623	0	116	6.78854	0	93	6.49253	0	95	6.6272
0	48	4.32177	0	116	5.22221	0	68	4.12496	0	67	4.21548
0	51	6.26143	0	58	6.79169	0	67	6.06622	0	68	6.19231
0	26	4.344	0	49	4.322	0	32	4.21276	0	33	4.29944
0	79	6.21532	0	80	6.23394	0	95	6.03447	0	99	6.15053
0	28	1.58777	0	29	1.57674	0	30	1.5553	0	28	1.59724
0	109	5.0019	0	108	4.99576	0	22	4.53039	0	22	4.62664
0	26	2.97351	0	37	2.91066	0	39	2.86054	0	37	2.93153
0	39	3.56402	0	47	3.51115	0	64	3.37524	0	64	3.44829
0	118	6.76587	0	113	5.31568	0	28	4.4491	0	41	4.48929
0	109	5.23748	0	118	6.75635	0	92	6.47224	0	94	6.60823
0	60	6.7527	0	114	5.21256	0	67	4.11458	0	66	4.20695
0	47	4.31544	0	57	6.76895	0	67	6.04719	0	68	6.17374
0	51	6.22397	0	51	4.30861	0	32	4.19938	0	33	4.2886
0	79	6.19551	0	78	6.2116	0	95	6.01321	0	99	6.1292
0	28	1.58193	0	32	1.5626	0	28	1.55857	0	28	1.59768
0	108	4.98525	0	107	4.98462	0	21	4.51643	0	22	4.61269
0	25	2.96676	0	35	2.91516	0	37	2.8564	0	35	2.92895
0	39	3.54941	0	45	3.51618	0	65	3.35757	0	64	3.43615
0	116	6.75137	0	110	5.30886	0	28	4.43193	0	41	4.47667
0	104	5.23727	0	110	5.21063	0	92	6.44852	0	95	6.5848
0	59	6.73505	0	65	6.69656	0	66	4.10168	0	65	4.19869
0	46	4.30672	0	51	4.30861	0	67	6.02669	0	68	6.15561
0	50	6.20655	0	52	6.22717	0	32	4.1836	0	33	4.27601
0	77	6.18473	0	76	6.19488	0	95	5.99071	0	100	6.10741
0	28	1.59051	0	34	1.54862	0	27	1.55959	0	28	1.59117
0	107	4.97096	0	104	4.99737	0	21	4.50065	0	22	4.59613
0	25	2.95538	0	33	2.93349	0	36	2.85225	0	35	2.92127
0	41	3.53342	0	41	3.53743	0	65	3.3468	0	65	3.42168
0	114	6.73502	0	106	5.32117	0	27	4.41922	0	40	4.46566
0	103	5.22476	0	108	5.2069	0	92	6.42558	0	95	6.56193
0	58	6.71991	0	56	6.74083	0	66	4.08998	0	64	4.19266
0	45	4.30324	0	54	4.28803	0	67	6.00433	0	68	6.13782
0	48	6.19512	0	54	6.20005	0	32	4.16792	0	33	4.26056
0	77	6.17038	0	73	6.1847	0	95	5.97068	0	100	6.08739
0	28	1.5877	0	37	1.52018	0	27	1.55343	0	28	1.58163
0	108	4.95197	0	100	4.99287	0	21	4.48786	0	22	4.57983
0	26	2.94096	0	32	2.92304	0	35	2.84687	0	34	2.9153
0	41	3.5166	0	37	3.54074	0	65	3.3333	0	65	3.40812
0	120	5.2415	0	101	5.32011	0	41	4.34865	0	27	4.50603
0	114	6.71312	0	107	5.19311	0	91	6.40546	0	95	6.54059
0	109	5.18807	0	55	6.72256	0	65	4.07911	0	63	4.1839
0	57	6.70679	0	57	4.25896	0	67	5.98269	0	67	6.12186
0	44	4.27784	0	54	6.17307	0	32	4.15762	0	32	4.24963
0	77	6.14805	0	71	6.17515	0	95	5.94962	0	100	6.06803
0	27	1.57686	0	39	1.50997	0	27	1.55045	0	28	1.57656
0	107	4.94281	0	98	4.97852	0	21	4.47156	0	21	4.56657
0	25	2.9382	0	30	2.92249	0	34	2.84068	0	33	2.91003
0	42	3.5043	0	35	3.54174	0	64	3.32666	0	64	3.40278
0	118	5.23496	0	97	5.31437	0	27	4.39073	0	40	4.43409
0	114	6.69058	0	119	6.67283	0	91	6.38267	0	95	6.52066
0	110	5.16276	0	104	5.1879	0	64	4.06927	0	61	4.17752
0	65	6.64171	0	55	6.69738	0	66	5.96602	0	67	6.10538
0	45	4.26971	0	61	4.21992	0	31	4.14513	0	33	4.23273
0	77	6.12931	0	68	6.17089	0	96	5.92592	0	100	6.04988
0	27	1.57636	0	39	1.50222	0	27	1.54802	0	28	1.5709
0	107	4.92488	0	100	4.95336	0	21	4.45432	0	21	4.552
0	27	2.92167	0	30	2.90905	0	33	2.8336	0	31	2.90788
0	42	3.49348	0	35	3.53455	0	65	3.31089	0	62	3.39603
0	116	5.22586	0	97	5.29918	0	27	4.37677	0	27	4.47802
0	112	6.67182	0	119	6.65138	0	92	6.3568	0	95	6.4982
0	112	5.13794	0	104	5.17049	0	63	4.06009	0	59	4.17142
0	56	6.67286	0	55	6.67464	0	66	5.94785	0	67	6.08682
0	46	4.24994	0	61	4.20057	0	32	4.12649	0	34	4.21433
0	77	6.1153	0	66	6.16742	0	96	5.90454	0	100	6.033
0	27	1.56602	0	39	1.49624	0	27	1.54021	0	27	1.56768
0	108	4.90421	0	103	4.92144	0	32	2.82757	0	21	4.53625
0	29	2.90036	0	30	2.89119	0	65	3.29935	0	29	2.90832
0	42	3.47569	0	36	3.51739	0	27	4.35937	0	62	3.38478
0	113	5.21549	0	98	5.27247	0	92	6.33308	0	28	4.46165
0	111	6.65658	0	118	6.62986	0	61	4.0527	0	95	6.47623
0	114	5.11743	0	107	5.14199	0	66	5.92965	0	59	4.16061
0	56	6.65893	0	56	6.64549	0	32	4.12648	0	67	6.065
0	46	4.23368	0	62	4.18294	0	103	6.16529	0	34	4.20005
0	77	6.09791	0	63	6.15936	0	96	5.88361	0	99	6.01572
0	27	1.55866	0	38	1.49443	0	27	1.53279	0	27	1.56121
0	109	4.8857	0	105	4.89584	0	120	4.74822	0	21	4.52257
0	31	2.87809	0	31	2.87713	0	30	2.827	0	26	2.91262
0	43	3.45907	0	35	3.5139	0	64	3.28964	0	62	3.37834
0	112	5.20331	0	111	5.23592	0	27	4.34193	0	28	4.44774
0	110	6.63817	0	117	6.61412	0	92	6.30889	0	96	6.44991
0	115	5.09596	0	108	5.12256	0	60	4.04252	0	58	4.1501
0	55	6.64023	0	57	6.61222	0	66	5.91112	0	67	6.04832
0	48	4.21519	0	62	4.17242	0	32	4.09503	0	35	4.18401
0	75	6.0852	0	62	6.14679	0	95	5.86579	0	98	5.99776
0	27	1.55348	0	39	1.49017	0	27	1.52641	0	29	1.54943
0	108	4.8724	0	105	4.87732	0	28	2.82523	0	21	4.51179
0	32	2.86693	0	31	2.86537	0	63	3.28235	0	24	2.91728
0	44	3.44583	0	33	3.5145	0	27	4.32718	0	63	3.36442
0	111	5.18977	0	112	5.21127	0	92	6.28572	0	26	4.43725
0	110	6.61939	0	114	6.60009	0	59	4.03294	0	98	6.42171
0	111	5.09026	0	110	5.10029	0	65	5.89223	0	58	4.13834
0	55	6.62083	0	66	6.53682	0	32	4.09501	0	67	6.03112
0	48	4.2003	0	63	4.15436	0	102	6.12167	0	34	4.17011
0	75	6.06737	0	62	6.13242	0	95	5.84765	0	96	5.98493
0	27	1.54967	0	39	1.48219	0	27	1.52286	0	29	1.54309
0	106	4.86711	0	105	4.86551	0	26	2.82476	0	23	2.91339
0	34	2.8451	0	27	2.87735	0	62	3.27481	0	63	3.34845
0	45	3.42752	0	32	3.51014	0	27	4.31259	0	26	4.42374
0	110	5.17744	0	112	5.19571	0	93	6.2579	0	99	6.39757
0	112	6.59119	0	111	6.59289	0	59	4.02132	0	58	4.12517
0	116	5.05706	0	109	5.08975	0	65	5.8711	0	67	6.01325
0	56	6.59677	0	66	6.51586	0	33	4.07612	0	34	4.17011
0	49	4.19471	0	63	4.13866	0	101	6.11588	0	103	6.25709
0	76	6.04708	0	63	6.11601	0	94	5.82884	0	95	5.97078
0	29	1.54346	0	39	1.47592	0	27	1.5162	0	28	1.54013
0	104	4.84824	0	106	4.85043	0	24	2.82419	0	22	2.90713
0	34	2.8323	0	23	2.88975	0	61	3.26621	0	64	3.33598
0	45	3.41738	0	33	3.49722	0	27	4.29603	0	27	4.40669
0	109	5.15666	0	103	5.18568	0	77	6.30346	0	100	6.37435
0	115	6.54834	0	106	6.59337	0	57	4.01375	0	58	4.11071
0	110	5.06095	0	106	5.08593	0	65	5.85129	0	67	5.99651
0	56	6.56593	0	65	6.50201	0	33	4.06022	0	34	4.15806
0	50	4.1787	0	63	4.12813	0	102	6.08206	0	101	6.25447
0	76	6.02355	0	63	6.09566	0	93	5.81025	0	93	5.95644
0	30	1.53197	0	40	1.46918	0	27	1.50709	0	28	1.53748
0	104	4.8446	0	106	4.83591	0	22	2.82526	0	64	3.32526
0	33	2.84063	0	35	3.47891	0	62	3.25305	0	27	4.3887
0	43	3.42544	0	112	5.16711	0	26	4.28333	0	100	6.35369
0	108	5.15491	0	103	6.58216	0	97	6.19582	0	58	4.09736
0	118	6.51975	0	104	5.07637	0	57	4.00096	0	67	5.97981
0	108	5.05051	0	65	6.48086	0	66	5.82683	0	33	4.14856
0	55	6.5508	0	63	4.12813	0	33	4.04516	0	101	6.25448
0	52	4.1557	0	52	6.05492	0	100	6.07661	0	78	4.92395
0	76	6.00281	0	64	6.07119	0	91	5.79472	0	92	5.94041
0	32	1.51669	0	40	1.46731	0	28	1.49942	0	27	1.53791
0	102	4.84282	0	106	4.81795	0	21	2.825	0	63	3.31641
0	31	2.84736	0	37	3.45752	0	62	3.2411	0	28	4.36867
0	40	3.43192	0	110	5.15288	0	26	4.26731	0	101	6.33
0	105	5.15408	0	21	4.43976	0	79	6.25176	0	57	4.08632
0	120	6.4983	0	99	6.57733	0	57	3.98473	0	68	5.96319
0	106	5.04555	0	102	5.06944	0	67	5.80764	0	33	4.1373
0	55	6.53375	0	65	6.45899	0	33	4.03134	0	101	6.2247
0	53	4.14812	0	63	4.10317	0	100	6.05648	0	79	4.9021
0	74	5.98731	0	67	6.04396	0	90	5.78003	0	92	5.92341
0	34	1.50313	0	39	1.46297	0	28	1.49397	0	27	1.53211
0	98	4.83803	0	108	4.79552	0	62	3.22953	0	62	3.31342
0	36	3.43764	0	39	3.43318	0	26	4.25086	0	28	4.35188
0	100	5.1512	0	112	5.13148	0	97	6.15348	0	100	6.31468
0	119	6.47962	0	21	4.43014	0	56	3.97165	0	58	4.07237
0	105	5.03645	0	97	6.56751	0	68	5.78995	0	68	5.94202
0	54	6.51161	0	100	5.05692	0	33	4.0171	0	32	4.12639
0	53	4.14812	0	66	6.43825	0	100	6.05648	0	99	6.22247
0	54	5.98098	0	63	4.09483	0	76	4.77753	0	81	4.87849
0	71	5.97719	0	69	6.02394	0	88	5.76359	0	90	5.91109
0	37	1.49133	0	38	1.46906	0	27	1.49415	0	26	1.53226
0	95	4.83078	0	110	4.75835	0	61	3.22187	0	61	3.30348
0	34	3.44423	0	21	2.85417	0	27	4.22792	0	29	4.33319
0	97	5.1469	0	42	3.3891	0	78	6.2137	0	98	6.3025
0	117	6.46323	0	119	5.07896	0	56	3.96139	0	58	4.06021
0	104	5.02354	0	23	4.43486	0	68	5.7729	0	68	5.92013
0	54	6.49122	0	95	6.54459	0	32	4.00427	0	32	4.11753
0	57	4.11313	0	98	5.04824	0	99	6.03617	0	98	6.2033
0	54	5.96347	0	66	6.3867	0	76	4.75645	0	82	4.86184
0	69	5.96911	0	70	5.99642	0	86	5.74787	0	89	5.89565
0	38	1.46621	0	37	1.46935	0	26	1.48917	0	25	1.53276
0	94	4.82115	0	112	4.73896	0	60	3.21298	0	60	3.29968
0	33	3.43271	0	21	2.84689	0	27	4.21052	0	28	4.32249
0	95	5.13899	0	46	3.3555	0	120	4.83366	0	97	6.2879
0	22	4.33779	0	24	4.42571	0	78	6.19488	0	58	4.05171
0	117	6.44639	0	97	6.5141	0	56	3.94722	0	68	5.90158
0	103	5.00976	0	95	5.04098	0	68	5.75575	0	30	4.11275
0	54	6.47199	0	66	6.38671	0	32	3.99256	0	98	6.18535
0	60	4.0663	0	61	4.06892	0	98	5.99661	0	81	4.85106
0	67	5.9612	0	72	5.9626	0	85	5.73197	0	89	5.87932
0	39	1.45378	0	37	1.46109	0	27	1.47943	0	24	1.53876
0	95	4.79945	0	111	4.72938	0	59	3.20511	0	120	4.72534
0	33	3.42423	0	22	2.83864	0	26	4.19931	0	58	3.30098
0	94	5.12436	0	50	3.32996	0	120	4.81686	0	26	4.3186
0	23	4.32366	0	24	4.40924	0	76	6.18151	0	77	6.35237
0	117	6.42042	0	98	6.49181	0	48	3.98073	0	50	4.08925
0	103	4.99104	0	94	5.0287	0	68	5.7335	0	68	5.88637
0	54	6.44909	0	65	6.37121	0	31	3.97939	0	29	4.10534
0	60	4.05208	0	60	4.05096	0	97	5.97616	0	98	6.14911
0	64	5.95463	0	73	5.93233	0	84	5.71217	0	88	5.86613
0	39	1.45036	0	35	1.46914	0	26	1.47877	0	23	1.55166
0	98	4.77058	0	110	4.7234	0	59	3.19636	0	119	4.72009
0	35	3.41116	0	25	2.82731	0	26	4.18493	0	56	3.30492
0	95	5.10599	0	51	3.31627	0	74	6.17059	0	24	4.32144
0	22	4.31646	0	23	4.38602	0	49	3.96236	0	76	6.33797
0	117	6.39911	0	96	6.4791	0	68	5.71189	0	56	4.04927
0	103	4.97339	0	94	5.00894	0	31	3.97056	0	67	5.8695
0	54	6.42677	0	64	6.35274	0	97	5.97614	0	29	4.1002
0	60	4.03985	0	59	4.0275	0	80	4.68893	0	99	6.12343
0	63	5.95167	0	70	5.91464	0	84	5.69376	0	88	5.84942
0	38	1.46274	0	36	1.47205	0	25	1.47838	0	24	1.55563
0	102	4.73316	0	108	4.71224	0	57	3.19171	0	117	4.70873
0	35	3.39535	0	29	2.80478	0	26	4.16909	0	54	3.31118
0	97	5.07218	0	52	3.29653	0	73	6.15105	0	120	5.02629
0	22	4.31719	0	24	4.37638	0	57	3.90607	0	23	4.31136
0	116	6.37982	0	92	6.47682	0	67	5.69291	0	76	6.31851
0	102	4.96674	0	96	4.98653	0	30	3.96167	0	47	4.09271
0	54	6.39715	0	64	6.32611	0	97	5.95655	0	66	5.84991
0	60	4.02493	0	59	4.00417	0	79	4.67716	0	27	4.08637
0	63	5.93477	0	68	5.89614	0	83	5.67857	0	88	5.82603
0	37	1.46072	0	37	1.46644	0	24	1.48432	0	25	1.54372
0	103	4.70976	0	106	4.70565	0	120	4.54407	0	116	4.69506
0	33	3.39156	0	31	2.78825	0	56	3.18473	0	52	3.31348
0	99	5.04531	0	52	3.28739	0	120	4.86366	0	21	4.31168
0	22	4.30909	0	24	4.36537	0	26	4.15621	0	75	6.30374
0	112	6.37379	0	88	6.47345	0	72	6.13435	0	44	4.10504
0	101	4.95522	0	98	4.9587	0	48	3.94211	0	65	5.83158
0	55	6.36883	0	64	6.30395	0	68	5.67188	0	27	4.08639
0	61	4.00968	0	58	3.98751	0	28	3.94621	0	100	6.0716
0	63	5.91417	0	66	5.88057	0	82	5.66228	0	89	5.8043
0	37	1.45927	0	38	1.46006	0	23	1.4884	0	27	1.52413
0	103	4.69926	0	104	4.70092	0	118	4.53667	0	117	4.67109
0	32	3.39241	0	32	2.7767	0	54	3.18629	0	22	2.84316
0	102	5.02276	0	53	3.27554	0	120	4.85074	0	49	3.30885
0	23	4.30028	0	114	5.00224	0	25	4.14817	0	74	6.2862
0	108	6.37263	0	89	6.44913	0	71	6.11575	0	42	4.10195
0	97	4.95597	0	98	4.93911	0	47	3.94287	0	64	5.81243
0	55	6.35147	0	64	6.28437	0	68	5.65539	0	25	4.08577
0	62	3.99351	0	55	3.99542	0	27	3.94147	0	101	6.04745
0	63	5.8965	0	64	5.86688	0	82	5.64711	0	91	5.77493
0	38	1.44339	0	38	1.45485	0	23	1.48935	0	26	1.5203
0	103	4.6879	0	102	4.68948	0	117	4.52756	0	119	4.64926
0	32	3.38703	0	31	2.76565	0	53	3.1884	0	24	2.82144
0	102	5.00435	0	52	3.26617	0	119	4.83936	0	47	3.30756
0	23	4.28209	0	109	4.99942	0	22	4.15466	0	74	6.26334
0	104	6.36122	0	91	6.4159	0	70	6.10103	0	42	4.08343
0	94	4.94636	0	96	4.93137	0	46	3.94804	0	65	5.79038
0	55	6.3241	0	63	6.26913	0	68	5.63802	0	21	4.09091
0	63	3.97988	0	52	3.99559	0	26	3.93551	0	102	6.0239
0	61	5.88323	0	61	5.86152	0	81	5.6319	0	91	5.75696
0	39	1.42803	0	36	1.45212	0	25	1.49901	0	26	1.51141
0	103	4.66855	0	102	4.67163	0	116	4.51591	0	119	4.63133
0	36	3.3567	0	31	2.74859	0	50	3.20046	0	24	2.80876
0	104	4.97884	0	53	3.2486	0	119	4.82409	0	46	3.30024
0	24	4.26254	0	108	4.98206	0	70	6.08283	0	73	6.24174
0	102	6.34468	0	90	6.4003	0	44	3.957	0	41	4.07045
0	92	4.93882	0	95	4.9244	0	66	5.62019	0	62	5.78126
0	56	6.29486	0	61	6.2624	0	26	3.93551	0	102	6.02392
0	63	3.96328	0	50	3.99497	0	97	5.84473	0	77	4.76066
0	60	5.8678	0	59	5.84822	0	82	5.60647	0	91	5.7393
0	39	1.42017	0	34	1.45878	0	26	1.47553	0	26	1.5071
0	104	4.65361	0	104	4.64562	0	116	4.49327	0	118	4.61811
0	37	3.34071	0	33	2.72529	0	48	3.19258	0	24	2.80191
0	104	4.96304	0	54	3.22861	0	120	4.79223	0	45	3.29813
0	24	4.25151	0	108	4.96108	0	70	6.0607	0	120	4.83743
0	100	6.3371	0	92	6.37078	0	42	3.94773	0	73	6.21769
0	90	4.93115	0	95	4.90607	0	65	5.59779	0	40	4.05912
0	57	6.27041	0	60	6.24803	0	24	3.93343	0	61	5.76629
0	63	3.95155	0	48	3.99092	0	98	5.82071	0	102	5.97971
0	61	5.85139	0	58	5.832	0	84	5.57536	0	89	5.72666
0	39	1.42608	0	32	1.47004	0	26	1.46742	0	26	1.50163
0	104	4.63683	0	105	4.62199	0	115	4.47792	0	118	4.60283
0	39	3.32005	0	33	2.71814	0	22	2.72375	0	23	2.79112
0	104	4.94433	0	55	3.21129	0	46	3.19115	0	44	3.28822
0	25	4.24533	0	108	4.94438	0	70	6.03434	0	117	4.83326
0	96	6.33547	0	91	6.35332	0	40	3.9417	0	73	6.19954
0	89	4.92406	0	96	4.88601	0	62	5.57768	0	41	4.04075
0	57	6.24634	0	57	6.24799	0	21	3.93032	0	60	5.74688
0	64	3.93369	0	47	3.98343	0	99	5.79398	0	102	5.96111
0	62	5.82474	0	57	5.81544	0	86	5.54733	0	87	5.70868
0	39	1.42334	0	32	1.45813	0	25	1.46162	0	25	1.48831
0	104	4.61714	0	101	4.62336	0	115	4.46024	0	117	4.59075
0	40	3.30451	0	31	2.72036	0	24	2.70563	0	23	2.77792
0	103	4.93015	0	54	3.20219	0	44	3.18641	0	43	3.27919
0	24	4.23949	0	108	4.92843	0	120	4.66199	0	115	4.82028
0	94	6.32214	0	94	6.32162	0	71	6.0048	0	72	6.18347
0	86	4.91653	0	93	4.88086	0	39	3.93201	0	43	4.01591
0	58	6.22158	0	58	6.24296	0	60	5.56257	0	59	5.73073
0	64	3.91846	0	45	3.98661	0	100	5.76785	0	102	5.94034
0	65	5.79854	0	53	5.8064	0	87	5.52612	0	85	5.69287
0	38	1.42349	0	34	1.44305	0	25	1.45747	0	26	1.47716
0	105	4.59954	0	99	4.62412	0	116	4.44098	0	117	4.57394
0	40	3.29986	0	32	2.73026	0	22	2.7032	0	43	3.26632
0	104	4.91401	0	51	3.21081	0	43	3.18156	0	117	6.23896
0	25	4.2284	0	105	4.92865	0	117	4.65514	0	113	4.81206
0	93	6.30243	0	93	6.3122	0	71	5.98105	0	68	6.18073
0	86	4.90005	0	91	4.87124	0	38	3.91929	0	44	3.9919
0	59	6.19727	0	58	6.22349	0	59	5.54843	0	58	5.709
0	64	3.90086	0	43	3.99124	0	101	5.73917	0	21	4.01337
0	67	5.77327	0	49	5.80512	0	86	5.50895	0	85	5.67221
0	37	1.41634	0	36	1.43786	0	26	1.44982	0	26	1.4709
0	107	4.57181	0	94	4.6233	0	115	4.42368	0	117	4.557
0	42	3.27082	0	30	2.71632	0	21	2.69289	0	22	2.75821
0	108	4.87473	0	51	3.19682	0	43	3.16859	0	41	3.26642
0	25	4.22511	0	105	4.91415	0	112	4.6586	0	115	6.22525
0	92	6.28344	0	88	6.30948	0	70	5.9625	0	113	4.79721
0	84	4.89005	0	90	4.85816	0	39	3.89857	0	66	6.17158
0	59	6.17304	0	54	6.23758	0	58	5.52783	0	47	3.95454
0	64	3.88496	0	41	3.99196	0	101	5.71591	0	58	5.6722
0	68	5.75079	0	47	5.80244	0	85	5.48896	0	84	5.65156
0	37	1.41415	0	38	1.44085	0	25	1.43796	0	25	1.4698
0	108	4.54343	0	91	4.62218	0	115	4.40779	0	118	4.53557
0	46	3.22597	0	33	2.68596	0	21	2.67814	0	23	2.7396
0	112	4.83098	0	50	3.19369	0	41	3.16364	0	40	3.2619
0	25	4.22015	0	102	4.9066	0	120	5.99865	0	114	6.20852
0	92	6.25704	0	78	6.33566	0	109	4.64726	0	110	4.78927
0	82	4.88241	0	86	4.86924	0	69	5.94466	0	60	6.17845
0	58	6.15235	0	47	6.29665	0	40	3.87018	0	46	3.93766
0	65	3.86128	0	23	4.08201	0	57	5.48281	0	58	5.65437
0	67	5.73186	0	44	5.7935	0	83	5.46795	0	85	5.63333
0	37	1.40875	0	43	1.42948	0	26	1.42451	0	24	1.47139
0	108	4.53021	0	83	4.64357	0	114	4.39182	0	39	3.25947
0	49	3.2076	0	34	2.67356	0	40	3.1576	0	113	6.19003
0	115	4.80696	0	48	3.19642	0	114	5.99332	0	107	4.78347
0	25	4.20995	0	98	4.90465	0	108	4.63176	0	56	6.18107
0	92	6.2347	0	68	6.36514	0	65	5.93851	0	45	3.92614
0	81	4.86861	0	85	4.86458	0	41	3.85087	0	58	5.65436
0	56	6.14002	0	44	6.30112	0	57	5.48281	0	101	5.88248
0	65	3.83773	0	22	4.09309	0	21	3.84894	0	72	4.67737
0	64	5.71083	0	42	5.78274	0	82	5.45069	0	83	5.63003
0	37	1.40131	0	45	1.42375	0	26	1.41716	0	24	1.46471
0	108	4.52282	0	80	4.64055	0	114	4.37376	0	39	3.24592
0	50	3.19796	0	39	2.65375	0	39	3.14565	0	113	6.16828
0	116	4.79328	0	47	3.20021	0	111	5.98246	0	106	4.77092
0	25	4.18801	0	94	4.90502	0	107	4.61877	0	53	6.17764
0	89	6.228	0	60	6.38606	0	63	5.93091	0	46	3.90324
0	81	4.85146	0	82	4.86663	0	42	3.82459	0	60	5.62623
0	54	6.1324	0	40	6.35048	0	58	5.45863	0	101	5.85964
0	65	3.80855	0	21	4.0939	0	21	3.8358	0	74	4.65243
0	61	5.69323	0	39	5.77294	0	83	5.42319	0	81	5.62085
0	38	1.39554	0	44	1.41626	0	26	1.4122	0	23	1.46535
0	105	4.52103	0	78	4.63708	0	115	4.35378	0	39	3.23274
0	50	3.19115	0	43	2.63379	0	38	3.13978	0	111	6.15795
0	116	4.78091	0	45	3.19226	0	110	5.9626	0	106	4.75576
0	27	4.16605	0	90	4.90267	0	106	4.60645	0	51	6.17956
0	84	6.23132	0	56	6.40122	0	59	5.92941	0	44	3.89767
0	82	4.8308	0	80	4.88118	0	46	3.77475	0	62	5.60003
0	52	6.12491	0	43	6.27565	0	58	5.43461	0	102	5.8378
0	65	3.78829	0	22	4.08896	0	100	5.63191	0	74	4.63811
0	58	5.68317	0	36	5.76128	0	83	5.403	0	79	5.61161
0	38	1.40129	0	42	1.4112	0	24	1.41145	0	22	1.47156
0	103	4.51489	0	75	4.63446	0	117	4.3285	0	40	3.21836
0	49	3.18421	0	23	4.17153	0	37	3.13695	0	108	6.14532
0	111	4.779	0	45	2.6235	0	107	5.95106	0	108	4.73151
0	29	4.15393	0	40	3.21033	0	105	4.59015	0	50	6.17026
0	84	6.21541	0	83	4.91458	0	54	5.93485	0	45	3.8809
0	82	4.81922	0	53	6.3996	0	45	3.7622	0	63	5.57489
0	50	6.11202	0	83	4.85515	0	57	5.4175	0	103	5.81504
0	64	3.77264	0	72	6.00474	0	100	5.60752	0	75	4.6149
0	55	5.67079	0	42	5.71769	0	80	5.39583	0	80	5.5889
0	37	1.39361	0	47	1.39277	0	24	1.4092	0	22	1.46485
0	101	4.50524	0	65	4.66837	0	119	4.3061	0	41	3.20762
0	49	3.17	0	25	4.14437	0	37	3.12201	0	106	6.13406
0	109	4.76824	0	32	2.65674	0	108	5.92359	0	104	4.72996
0	29	4.13803	0	39	3.20792	0	103	4.5789	0	49	6.1573
0	86	6.17738	0	76	4.92686	0	52	5.92523	0	45	3.87099
0	80	4.8097	0	54	6.37247	0	45	3.74534	0	63	5.56262
0	50	6.09764	0	80	4.86136	0	57	5.39531	0	102	5.79888
0	63	3.77132	0	68	6.05074	0	101	5.5839	0	77	4.59084
0	56	5.64321	0	52	5.65038	0	80	5.37846	0	83	5.55765
0	36	1.38258	0	47	1.36308	0	23	1.40657	0	23	1.45391
0	99	4.50194	0	63	4.68712	0	38	3.10622	0	40	3.19924
0	49	3.15944	0	22	4.17001	0	106	5.91003	0	106	6.11502
0	107	4.76115	0	31	2.69777	0	102	4.56756	0	105	4.71168
0	27	4.12331	0	32	3.29685	0	49	5.92634	0	49	6.13625
0	89	6.14394	0	75	4.94681	0	45	3.7275	0	46	3.84975
0	78	4.79664	0	21	4.19225	0	60	5.36239	0	62	5.54612
0	48	6.09095	0	51	6.39286	0	101	5.58387	0	102	5.77742
0	61	3.77146	0	90	4.7656	0	71	4.44814	0	77	4.57012
0	56	5.62781	0	53	5.61687	0	78	5.36632	0	86	5.52696
0	37	1.38884	0	46	1.36806	0	22	1.40903	0	24	1.44849
0	98	4.48678	0	57	4.69108	0	38	3.09239	0	120	4.42287
0	50	3.14794	0	33	2.67378	0	104	5.89727	0	39	3.19256
0	107	4.74077	0	31	3.27108	0	102	4.54859	0	106	6.09212
0	25	4.11561	0	68	4.95906	0	47	5.92734	0	103	4.70422
0	90	6.11686	0	49	6.38441	0	43	3.72242	0	48	6.11514
0	78	4.7861	0	90	4.7656	0	61	5.34213	0	48	3.82452
0	46	6.0853	0	84	5.95043	0	100	5.56804	0	60	5.53761
0	58	3.76615	0	32	3.9417	0	72	4.42874	0	102	5.73819
0	56	5.60845	0	55	5.59558	0	73	5.37095	0	84	5.51279
0	38	1.37974	0	40	1.37028	0	21	1.40862	0	23	1.44189
0	98	4.47226	0	60	4.65361	0	39	3.07835	0	119	4.40852
0	49	3.13606	0	34	2.65718	0	104	5.8761	0	37	3.19385
0	109	4.71405	0	29	3.24386	0	102	4.53101	0	109	6.05875
0	25	4.09969	0	61	4.95874	0	45	5.9197	0	101	4.69136
0	91	6.09152	0	57	6.3276	0	45	3.7019	0	46	6.0907
0	77	4.77596	0	91	4.74247	0	60	5.3296	0	46	3.82188
0	46	6.07535	0	86	5.94388	0	99	5.54735	0	60	5.52074
0	54	3.76558	0	34	3.92085	0	73	4.40313	0	99	5.72641
0	55	5.58893	0	54	5.57671	0	73	5.35599	0	77	5.51697
0	37	1.37072	0	39	1.37871	0	21	1.40082	0	23	1.44099
0	98	4.45152	0	64	4.61403	0	120	4.23826	0	116	4.40271
0	48	3.11765	0	28	2.69273	0	38	3.07035	0	37	3.17788
0	110	4.69329	0	38	3.17302	0	101	5.86358	0	110	6.03595
0	24	4.08305	0	55	4.9672	0	99	4.5255	0	98	4.69048
0	90	6.07724	0	66	6.24207	0	45	5.90128	0	42	6.08456
0	77	4.75844	0	98	4.71504	0	39	3.72434	0	47	3.80541
0	44	6.0628	0	75	5.976	0	60	5.31338	0	59	5.49616
0	52	3.76276	0	34	3.89275	0	98	5.50649	0	97	5.71842
0	56	5.56882	0	54	5.55146	0	77	5.31966	0	73	5.5074
0	37	1.37365	0	44	1.34854	0	22	1.39601	0	24	1.42591
0	99	4.42949	0	74	4.54574	0	118	4.22562	0	116	4.3904
0	48	3.1019	0	31	2.67419	0	38	3.06108	0	38	3.1705
0	109	4.67782	0	40	3.19797	0	103	5.83297	0	108	6.01793
0	23	4.07674	0	59	4.92539	0	101	4.50198	0	98	4.6712
0	87	6.06469	0	57	6.29084	0	44	5.88139	0	41	6.07312
0	75	4.74899	0	103	4.64732	0	41	3.69741	0	49	3.78555
0	43	6.04949	0	68	5.98768	0	60	5.28966	0	58	5.47889
0	46	3.77316	0	26	3.93693	0	99	5.48229	0	94	5.70586
0	56	5.54801	0	57	5.52678	0	78	5.29114	0	69	5.51138
0	37	1.37329	0	51	1.32599	0	22	1.3875	0	27	1.40799
0	100	4.41636	0	73	4.54791	0	117	4.21172	0	116	4.37079
0	49	3.08936	0	36	2.67262	0	37	3.05447	0	34	3.18334
0	108	4.66845	0	42	3.24789	0	103	5.81096	0	110	5.9918
0	23	4.05068	0	72	4.86166	0	100	4.48921	0	101	4.6464
0	88	6.04346	0	65	6.23332	0	44	5.84625	0	43	6.04462
0	75	4.73536	0	95	4.71473	0	46	3.64837	0	43	3.81908
0	42	6.03836	0	52	6.20092	0	58	5.27285	0	58	5.45743
0	41	3.79012	0	25	3.93273	0	97	5.46789	0	93	5.69351
0	55	5.51925	0	51	5.52533	0	76	5.27986	0	69	5.48627
0	40	1.34448	0	53	1.34437	0	22	1.3832	0	27	1.40382
0	98	4.40406	0	66	4.55733	0	115	4.20101	0	113	4.36771
0	47	3.09618	0	32	2.65408	0	35	3.05519	0	34	3.17124
0	109	4.64877	0	38	3.24854	0	106	5.77736	0	113	5.95478
0	22	4.03569	0	82	4.8056	0	97	4.47921	0	102	4.62225
0	90	6.00143	0	62	6.21386	0	43	5.80983	0	46	6.01483
0	75	4.70798	0	89	4.72711	0	45	3.64199	0	41	3.82911
0	40	6.02099	0	63	6.07864	0	57	5.25758	0	58	5.44013
0	36	3.80584	0	36	3.82965	0	95	5.45254	0	93	5.6824
0	55	5.5061	0	48	5.52041	0	73	5.25956	0	67	5.47198
0	42	1.33743	0	53	1.3873	0	22	1.37832	0	27	1.40227
0	98	4.38811	0	60	4.56318	0	115	4.18534	0	110	4.36613
0	43	3.10735	0	32	2.61642	0	36	3.03315	0	33	3.17087
0	109	4.63223	0	37	3.18562	0	118	4.46422	0	116	5.92286
0	89	5.98951	0	82	4.7848	0	104	5.76356	0	100	4.6145
0	74	4.70277	0	57	6.20796	0	97	4.46439	0	47	5.98947
0	37	6.0279	0	85	4.75176	0	40	5.81457	0	41	3.82473
0	36	3.80584	0	76	5.88005	0	46	3.62047	0	57	5.42069
0	26	5.6955	0	34	3.81051	0	53	5.2267	0	21	3.81568
0	53	5.49392	0	53	5.47329	0	68	5.25609	0	63	5.47597
0	42	1.32495	0	50	1.41829	0	25	1.35568	0	28	1.39945
0	98	4.36773	0	74	4.48335	0	115	4.16682	0	106	4.36448
0	39	3.10886	0	32	2.60867	0	37	3.02081	0	33	3.15945
0	107	4.61642	0	33	3.17907	0	118	4.44933	0	118	5.89324
0	86	5.98188	0	73	4.79492	0	104	5.73706	0	100	4.59854
0	74	4.68426	0	21	4.13624	0	98	4.43896	0	49	5.95221
0	33	6.04829	0	54	6.21792	0	41	5.80252	0	43	3.80646
0	31	3.81694	0	84	4.69026	0	42	3.64358	0	55	5.416
0	27	5.66719	0	72	5.84651	0	54	5.19757	0	93	5.64312
0	51	5.48087	0	58	5.44249	0	65	5.24788	0	61	5.47022
0	41	1.31878	0	50	1.39548	0	27	1.33543	0	27	1.40477
0	97	4.35602	0	91	4.39929	0	113	4.16024	0	104	4.36236
0	36	3.11257	0	33	2.59672	0	38	3.0026	0	32	3.15538
0	106	4.60276	0	30	3.14557	0	118	4.4329	0	119	4.606
0	81	5.9804	0	78	4.75738	0	106	5.70579	0	111	5.90691
0	73	4.66635	0	68	6.11955	0	99	4.41495	0	101	4.58686
0	30	6.06103	0	88	4.66181	0	42	5.7695	0	48	5.94415
0	35	3.80427	0	72	5.8465	0	41	3.63796	0	44	3.78588
0	28	5.6467	0	31	3.81071	0	55	5.17574	0	58	5.37778
0	51	5.45938	0	58	5.42283	0	61	5.23867	0	62	5.45357
0	42	1.30719	0	54	1.37909	0	27	1.33736	0	28	1.40474
0	96	4.34913	0	99	4.34327	0	108	4.15783	0	103	4.35069
0	36	3.09904	0	37	2.57191	0	36	2.99908	0	31	3.14911
0	105	4.59257	0	31	3.13314	0	119	4.42548	0	117	4.59741
0	21	3.99206	0	87	4.70511	0	109	5.66985	0	106	5.91117
0	77	5.98571	0	86	5.97639	0	100	4.39776	0	104	4.56204
0	72	4.65499	0	95	4.61638	0	43	5.73285	0	48	5.92772
0	29	6.06824	0	66	5.87996	0	40	3.64571	0	44	3.77088
0	38	3.77129	0	31	3.79238	0	54	5.15927	0	60	5.35832
0	52	5.43604	0	47	5.43903	0	59	5.2264	0	65	5.42152
0	41	1.33808	0	52	1.37922	0	28	1.33015	0	31	1.38143
0	92	4.35326	0	104	4.30848	0	104	4.1586	0	104	4.32614
0	38	3.08199	0	38	2.56541	0	35	2.99884	0	31	3.13936
0	104	4.58007	0	32	3.10767	0	118	4.4127	0	115	4.58134
0	23	3.98278	0	109	4.62662	0	107	5.65025	0	107	5.87971
0	74	5.98222	0	97	5.9048	0	97	4.39156	0	109	4.52241
0	73	4.63731	0	100	4.58858	0	45	5.69898	0	52	5.86628
0	29	6.05943	0	72	5.77962	0	41	3.63639	0	54	3.68526
0	35	3.76305	0	29	3.78502	0	54	5.1445	0	52	5.37568
0	51	5.42331	0	69	5.35786	0	55	5.23043	0	65	5.40096
0	40	1.34885	0	50	1.38334	0	27	1.33317	0	31	1.36862
0	90	4.34158	0	104	4.29023	0	103	4.14912	0	102	4.31983
0	23	4.04182	0	38	2.55527	0	34	2.99289	0	30	3.13835
0	41	3.05557	0	33	3.09066	0	114	4.41011	0	112	4.57803
0	101	4.57022	0	89	4.66301	0	105	5.6417	0	101	5.88009
0	24	3.95975	0	96	5.8858	0	96	4.37953	0	113	4.48841
0	72	5.96958	0	108	4.51528	0	46	5.67131	0	52	5.84637
0	69	4.6431	0	74	5.72365	0	42	3.61798	0	56	3.66795
0	32	6.00909	0	27	3.78557	0	55	5.13044	0	51	5.36845
0	52	5.40011	0	72	5.31501	0	56	5.20212	0	63	5.39472
0	41	1.34946	0	46	1.38754	0	27	1.32783	0	32	1.36104
0	87	4.33607	0	104	4.27533	0	100	4.146	0	100	4.3164
0	25	4.03797	0	37	2.54478	0	33	2.98866	0	32	3.1173
0	50	3.01626	0	34	3.07096	0	113	4.40155	0	106	4.58448
0	96	4.57336	0	104	4.59875	0	104	5.62746	0	97	5.87914
0	25	3.93712	0	83	5.92243	0	97	4.36086	0	108	4.48988
0	73	5.94942	0	75	5.6802	0	44	5.6589	0	50	5.82923
0	69	4.63105	0	27	3.78557	0	42	3.59622	0	57	3.66076
0	34	5.9393	0	82	5.25754	0	57	5.10237	0	51	5.34631
0	54	5.34242	0	80	5.26888	0	56	5.19451	0	64	5.37672
0	42	1.32744	0	48	1.37672	0	29	1.32656	0	35	1.3423
0	84	4.32932	0	101	4.26738	0	100	4.12685	0	98	4.30579
0	25	4.04015	0	36	2.54023	0	32	2.98212	0	31	3.11026
0	54	3.01733	0	34	3.06369	0	113	4.38075	0	100	4.58997
0	94	4.57217	0	111	4.55633	0	103	5.61088	0	99	5.84543
0	29	3.91465	0	74	5.93961	0	108	4.30449	0	105	4.48749
0	73	5.89903	0	74	5.66087	0	45	5.6296	0	52	5.79805
0	72	4.57067	0	26	3.78436	0	44	3.57203	0	56	3.66366
0	35	5.91387	0	86	5.22522	0	59	5.08739	0	53	5.32952
0	58	5.31823	0	86	5.25426	0	60	5.15789	0	67	5.35836
0	46	1.3177	0	53	1.35389	0	30	1.30953	0	35	1.34956
0	81	4.32868	0	110	4.22826	0	100	4.10903	0	95	4.30441
0	21	4.02143	0	36	2.52366	0	31	2.97049	0	33	3.0939
0	64	2.97776	0	33	3.05389	0	112	4.36811	0	97	4.58894
0	94	4.56166	0	107	4.54339	0	102	5.59124	0	98	5.83303
0	32	3.88749	0	70	5.9399	0	113	4.26777	0	105	4.47744
0	73	5.89577	0	75	5.63779	0	48	5.58094	0	51	5.78808
0	73	4.5595	0	24	3.7848	0	47	3.53802	0	55	3.6619
0	36	5.88269	0	93	5.16004	0	58	5.07756	0	56	5.30652
0	60	5.30056	0	82	5.25376	0	61	5.12567	0	64	5.34706
0	46	1.32303	0	57	1.34076	0	31	1.29442	0	38	1.32689
0	81	4.30453	0	113	4.19932	0	100	4.09534	0	92	4.29926
0	22	4.00396	0	38	2.50694	0	32	2.96158	0	32	3.08684
0	64	2.95107	0	31	3.05166	0	108	4.36548	0	98	4.56537
0	90	4.55438	0	119	4.49457	0	99	5.57663	0	99	5.80764
0	33	3.87339	0	90	5.8011	0	111	4.24775	0	105	4.45701
0	73	5.87762	0	75	5.6111	0	47	5.55771	0	50	5.77504
0	73	4.55202	0	22	3.80104	0	49	3.52718	0	56	3.62932
0	38	5.83581	0	99	5.11595	0	58	5.0679	0	56	5.28963
0	60	5.28384	0	70	5.25332	0	57	5.1373	0	62	5.32769
0	45	1.32686	0	59	1.32002	0	32	1.28617	0	38	1.31333
0	83	4.27553	0	108	4.2045	0	98	4.08568	0	94	4.27567
0	75	2.89662	0	36	2.49814	0	33	2.94288	0	21	4.04619
0	88	4.54287	0	31	3.03645	0	101	4.37295	0	34	3.07614
0	34	3.85851	0	77	5.84947	0	92	5.58531	0	98	4.5478
0	76	5.8485	0	75	5.60044	0	110	4.24081	0	101	5.77719
0	71	4.54934	0	99	5.11597	0	48	5.53323	0	104	4.4407
0	38	5.83581	0	31	3.85219	0	50	3.51443	0	51	5.74063
0	46	3.60365	0	75	5.52288	0	57	5.05362	0	62	3.57031
0	61	5.26222	0	58	5.25558	0	59	5.1209	0	57	5.33143
0	48	1.32917	0	57	1.30137	0	35	1.2669	0	38	1.30855
0	87	4.25014	0	105	4.20784	0	95	4.07938	0	97	4.24857
0	83	2.86785	0	35	2.48994	0	31	2.94062	0	23	4.03942
0	88	4.53512	0	30	3.02891	0	95	4.37585	0	39	3.04741
0	39	3.83533	0	70	5.87664	0	94	5.55238	0	99	4.52738
0	78	5.82263	0	75	5.57606	0	108	4.22727	0	97	5.77156
0	71	4.53216	0	103	5.09041	0	50	5.50882	0	105	4.42081
0	39	5.80073	0	30	3.83039	0	50	3.50865	0	53	5.70558
0	47	3.58388	0	78	5.49161	0	58	5.04157	0	62	3.54605
0	62	5.23163	0	73	5.21531	0	60	5.09264	0	55	5.32084
0	47	1.3243	0	51	1.32064	0	35	1.27724	0	38	1.3039
0	88	4.22304	0	107	4.19069	0	90	4.08664	0	99	4.21676
0	23	3.95142	0	32	2.49544	0	33	2.92462	0	22	4.00477
0	78	2.88472	0	29	3.02455	0	91	4.37561	0	43	3.01154
0	90	4.50796	0	78	5.8226	0	92	5.53793	0	101	4.49553
0	43	3.82175	0	73	5.57325	0	108	4.2187	0	91	5.77814
0	85	5.75413	0	102	5.08614	0	49	5.49097	0	104	4.40379
0	71	4.51068	0	33	3.81799	0	52	3.49295	0	55	5.67877
0	40	5.73094	0	80	5.45898	0	61	5.02308	0	63	3.52733
0	50	5.26106	0	73	5.18433	0	58	5.07526	0	60	5.2738
0	44	1.32088	0	48	1.33073	0	37	1.25301	0	37	1.30459
0	90	4.197	0	106	4.17773	0	88	4.07843	0	99	4.20131
0	23	3.93309	0	31	2.48314	0	34	2.91096	0	44	2.99674
0	76	2.87836	0	27	3.02924	0	90	4.36456	0	103	4.47319
0	92	4.47607	0	91	5.72453	0	92	5.51998	0	84	5.79029
0	44	3.80245	0	118	4.30883	0	109	4.19517	0	105	4.38476
0	90	5.70527	0	79	5.51239	0	49	5.45969	0	54	5.66724
0	71	4.49362	0	95	5.09057	0	52	3.46164	0	63	3.5273
0	42	5.71193	1	35	3.81056	0	60	5.00647	0	41	5.27001
0	62	5.19902	1	68	5.17786	0	55	5.07161	0	60	5.24645
0	42	1.30532	1	48	1.34136	0	37	1.23979	0	36	1.30286
0	91	4.18218	1	109	4.1467	0	89	4.05769	0	98	4.19186
0	27	3.91516	1	28	2.47897	0	34	2.90157	0	45	2.9803
0	65	2.90264	1	26	3.02397	0	87	4.35717	0	108	4.43914
0	96	4.44752	1	119	5.57325	0	94	5.48441	0	80	5.78553
0	37	3.77808	1	116	4.30789	0	109	4.17412	0	104	4.37297
0	92	5.6827	1	79	5.48091	0	65	5.3447	0	53	5.65138
0	72	4.47691	1	91	5.07212	0	55	3.42995	0	61	3.52553
0	42	5.68044	1	33	3.77811	0	57	4.98933	0	37	5.29488
0	48	5.24364	1	67	5.1837	0	57	5.03892	0	59	5.23266
0	43	1.29993	1	53	1.32549	0	38	1.23167	0	33	1.31744
0	93	4.15501	1	93	4.1659	0	95	4.017	0	96	4.18926
0	31	3.88734	1	21	3.8961	0	37	2.87524	0	45	2.96312
0	64	2.89691	1	26	2.4822	0	90	4.32938	0	106	4.43112
0	98	4.41445	1	26	3.01962	0	88	5.48612	0	22	3.84089
0	29	3.77842	1	116	4.29604	0	114	4.13708	0	77	5.78399
0	92	5.65829	1	81	5.4523	0	66	5.31582	0	102	4.3696
0	72	4.46948	1	91	5.04502	0	54	3.4209	0	52	5.64479
0	41	5.64495	1	30	3.74182	0	55	4.96714	0	47	3.59063
0	60	5.15348	1	72	5.15563	0	55	5.02319	0	59	5.21794
0	46	1.26789	1	47	1.31736	0	37	1.22987	0	29	1.39859
0	91	4.13832	1	95	4.14039	0	98	3.98369	0	96	4.17265
0	30	3.8574	1	27	3.00105	0	42	2.83781	0	44	2.96141
0	79	2.85446	1	115	4.28074	0	92	4.30289	0	106	4.41517
0	97	4.39732	1	91	5.39001	0	83	5.4881	0	22	3.82921
0	26	3.75561	1	92	5.02169	0	114	4.11427	0	78	5.75039
0	94	5.60907	1	30	3.74183	0	66	5.29429	0	101	4.35245
0	71	4.44735	1	104	5.31534	0	53	3.40696	0	52	5.6292
0	41	5.62626	1	35	1.58129	0	53	4.94151	0	45	3.57868
0	48	5.18745	1	70	5.15099	0	57	4.99421	0	52	5.21522
0	47	1.24609	1	37	1.34533	0	36	1.23464	0	29	1.40437
0	94	4.11774	1	100	4.10712	0	99	3.96322	0	97	4.14774
0	29	3.84798	1	28	2.97113	0	43	2.82366	0	48	2.93433
0	77	2.843	1	114	4.2658	0	96	4.26793	0	102	4.41124
0	97	4.38239	1	95	5.36011	0	77	5.4964	0	83	5.70483
0	25	3.7223	1	83	5.03045	0	110	4.11502	0	93	4.37333
0	94	5.58804	1	25	3.68049	0	66	5.27558	0	49	5.62722
0	70	4.43195	1	108	5.28794	0	52	3.39659	0	45	3.57875
0	41	5.62127	1	31	1.55533	0	48	4.94905	0	29	5.31357
0	47	5.18276	1	62	5.1672	0	58	4.96045	0	54	5.18681
0	49	1.2434	1	39	1.34444	0	41	1.22544	0	30	1.40689
0	97	4.09923	1	101	4.08567	0	98	3.95386	0	98	4.12585
0	31	3.83543	1	32	2.93253	0	43	2.81318	0	54	2.89188
0	70	2.8433	1	114	4.26367	0	100	4.23512	0	93	4.4269
0	96	4.37687	1	100	5.33486	0	71	5.50587	0	22	3.8053
0	25	3.6725	1	23	3.58772	0	103	4.1224	0	85	5.67015
0	93	5.58732	1	74	5.04572	0	67	5.25173	0	90	4.37115
0	71	4.42424	1	21	3.63578	0	50	3.39341	0	43	5.6523
1	43	5.57951	1	90	5.23591	0	42	4.9713	0	50	3.49966
1	45	5.16765	1	67	5.11793	0	53	4.96776	0	51	5.17409
1	56	1.2034	1	35	1.32143	0	37	1.22537	0	33	1.35458
1	98	4.06108	1	102	4.05781	0	97	3.94381	0	96	4.11663
1	33	3.80823	1	34	2.9225	0	43	2.79968	0	60	2.8623
1	74	2.80001	1	112	4.30807	0	100	4.21662	0	91	4.4195
1	93	4.35351	1	108	4.25513	0	69	5.49152	0	29	3.76842
1	32	3.61543	1	91	5.33241	0	104	4.10733	0	80	5.67305
1	89	5.57015	1	24	3.56868	0	65	5.23901	0	81	4.39434
1	71	4.40213	1	69	5.02952	0	47	3.39643	0	39	5.64079
1	42	5.55592	1	94	5.20486	0	37	4.98156	0	56	3.44452
1	44	5.15248	1	74	5.0548	0	48	4.97503	0	46	5.17456
1	58	1.19421	1	33	1.31267	0	33	1.25005	0	52	1.33595
1	99	4.04911	1	108	4.02892	0	97	3.9349	0	94	4.11482
1	30	3.78951	1	31	2.9321	0	38	2.80176	0	61	2.85069
1	84	2.75785	1	114	4.29126	0	97	4.2072	0	98	4.37324
1	91	4.34907	1	116	5.46613	0	64	5.49495	0	38	3.72507
1	38	3.5684	1	106	4.24408	0	99	4.112	0	65	5.72831
1	89	5.55515	1	80	5.36778	0	63	5.23213	0	78	4.39442
1	70	4.38952	1	24	3.55568	0	39	3.43205	0	40	5.60626
1	32	5.54594	1	73	4.96989	0	34	4.97483	0	53	3.44251
1	42	5.13283	1	86	4.9751	0	44	4.97436	0	46	5.15142
1	55	1.19538	1	27	1.32492	0	34	1.24626	0	61	1.33379
1	99	4.02764	1	108	4.01097	0	100	3.90391	0	90	4.13643
1	34	3.76857	1	29	2.92925	0	36	2.79096	0	54	2.87753
1	92	2.71224	1	118	4.25603	0	101	4.1701	0	98	4.35687
1	89	4.33941	1	112	5.45142	0	71	5.43842	0	35	3.73832
1	44	3.52984	1	100	4.23884	0	90	4.13636	0	48	5.8025
1	87	5.53417	1	69	5.38278	0	51	5.29378	0	74	4.38982
1	67	4.37628	1	26	3.53643	0	32	3.47188	0	39	5.59885
1	31	5.52462	1	75	4.95702	0	33	4.94881	0	37	3.5238
1	40	5.12638	1	91	4.96859	0	50	4.91535	0	47	5.12285
1	49	1.22282	1	24	1.32567	0	38	1.20162	0	61	1.33243
1	98	4.02256	1	109	3.99363	0	99	3.89033	0	94	4.10547
1	34	3.75154	1	28	2.92187	0	39	2.76239	0	57	2.86816
1	111	2.6321	1	115	4.25292	0	104	4.14496	0	98	4.33276
1	85	4.34252	1	109	5.45265	0	73	5.40777	0	40	3.70093
1	50	3.49696	1	98	4.2498	0	82	4.15028	0	45	5.79376
1	88	5.51344	1	61	5.4078	0	38	5.36389	0	70	4.39511
1	66	4.36673	1	29	3.50488	0	29	3.4477	0	34	5.59378
1	32	5.49774	1	69	4.95391	0	23	4.98672	0	43	3.47843
1	39	5.11039	1	90	4.94875	0	50	4.88344	0	49	5.08579
1	43	1.25062	1	24	1.32618	0	32	1.20848	0	55	1.29819
1	97	4.00962	1	99	4.02506	0	99	3.86948	0	100	4.05072
1	33	3.72227	1	26	2.93137	0	37	2.76404	0	59	2.85096
1	117	2.57758	1	114	4.2367	0	109	4.10956	0	103	4.29503
1	81	4.34203	1	106	5.4383	0	69	5.40548	0	42	3.6633
1	48	3.50426	1	99	4.22511	0	77	4.14785	0	49	5.74952
1	92	5.47504	1	61	5.38219	0	36	5.34007	0	65	4.39673
1	67	4.34677	1	30	3.497	0	24	3.47582	0	32	5.5924
1	32	5.44748	1	59	4.9653	0	24	4.95661	0	46	3.44221
1	39	5.07571	1	89	4.92424	0	46	4.88809	0	50	5.06192
1	41	1.24812	1	23	1.33209	0	38	1.18763	0	55	1.32234
1	98	3.97707	1	95	4.03062	0	96	3.85489	0	99	4.02944
1	32	3.70044	1	25	2.93035	0	41	2.72423	0	28	3.78545
1	82	4.31312	1	105	5.4139	0	107	4.09468	0	77	2.78808
1	45	3.54312	1	97	4.21151	0	66	5.40259	0	104	4.27345
1	95	5.41288	1	47	5.44758	0	68	4.19191	0	36	3.65412
1	66	4.31916	1	32	3.50129	0	54	5.22997	0	52	5.71932
1	32	5.44747	1	59	4.96528	0	24	4.95666	0	69	4.36223
1	83	3.22934	1	87	5.11533	0	58	5.05527	0	33	5.59994
1	39	5.06273	1	87	4.90545	0	27	4.94027	0	52	5.03815
1	39	1.24784	1	21	1.3301	0	41	1.18613	0	53	1.34536
1	91	4.00106	1	97	4.00142	0	94	3.84294	0	101	4.00369
1	30	3.68519	1	26	2.90971	0	41	2.71468	0	33	3.77351
1	114	2.55498	1	105	5.38846	0	104	4.08087	0	68	2.8088
1	95	4.24372	1	94	4.20364	0	42	5.50795	0	103	4.25842
1	43	3.53862	1	48	5.41618	0	67	4.17896	0	47	3.62511
1	93	5.40939	1	33	3.48246	0	51	5.22329	0	53	5.69485
1	65	4.31331	1	57	4.93891	0	22	3.41583	0	73	4.33192
1	36	5.40811	1	85	5.09787	0	53	4.76688	0	34	5.55676
1	52	4.99224	1	87	4.89433	0	25	4.93295	0	54	5.00213
1	36	1.25837	1	99	3.97571	0	31	1.19695	0	51	1.32006
1	83	4.03796	1	29	2.87648	0	87	3.85549	0	102	3.97622
1	30	3.65729	1	22	3.6816	0	39	2.71273	0	36	3.76488
1	113	2.54258	1	102	5.37666	0	100	4.06459	0	61	2.82512
1	111	4.17624	1	88	4.21179	0	31	5.54584	0	101	4.2472
1	40	3.51544	1	48	5.38943	0	67	4.15867	0	49	3.60838
1	88	5.41928	1	31	3.46448	0	65	5.10684	0	66	5.58656
1	66	4.30355	1	54	4.92311	0	29	3.33716	0	76	4.29495
1	35	5.34528	1	84	5.07961	0	27	4.86845	0	37	5.5046
1	50	4.96479	1	92	4.86342	0	35	4.85867	0	54	4.98861
1	31	1.30358	1	102	3.94125	0	27	1.21451	0	46	1.33355
1	83	4.00745	1	32	2.84175	0	91	3.83076	0	95	4.01195
1	31	3.61988	1	22	3.66852	0	39	2.69898	0	41	3.74488
1	113	2.53164	1	101	5.35593	0	90	4.09261	0	75	2.78123
1	112	4.13508	1	85	4.20391	0	23	5.56893	0	103	4.2271
1	33	3.55256	1	46	5.37506	0	74	4.10546	0	39	3.6021
1	80	5.3872	1	31	3.43731	0	54	5.12977	0	72	5.54682
1	69	4.24937	1	48	4.91442	0	21	3.35313	0	78	4.27668
1	37	5.32221	1	82	5.06905	0	27	4.84643	0	41	5.4233
1	50	4.95064	1	90	4.85072	0	28	4.871	0	60	4.93274
1	27	1.31595	1	104	3.91964	0	25	1.2179	0	46	1.32235
1	89	3.97001	1	37	2.83563	0	93	3.79935	0	95	3.97721
1	29	3.60258	1	25	3.65734	0	43	2.67326	0	40	3.72172
1	112	4.12534	1	98	5.34491	0	84	4.09952	0	82	2.6945
1	25	3.55463	1	82	4.19371	0	82	4.03556	0	101	4.20783
1	84	5.36069	1	45	5.35943	0	51	5.10868	0	37	3.60351
1	72	4.21766	1	32	3.40711	0	21	3.34878	0	106	5.33926
1	37	5.32221	1	41	4.9204	0	27	4.84644	0	83	4.22101
1	54	3.3157	1	82	5.04426	0	69	4.91438	0	41	5.4083
1	45	4.96756	1	89	4.83437	0	47	4.76788	0	58	4.92106
1	24	1.30982	1	103	3.90564	0	24	1.21916	0	42	1.30546
1	106	3.88595	1	21	3.62304	0	86	3.81456	0	92	3.9692
1	26	3.60224	1	44	2.81112	0	46	2.63745	0	43	3.73043
1	115	2.50173	1	26	3.64126	0	91	4.05005	0	95	2.64999
1	115	4.11025	1	101	5.31529	0	24	5.53669	0	107	4.16583
1	21	3.57183	1	80	4.19083	0	89	3.987	0	40	3.59706
1	87	5.34374	1	44	5.34544	0	50	5.08546	0	117	5.27458
1	67	4.22611	1	34	3.38548	0	52	4.69038	0	85	4.19102
1	42	5.27164	1	41	4.87996	0	64	4.91046	0	46	5.35209
1	44	4.96582	1	89	4.81008	0	47	4.73773	0	55	4.92285
1	23	1.30257	1	98	3.91417	0	24	1.21487	0	34	1.2664
1	112	3.84532	1	42	2.85683	0	93	3.7601	0	101	3.91838
1	25	3.59099	1	118	4.09101	0	45	2.63264	0	39	3.71716
1	111	2.49857	1	25	3.60813	0	97	4.0081	0	74	2.71806
1	116	4.08574	1	97	5.30682	0	31	5.48345	0	113	4.13517
1	21	3.56785	1	78	4.17699	0	84	4.00525	0	31	3.58072
1	84	5.34381	1	42	5.33522	0	50	5.06318	0	89	4.16565
1	67	4.2181	1	38	3.35344	0	40	4.71243	0	46	5.35202
1	43	5.24101	1	41	4.86142	0	49	4.93168	0	68	3.25691
1	48	4.94094	1	88	4.78577	0	52	4.69966	0	54	4.90199
1	21	1.29643	1	96	3.91191	0	25	1.22393	0	32	1.26234
1	115	3.80874	1	42	2.78499	0	106	3.69601	0	108	3.86778
1	23	3.57195	1	119	4.07092	0	22	2.25151	0	47	3.74315
1	106	2.49845	1	28	3.58123	0	44	2.62582	0	76	2.71492
1	118	4.0559	1	100	5.26935	0	94	4.01269	0	118	4.09464
1	80	5.34089	1	75	4.16628	0	52	5.30678	0	26	3.51891
1	65	4.21411	1	37	5.33505	0	89	3.99672	0	86	4.15604
1	43	5.24101	1	36	3.34762	0	53	5.03849	0	56	5.29787
1	36	3.37328	1	41	4.83637	0	38	4.70269	0	77	3.20202
1	56	4.89173	1	85	4.76377	0	49	4.69572	0	68	4.8259
1	115	3.78563	1	97	3.8898	0	24	1.23284	0	33	1.25842
1	21	3.55604	1	47	2.71453	0	116	3.64354	0	109	3.85129
1	95	2.49816	1	120	4.04398	0	26	2.22271	0	45	3.72626
1	120	4.02441	1	27	3.55271	0	41	2.62901	0	75	2.73559
1	79	5.31104	1	99	5.25237	0	105	3.96906	0	119	4.07981
1	65	4.19247	1	62	4.21861	0	42	5.38527	0	33	3.49725
1	40	5.2155	1	37	5.31268	0	91	3.97012	0	87	4.1416
1	36	3.37328	1	33	3.34461	0	55	5.01002	0	56	5.27563
1	39	4.79418	1	40	4.81516	0	89	4.80024	0	72	3.22015
1	57	4.8666	1	85	4.72509	0	42	4.686	0	64	4.82709
1	116	3.77191	1	96	3.88008	0	25	1.21912	0	34	1.25345
1	92	2.50119	1	54	2.67678	0	120	3.61351	0	107	3.84829
1	120	4.01405	1	27	3.53358	0	28	2.20008	0	43	3.69426
1	80	5.28838	1	99	5.2286	0	43	2.61571	0	100	2.61598
1	72	4.13559	1	63	4.18885	0	39	5.35359	0	116	4.08197
1	38	5.20709	1	38	5.27869	0	94	3.95948	0	35	3.51459
1	35	3.3601	1	34	3.32607	0	67	4.91494	0	92	4.11318
1	39	4.79417	1	40	4.81516	0	89	4.80024	0	61	5.21563
1	27	3.26921	1	80	4.93949	0	49	3.98197	0	70	3.23077
1	59	4.84542	1	85	4.70759	0	40	4.68585	0	66	4.79168
1	115	3.76977	1	96	3.86064	0	29	1.20875	0	38	1.24502
1	21	3.52278	1	58	2.65943	0	118	3.58624	0	107	3.82583
1	21	2.26482	1	23	3.51717	0	30	2.17519	0	35	3.61862
1	87	2.50939	1	94	5.22129	0	43	2.64894	0	75	2.6583
1	86	5.25397	1	66	4.15201	0	29	5.5367	0	114	4.06685
1	74	4.11322	1	39	5.24206	0	103	3.89764	0	33	3.52714
1	38	5.19457	1	38	3.29939	0	72	4.85948	0	103	4.04898
1	36	3.32739	1	41	4.78409	0	28	4.93155	0	65	5.11615
1	42	4.76171	1	81	4.90299	0	86	4.74605	0	48	4.75647
1	55	4.83904	1	80	4.71991	0	46	4.65067	0	69	4.76252
1	22	1.23125	1	100	3.82766	0	29	1.22399	0	49	1.15827
1	115	3.76174	1	74	2.60574	0	112	3.60811	0	104	3.82636
1	21	3.51021	1	24	3.51054	0	32	2.18005	0	32	3.59664
1	23	2.25413	1	92	5.2118	0	35	2.6505	0	77	2.62527
1	83	2.51638	1	69	4.13163	0	106	3.89571	0	115	4.04851
1	89	5.22442	1	40	5.22075	0	48	5.69623	0	29	3.49829
1	74	4.09696	1	39	3.27305	0	104	3.94502	0	110	4.00352
1	40	5.17541	1	39	4.76694	0	73	4.84808	0	68	3.21518
1	38	3.28711	1	85	4.86351	0	24	3.21182	1	50	4.71146
1	50	4.84072	1	72	4.71772	0	46	4.63407	1	68	4.7471
1	23	1.23395	1	102	3.79849	0	26	1.22835	1	46	1.17436
1	114	3.74565	1	21	2.26017	0	109	3.61534	1	111	3.7712
1	23	2.24141	1	71	2.5895	0	30	2.17537	1	29	3.55974
1	80	2.51365	1	33	3.52722	0	39	2.60196	1	79	2.57357
1	90	5.19637	1	86	5.21898	0	101	3.89128	1	120	3.99936
1	64	4.13404	1	70	4.11041	0	31	5.46229	1	25	3.48564
1	40	5.15524	1	41	5.19957	0	95	3.90525	1	114	3.96885
1	38	3.28712	1	39	3.25832	0	75	4.82767	1	64	5.08037
1	40	4.73051	1	32	4.76017	0	25	3.18892	1	108	2.7125
1	48	4.82678	1	65	4.71213	0	46	4.59817	1	71	4.7172
1	24	1.23294	1	106	3.76442	0	30	1.19595	1	39	1.19829
1	113	3.72653	1	21	2.25169	0	112	3.60358	1	116	3.73296
1	22	2.23343	1	73	2.56276	0	31	2.16844	1	28	3.52128
1	78	2.50552	1	36	3.52612	0	42	2.56444	1	69	2.5921
1	93	5.16419	1	85	5.20092	0	37	5.51065	1	120	3.9794
1	64	4.12592	1	71	4.08753	0	109	3.77302	1	22	3.47543
1	39	5.14022	1	40	5.174	0	76	4.83662	1	117	3.94086
1	39	3.27012	1	39	3.24697	0	25	3.18893	1	47	5.20683
1	40	4.70872	1	40	4.69088	0	60	4.51406	1	66	3.2065
1	46	4.81739	1	61	4.69669	0	74	4.48085	1	90	4.61583
1	24	1.22877	1	109	3.73516	0	28	1.18974	1	38	1.19321
1	112	3.71061	1	21	3.47696	0	109	3.58467	1	120	3.71213
1	21	2.22504	1	81	2.51798	0	33	2.15309	1	24	3.52339
1	79	2.48969	1	35	3.5083	0	35	2.59831	1	67	2.59472
1	93	5.14162	1	87	5.16732	0	53	5.16465	1	23	3.46624
1	63	4.11222	1	72	4.06176	0	117	3.72211	1	116	3.91739
1	37	5.13252	1	37	5.17413	0	65	4.84822	1	52	5.07163
1	40	3.25297	1	40	3.2332	0	27	3.17368	1	119	2.6736
1	41	4.68667	1	41	4.66864	0	57	4.49502	1	54	4.65663
1	44	4.80422	1	57	4.69793	0	70	4.4763	1	88	4.62275
1	24	1.21938	1	109	3.71825	0	29	1.18488	1	36	1.18806
1	111	3.69829	1	22	3.44933	0	112	3.54652	1	23	3.51169
1	21	2.21972	1	86	2.47818	0	42	2.10991	1	67	2.58644
1	79	2.4815	1	30	3.45792	0	31	2.61019	1	21	3.45048
1	91	5.12925	1	85	5.15514	0	76	4.99966	1	111	3.92617
1	62	4.09713	1	72	4.04446	0	76	4.78089	1	60	5.03249
1	34	5.12331	1	32	5.17611	0	25	3.16893	1	66	3.1954
1	41	3.23453	1	38	3.22903	0	57	4.49502	1	54	4.65663
1	41	4.66909	1	42	4.63554	0	23	3.22799	1	29	3.24723
1	40	4.79676	1	55	4.69211	0	78	4.40964	1	76	4.66369
1	24	1.20762	1	109	3.7062	0	34	1.16924	1	38	1.17665
1	110	3.68907	1	24	3.43634	0	112	3.52906	1	23	3.48634
1	21	2.21812	1	91	2.45366	0	38	2.12814	1	64	2.58586
1	76	2.48833	1	26	3.44415	0	31	2.61282	1	111	5.08668
1	90	5.10849	1	84	5.13307	0	88	4.92584	1	113	3.90841
1	59	4.08746	1	70	4.0366	0	74	4.76618	1	65	4.99233
1	33	5.10526	1	29	5.15474	0	25	3.15661	1	66	3.18793
1	42	3.21762	1	35	3.23858	0	56	4.48668	1	53	4.64678
1	38	4.65549	1	30	4.68201	1	25	3.22727	1	27	3.23878
1	39	4.7762	1	52	4.69278	1	83	4.3923	1	78	4.63583
1	25	1.19221	1	114	3.67486	1	34	1.13638	1	40	1.16179
1	110	3.6754	1	24	3.41901	1	111	3.50769	1	119	3.67216
1	74	2.49167	1	91	2.4406	1	28	2.14713	1	21	3.48829
1	91	5.0778	1	25	3.42792	1	36	2.61323	1	58	2.60169
1	57	4.0814	1	77	5.14729	1	84	4.9207	1	21	3.43732
1	32	5.08436	1	69	4.02677	1	70	4.76986	1	117	5.0399
1	43	3.20663	1	27	5.12798	1	23	3.1721	1	115	3.88546
1	38	4.65549	1	32	3.23673	1	52	4.46171	1	66	4.963
1	91	4.716	1	30	4.66007	1	25	3.22375	1	61	3.17431
1	39	4.75223	1	51	4.68015	1	79	4.35927	1	81	4.58894
1	27	1.18196	1	113	3.65942	1	35	1.11798	1	39	1.15092
1	109	3.65803	1	24	3.39557	1	117	3.46283	1	120	3.64984
1	71	2.49247	1	79	2.46254	1	21	2.15478	1	56	2.6077
1	89	5.06128	1	23	3.40226	1	42	2.53788	1	21	3.42198
1	56	4.06872	1	70	5.16047	1	102	4.81669	1	114	3.86092
1	33	5.06101	1	69	4.01134	1	75	4.72219	1	66	4.93497
1	44	3.1933	1	31	5.09863	1	22	3.20934	1	61	3.17429
1	38	4.63383	1	31	3.22458	1	50	4.43887	1	51	4.61085
1	90	4.69573	1	30	4.63955	1	23	3.22776	1	24	3.22817
1	39	4.73043	1	43	4.70369	1	82	4.3355	1	76	4.59393
1	27	1.17188	1	111	3.64701	1	33	1.12339	1	37	1.15686
1	109	3.64057	1	23	3.37655	1	113	3.46081	1	120	3.64512
1	68	2.49293	1	75	2.47505	1	49	2.47387	1	57	2.59222
1	88	5.04367	1	22	3.38233	1	61	4.79152	1	22	3.36417
1	59	4.03748	1	70	5.13484	1	22	3.2273	1	119	3.83312
1	35	5.03332	1	67	4.0052	1	49	4.41524	1	63	4.94534
1	45	3.18045	1	30	5.08508	1	23	3.22769	1	56	3.1692
1	39	4.60646	1	32	3.21098	1	81	4.57947	1	55	4.58078
1	89	4.68282	2	30	4.62187	1	48	1.42021	1	23	3.22266
1	41	4.69974	2	37	4.72179	1	82	4.36267	1	76	4.57674
1	28	1.16283	2	110	3.63201	1	30	1.13545	1	36	1.16817
1	110	3.62063	2	24	3.35721	1	102	3.49707	1	116	3.64253
1	67	2.4895	2	65	2.51795	1	59	2.41314	1	56	2.58126
1	90	5.01594	2	21	3.36596	1	67	4.75389	1	119	3.88594
1	63	3.99971	2	74	5.09548	1	26	3.19236	1	24	3.33037
1	39	5.00026	2	59	4.0274	1	49	4.4376	1	65	4.91669
1	45	3.16838	2	28	5.0803	1	22	3.18734	1	55	3.1662
1	40	4.58557	2	36	3.1796	1	79	4.56624	1	53	4.56955
1	87	4.67039	2	29	4.6077	1	46	1.42329	1	21	3.21741
1	42	4.67464	2	32	4.73657	1	79	4.34179	1	82	4.5265
1	27	1.16092	2	109	3.61913	1	28	1.14946	1	34	1.17244
1	110	3.60575	2	25	3.33897	1	96	3.5055	1	115	3.62997
1	67	2.48129	2	56	2.54486	1	69	2.41891	1	54	2.57884
1	90	4.99858	2	73	5.08347	1	67	4.71807	1	118	3.87391
1	65	3.97355	2	56	4.03233	1	33	3.23812	1	24	3.30615
1	40	4.9747	2	30	5.06062	1	50	4.41941	1	118	3.80637
1	46	3.15244	2	40	3.13911	1	76	4.55292	1	68	4.8797
1	41	4.56394	2	29	4.60769	1	46	1.42326	1	57	3.15496
1	85	4.65912	2	85	4.67395	1	73	3.64916	1	57	4.50123
1	43	4.65254	2	31	4.72062	1	69	4.33652	1	80	4.50706
1	27	1.16121	2	107	3.61194	1	24	1.15037	1	34	1.1551
1	110	3.58678	2	23	3.34366	1	91	3.50644	1	112	3.61942
1	65	2.4726	2	52	2.55978	1	66	2.40442	1	48	2.59451
1	88	4.99055	2	78	5.0393	1	118	3.64347	1	117	3.85579
1	68	3.94723	2	55	4.0099	1	64	4.69524	1	22	3.30089
1	42	4.94952	2	34	5.02214	1	23	3.14504	1	109	3.82132
1	47	3.13333	2	43	3.112	1	52	4.40202	1	69	4.85
1	40	4.55447	2	28	4.59243	1	78	4.52212	1	55	3.16218
1	83	4.64644	2	82	4.67495	1	23	1.27534	1	61	4.47187
1	44	4.62493	2	37	4.65008	1	64	4.31088	1	86	4.4662
1	26	1.16033	2	107	3.60294	1	23	1.13749	1	34	1.14568
1	111	3.57085	2	22	3.35884	1	84	3.52438	1	109	3.62398
1	63	2.46849	2	49	2.57443	1	59	2.37326	1	51	2.56558
1	88	4.97632	2	112	3.82663	1	113	3.64555	1	120	3.83661
1	71	3.92011	2	80	4.99118	1	26	3.25964	1	114	3.78949
1	43	4.9237	2	61	3.94449	1	61	4.69974	1	69	4.84054
1	48	3.1109	2	33	4.98414	1	24	3.04487	1	51	3.15118
1	38	4.54277	2	41	3.12933	1	47	4.40125	1	61	4.47194
1	84	4.62375	2	26	4.56751	1	78	4.44794	1	120	4.54146
1	45	4.60418	2	46	4.59907	1	69	4.25755	1	98	4.39653
1	26	1.1597	2	104	3.59662	1	23	1.16112	1	35	1.12931
1	109	3.56256	2	43	2.59521	1	79	3.52855	1	105	3.6162
1	62	2.4645	2	111	3.81653	1	64	2.33976	1	55	2.52761
1	87	4.95886	2	88	4.93758	1	103	3.66201	1	70	4.81354
1	71	3.90246	2	65	3.9203	1	27	3.2434	1	49	3.14215
1	42	4.90902	2	30	4.9719	1	116	3.5535	1	59	4.45796
1	48	3.08995	2	40	3.12719	1	54	4.71273	1	120	4.54146
1	36	4.53384	2	26	4.56751	1	26	3.03812	1	80	3.67544
1	83	4.60276	2	21	3.13114	1	39	4.38406	1	100	4.31006
1	44	4.58533	2	51	4.55905	1	69	4.23337	1	106	4.34855
1	27	1.15576	2	102	3.58329	1	25	1.13755	1	33	1.13315
1	107	3.55606	2	35	2.61905	1	78	3.51784	1	103	3.60617
1	23	3.33294	2	115	3.78668	1	70	2.29692	1	59	2.49863
1	61	2.4633	2	92	4.9094	1	102	3.65045	1	70	4.78521
1	90	4.92655	2	74	3.87394	1	29	3.22097	1	47	3.14043
1	71	3.88608	2	30	4.94452	1	118	3.528	1	57	4.44185
1	39	4.89546	2	36	3.12951	1	48	4.72139	1	115	4.53351
1	48	3.07537	2	28	4.5332	1	25	3.03151	1	74	3.69067
1	33	4.50753	2	21	3.11645	1	37	4.36942	1	98	4.30471
1	45	4.56116	2	53	4.52372	1	71	4.1884	1	106	4.33107
1	27	1.15096	2	23	1.19114	1	26	1.13999	1	33	1.12926
1	105	3.54723	2	102	3.56389	1	87	3.46709	1	102	3.59614
1	23	3.3347	2	30	2.64057	1	69	2.31126	1	59	2.48874
1	60	2.45972	2	117	3.77223	1	102	3.63555	1	71	4.7593
1	91	4.90126	2	93	4.8766	1	28	3.20782	1	47	3.12748
1	72	3.86813	2	78	3.83689	1	48	4.68743	1	55	4.42996
1	38	4.88126	2	32	4.92227	1	24	3.03865	1	21	3.15759
1	49	3.05662	2	36	3.12474	1	37	4.36941	1	112	4.52127
1	31	4.49511	2	32	4.48102	1	69	4.4089	1	21	1.3156
1	45	4.53585	2	56	4.48308	1	70	4.18591	1	104	4.31883
1	28	1.14019	2	21	1.18002	1	26	1.13915	1	33	1.13215
1	103	3.54156	2	94	3.57628	1	87	3.44929	1	104	3.57123
1	23	3.32861	2	29	2.63034	1	69	2.28627	1	55	2.49484
1	52	2.5083	2	116	3.75497	1	100	3.62148	1	42	4.83864
1	89	4.8857	2	94	4.85069	1	27	3.17959	1	96	2.57186
1	71	3.8532	2	80	3.80637	1	50	4.66539	1	55	4.40932
1	36	4.8655	2	35	4.90495	1	25	3.00727	1	21	3.14093
1	48	3.06395	2	33	3.11757	1	36	4.34128	1	107	4.51222
1	31	4.47537	2	34	4.46562	1	59	4.43106	1	21	1.30895
1	46	4.5097	2	65	4.4283	1	70	4.15753	1	102	4.30796
1	28	1.1304	2	29	1.12161	1	27	1.12998	1	32	1.13737
1	102	3.53262	2	96	3.54802	1	86	3.43803	1	113	3.52234
1	23	3.32614	2	27	2.61661	1	70	2.27389	1	51	2.50657
1	52	2.49716	2	113	3.7446	1	104	3.59034	1	65	4.75729
1	87	4.87459	2	96	4.82279	1	23	3.15073	1	46	3.11007
1	70	3.84065	2	77	3.80211	1	53	4.62924	1	55	4.39466
1	33	4.85882	2	37	4.85468	1	27	2.98606	1	21	3.12443
1	48	3.04623	2	34	3.10176	1	33	4.33133	1	109	4.49137
1	31	4.45252	2	35	4.46414	1	62	4.39356	1	21	1.30632
1	48	4.47856	2	72	4.37948	1	78	4.09924	1	101	4.29249
1	28	1.12314	2	37	1.06412	1	24	1.1476	1	31	1.1279
1	101	3.52095	2	93	3.54786	1	85	3.42472	1	115	3.49771
1	24	3.32637	2	26	2.61427	1	66	2.28827	1	49	2.50958
1	51	2.48697	2	107	3.75301	1	100	3.58825	1	63	4.74643
1	84	4.86339	2	102	4.77582	1	119	4.52836	1	46	3.09409
1	69	3.82663	2	73	3.80171	1	53	4.59183	1	52	4.38681
1	31	4.85588	2	36	4.82039	1	27	2.96899	1	22	3.10543
1	48	3.02929	2	38	3.07202	1	33	4.3025	1	111	4.46757
1	35	4.4176	2	34	4.4708	1	68	4.34871	1	88	3.55505
1	50	4.45222	2	74	4.35228	1	86	4.05543	1	100	4.27898
1	29	1.11743	2	43	1.02073	1	25	1.16196	1	32	1.12015
1	101	3.50388	2	87	3.56607	1	89	3.40434	1	114	3.48388
1	25	3.31482	2	26	2.61766	1	66	2.29351	1	42	2.53978
1	50	2.47983	2	102	3.76359	1	98	3.58587	1	119	3.65578
1	85	4.84323	2	102	4.75385	1	119	4.51217	1	64	4.72312
1	68	3.81553	2	77	3.7649	1	51	4.58778	1	46	3.08171
1	32	4.84729	2	37	4.78238	1	29	2.96607	1	49	4.38262
1	49	3.01316	2	38	3.06243	1	32	4.28187	1	23	3.08085
1	38	4.38549	2	36	4.44589	1	68	4.33418	1	111	4.4323
1	51	4.43043	2	77	4.32921	1	91	4.0103	1	93	4.28529
1	30	1.11359	2	36	1.0586	1	26	1.15316	1	31	1.1284
1	101	3.48778	2	84	3.56146	1	91	3.38557	1	115	3.46554
1	25	3.29776	2	24	2.61908	1	70	2.26454	1	40	2.54082
1	48	2.47804	2	99	3.75759	1	99	3.56873	1	114	3.65664
1	85	4.82111	2	107	4.71781	1	111	4.495	1	60	4.72076
1	67	3.80596	2	83	3.72465	1	50	4.56624	1	45	3.07639
1	32	4.83463	2	36	4.74698	1	40	2.91509	1	50	4.35649
1	49	2.99705	2	29	3.07768	1	32	4.24239	1	26	3.05719
1	41	4.35134	2	36	4.42142	1	56	4.36006	1	110	4.41833
1	50	4.41728	2	80	4.32054	1	96	3.96782	1	90	4.27288
1	31	1.1046	2	31	1.087	1	24	1.13343	1	30	1.11818
1	102	3.47318	2	80	3.55936	1	102	3.31771	1	116	3.44346
1	25	3.28257	2	95	3.7514	1	66	2.24891	1	39	2.53134
1	47	2.47384	2	107	4.69445	1	106	3.50912	1	107	3.66319
1	85	4.79854	2	84	3.70867	1	104	4.49086	1	57	4.71089
1	65	3.80241	2	34	4.73238	1	51	4.54804	1	45	3.05119
1	30	4.83482	2	26	3.0843	1	36	2.89672	1	49	4.33513
1	50	2.97734	2	36	4.42142	1	32	4.20512	1	25	3.03743
1	42	4.32541	2	26	3.04426	1	21	2.85877	1	104	4.43477
1	48	4.40246	2	81	4.30344	1	100	3.91435	1	88	4.25829
1	30	1.10048	2	26	1.11446	1	21	1.12551	1	27	1.12755
1	103	3.45546	2	76	3.55779	1	109	3.25979	1	118	3.42499
1	24	3.26819	2	95	3.73825	1	68	2.2342	1	37	2.53582
1	45	2.47342	2	111	4.65279	1	110	3.46691	1	103	3.66027
1	85	4.7763	2	76	3.73352	1	96	4.47799	1	55	4.68596
1	63	3.79093	2	34	4.70299	1	119	3.35981	1	48	3.03197
1	28	4.82623	2	29	3.0714	1	56	4.47419	1	49	4.31513
1	49	2.96296	2	37	4.39336	1	39	2.90453	1	24	3.02827
1	43	4.30392	2	25	3.04645	1	28	4.14665	1	101	4.42357
1	48	4.38073	2	84	4.28224	1	99	3.90767	1	86	4.25123
1	31	1.09306	2	75	3.5452	1	21	1.12757	1	25	1.14277
1	103	3.44009	2	94	3.72325	1	109	3.24296	1	113	3.42776
1	24	3.25778	2	118	4.60578	1	64	2.2428	1	36	2.52896
1	50	2.41748	2	71	3.75025	1	120	3.41388	1	97	3.6782
1	85	4.75359	2	36	4.66752	1	86	4.50741	1	48	4.69852
1	62	3.77986	2	30	3.0543	1	120	3.34955	1	50	3.00435
1	28	4.80968	2	37	4.35205	1	59	4.44155	1	48	4.30009
1	50	2.94693	2	25	3.04645	1	40	2.88455	1	21	3.028
1	44	4.28073	2	38	4.59704	2	25	4.13947	1	97	4.42088
1	48	4.35903	2	86	4.27231	2	97	3.91494	1	77	4.26713
1	32	1.08265	2	76	3.52553	2	25	1.10931	1	25	1.14699
1	101	3.43039	2	21	3.30982	2	112	3.2185	1	109	3.42823
1	24	3.24461	2	94	3.70895	2	64	2.22339	1	34	2.52902
1	48	2.41793	2	68	3.76932	2	80	4.51726	1	85	3.71804
1	84	4.73799	2	38	4.65057	2	116	3.35319	1	46	4.67894
1	62	3.76366	2	31	3.02594	2	53	4.44957	1	51	2.9837
1	28	4.7967	2	36	4.34405	2	39	2.8491	1	58	4.23273
1	50	2.93535	2	26	3.01371	2	25	4.13947	1	97	4.42089
1	43	4.26509	2	38	4.5802	2	67	4.21194	1	66	3.58809
1	47	4.34131	2	82	4.26631	2	95	3.88993	1	72	4.26344
1	34	1.07247	2	78	3.49937	2	22	1.12946	1	24	1.14137
1	100	3.41963	2	21	3.29771	2	115	3.19356	1	105	3.43221
1	24	3.24076	2	86	3.7219	2	62	2.22616	1	34	2.52776
1	45	2.42383	2	74	3.72828	2	74	4.52076	1	77	3.73779
1	83	4.71969	2	37	4.64215	2	114	3.34463	1	45	4.65887
1	62	3.74779	2	35	3.00288	2	41	4.45004	1	50	2.98625
1	27	4.78811	2	33	4.36655	2	35	2.84051	1	57	4.22113
1	50	2.92325	2	27	2.98366	2	23	4.1351	1	90	4.4354
1	41	4.25296	2	41	4.55195	2	73	4.17739	1	64	3.58004
1	47	4.32325	2	81	4.25283	2	94	3.87685	1	61	4.30651
1	37	1.05025	2	21	1.13741	2	109	3.20897	1	24	1.13841
1	99	3.40707	2	79	3.47522	2	54	2.27227	1	104	3.42607
1	21	3.28463	2	24	3.2984	2	71	4.52073	1	41	2.46853
1	43	2.42539	2	22	2.1842	2	105	3.36918	1	78	3.70791
1	82	4.70401	2	79	3.73657	2	30	4.45196	1	54	4.5736
1	62	3.7309	2	77	3.69764	2	29	2.85543	1	71	2.55597
1	26	4.77263	2	36	4.64327	2	23	4.11981	1	62	4.19248
1	50	2.91209	2	43	2.9783	2	73	4.17739	1	29	2.69715
1	40	4.23848	2	31	4.32419	2	69	3.31478	1	64	3.55453
1	45	4.30933	2	80	4.24699	2	92	3.87424	1	46	4.38194
1	39	1.02906	2	26	1.10833	2	94	3.25762	1	24	1.13426
1	97	3.39973	2	78	3.45568	2	55	2.2476	1	108	3.39455
1	22	3.27624	2	28	3.29948	2	21	2.99642	1	42	2.45126
1	44	2.41445	2	21	2.16793	2	85	4.44065	1	107	4.63146
1	80	4.68854	2	76	3.72784	2	80	3.46547	1	75	3.70625
1	62	3.71346	2	90	3.61163	2	27	2.84128	1	33	4.67944
1	27	4.75229	2	34	4.63676	2	24	4.09785	1	52	2.93471
1	49	2.90505	2	42	2.96922	2	77	4.14229	1	64	4.17214
1	39	4.22056	2	31	4.32768	2	69	3.29559	1	68	4.47012
1	43	4.29578	2	82	4.20763	2	65	3.97918	1	41	4.38129
1	40	1.02086	2	37	1.04693	2	90	3.24408	1	21	1.13814
1	95	3.38895	2	78	3.43976	2	42	2.29267	1	110	3.35698
1	22	3.25746	2	29	3.28675	2	113	3.35212	1	41	2.44711
1	42	2.41113	2	21	2.16093	2	22	2.95826	1	95	4.64763
1	77	4.6809	2	75	3.70979	2	86	4.39554	1	72	3.6985
1	63	3.69691	2	90	3.60212	2	76	3.44766	1	33	4.63719
1	28	4.72818	2	38	4.6068	2	28	2.82733	1	48	2.95793
1	49	2.89219	2	36	2.97567	2	26	4.04758	1	61	4.15104
1	38	4.20258	2	30	4.32962	2	70	4.12384	1	72	4.43745
1	41	4.2846	2	78	4.18018	2	70	4.02484	1	27	4.43658
1	41	1.01017	2	36	1.04348	2	21	1.07539	1	25	1.10824
1	93	3.37732	2	74	3.44349	2	88	3.23141	1	111	3.33548
1	22	3.24048	2	29	3.26646	2	29	2.35093	1	36	2.46421
1	39	2.44071	2	24	2.54574	2	112	3.34074	1	120	3.57294
1	120	3.52425	2	73	3.69951	2	88	4.3583	1	87	4.66498
1	73	4.67309	2	87	3.61026	2	65	3.47317	1	68	3.69633
1	63	3.68225	2	38	4.59563	2	23	2.83224	1	36	4.63539
1	31	4.69427	2	35	2.95106	2	35	3.97466	1	65	2.56011
1	49	2.87157	2	28	4.30677	2	70	4.10313	1	75	4.04549
1	39	4.27232	2	84	4.14653	2	83	3.95006	1	21	4.46147
1	42	1.00406	2	43	1.01156	2	91	3.19112	1	21	1.11879
1	92	3.36259	2	68	3.45336	2	26	2.35464	1	111	3.32577
1	23	3.22868	2	33	3.27482	2	111	3.33082	1	32	2.47061
1	40	2.40571	2	25	2.52126	2	98	4.30051	1	120	3.5601
1	114	3.52439	2	74	3.67008	2	70	3.439	1	60	4.78121
1	71	4.65715	2	120	4.46515	2	22	4.37941	1	70	3.67459
1	63	3.66391	2	90	3.60134	2	22	2.8287	1	25	4.65938
1	33	4.65432	2	40	4.60039	2	34	3.96167	1	36	2.97947
1	48	2.8663	2	21	2.96977	2	73	4.066	1	66	4.08012
1	37	4.25855	2	83	4.13271	2	81	3.93731	1	34	4.41729
1	42	0.998288	2	47	0.98766	2	97	3.13589	1	108	3.32258
1	91	3.35016	2	66	3.44613	2	26	2.34021	1	30	2.46757
1	23	3.21469	2	37	3.28383	2	113	3.31116	1	118	3.54392
1	39	2.4024	2	23	2.50032	2	83	4.33402	1	77	4.67831
1	111	3.51411	2	69	3.67268	2	62	3.48934	1	60	3.71353
1	69	4.63781	2	90	3.57492	2	25	2.80956	1	31	4.60343
1	62	3.64714	2	39	4.56819	2	27	4.01423	1	29	2.9997
1	33	4.62348	2	21	2.96976	2	73	4.066	1	66	4.08013
1	46	2.86579	2	33	4.27317	2	41	3.3082	1	64	4.40086
1	37	4.23225	2	70	4.1286	2	91	3.93463	1	44	4.40116
1	40	0.99881	2	45	0.99342	2	97	3.10742	1	21	1.11222
1	91	3.33195	2	68	3.4241	2	24	2.33316	1	108	3.31109
1	24	3.20805	2	28	3.22033	2	116	3.29461	1	30	2.4546
1	38	2.40053	2	26	2.46187	2	93	4.26522	1	61	4.72763
1	110	3.49956	2	65	3.67545	2	51	3.56061	1	36	3.82585
1	68	4.61458	2	119	4.4266	2	29	4.30764	1	28	4.61265
1	62	3.62884	2	86	3.55811	2	23	2.79391	1	28	2.99567
1	32	4.60868	2	35	4.58076	2	29	4.00889	1	59	4.10148
1	44	2.86469	2	54	2.86217	2	68	4.04596	1	61	4.40257
1	36	4.21391	2	71	4.09397	2	90	3.88951	1	44	4.39361
1	38	1.00423	2	47	0.982904	2	96	3.10781	1	106	3.30639
1	90	3.31989	2	66	3.41844	2	23	2.33926	1	38	2.39711
1	24	3.19754	2	24	3.18161	2	112	3.31294	1	65	4.7028
1	37	2.39876	2	28	2.43387	2	120	4.13774	1	37	4.53773
1	109	3.48709	2	66	3.66053	2	62	3.45484	1	28	2.99334
1	67	4.594	2	81	3.5737	2	43	4.24371	1	52	4.16064
1	61	3.60874	2	32	4.58027	2	31	2.73202	1	61	4.40256
1	31	4.58637	2	54	2.86219	2	39	4.0009	1	54	3.5008
1	41	2.85846	2	30	4.20044	2	22	2.743	1	55	4.14448
1	36	4.19431	2	74	4.06641	2	99	3.77803	1	27	4.48339
1	39	0.996035	2	57	0.926154	2	94	3.09018	1	105	3.28366
1	91	3.30046	2	59	3.43534	2	24	2.31307	1	39	2.37503
1	22	3.17804	2	25	3.17386	2	114	3.3132	1	113	3.49846
1	34	2.40113	2	21	2.10839	2	66	3.41443	1	36	4.84239
1	104	3.4894	2	32	2.41836	2	51	4.18186	1	46	4.47287
1	69	4.56522	2	63	3.65739	2	31	2.73626	1	28	2.97434
1	73	3.52396	2	78	3.5556	2	44	3.97829	1	45	4.16084
1	32	4.56794	2	33	4.55902	2	22	2.743	1	66	4.36111
1	39	2.85736	2	50	2.85039	2	51	4.06308	1	25	1.21242
1	37	4.17832	2	75	4.03833	2	93	3.73511	1	43	4.39934
1	40	0.988162	2	58	0.927616	2	22	1.02926	1	22	1.10396
1	86	3.29075	2	53	3.45203	2	100	3.0426	1	105	3.26608
1	33	2.39729	2	25	3.15895	2	22	2.29824	1	44	2.34156
1	96	3.50544	2	22	2.09542	2	109	3.30535	1	110	3.49571
1	70	4.54186	2	33	2.41011	2	59	3.43835	1	43	4.77599
1	74	3.50547	2	57	3.66735	2	55	4.14998	1	40	4.46589
1	31	4.55344	2	116	4.37001	2	33	2.72834	1	31	2.9475
1	39	2.85739	2	78	3.55347	2	42	3.93021	1	51	4.13793
1	38	4.06477	2	34	4.50723	2	48	4.06742	1	84	4.23195
1	35	4.16913	2	70	4.01051	2	94	3.69036	1	43	4.31696
1	38	0.993168	2	54	0.956159	2	39	0.91737	1	25	1.07892
1	84	3.28398	2	48	3.46445	2	99	3.03485	1	110	3.2366
1	32	2.38977	2	33	3.19229	2	110	3.26565	1	50	2.30115
1	93	3.50004	2	30	2.41449	2	66	3.39862	1	108	3.48548
1	70	4.52094	2	54	3.66338	2	58	4.09835	1	54	4.6888
1	75	3.48571	2	112	4.36701	2	39	2.70622	1	46	4.42827
1	32	4.53334	2	80	3.5274	2	42	3.90349	1	30	2.93546
1	37	2.85394	2	34	4.50723	2	48	4.06742	1	62	4.07822
1	37	4.05176	2	60	2.78154	2	42	3.20892	1	88	4.19261
1	35	4.15465	2	67	3.99517	2	97	3.68011	1	43	4.27573
1	36	1.00056	2	47	0.985006	2	40	0.91093	1	26	1.0701
1	84	3.2687	2	40	3.4951	2	87	3.05888	1	112	3.20988
1	32	2.37837	2	32	3.18158	2	21	2.27776	1	49	2.29535
1	92	3.48836	2	27	2.41281	2	109	3.1873	1	77	4.56925
1	71	4.49726	2	59	3.63281	2	81	3.27545	1	44	3.71809
1	76	3.47008	2	118	4.32325	2	61	4.0472	1	67	4.32603
1	32	4.51141	2	79	3.51259	2	47	2.66391	1	28	2.92891
1	36	2.85031	2	36	4.47613	2	41	3.92193	1	58	4.05916
1	36	4.03918	2	56	2.76014	2	60	3.96806	1	93	4.1587
1	35	4.13748	2	65	3.9902	2	101	3.67576	1	71	4.13005
1	33	1.01754	2	43	0.987617	2	38	0.914079	1	30	1.04908
1	85	3.24671	2	40	3.49025	2	81	3.07137	1	110	3.19757
1	31	2.3679	2	34	3.17877	2	29	2.22107	1	47	2.29575
1	91	3.47388	2	27	2.39714	2	105	3.18225	1	92	4.46888
1	72	4.47489	2	66	3.59971	2	83	3.23106	1	77	3.53583
1	75	3.46161	2	80	3.4779	2	67	3.98158	1	63	4.3186
[truncated: 1,492 more rows]
