# Supplementary material for: AI co-pilot bronchoscope robot
Source: Nat Commun. 2024 Jan 4;15:241. doi: 10.1038/s41467-023-44385-7 (PMC10764930; doi:10.1038/s41467-023-44385-7)
Supplement: Supplementary file 9 — Source Data [file 41467_2023_44385_MOESM9_ESM.zip › Supplementary Fig. 19.xlsx]

## Sheet: Sheet1
	without AI						with AI
	Novice			Expert			Novice			Expert
	Trail1	Trail2	Trail3	Trail1	Trail2	Trail3	Trail1	Trail2	Trail3	Trail1	Trail2	Trail3
Mental demand	16	14	12	12	14	10	4	5	2	3	2	4
Physical demand	9	6	5	10	11	10	3	2	2	2	2	4
Temporal demand	10	14	11	10	9	9	3	4	3	3	2	3
Performance	8	7	4	4	5	5	3	2	4	2	1	1
Effort	17	5	4	6	11	10	4	3	3	3	2	3
Frustration	14	12	9	10	11	8	3	3	4	3	2	3
