# Supplementary material for: AI co-pilot bronchoscope robot
Source: Nat Commun. 2024 Jan 4;15:241. doi: 10.1038/s41467-023-44385-7 (PMC10764930; doi:10.1038/s41467-023-44385-7)
Supplement: Supplementary file 9 — Source Data [file 41467_2023_44385_MOESM9_ESM.zip › Supplementary Fig. 2.xlsx]

## Sheet: Supplementary Fig. 2a
actuation displacement	bending angle of 2.1mm catheter					bending angle of 3.3mm catheter
0	0	0	0	0		0	0	0	0
0.2	0.12143	0.14606	0.14971	0.15536		0.06071	0.07303	0.07486	0.07768
0.4	0.24726	0.2474	0.27559	0.28075		0.12363	0.1237	0.13779	0.14038
0.6	0.40941	0.41683	0.42413	0.43085		0.20471	0.20841	0.21206	0.21543
0.8	0.55995	0.5676	0.57803	0.60136		0.27998	0.2838	0.28901	0.30068
1	0.69523	0.71193	0.72023	0.71989		0.34761	0.35596	0.36011	0.35994
1.2	0.85246	0.86208	0.88268	0.88461		0.42623	0.43104	0.44134	0.44231
1.4	1.0154	1.02163	1.03744	1.05551		0.5077	0.51081	0.51872	0.52776
1.6	1.17619	1.1804	1.20195	1.19634		0.58809	0.5902	0.60098	0.59817
1.8	1.33796	1.34866	1.35261	1.36941		0.66898	0.67433	0.67631	0.68471
2	1.49791	1.51113	1.52114	1.52741		0.74896	0.75556	0.76057	0.76371
2.2	1.6632	1.6832	1.6932	1.7032		0.8316	0.8416	0.8466	0.8516
2.4	1.84475	1.85458	1.87475	1.87955		0.92238	0.92729	0.93738	0.93978
2.6	1.9957	2.02557	2.0457	2.0357		0.99785	1.01279	1.02285	1.01785
2.8	2.16585	2.18258	2.20585	2.19528		1.08292	1.09129	1.10292	1.09764
3	2.34248	2.3528	2.36248	2.38228		1.17124	1.1764	1.18124	1.19114
3.2	2.49685	2.52785	2.5385	2.5575		1.24843	1.26393	1.26925	1.27875
3.4	2.66255	2.7068	2.71255	2.6946		1.33127	1.3534	1.35627	1.3473
3.6	2.83224	2.8524	2.88224	2.82824		1.41612	1.4262	1.44112	1.41412
3.8	2.98699	3.03955	3.0527	3.0195		1.49349	1.51978	1.52635	1.50975
4	3.1652	3.19352	3.2152	3.2272		1.5826	1.59676	1.6076	1.6136

## Sheet: Supplementary Fig. 2b
actuation displacement	actuation force of 3.3mm catheter					actuation force of 2.1mm catheter
0	0	0	0	0		0	0	0	0
0.2	0.19827	0.19366	0.18349	0.18528		0.3975	0.37632	0.31579	0.39435
0.4	0.38919	0.3666	0.35963	0.36594		0.69566	0.56144	0.5703	0.65723
0.6	0.56099	0.55422	0.54474	0.55815		0.87879	0.927	0.89167	0.90937
0.8	0.72901	0.73988	0.73075	0.75974		1.19216	1.13519	1.16532	1.14313
1	0.89787	0.93123	0.95072	0.9845		1.42186	1.47353	1.56447	1.47536
1.2	1.09299	1.15467	1.14673	1.18286		1.68324	1.75083	1.90218	1.81194
1.4	1.28388	1.32859	1.3036	1.35501		2.02472	2.05384	2.14344	2.12591
1.6	1.49437	1.55081	1.54245	1.54591		2.28549	2.43065	2.3801	2.42206
1.8	1.71621	1.7452	1.73573	1.75077		2.67201	2.69322	2.71054	2.69996
2	1.91651	1.9263	1.93436	1.93579		2.98951	3.05314	2.98229	3.01988
2.2	2.10299	2.1077	2.12706	2.13862		3.23783	3.34474	3.27001	3.29664
2.4	2.28947	2.29723	2.31677	2.33551		3.52562	3.61511	3.60378	3.52568
2.6	2.46142	2.49105	2.51061	2.54428		3.81099	3.85948	3.897	3.87274
2.8	2.65228	2.65322	2.66954	2.73225		4.08803	4.16714	4.23491	4.11909
3	2.85069	2.87095	2.87229	2.92026		4.3546	4.41369	4.46915	4.43144
3.2	3.05085	3.0662	3.06838	3.10374		4.6993	4.70894	4.78093	4.76012
3.4	3.25372	3.25379	3.27409	3.28532		4.96655	5.08237	5.11102	4.96686
3.6	3.43801	3.44332	3.45221	3.46838		5.28724	5.3011	5.33249	5.3178
3.8	3.62449	3.6362	3.65678	3.67379		5.5352	5.59373	5.6331	5.60273
4	3.80297	3.82748	3.84968	3.88099		5.82538	5.9301	6.01354	5.85681

## Sheet: Supplementary Fig. 2c
time/s	force/N	time/s	force/N	time/s	force/N	time/s	force/N
0.01	-0.0128	0.01	0	0.01	0	0.01	0
0.03	-0.06179	0.03	-0.00458	0.03	0.000974655	0.03	-0.00357
0.05	-0.06019	0.05	-0.0087	0.05	0.00507	0.05	-0.000451565
0.07	-0.01452	0.07	-0.00671	0.07	0.00711	0.07	0.01847
0.09	0.04475	0.09	0.00108	0.09	-0.00436	0.09	0.02646
0.11	0.01124	0.11	0.02053	0.11	-0.02779	0.11	0.024
0.13	-0.03057	0.13	0.0372	0.13	-0.05815	0.13	0.01375
0.15	-0.05143	0.15	0.04665	0.15	-0.0814	0.15	0.01309
0.17	0.00811	0.17	0.0341	0.17	-0.10775	0.17	-0.03256
0.19	0.01312	0.19	0.00325	0.19	-0.13281	0.19	-0.09473
0.21	-0.04308	0.21	-0.03749	0.21	-0.15434	0.21	-0.11821
0.23	-0.04143	0.23	-0.07327	0.23	-0.16465	0.23	-0.1074
0.25	-0.04357	0.25	-0.10203	0.25	-0.16569	0.25	-0.07143
0.27	-0.02574	0.27	-0.1244	0.27	-0.16051	0.27	-0.00587
0.29	0.07268	0.29	-0.14535	0.29	-0.16076	0.29	0.08175
0.31	0.0948	0.31	-0.15933	0.31	-0.16764	0.31	0.18374
0.33	0.17536	0.33	-0.16737	0.33	-0.17584	0.33	0.4078
0.35	0.28238	0.35	-0.15919	0.35	-0.17136	0.35	0.7893
0.37	0.48886	0.37	-0.12236	0.37	-0.14552	0.37	1.2647
0.39	0.87873	0.39	-0.03463	0.39	-0.08075	0.39	1.78599
0.41	1.68798	0.41	0.12785	0.41	0.04584	0.41	2.31761
0.43	3.00947	0.43	0.41256	0.43	0.30232	0.43	2.86352
0.45	4.4604	0.45	0.83496	0.45	0.73984	0.45	3.41891
0.47	5.2423	0.47	1.41353	0.47	1.43147	0.47	4.07225
0.49	5.77463	0.49	2.18777	0.49	2.44232	0.49	4.56285
0.51	6.00438	0.51	3.13272	0.51	3.63553	0.51	4.82197
0.53	6.38478	0.53	3.98319	0.53	4.65014	0.53	5.11328
0.55	6.48683	0.55	4.61026	0.55	5.36961	0.55	5.68695
0.57	6.84401	0.57	5.2081	0.57	5.66501	0.57	6.151
0.59	6.79844	0.59	5.68643	0.59	5.67276	0.59	6.4397
0.61	7.23727	0.61	6.05043	0.61	5.63191	0.61	6.57765
0.63	6.83188	0.63	6.37555	0.63	5.74227	0.63	6.80741
0.65	7.15506	0.65	6.64854	0.65	6.05605	0.65	6.89865
0.67	7.18088	0.67	6.42799	0.67	6.44954	0.67	6.90686
0.69	7.34652	0.69	4.71701	0.69	6.55416	0.69	7.05208
0.71	7.17848	0.71	2.23418	0.71	5.35714	0.71	7.29871
0.73	7.37142	0.73	0.66579	0.73	2.57068	0.73	4.74777
0.75	6.91727	0.75	0.11237	0.75	0.59476	0.75	0.62757
0.77	0.36924	0.77	-0.04079	0.77	-0.08828	0.77	0.1218
0.79	0.03186	0.79	-0.08007	0.79	-0.28894	0.79	0.09875
0.81	-0.06572	0.81	-0.09953	0.81	-0.19532	0.81	0.07446
0.83	-0.07708	0.83	-0.12553	0.83	-0.12562	0.83	-0.01565
0.85	-0.00314	0.85	-0.16263	0.85	-0.06342	0.85	-0.044
0.87	0.01854	0.87	-0.19195	0.87	-0.03245	0.87	-0.02921
0.89	0.0384	0.89	-0.21595	0.89	-0.00856	0.89	-0.00754
0.91	0.0242	0.91	-0.22964	0.91	-0.01452	0.91	0.01122
0.93	0.01027	0.93	-0.23128	0.93	-0.08455	0.93	0.03655
0.95	0.000339031	0.95	-0.22995	0.95	-0.00095	0.95	0.05441
0.97	0.00851	0.97	-0.23013	0.97	-0.00312	0.97	0.06001
0.99	0.01436	0.99	-0.22088	0.99	-0.00042	0.99	0.06355
