# Supplementary material for: AI co-pilot bronchoscope robot
Source: Nat Commun. 2024 Jan 4;15:241. doi: 10.1038/s41467-023-44385-7 (PMC10764930; doi:10.1038/s41467-023-44385-7)
Supplement: Supplementary file 9 — Source Data [file 41467_2023_44385_MOESM9_ESM.zip › Supplementary Fig. 20.xlsx]

## Sheet: Sheet1
Time(s)	Image error(pixel)
0	58.6574
0.0362537	56.7446
0.0740817	60.4137
0.107957	56.1521
0.141898	50.4496
0.179154	51.4372
0.21519	54.8244
0.249751	55.8561
0.280887	51.3103
0.315048	51.3925
0.350914	52.43
0.386705	53.655
0.421911	55.007
0.459018	53.7286
0.491188	52.1651
0.528493	50.1477
0.564206	52.2938
0.600816	57.3679
0.634273	59.2436
0.665617	54.4587
0.698131	52.73
0.732764	53.4784
0.771488	52.7363
0.806508	55.505
0.843098	49.0244
0.88075	54.8914
0.913038	53.7123
0.949041	51.8469
0.979244	54.2904
1.01611	53.9459
1.05425	52.2686
1.08632	51.7315
1.12266	56.9155
1.15765	52.1061
1.18814	53.6376
1.22127	46.3763
1.25673	49.8992
1.29359	49.0164
1.32856	51.3661
1.36204	56.5179
1.39547	55.5484
1.42801	52.2852
1.46867	49.3762
1.50138	58.6001
1.53889	50.3182
1.57408	49.8267
1.61006	54.856
1.64471	56.1234
1.67784	53.0906
1.71296	52.6452
1.74887	54.4947
1.78122	56.4061
1.81645	51.452
1.84916	53.7312
1.88204	50.7999
1.91459	54.7386
1.9509	49.5236
1.98211	54.3689
2.01302	55.47
2.08712	55.1688
2.12099	55.1688
2.15317	55.0697
2.18928	55.6366
2.22505	49.691
2.26078	55.2535
2.30374	52.8948
2.34038	56.5865
2.378	53.4122
2.41651	48.989
2.45495	56.9346
2.48952	52.3633
2.5242	56.8777
2.55853	56.8777
2.59248	52.2972
2.63013	49.6976
2.66662	58.0768
2.70387	52.2649
2.73911	52.4081
2.77287	52.6793
2.80968	54.9162
2.88764	53.3579
2.92468	50.8406
2.96067	50.8406
2.99625	55.1444
3.03362	50.1939
3.07158	55.5577
3.10776	57.0255
3.13989	53.7048
3.1713	51.7308
3.20437	52.4109
3.23995	53.3102
3.2708	50.05
3.3013	51.8807
3.334	53.7864
3.36461	52.6638
3.39749	52.6638
3.42848	49.071
3.46097	56.6129
3.49336	57.025
3.5241	51.2086
3.55607	53.0297
3.59014	55.1337
3.6219	55.506
3.65728	56.7073
3.68937	52.1036
3.72377	57.3549
3.7531	53.1067
3.78616	53.1067
3.81981	53.7867
3.8551	56.1737
3.89228	55.357
3.9221	51.756
3.95592	54.4924
3.99362	53.3304
4.02511	57.2715
4.05802	51.8515
4.09936	53.9937
4.13055	55.9527
4.16088	48.974
4.19155	48.9645
4.22547	48.9645
4.25715	57.4424
4.29055	58.4046
4.33632	51.7417
4.37898	54.6217
4.41522	46.976
4.45559	50.891
4.49306	53.8567
4.53366	51.3162
4.57117	52.4095
4.60736	53.5363
4.64141	50.6606
4.68034	58.0423
4.7193	56.8465
4.75673	51.2822
4.79438	57.9587
4.83134	49.6854
4.87135	51.8269
4.90923	48.9001
4.94331	54.1873
4.98497	56.7677
5.01686	58.4015
5.05049	58.4015
5.08552	55.798
5.12443	52.7535
5.15838	51.6978
5.1948	53.0594
5.22807	54.7386
5.26221	51.1336
5.29499	52.7874
5.33673	56.5814
5.36975	49.5122
5.40401	52.7575
5.43671	45.5748
5.4785	43.6687
5.51321	43.6687
5.54564	33.0422
5.57962	26.8113
5.61353	22.8106
5.65065	16.8825
5.68567	16.4996
5.72356	15.8308
5.75295	14.5173
5.78679	17.7853
5.81703	12.8782
5.8521	18.7803
5.89337	14.9475
5.92915	14.7304
5.95979	14.7304
5.9922	15.9237
6.02542	13.7922
6.05969	17.0894
6.09231	14.9112
6.12547	16.0389
6.15869	14.2167
6.19231	16.1686
6.22741	15.9378
6.26463	14.4443
6.30459	15.8808
6.33829	15.1433
6.368	15.1433
6.39989	13.8735
6.43211	15.5348
6.46639	13.9868
6.50419	16.9941
6.53845	16.6089
6.57645	13.7561
6.60979	15.6702
6.64089	15.8289
6.67489	11.971
6.70842	13.7893
6.7446	15.222
6.77788	15.5603
6.81233	12.1593
6.87332	17.1977
6.90751	13.0199
6.94306	16.7579
6.97558	11.6517
7.0099	12.7992
7.04194	13.3268
7.07675	11.4972
7.11873	11.5239
7.15016	13.4221
7.18349	13.4221
7.21647	14.891
7.24945	12.8618
7.28445	14.6853
7.31621	13.83
7.34948	13.4525
7.38014	15.4152
7.41367	12.5389
7.44655	15.0448
7.4807	13.4899
7.51374	14.0409
7.54757	12.7767
7.58075	12.7767
7.61172	15.0877
7.64721	15.1335
7.67995	11.8335
7.71359	13.5805
7.74874	12.093
7.78285	13.738
7.81574	14.4928
7.85039	12.8962
7.88373	11.9227
7.9178	12.2106
7.95052	15.6183
7.98435	11.8918
8.01485	11.8918
8.05475	13.038
8.08838	13.1205
8.12446	11.5275
8.15734	12.2529
8.1892	13.233
8.22185	12.5251
8.25565	12.3984
8.29005	13.0301
8.32189	11.7387
8.35691	12.3507
8.38961	12.6004
8.42458	13.2975
8.45642	13.2975
8.48989	15.1129
8.5246	12.029
8.55583	12.9496
8.58815	13.9103
8.62092	10.414
8.66047	13.8453
8.69415	10.6568
8.72784	15.566
8.76348	12.3854
8.79403	14.3333
8.82843	12.1199
8.86384	12.1199
8.90305	13.6909
8.9353	12.2768
8.96824	13.5852
9.00133	11.1404
9.03298	13.6782
9.06307	16.9897
9.09543	12.7594
9.128	13.451
9.16224	15.2831
9.20374	17.7146
9.24109	13.2362
9.27309	15.0335
9.30472	14.5499
9.33825	12.0056
9.37027	13.9615
9.40551	12.6272
9.43708	13.5864
9.4729	15.0451
9.50609	14.3281
9.54043	12.8951
9.57414	12.1283
9.60944	15.0493
9.64418	15.2551
9.67757	13.8129
9.71044	12.1191
9.74713	15.4351
9.78386	12.0453
9.81855	13.0043
9.85229	14.3221
