# Supplementary material for: AI co-pilot bronchoscope robot
Source: Nat Commun. 2024 Jan 4;15:241. doi: 10.1038/s41467-023-44385-7 (PMC10764930; doi:10.1038/s41467-023-44385-7)
Supplement: Supplementary file 9 — Source Data [file 41467_2023_44385_MOESM9_ESM.zip › Supplementary Fig. 22.xlsx]

## Sheet: Sheet1
Up-Down						Left-Right
Trial1		Trail2		Trial3		Trial1		Trail2
Time(s)	Image error(pixel)	Time(s)	Image error(pixel)	Time(s)	Image error(pixel)	Time(s)	Image error(pixel)	Time(s)	Image error(pixel)
0.0339127	200	0.0339127	133.35	0.0339127	177.164	0.0335699	123.59	0.0335699	200
0.0760158	200	0.0760158	134.589	0.0760158	175.741	0.0653332	130.186	0.0653332	200
0.109577	200	0.109577	135.657	0.109577	171.156	0.0997406	123.631	0.0997406	200
0.143309	200	0.143309	141.901	0.143309	169.069	0.133971	115.408	0.133971	200
0.182415	200	0.182415	131.878	0.182415	175.967	0.169003	117.809	0.169003	200
0.218379	200	0.218379	132.454	0.218379	173.152	0.204348	123.2	0.204348	200
0.251807	200	0.251807	135.936	0.251807	172.568	0.239846	112.564	0.239846	200
0.286265	194.839	0.286265	147.029	0.286265	135.297	0.275865	124.608	0.275865	200
0.321047	196.231	0.321047	125.029	0.321047	133.85	0.311996	123.391	0.311996	200
0.35454	190.604	0.35454	131.325	0.35454	134.649	0.3485	91.7597	0.3485	200
0.389672	187.974	0.389672	129.35	0.389672	135.353	0.381353	64.9148	0.381353	200
0.426071	159.983	0.426071	139.366	0.426071	127.969	0.41657	53.5391	0.41657	200
0.472663	200	0.472663	140.638	0.472663	135.937	0.45206	39.231	0.45206	200
0.507434	187.781	0.507434	131.248	0.507434	135.937	0.489422	42.4245	0.489422	200
0.540922	177.013	0.540922	137.009	0.540922	128.485	0.522803	34.584	0.522803	199.295
0.575783	185.837	0.575783	133.893	0.575783	125.518	0.557515	21.9811	0.557515	59.7867
0.610293	173.524	0.610293	127.84	0.610293	128.616	0.593941	21.6839	0.593941	11.2354
0.644028	180.446	0.644028	136.301	0.644028	135.271	0.628614	18.9467	0.628614	-1.30996
0.678447	180.446	0.678447	118.186	0.678447	123.048	0.662868	22.4109	0.662868	8.54709
0.711997	166.004	0.711997	125.996	0.711997	116.5	0.697881	18.4121	0.697881	19.6107
0.745926	163.203	0.745926	111.875	0.745926	127.339	0.734294	20.6927	0.734294	13.8116
0.780112	151.077	0.780112	89.4002	0.780112	117.294	0.77005	17.2253	0.77005	12.5102
0.813063	116.024	0.813063	84.0243	0.813063	105.399	0.806535	19.9589	0.806535	14.7285
0.846982	119.12	0.846982	79.1896	0.846982	101.505	0.841784	18.4226	0.841784	13.6098
0.881122	109.87	0.881122	86.8159	0.881122	61.1248	0.876228	16.5523	0.876228	12.4276
0.914603	113.154	0.914603	74.6683	0.914603	61.1248	0.910903	19.7963	0.910903	4.90209
0.952485	109.593	0.952485	74.7089	0.952485	34.6357	0.945495	20.1035	0.945495	2.74226
0.988938	91.2014	0.988938	76.8397	0.988938	19.1702	0.981213	16.3881	0.981213	5.05554
1.02352	55.3289	1.02352	73.8763	1.02352	12.527	1.0182	15.4843	1.0182	1.0977
1.05879	17.3243	1.05879	43.1215	1.05879	6.97507	1.05335	13.6744	1.05335	0.462655
1.09688	11.6211	1.09688	9.6032	1.09688	4.18625	1.08888	19.5714	1.08888	0.945441
1.134	11.6211	1.134	11.2496	1.134	8.2015	1.12305	10.7325	1.12305	-0.408949
1.1694	8.37439	1.1694	5.26063	1.1694	7.17801	1.1582	14.0304	1.1582	-1.34121
1.2056	4.94322	1.2056	-13.3864	1.2056	0.377244	1.19223	7.07252	1.19223	1.09483
1.24087	2.03658	1.24087	-7.57232	1.24087	-3.72266	1.22726	18.972	1.22726	-0.384747
1.27605	-2.64293	1.27605	-15.2223	1.27605	-1.42588	1.26145	4.31067	1.26145	-1.17844
1.30947	2.97424	1.30947	-16.6313	1.30947	8.22344	1.29535	10.8358	1.29535	0.0096418
1.34335	-1.2222	1.34335	-18.4905	1.34335	2.04096	1.32873	9.53594	1.32873	0.522528
1.37639	4.15151	1.37639	-18.9362	1.37639	2.04096	1.36313	11.3365	1.36313	-0.541511
1.41021	-5.42765	1.41021	-20.8981	1.41021	5.46497	1.39915	7.06121	1.39915	-1.42656
1.44423	3.02863	1.44423	-18.8261	1.44423	1.48185	1.43339	11.6568	1.43339	-3.61669
1.47598	1.48423	1.47598	-15.1185	1.47598	-0.85609	1.47032	11.4293	1.47032	-0.899548
1.5096	1.45014	1.5096	-14.4949	1.5096	2.59812	1.50295	11.6862	1.50295	-0.487411
1.54579	1.45014	1.54579	-18.2263	1.54579	-1.24004	1.53884	15.7555	1.53884	-1.29126
1.5797	2.53761	1.5797	-19.0861	1.5797	5.43674	1.57207	10.5238	1.57207	-0.289851
1.6152	1.29524	1.6152	-12.5824	1.6152	3.19912	1.60509	14.9029	1.60509	-2.01732
1.64841	-2.90035	1.64841	-13.2956	1.64841	4.18436	1.64003	10.7627	1.64003	-3.17319
1.68266	-0.124964	1.68266	-20.5593	1.68266	3.24923	1.67918	5.48452	1.67918	-2.01287
1.71741	3.85547	1.71741	-12.3001	1.71741	4.29752	1.71248	7.22057	1.71248	-1.33815
1.75332	3.09655	1.75332	-17.1953	1.75332	6.9734	1.74786	13.0666	1.74786	-1.29981
1.79075	0.717035	1.79075	-17.0608	1.79075	3.67555	1.78273	12.488	1.78273	-2.42122
1.82747	-1.92463	1.82747	-16.3319	1.82747	0.86267	1.81888	8.46973	1.81888	-2.22273
1.86259	-3.02528	1.86259	-16.0869	1.86259	-6.02234	1.85227	9.28164	1.85227	-4.07072
1.8977	1.29156	1.8977	-15.4957	1.8977	4.32378	1.88952	16.5596	1.88952	-4.79484
1.93487	-6.22111	1.93487	-13.0518	1.93487	-1.24993	1.92489	9.34236	1.92489	-4.16253
1.97012	1.03284	1.97012	-13.5987	1.97012	0.799674	1.96084	3.73976	1.96084	-3.61295
2.00898	-5.61347	2.00898	-13.8165	2.00898	2.84811	1.99514	10.3883	1.99514	-3.199
2.04359	1.47074	2.04359	-17.2331	2.04359	-3.36303	2.03132	5.35896	2.03132	-5.33372
2.08748	0.454293	2.08748	-16.9904	2.08748	2.56607	2.06615	7.46693	2.06615	-3.48245
2.12413	0.829314	2.12413	-13.0185	2.12413	4.41272	2.10061	7.67622	2.10061	-5.04063
2.16129	2.89777	2.16129	-15.3388	2.16129	4.41272	2.13714	3.68937	2.13714	-6.29741
2.19597	-2.22557	2.19597	-16.2462	2.19597	-0.439607	2.17093	7.82049	2.17093	-4.94552
2.22912	-1.50141	2.22912	-18.6534	2.22912	7.07025	2.207	8.74971	2.207	-3.76066
2.26152	-0.879456	2.26152	-17.4174	2.26152	1.81613	2.24165	8.68348	2.24165	-6.74427
2.29613	-0.497521	2.29613	-20.0417	2.29613	0.89991	2.27915	6.01246	2.27915	-6.28391
2.33078	1.26888	2.33078	-15.6585	2.33078	-1.27748	2.31613	13.9863	2.31613	-5.45751
2.36487	1.26888	2.36487	-15.7328	2.36487	11.0933	2.34974	8.50305	2.34974	-5.45751
2.39811	0.96721	2.39811	-20.0819	2.39811	3.48148	2.38438	2.02918	2.38438	-3.63387
2.43288	5.5799	2.43288	-16.6401	2.43288	2.38681	2.42175	4.46512	2.42175	-3.90723
2.46666	-0.341411	2.46666	-18.782	2.46666	0.134296	2.45649	9.27266	2.45649	-8.07786
2.50134	-2.46535	2.50134	-16.0708	2.50134	4.77647	2.48951	1.11635	2.48951	-6.52903
2.53518	-7.33395	2.53518	-15.5511	2.53518	4.34696	2.52294	11.7527	2.52294	-7.25208
2.56965	-4.85073	2.56965	-16.7266	2.56965	2.70921	2.55891	12.6008	2.55891	-7.24202
2.60282	-4.70537	2.60282	-17.3193	2.60282	2.70921	2.59321	5.4144	2.59321	-8.10595
2.63459	3.19066	2.63459	-17.2312	2.63459	0.995189	2.6498	4.58521	2.6498	-5.08906
2.66964	3.46543	2.66964	-13.7516	2.66964	1.5961	2.68457	11.9581	2.68457	-5.08906
2.70499	-3.33498	2.70499	-15.1289	2.70499	2.24765	2.71902	2.52449	2.71902	-9.23736
2.73861	-0.185826	2.73861	-18.594	2.73861	0.224964	2.75675	4.72307	2.75675	-5.65761
2.77498	-0.185826	2.77498	-18.816	2.77498	0.748113	2.78635	11.1874	2.78635	-5.65761
2.80874	-1.93651	2.80874	-21.3966	2.80874	0.536831	2.82243	9.79327	2.82243	-5.65761
2.84649	0.226733	2.84649	-15.8368	2.84649	6.28032	2.85576	8.01434	2.85576	-5.65761
2.8848	2.85185	2.8848	-22.8296	2.8848	4.60465	2.89246	8.76876	2.89246	-5.65761
2.9235	0.609122	2.9235	-9.84352	2.9235	7.25336	2.92897	4.45133	2.92897	-5.65761
2.95846	-1.56113	2.95846	-16.6759	2.95846	5.08622	2.96232	7.42957	2.96232	-5.65761
2.99319	-4.95027	2.99319	-17.7221	2.99319	1.54633	2.99817	3.32684	2.99817	-5.65761
3.02935	1.22394	3.02935	-19.7155	3.02935	0.0835257	3.03033	8.4321	3.03033	-5.65761
3.06624	-4.66236	3.06624	-13.2066	3.06624	0.0835257	3.06908	13.2859	3.06908	-5.65761
3.10065	-0.16834	3.10065	-17.2667	3.10065	-0.188706	3.10549	10.4812	3.10549	-5.65761
3.13575	2.85209	3.13575	-19.5415	3.13575	-0.647518	3.14345	4.01957	3.14345	-5.65761
3.17208	-8.23809	3.17208	-20.67	3.17208	-0.615218	3.17867	3.89276	3.17867	-5.65761
3.20871	-4.03802	3.20871	-14.7178	3.20871	0.0642894	3.21398	4.40547	3.21398	-5.65761
3.2432	-4.03802	3.2432	-15.3358	3.2432	3.73554	3.24407	3.78607	3.24407	-5.65761
3.27849	-3.54332	3.27849	-15.9195	3.27849	-0.443671	3.27962	6.02874	3.27962	-5.65761
3.31352	-3.74279	3.31352	-17.0521	3.31352	3.8307	3.31057	10.9079	3.31057	-5.65761
3.34906	-2.3003	3.34906	-8.64027	3.34906	-2.32543	3.34216	3.13969	3.34216	-5.65761
3.36969	-7.98196	3.36969	-15.2732	3.36969	-2.32543	3.37939	3.84182	3.37939	-5.65761
3.40652	0.833157	3.40652	-14.7203	3.40652	-2.32543	3.4136	4.68606	3.4136	-5.65761
3.44189	3.86932	3.44189	-18.8761	3.44189	-2.32543	3.44744	1.93584	3.44744	-5.65761
3.47663	2.21623	3.47663	-14.7537	3.47663	-2.32543	3.47849	9.56156	3.47849	-5.65761
3.51051	-3.22666	3.51051	-11.1965	3.51051	-2.32543	3.51167	6.86332	3.51167	-5.65761
3.54611	-0.546997	3.54611	-14.8221	3.54611	-2.32543	3.54312	8.50091	3.54312	-5.65761
3.57826	-0.498125	3.57826	-6.26199	3.57826	-2.32543	3.57666	6.32842	3.57666	-5.65761
3.61515	-2.66626	3.61515	-17.2786	3.61515	-2.32543	3.61139	3.63245	3.61139	-5.65761
3.66342	-3.76967	3.66342	-11.5727	3.66342	-2.32543	3.64619	3.91396	3.64619	-5.65761
3.69752	-4.43108	3.69752	-6.67502	3.69752	-2.32543	3.67852	12.8537	3.67852	-5.65761
3.73681	2.64313	3.73681	-21.2739	3.73681	-2.32543	3.71133	8.631	3.71133	-5.65761
3.77305	-4.85703	3.77305	-10.7067	3.77305	-2.32543	3.74502	10.0587	3.74502	-5.65761
3.80918	-3.40241	3.80918	-17.3372	3.80918	-2.32543	3.78016	6.118	3.78016	-5.65761
3.84411	-2.02611	3.84411	-12.3546	3.84411	-2.32543	3.81514	6.64288	3.81514	-5.65761
3.87954	-3.07675	3.87954	-7.77242	3.87954	-2.32543	3.84968	6.04514	3.84968	-5.65761
3.9141	-1.60973	3.9141	-16.6147	3.9141	-2.32543	3.88336	5.46096	3.88336	-5.65761
3.94547	-7.76414	3.94547	-16.9825	3.94547	-2.32543	3.92046	3.48985	3.92046	-5.65761
3.97914	-5.4411	3.97914	-16.0834	3.97914	-2.32543	3.95535	6.45246	3.95535	-5.65761
4.01643	-5.4411	4.01643	-19.3747	4.01643	-2.32543	3.99431	5.16089	3.99431	-5.65761
4.0503	-3.88644	4.0503	-14.1707	4.0503	-2.32543	4.02606	11.5835	4.02606	-5.65761
4.08171	0.260895	4.08171	-6.31028	4.08171	-2.32543	4.05628	0.848056	4.05628	-5.65761
4.12278	-5.41564	4.12278	-13.963	4.12278	-2.32543	4.09536	7.89696	4.09536	-5.65761
4.15873	-1.332	4.15873	-17.7737	4.15873	-2.32543	4.12594	4.87	4.12594	-5.65761
4.1937	-3.6797	4.1937	-6.31225	4.1937	-2.32543	4.16179	13.0705	4.16179	-5.65761
4.22776	-5.42786	4.22776	-14.7651	4.22776	-2.32543	4.19755	4.40523	4.19755	-5.65761
4.26218	-2.21878	4.26218	-10.6131	4.26218	-2.32543	4.23039	10.5795	4.23039	-5.65761
4.29773	-6.24113	4.29773	-11.0555	4.29773	-2.32543	4.2703	2.20501	4.2703	-5.65761
4.33017	-3.51884	4.33017	-11.3632	4.33017	-2.32543	4.30623	2.67377	4.30623	-5.65761
4.36267	-6.16781	4.36267	-10.5163	4.36267	-2.32543	4.35379	8.68077	4.35379	-5.65761
4.39758	-4.43003	4.39758	-10.4926	4.39758	-2.32543	4.39088	2.22107	4.39088	-5.65761
4.4369	0.882973	4.4369	-13.4986	4.4369	-2.32543	4.42557	13.3515	4.42557	-5.65761
4.47075	0.882973	4.47075	-18.2476	4.47075	-2.32543	4.4598	2.90868	4.4598	-5.65761
4.50502	-5.19404	4.50502	-12.8671	4.50502	-2.32543	4.49489	2.91305	4.49489	-5.65761
4.5422	-8.4249	4.5422	-14.7931	4.5422	-2.32543	4.5286	3.23025	4.5286	-5.65761
4.57854	-0.434182	4.57854	-19.3543	4.57854	-2.32543	4.5624	9.97417	4.5624	-5.65761
4.61487	-5.11233	4.61487	-3.12229	4.61487	-2.32543	4.60057	6.07584	4.60057	-5.65761
4.64822	2.12874	4.64822	-15.5222	4.64822	-2.32543	4.63896	12.7205	4.63896	-5.65761
4.68011	-4.96762	4.68011	-12.4779	4.68011	-2.32543	4.6705	1.92373	4.6705	-5.65761
4.71958	-2.26168	4.71958	-11.4636	4.71958	-2.32543	4.70499	14.5565	4.70499	-5.65761
4.75513	-5.42972	4.75513	-13.6244	4.75513	-2.32543	4.74239	16.9493	4.74239	-5.65761
4.79142	-2.99433	4.79142	-17.497	4.79142	-2.32543	4.77527	8.04874	4.77527	-5.65761
4.82687	-0.607636	4.82687	-17.0306	4.82687	-2.32543	4.80766	1.32777	4.80766	-5.65761
4.86206	-0.254317	4.86206	-15.2174	4.86206	-2.32543	4.8403	4.59482	4.8403	-5.65761
4.89713	-8.56397	4.89713	-6.54761	4.89713	-2.32543	4.87832	-1.06148	4.87832	-5.65761
4.93245	-3.77968	4.93245	-10.2793	4.93245	-2.32543	4.91077	1.29301	4.91077	-5.65761
4.96593	-7.40436	4.96593	-5.57103	4.96593	-2.32543	4.94586	4.26944	4.94586	-5.65761
5.00162	1.37585	5.00162	-8.25452	5.00162	-2.32543	4.98374	7.32561	4.98374	-5.65761
5.03445	-11.3123	5.03445	-12.1171	5.03445	-2.32543	5.01959	0.0533378	5.01959	-5.65761
5.06821	3.34873	5.06821	-11.9737	5.06821	-2.32543	5.05566	11.2708	5.05566	-5.65761
5.10672	-4.60441	5.10672	-7.7066	5.10672	-2.32543	5.08898	1.40307	5.08898	-5.65761
5.13868	-3.27817	5.13868	-10.3902	5.13868	-2.32543	5.12159	4.27966	5.12159	-5.65761
5.17309	2.0026	5.17309	-7.70402	5.17309	-2.32543	5.15678	1.57551	5.15678	-5.65761
5.20741	-0.206828	5.20741	-11.7446	5.20741	-2.32543	5.19537	1.60527	5.19537	-5.65761
5.24191	0.386773	5.24191	-8.43696	5.24191	-2.32543	5.22968	3.29663	5.22968	-5.65761
5.27915	-0.544982	5.27915	-8.78437	5.27915	-2.32543	5.26656	2.65518	5.26656	-5.65761
5.3131	-0.337804	5.3131	-12.9761	5.3131	-2.32543	5.3064	3.48227	5.3064	-5.65761
5.34853	-10.0517	5.34853	-10.5421	5.34853	-2.32543	5.34281	2.24198	5.34281	-5.65761
5.38114	2.5504	5.38114	-5.90214	5.38114	-2.32543	5.37964	10.6968	5.37964	-5.65761
5.42	-8.25004	5.42	-11.8809	5.42	-2.32543	5.41985	0.559919	5.41985	-5.65761
5.45344	-4.88298	5.45344	-12.6344	5.45344	-2.32543	5.45518	4.46669	5.45518	-5.65761
5.49091	-4.42547	5.49091	-7.15375	5.49091	-2.32543	5.4873	2.18646	5.4873	-5.65761
5.52826	-9.66381	5.52826	-15.1263	5.52826	-2.32543	5.52449	9.66709	5.52449	-5.65761
5.56367	-9.06911	5.56367	-13.2088	5.56367	-2.32543	5.55631	3.23095	5.55631	-5.65761
5.60074	3.69846	5.60074	-13.5684	5.60074	-2.32543	5.58712	5.45541	5.58712	-5.65761
5.63602	-6.26285	5.63602	-15.0037	5.63602	-2.32543	5.6198	1.56497	5.6198	-5.65761
5.67155	-9.60546	5.67155	-16.7245	5.67155	-2.32543	5.65379	2.44443	5.65379	-5.65761
5.70742	0.275461	5.70742	-12.1943	5.70742	-2.32543	5.68605	5.52721	5.68605	-5.65761
5.74054	-7.87506	5.74054	-14.0921	5.74054	-2.32543	5.7229	3.76876	5.7229	-5.65761
5.77516	-4.25191	5.77516	-11.957	5.77516	-2.32543	5.7588	1.057	5.7588	-5.65761
5.8118	4.30586	5.8118	-12.5265	5.8118	-2.32543	5.78915	-0.12488	5.78915	-5.65761
5.84489	-2.28062	5.84489	-12.3269	5.84489	-2.32543	5.82146	1.03889	5.82146	-5.65761
5.87673	-3.20593	5.87673	-13.2175	5.87673	-2.32543	5.85418	-0.641075	5.85418	-5.65761
5.91022	-6.87314	5.91022	-8.37916	5.91022	-2.32543	5.88902	-0.913946	5.88902	-5.65761
5.94684	-4.55501	5.94684	-13.8554	5.94684	-2.32543	5.92387	-0.147478	5.92387	-5.65761
5.98229	-1.73897	5.98229	-13.6814	5.98229	-2.32543	5.95698	-0.439861	5.95698	-5.65761
						5.99246	0.591317	5.99246	-5.65761
