# Supplementary material for: AI co-pilot bronchoscope robot
Source: Nat Commun. 2024 Jan 4;15:241. doi: 10.1038/s41467-023-44385-7 (PMC10764930; doi:10.1038/s41467-023-44385-7)
Supplement: Supplementary file 9 — Source Data [file 41467_2023_44385_MOESM9_ESM.zip › Supplementary Fig. 23.xlsx]

## Sheet: Sheet1
Time(s)	Δθ(degree)	Δφ(degree)	Tendon actuation 1	Tendon actuation 2	Tendon actuation 3	Tendon actuation 4
0	16.9939	-6.91167	1058	688	762	972
0.0372083	17.1056	-7.07797	1061	687	759	973
0.0750449	11.4781	-7.47484	1064	686	756	974
0.149754	15.2134	-9.14922	1067	685	753	975
0.188782	13.4198	-8.66455	1070	684	750	976
0.230088	13.4198	-8.66455	1070	684	750	976
0.265748	13.1565	-9.04758	1073	683	747	977
0.303426	10.0242	-6.7637	1075	682	745	978
0.341759	9.49466	-6.32618	1077	681	743	979
0.382956	7.17591	-4.08899	1079	680	741	980
0.421788	5.2916	-2.9865	1080	680	740	980
0.457684	6.27677	-4.07898	1081	679	739	981
0.494392	6.1147	-2.73182	1082	678	738	982
0.540064	5.02018	-5.24769	1083	676	737	984
0.575508	3.16976	-4.92431	1083	675	737	985
0.613424	0.747668	-4.07351	1083	675	737	985
0.651774	-0.0914641	-4.97537	1084	675	736	985
0.691049	-1.64251	-5.76063	1084	674	736	986
0.734906	-1.82672	-6.37098	1084	673	736	987
0.77352	-2.03446	-5.52666	1084	672	736	988
0.813049	-2.23673	-4.48957	1084	671	736	989
0.852418	-2.4891	-4.27949	1084	670	736	990
0.894966	-2.89776	-3.94206	1084	670	736	990
0.931339	-2.71151	-3.92297	1084	670	736	990
0.970686	-3.39322	-2.1813	1083	670	737	990
1.00803	-4.22904	-1.67924	1082	670	738	990
1.04503	-4.71501	-1.36599	1081	670	739	990
1.08245	-4.71501	-1.36599	1081	670	739	990
1.12231	-5.29433	-1.05965	1080	670	740	990
