# Supplementary material for: AI co-pilot bronchoscope robot
Source: Nat Commun. 2024 Jan 4;15:241. doi: 10.1038/s41467-023-44385-7 (PMC10764930; doi:10.1038/s41467-023-44385-7)
Supplement: Supplementary file 9 — Source Data [file 41467_2023_44385_MOESM9_ESM.zip › Supplementary Fig. 24.xlsx]

## Sheet: Sheet1
Pig Path 1															Pig Path 2
Trail1						Trail2						Reference path			Trail1						Trail2						Reference path
Expert			AI			Expert			AI						Expert			AI			Expert			AI
x	y	z	x	y	z	x	y	z	x	y	z	x	y	z	x	y	z	x	y	z	x	y	z	x	y	z	x	y	z
-14.4828	93.0189	23.4299	-15.4654	92.7137	22.507	-16.4394	92.9882	18.691	-15.7727	93.1393	19.5987	-28.3555	108.313	21.2373	22.8086	84.9109	14.1534	23.2288	84.6505	16.7144	22.1084	85.7272	19.4214	21.2392	86.2412	13.5133	33.4166	100.584	17.3431
-14.2092	92.397	23.2945	-15.181	92.1467	22.2878	-14.9432	92.9507	18.8466	-15.5057	92.5531	19.5184	-28.2552	108.029	21.3058	22.4069	84.5654	14.2363	22.8531	84.2391	16.8004	21.7119	85.3328	19.4532	20.9696	85.83	13.5687	33.1689	100.267	17.3041
-13.9708	91.7242	23.2026	-14.9457	91.5394	22.0169	-13.9017	92.6547	18.808	-15.1791	91.9821	19.3558	-28.1483	107.73	21.3641	22.0142	84.1706	14.2925	22.4259	83.8231	16.7506	21.2647	84.9302	19.3756	20.6171	85.4504	13.5126	32.8939	99.9249	17.2336
-13.8052	91.0517	23.1506	-14.6483	90.9909	21.7357	-13.0151	92.2382	19.0523	-14.9523	91.3809	19.2477	-28.0311	107.427	21.4139	21.5863	83.7802	14.3098	21.9779	83.3758	16.7539	20.759	84.5261	19.2698	20.2611	85.0696	13.4092	32.6263	99.598	17.1582
-13.7071	90.4348	22.8613	-14.3931	90.4585	21.4332	-12.2603	91.7769	19.3216	-14.69	90.8098	19.2095	-27.8979	107.1	21.4454	21.1648	83.3769	14.3008	21.5156	82.9306	16.8181	20.2759	84.0987	19.1746	19.906	84.6839	13.367	32.3459	99.2607	17.0716
-13.5711	89.8577	22.434	-14.1071	89.9357	21.0841	-11.8206	91.2167	19.4601	-14.4544	90.2171	19.1531	-27.7734	106.807	21.4692	20.6873	82.9944	14.3205	21.0189	82.4846	16.8401	19.7586	83.6764	19.0625	19.5178	84.2933	13.3302	32.0803	98.9426	16.9879
-13.4301	89.3026	22.0323	-13.8664	89.4107	20.7498	-11.6021	90.6166	19.5449	-14.2356	89.6571	18.9759	-27.635	106.513	21.4806	20.1947	82.6311	14.3278	20.5007	82.0713	16.7692	19.2373	83.2674	18.9415	19.1089	83.9284	13.2358	31.8208	98.631	16.9049
-13.2601	88.7391	21.6609	-13.6281	88.8474	20.5214	-11.4259	90.009	19.6116	-14.0035	89.083	18.8246	-27.4894	106.227	21.4865	19.7175	82.2413	14.2821	20.0086	81.6289	16.7418	18.725	82.8725	18.6649	18.7144	83.5139	13.1488	31.5628	98.3216	16.8219
-13.1155	88.1629	21.3098	-13.4418	88.2794	20.2202	-11.2949	89.4461	19.4418	-13.7324	88.5255	18.6647	-27.3328	105.943	21.4805	19.2504	81.8645	14.2152	19.5038	81.204	16.6837	18.2446	82.4606	18.318	18.3363	83.1103	13.112	31.3106	98.0188	16.7428
-12.8912	87.5771	20.9675	-13.2034	87.6836	19.9482	-11.1843	88.848	19.2422	-13.464	87.928	18.4854	-27.1615	105.667	21.4669	18.791	81.4789	14.1493	18.9949	80.7902	16.6029	17.7528	82.0846	17.9472	17.9107	82.7469	13.1335	31.0791	97.7416	16.6709
-12.6559	86.9806	20.6518	-12.9478	87.0904	19.6598	-11.0332	88.2656	19.0057	-13.1786	87.3327	18.2877	-26.9947	105.406	21.4511	18.2162	81.1014	14.1004	18.4017	80.3581	16.5256	17.2062	81.6573	17.6273	17.4272	82.316	13.1161	30.8447	97.457	16.6015
-12.3702	86.3605	20.4567	-12.5969	86.5481	19.3176	-10.6703	87.7713	18.7528	-12.8792	86.7271	18.0976	-26.6997	104.912	21.4934	17.6061	80.7273	14.1462	17.757	79.9639	16.5099	16.6313	81.2304	17.4452	16.9033	81.9179	13.0535	30.3732	96.8109	16.5636
-12.0438	85.7911	20.2719	-12.2992	86.0153	18.9494	-10.3343	87.2782	18.6329	-12.5756	86.1462	17.9104	-26.3744	104.4	21.5191	16.9808	80.4288	14.086	17.1463	79.5787	16.4529	16.0646	80.8353	17.2703	16.4319	81.4655	12.9892	29.9028	96.1932	16.4853
-11.8298	85.2818	19.8201	-12.0044	85.5398	18.5668	-10.0106	86.8464	18.4961	-12.2525	85.6492	17.6559	-26.0219	103.886	21.5089	16.3715	80.1147	14.033	16.5717	79.1723	16.3379	15.5119	80.511	16.8295	15.9439	81.0223	12.9533	29.4326	95.6076	16.3747
-11.6194	84.7325	19.4193	-11.6631	85.0922	18.1531	-9.69011	86.424	18.3803	-11.9146	85.1473	17.3953	-25.6128	103.346	21.4746	15.8221	79.6947	13.9583	15.9841	78.7653	16.2112	14.9894	80.1483	16.339	15.4174	80.5965	12.9153	28.9731	95.0518	16.2458
-11.4214	84.2407	18.912	-11.3155	84.7083	17.7164	-9.38004	86.0956	18.1672	-11.5813	84.6608	17.2091	-25.1879	102.814	21.4159	15.2057	79.3563	13.8732	15.414	78.3146	16.1185	14.4425	79.8097	15.8811	14.8404	80.2107	12.8944	28.5191	94.507	16.1116
-11.1619	83.8424	18.3702	-10.9448	84.3991	17.2649	-9.07673	85.8097	17.8843	-11.2117	84.238	17.0551	-24.7368	102.267	21.3437	14.5939	78.9857	13.79	14.806	77.9404	15.9329	13.8742	79.4602	15.5183	14.2824	79.7618	12.8661	28.0852	93.9884	15.9799
-10.931	83.41	17.9177	-10.6119	84.0867	16.8214	-8.77316	85.5539	17.6065	-10.8185	83.8759	16.8673	-24.275	101.725	21.2627	14.0141	78.5372	13.6552	14.1207	77.622	15.8075	13.3445	79.0443	15.0624	13.6924	79.3104	12.8235	27.6636	93.4853	15.8547
-10.6994	82.9384	17.5171	-10.2823	83.7519	16.3901	-8.44088	85.2901	17.3287	-10.4391	83.4864	16.6976	-23.7924	101.19	21.1628	13.4022	78.1358	13.5035	13.4815	77.2205	15.7233	12.7966	78.6474	14.623	13.0777	78.8517	12.8713	27.2468	92.9852	15.7371
-10.3953	82.5805	17.096	-9.93745	83.4554	15.9869	-8.14113	85.0154	17.0656	-10.0493	83.1394	16.5545	-23.286	100.665	21.0431	12.8002	77.7381	13.3202	12.8666	76.8375	15.5282	12.1942	78.2795	14.3589	12.4687	78.3925	12.9	26.8347	92.4821	15.6347
-10.0914	82.2424	16.6772	-9.60568	83.1604	15.6205	-7.92574	84.7018	16.8221	-9.70035	82.7815	16.4209	-22.786	100.167	20.9208	12.1485	77.4004	13.1242	12.2312	76.4425	15.4123	11.626	77.8756	13.9982	11.8409	77.9459	12.9083	26.4157	91.9673	15.5403
-9.80946	81.8241	16.3364	-9.24601	82.8606	15.2432	-8.07535	83.8771	16.5242	-9.31371	82.4698	16.2065	-22.2805	99.6828	20.7992	11.5215	77.0244	12.9707	11.6167	76.0649	15.2578	11.0583	77.4865	13.6349	11.2036	77.5331	12.8894	26.0215	91.4748	15.4623
-9.46796	81.4306	15.987	-8.83812	82.5305	14.9664	-8.01087	83.1557	16.3675	-8.87394	82.1526	16.0795	-21.7738	99.2183	20.6715	10.8967	76.6792	12.8283	11.0501	75.657	15.1524	10.4937	77.0891	13.3842	10.604	77.0875	12.908	25.6518	91.0071	15.4091
-9.08705	81.075	15.5954	-8.43418	82.1713	14.6877	-7.93178	82.4471	16.0258	-8.42022	81.8402	15.9401	-21.2772	98.7765	20.5412	10.2757	76.2914	12.7162	10.475	75.2838	14.9925	9.94459	76.6401	13.1382	9.97735	76.6391	12.9901	25.2879	90.5431	15.3682
-8.6503	80.7333	15.3582	-7.99165	81.8246	14.4606	-7.81873	81.7456	15.6347	-7.97848	81.5214	15.6964	-20.7974	98.3736	20.4167	9.63225	75.9051	12.596	9.91308	74.914	14.8409	9.36106	76.196	12.9264	9.34433	76.1862	13.0506	24.948	90.104	15.3442
-8.1974	80.3721	15.2758	-7.56606	81.4309	14.3068	-7.57677	81.184	15.2872	-7.51367	81.2259	15.4596	-20.3138	97.9625	20.2939	9.03898	75.4947	12.476	9.3857	74.5553	14.7212	8.81838	75.737	12.702	8.74764	75.7409	13.1176	24.6115	89.6679	15.3282
-7.7367	80.0159	15.2187	-7.18167	80.9578	14.2173	-7.21683	80.742	15.009	-7.04559	80.8963	15.3355	-19.8393	97.5492	20.1736	8.42684	75.028	12.38	8.83702	74.1187	14.6804	8.24378	75.23	12.5031	8.12531	75.2413	13.257	24.2803	89.2391	15.3216
-7.29216	79.6777	15.1318	-6.7702	80.5607	14.0062	-6.8416	80.3416	14.6931	-6.58501	80.5879	15.1583	-19.3717	97.1292	20.0517	7.74318	74.5144	12.3177	8.20978	73.6341	14.6139	7.61723	74.6357	12.4617	7.44261	74.6927	13.3932	23.9536	88.8164	15.3247
-6.83011	79.3378	15.09	-6.30683	80.1873	13.8858	-6.41902	79.9376	14.5797	-6.10435	80.2792	14.9457	-18.9132	96.6907	19.9339	7.03344	73.9218	12.2838	7.56441	73.0492	14.5586	6.92683	74.0023	12.5163	6.6863	74.1197	13.5102	23.6278	88.396	15.3344
-6.40066	78.9971	15.0831	-5.87704	79.8054	13.7555	-5.97534	79.5911	14.5002	-5.6182	79.9889	14.8098	-18.4778	96.2469	19.8183	6.30929	73.2997	12.2517	6.91563	72.4104	14.5218	6.25949	73.3077	12.5722	5.98384	73.4508	13.5774	23.2923	87.9653	15.3457
-5.96613	78.6877	15.0588	-5.44345	79.4392	13.6677	-5.54423	79.2395	14.4867	-5.15742	79.6687	14.7341	-18.0288	95.7461	19.6961	5.70314	72.6336	12.1797	6.33722	71.7751	14.4483	5.66381	72.6194	12.6149	5.33732	72.8018	13.6672	22.9689	87.5554	15.3621
-5.57363	78.3703	15.0443	-5.0695	79.0574	13.6193	-5.17558	78.8643	14.5052	-4.69493	79.3972	14.6198	-17.5975	95.202	19.5707	5.12917	71.9355	12.0962	5.76238	71.1263	14.3797	5.05758	71.9371	12.6722	4.70312	72.1372	13.7396	22.6428	87.15	15.3807
-5.18086	78.0405	15.0097	-4.68065	78.6738	13.5738	-4.76187	78.523	14.5142	-4.21014	79.1118	14.5474	-17.2015	94.6455	19.4467	4.50551	71.2448	12.0704	5.1607	70.4479	14.3349	4.41036	71.2518	12.7801	4.05374	71.448	13.8184	22.3143	86.7456	15.4011
-4.78232	77.6996	14.9883	-4.32185	78.2557	13.4942	-4.3607	78.1543	14.5487	-3.77521	78.7528	14.5017	-16.8495	94.1123	19.3311	3.90104	70.5299	12.0179	4.53962	69.7727	14.2596	3.79872	70.5358	12.7796	3.38453	70.7562	13.9525	21.989	86.352	15.4208
-4.37902	77.3725	15.016	-3.98398	77.84	13.3984	-3.97957	77.7816	14.5671	-3.35531	78.3891	14.4578	-16.5443	93.5619	19.2237	3.27383	69.8445	11.9519	3.98332	69.0627	14.1243	3.17122	69.8337	12.8574	2.7705	70.0292	14.052	21.6554	85.9589	15.4397
-3.97903	77.0519	15.028	-3.69864	77.3961	13.3068	-3.48538	77.5192	14.6683	-2.93146	78.0362	14.4051	-16.2563	92.9954	19.1127	2.68679	69.1359	11.9068	3.39535	68.3911	13.977	2.54458	69.1388	12.9192	2.17099	69.2954	14.1285	21.3175	85.5724	15.4554
-3.6088	76.6788	15.0706	-3.41873	76.9412	13.3021	-2.99039	77.233	14.812	-2.512	77.6761	14.3469	-15.9898	92.4317	19.0003	2.09169	68.4337	11.8516	2.85511	67.6639	13.8929	1.96529	68.4118	12.8449	1.56248	68.5466	14.1861	20.9511	85.1679	15.4644
-3.19983	76.3137	15.1005	-3.11169	76.4998	13.2784	-2.53408	76.8865	14.9058	-2.12973	77.2601	14.3696	-15.7204	91.8421	18.8797	1.47962	67.7163	11.7949	2.34154	66.9036	13.7054	1.30231	67.721	12.7295	0.997859	67.7491	14.1701	20.5635	84.7556	15.4657
-2.78306	75.947	15.1058	-2.79202	76.0729	13.2111	-2.0822	76.5247	15.028	-1.6763	76.9049	14.3356	-15.4724	91.263	18.7606	0.842653	66.8747	11.7186	1.74353	66.0662	13.4812	0.666235	66.8709	12.5963	0.403557	66.8387	14.1041	20.1655	84.3454	15.4611
-2.42344	75.5063	15.1477	-2.47683	75.6229	13.1585	-1.56989	76.1838	15.1159	-1.21179	76.5333	14.2858	-15.2501	90.7018	18.6429	0.202159	66.0072	11.7032	1.16083	65.1931	13.292	0.099699	65.9762	12.3689	-0.168194	65.9189	13.942	19.7334	83.9322	15.4379
-2.06109	75.0522	15.1933	-2.17194	75.1656	13.1144	-1.08685	75.782	15.1958	-0.782146	76.1019	14.2272	-15.0181	90.1271	18.5204	-0.400864	65.1172	11.7374	0.582171	64.3338	13.0771	-0.494893	65.1065	12.1967	-0.707362	65.0062	13.7587	19.2928	83.5281	15.4048
-1.65585	74.6545	15.2098	-1.90485	74.7036	13.1403	-0.62595	75.385	15.2368	-0.370725	75.6762	14.2365	-14.7894	89.5591	18.3946	-0.970985	64.2129	11.6985	0.0142229	63.4665	12.8594	-1.08713	64.2242	12.0682	-1.25638	64.0939	13.5775	18.8366	83.1221	15.3625
-1.28603	74.2204	15.1817	-1.6087	74.257	13.1849	-0.181281	74.9586	15.2048	-0.00790045	75.2089	14.1473	-14.5479	88.9804	18.2616	-1.55161	63.2966	11.677	-0.586281	62.5995	12.6549	-1.63291	63.3107	11.877	-1.7937	63.1607	13.3983	18.385	82.7316	15.3142
-0.937833	73.7819	15.1876	-1.34386	73.8002	13.2657	0.28175	74.5575	15.1741	0.351741	74.7592	14.0785	-14.2991	88.3988	18.1252	-2.11217	62.404	11.5705	-1.14498	61.7297	12.4649	-2.15417	62.3962	11.7534	-2.27317	62.225	13.1619	17.9276	82.3478	15.2571
-0.594774	73.3307	15.1793	-1.11338	73.3164	13.3369	0.715488	74.1355	15.1235	0.684187	74.2866	14.0809	-14.0118	87.7907	17.9734	-2.67177	61.4957	11.5244	-1.68213	60.8533	12.2219	-2.61081	61.4433	11.6369	-2.76039	61.2899	12.8985	17.3945	81.9289	15.1718
-0.277755	72.8621	15.1393	-0.86289	72.8473	13.3881	1.13317	73.6898	15.0905	1.0205	73.8137	14.0699	-13.7068	87.1811	17.8161	-3.26392	60.5763	11.5037	-2.19284	59.9524	11.9583	-3.1272	60.5057	11.5171	-3.23471	60.3256	12.6783	16.8466	81.5106	15.0755
0.0331748	72.3543	15.0766	-0.498174	72.4123	13.3532	1.52158	73.2013	15.0013	1.30342	73.2756	14.0483	-13.3745	86.5754	17.6509	-3.78122	59.6705	11.4122	-2.6074	59.0561	11.6516	-3.63062	59.6147	11.336	-3.66924	59.4012	12.417	16.3089	81.1085	14.9756
0.402459	71.8542	15.0202	-0.183902	71.9218	13.3589	1.9588	72.705	14.9305	1.57543	72.6979	14.0683	-13.0385	85.9903	17.4877	-4.29728	58.8452	11.2618	-2.99081	58.2151	11.3602	-4.00431	58.7234	11.198	-4.04498	58.5347	12.1154	15.7687	80.7163	14.868
0.755515	71.3744	14.8946	0.113257	71.4297	13.3501	2.28215	72.1651	14.8591	1.80729	72.1046	14.125	-12.7135	85.4485	17.3293	-4.75925	58.0539	11.0678	-3.36178	57.412	11.0555	-4.38538	57.9032	10.971	-4.32984	57.6983	11.7677	15.2107	80.3245	14.7482
1.05599	70.8657	14.7347	0.402152	70.8962	13.4192	2.56229	71.6026	14.7525	2.0388	71.5206	14.0965	-12.35	84.9079	17.1687	-5.22564	57.2904	10.8971	-3.73152	56.63	10.7455	-4.73518	57.0908	10.7688	-4.66742	56.9064	11.4669	14.6423	79.9322	14.6215
1.33229	70.344	14.5502	0.694294	70.3629	13.433	2.84612	71.0442	14.6066	2.27509	70.9394	14.0303	-11.9783	84.4102	17.0107	-5.71869	56.4666	10.7949	-4.11583	55.7983	10.4214	-5.1663	56.2731	10.4944	-5.03963	56.0647	11.1915	14.0603	79.5364	14.4887
1.68373	69.9101	14.193	0.980759	69.8191	13.4456	3.12581	70.4846	14.4621	2.48749	70.3343	14.0042	-11.6001	83.9658	16.8631	-6.16294	55.6453	10.7331	-4.47881	54.9715	10.1558	-5.56212	55.468	10.2214	-5.39879	55.2479	10.9153	13.4552	79.1302	14.3468
2.02253	69.4782	13.8505	1.22354	69.2637	13.4362	3.38851	69.9291	14.3018	2.68758	69.7455	13.9242	-11.2133	83.5533	16.7209	-6.63869	54.844	10.6296	-4.85721	54.1398	9.93705	-5.87765	54.6469	9.81684	-5.7408	54.4278	10.5861	12.8451	78.7251	14.2023
2.30538	68.9613	13.5588	1.50243	68.6616	13.4566	3.68603	69.3381	14.1316	2.96804	69.1666	13.7635	-10.8206	83.1413	16.5794	-7.09741	54.0463	10.4896	-5.19141	53.2892	9.70153	-6.26614	53.8329	9.54066	-6.0645	53.6101	10.1967	12.2372	78.3238	14.0568
2.62125	68.4912	13.2476	1.81087	68.0983	13.4356	3.99868	68.7732	13.9678	3.25093	68.6133	13.5952	-10.4283	82.7684	16.4484	-7.5531	53.2555	10.3481	-5.58756	52.4574	9.54677	-6.63331	53.0209	9.22041	-6.43995	52.8049	9.88702	11.6199	77.9176	13.9084
2.94385	68.0146	12.9393	2.07646	67.4852	13.4492	4.12548	68.1382	13.7736	3.45567	68.0068	13.4577	-10.0376	82.4224	16.3272	-7.98648	52.4473	10.1778	-5.95879	51.5942	9.4117	-6.9451	52.1631	8.90175	-6.8114	51.9722	9.62327	11.0094	77.5151	13.7616
3.22469	67.5176	12.6114	2.30439	66.8269	13.485	4.24552	67.5062	13.5576	3.66161	67.4191	13.2472	-9.63047	82.0815	16.2134	-8.38021	51.6258	10.0027	-6.33585	50.7315	9.2816	-7.33323	51.3143	8.71656	-7.17913	51.1391	9.33695	10.4156	77.1248	13.6201
3.48242	67.0141	12.2836	2.52496	66.1908	13.4473	4.40239	66.8835	13.3647	3.84577	66.8411	13.0002	-9.19566	81.7382	16.1075	-8.74119	50.8415	9.82541	-6.67919	49.8992	9.17768	-7.63852	50.4561	8.65292	-7.55092	50.3433	9.13254	9.81528	76.7191	13.4844
3.80375	66.5077	11.9542	2.75304	65.5461	13.3833	4.5673	66.2489	13.1568	3.96366	66.2067	12.7837	-8.75194	81.3928	16.0081	-9.06808	50.1768	9.66018	-7.02798	49.198	9.15444	-7.95737	49.747	8.56538	-7.89056	49.6588	8.99528	9.20747	76.2965	13.3547
4.09708	65.9677	11.5867	2.98063	64.856	13.3206	4.69846	65.5786	12.921	4.03274	65.5223	12.5622	-8.29995	81.0455	15.9156	-9.37266	49.4944	9.42827	-7.38492	48.4913	9.14626	-8.31761	49.0453	8.51548	-8.22509	48.9527	8.92318	8.62443	75.876	13.2449
4.35268	65.3858	11.2163	3.17321	64.1014	13.3107	4.85094	64.8915	12.6642	4.15965	64.8424	12.3087	-7.84707	80.7007	15.8285	-9.71893	48.8336	9.20259	-7.68829	47.7691	9.14302	-8.66608	48.3469	8.50851	-8.58929	48.272	8.85847	8.00783	75.402	13.1607
4.59117	64.7403	10.8673	3.34695	63.2747	13.3268	4.96058	64.1633	12.3773	4.27752	64.1316	12.0169	-7.39165	80.3543	15.7487	-10.133	48.1815	9.06744	-7.99882	47.0385	9.11216	-9.00069	47.6304	8.46103	-8.94874	47.5703	8.8297	7.34807	74.8475	13.0824
4.7984	64.0528	10.5389	3.53237	62.5223	13.1251	5.05139	63.4153	12.0817	4.35515	63.37	11.7652	-6.94949	80.0196	15.6821	-10.4937	47.5043	8.91667	-8.33381	46.3216	9.10297	-9.49814	47.0023	8.44432	-9.32435	46.8783	8.8326	6.66327	74.216	12.986
5.00937	63.3535	10.1566	3.72591	61.7533	12.8919	5.12549	62.6463	11.7541	4.46909	62.6164	11.4454	-6.50082	79.6723	15.6212	-10.7923	46.801	8.7901	-8.66087	45.6062	9.16249	-10.3128	46.5626	8.41293	-9.70734	46.2042	8.80785	5.97519	73.5474	12.8905
5.18737	62.6342	9.75602	3.87256	60.9472	12.6791	5.19946	61.8766	11.4019	4.57556	61.8581	11.0969	-6.07595	79.3321	15.5762	-11.0491	46.0735	8.59077	-8.98991	44.8911	9.2367	-10.8821	45.9966	8.30056	-10.0621	45.5126	8.79448	5.35342	72.8864	12.8153
5.39276	61.9088	9.3767	4.03856	60.1373	12.4916	5.33288	61.1133	11.0706	4.64857	61.0791	10.7763	-5.66635	78.9918	15.5371	-11.2973	45.3754	8.32603	-9.23533	44.1635	9.32555	-11.4088	45.4417	8.25469	-10.4301	44.8646	8.76981	4.74391	72.2082	12.7441
5.60552	61.1778	9.00418	4.22548	59.3421	12.2767	5.44484	60.3578	10.7057	4.80098	60.3189	10.4517	-5.28419	78.6584	15.5101	-11.6475	44.7616	8.18181	-9.5169	43.4922	9.42463	-11.9058	44.9102	8.177	-10.763	44.2316	8.78187	4.12753	71.5052	12.669
5.76474	60.4363	8.62685	4.43891	58.5969	11.9748	5.5069	59.6049	10.3169	4.99974	59.5937	10.0787	-4.90071	78.3083	15.4856	-11.8904	44.0878	8.10207	-9.86863	42.8672	9.50761	-12.5351	44.4654	8.05628	-11.1326	43.626	8.77952	3.51914	70.7854	12.5929
5.90628	59.6526	8.27886	4.64931	57.835	11.6425	5.78463	58.8831	9.91385	5.16377	58.8432	9.68273	-4.51228	77.9466	15.4613	-12.1083	43.4347	8.03576	-10.2251	42.2824	9.60176	-12.9739	43.9497	7.92472	-11.5445	43.0824	8.80793	2.93395	70.0557	12.5192
6.1123	58.864	8.00974	4.91161	57.1598	11.1797	6.08942	58.1702	9.53855	5.30404	58.0681	9.36359	-4.14684	77.5735	15.4409	-12.3612	42.8217	7.94245	-10.5493	41.6979	9.70589	-13.3988	43.4479	7.72782	-11.9034	42.5286	8.8077	2.36528	69.322	12.4467
6.29353	58.0995	7.71026	5.12512	56.4716	10.757	6.34635	57.4874	9.10757	5.43585	57.3101	9.03874	-3.79704	77.1967	15.4244	-12.6146	42.2989	7.84371	-10.8209	41.1652	9.92662	-13.791	43.0145	7.68975	-12.202	42.0273	8.79055	1.81013	68.5748	12.3712
6.35368	57.2318	7.60907	5.30485	55.7673	10.3843	6.53355	56.7754	8.73484	5.56046	56.573	8.69196	-3.44799	76.801	15.4048	-12.9388	41.7745	7.75586	-11.2468	40.6795	10.1145	-14.1711	42.5295	7.64755	-12.5304	41.4986	8.76408	1.27269	67.7952	12.2861
6.42592	56.3635	7.50257	5.47904	55.046	10.0278	6.77758	56.0807	8.33322	5.6679	55.81	8.37614	-3.09392	76.3857	15.3802	-13.2116	41.2102	7.63807	-11.681	40.1863	10.2351	-14.4155	41.9494	7.69766	-12.8716	40.9661	8.74255	0.702266	66.905	12.1657
6.58231	55.5281	7.42286	5.64747	54.3722	9.61981	6.96904	55.3769	7.98235	5.73271	55.0379	8.11243	-2.74107	75.9639	15.3532	-13.507	40.683	7.48015	-12.0881	39.7015	10.2054	-14.6858	41.4042	7.76373	-13.2182	40.4573	8.73377	0.134997	66.001	12.0401
6.72091	54.7444	7.25256	5.7989	53.6996	9.23232	7.06492	54.6603	7.64325	5.82503	54.3075	7.79822	-2.38607	75.5219	15.3216	-13.7745	40.1252	7.39562	-12.4789	39.1969	10.1606	-14.853	40.7834	7.77475	-13.5683	39.9401	8.71	-0.409088	65.0969	11.9102
6.76831	53.9048	7.14566	5.9753	53.0332	8.80818	7.18071	53.936	7.30786	5.96017	53.5717	7.48956	-2.03129	75.0661	15.2828	-14.0665	39.5851	7.37905	-12.874	38.6954	10.1818	-15.1598	40.2513	7.81698	-13.9441	39.4452	8.64371	-0.94696	64.1871	11.7766
6.87399	53.0892	7.03646	6.16905	52.3737	8.38963	7.31395	53.1989	7.02956	6.04612	52.7783	7.30922	-1.69835	74.621	15.2393	-14.3384	39.0548	7.26111	-13.1802	38.156	10.1844	-15.4424	39.72	7.85354	-14.2733	38.9389	8.57925	-1.47784	63.2617	11.6351
6.98523	52.2586	6.92072	6.37441	51.6745	8.01844	7.44017	52.4625	6.69099	6.20059	52.0207	7.0272	-1.38485	74.1541	15.1821	-14.6554	38.5562	7.17476	-13.7028	37.7594	10.1692	-15.6021	39.1188	7.80394	-14.6378	38.4602	8.50661	-1.98173	62.3472	11.4873
7.05739	51.4672	6.72513	6.54797	50.9695	7.67705	7.61197	51.7561	6.3465	6.36063	51.2733	6.76141	-1.08641	73.6971	15.1219	-14.9352	38.0154	7.15387	-14.0994	37.2741	10.0979	-15.831	38.5447	7.77734	-14.9613	37.94	8.46502	-2.47167	61.4272	11.3303
7.15828	50.6845	6.59938	6.73104	50.3051	7.31063	7.69282	51.0097	6.11085	6.54024	50.5417	6.53751	-0.798403	73.2282	15.0499	-15.2373	37.5063	7.2027	-14.5332	36.8326	10.0438	-16.0629	37.9922	7.77991	-15.3241	37.4675	8.41952	-2.95203	60.4908	11.1579
7.29104	49.9273	6.49132	6.94914	49.6874	6.89102	7.78605	50.3018	5.83686	6.71164	49.8126	6.35511	-0.514984	72.7556	14.9715	-15.4496	36.9524	7.17888	-14.9291	36.3766	9.97149	-16.3142	37.4701	7.65539	-15.5538	36.9135	8.41757	-3.3916	59.5806	10.9605
7.47041	49.2209	6.3261	7.22635	49.1176	6.41543	7.9859	49.6335	5.57319	6.92214	49.1285	6.12065	-0.228751	72.2502	14.8715	-15.4493	36.2701	7.12418	-15.3406	35.9361	9.94436	-16.4424	36.8729	7.57089	-15.7541	36.3542	8.34171	-3.78478	58.7207	10.7581
7.6326	48.6126	6.08461	7.42245	48.5393	6.10729	8.12054	48.9842	5.42178	7.112	48.486	5.97401	0.0553461	71.7293	14.757	-15.8509	35.8667	7.09554	-15.7017	35.4849	9.86165	-16.4384	36.2074	7.51279	-16.0216	35.8591	8.2536	-4.16722	57.8924	10.5718
7.82125	47.9666	5.91208	7.64524	47.9248	5.86176	8.26596	48.333	5.22186	7.30308	47.812	5.86276	0.324586	71.218	14.636	-16.2249	35.4504	7.10778	-16.0716	35.058	9.72535	-16.2976	35.4662	7.39334	-16.4092	35.448	8.21401	-4.53786	57.0828	10.3869
8.07166	47.3604	5.77489	7.89813	47.3792	5.522	8.44173	47.7094	5.05847	7.52051	47.2029	5.67284	0.58373	70.696	14.5	-16.6052	35.0487	7.17989	-16.4207	34.6394	9.59881	-16.537	34.9838	7.34669	-16.8503	35.0901	8.19053	-4.93817	56.2283	10.206
8.31298	46.7532	5.5891	8.15971	46.8346	5.13795	8.59939	47.0691	4.88017	7.73815	46.5888	5.45442	0.838352	70.1669	14.3531	-16.9145	34.6129	7.23218	-16.8915	34.3102	9.47255	-16.6288	34.4182	7.27287	-17.2267	34.7064	8.11766	-5.32775	55.3971	10.0301
8.73928	46.2629	5.38679	8.37998	46.2909	4.83678	8.77512	46.4686	4.72936	7.94541	46.0167	5.22438	1.08575	69.6367	14.1964	-17.16	34.1487	7.2338	-17.2949	33.9453	9.37617	-16.7092	33.8503	7.21605	-17.4837	34.2547	8.03691	-5.72102	54.5642	9.85951
9.21474	45.7977	5.23477	8.59811	45.7108	4.703	8.96887	45.8862	4.58875	8.12802	45.4315	5.0483	1.32122	69.1119	14.0312	-17.5129	33.7654	7.2327	-17.6072	33.5372	9.24078	-16.7653	33.2718	7.17494	-17.7025	33.7809	8.00254	-6.1158	53.7313	9.69535
9.70611	45.347	5.08584	8.81177	45.1296	4.58136	9.09306	45.2809	4.439	8.3426	44.8584	4.88667	1.56083	68.5514	13.8421	-17.9008	33.3919	7.24153	-17.8986	33.0971	9.14948	-16.9764	32.7695	7.22464	-17.9949	33.3467	7.94942	-6.51172	52.9037	9.53891
10.0896	44.8535	4.84823	8.99234	44.5119	4.44181	9.25634	44.677	4.2311	8.57287	44.2756	4.68006	1.78372	68.009	13.6472	-18.1515	32.918	7.20436	-18.334	32.7535	8.99429	-17.2218	32.2664	7.31845	-18.3401	32.9373	7.8805	-6.91733	52.0649	9.38701
10.5961	44.3839	4.61133	9.2219	43.8844	4.30784	9.41682	44.0093	4.14531	8.84565	43.6836	4.46807	1.9953	67.4592	13.4365	-18.3597	32.4133	7.13903	-18.7165	32.3842	8.76312	-17.36	31.6976	7.31483	-18.6278	32.4845	7.80788	-7.32707	51.227	9.24377
11.1206	43.9064	4.40623	9.49356	43.2692	4.15703	9.64774	43.3844	3.96843	9.08695	43.0611	4.28382	2.20272	66.9011	13.2109	-18.4586	31.8798	7.07179	-18.9378	31.9497	8.56339	-17.5957	31.2396	7.32061	-18.857	32.0449	7.70135	-7.72181	50.431	9.11983
11.6229	43.4378	4.1843	9.79327	42.6645	4.05486	9.83182	42.7299	3.86459	9.3432	42.4572	4.09027	2.40113	66.3436	12.9793	-18.607	31.3568	7.1026	-19.1804	31.5314	8.3407	-18.0184	30.9076	7.32058	-19.1048	31.6097	7.61894	-8.071	49.7461	9.03417
12.0489	43.0055	3.84844	10.0643	42.0836	3.94681	10.0136	42.1123	3.73819	9.67163	41.9062	3.94612	2.60102	65.7708	12.7385	-18.7406	30.8355	7.11368	-19.3182	31.0297	8.24597	-18.3149	30.5171	7.22248	-19.3677	31.1873	7.58438	-8.42844	49.0549	8.95535
12.4677	42.5274	3.5645	10.3024	41.4565	3.84876	10.292	41.5004	3.64648	9.89045	41.2871	3.7604	2.799	65.1661	12.4754	-18.9742	30.4368	7.0596	-19.5493	30.6269	8.20251	-18.6451	30.19	7.13789	-19.6079	30.794	7.53464	-8.78559	48.3729	8.88458
13.014	42.1124	3.25015	10.5859	40.85	3.73899	10.5803	40.8746	3.62169	10.1488	40.6854	3.55737	2.99155	64.5399	12.202	-19.1673	30.0166	7.01989	-19.8449	30.2942	8.08793	-18.8216	29.7696	7.02801	-19.7591	30.3571	7.43798	-9.15261	47.68	8.81946
13.4187	41.638	2.99269	10.8682	40.2678	3.59076	10.8416	40.2621	3.55879	10.4422	40.1195	3.3294	3.19001	63.873	11.9034	-19.35	29.5619	7.0225	-20.2065	29.9994	7.93986	-19.1217	29.4303	6.8563	-19.947	29.9282	7.34156	-9.52321	46.9912	8.76344
14.003	41.2721	2.79139	11.1416	39.7065	3.48741	11.1497	39.7029	3.52284	10.7371	39.5721	3.18188	3.37625	63.1835	11.5884	-19.4508	29.0581	6.9952	-20.294	29.507	7.82691	-19.5887	29.1962	6.79212	-20.1464	29.5059	7.2756	-9.89247	46.312	8.71438
14.5177	40.8097	2.64807	11.4604	39.1074	3.40403	11.4204	39.0574	3.54765	11.0266	38.9781	2.97192	3.56783	62.4671	11.2561	-19.616	28.6135	6.87536	-20.5481	29.126	7.73424	-20.0147	28.9257	6.75402	-20.4167	29.139	7.16511	-10.2674	45.6337	8.67303
15.0372	40.3697	2.42501	11.7622	38.5001	3.33783	11.7442	38.4534	3.52339	11.4023	38.432	2.75707	3.75868	61.7328	10.9163	-19.6486	28.0795	6.71697	-20.8594	28.79	7.63418	-20.2583	28.5446	6.60948	-20.6231	28.7331	7.02114	-10.6324	44.9849	8.64182
15.4339	39.8594	2.18393	12.0638	37.8931	3.23461	12.0732	37.8471	3.49561	11.7281	37.8546	2.53184	3.94532	60.9973	10.5754	-19.7928	27.6131	6.58526	-21.1499	28.4398	7.49347	-20.4478	28.1038	6.53219	-20.9596	28.4171	6.86664	-10.9853	44.3653	8.61772
15.9087	39.4044	1.97912	12.3702	37.3083	3.13689	12.3986	37.2484	3.53632	12.1034	37.3048	2.40079	4.12469	60.255	10.2349	-20.0709	27.2546	6.40575	-21.4808	28.1244	7.33423	-20.8881	27.8507	6.44532	-21.1811	28.0029	6.79319	-11.3405	43.7525	8.59824
16.3979	38.8786	1.86201	12.7053	36.6905	2.99004	12.8117	36.6704	3.41986	12.5194	36.734	2.19224	4.3007	59.5126	9.89442	-20.0225	26.6451	6.17788	-21.7939	27.7717	7.22444	-21.3109	27.5805	6.30055	-21.4325	27.5958	6.71385	-11.6832	43.1699	8.58379
16.8919	38.3914	1.81296	13.013	36.1032	2.85542	13.1557	36.0924	3.36662	12.8554	36.1732	1.9545	4.48017	58.7463	9.54529	-20.0458	26.0815	5.94338	-22.1027	27.4073	7.13202	-21.4855	27.1163	6.17825	-21.7223	27.21	6.64409	-12.0217	42.6046	8.57316
17.3187	37.8445	1.81187	13.3929	35.5431	2.73638	13.5202	35.5052	3.38525	13.1671	35.5697	1.82964	4.65566	57.9903	9.20464	-20.0426	25.5165	5.67142	-22.2671	26.9607	6.9702	-21.5594	26.5948	6.0238	-22.0085	26.837	6.56722	-12.3227	42.1057	8.56329
17.7397	37.3158	1.63515	13.7024	34.9428	2.61816	13.8722	34.9195	3.34726	13.6133	35.0363	1.72782	4.82589	57.2456	8.87083	-20.3253	25.1385	5.51262	-22.5994	26.6285	6.85728	-21.5834	26.0406	5.80001	-22.2468	26.4201	6.51619	-12.6451	41.5743	8.55049
18.0179	36.665	1.67322	14.0083	34.3323	2.48785	14.3442	34.4079	3.20698	14.0333	34.4787	1.6164	4.99228	56.51	8.5422	-20.6096	24.7208	5.35981	-23.0456	26.3415	6.74976	-21.9218	25.6594	5.70975	-22.6159	26.0685	6.42642	-12.9747	41.0362	8.53455
18.2338	35.9418	1.66861	14.3292	33.6978	2.29995	14.7447	33.8165	3.06833	14.3754	33.8382	1.49979	5.16145	55.7657	8.21406	-20.8669	24.2596	5.17064	-23.4385	25.9831	6.667	-22.2986	25.2807	5.61563	-23.02	25.7165	6.33645	-13.2974	40.5145	8.51788
18.4598	35.185	1.68279	14.7308	33.0606	2.14866	15.1763	33.207	2.88903	14.7986	33.1979	1.4091	5.32747	55.0362	7.89974	-21.1368	23.7901	4.99005	-23.7933	25.6001	6.48355	-22.4177	24.7063	5.42703	-23.3203	25.2706	6.26467	-13.6274	39.9862	8.49659
18.7871	34.4827	1.66471	15.2101	32.4503	2.07334	15.5586	32.5516	2.7945	15.1889	32.539	1.28299	5.49111	54.3165	7.59211	-21.4823	23.3675	4.84611	-24.0304	25.1003	6.33913	-22.5832	24.1524	5.25967	-23.6788	24.8494	6.20868	-13.9565	39.4616	8.47239
18.8989	33.6536	1.75964	15.6155	31.8124	1.9792	16.0433	31.9675	2.64766	15.6104	31.9066	1.18287	5.66263	53.584	7.28791	-21.904	23.028	4.69499	-24.3855	24.6376	6.26176	-22.9556	23.7534	5.11713	-24.0539	24.4115	6.1138	-14.2791	38.9501	8.44538
19.0176	32.8436	1.79687	16.0037	31.1724	1.87441	16.4494	31.3393	2.54265	16.0412	31.2744	1.18604	5.83715	52.8549	6.99252	-22.5266	22.7547	4.51401	-24.8077	24.1007	6.12377	-23.2155	23.1752	4.93299	-24.4974	23.8957	6.0093	-14.601	38.4427	8.41487
19.1269	32.021	1.85005	16.3827	30.5328	1.67852	16.8397	30.69	2.49854	16.5231	30.6734	1.12462	6.02262	52.1067	6.69546	-23.1231	22.3521	4.20734	-25.2451	23.4573	5.94913	-23.5206	22.5201	4.70067	-24.9291	23.262	5.82137	-14.931	37.9267	8.37993
19.2725	31.2283	1.86592	16.9138	29.9682	1.59777	17.2843	30.0773	2.44834	16.879	30.0183	0.969029	6.20722	51.3699	6.40724	-23.6901	21.8191	3.93763	-25.7499	22.7737	5.69223	-23.9646	21.8699	4.47548	-25.3981	22.5736	5.53993	-15.2517	37.4268	8.34294
19.4273	30.4296	1.96105	17.421	29.3835	1.54293	17.6647	29.436	2.29862	17.2684	29.3667	0.917374	6.39486	50.6523	6.13561	-24.0697	21.0873	3.82502	-26.1571	22.0247	5.41643	-24.4312	21.2161	4.23101	-25.9357	21.9091	5.31062	-15.5693	36.9332	8.3038
19.5068	29.5983	2.04747	17.9632	28.8158	1.55244	18.0105	28.7855	2.10219	17.7111	28.7501	0.85974	6.58745	49.9498	5.87498	-24.469	20.3419	3.70781	-26.5944	21.2863	5.14899	-24.9595	20.5678	4.00944	-26.4911	21.2284	5.12575	-15.8846	36.4466	8.25966
19.7469	28.8403	2.08454	18.4685	28.2139	1.50267	18.4187	28.1465	1.92003	18.1278	28.1005	0.799899	6.7873	49.2558	5.63434	-24.9832	19.659	3.72015	-26.9804	20.5305	4.89891	-25.2906	19.8191	3.8004	-27.0143	20.5373	4.95029	-16.1921	35.9747	8.21254
19.7774	27.9827	1.90514	18.9058	27.5667	1.42287	18.76	27.4616	1.71735	18.42	27.3724	0.759195	6.9816	48.6268	5.42337	-25.453	18.9304	3.78399	-27.4085	19.8027	4.64845	-25.606	19.0767	3.54628	-27.4433	19.7989	4.73953	-16.4956	35.5103	8.16395
19.8004	27.1592	1.96491	19.368	26.9887	1.34651	19.0956	26.8393	1.41531	18.7845	26.7348	0.771962	7.18963	47.9811	5.21593	-25.9011	18.1784	3.89245	-27.5329	18.9051	4.45941	-25.8585	18.3193	3.25143	-27.7467	19.0077	4.50482	-16.7917	35.0609	8.11126
19.9079	26.3819	2.23315	19.7597	26.3971	1.19077	19.4493	26.2429	1.10679	19.1463	26.1275	0.629007	7.39815	47.3628	5.02154	-26.4713	17.505	3.87079	-28.0303	18.1996	4.26135	-26.188	17.5888	2.97868	-28.1552	18.2431	4.34034	-17.0838	34.6195	8.05606
20.2014	25.7256	2.63671	20.1655	25.8363	1.12918	19.7931	25.6634	0.90414	19.585	25.583	0.589199	7.61635	46.7338	4.82963	-26.9283	16.7684	3.85775	-28.6706	17.5547	4.10036	-26.6351	16.9091	2.75295	-28.505	17.4676	4.12523	-17.372	34.1853	7.99977
20.3325	25.0091	3.0135	20.5819	25.2962	1.08471	20.1048	25.0946	0.581033	19.9395	25.0162	0.508976	7.83395	46.1425	4.65346	-27.4893	16.0763	3.87619	-29.1969	16.8617	3.91264	-26.9584	16.1755	2.53254	-28.9885	16.7767	3.86644	-17.657	33.7595	7.93937
20.4369	24.356	3.22009	21.0202	24.8213	1.07177	20.3356	24.5396	0.287298	20.1675	24.4574	0.257785	8.05229	45.5618	4.4863	-28.0341	15.3751	3.93341	-29.7941	16.2122	3.71771	-26.986	15.3661	2.17124	-29.2198	15.9857	3.60785	-17.9488	33.3272	7.8738
20.4349	23.6533	3.25369	21.2927	24.2562	0.928077	20.6827	24.0168	0.126123	20.6954	24.0197	0.169121	8.2773	44.9869	4.32615	-28.5966	14.6538	4.01148	-30.0919	15.4273	3.47633	-27.0692	14.6239	1.63691	-29.41	15.175	3.33453	-18.2474	32.8865	7.80447
20.4651	22.9847	3.00229	21.5616	23.6741	0.933002	20.9445	23.4525	-0.105006	21.1558	23.5365	0.143914	8.51942	44.392	4.16502	-29.1454	13.9264	4.04261	-30.5324	14.6921	3.2619	-27.4232	13.9456	1.30954	-29.627	14.376	3.07035	-18.5497	32.4437	7.73196
20.7527	22.3953	3.1232	21.8752	23.0921	0.933568	21.1882	22.855	-0.291576	21.3042	22.8746	0.192856	8.77667	43.7773	4.00155	-29.392	13.1167	3.93995	-30.6948	13.8701	2.97844	-28.0087	13.3325	1.13705	-29.9962	13.651	2.79799	-18.8317	32.0345	7.66111
21.057	21.8437	3.01206	22.1571	22.5123	0.888484	21.3199	22.215	-0.370035	21.5508	22.2896	0.0767334	9.04074	43.1559	3.83981	-29.6069	12.337	3.8118	-30.8517	13.0935	2.66111	-28.2616	12.6526	0.873354	-30.3713	12.9524	2.54841	-19.1174	31.6243	7.58658
21.5442	21.3857	2.97044	22.3785	21.9228	0.812919	21.5116	21.6153	-0.368509	21.836	21.7325	0.0448366	9.3069	42.5447	3.68363	-29.7621	11.5731	3.71782	-31.0338	12.366	2.36534	-28.3984	11.9906	0.599903	-30.6616	12.2684	2.2767	-19.3982	31.222	7.51273
21.8372	20.8954	2.85695	22.6158	21.3863	0.843634	21.8051	21.1278	-0.510052	22.0201	21.1793	0.0823314	9.56786	41.9607	3.53667	-29.9197	10.8435	3.63819	-31.0717	11.6145	2.11539	-28.7413	11.4524	0.284457	-30.6952	11.5462	1.96771	-19.6602	30.8482	7.44271
22.0245	20.3895	2.8242	22.7532	20.8487	0.860623	21.9176	20.588	-0.455054	22.217	20.6815	0.0147865	9.84365	41.3556	3.3855	-30.0858	10.162	3.57878	-31.1797	10.9164	1.90349	-29.0956	10.9218	0.109686	-30.6472	10.8669	1.62094	-19.9186	30.4828	7.37274
22.2158	19.9128	2.57046	22.8821	20.3216	0.867246	22.1457	20.1216	-0.581494	22.3838	20.1729	0.0633351	10.1292	40.7491	3.24345	-30.0942	9.5211	3.48656	-31.2398	10.2626	1.61648	-29.3139	10.3736	-0.0385343	-31.002	10.2882	1.37028	-20.1867	30.1074	7.30089
22.3901	19.4252	2.36704	23.0009	19.7939	0.846336	22.3578	19.6661	-0.94892	22.5605	19.675	0.0271784	10.4134	40.1548	3.10851	-29.9242	8.99397	3.39971	-31.1801	9.68037	1.3407	-29.5274	9.89988	-0.196215	-31.3479	9.73603	1.20196	-20.4534	29.7359	7.22961
22.5892	18.9574	2.16658	23.1167	19.2697	0.879368	22.5847	19.204	-1.06255	22.6291	19.1415	-0.0167455	10.6891	39.5907	2.98541	-29.7148	8.62472	3.37355	-31.1394	9.22929	1.09168	-29.6748	9.50343	-0.308116	-31.5517	9.25248	1.06601	-20.7233	29.3625	7.15865
22.9232	18.4869	2.17456	23.1444	18.6768	0.877847	22.8843	18.7345	-1.15266	22.7648	18.5956	0.00656539	10.9932	38.985	2.85708	-29.5846	8.30268	3.37259	-31.0651	8.79387	1.02424	-29.7481	9.09974	-0.387418	-31.4837	8.81321	0.923606	-20.9938	28.9909	7.08806
23.1327	17.9752	2.00772	23.1993	18.0984	0.805007	23.0902	18.2257	-1.26694	22.949	18.0639	0.0636347	11.2996	38.3837	2.73457	-29.6153	7.92075	3.22667	-30.8694	8.36691	0.907298	-29.8446	8.65135	-0.426644	-31.3192	8.39282	0.742672	-21.2683	28.6156	7.01722
23.4207	17.505	1.75214	23.1595	17.5102	0.589349	23.3259	17.734	-1.32512	23.0812	17.535	-0.0308398	11.6141	37.7789	2.61456	-29.653	7.52281	3.00759	-30.9851	7.95726	0.831495	-29.8907	8.23443	-0.48146	-31.3691	7.99943	0.610379	-21.5434	28.2418	6.94796
23.6241	16.9425	1.51034	23.2298	16.8949	0.525987	23.655	17.2058	-1.30661	23.3339	16.9846	-0.0747047	11.9243	37.1908	2.50146	-29.6006	7.16899	2.64549	-31.1179	7.57109	0.72797	-30.034	7.82746	-0.509912	-31.4123	7.6204	0.49364	-21.827	27.8592	6.87811
23.8153	16.3267	1.46099	23.2437	16.231	0.454595	23.8907	16.6184	-1.42809	23.6011	16.414	-0.249121	12.2607	36.5603	2.38446	-29.7223	6.8196	2.25693	-31.3708	7.16933	0.697017	-30.0611	7.41767	-0.53816	-31.295	7.24157	0.353412	-22.1141	27.4737	6.80822
24.0973	15.7636	1.19633	23.3514	15.6117	0.274169	24.1143	16.0214	-1.46615	23.7613	15.7979	-0.302112	12.5822	35.9682	2.28124	-29.7892	6.47544	1.86579	-31.6388	6.80683	0.514768	-30.1062	7.00115	-0.522874	-31.3025	6.86479	0.216599	-22.3964	27.098	6.74149
24.3342	15.2276	0.631343	23.4849	15.0217	0.00435517	24.1935	15.3807	-1.42508	23.9398	15.1919	-0.284957	12.9091	35.3702	2.18139	-29.8133	6.11219	1.59181	-31.3221	6.44258	0.300904	-30.305	6.57994	-0.454343	-31.131	6.49495	0.0391054	-22.6808	26.721	6.67594
24.4554	14.6517	0.0351972	23.6126	14.4296	-0.335964	24.2792	14.7426	-1.45526	23.9744	14.551	-0.445088	13.2381	34.7734	2.08384	-29.9035	5.73961	1.34607	-30.8668	6.0514	0.124437	-30.3657	6.16171	-0.448444	-30.9292	6.09759	-0.0699643	-22.9848	26.3187	6.60784
24.6597	14.0871	-0.507266	23.6311	13.7917	-0.604086	24.3272	14.0842	-1.46833	24.0327	13.9044	-0.539703	13.5703	34.1671	1.98805	-30.0002	5.37577	1.06661	-30.6201	5.65288	-0.0211692	-30.3719	5.74416	-0.468162	-31.1617	5.71816	-0.199887	-23.3035	25.9004	6.54009
24.8485	13.4918	-0.864625	23.611	13.1334	-0.808677	24.402	13.4189	-1.39121	24.2425	13.2613	-0.304022	13.92	33.5308	1.89171	-30.0819	5.01793	0.757173	-30.3038	5.24236	-0.158884	-30.7317	5.28935	-0.265498	-31.4922	5.3466	-0.341957	-23.6285	25.475	6.47457
25.0839	12.8677	-1.15345	23.8368	12.5058	-0.944912	24.4544	12.7258	-1.42814	24.2724	12.5456	-0.210659	14.2897	32.8639	1.79987	-30.1335	4.65631	0.511175	-30.0913	4.85475	-0.341886	-31.14	4.79473	0.174018	-31.549	4.96518	-0.447866	-23.9641	25.0382	6.4089
25.2611	12.2059	-1.14828	23.7886	11.8504	-1.38577	24.645	12.0844	-1.49172	24.2221	11.8545	-0.415283	14.6615	32.1924	1.713	-30.2752	4.28867	0.319141	-30.184	4.47144	-0.471556	-31.2271	4.33002	0.406264	-31.386	4.56557	-0.537162	-24.3227	24.5756	6.34061
25.2188	11.5453	-1.30954	23.7595	11.2037	-1.47733	24.8782	11.491	-1.56818	24.3174	11.2526	-0.709719	15.0281	31.5301	1.63211	-30.4643	3.8933	0.233434	-30.2889	4.08209	-0.599604	-31.2639	3.88973	0.485572	-31.08	4.15367	-0.660867	-24.7469	24.0301	6.24734
25.1473	10.8724	-1.41438	23.7338	10.5533	-1.54802	25.0354	10.8661	-1.58351	24.3651	10.5991	-0.67904	15.3916	30.8727	1.55382	-30.6313	3.50154	0.10459	-30.367	3.68177	-0.715882	-31.3062	3.4342	0.593945	-30.9328	3.77656	-0.923773	-25.2112	23.3974	6.10236
24.8626	10.1853	-1.59144	23.8739	9.94794	-1.48692	25.2079	10.2738	-1.67351	24.4319	9.98208	-0.73142	15.7555	30.2112	1.47692	-30.7603	3.09824	-0.0417807	-30.5069	3.27987	-0.860097	-31.3754	2.98558	0.619718	-31.0534	3.38642	-1.10658	-25.7005	22.6836	5.91711
24.9247	9.58318	-1.69677	23.9382	9.35638	-1.58739	25.1804	9.61995	-1.55129	24.5115	9.38661	-0.848854	16.1166	29.5539	1.40143	-30.8533	2.6992	-0.208438	-30.8342	2.89518	-0.9971	-31.5087	2.50108	0.81301	-31.2635	3.00801	-1.29591	-26.1848	21.9617	5.73053
25.0458	8.98763	-1.84075	24.0594	8.76959	-1.72001	25.3535	9.02559	-1.64823	24.5514	8.76119	-0.882829	16.4771	28.893	1.33011	-30.9414	2.2838	-0.367831	-30.8725	2.47466	-1.14623	-31.5975	2.02811	0.882557	-31.4421	2.60381	-1.44587	-26.6507	21.2206	5.54089
25.1887	8.36101	-1.83761	24.1668	8.16702	-1.87528	25.3062	8.3484	-1.57259	24.5453	8.12968	-1.04623	16.8335	28.2356	1.26404	-31.046	1.8823	-0.514472	-30.8334	2.05017	-1.25045	-31.6415	1.59555	0.831753	-31.3168	2.18753	-1.60094	-27.0935	20.4812	5.3513
25.2837	7.70755	-1.87837	24.3922	7.55042	-1.92971	25.3288	7.63374	-1.28175	24.5655	7.48437	-1.21778	17.1948	27.5629	1.19689	-31.1495	1.46688	-0.645713	-31.0413	1.67448	-1.48854	-31.7394	1.14717	0.820654	-31.1631	1.75144	-1.73655	-27.5231	19.7358	5.16086
25.4097	7.05104	-1.87126	24.6022	6.92333	-1.95474	25.3363	6.96272	-1.33683	24.6257	6.83616	-1.3102	17.5587	26.8808	1.1302	-31.2869	1.03909	-0.756918	-31.4744	1.27778	-1.58726	-31.789	0.690327	0.776314	-31.1246	1.30084	-1.81912	-27.9318	18.9879	4.96919
25.4007	6.40861	-2.02819	24.7106	6.29867	-2.03023	25.2209	6.28829	-1.39783	24.6533	6.20239	-1.43056	17.8951	26.2402	1.07062	-31.4199	0.607962	-0.824692	-32.0248	0.922716	-1.75038	-31.7939	0.230383	0.75227	-31.2608	0.867347	-1.86652	-28.3283	18.2205	4.77365
25.4786	5.76805	-2.09092	24.7157	5.6667	-2.15055	25.2905	5.63299	-1.37457	24.6197	5.57328	-1.6223	18.2232	25.6127	1.01486	-31.5039	0.162871	-0.919096	-32.1281	0.523885	-1.98846	-31.8115	-0.242891	0.720944	-31.3912	0.426822	-1.94806	-28.7113	17.452	4.5777
25.4634	5.11382	-2.0687	24.7461	5.03633	-2.16069	25.3245	4.993	-1.40719	24.5222	4.92683	-1.64175	18.536	25.0098	0.962986	-31.595	-0.295569	-1.01068	-32.1182	0.079831	-2.15826	-31.8456	-0.723235	0.671447	-31.3805	-0.0367655	-2.05644	-29.0776	16.6856	4.38083
25.453	4.55775	-2.07915	24.7237	4.50668	-2.26813	25.2187	4.43646	-1.48813	24.4369	4.39468	-1.77131	18.8391	24.4214	0.912429	-31.8051	-0.775273	-1.05967	-32.1193	-0.411584	-2.24033	-31.8677	-1.22565	0.60514	-31.3942	-0.515537	-2.18794	-29.4227	15.9267	4.18365
25.4594	4.05311	-2.13185	24.7969	4.03215	-2.39714	25.2006	3.91109	-1.43063	24.4672	3.88827	-1.72654	19.1136	23.8783	0.868329	-31.9539	-1.25417	-1.1313	-32.0813	-0.880099	-2.4189	-31.9497	-1.71393	0.520305	-31.5702	-0.972918	-2.31671	-29.7561	15.153	3.98309
25.455	3.55163	-2.18755	24.717	3.52536	-2.42028	25.1587	3.38754	-1.37786	24.5342	3.40673	-1.81845	19.3903	23.3247	0.825276	-32.1317	-1.74017	-1.22291	-32.2076	-1.37207	-2.49853	-32.0446	-2.21469	0.426458	-31.7271	-1.45538	-2.42197	-30.0782	14.3725	3.78033
25.3868	3.01755	-2.07063	24.7	2.99691	-2.28111	25.3042	2.89823	-1.42158	24.4995	2.91426	-1.90033	19.6659	22.7639	0.783419	-32.3297	-2.21458	-1.30752	-32.3727	-1.84	-2.60715	-32.0704	-2.71692	0.342608	-32.0116	-1.92653	-2.46855	-30.3888	13.5942	3.57646
25.3604	2.50389	-2.03553	24.6855	2.46481	-2.10013	25.4322	2.40738	-1.46394	24.5726	2.41845	-1.88756	19.9433	22.1854	0.740089	-32.4908	-2.69063	-1.38504	-32.6237	-2.29406	-2.70934	-32.1157	-3.19804	0.214891	-32.3106	-2.36374	-2.61022	-30.673	12.8364	3.37406
25.298	1.99888	-2.08105	24.701	1.95266	-2.04073	25.6944	1.92172	-1.52088	24.5575	1.92376	-1.93427	20.2114	21.6202	0.697638	-32.5703	-3.18524	-1.43672	-32.6832	-2.76048	-2.85745	-32.1816	-3.68417	0.114453	-32.1815	-2.87147	-2.70298	-30.9213	12.1048	3.17336
25.2334	1.47363	-2.15611	24.7558	1.43642	-2.09553	25.9954	1.40026	-1.55099	24.558	1.42095	-2.07013	20.4673	21.0655	0.65849	-32.6282	-3.68268	-1.5036	-32.7806	-3.22791	-2.99846	-32.2537	-4.15777	-0.0398961	-32.0845	-3.37999	-2.79221	-31.1432	11.3916	2.97255
25.1377	0.993308	-2.20576	24.685	0.952715	-2.09525	26.0303	0.921997	-1.6428	24.5226	0.963128	-2.18448	20.6945	20.555	0.620918	-32.7326	-4.16731	-1.64139	-33.1083	-3.70608	-3.04767	-32.3144	-4.62256	-0.274613	-32.1881	-3.85785	-2.94267	-31.3379	10.7034	2.77425
25.1722	0.515651	-2.24545	24.7952	0.428422	-1.86387	25.9727	0.439926	-1.72485	24.6357	0.468276	-2.09392	20.9026	20.0746	0.585574	-32.5911	-4.68099	-1.81042	-33.1613	-4.22009	-3.12183	-32.402	-5.09029	-0.506135	-32.3863	-4.32028	-3.12328	-31.4934	10.0377	2.57766
25.1723	0.0239176	-2.30353	24.8682	-0.0576729	-1.93001	25.7969	-0.0568631	-1.81552	25.0128	-0.0306139	-2.04829	21.1035	19.5979	0.549547	-32.4193	-5.19001	-2.05351	-33.217	-4.74006	-3.22559	-32.5198	-5.60169	-0.625698	-32.5768	-4.81422	-3.25016	-31.5771	9.44426	2.40347
25.1447	-0.44702	-2.40003	24.9541	-0.529229	-2.00564	25.6519	-0.524527	-1.96532	25.1563	-0.502704	-2.12001	21.3032	19.1187	0.513432	-32.2812	-5.73299	-2.20646	-33.2613	-5.27672	-3.32746	-32.572	-6.10681	-0.837516	-32.62	-5.36065	-3.31112	-31.5937	8.96263	2.28543
25.0756	-0.926432	-2.44869	24.7881	-0.980829	-2.19665	25.505	-0.993112	-2.09681	25.298	-0.973723	-2.20364	21.4972	18.6459	0.476648	-32.289	-6.2859	-2.32424	-33.2945	-5.83269	-3.43512	-32.6443	-6.63433	-1.02655	-32.5123	-5.95806	-3.32598	-31.5823	8.54134	2.20258
24.9518	-1.4054	-2.51837	24.824	-1.43776	-2.36397	25.4271	-1.4622	-2.23766	25.4713	-1.45187	-2.28688	21.7008	18.1409	0.437257	-32.3649	-6.90169	-2.31718	-33.3361	-6.41398	-3.56627	-32.657	-7.18567	-1.26852	-32.5647	-6.6467	-3.08564	-31.573	8.1125	2.11729
24.8829	-1.86125	-2.61823	24.8093	-1.88307	-2.51276	25.2076	-1.90983	-2.39615	25.7719	-1.92774	-2.3258	21.896	17.6377	0.398718	-32.4025	-7.56384	-2.21978	-33.5943	-7.00373	-3.64563	-32.6502	-7.75448	-1.50377	-32.6051	-7.3384	-2.89155	-31.5687	7.70657	2.03474
25.0984	-2.30495	-2.72853	24.8544	-2.32531	-2.61741	24.979	-2.34074	-2.55404	25.9062	-2.39058	-2.38477	22.0845	17.1424	0.357221	-32.3503	-8.24866	-2.12862	-33.914	-7.57905	-3.8176	-32.7189	-8.34652	-1.68556	-32.6279	-7.99457	-2.87331	-31.5674	7.3161	1.9545
25.2117	-2.73329	-2.77629	24.7918	-2.72101	-2.782	24.8005	-2.74349	-2.68085	25.9475	-2.82202	-2.46078	22.2776	16.5861	0.308974	-32.3903	-8.94487	-2.0367	-34.0823	-8.23713	-3.84834	-32.7812	-8.95679	-1.87917	-32.6578	-8.65602	-2.90419	-31.5695	6.92177	1.87138
25.1813	-3.15839	-2.84585	24.6979	-3.10606	-2.99803	24.7277	-3.15152	-2.80072	25.9648	-3.25398	-2.55129	22.4744	15.9957	0.253817	-32.4474	-9.68855	-1.87165	-33.879	-8.91288	-4.02639	-32.8837	-9.59157	-2.07121	-32.685	-9.32949	-2.98453	-31.5755	6.52894	1.78718
25.0856	-3.59434	-2.98312	24.6418	-3.51718	-3.22636	24.6122	-3.56104	-3.02931	25.9939	-3.7157	-2.64444	22.6676	15.3996	0.19805	-32.4885	-10.4469	-1.72321	-33.7266	-9.5736	-4.2876	-33.0303	-10.2434	-2.26003	-32.695	-10.023	-3.06275	-31.5859	6.14005	1.70162
24.9871	-4.02302	-3.11221	24.6813	-3.95483	-3.3267	24.319	-3.94446	-3.28148	26.0762	-4.17866	-2.71897	22.8538	14.8109	0.141891	-32.5139	-11.167	-1.72631	-34.0523	-10.259	-4.3796	-32.9761	-10.9106	-2.46986	-32.7439	-10.7263	-3.12191	-31.5995	5.74341	1.61263
24.9149	-4.45584	-3.17321	24.7501	-4.38252	-3.4356	24.134	-4.30757	-3.5829	26.159	-4.62838	-2.78708	23.0389	14.2131	0.084082	-32.559	-11.8687	-1.79954	-34.1377	-10.96	-4.50512	-32.8561	-11.5663	-2.73902	-32.7875	-11.4364	-3.17657	-31.6159	5.34401	1.52187
24.8801	-4.90963	-3.23399	24.7884	-4.82534	-3.55549	23.9915	-4.69596	-3.85912	26.1033	-5.08867	-2.84862	23.2222	13.6079	0.0249135	-32.5903	-12.6438	-1.6481	-34.1883	-11.6521	-4.68949	-32.8719	-12.2255	-2.98346	-32.8128	-12.1369	-3.28203	-31.6353	4.94234	1.42939
24.7876	-5.33858	-3.33385	24.7489	-5.23634	-3.73934	23.7331	-5.05756	-4.15417	25.9786	-5.52605	-2.9379	23.4041	12.9948	-0.0356998	-32.6312	-13.4718	-1.41699	-34.2869	-12.3887	-4.81798	-32.8917	-12.9247	-3.19058	-32.8698	-12.8595	-3.40735	-31.6572	4.55103	1.33749
24.6269	-5.77241	-3.4156	24.6552	-5.65152	-3.91339	23.5412	-5.41059	-4.51745	25.8644	-5.96228	-3.05872	23.5844	12.3468	-0.103504	-32.6549	-14.2383	-1.3867	-34.3555	-13.1368	-4.9222	-32.8661	-13.6187	-3.41817	-32.9047	-13.5811	-3.53991	-31.6817	4.15962	1.24453
24.4036	-6.23392	-3.51502	24.6513	-6.12143	-4.04503	23.3868	-5.82796	-4.76045	25.7149	-6.44011	-3.16007	23.7532	11.7059	-0.174465	-32.6611	-14.9875	-1.43381	-34.4474	-13.891	-5.03969	-32.8506	-14.2972	-3.71783	-32.9131	-14.3046	-3.69248	-31.7087	3.76126	1.14909
24.2124	-6.69056	-3.66499	24.6558	-6.59636	-4.19756	23.2736	-6.28778	-4.86379	25.5554	-6.92827	-3.25753	23.9059	11.0968	-0.244523	-32.6353	-15.8301	-1.28971	-34.5134	-14.6616	-5.23827	-32.8219	-15.0327	-3.95174	-32.938	-15.0792	-3.8003	-31.7389	3.35602	1.05076
24.0281	-7.14093	-4.05639	24.7189	-7.14009	-4.33845	23.0645	-6.81236	-4.91231	25.459	-7.48458	-3.33202	24.0558	10.4825	-0.316249	-32.6586	-16.6835	-1.25825	-34.6589	-15.5049	-5.35737	-32.7651	-15.7968	-4.23757	-32.9769	-15.8758	-3.98876	-31.773	2.93749	0.947442
23.8844	-7.66147	-4.37794	24.7101	-7.73738	-4.44447	22.751	-7.34437	-5.07996	25.2674	-8.05026	-3.51434	24.1932	9.88592	-0.389275	-32.6677	-17.5401	-1.39496	-34.7584	-16.3852	-5.53195	-32.6326	-16.5737	-4.64827	-33.0132	-16.7215	-4.19453	-31.809	2.52001	0.843351
23.7683	-8.22786	-4.72045	24.7062	-8.37019	-4.61089	22.65	-7.9821	-5.13168	25.0113	-8.63318	-3.77574	24.3242	9.2972	-0.462207	-32.616	-18.408	-1.51036	-34.6977	-17.2271	-5.83764	-32.5944	-17.4009	-4.92103	-32.9226	-17.5733	-4.38789	-31.8479	2.08894	0.734816
23.5419	-8.67188	-5.41031	24.7221	-8.98804	-4.78577	22.6068	-8.60541	-5.23414	24.7289	-9.20342	-4.0035	24.4513	8.69576	-0.538857	-33.0885	-19.3589	-1.48027	-34.6673	-18.0831	-6.13286	-32.5404	-18.2324	-5.21514	-32.942	-18.4491	-4.55351	-31.8876	1.67183	0.628631
23.2677	-9.14819	-5.98098	24.7499	-9.60711	-4.99643	22.5938	-9.24475	-5.33171	24.2334	-9.76477	-4.19806	24.5748	8.07843	-0.620714	-33.5883	-20.31	-1.4861	-34.7006	-18.9683	-6.34958	-32.4233	-19.0235	-5.63072	-33.0566	-19.3248	-4.74397	-31.931	1.24537	0.518523
22.9922	-9.67861	-6.40747	24.7933	-10.254	-5.1697	22.5932	-9.9426	-5.29446	24.0405	-10.3767	-4.40003	24.6951	7.4382	-0.708811	-33.9134	-21.2582	-1.54676	-34.7164	-19.8648	-6.58531	-32.3327	-19.8623	-5.94067	-33.0465	-20.2238	-4.88622	-31.9771	0.808518	0.404428
22.9059	-10.2807	-6.7764	24.9241	-10.949	-5.32052	22.5706	-10.6393	-5.37034	23.8322	-11.0145	-4.60965	24.8114	6.79566	-0.797305	-33.9517	-22.157	-1.70479	-34.5259	-20.7325	-6.85132	-32.2632	-20.7227	-6.16842	-32.9644	-21.0844	-5.13017	-32.0245	0.379219	0.291027
22.7419	-10.879	-7.23799	24.852	-11.642	-5.50452	22.5077	-11.3669	-5.44467	23.5601	-11.6783	-4.81984	24.9172	6.16558	-0.88705	-33.9795	-23.0013	-1.99828	-34.4601	-21.6417	-6.94863	-32.2399	-21.5745	-6.39085	-32.9445	-21.8659	-5.61865	-32.0758	-0.0641564	0.172114
22.7786	-11.4073	-7.98697	24.7575	-12.3213	-5.68346	22.5189	-12.0752	-5.57859	23.2204	-12.3099	-5.0691	25.0145	5.53379	-0.980887	-34.006	-23.8083	-2.48978	-34.3073	-22.6029	-6.87885	-32.2796	-22.4534	-6.61089	-32.874	-22.6572	-6.12252	-32.1304	-0.519427	0.0487008
22.458	-12.0374	-8.37372	24.6475	-13.0476	-5.83816	22.5626	-12.854	-5.62856	23.0106	-12.9958	-5.33159	25.0986	4.91245	-1.07577	-34.1532	-24.6602	-2.95688	-34.0696	-23.5814	-6.77307	-32.2514	-23.3751	-6.73291	-32.6981	-23.4675	-6.59387	-32.1883	-0.997017	-0.0818734
22.2588	-12.6974	-8.7769	24.5521	-13.7921	-5.99824	22.5244	-13.6384	-5.69616	22.8691	-13.7188	-5.56356	25.1611	4.37745	-1.16141	-34.2432	-25.4728	-3.4658	-33.8281	-24.4982	-6.7864	-32.174	-24.2396	-6.95927	-32.5008	-24.2611	-7.03169	-32.2475	-1.4725	-0.212999
22.2692	-13.3579	-9.32907	24.5247	-14.5555	-6.188	22.3856	-14.3966	-5.87736	22.7922	-14.4676	-5.79896	25.2097	3.88079	-1.24296	-34.3063	-26.271	-3.97652	-33.6461	-25.4523	-6.63006	-32.0879	-25.0737	-7.24488	-32.4021	-25.0759	-7.39025	-32.3102	-1.96236	-0.350216
22.4309	-13.977	-9.96603	24.4961	-15.2879	-6.37044	22.2638	-15.1503	-5.96939	22.7495	-15.1816	-6.05226	25.2543	3.38731	-1.32631	-34.4022	-27.1106	-4.43865	-33.3969	-26.452	-6.33535	-31.9575	-25.9311	-7.50449	-32.3998	-25.9238	-7.75873	-32.3726	-2.44222	-0.485924
22.2734	-14.6038	-10.3892	24.4371	-16.0013	-6.53727	22.3505	-15.9142	-6.04318	22.6151	-15.8616	-6.31807	25.2967	2.89579	-1.41108	-34.4949	-27.9734	-4.75397	-33.1994	-27.3957	-6.19523	-31.9921	-26.8005	-7.74842	-31.9392	-26.6487	-8.28116	-32.4351	-2.91662	-0.621106
22.0732	-15.2265	-10.7866	24.344	-16.6981	-6.71738	23.0485	-16.7259	-6.1507	22.4405	-16.5179	-6.62094	25.337	2.40606	-1.49655	-34.5178	-28.836	-5.02043	-32.895	-28.2614	-6.26088	-32.0773	-27.6794	-7.97513	-31.6926	-27.4145	-8.74872	-32.4982	-3.39071	-0.757572
21.931	-15.8591	-11.1496	24.2348	-17.3751	-6.92686	23.6955	-17.5341	-6.20774	22.4915	-17.2138	-6.84664	25.3734	1.91244	-1.58398	-34.4686	-29.6196	-5.49241	-32.7499	-29.1656	-6.21767	-32.0797	-28.5691	-8.07459	-31.6119	-28.2636	-8.95465	-32.5616	-3.86821	-0.8957
21.8391	-16.5474	-11.4587	24.2196	-18.112	-7.07609	23.7578	-18.3339	-6.18802	22.639	-17.9505	-7.08335	25.4038	1.3931	-1.6818	-34.3494	-30.3797	-6.00432	-32.5041	-30.0277	-6.2629	-32.0061	-29.4259	-8.24964	-31.4615	-29.0977	-9.17436	-32.6263	-4.35784	-1.0385
21.8068	-17.237	-11.8131	24.2046	-18.858	-7.21529	23.8142	-19.1271	-6.20637	22.7286	-18.6898	-7.31012	25.425	0.921751	-1.7738	-34.2255	-31.1747	-6.36016	-32.2504	-30.8216	-6.5389	-31.9743	-30.2715	-8.47293	-31.3008	-29.9299	-9.37701	-32.6913	-4.85277	-1.18399
21.8054	-17.9351	-12.1431	24.1352	-19.5806	-7.37489	23.7703	-19.8556	-6.36574	22.828	-19.4257	-7.51733	25.4425	0.450244	-1.86649	-34.0596	-31.9904	-6.63997	-31.9819	-31.6293	-6.78633	-31.9452	-31.1284	-8.68923	-31.169	-30.8093	-9.45191	-32.7573	-5.36076	-1.33449
21.8365	-18.6562	-12.4538	24.0143	-20.2875	-7.59871	23.7109	-20.5653	-6.61258	22.9683	-20.1612	-7.76715	25.456	-0.036546	-1.96173	-33.9949	-32.7473	-7.04704	-31.7799	-32.4325	-6.93456	-32.1183	-32.0168	-8.74817	-31.0038	-31.6325	-9.56689	-32.8229	-5.88079	-1.48942
21.9262	-19.4533	-12.4652	23.8495	-20.9706	-7.83563	23.6064	-21.2329	-6.92656	22.9463	-20.8754	-7.97822	25.4665	-0.510024	-2.05496	-33.9506	-33.5095	-7.30012	-31.5277	-33.1817	-7.12417	-32.2876	-32.8693	-8.8021	-30.8676	-32.4395	-9.62753	-32.8884	-6.41761	-1.65084
22.0317	-20.2035	-12.4762	23.7035	-21.6241	-8.02718	23.6052	-21.869	-7.20815	22.975	-21.5628	-8.1307	25.4731	-0.982545	-2.15059	-33.745	-34.2365	-7.38826	-31.2984	-33.8924	-7.28321	-32.4162	-33.6775	-8.79786	-30.7746	-33.2129	-9.64839	-32.9541	-6.98467	-1.82197
22.1646	-20.9073	-12.5143	23.6215	-22.2614	-8.19807	23.5704	-22.4866	-7.45474	23.1053	-22.2139	-8.30914	25.4774	-1.45995	-2.2478	-33.5299	-34.9503	-7.57357	-31.2178	-34.6543	-7.38403	-32.5257	-34.4887	-8.81352	-30.6843	-33.9859	-9.72326	-33.018	-7.56524	-1.9978
22.3676	-21.6834	-12.4047	23.5824	-22.9185	-8.41848	23.5322	-23.1514	-7.65177	23.2433	-22.8723	-8.55168	25.477	-1.92214	-2.34471	-33.1338	-35.5877	-7.89144	-31.1007	-35.3926	-7.49707	-32.5565	-35.2529	-8.89747	-30.4996	-34.7401	-9.76041	-33.0812	-8.16043	-2.17869
22.579	-22.3785	-12.4605	23.4777	-23.5351	-8.66761	23.5158	-23.7697	-7.89539	23.3086	-23.5054	-8.76217	25.4718	-2.37222	-2.44086	-32.5975	-36.2483	-8.01567	-30.9267	-36.1028	-7.65641	-32.6386	-36.0186	-8.96396	-30.3228	-35.4902	-9.78194	-33.1409	-8.77537	-2.36595
22.8123	-23.0933	-12.4502	23.3487	-24.1624	-8.90256	23.6085	-24.3848	-8.16103	23.2613	-24.1387	-8.9827	25.4632	-2.79358	-2.53227	-32.2429	-36.9515	-8.08728	-30.7182	-36.807	-7.83462	-32.8716	-36.8559	-8.8207	-30.2623	-36.2349	-9.90349	-33.197	-9.41622	-2.56108
22.9531	-23.7726	-12.5207	23.242	-24.7806	-9.1541	23.7528	-25.0197	-8.3301	23.2736	-24.7713	-9.18298	25.4519	-3.21799	-2.62585	-31.9058	-37.6601	-8.00405	-30.7162	-37.5242	-7.92593	-33.0466	-37.6286	-8.73939	-30.2167	-36.9702	-9.92252	-33.2494	-10.0742	-2.76184
23.1193	-24.4673	-12.5105	23.201	-25.3854	-9.4318	23.8048	-25.6336	-8.54017	23.3244	-25.3912	-9.39974	25.4311	-3.66928	-2.72906	-31.6402	-38.4101	-7.82344	-30.6587	-38.202	-8.17235	-33.078	-38.3706	-8.72693	-30.0819	-37.7021	-9.92796	-33.2948	-10.7391	-2.9651
23.0316	-25.2633	-12.2011	23.1305	-26.0187	-9.64867	24.063	-26.2696	-8.67287	23.3257	-26.0571	-9.49171	25.4065	-4.11321	-2.83217	-31.3217	-39.0935	-7.73078	-30.6508	-38.7863	-8.66718	-32.9592	-39.0358	-8.7808	-30.022	-38.415	-9.88919	-33.3342	-11.4098	-3.16982
23.0731	-25.9299	-12.199	23.0953	-26.6189	-9.85968	24.3472	-26.8265	-8.92308	23.4015	-26.6715	-9.62416	25.3794	-4.5429	-2.93426	-31.2082	-39.7168	-7.83175	-30.766	-39.3475	-9.15681	-32.8229	-39.6593	-8.83861	-30.0679	-39.1074	-9.8228	-33.3669	-12.0857	-3.37614
23.1804	-26.5927	-12.2376	23.0205	-27.235	-10.0805	24.7247	-27.3892	-9.15205	23.4782	-27.2837	-9.80651	25.3492	-4.98891	-3.04237	-31.0176	-40.3317	-7.99638	-30.7777	-39.9422	-9.51609	-32.5866	-40.3458	-8.64924	-30.1306	-39.8221	-9.72456	-33.3919	-12.7885	-3.59024
23.2002	-27.3155	-12.1804	22.9429	-27.8784	-10.3198	25.0913	-28.001	-9.30951	23.5128	-27.9805	-9.81307	25.3178	-5.42431	-3.14832	-30.7689	-40.907	-8.26347	-30.8561	-40.5062	-9.98549	-32.3848	-41.0537	-8.34542	-30.0817	-40.5041	-9.65978	-33.4067	-13.4923	-3.80402
23.1374	-28.1227	-11.9605	22.857	-28.5501	-10.5791	25.5015	-28.5988	-9.55659	23.5761	-28.679	-9.90286	25.2837	-5.86566	-3.25659	-30.5702	-41.4217	-8.65063	-30.9958	-41.0397	-10.4401	-32.0513	-41.6921	-8.11483	-29.9661	-41.1312	-9.63089	-33.4165	-14.2036	-4.01943
23.4087	-28.8805	-11.937	22.8408	-29.2645	-10.8146	25.8189	-29.2539	-9.78932	23.6631	-29.3765	-10.135	25.2425	-6.34368	-3.37527	-30.5873	-41.9442	-9.06029	-30.991	-41.6022	-10.6705	-31.9232	-42.2893	-8.11233	-30.2955	-41.8147	-9.49762	-33.4166	-14.9501	-4.24466
23.8014	-29.7573	-11.9907	22.8479	-30.1071	-11.1479	25.4097	-30.1487	-9.9854	23.8618	-30.2312	-10.3121	25.1981	-6.83077	-3.49826	-30.5968	-42.4512	-9.55012	-30.9864	-42.1801	-10.8516	-31.8394	-42.8712	-8.21163	-30.4002	-42.4795	-9.35704	-33.4052	-15.7385	-4.48074
24.0629	-30.6146	-12.0929	22.8731	-30.9384	-11.464	25.0533	-30.9643	-10.4203	23.8074	-31.0973	-10.4925	25.1455	-7.36945	-3.64167	-30.7427	-43.0115	-9.83737	-30.8375	-42.7125	-11.1558	-31.6912	-43.4069	-8.4646	-30.3315	-43.0872	-9.37026	-33.3794	-16.5755	-4.72945
24.349	-31.5389	-12.2051	22.892	-31.8925	-11.6103	25.4355	-31.7643	-10.8879	23.6843	-32.0577	-10.6465	25.0782	-7.95295	-3.7969	-30.7185	-43.5516	-10.0141	-30.7004	-43.2109	-11.4828	-31.5855	-43.9225	-8.68772	-30.4218	-43.6662	-9.42349	-33.3448	-17.4184	-4.97875
24.6483	-32.5053	-12.263	23.0218	-32.89	-11.6629	25.7066	-32.662	-11.1684	23.6534	-33.0464	-10.78	25.0042	-8.58083	-3.96572	-30.5922	-44.0669	-10.198	-30.6946	-43.7501	-11.6092	-31.5059	-44.4255	-8.90723	-30.595	-44.2726	-9.30232	-33.3016	-18.271	-5.22984
24.9496	-33.4322	-12.3863	23.2218	-33.841	-11.772	25.9774	-33.5495	-11.4275	23.6436	-34.0301	-10.8604	24.9298	-9.19281	-4.13213	-30.6181	-44.6305	-10.2478	-30.6682	-44.2845	-11.7803	-31.4865	-45.0012	-8.861	-30.5494	-44.7724	-9.60641	-33.2497	-19.1236	-5.47928
25.2194	-34.3594	-12.5178	23.4531	-34.797	-11.844	26.0377	-34.4408	-11.7793	23.6129	-35.0167	-10.946	24.8521	-9.81257	-4.30379	-30.7191	-45.1182	-10.6856	-30.5565	-44.8021	-12.0416	-31.2622	-45.5355	-8.97917	-30.5681	-45.2856	-9.90682	-33.1869	-19.9906	-5.73122
25.3552	-35.2598	-12.6736	23.7053	-35.7325	-11.8254	26.146	-35.3392	-11.9406	23.7437	-35.9137	-11.1293	24.7722	-10.4458	-4.4806	-30.7448	-45.667	-10.8625	-30.4946	-45.3296	-12.3083	-31.0584	-46.0848	-9.07292	-30.5863	-45.8016	-10.2246	-33.1122	-20.8541	-5.97974
25.4481	-36.121	-12.9088	23.9403	-36.6353	-11.8362	26.3159	-36.1979	-12.1251	23.8196	-36.7831	-11.35	24.6891	-11.1054	-4.66814	-30.9575	-46.23	-11.0355	-30.4611	-45.8657	-12.5681	-30.9233	-46.6584	-9.09953	-30.5169	-46.3273	-10.5023	-33.0296	-21.7028	-6.22226
25.6912	-37.0173	-13.0478	24.1294	-37.5282	-12.019	26.4653	-37.1163	-12.2241	23.8793	-37.7333	-11.3874	24.6031	-11.7949	-4.86642	-31.0615	-46.7753	-11.1978	-30.3767	-46.4065	-12.7395	-30.6744	-47.1871	-9.24988	-30.5174	-46.8628	-10.6931	-32.9367	-22.5669	-6.46726
26.0344	-37.923	-13.0778	24.2226	-38.4277	-12.2123	26.4986	-38.0217	-12.4303	23.9484	-38.696	-11.3498	24.5182	-12.4724	-5.06185	-31.0306	-47.3322	-11.3461	-30.419	-46.9621	-12.939	-30.5304	-47.7606	-9.28786	-30.5432	-47.4009	-10.9439	-32.8349	-23.4498	-6.71548
26.2247	-38.9047	-13.0775	24.4427	-39.3849	-12.2775	26.5988	-38.9828	-12.5578	24.1539	-39.6207	-11.5411	24.4303	-13.1872	-5.27097	-31.1079	-47.8852	-11.6604	-30.5076	-47.5491	-13.1238	-30.3637	-48.3808	-9.23849	-30.5196	-47.9739	-11.1533	-32.7283	-24.3112	-6.95555
26.2251	-39.8949	-13.2369	24.6667	-40.3473	-12.3941	26.5624	-39.9421	-12.8563	24.3228	-40.574	-11.716	24.3415	-13.9182	-5.4856	-31.17	-48.3999	-12.058	-30.7346	-48.1309	-13.2566	-29.8865	-48.8932	-9.55305	-30.3602	-48.5451	-11.2567	-32.6159	-25.1596	-7.19038
26.0912	-40.8824	-13.4532	24.9556	-41.2921	-12.5138	26.6432	-40.9407	-12.9027	24.4383	-41.5407	-11.8431	24.252	-14.6663	-5.70718	-31.4532	-48.9266	-12.5938	-30.6897	-48.7317	-13.4145	-29.3559	-49.4391	-9.87734	-30.1771	-49.1254	-11.4769	-32.4959	-26.0275	-7.42782
26.059	-41.8988	-13.5987	25.0995	-42.2875	-12.6172	26.686	-41.9279	-13.1222	24.6389	-42.5091	-12.008	24.1695	-15.3843	-5.92122	-31.6304	-49.4128	-13.3102	-30.5447	-49.3198	-13.6161				-30.0863	-49.7083	-11.6992	-32.3738	-26.88	-7.65905
26.0589	-42.8898	-13.8664	25.2522	-43.2877	-12.7393	26.6902	-42.9761	-13.1666	24.8395	-43.4548	-12.3077	24.0901	-16.0839	-6.13113	-31.9774	-49.943	-13.8438	-30.5221	-49.9258	-13.7524				-30.1139	-50.31	-11.8477	-32.2488	-27.7284	-7.88786
26.0519	-43.902	-14.1997	25.4193	-44.3067	-12.9307	26.5766	-44.0818	-13.1903	25.0262	-44.4776	-12.4648	24.0122	-16.7755	-6.33821	-32.0234	-50.5384	-14.1256	-30.4271	-50.556	-13.8593				-30.1301	-50.9409	-11.9489	-32.1225	-28.5656	-8.11208
26.0688	-44.9307	-14.4996	25.7279	-45.3117	-13.1475	26.5342	-45.1561	-13.3394	25.2128	-45.5199	-12.5864	23.9373	-17.4588	-6.54359	-32.2108	-51.1642	-14.2394	-30.3782	-51.1839	-13.9467				-30.1064	-51.5443	-12.1429	-31.9938	-29.4017	-8.33386
26.0358	-45.905	-14.8039	26.0803	-46.2694	-13.2963	26.7165	-46.195	-13.2633	25.4355	-46.469	-12.8239	23.8631	-18.1721	-6.75846				-30.2748	-51.8818	-13.7091				-30.1041	-52.1491	-12.3619	-31.8649	-30.2336	-8.55274
26.0204	-46.8546	-15.1246	26.2573	-47.2448	-13.39	26.9148	-47.2552	-13.0127	25.6073	-47.4354	-12.932	23.7915	-18.8915	-6.97617				-30.1312	-52.5191	-13.7534				-30.0803	-52.758	-12.5474	-31.7345	-31.0741	-8.77236
26.0145	-47.7927	-15.4487	26.4063	-48.1958	-13.5641	27.1327	-48.2348	-13.048	25.7886	-48.3967	-13.0187	23.7275	-19.6012	-7.19232				-30.1391	-53.1145	-14.0617				-30.0607	-53.3904	-12.6532	-31.609	-31.8777	-8.98091
25.8981	-48.6094	-15.7774	26.5774	-49.0279	-13.6969	27.0286	-49.1241	-13.0859	25.9126	-49.2298	-13.1395	23.6671	-20.3195	-7.41126				-30.1809	-53.7202	-14.312				-30.0273	-54.0048	-12.8361	-31.4889	-32.6499	-9.17914
25.7593	-49.4521	-16.1451	26.7526	-49.9121	-13.7904	26.8078	-50.0874	-13.0226	26.0652	-50.081	-13.3479	23.6194	-21.022	-7.62293				-30.285	-54.3419	-14.5178				-30.01	-54.6088	-13.1066	-31.3771	-33.3763	-9.36412
25.6222	-50.1771	-16.5657	26.9097	-50.6812	-13.9571	26.9427	-50.9299	-12.8912	26.3094	-50.8586	-13.4255	23.591	-21.6814	-7.82368				-30.4087	-54.9816	-14.6626				-29.8556	-55.235	-13.2808	-31.2665	-34.1158	-9.55074
25.5112	-50.9159	-16.915	26.9945	-51.4271	-14.2502	27.0754	-51.7333	-12.9182	26.4531	-51.6355	-13.539	23.5718	-22.3152	-8.01709				-30.4419	-55.6165	-14.8104				-29.5458	-55.7955	-13.7771	-31.1597	-34.8423	-9.73304
25.5137	-51.6936	-17.2044	27.1072	-52.1889	-14.5838	27.0739	-52.5238	-13.1487	26.6679	-52.4169	-13.733	23.5582	-22.9787	-8.21942				-30.4909	-56.2509	-14.9				-29.5356	-56.4376	-13.8077	-31.0562	-35.5609	-9.91232
25.5286	-52.539	-17.4196	27.0859	-53.0239	-14.8488	27.5161	-53.3484	-13.3052	26.9632	-53.2174	-14.0381	23.5512	-23.6129	-8.41271				-30.5929	-56.8963	-14.9223							-30.9572	-36.2831	-10.0906
25.6008	-53.3796	-17.6473	27.0625	-53.8388	-15.2153	28.0101	-54.1534	-13.5638	27.1472	-54.0408	-14.2954	23.5489	-24.2504	-8.60684				-30.6451	-57.5222	-14.9172							-30.8653	-36.9721	-10.26
25.6709	-54.1994	-17.8863	27.0734	-54.6277	-15.619	28.2691	-54.9907	-13.6958	27.3471	-54.8525	-14.5431	23.5572	-24.8827	-8.79656				-30.6834	-58.1551	-14.8902							-30.7766	-37.6672	-10.4297
25.5674	-55.0111	-18.232	27.1859	-55.4527	-15.8768	28.4292	-55.7842	-14.102	27.5617	-55.6519	-14.8923	23.5749	-25.5079	-8.98407				-30.7645	-58.7713	-14.9001							-30.6959	-38.3263	-10.5895
25.4039	-55.8308	-18.5345	27.2645	-56.3011	-16.0207	28.6658	-56.634	-14.2253	27.7467	-56.4489	-15.2507	23.5949	-26.1405	-9.17327				-30.6481	-59.3903	-14.8638							-30.6225	-38.9502	-10.74
25.5137	-56.6519	-18.6808	27.2654	-57.1198	-16.2118	28.8905	-57.4588	-14.3616	27.787	-57.2676	-15.4374	23.6245	-26.7398	-9.35117				-30.4424	-59.9803	-14.8138							-30.5513	-39.5882	-10.8933
25.8279	-57.4352	-18.8168	27.3293	-57.8745	-16.5346	29.1843	-58.2665	-14.419	28.0231	-58.0331	-15.6873	23.6616	-27.3516	-9.5312													-30.485	-40.2164	-11.043
26.152	-58.2733	-18.7774	27.5853	-58.6053	-17.0072	29.3132	-59.0293	-14.761	28.294	-58.7483	-16.2314	23.7112	-27.9926	-9.71711													-30.4265	-40.8087	-11.1833
26.3572	-59.0395	-18.8229	28.1572	-59.2271	-17.6949	29.6112	-59.7847	-14.8455	28.5148	-59.3867	-16.8868	23.7687	-28.6587	-9.91027													-30.3713	-41.3925	-11.3212
26.4227	-59.8013	-18.9662	28.4618	-59.8643	-18.4242	29.8223	-60.5018	-15.1766	28.9626	-60.0694	-17.3716	23.8345	-29.3643	-10.1161													-30.3193	-41.9806	-11.4593
26.534	-60.564	-19.067	28.4856	-60.5729	-18.8127	30.1682	-61.2067	-15.5145	29.4345	-60.7574	-17.8029	23.9299	-30.2094	-10.361													-30.2705	-42.5647	-11.5956
26.5846	-61.3151	-19.2045	28.4583	-61.2865	-19.1657	30.3807	-61.9412	-15.708	29.382	-61.4455	-18.2818	24.0261	-31.0399	-10.6004													-30.2279	-43.12	-11.7242
26.705	-62.0733	-19.2754	28.4493	-62.0199	-19.3811	30.2602	-62.5993	-16.266	29.3161	-62.1567	-18.6038	24.1421	-31.9419	-10.8506													-30.1894	-43.6606	-11.8487
26.8082	-62.8347	-19.3177	28.8242	-62.7708	-19.4627				29.271	-62.8984	-18.7649	24.2664	-32.8742	-11.1058													-30.1541	-44.208	-11.974
26.9	-63.5728	-19.3669	28.9696	-63.4305	-19.928				29.2982	-63.629	-18.862	24.3928	-33.7906	-11.3557													-30.1202	-44.7636	-12.1001
27.0156	-64.3213	-19.3954	29.0802	-64.1499	-20.1239				29.2233	-64.3594	-18.9969	24.5226	-34.7069	-11.6054													-30.0891	-45.3263	-12.227
27.2934	-65.0649	-19.2906	29.2169	-64.8649	-20.1968				29.1716	-65.0559	-19.158	24.6518	-35.5873	-11.8427													-30.0603	-45.8941	-12.3539
27.6169	-65.8992	-19.0229	29.6308	-65.6562	-20.1729				29.1373	-65.8137	-19.3406	24.7826	-36.4449	-12.0714													-30.0355	-46.4496	-12.4766
			30.1046	-66.418	-20.1612				29.1914	-66.5572	-19.4674	24.9184	-37.3314	-12.3065													-30.0122	-47.0198	-12.6013
			30.0802	-67.2041	-20.0621				29.1813	-67.3069	-19.57	25.0549	-38.2145	-12.5391													-29.9902	-47.6157	-12.7306
			30.0887	-67.9293	-20				29.1125	-68.0226	-19.5715	25.1957	-39.139	-12.7807													-29.9714	-48.1926	-12.8539
			29.9754	-68.6898	-19.8724				29.1103	-68.7462	-19.6558	25.3402	-40.0829	-13.0257													-29.9533	-48.8015	-12.9831
			29.9011	-69.4215	-20.0579				29.1023	-69.4863	-19.7783	25.4817	-41.0211	-13.2669													-29.9369	-49.4093	-13.1104
			29.92	-70.1279	-20.0961				28.9717	-70.179	-19.9395	25.6239	-41.9846	-13.5108													-29.9213	-50.0176	-13.237
			29.9865	-70.8208	-20.1692				28.9832	-70.8623	-20.0991	25.7662	-42.959	-13.7568													-29.9058	-50.6449	-13.3667
			30.0678	-71.5199	-20.2665				29.0826	-71.559	-20.2211	25.9077	-43.9694	-14.0101													-29.8921	-51.2654	-13.4933
			30.2132	-72.2853	-20.3398				29.0207	-72.331	-20.3053	26.0457	-44.992	-14.2649													-29.8793	-51.8918	-13.6196
			30.0848	-73.0742	-20.2343				28.9285	-73.1348	-20.08	26.1739	-45.9605	-14.5046													-29.867	-52.5158	-13.7445
			29.6379	-73.9328	-19.7776				28.7428	-73.9877	-19.6048	26.2963	-46.9142	-14.7377													-29.8551	-53.1471	-13.8696
			29.5214	-74.7937	-19.2252				28.2634	-74.8413	-19.2209	26.4125	-47.8616	-14.9658													-29.8441	-53.7764	-13.9928
			29.7185	-75.56	-18.9967				27.6571	-75.6455	-18.9617	26.5003	-48.6914	-15.1591													-29.8332	-54.4116	-14.1157
			29.8604	-76.316	-18.7244				27.7938	-76.4198	-18.5832	26.5887	-49.5583	-15.3604													-29.8223	-55.0524	-14.2383
			29.8857	-77.1028	-18.6512				27.8931	-77.2047	-18.5074	26.6583	-50.3289	-15.5427													-29.8117	-55.6907	-14.3592
			29.5967	-77.8813	-18.794							26.7182	-51.1017	-15.7278													-29.8015	-56.3182	-14.4758
			29.6288	-78.7349	-18.1727							26.7781	-51.9031	-15.9169													-29.7913	-56.9435	-14.5907
												26.8339	-52.7523	-16.1096													-29.7816	-57.5465	-14.7001
												26.8886	-53.6048	-16.3019													-29.7711	-58.1535	-14.8076
												26.9389	-54.4406	-16.4912													-29.7604	-58.7504	-14.9119
												26.982	-55.2855	-16.6782													-29.7488	-59.347	-15.0141
												27.0198	-56.1277	-16.8623													-29.7371	-59.9163	-15.1093
												27.0519	-56.9487	-17.0409													-29.7256	-60.4641	-15.2003
												27.0781	-57.7379	-17.2111													-29.7136	-60.9857	-15.2847
												27.1036	-58.5405	-17.3814													-29.7009	-61.5007	-15.3663
												27.1239	-59.2877	-17.5391													-29.6871	-62.0319	-15.4488
												27.1454	-60.0457	-17.6975													-29.672	-62.565	-15.5298
												27.1608	-60.7974	-17.852													-29.6563	-63.0942	-15.6083
												27.1756	-61.5445	-18.0012													-29.6396	-63.6156	-15.684
												27.1897	-62.286	-18.1489													-29.6219	-64.1532	-15.7605
												27.2033	-63.0265	-18.2941													-29.6025	-64.7051	-15.8371
												27.2159	-63.7463	-18.4326													-29.5823	-65.2517	-15.9108
												27.2276	-64.4729	-18.5699													-29.5611	-65.8006	-15.9829
												27.2385	-65.1738	-18.7014													-29.5401	-66.3301	-16.0514
												27.2518	-65.9384	-18.8416													-29.5184	-66.8664	-16.1194
												27.2679	-66.6836	-18.9705													-29.4961	-67.3928	-16.1845
												27.2839	-67.4294	-19.0958													-29.4728	-67.9336	-16.2495
												27.3006	-68.1243	-19.2113													-29.448	-68.4945	-16.3149
												27.3176	-68.8433	-19.3286													-29.4227	-69.0537	-16.3779
												27.3358	-69.5844	-19.4475													-29.3972	-69.6102	-16.4386
												27.3545	-70.2839	-19.5564													-29.3716	-70.1628	-16.4963
												27.3747	-70.9774	-19.6617													-29.3456	-70.7152	-16.5526
												27.3983	-71.6807	-19.7655													-29.3186	-71.2897	-16.6093
												27.4244	-72.4463	-19.875													-29.2912	-71.8756	-16.6654
												27.4507	-73.199	-19.9794													-29.2637	-72.4635	-16.7193
												27.477	-73.9698	-20.0839													-29.2359	-73.054	-16.7709
												27.5029	-74.7465	-20.1855													-29.2082	-73.6599	-16.8207
												27.5335	-75.4888	-20.277													-29.1805	-74.258	-16.868
												27.5635	-76.2184	-20.3651													-29.1535	-74.8539	-16.913
												27.596	-76.9928	-20.4552													-29.1264	-75.4617	-16.9562
												27.6304	-77.772	-20.544													-29.0996	-76.0802	-16.9964
												27.6649	-78.5566	-20.6309													-29.0732	-76.7084	-17.0347
												27.7004	-79.339	-20.7139													-29.0481	-77.3142	-17.0703
												27.7367	-80.12	-20.7945													-29.0225	-77.9436	-17.1057
												27.7713	-80.8802	-20.8675													-28.9972	-78.5987	-17.1394
												27.8053	-81.6187	-20.9359													-28.9721	-79.2772	-17.1714
												27.8402	-82.3573	-20.9985													-28.9479	-79.9689	-17.2001
												27.8742	-83.1247	-21.0601													-28.9249	-80.6847	-17.2258
												27.9061	-83.8731	-21.1162													-28.9035	-81.403	-17.2484
												27.9369	-84.6044	-21.1685													-28.8833	-82.1225	-17.2691
												27.9698	-85.3676	-21.2184													-28.8644	-82.851	-17.2867
												28.0042	-86.1737	-21.2645													-28.8464	-83.5935	-17.3022
												28.0364	-86.9969	-21.3089													-28.8303	-84.3309	-17.3152
												28.065	-87.7821	-21.3459													-28.8154	-85.0471	-17.3263
												28.0909	-88.5358	-21.3797													-28.8019	-85.7693	-17.3347
												28.1178	-89.3229	-21.411													-28.79	-86.4957	-17.3403
												28.1421	-90.1004	-21.4381													-28.7799	-87.1974	-17.3427
												28.1646	-90.9514	-21.4624													-28.7713	-87.909	-17.3431
												28.1862	-91.8304	-21.4816													-28.7635	-88.646	-17.3416
												28.2047	-92.7132	-21.4956													-28.7569	-89.388	-17.3364
												28.2217	-93.6194	-21.5054													-28.7522	-90.1188	-17.3284
												28.2369	-94.5524	-21.5116													-28.7479	-90.8535	-17.3178
												28.25	-95.4803	-21.5164													-28.7431	-91.6206	-17.3054
												28.2617	-96.4308	-21.5191													-28.7387	-92.3889	-17.2914
												28.2721	-97.3534	-21.5167													-28.7343	-93.1392	-17.2754
												28.2818	-98.2822	-21.5121													-28.7297	-93.8745	-17.2578
												28.289	-99.2014	-21.5042													-28.7238	-94.6126	-17.2378
												28.2971	-100.116	-21.4904													-28.7171	-95.315	-17.217
												28.3055	-101.013	-21.4752													-28.7076	-96.0244	-17.1949
												28.3154	-101.934	-21.4589													-28.6718	-97.0113	-17.1622
												28.3236	-102.817	-21.4414													-28.6688	-97.366	-17.1515
												28.3298	-103.638	-21.4246													-28.6657	-97.7192	-17.1403
												28.3384	-104.459	-21.4031													-28.6619	-98.0817	-17.1282
												28.341	-104.913	-21.3924													-28.6575	-98.4783	-17.1147
												28.3443	-105.41	-21.3808													-28.6524	-98.8772	-17.1008
												28.3456	-105.892	-21.3678													-28.6465	-99.2764	-17.0866
												28.3471	-106.393	-21.3533													-28.6395	-99.7022	-17.0715
												28.3484	-106.832	-21.3385													-28.6304	-100.146	-17.0553
												28.3494	-107.244	-21.3243													-28.6197	-100.584	-17.0387
												28.3515	-107.631	-21.311
												28.3527	-107.987	-21.2971
												28.3555	-108.313	-21.2851
