# Supplementary material for: AI co-pilot bronchoscope robot
Source: Nat Commun. 2024 Jan 4;15:241. doi: 10.1038/s41467-023-44385-7 (PMC10764930; doi:10.1038/s41467-023-44385-7)
Supplement: Supplementary file 9 — Source Data [file 41467_2023_44385_MOESM9_ESM.zip › Supplementary Fig. 4.xlsx]

## Sheet: Supplementary Fig. 4d
Motion trajectory
X	Y	Z
7.65712	-3.67701	9.98078
7.67005	-3.39896	9.72081
7.80945	-3.32602	9.64638
8.61184	-3.59247	9.49591
9.2243	-4.7809	8.55002
9.03504	-8.13692	6.4441
8.86894	-11.0824	4.70772
8.55847	-14.3347	3.01937
8.51644	-17.333	2.37932
8.14518	-22.8521	3.42116
7.61865	-27.0526	3.53004
6.37597	-33.6174	4.71217
3.21147	-40.344	6.24444
-9.10293	-50.2009	7.05559
-12.9689	-52.0179	7.25498
-22.5943	-54.3924	7.68949
-30.2894	-55.7394	8.01757
-39.7741	-56.6629	8.6456
-47.9344	-55.0051	10.1448
-52.1609	-50.1923	11.5097
-55.9352	-41.6424	13.4635
-59.0999	-34.3246	15.14
-62.4176	-26.0087	13.2348
-65.9208	-16.1517	8.29718
-69.1357	-6.17553	8.28591
-71.0122	3.29013	11.395
-63.313	20.6738	14.7902
-56.1668	30.6481	16.5341
-41.5305	45.7258	19.177
-28.9601	53.9802	22.3909
-14.7674	58.6272	26.3154
-3.2982	60.8037	28.9066
6.61169	61.2872	29.9037
18.3913	60.5231	30.2752
31.3896	58.0777	28.8465
40.5382	55.8609	28.3181
50.0006	51.8518	27.3547
58.2632	44.0776	23.7139
64.5298	34.7926	17.9278
69.4504	11.9852	9.68033
68.392	4.14164	9.16439
61.0514	-17.8154	8.47552
54.6527	-29.6788	6.39108
46.5888	-39.8721	3.6412
39.0031	-45.5665	3.02777
30.3743	-49.8056	3.51105
18.3863	-54.6838	5.64809
9.80078	-56.7365	5.82165
-3.43323	-58.5265	5.0808
-11.4011	-57.3877	4.8962
-16.1996	-50.7839	3.6644
-17.5929	-41.0596	3.69693
-18.5742	-29.3254	1.10261
-18.3919	-24.3809	-0.219866
-17.4714	-16.7287	-0.258697
-15.4572	-11.5736	1.7347
-10.8035	-3.34603	3.12588
-7.29008	3.67169	3.71186
-5.28423	7.63546	3.44783
-4.46157	9.48395	3.01998
-4.39307	9.6734	2.88806
-3.95427	9.70286	2.70187
-3.58267	9.43697	2.43975
-3.35916	9.21985	2.28234
-3.3548	8.98951	2.05305
-3.35396	8.94511	2.02174
-3.3548	8.98951	2.05305
-3.20896	8.99221	2.05305
-3.06249	8.95902	2.09405
-2.62371	8.87722	2.03143
-2.55084	8.87828	2.03143
-2.40617	8.96051	2.02174
-2.33385	9.00588	2.05305
-2.33385	9.00588	2.05305
-2.33385	9.00588	2.05305
-2.33443	9.05027	2.08439
-2.18854	9.05213	2.08439
-2.04233	9.02668	2.19772
-1.53052	8.8885	2.3615
-1.53052	8.8885	2.3615
-1.6038	8.93222	2.39287
-1.60356	8.9048	2.50606
-1.60356	8.9048	2.50606
-0.873789	8.73019	2.71031
0.800648	8.65853	2.7919
3.20178	8.59535	2.83268
5.45418	8.4485	3.09917
8.79276	8.22515	3.03633
9.52115	8.23178	3.06774
9.3721	8.16738	3.1491
9.15434	8.17881	3.1491
8.79138	8.19726	3.1491

## Sheet: Supplementary Fig. 4e
step	l1	l2	l3	l4
1	-0.48448	0.23265	0.48448	-0.23265
2	-0.4853	0.21506	0.4853	-0.21506
3	-0.49412	0.21044	0.49412	-0.21044
4	-0.54489	0.2273	0.54489	-0.2273
5	-0.58364	0.3025	0.58364	-0.3025
6	-0.57166	0.51484	0.57166	-0.51484
7	-0.56115	0.7012	0.56115	-0.7012
8	-0.54151	0.90698	0.54151	-0.90698
9	-0.53885	1.09669	0.53885	-1.09669
10	-0.51536	1.44589	0.51536	-1.44589
11	-0.48204	1.71166	0.48204	-1.71166
12	-0.40342	2.12703	0.40342	-2.12703
13	-0.20319	2.55263	0.20319	-2.55263
14	0.57596	3.1763	-0.57596	-3.1763
15	0.82057	3.29125	-0.82057	-3.29125
16	1.42958	3.4415	-1.42958	-3.4415
17	1.91646	3.52673	-1.91646	-3.52673
18	2.51658	3.58515	-2.51658	-3.58515
19	3.03288	3.48025	-3.03288	-3.48025
20	3.3003	3.17575	-3.3003	-3.17575
21	3.5391	2.63478	-3.5391	-2.63478
22	3.73935	2.17177	-3.73935	-2.17177
23	3.94925	1.64561	-3.94925	-1.64561
24	4.1709	1.02194	-4.1709	-1.02194
25	4.37433	0.39074	-4.37433	-0.39074
26	4.49305	-0.20817	-4.49305	0.20817
27	4.0059	-1.30806	-4.0059	1.30806
28	3.55378	-1.93916	-3.55378	1.93916
29	2.6277	-2.89315	-2.6277	2.89315
30	1.83235	-3.41543	-1.83235	3.41543
31	0.93435	-3.70943	-0.93435	3.70943
32	0.20868	-3.84715	-0.20868	3.84715
33	-0.41833	-3.87773	0.41833	3.87773
34	-1.16365	-3.8294	1.16365	3.8294
35	-1.98607	-3.67468	1.98607	3.67468
36	-2.56493	-3.5344	2.56493	3.5344
37	-3.16363	-3.28075	3.16363	3.28075
38	-3.6864	-2.78885	3.6864	2.78885
39	-4.0829	-2.20138	4.0829	2.20138
40	-4.39423	-0.75832	4.39423	0.75832
41	-4.32728	-0.26205	4.32728	0.26205
42	-3.86283	1.12721	3.86283	-1.12721
43	-3.45795	1.87783	3.45795	-1.87783
44	-2.94775	2.52278	2.94775	-2.52278
45	-2.46779	2.88308	2.46779	-2.88308
46	-1.92183	3.15128	1.92183	-3.15128
47	-1.16333	3.45993	1.16333	-3.45993
48	-0.62011	3.5898	0.62011	-3.5898
49	0.21723	3.70305	-0.21723	-3.70305
50	0.72137	3.631	-0.72137	-3.631
51	1.02498	3.21318	-1.02498	-3.21318
52	1.11313	2.5979	-1.11313	-2.5979
53	1.17522	1.85547	-1.17522	-1.85547
54	1.16368	1.54262	-1.16368	-1.54262
55	1.10544	1.05845	-1.10544	-1.05845
56	0.978	0.73228	-0.978	-0.73228
57	0.68355	0.21171	-0.68355	-0.21171
58	0.46126	-0.23231	-0.46126	0.23231
59	0.33434	-0.48311	-0.33434	0.48311
60	0.28229	-0.60007	-0.28229	0.60007
61	0.27796	-0.61205	-0.27796	0.61205
62	0.25019	-0.61392	-0.25019	0.61392
63	0.22668	-0.59709	-0.22668	0.59709
64	0.21254	-0.58336	-0.21254	0.58336
65	0.21226	-0.56878	-0.21226	0.56878
66	0.21221	-0.56597	-0.21221	0.56597
67	0.21226	-0.56878	-0.21226	0.56878
68	0.20304	-0.56895	-0.20304	0.56895
69	0.19377	-0.56685	-0.19377	0.56685
70	0.16601	-0.56168	-0.16601	0.56168
71	0.1614	-0.56174	-0.1614	0.56174
72	0.15224	-0.56695	-0.15224	0.56695
73	0.14767	-0.56982	-0.14767	0.56982
74	0.14767	-0.56982	-0.14767	0.56982
75	0.14767	-0.56982	-0.14767	0.56982
76	0.1477	-0.57263	-0.1477	0.57263
77	0.13847	-0.57274	-0.13847	0.57274
78	0.12922	-0.57113	-0.12922	0.57113
79	0.09684	-0.56239	-0.09684	0.56239
80	0.09684	-0.56239	-0.09684	0.56239
81	0.10148	-0.56516	-0.10148	0.56516
82	0.10146	-0.56342	-0.10146	0.56342
83	0.10146	-0.56342	-0.10146	0.56342
84	0.05529	-0.55237	-0.05529	0.55237
85	-0.05066	-0.54784	0.05066	0.54784
86	-0.20258	-0.54384	0.20258	0.54384
87	-0.3451	-0.53455	0.3451	0.53455
88	-0.55633	-0.52042	0.55633	0.52042
89	-0.60242	-0.52084	0.60242	0.52084
90	-0.59299	-0.51676	0.59299	0.51676
91	-0.57921	-0.51749	0.57921	0.51749
92	-0.55625	-0.51865	0.55625	0.51865

## Sheet: Supplementary Fig. 4f
step	l1	l2	l3	l4
1	-0.72668	0.34896	0.72668	-0.34896
2	-0.72791	0.32257	0.72791	-0.32257
3	-0.74114	0.31564	0.74114	-0.31564
4	-0.81729	0.34093	0.81729	-0.34093
5	-0.87542	0.45373	0.87542	-0.45373
6	-0.85745	0.77222	0.85745	-0.77222
7	-0.84168	1.05175	0.84168	-1.05175
8	-0.81222	1.3604	0.81222	-1.3604
9	-0.80823	1.64495	0.80823	-1.64495
10	-0.773	2.16873	0.773	-2.16873
11	-0.72302	2.56736	0.72302	-2.56736
12	-0.6051	3.19039	0.6051	-3.19039
13	-0.30477	3.82875	0.30477	-3.82875
14	0.8639	4.76421	-0.8639	-4.76421
15	1.23079	4.93663	-1.23079	-4.93663
16	2.14426	5.16199	-2.14426	-5.16199
17	2.87455	5.28983	-2.87455	-5.28983
18	3.77468	5.37746	-3.77468	-5.37746
19	4.54909	5.22011	-4.54909	-5.22011
20	4.9502	4.76339	-4.9502	-4.76339
21	5.30838	3.95197	-5.30838	-3.95197
22	5.60874	3.25749	-5.60874	-3.25749
23	5.92358	2.46829	-5.92358	-2.46829
24	6.25604	1.53283	-6.25604	-1.53283
25	6.56117	0.58608	-6.56117	-0.58608
26	6.73924	-0.31224	-6.73924	0.31224
27	6.00855	-1.96199	-6.00855	1.96199
28	5.3304	-2.90859	-5.3304	2.90859
29	3.94135	-4.33951	-3.94135	4.33951
30	2.74839	-5.12289	-2.74839	5.12289
31	1.40145	-5.56387	-1.40145	5.56387
32	0.313	-5.77044	-0.313	5.77044
33	-0.62746	-5.8163	0.62746	5.8163
34	-1.74539	-5.74381	1.74539	5.74381
35	-2.97896	-5.51174	2.97896	5.51174
36	-3.8472	-5.30133	3.8472	5.30133
37	-4.74521	-4.92088	4.74521	4.92088
38	-5.52932	-4.18307	5.52932	4.18307
39	-6.12404	-3.3019	6.12404	3.3019
40	-6.59102	-1.13742	6.59102	1.13742
41	-6.4906	-0.39306	6.4906	0.39306
42	-5.79396	1.69073	5.79396	-1.69073
43	-5.18667	2.8166	5.18667	-2.8166
44	-4.4214	3.78398	4.4214	-3.78398
45	-3.7015	4.3244	3.7015	-4.3244
46	-2.8826	4.72668	2.8826	-4.72668
47	-1.74491	5.18964	1.74491	-5.18964
48	-0.93012	5.38443	0.93012	-5.38443
49	0.32583	5.5543	-0.32583	-5.5543
50	1.082	5.44623	-1.082	-5.44623
51	1.53739	4.81953	-1.53739	-4.81953
52	1.66961	3.89666	-1.66961	-3.89666
53	1.76274	2.78307	-1.76274	-2.78307
54	1.74543	2.31381	-1.74543	-2.31381
55	1.65808	1.5876	-1.65808	-1.5876
56	1.46693	1.09837	-1.46693	-1.09837
57	1.02527	0.31755	-1.02527	-0.31755
58	0.69186	-0.34845	-0.69186	0.34845
59	0.50148	-0.72463	-0.50148	0.72463
60	0.42341	-0.90006	-0.42341	0.90006
61	0.41692	-0.91803	-0.41692	0.91803
62	0.37527	-0.92083	-0.37527	0.92083
63	0.34	-0.89559	-0.34	0.89559
64	0.31879	-0.875	-0.31879	0.875
65	0.31837	-0.85313	-0.31837	0.85313
66	0.3183	-0.84891	-0.3183	0.84891
67	0.31837	-0.85313	-0.31837	0.85313
68	0.30454	-0.85338	-0.30454	0.85338
69	0.29064	-0.85023	-0.29064	0.85023
70	0.249	-0.84248	-0.249	0.84248
71	0.24209	-0.84257	-0.24209	0.84257
72	0.22835	-0.85038	-0.22835	0.85038
73	0.22149	-0.85469	-0.22149	0.85469
74	0.22149	-0.85469	-0.22149	0.85469
75	0.22149	-0.85469	-0.22149	0.85469
76	0.22154	-0.8589	-0.22154	0.8589
77	0.20769	-0.85907	-0.20769	0.85907
78	0.19382	-0.85665	-0.19382	0.85665
79	0.14525	-0.84354	-0.14525	0.84354
80	0.14525	-0.84354	-0.14525	0.84354
81	0.15221	-0.8477	-0.15221	0.8477
82	0.15218	-0.84509	-0.15218	0.84509
83	0.15218	-0.84509	-0.15218	0.84509
84	0.08293	-0.82851	-0.08293	0.82851
85	-0.07599	-0.82172	0.07599	0.82172
86	-0.30385	-0.81572	0.30385	0.81572
87	-0.51762	-0.80178	0.51762	0.80178
88	-0.83445	-0.78059	0.83445	0.78059
89	-0.90358	-0.78122	0.90358	0.78122
90	-0.88944	-0.7751	0.88944	0.7751
91	-0.86877	-0.7762	0.86877	0.7762
92	-0.83433	-0.77794	0.83433	0.77794
