# Supplementary material for: AI co-pilot bronchoscope robot
Source: Nat Commun. 2024 Jan 4;15:241. doi: 10.1038/s41467-023-44385-7 (PMC10764930; doi:10.1038/s41467-023-44385-7)
Supplement: Supplementary file 9 — Source Data [file 41467_2023_44385_MOESM9_ESM.zip › Supplementary Fig. 6/Real/0-siliconmodel3 Centerline model_1.txt]

Path length,0.4108988507000282,1.3821221796199827,2.1251660389227567,3.11691337795265,4.131355947845647,5.202390697122112,6.12369222037978,7.015702331431764,8.099320134482644,9.402608716950887,10.149861332535409,10.9886799621967,11.856394906506013,13.505687255029947,14.334309477294452,15.203024603587787,16.135362726553417,17.076851999546243,18.099975531046894,19.13474793874154,20.23239886167104,21.337156182637973,22.482116960599228,23.645785575036175,23.645785575036175,24.868239545133104,26.09817311548715,27.332977454461055,28.613041935982803,28.613041935982803,29.840095812098376,31.03011570241632,32.139854095547435,33.28321237118861,34.42090187419396,35.4905635258999,36.536302770116805,37.547578724966606,38.495167455249515,39.45509848539555,40.34893615872808,41.26942894174986,42.15337571026299,43.090152357990874,44.01858185201423,44.97360586427474,45.883821728026895,47.55958535524155,48.338252266904,49.10337099632607,49.895595747727874,51.464577660321496,52.249736974494084,53.02272846990675,53.81613733508426,55.507445608296905,56.35416010288641,57.188949872636364,58.011524763330755,58.81439773205073,60.29814688982301,61.06046977454317,61.8574209700524,63.50013287596427,64.31655632853871,65.17351835114177,66.01935464844308,66.86827783703772,67.78569821312347,69.59724214497437,70.52820427406837,71.41140485874243,72.30126496547207,73.23006014038408,74.15003443618114,75.12256601823508,76.09416237971594,77.0510603192218,78.0286250863799,78.93553133452583,79.84297006687868,80.76354840449189,82.59657456585991,83.5132055443516,84.41841434590641,85.3416098633155,86.21219305696883,87.07026726536807,87.94895132307965,88.83388522691365,90.55842288764869,91.41077659875324,92.28419137274749,93.10520141395598,93.95538711269903,95.62235959366386,96.4610772175022,97.28945306833222,98.16883527490833,99.06110840444772,99.90820220363067,101.54893608442761,102.34539457188063,103.11294391635381,103.88872391845506,105.37770862072848,106.11858233953745,107.55117967244668,108.24559005828478,109.52669564833779,110.78869861227436,111.40798285701162,112.58650264771897,113.65168560422222,114.85859840287861,116.19258591018955,116.87221783020911,118.22105760477291,118.92082244446908,120.41439530186105,121.22426445975663,122.07155687821081,123.95083908038487,124.8929238090074,125.88003568612112,126.86333922972177,127.87661669242594,128.89073258512664,130.88828649662284,131.8360319591459,132.78708941792902,133.7240893275857,135.64337495376097,136.5956731480286,137.52282050930685,138.42707187585404,140.12140729648337,140.9454400901313,142.5054399117065,143.27976636653284,144.01301396270753,144.74173595366332,145.43698721111963,146.16762338673402,146.16762338673402,146.8971293508055,146.8971293508055
Error,4.413126853623204,4.244105134991197,4.010899479340877,3.75135330931975,3.5036530893589948,3.265565238802453,3.0417120540750147,2.847586041301232,2.67088688121289,2.5139303119045042,2.3552930254082924,2.2323671694667384,2.133294170884887,2.00499757755346,1.8898857389420418,1.8081931445858297,1.7509832396807332,1.7005772922019289,1.66506922811589,1.6363286371803893,1.6116071351920411,1.5932036571963164,1.5975910376951266,1.6241002465557965,1.6088973506818827,1.5212388886077808,1.4622597163668567,1.442365996356822,1.4734223413875236,1.4730371048863085,1.375390235969339,1.3235057537132824,1.3060681798749874,1.3006773157223372,1.3118725012003494,1.3272973335620823,1.33562626042951,1.3294228016167384,1.2999734105201473,1.2731780150574574,1.2224777574341206,1.174906896975373,1.1269945526029443,1.0746369347065792,1.0157366752056685,0.9487465915916189,0.9011972655262703,0.8956264768312988,0.774641267000658,0.7186348579598159,0.7421836601800699,0.7692184057693291,0.7102349124737523,0.719575934409203,0.7904944569309014,0.8145290584315769,0.7544049793491574,0.7190583833713061,0.7222243235579571,0.772470825683759,0.6937289065137326,0.6756034752362454,0.7195747796751177,0.7192587719712396,0.6375216407108377,0.5892409124029264,0.5794230944820551,0.621463308770073,0.6712098400539096,0.6985615599509055,0.668643771225391,0.6214321663166864,0.599383543142894,0.6025253517727331,0.6151005203655303,0.6287371714198415,0.6500307626684911,0.6742390079559523,0.6890014361251073,0.7242418699897026,0.760834599591331,0.801866544945438,0.7942604238610959,0.7661292204069605,0.7410178981976023,0.7310441395446965,0.7044097471383991,0.7069875546783564,0.6949837934858031,0.7110201854087366,0.637184381931417,0.5534866996873795,0.4917226214042074,0.46349822902028504,0.5017107046063037,0.5727502958902478,0.47458792567358327,0.4196042123819592,0.46156543708756437,0.5131379221060157,0.6708805182908544,0.7514651572577328,0.8307551915820742,0.9796357130660207,1.1795609055121443,1.2814199258988688,1.427283033190572,1.5593282605170284,1.6707728582274064,1.7818509237097226,1.8974850702202777,1.969253724212805,1.999160797119847,2.033327623285201,2.0913391122037157,2.260332949722704,2.328441495395221,2.4973903344232795,2.6532539075061012,2.810900990948737,2.9012763974266553,2.993756384775923,2.9927864885942332,3.022669206250689,3.0666813660933268,3.0950698701925994,3.127701980370208,3.194320059863235,3.223900583781958,3.1969524942483343,3.1621207249476035,3.0870301123718895,3.0068913144209835,2.8750763232467875,2.7340861254852498,2.5775925786331584,2.4286120818659906,2.2180222281879627,1.906964455771661,1.6379346128533483,1.5011915341178934,1.6632441428051352,2.1509766106036956,2.8420852369486407,3.5967761138586294,4.3880756303139865,5.270725334151102
3D pred;-0.03244524272761246,-0.26390924131795496,5.269998291326741;-0.03288572545050038,-0.25405167484656005,5.26837522070817;-0.0335233130534469,-0.24435424847765885,5.266018654590211;-0.03409558466867242,-0.23469041631034454,5.263512092594092;-0.034628456838485075,-0.22499417988635595,5.2611248250220015;-0.03516486354656476,-0.21526999593792331,5.258854909961791;-0.03564209902769331,-0.20552602490611527,5.256657803950048;-0.03601193722054302,-0.19572710966562196,5.254697069439529;-0.036302138646357986,-0.18587408805681868,5.253013695354867;-0.03657051007763724,-0.1760063826826562,5.251414830937977;-0.0368186808834609,-0.1661085200382221,5.250011005335185;-0.03695656430398523,-0.15617724787855902,5.248848756887974;-0.036996838129006844,-0.1462238599684841,5.247885197273527;-0.036932872555385916,-0.13625739614154592,5.247069411032086;-0.0368685383027969,-0.1262809235022969,5.246386875478244;-0.036763491901797736,-0.11629679106887925,5.245833644237608;-0.036624026581298985,-0.10630743324394167,5.24539400839997;-0.03651663297044001,-0.09631526267961889,5.245013227589229;-0.036418169560407984,-0.08632139945355011,5.244677068734646;-0.03634917304134766,-0.07632621364348433,5.24437457889578;-0.036334012556915554,-0.06633036044928808,5.2440870218061635;-0.0363247643220753,-0.05633474438020945,5.243791092980718;-0.03622711229675643,-0.04633885526499391,5.243521528742981;-0.03604783183601663,-0.03634407110095811,5.243252924888325;-0.03573483120491506,-0.026355185946186376,5.242900499052565;-0.03543430339411733,-0.016368487550675215,5.242481526270595;-0.035175174928445394,-0.0063798856828978165,5.242080670728894;-0.03494397542371064,0.003611195509255467,5.241727338872403;-0.03474394036802269,0.01360182170439126,5.241343445390351;-0.03457757734533243,0.02359268836313059,5.240949863439581;-0.034418535214656445,0.033583599413961746,5.240554386543859;-0.0342989551319511,0.04357562583132151,5.240173455213295;-0.03414939109533487,0.05356725100918727,5.239792591846731;-0.03400428126685652,0.06355865706218479,5.239404328763496;-0.033926833399858344,0.07355063195369033,5.239011340728792;-0.033722522612854494,0.08354119490657563,5.238628053647417;-0.033354003275403235,0.09352523779668681,5.238200173913911;-0.032889050516908686,0.10350496991046416,5.237765701970502;-0.032393105238319064,0.11348349626047705,5.2373378583510055;-0.03179420583593798,0.12345569157539196,5.236894417140678;-0.031132973824183945,0.1334242784098039,5.236458471328196;-0.030503371322225453,0.14339309726256885,5.235982812448025;-0.029903782559717224,0.15336144379696254,5.235460738999059;-0.029393483278567147,0.1633341294634888,5.234926758437316;-0.02890459899880825,0.17330266618504403,5.234302845148462;-0.028494407573207058,0.18327036105193614,5.233612336614919;-0.028264819437187783,0.19324526081961219,5.232942512822705;-0.028245669047804886,0.20322820400649802,5.2323590073899995;-0.02835367094275346,0.213216105717014,5.231879262653957;-0.02851187913961679,0.22320598721354856,5.231458266393117;-0.028636083088746,0.23319930311770065,5.231114448681471;-0.028734917187933178,0.24319388095822317,5.230800369693677;-0.028849408405360526,0.2531884422969134,5.230491119943005;-0.028965393331462766,0.2631821841676418,5.230156947954101;-0.029120113487936947,0.27317444536643326,5.229795315809088;-0.029246840352038634,0.2831665501436346,5.229418775740378;-0.029354854455092307,0.293157592857271,5.22900963218631;-0.029460097138738168,0.30314826257821115,5.228590773612769;-0.029598483904815506,0.31314025657638356,5.228215400407198;-0.02972503721835563,0.3231334402845957,5.227868609933343;-0.029864884261385744,0.3331275456810801,5.227555081420259;-0.03003520600388749,0.34312261547915973,5.227291319718058;-0.03016863247967624,0.35311881259770445,5.227049988943484;-0.030367042021923585,0.3631155194713925,5.226887245786627;-0.030601740676711335,0.3731113019276152,5.226716220556585;-0.03075280553008249,0.3831082831637924,5.226522453754485;-0.030905641064423676,0.39310635146237516,5.2263988754541355;-0.031158365045189474,0.4031030859794858,5.226361065614742;-0.03152108741852325,0.41309623700585024,5.226434312076463;-0.031847460870894136,0.42309090713202246,5.226441343334395;-0.032254916724836026,0.4330825099944798,5.2264843778092205;-0.032610766417095,0.4430761753319424,5.226479466667024;-0.03300164873304886,0.45306845312557165,5.226519410502816;-0.03354687091381906,0.4630535461151267,5.226544920570137;-0.034071098220734265,0.47303974504524093,5.226576805658669;-0.03461825293817997,0.483024132482213,5.226689185477196;-0.035342818658925995,0.4929977415008076,5.226735312047936;-0.03595183970434027,0.5029773239025033,5.226927739837012;-0.03662419823732705,0.5129541776289855,5.227029345562717;-0.03733511432231446,0.5229278646342919,5.227171352042464;-0.038156121290903705,0.5328940953696869,5.22718522598912;-0.0390720564898991,0.5428520207615485,5.2271572152525945;-0.039971345596026074,0.5528099535041685,5.227332870019275;-0.04089152276764187,0.5627643379687476,5.227584869829163;-0.04176689329487132,0.5727197814174751,5.227935401110569;-0.04273703634131733,0.5826642306513715,5.228343753781541;-0.04375188040781191,0.5926097663973638,5.2285812621937895;-0.04482492451123664,0.602546864860767,5.228901653330895;-0.04564617487816198,0.612512431082553,5.22901583614056;-0.0465371797589638,0.6224696779715093,5.229259443806201;-0.04759025414068548,0.632412439483981,5.229439798602851;-0.048664392142779046,0.6423538847493772,5.229557669666266;-0.049665270091590545,0.6523034056970105,5.229485031906189;-0.05046109419066231,0.6622713357668768,5.229401162212063;-0.051432633646639025,0.6722206832819354,5.229143101928256;-0.052233667082768546,0.6821840220832988,5.228842726557344;-0.05348024606342753,0.6920815583361732,5.228146438565192;-0.05468635379565263,0.7019886255162687,5.227517690581227;-0.05634705700683006,0.7118087893062619,5.226619666092645;-0.0579205624936586,0.7216568203555654,5.225884570905018;-0.06031289908431461,0.731331945538248,5.225066843360887;-0.06261222631119974,0.74104866570486,5.224520543527958;-0.06573148864403348,0.7505406751884229,5.224105864781315;-0.06902589688814863,0.7599663851695903,5.2235555324526;-0.07245706920796406,0.7693276060145481,5.222784428825544;-0.0760272075655185,0.7786159294155478,5.221793893361081;-0.07973453144474249,0.7878242623621907,5.220584615064614;-0.08361758300533027,0.7969324903643097,5.219183867678669;-0.08777010679649531,0.805896745232482,5.217635100161493;-0.09227131758673789,0.8146659300993969,5.215949722402154;-0.0970210506332872,0.8233035066170373,5.214266776209186;-0.10198597172293623,0.8318488999911551,5.212741715339862;-0.10718876123691484,0.8402671227781908,5.2113048763158005;-0.11280767870251418,0.8484115619842124,5.209857162071137;-0.11895681017490957,0.856179794956429,5.2084996869794455;-0.12594186198722335,0.8632560276605539,5.2074338624646375;-0.1324638359249775,0.870752849119439,5.206310686624061;-0.13955665380675353,0.8777355592708052,5.205344408487101;-0.14683561033597228,0.8845512852464115,5.204594294314999;-0.15430760601350146,0.8911467464352767,5.203776264791597;-0.16182867706000742,0.8976755828581973,5.202877496035934;-0.1694260710244783,0.9040992399476029,5.20186941144308;-0.17712299483502023,0.9104010530525335,5.200847396059029;-0.185229688760709,0.9161686919969624,5.199839499932482;-0.19369187625192574,0.9214056909228328,5.198857041223972;-0.20237037736102684,0.9262468752812227,5.197740550065292;-0.21126670959950106,0.9306675544932977,5.196594745541556;-0.22041107316667863,0.934538368197593,5.195412621936379;-0.22968682588503572,0.9380479086596399,5.194130616767455;-0.23906032334826133,0.9412613977333363,5.192784870402;-0.24849793764447747,0.9443238034295282,5.1915386329656386;-0.2579823533420137,0.9473079199574062,5.190470500284566;-0.267576510699303,0.9498491034715768,5.189247990181999;-0.27722227160427865,0.9518634387892343,5.187544537866235;-0.2869270106380367,0.9536987000100939,5.1859793361099555;-0.29670691008386085,0.9553188725087185,5.184664570768052;-0.3065869128261333,0.9558301458241499,5.1832071259459;-0.3161843736700364,0.9558734485477909,5.180398768735025;-0.32548713954882563,0.9556065495953178,5.1767399011569895;-0.33440964094914344,0.9551781074840239,5.172244858763575;-0.3431476953288105,0.9552920115117933,5.16738343597488;-0.35171914496707246,0.9556740491031357,5.162246871132737;-0.3600480271323229,0.9557451203317239,5.156712914974812;-0.3680856014909917,0.9561727668493822,5.1507787329010295;-0.37630084088359284,0.9565401176049624,5.145088838776828;-0.38436297841639017,0.9570020493054605,5.139190656217231;-0.3917667861709873,0.9567111526756767,5.132475076578529
3D gt;-0.31000779130874584,0.5849643858098477,5.136636192074025;-0.31136071356011613,0.5860717354573622,5.137396449561414;-0.31271736198189987,0.5871625806711183,5.138162664756231;-0.3139505539232824,0.5881588536682046,5.138863596604224;-0.3151975401222373,0.5891453407861647,5.139590235003737;-0.3165841914456369,0.5901793338961168,5.140415805128828;-0.3179543879108497,0.5912141647627347,5.141245553777734;-0.31957137660648827,0.5925146707890548,5.142165023503454;-0.3210513225719833,0.5937090889480852,5.143004743003619;-0.3224723670160666,0.5948533116790949,5.143804406344522;-0.32387786258412427,0.5959882152869609,5.144592048658595;-0.32645292958839933,0.5980395651372727,5.146034225073572;-0.32906457213065804,0.6001094947692763,5.147517398919074;-0.33151710761399455,0.6020614801997393,5.148921752783751;-0.3339998381265118,0.6040447169130807,5.150339529704368;-0.33652710810080966,0.6060727423535547,5.151784887147543;-0.33910794140690165,0.6081444901707334,5.153278686720279;-0.34165074725846806,0.610179162931612,5.154770268718542;-0.34414883684857467,0.6121795948612307,5.156235085913294;-0.3464860738842513,0.6140934989562662,5.1575874869781035;-0.3489193787489922,0.616084507287185,5.1589679937142074;-0.35120776177810187,0.6179128720633076,5.1602708148752665;-0.3535353037063762,0.619796268096598,5.161594013940396;-0.3559111435981832,0.6217076432917042,5.162948566983179;-0.35825433721576305,0.6235977617311308,5.164285226051493;-0.36040415239843193,0.6253781773848891,5.16549793938131;-0.36256755636765015,0.6271748797460808,5.166687602922161;-0.36443347808050514,0.6286828853430698,5.16774096710911;-0.36633925915103793,0.630240478468111,5.168826054824203;-0.3682667062019538,0.631818521350304,5.1699399012144776;-0.3701990306759221,0.6334069455713564,5.171078272004993;-0.3722055604873603,0.6350838919534378,5.172280056726042;-0.37414916359572226,0.6367186630221873,5.173433479278538;-0.3761518187743489,0.6384198909433711,5.174633251339516;-0.3781952862451085,0.6401687228925712,5.175883708970827;-0.3803025975481895,0.6419781028638955,5.17721507550304;-0.38232288790258223,0.6437170000924758,5.178483063046195;-0.3844323366104071,0.6455037615901635,5.179756364096102;-0.38654519227051654,0.6472737386438772,5.181030660296674;-0.388819668610325,0.6491414111466595,5.182423796243091;-0.39114662562740227,0.6510428462045473,5.1838691411442595;-0.39348932471224424,0.6529847182956031,5.185341644589164;-0.3958223727012445,0.6549305328287689,5.18682062373382;-0.398317163833944,0.6571150964893057,5.188428528310565;-0.4007923951810789,0.6594322616468544,5.190033398030916;-0.40334330056485757,0.6620054404642234,5.19163209989826;-0.405825494820537,0.6647612006299437,5.193226643331535;-0.4083011362679912,0.6677126005451026,5.194811843471595;-0.4107073584519247,0.6706744362501913,5.196344199672712;-0.4129838538390461,0.6737205119421473,5.19779502509582;-0.4151207153279587,0.6767854935452609,5.1991483435681705;-0.41706003356064764,0.6797330277195182,5.200366667112845;-0.41894005800566214,0.6826896271077765,5.201553607153298;-0.4207411451034274,0.6856921095118403,5.20268962855356;-0.4224283862130922,0.6887388752024368,5.203722104286384;-0.4239365110227646,0.6918407904872691,5.204571592823043;-0.4254365232067176,0.6951645498173942,5.2053778550972725;-0.42672090768644405,0.6984138534654503,5.206072958824049;-0.42791231147929026,0.7019513032716365,5.20667138118676;-0.4287747140728282,0.7058329235633497,5.207032631253009;-0.42945226174486917,0.7097703903306846,5.207286222943209;-0.4299941046025831,0.7137303944652191,5.207465353948789;-0.4302847134939717,0.7179757914695875,5.207580502805336;-0.43030943853575143,0.7224236524317187,5.2076164059995325;-0.43029701799684583,0.727267986039674,5.207606633033616;-0.43001979207483476,0.7326302991710947,5.2075387723658;-0.4296469667916621,0.738085963021818,5.2073614878094485;-0.429168507138181,0.7436826965223429,5.2071403611071165;-0.4286401237542095,0.7493670889830675,5.206907403620111;-0.42808082960678584,0.755045579319747,5.206677226324521;-0.42738890894961096,0.7612879766009457,5.2063341317193785;-0.42658014490256535,0.7679918472860208,5.205847201822491;-0.42565887688742,0.7750833203190162,5.205271506251813;-0.42474384221657324,0.7820966344948765,5.204691854429414;-0.4238438423401097,0.7889872761519354,5.204132120295351;-0.4228242725155108,0.7961204916930283,5.203412191560684;-0.4217010409602916,0.8033610591277534,5.202612275968667;-0.42054334105630786,0.8107654730773056,5.201742312095344;-0.41937466531801054,0.8179106835063242,5.2008970261909795;-0.4182201257685326,0.8247117304411647,5.200074184519542;-0.41700308921922574,0.8315562394708926,5.199196365631349;-0.415630566763284,0.8388349951747476,5.198155542998128;-0.4143040367072164,0.8457946226452595,5.197037445210902;-0.4128070034692296,0.8527215814420763,5.195709686815526;-0.41117245599468416,0.8593772691204032,5.194315476946984;-0.4095565507352566,0.8659290082395291,5.192859753652824;-0.407893612077652,0.8723603320410243,5.191440565533484;-0.40584116235237533,0.87921093687553,5.189963872549796;-0.40345923393901134,0.8862428004851969,5.1884824478482;-0.4009104980251544,0.8932520739599481,5.186996912518429;-0.3982209279477809,0.8997813577075021,5.185654980829177;-0.39535302240229164,0.9059849043197905,5.184482537239047;-0.39246037277547496,0.9118345514073493,5.183409251138409;-0.3892182656556262,0.9178436840912626,5.182354626879574;-0.3857790326495188,0.9239367332051234,5.1813111361167605;-0.3820518915916253,0.9297626293087345,5.180463086518529;-0.37796868827928426,0.935338178166291,5.179838976435813;-0.3736447348543758,0.9407369173667609,5.179333416188738;-0.3690859099825931,0.9460809556003991,5.178849976257921;-0.3639995854706951,0.9512972011905548,5.178478519578845;-0.358676054038187,0.9562920912746009,5.178171911935365;-0.3533130048466747,0.9607137603080993,5.17801706547245;-0.3474786766330543,0.9650787170654513,5.177910572221696;-0.3412506106196774,0.9689485927595362,5.177889134522434;-0.3343461864138837,0.9724538784230733,5.177895817922952;-0.32731759313332226,0.9752576906197437,5.178029529425598;-0.31965440838023007,0.9776609376927713,5.1781126286822285;-0.3115406829148425,0.9790898864718944,5.17828165222996;-0.303359137901632,0.9799401022344298,5.178464842029314;-0.2946547229807572,0.9803124953979274,5.178705905388259;-0.2856180207873579,0.9800843593963947,5.178936167896855;-0.276378351808867,0.9793627785787887,5.1791970533968295;-0.2669211029989439,0.9782946448139447,5.179523734109682;-0.25745427610526306,0.9766563375344054,5.179983063843752;-0.24807727123409826,0.9747910194804236,5.1804933223011655;-0.23898441159937303,0.9726017283103644,5.181062348579597;-0.2299119180648776,0.9698245756346134,5.181716804898082;-0.22096263687805773,0.9667792015347192,5.182393716269116;-0.2116621782618485,0.9629213766050508,5.183388276422575;-0.20277063135914108,0.9587897091522761,5.184410106804871;-0.19381599931784796,0.9541817077012249,5.185603418170346;-0.1849653210606015,0.9494097273069769,5.186855144636487;-0.1765609240396167,0.9444648304596492,5.188121119268424;-0.16841194996205938,0.9390806461755069,5.1895507230147775;-0.16091527440793998,0.9335783321339891,5.191059616455403;-0.15345352527849193,0.9277652495577666,5.192648964304941;-0.1465652743166452,0.9219066650825036,5.19435028163394;-0.1405534045450204,0.9161878402004037,5.196065772250029;-0.13493573569403,0.9106201237987369,5.197806788057618;-0.12990570837238083,0.9051234741482446,5.199558310196492;-0.12533037107610198,0.8997487685044041,5.201348247986247;-0.12112993255119735,0.894448242906998,5.203144863603802;-0.11710053583396289,0.8891126349642609,5.204952995453015;-0.1133311780271157,0.8840187867188367,5.206657502310131;-0.10946315683334325,0.8786990938424216,5.208369002942936;-0.10559555848552662,0.8732604917207223,5.210051401053459;-0.10204053361984336,0.8680874841628974,5.211568311019301;-0.09858659501177561,0.8629991283756135,5.21303869642821;-0.09556962931792506,0.8582609412441051,5.214248233007791;-0.09269009726836587,0.853651909634736,5.215396226241495;-0.09012962329514934,0.8493602836717491,5.216400426033129;-0.0874569313203737,0.8446311073574732,5.217366854134828;-0.08457043473746005,0.8391507912496655,5.218325395003758;-0.08186876715884091,0.8336370353019958,5.219132107605715;-0.07922420507393699,0.8278754919737684,5.219906810305721;-0.07679161145933158,0.8221763887642967,5.2205834013168495;-0.07448447871886962,0.816483800854123,5.221213079259065;-0.07221989263334308,0.8102824514260071,5.221890051987673;-0.07000717788234724,0.803737583024646,5.222589458475758;-0.06793584407945544,0.7971121204145437,5.223262656398516;-0.06603094747142857,0.7900404516606994,5.22390334629249;-0.06424676143826112,0.782874092726521,5.224494418663487;-0.06262280974099642,0.7757996723948848,5.225021286299222;-0.061018503531018176,0.7683738683381539,5.225502147111181;-0.059543656739475904,0.7607670530950472,5.225882475869936;-0.058161508633997105,0.7532249607072607,5.226228465246561;-0.0568185015624104,0.7453811485589187,5.226553357860796;-0.05545738026595202,0.7371716892201706,5.226787320452653;-0.0542420971953572,0.7291826464968645,5.22694672235645;-0.052998122123636804,0.7208042677339712,5.227056657736836;-0.05176276519035529,0.7119677957215769,5.227132745786918;-0.05069476153926916,0.7032392318766313,5.227186111789582;-0.04985457637725775,0.694998236272683,5.227213229552707;-0.049026777756171716,0.6866520668993642,5.227243749849313;-0.048208301236620996,0.6784142662740688,5.227232279058028;-0.04733083057912643,0.6700689318307356,5.227215268844387;-0.046432151642982644,0.6616147104514452,5.22720582033137;-0.045512540014188904,0.6534567500891636,5.227117809217595;-0.044477612245125274,0.6447874645287457,5.226877498735312;-0.0434496089245501,0.636330912159007,5.226593569036055;-0.04235997406273974,0.6278429589526084,5.226201267788842;-0.04125247051283134,0.6192463848480549,5.225761272851258;-0.040157142473285314,0.6104788786592856,5.225269446529103;-0.03913215398449067,0.6017656060758434,5.224782777429899;-0.03816369112360944,0.5932511465948247,5.2243409696151355;-0.03724113706252753,0.584604059585897,5.223930738007896;-0.03640834639505135,0.5754162450770042,5.223585020506508;-0.03564348076501351,0.566399604254346,5.223349507694991;-0.034911899615861344,0.5572651002958576,5.223133032459381;-0.03422737729676677,0.5479173390398671,5.222944624870272;-0.03359380566734435,0.5389861261768274,5.22275919040327;-0.03295943698382462,0.5298042513076945,5.222566323015615;-0.03235455604931638,0.5207518676404851,5.222384734761248;-0.03183262776946681,0.5116989928411844,5.2222400176873;-0.03133445660287375,0.5019367127605181,5.222125997889509;-0.03090483160078313,0.4923779019189475,5.222026377029691;-0.030503699963203106,0.4826705367471824,5.221948250237733;-0.030086861775863217,0.4729543246815637,5.221891357085883;-0.029743154895687445,0.463761069599844,5.2219259558674285;-0.029379684192005855,0.4544802849725472,5.221957155920009;-0.029033399401186193,0.44558905351034683,5.222062942895176;-0.028683027509268495,0.43676500484697334,5.222196104453554;-0.028255016533081222,0.4274664841920031,5.2223489730706;-0.027822094519367423,0.41833916047120007,5.222497865972147;-0.027418359868891302,0.40937281627587147,5.222645376914762;-0.026990496836947382,0.40020947740425844,5.222772532707433;-0.026552562428963145,0.3917317461577175,5.222830363314347;-0.026130911523761274,0.3832840007429021,5.222871740890993;-0.02572713834535184,0.3747241489844814,5.222937284103067;-0.02537749242740169,0.36656787380204936,5.223024738501824;-0.025066139880872702,0.3581884273515478,5.2231407340955895;-0.024798315085125984,0.3501531725506766,5.223289210227884;-0.02456675141774038,0.3421883691875961,5.223435519686797;-0.024391718031672817,0.3345679097430138,5.223543126489767;-0.024278689929174778,0.32733769744316465,5.223645924320424;-0.024146131140905764,0.3197338559059062,5.2237467474072;-0.02410652839670826,0.3117052245462492,5.223749988318338;-0.024128672729607573,0.30347955039896574,5.2237771826435235;-0.02423129706111242,0.2951324940745941,5.223836469507726;-0.024373011432084313,0.2866668602003322,5.22391065629097;-0.02459550367555583,0.2781519754891718,5.223987591977646;-0.024870893474575453,0.26976194741123516,5.224069310602344;-0.02527114614939773,0.2618381927361268,5.224129910760927;-0.025699702270938825,0.254120432609341,5.22419396912585;-0.02611974446841405,0.246280343564804,5.224257868963628;-0.02657049119684619,0.2386364440001627,5.2243202260991435;-0.027066428256628767,0.23061939460611858,5.224334779491628;-0.02754967833328925,0.22271192257769168,5.224353783607482;-0.028006923630568475,0.21507442182493386,5.224367050143746;-0.028465563024066082,0.2073012934868022,5.224385534663216;-0.028913537116237377,0.1991302410614448,5.22441001260832;-0.02940075346371457,0.19056981860361064,5.224412136865256;-0.02993866458991244,0.18148356967125073,5.224407256075495;-0.03052096926826599,0.17195118600193718,5.224366399717501;-0.031091778111203283,0.16268450672516196,5.224335335534663;-0.031717429527184295,0.1533376568042511,5.224337709240219;-0.03226209810111022,0.1445153737984518,5.224420459869494;-0.032808463100012515,0.13532701498163976,5.224499478228152;-0.03328479316353374,0.12640188544882575,5.224598225987255;-0.033776657019645724,0.11681848091937039,5.224849593915974;-0.0342403190072321,0.10735763590382508,5.22511392198678;-0.03472700280566233,0.09726222240924834,5.225451073198555;-0.035157162550929606,0.08682118510181788,5.225847001510159;-0.03559128572550532,0.07614133068590398,5.226259132117139;-0.03604361598517122,0.06477905065393955,5.2266165259283195;-0.03649652338070378,0.053359200092397106,5.226946226839493;-0.0369117056852558,0.04227414768361536,5.227264294234034;-0.03736205913715092,0.030384919584009535,5.227505480674663;-0.03784550082047216,0.01812498470557539,5.227667968841634;-0.0382998749102562,0.005333147101554979,5.227805600902788;-0.03873709631135881,-0.007006691191120113,5.2279123900030005;-0.03915703122089768,-0.01929833465284303,5.228025590842305;-0.039514134648007446,-0.03151713871022563,5.228138176144229;-0.039798415190384503,-0.043149487050826905,5.228280024932372;-0.04005590843645279,-0.0545955695681725,5.228400068846461;-0.0402840337910262,-0.06564051399790946,5.228477755329362;-0.040511263920319035,-0.07661441919727259,5.2285520924300055;-0.04070107154871645,-0.08696029453600004,5.228599316495169;-0.04091605649002931,-0.09718926568939171,5.228609645538059;-0.041098733272840964,-0.10660132241683926,5.228468144766376;-0.041261404544433236,-0.1159221712094185,5.228324084373556;-0.041376550696922795,-0.12460592424530155,5.22811014129598;-0.04152216406479425,-0.1328866233537206,5.227845004074938;-0.041649024815746054,-0.14123256035716508,5.227558719713068;-0.04175713121424367,-0.1493697284090986,5.22732947973679;-0.04186496962347065,-0.15804438364293655,5.227151575522914;-0.04197478803960454,-0.16643099353321938,5.227031642998665;-0.0420480653772999,-0.17390290501109223,5.226969865588531;-0.04208721372156382,-0.18088271249316346,5.22696797044082;-0.042120051249066294,-0.18693559171635912,5.226967797863102;-0.042145581998859025,-0.19267065869192215,5.2269703652731465;-0.04216134054211111,-0.19777168762471753,5.226968398969793;-0.0421736581206746,-0.20228353345266864,5.226970870601749;-0.042186995216111696,-0.20669174802854812,5.226976047845073;-0.042203834926530556,-0.2112579388567561,5.226978472886136;-0.042216199872332535,-0.2159047144350208,5.226975960459998;-0.04221707724761283,-0.22135141765010738,5.226964598920421;-0.0422125777527955,-0.22661504317178421,5.226957407659483;-0.04220697231309694,-0.23175420195691526,5.226951433266609;-0.04219935208113592,-0.23675944909336727,5.226942799160914;-0.042195957714128325,-0.24175828542064517,5.226934099183813;-0.04219542062918911,-0.2466769090801796,5.226927335077333;-0.042191591492751326,-0.25136579718878266,5.226944095713387;-0.04220112771035849,-0.25410718512012626,5.226969145803243;-0.04221711930572492,-0.2562988912545443,5.2269882831219014;-0.04221302647757336,-0.2576660756723437,5.226981119946852;-0.0422100562557207,-0.25902133133912003,5.226974829193536;-0.04220779078880663,-0.2604686984631232,5.226969720005566;-0.04220665294747094,-0.26205523514662776,5.226965159691102;-0.042207923658638825,-0.2638192094321973,5.226960507718433;-0.042210655572999835,-0.2657875380849782,5.226956995011508;-0.042209455960007476,-0.26792819111064126,5.226954493021279
