# Supplementary material for: AI co-pilot bronchoscope robot
Source: Nat Commun. 2024 Jan 4;15:241. doi: 10.1038/s41467-023-44385-7 (PMC10764930; doi:10.1038/s41467-023-44385-7)
Supplement: Supplementary file 9 — Source Data [file 41467_2023_44385_MOESM9_ESM.zip › Supplementary Fig. 6/Real/0-siliconmodel3 Centerline model_16.txt]

Path length,0.41158055827179624,1.3159376626489412,2.4641714203467444,3.522767140320651,4.599290382092846,5.174162537110386,6.23143099817455,7.244740126538879,8.504928082987021,9.236400210009094,10.06830054381466,10.954213740473993,11.872196553292474,12.837481929844833,14.716969344087838,15.679721413184375,16.67543811787792,17.73514802442889,17.73514802442889,18.813421852591237,19.9588518686982,21.11805758033982,22.312461265466073,23.554308215995842,24.85350524069125,24.85350524069125,26.22575843368258,27.58674599472961,27.58674599472961,28.947067355183968,30.24082466943999,31.510168944621775,32.730976842070376,32.730976842070376,33.92821674011603,35.099064018913644,36.19741243235538,37.293414557603036,38.343991690340914,39.36098362606873,40.38197329077406,41.3822201409203,42.40901482256747,43.430740944317414,44.45796498971364,45.45185568151487,46.40852297919113,47.335732090971064,48.20287780445679,49.04300263456166,49.88049017109961,51.591489425625966,52.41066290073731,53.24107888292259,54.123479069591475,55.0388242123484,55.93082136381178,56.83287004408057,58.60173673946109,59.4384572299101,60.310910324310754,61.168298046672746,62.02057661660398,62.919675818036055,63.81865315622524,65.65398264399902,66.59873245075599,67.58319349939941,68.55054333503307,69.51491209283435,70.50358172836569,71.4928855770864,72.49130929568605,73.44425013303162,74.48292195831085,75.49157457237796,76.51648829211248,77.527013478102,78.56998520788355,79.57376844395559,80.54735453418897,81.56183352536831,82.5498399807957,83.53718521172537,84.4982250695983,85.50968859067447,86.4555721464789,87.393426286563,88.34393186850113,89.26877296254648,90.22334186984457,91.1756776627636,92.0897288491362,93.05067150792847,93.9318155713071,95.71909724605476,96.64791685632179,97.6178392271268,98.56591859064568,99.50115493025034,100.3904392977996,101.25793795115332,102.11864056832202,102.96104520662755,104.60077275014066,105.39447154770384,106.17161676951521,107.71800945269545,108.42876449750109,109.7790547037032,110.4581502884122,111.84603348693507,113.09127404081948,113.70055962726869,115.08522038892306,115.80800695473738,117.28858102602015,118.05123268212164,118.79702266826678,120.25782789241228,120.98707964565749,121.73790586235285,123.2690782100345,124.07042895953752,124.85356777393486,125.64745121800445,127.32531389866372,128.155527739105,129.00131945187218,129.83269353322407,130.7190359858273,131.58627895472173,132.50595390153495,133.4759976836056,134.46196276588333,135.46656246690029,136.52498214418654,137.63355366894643,138.70815831508622,139.814782534874,140.95043585892878,142.097257830626,143.21778364675143,144.34646466698578,145.49214657000448,145.49214657000448,146.66735862553074,147.78530312346965,148.90790737438965,150.01411486391186,151.07143079608255,152.09835287753208,153.13969928762006,154.14658494155938,155.0905139473437,156.0114421182889,156.93193671024255,157.78304261436315,158.60320767576854,160.24147794775587,161.00964718534675,162.48783048684078,163.20563003188343,164.4796912256894,165.67795654936458,166.81958075152744,167.87821665144787,168.91326404439573,169.95134876390244,171.0433059564477,172.03365080836423,173.032237822137,174.05849087135636,175.16928739955353,176.33952354924548,177.53710530153444,178.1230357131164,179.24008663258746,180.3087932326874,181.64991335124233,182.52914976343234,183.38773600512212,184.63836453825684,185.400760670639,186.12142469619474,187.18167077674676,187.86532209455598,188.55912258888375,188.9314541673735
Error,3.2932465374756776,3.1770355162294073,3.037128498537063,2.8811492234880745,2.724663124257999,2.5571313052684603,2.39184896798493,2.234186120177605,2.1064576990386104,1.973680186581853,1.8679834031409572,1.770336687507557,1.687315173664554,1.6053505339432215,1.5108121139493014,1.4439444270271204,1.3901100319482984,1.3647683348654447,1.3431122473006332,1.280195607372841,1.201095234467648,1.1371920815031826,1.1062220506288152,1.123556268308846,1.2264619190210728,1.110573332524731,1.024203752903058,1.0722605167586503,1.187097277811389,1.0198503826229308,0.9692169823059184,0.9998498534988927,1.0774583517484597,1.0567900431097803,0.9796238746114251,0.9465341105346856,0.942045092459684,0.939962631876687,0.9406231709663478,0.9296911994708766,0.924274985242872,0.9039682140762377,0.8792922437077567,0.8499254899635498,0.8135943602579937,0.7561024064112698,0.6929272302908672,0.636432778763164,0.6031346082315777,0.6186668174515148,0.6852497594678562,0.7159062787088808,0.6577747623756074,0.6460725610020642,0.6647041077857159,0.6892966719049725,0.7250158601557588,0.7639138776634385,0.7481946926080378,0.6755108762975588,0.6386629663288526,0.6314180626191077,0.6510024193397539,0.6821364406980378,0.7234980391341816,0.6854546912201469,0.637323678869926,0.627067036633739,0.6171775941050488,0.6048426247825991,0.6043926923585675,0.6025518214193774,0.6089670218926934,0.6030187462121038,0.6202116230375792,0.6410408086869407,0.669974193388211,0.690352656278008,0.7141494799252324,0.719040882120807,0.7065913004252956,0.7135001265283264,0.7155203889895774,0.7196212200275044,0.7084278404226341,0.7114860960733256,0.7013947738546,0.6372688740020827,0.5904534844323646,0.5553311897320976,0.5418264197087985,0.5244746127716604,0.5268009433765294,0.5079665222612061,0.5617540832768876,0.5921180415640898,0.5488180007487725,0.522824685226259,0.5316413265339535,0.5239349135533956,0.6121541288296475,0.6930401022946685,0.8481844974513036,1.03249079062768,1.1484781026692517,1.250126756465088,1.398946448153283,1.5420416991340096,1.640541818773466,1.7417671875882168,1.781099054975827,1.7870043458412865,1.7691135678282546,1.6804592112055645,1.5690797994203123,1.445242406005826,1.347524726457357,1.179640940334331,1.0652537947296183,0.9796128135456175,0.8199834083845838,0.7471118538704093,0.7401836755109144,0.6342041008224856,0.603709797825679,0.6600580803028673,0.7471198122544931,0.6789400996401357,0.6471628822830068,0.6309096971344197,0.635572354192561,0.6599005304502621,0.6747424502974048,0.658572919157841,0.6296601054557973,0.5995935653817985,0.5345895678636391,0.42548138192861956,0.34933077742613644,0.26797878940905817,0.23574028021973725,0.2976048063257345,0.3882450292587426,0.506241320974608,0.6502323043840537,0.5867883931981192,0.47826858984663995,0.41951210627402796,0.36783236403056657,0.3275769785246305,0.2771437767718605,0.2344756231941938,0.22622646066497992,0.2227267103456373,0.24255723776954122,0.4405663806280062,0.7094435696120547,0.9679806013948448,1.2099083748988413,1.3233076100675263,1.3925863170140156,1.5477594066501354,1.637193011163486,1.695798200259047,1.732387594634675,1.77535699319392,1.7271469452476207,1.59885351098095,1.4448525433630957,1.296075797355117,1.1785460679778132,1.0889903681540274,1.0325282285307804,0.9738250359714895,0.9097649385321667,0.8918062606029816,0.9134929210708881,0.8871882721906154,0.8866799993307565,0.8638457915235147,0.8235503016907342,0.8373067831361193,0.7680445781921058,1.075547344241611,1.6421131835964768,2.2225307440366477,2.831127788886919,3.4740747928763116,4.1320298805307765
3D pred;-0.05747542960195666,-0.26244255077714035,5.256144512440139;-0.0569210813297025,-0.25251433126745165,5.2550847221965125;-0.05641361863559814,-0.24261500182521872,5.253763450760269;-0.055890736801277194,-0.23274167995834782,5.252265415413388;-0.055355467181087775,-0.22287633159641154,5.25071997433352;-0.05482357255320375,-0.2130153129785826,5.249145998500269;-0.054267218958791635,-0.20315458755161,5.247578655292212;-0.05365566663785453,-0.19328358482604782,5.2460990239358605;-0.0530186671088584,-0.18338071715823112,5.2448631260623415;-0.05231040615042887,-0.17345849340723532,5.243839484401437;-0.05159708360560296,-0.16352482850227976,5.242937557296235;-0.05083905373200348,-0.15358438133130164,5.242154677515091;-0.050119726085397734,-0.14363026359833106,5.241523719596535;-0.04946275679078344,-0.13366499615126998,5.241012020412953;-0.04885539858474958,-0.12369120092846375,5.240618923906874;-0.04827610489603178,-0.11371255538924477,5.240317175626288;-0.04763988479680264,-0.10373615792265901,5.2400588781736515;-0.04693329063990724,-0.09376549647102725,5.239764540078282;-0.0462726848923663,-0.08379064600081362,5.239507716903325;-0.04563660209405045,-0.07381362762268981,5.239274258221186;-0.04492966174708266,-0.06384199067969971,5.2390160102337315;-0.044177414124081035,-0.05387367113773777,5.238757690619633;-0.043310727109402626,-0.043912894142142764,5.238579434448314;-0.04233824334270729,-0.033961309640795447,5.238437162750293;-0.041360016191129265,-0.0240099158198227,5.238323881419876;-0.04038725481496985,-0.014058292962958997,5.238186266668485;-0.03951685792835182,-0.004098376951201693,5.237980154324105;-0.03876212313363621,0.005870997758477476,5.2377753537194796;-0.03816034926565049,0.015850434157032738,5.237554633582202;-0.037605831886182974,0.025830699237009976,5.237259982247138;-0.037196836142198215,0.03581844655665118,5.236981367889284;-0.03688315093866374,0.045809547264931,5.236699395851496;-0.03661268549749694,0.05580125119834413,5.2363949275409105;-0.036410281897392954,0.0657942750785094,5.236081070068303;-0.036217516464059435,0.07578726656555276,5.235760192166928;-0.03587055354139837,0.08577680790697814,5.235462399423141;-0.03536394120143117,0.09575829844716854,5.235125961415356;-0.03480455845004966,0.10573575684602798,5.234755266343247;-0.03411204142336058,0.11570570950409341,5.234408186865778;-0.03332951962720281,0.12566785533450942,5.234029623671499;-0.032459399903203116,0.13562415739767655,5.233690594332236;-0.031620640926130504,0.14558389705534672,5.2333742569651545;-0.03088991063216625,0.15555160228234072,5.233041261852218;-0.030255611715858992,0.16552428040086994,5.232662637990081;-0.029694615767864033,0.17549794924008932,5.232203058364861;-0.029254996434624314,0.18547385685983347,5.231666400182987;-0.028990819769471904,0.19545575606923865,5.23112612352898;-0.028941884848279344,0.20544452750409392,5.230654901080759;-0.029032175454439656,0.21543716617833375,5.230282047312472;-0.029165531121244193,0.22543047437280828,5.2299414484334665;-0.029263124144354724,0.2354262693059399,5.229668393024035;-0.029337732713509986,0.24542306703650688,5.229426590014253;-0.029426222868776896,0.2554191856061518,5.2291624252285205;-0.029517456016676012,0.26541486181691615,5.228882901343523;-0.029631237397087805,0.27540914767205416,5.228564618382528;-0.02972088943821876,0.28540366507350573,5.2282458952682065;-0.029761780509930853,0.2953967513588568,5.227876362571707;-0.02981091816419198,0.3053889812623709,5.227485303693465;-0.02991892299281875,0.31538268611189996,5.227147371248304;-0.030030998444037924,0.3253778619374437,5.226857717472737;-0.03016049067727951,0.3353734976536421,5.226592202142504;-0.030306460732260055,0.345370117404291,5.226377059622335;-0.03042876567524038,0.3553675664084917,5.22618717831907;-0.030639900519511147,0.3653645363510334,5.226060631705315;-0.030840462723370654,0.37536139533540736,5.2259103478108875;-0.030960460849615276,0.38535961285450465,5.2257645846793555;-0.03113915454408934,0.39535779832132034,5.225698585173972;-0.03143076577070652,0.40535352800290075,5.225717320842713;-0.031772969253700746,0.4153471678168273,5.225817620622018;-0.03212189633711598,0.4253409427868686,5.225869694978802;-0.032497733631005714,0.43533372848672125,5.225924286968529;-0.03285616000242358,0.44532719117158337,5.225971553262441;-0.033286978843250936,0.45531743219607135,5.226068915467763;-0.0338278016524815,0.4653027957500675,5.226073953675866;-0.034325854721875416,0.4752898388353492,5.226178421626905;-0.034941660756343966,0.48526967810067745,5.226332015787356;-0.03568527350647894,0.4952418005983208,5.226393765037;-0.03631020918373709,0.50521977840211,5.226616058416075;-0.03699212533114401,0.5151957270011406,5.2267403158802574;-0.037737281165960986,0.5251671274671942,5.2268664726376075;-0.03855527016018851,0.5351335605627884,5.226899719537713;-0.03942744201447019,0.5450954385347718,5.226917141590139;-0.04028737437610918,0.5550562151256668,5.227125578726188;-0.041184785652384294,0.5650127911707125,5.227373058948503;-0.042037536928006526,0.5749696460464033,5.227738922647654;-0.043021235748566436,0.5849184104565905,5.227972210754983;-0.04419052428761547,0.5948454530207248,5.228266472954926;-0.044958826273312776,0.6048152490916618,5.228379955828973;-0.045822993961598626,0.6147746714647742,5.228631193167901;-0.046754891367716274,0.6247265854685948,5.228932813599949;-0.047894636552134474,0.63466059986709,5.229060637091864;-0.04884932570824535,0.6446137109011261,5.229216037733281;-0.04988251422652984,0.6545592371570649,5.2290780921711315;-0.05059052769850281,0.6645340358485662,5.229032179345817;-0.051586177429378266,0.67448110977525,5.228778404030836;-0.05242241577559798,0.6844403951085288,5.228441742362912;-0.05378160001163322,0.6943200558207158,5.227703553752471;-0.05502749466998638,0.7042265045193707,5.227146758744229;-0.056785307118479504,0.7140288117691183,5.226238536316918;-0.0583411990688901,0.7238826169539853,5.225544473194908;-0.060927259102252426,0.7335031344953776,5.224673878145756;-0.0633658233227806,0.7431838339891952,5.224092963476669;-0.06648900493465536,0.7526740609806317,5.2236671369036864;-0.06982432179597865,0.7620846313926894,5.223104263956854;-0.07328906018651736,0.7714305738040244,5.222298690664633;-0.07688385034556834,0.7807089229832613,5.221303843831929;-0.08063800934661351,0.7898939995466707,5.220062611090184;-0.08455783644831326,0.7989855415838655,5.218655906118023;-0.08877648585549276,0.807920244428459,5.217115100400836;-0.0930265696340726,0.816824122170418,5.21548483998259;-0.09734384124840971,0.8256832187927886,5.213788498966302;-0.10174427245186246,0.8345003797178808,5.212087358629732;-0.10624908378341578,0.843268560735284,5.210406383759854;-0.11085745432444169,0.8519855847358633,5.208740126417806;-0.11552982278269472,0.8606727031285688,5.207096062239788;-0.12027032287157399,0.8693272455618769,5.205475397506598;-0.1250956235780635,0.8779402617280451,5.203884037832207;-0.1299792465709658,0.886525168579396,5.20231891776754;-0.13490818244089225,0.895088585499574,5.20077830690124;-0.13984290959443518,0.9036505753104064,5.199248340104448;-0.1447941002758679,0.9122034888862688,5.19772079953218;-0.1497250646388052,0.9207648154624181,5.196175070672398;-0.15465113613958126,0.9293250836260475,5.194608026149739;-0.15960164181505637,0.9378698457995269,5.193033372868612;-0.1645615643834489,0.9464114489642357,5.191471264200117;-0.16956029632909864,0.9549298981242109,5.189906431031866;-0.17460047806915255,0.9634233681527565,5.18833877835942;-0.1796487208000561,0.9719108089152794,5.186764423052463;-0.18471609210801598,0.9803857739859831,5.185184323347503;-0.1898207765078105,0.9888354038570544,5.1835887193175525;-0.19488727731031497,0.9973001159634236,5.181951887446373;-0.19986229889240523,1.0058075991763622,5.180257222394127;-0.20478728809022895,1.0143414474001184,5.178549031568952;-0.20969358051747958,1.022889907014013,5.176860205690445;-0.21459845093558547,1.0314381038598917,5.175165928007862;-0.21939297739488664,1.0400626574531717,5.173544326531635;-0.2242009323507111,1.048696122242224,5.172012381728792;-0.2290664900000733,1.057280089149014,5.170387001495164;-0.23374003805406673,1.0659396682230922,5.1686066535384985;-0.2383803570038378,1.074590958040272,5.1667033341896875;-0.24295453295598565,1.0832570662899679,5.164709473070315;-0.24757894871779454,1.0918751650050724,5.162625449702248;-0.25232132188228323,1.1004214806224926,5.160511120934961;-0.2570350642358798,1.108974911074004,5.158361827903505;-0.26173878087589775,1.1175376910885901,5.156227853163209;-0.2664927760563679,1.1261023732955393,5.154216448550001;-0.2713054393498384,1.1346483828988556,5.152266066053231;-0.2761746756447137,1.1431597138178,5.150304489163867;-0.28114672211444897,1.1516532418922107,5.148532841695551;-0.28627675533191016,1.1600899252309036,5.146950080364722;-0.29161556849785386,1.1684275507923185,5.145542574067477;-0.2969514366017024,1.1767869520295666,5.144258470281552;-0.3022866902896316,1.1851803151386893,5.143216105756131;-0.30775672244774577,1.1935190268386209,5.142478111599907;-0.3135141761844947,1.201695126827536,5.142533927730713;-0.31971890526319513,1.2094212315242567,5.143878785818111;-0.3259978864547471,1.2169943712967608,5.145673764698838;-0.3323764526460089,1.2244476971166807,5.147613307832106;-0.33883919171886584,1.2318083182845978,5.149626827064341;-0.34540916749042705,1.239099614439964,5.151543182651345;-0.3518388179034648,1.2464379913358103,5.153735856840693;-0.35848099504097863,1.253300851386184,5.156699407886798;-0.3650458258393505,1.2600006378441715,5.160165797652262;-0.3715602914683072,1.266440126701051,5.164177620284342;-0.3780217799207476,1.2726654713017558,5.1685928497893;-0.38400746007968595,1.278640090471404,5.173929099297387;-0.39004791959615814,1.2842920798364112,5.179547628023638;-0.3958963525553164,1.2900165625443885,5.185294464514117;-0.4013494932667412,1.2958059742493357,5.191356309818314;-0.4064830513332981,1.3017212914548408,5.197573672919786;-0.4113093106483351,1.307837807030498,5.203842281875269;-0.4155933315851639,1.3143057438198116,5.2101520329244195;-0.4195315470337314,1.3209863724281652,5.216465483682754;-0.42320864909134176,1.3278637097554544,5.22272496862519;-0.4269877753368159,1.3346423079536778,5.2290312203873555;-0.43048852799554155,1.3416039198873144,5.235298651289079;-0.43364353943884154,1.348734244287472,5.241559991140993;-0.436415006799088,1.3560015716247258,5.247845285250603;-0.4388454702419779,1.3636460684097422,5.253816425540083;-0.4411546971798616,1.3716160952254164,5.259397298545876;-0.4433021977681472,1.379573630630269,5.265059972075564;-0.44366858851874785,1.3877330773199503,5.27082965036262;-0.44559547362998947,1.3960660102977969,5.276011285409089;-0.44330479315770266,1.4048224391218742,5.2802630776456345;-0.4399553580721932,1.413763787306473,5.283235211096496;-0.437673704484202,1.4232901156692856,5.285245963400555;-0.435387060415419,1.432891032506091,5.286856446183899;-0.4331834369177392,1.4425432596334888,5.288263057346089;-0.4310640644904015,1.4522341055218355,5.289526293857023
3D gt;-0.574227850296918,1.5892438228831574,5.345395129259894;-0.573191875518962,1.587766896620154,5.3449767815493;-0.5721669931972728,1.5863066190831805,5.34455979347229;-0.5712280344207902,1.5849805875061866,5.344183858983657;-0.5702521327363342,1.5836079374682004,5.343805571644246;-0.5692656460930319,1.5821916815065873,5.343390466278675;-0.5683130515322965,1.5808203265246226,5.34299552118077;-0.5674044153022105,1.5795221739244298,5.342622479765473;-0.5665313915177888,1.578268168330972,5.342266342312682;-0.5656503277002104,1.5770147038982383,5.341911191438373;-0.5646966851178338,1.5756473186717317,5.341522196825812;-0.5628608351314769,1.5730328476849724,5.340775432025684;-0.5609247349009795,1.5702738485897292,5.339989229314467;-0.5591132791182575,1.5676814934225647,5.339256167804494;-0.5573036300434786,1.5650970248054055,5.338522529714248;-0.5554855263653923,1.5625101735732134,5.337786471647375;-0.5536921678430893,1.5599574113733627,5.337065677530624;-0.5518670886544619,1.557349941926844,5.336330885270062;-0.5500389715082504,1.5547524678847373,5.335597893434413;-0.5482025545905618,1.5521521498736217,5.334846694160911;-0.5463877193226534,1.549528441934025,5.334104650385241;-0.5446658311731674,1.5470205289055319,5.333394835191615;-0.5429575549854951,1.5445384108599496,5.332695559894337;-0.5411668576633228,1.5419664140589098,5.331964421103982;-0.5394148601083193,1.5394489153693705,5.331240205091589;-0.537731418609619,1.5370477133358225,5.330568155176499;-0.5360292240591609,1.5346202150232653,5.329884411082548;-0.5343297830469467,1.53218642021628,5.329199466929717;-0.5325103427662569,1.5295820658066694,5.328459043278416;-0.5306913712445427,1.5269492461260628,5.327722346137554;-0.5288741476395551,1.5243378987031826,5.326977998677423;-0.5271468799815459,1.521834545359892,5.326263940418469;-0.525442274093628,1.5193797212488513,5.325562593516183;-0.5237395315731272,1.5169300155639651,5.324865670091967;-0.5219529129477107,1.5143735113704908,5.3241477263394525;-0.5202248546375947,1.5118889819874486,5.323449590346392;-0.5184707051445455,1.509358805488138,5.322733996727887;-0.5166736018236945,1.506748100280762,5.3219927266064815;-0.5149028485242058,1.5041293658088235,5.321270985547234;-0.5132453565036549,1.5017075976203471,5.320597391296835;-0.5115350335065058,1.4992729209451119,5.319892247704898;-0.5097179450988771,1.496700129340677,5.3191575270821065;-0.5078355077855728,1.4940335715798776,5.318385306302238;-0.506001096388873,1.4914042443668145,5.3176338600270885;-0.504227970572079,1.4888537718828991,5.3169039020538325;-0.5024196942273308,1.486243150598863,5.316162608258864;-0.5005912377974566,1.4835885893877818,5.315405478814069;-0.4987790700127097,1.4809460022870236,5.314639146917007;-0.49697538420733284,1.478315118677476,5.313883046935587;-0.4951788466958439,1.4757401172413547,5.313132179148058;-0.4934130255755256,1.4732124117682963,5.3124145084268894;-0.4914971044203814,1.4704420026891374,5.311616032207712;-0.48962564277648923,1.4677329981186813,5.3108282825806565;-0.4877665939331054,1.4650476733936986,5.310039147320916;-0.4859764214683982,1.4624540001364317,5.3092557762370385;-0.4841711543588077,1.459838472702924,5.308461646641001;-0.4822962719412411,1.457121853996726,5.307661284390617;-0.4804132105883429,1.4543959673713236,5.306838910439435;-0.4785318549661074,1.4516794698378621,5.3059827810736255;-0.4766408342473646,1.4489014416862938,5.3051017488591805;-0.4747233336953555,1.4460697950475354,5.304229907316319;-0.47293949261833645,1.4434381507424747,5.303396886545068;-0.47115344799266146,1.4407496472527002,5.302518762925091;-0.4693293425616097,1.437951915067785,5.301585071956409;-0.46749444299585685,1.4350326529110178,5.300575539252337;-0.4656924895118265,1.43195700970818,5.2994645748699405;-0.4639498400968664,1.4288011869542738,5.29828935174381;-0.4622432837766759,1.4256994507733511,5.297136104752035;-0.4606935990277458,1.422781275132123,5.296020448572494;-0.4592125079211066,1.4198773610732134,5.294888934135437;-0.4578272149703081,1.416911007151884,5.29365401397032;-0.4565899336197797,1.4140750355440026,5.292402978448306;-0.4553421393001781,1.4111306533813477,5.291077384331647;-0.4541164535073673,1.4080728903377757,5.289669278818019;-0.45292163310331446,1.40503109516817,5.2882620759851795;-0.4517322029786951,1.4019148281321807,5.286819356076858;-0.45067359913096705,1.398845712100758,5.285328612327577;-0.44969234657287593,1.3955611890905044,5.283618833654067;-0.4487613287533031,1.392304214926327,5.281911751859329;-0.44795419098349176,1.3888981565587661,5.280118072173176;-0.4472524289523854,1.385431216520422,5.278113592484418;-0.4465707340240478,1.381635626400218,5.275780095661388;-0.44601614234026743,1.3779753916123334,5.273436998703901;-0.4455800569197711,1.3744901553883273,5.271125707570244;-0.44522601183723004,1.3708831535788144,5.268579107565038;-0.444869582344504,1.3674090921738569,5.265964162994833;-0.4445296826082118,1.3641376244040093,5.263387498014113;-0.4441004063101376,1.3607174220365637,5.260630394879509;-0.44355092901342064,1.3570953315286076,5.257499718385583;-0.44286725908167235,1.3533074197208181,5.253971635930677;-0.441954922395594,1.3494773326200598,5.250180653235491;-0.440976313422708,1.345732213637408,5.246339673659381;-0.43974339361751785,1.3419662771785958,5.24221827063841;-0.4383327107149012,1.3382576585657455,5.2379069406285;-0.436868330562816,1.3345470975988047,5.2335264671550075;-0.43526104859744796,1.330858184814453,5.229007013769711;-0.43356376681608316,1.3272822691973516,5.22447989357219;-0.43179304212682385,1.3240637651331282,5.220136120010824;-0.4300205898284911,1.3209199142456052,5.215829567011665;-0.42812569270414463,1.318024147931267,5.211568817419163;-0.4261918759065515,1.3153490596098059,5.207442017443039;-0.424158676259658,1.3129936159919289,5.203556337861453;-0.42206395339965813,1.3107190852445714,5.199705667159137;-0.4198763827155618,1.3084366459566004,5.195771113956676;-0.4175066002116484,1.3063639710370232,5.191946099000819;-0.4150062476887422,1.3043612648459042,5.188173305287082;-0.4121781169666964,1.3022395840813135,5.184152326359469;-0.4091665349848131,1.3001010540232942,5.179989426528707;-0.4061782480127672,1.2981230823292456,5.17607202984305;-0.4031336328843061,1.2962517592486216,5.1724734914443085;-0.39993498330957744,1.2942964019775391,5.169045097351075;-0.39657850916245396,1.2921269311343921,5.165609544866226;-0.3931812920289881,1.289761136447682,5.162382936000824;-0.38969562250025136,1.2870631072100471,5.159372765877667;-0.3859549372055951,1.2839500822179457,5.15645462173574;-0.38214219542110667,1.2806087027157054,5.153758972055772;-0.37814458678750434,1.2770160859051871,5.15122190691443;-0.37408010998894187,1.2732338211957144,5.148845647699693;-0.36988198964736047,1.2692603512932272,5.146565435830285;-0.36544664579279285,1.2649151763916016,5.1445540472759905;-0.3605028246150298,1.2599853800605325,5.142886906315297;-0.3555524954515345,1.2548759985531077,5.1414295977143665;-0.3504994859695435,1.249443235509536,5.14020425078448;-0.3453916121651145,1.2437992937424602,5.139172774034387;-0.34021004536572624,1.2378256761887496,5.138503083229065;-0.3348940922793221,1.2312685872246238,5.1382017358892105;-0.32989611350788794,1.224766000186696,5.138262091580559;-0.32485897535436303,1.2179217628030217,5.138733026672812;-0.319543145572438,1.2104571183148554,5.13960024393306;-0.31433328959521123,1.2029311777002671,5.140614387989045;-0.3092302339217242,1.1951031489652748,5.141948923756095;-0.30393589322707226,1.1866908845340505,5.143556914974662;-0.29858334221559407,1.1779639414618999,5.145462406214547;-0.2933543563730577,1.1693610294566432,5.147488364808701;-0.28807383610220505,1.160462880751666,5.149663394310896;-0.28262413944917564,1.151088851255529,5.151853800296784;-0.2772022247314453,1.1415001164604637,5.154017832699944;-0.27186167251362514,1.131912940305822,5.156149626647726;-0.2662391458399155,1.1217981147766112,5.158196535503164;-0.26080490757437313,1.1118882309408746,5.160073223843294;-0.2556037139331594,1.1020256138969866,5.1618249242446;-0.25040922535167026,1.0922347331327547,5.1634722714143635;-0.2450481783361996,1.0822115819594436,5.164994006914251;-0.23973233733457677,1.0722874802982105,5.166485612729016;-0.23452748410842,1.0626189824272603,5.167860882955438;-0.22939078415141387,1.053254924100988,5.16904673276228;-0.22401261060378128,1.0436405810187845,5.1702847711058215;-0.21887350766799027,1.0344632090400245,5.171464044570922;-0.21391730712441834,1.025784122691435,5.172479717871721;-0.20903540128820083,1.0172764881358425,5.173479649880352;-0.20410472488403317,1.0089854722864486,5.174502381661358;-0.19932020417381732,1.0012029914855958,5.1755614165698764;-0.19474804861405315,0.9939045787138097,5.176581024955301;-0.189982716588413,0.9865188589657053,5.177722536591922;-0.185407713469337,0.9796598239225499,5.178790839475743;-0.1806275369139279,0.9728073402853573,5.1801060361301206;-0.17586137777216299,0.9661540074067958,5.181499732915094;-0.1708001925805036,0.9592525493397431,5.183063330594232;-0.16606161883298096,0.9529138197057387,5.184685094945571;-0.1613998246192933,0.9467037297417136,5.186336624426;-0.15678144208122707,0.9406191184099983,5.188062512005077;-0.15206016576991369,0.9344080334831688,5.18989234161377;-0.14749470348919144,0.9285129524679746,5.1917779353085685;-0.14295710232678585,0.922687427520752,5.193661932945252;-0.1384812767084907,0.9169554986392748,5.195529010099524;-0.1341433543317458,0.9114018301122329,5.197405178350562;-0.12988077388090244,0.9058605461120607,5.199266699061675;-0.12556516066719506,0.9001911134158865,5.201163946263931;-0.12124765255871942,0.8944202936957865,5.203081505607156;-0.11682864705254051,0.888519287109375,5.205034520317526;-0.11254265026485219,0.8826752303628359,5.206945876570308;-0.10841206480475034,0.876916378470028,5.208740261751062;-0.10437075400352477,0.8711769254347859,5.2104632033740765;-0.10059389676767239,0.8655974702274101,5.212054374358233;-0.09688945646846998,0.859958828196806,5.213610110058504;-0.0937152817670037,0.8549191916970645,5.214894466512343;-0.09063898479237276,0.8498147933062385,5.216073057791766;-0.08765290871788474,0.8442758147295782,5.217108592706568;-0.08460649302426505,0.8383242135889392,5.218084383908439;-0.08154031027064604,0.8319724711249858,5.219072919284596;-0.07878426668223212,0.8258223486507641,5.219907963360057;-0.0762226777637706,0.8197586286208208,5.220632066277896;-0.07388007478153005,0.8133295662823846,5.2213546664294075;-0.07161567950248718,0.8066328656813679,5.222092222157647;-0.06937500134636373,0.7995184846765855,5.222843033790587;-0.06724020050553715,0.7918765864652746,5.223565921502955;-0.06529786951401655,0.7843811225891114,5.224229880220749;-0.06340827396336723,0.7766976343042711,5.2248537508459645;-0.061635446029550886,0.7687436202554143,5.225347465234643;-0.059947573479484116,0.7606966384438908,5.225773915907915;-0.058381024276509,0.7524278726016773,5.226145389332489;-0.05688080469299765,0.743956792046042,5.226411913142484;-0.055447268822613895,0.7354038752387552,5.2266309573229615;-0.05405283821330352,0.7266224959878361,5.226790989707498;-0.05270248453757344,0.7173687906826243,5.22690137161928;-0.05139124386450825,0.7079794422598447,5.226980314927943;-0.05012825005194721,0.6983630524803611,5.227049847490648;-0.04908375855754403,0.6891337905210606,5.227068503492019;-0.0481527417828055,0.6802201759113984,5.227093818608454;-0.04723291937743916,0.6713571022258085,5.227091250756208;-0.046325455574428326,0.6625925360286937,5.227071889316334;-0.045315020238651936,0.6530372982025148,5.226939488915836;-0.04428320144905763,0.6439578516343062,5.226720497748431;-0.04319394622129553,0.634503464979284,5.226370580224429;-0.042081302095862,0.6250322225234088,5.225948953291948;-0.0409475927142536,0.6158653427572812,5.225484062643611;-0.039803785085678105,0.6064415395400105,5.225004768203286;-0.03872147360969993,0.5971382248822381,5.224521056455724;-0.0377496698183172,0.5877382232441623,5.22411468629276;-0.03680925181332758,0.5776724457460293,5.223795965755686;-0.03597947235668408,0.568103085349588,5.223482009551104;-0.035208349971210265,0.5582628318562228,5.22323738339368;-0.03445758595887353,0.5484137595681584,5.223018742000355;-0.03373802865954008,0.5382966494840734,5.222811177085427;-0.033050953815965095,0.5285869736390955,5.222618535827188;-0.03236752735165989,0.5185734826256246,5.222473606558407;-0.0317529749730054,0.5081626635158762,5.22234643049801;-0.03123747700803419,0.49807095090080705,5.222258603993584;-0.030772731668808884,0.48783257675170894,5.222191374217762;-0.030341009672950302,0.47775557978012995,5.2221154944475945;-0.029872601417934196,0.4673798358019662,5.222023588685428;-0.029496737346929668,0.45785785091624553,5.222035997727337;-0.029066765294355514,0.447882880715763,5.222045256221994;-0.028618058197638567,0.43800042208503276,5.222134047339944;-0.028150391704895923,0.42812554965299715,5.222256306592155;-0.027701906961553245,0.41849350850722367,5.222409129703746;-0.02727155374779421,0.40883086198918966,5.222566065451678;-0.02684318963920369,0.39899665361292225,5.222711686302634;-0.026408730247441465,0.3895598653905532,5.222827844900243;-0.026024869357838355,0.38046950890036196,5.222909800697775;-0.02567260348796845,0.37122213150473204,5.22299407156776;-0.025342354683315055,0.36223918959673723,5.223111186308019;-0.025021691448548267,0.3532548543144675,5.223240924610812;-0.02477718580470366,0.34473696259891295,5.223394592397353;-0.024599533810335052,0.33616639176537016,5.223553104232339;-0.02443263031454648,0.3274445716072532,5.223692519244025;-0.024365430684650656,0.3190778976328233,5.223758615605972;-0.02436448392447304,0.3102913036346436,5.223806506493512;-0.024412475396605102,0.30138959503173834,5.223849624016706;-0.024513520374017612,0.2923697840746711,5.223894147816826;-0.024691744460779087,0.28345180152444277,5.223955100508298;-0.024919236793237577,0.27430133668114154,5.224009076679454;-0.025223299166735484,0.2654827013015747,5.224056247206296;-0.02559874273047728,0.2571872308955473,5.224113546595854;-0.026028298553298503,0.24900709505642155,5.224186879270216;-0.026486543592284712,0.2404103444043327,5.224228920263402;-0.026970387409715097,0.2319232029353871,5.2242435789669255;-0.02746684270746568,0.2235632025494295,5.224293208290549;-0.027988512691329515,0.21517834091186522,5.224347326334785;-0.028486118295613462,0.2065213265979991,5.224398908054128;-0.028979685944669393,0.19726245795979216,5.224436540659736;-0.02952972067103667,0.1877116187320036,5.224449334761676;-0.03015658860346851,0.17779257420932543,5.2244110845678;-0.030786427469814533,0.1675396678868462,5.2244228696823125;-0.031398173030684984,0.15734076613538403,5.224447307754966;-0.032070056214052095,0.14709485766466923,5.224473084169277;-0.03267587529911715,0.1371112307730843,5.224570825913373;-0.03322896206378936,0.12691931972082923,5.224817875862121;-0.033748438302208396,0.11676578028587732,5.225068955758038;-0.03429780325468849,0.10627914536174606,5.225385052737068;-0.034779177406254934,0.09533523663527824,5.225733200073242;-0.03523498418050654,0.08436817738063195,5.226124064782087;-0.03568440980069777,0.07267396826779143,5.226487141721389;-0.03615460850911982,0.060715359275831916,5.226817174294416;-0.0366187325926388,0.04851890775210717,5.227078615132501;-0.03710066835319295,0.03583637356232195,5.227289691756754;-0.0375830192636041,0.022909329703625508,5.227488873818342;-0.03807796548394595,0.009316011914435547,5.227644308987786;-0.038540863366688,-0.004285246812245419,5.227786438268774;-0.03900121449021732,-0.01799961434217062,5.227896359443664;-0.03942605741585003,-0.03098420722870267,5.228001938595492;-0.039776332771076874,-0.0433972678938333,5.228109720566693;-0.040055987715721136,-0.055337079516228536,5.228260411767398;-0.04030903154260972,-0.06692588468684874,5.228366956262027;-0.040553020694676575,-0.07837730315678264,5.228447432966794;-0.040757487128762634,-0.08915797443074339,5.228500018232008;-0.0409563110295464,-0.09975313618428566,5.228539070465985;-0.04113971022998585,-0.10970790731030353,5.22842044432023;-0.04130759202732759,-0.11933291443305856,5.2282782886168535;-0.04142006322916816,-0.12865522684770472,5.228041794496424;-0.04154302120909971,-0.1381196268235936,5.227777630076689;-0.04167665569922503,-0.14776792979240416,5.227513097538667;-0.04180196619033812,-0.15694459177466,5.227307144613826;-0.0419071060068467,-0.16580134161780863,5.227130659383886;-0.042013615257599765,-0.17411885149338666,5.227014462190516;-0.042068260613609756,-0.18143325802859137,5.226974235534668;-0.04210634103943319,-0.18817796404221473,5.226969120754914;-0.042134249518899346,-0.19403496105530676,5.226971788294175;-0.04215659551059498,-0.19958137259763828,5.226970040657941;-0.04216910384683048,-0.20416798998327815,5.226970337194554;-0.042180850632050446,-0.20905351650013643,5.226974560625413;-0.04219627869830412,-0.21474063721825093,5.226976948962491;-0.042208358904894654,-0.22048934566273407,5.226974769423989;-0.042209328216664926,-0.22595861373228182,5.226962839743669;-0.04220438464950114,-0.23125455805834597,5.226955845720627;-0.042197542358847234,-0.2365759340174058,5.226949843070086;-0.0421901140353259,-0.24184049269732308,5.226939823038437;-0.04218787081101362,-0.24699718957788805,5.226931140506968;-0.04218745094334748,-0.25021631146363066,5.226924803884405;-0.042187873382194374,-0.2533227241117191,5.226948721206266;-0.04220954824071442,-0.2556610016344327,5.226981233774996;-0.04221408826463363,-0.25760029175702265,5.226983535500134;-0.04221039068932627,-0.25906198142556586,5.2269765669878785;-0.04220789757095466,-0.26063603040550937,5.226970729427178;-0.04220639006584478,-0.2623659202092373,5.226965790140143;-0.04220768243658776,-0.26430415433995863,5.226960797590368;-0.042210332926581884,-0.2664817141976586,5.226957111154648
