# Supplementary material for: AI co-pilot bronchoscope robot
Source: Nat Commun. 2024 Jan 4;15:241. doi: 10.1038/s41467-023-44385-7 (PMC10764930; doi:10.1038/s41467-023-44385-7)
Supplement: Supplementary file 9 — Source Data [file 41467_2023_44385_MOESM9_ESM.zip › Supplementary Fig. 6/Real/0-siliconmodel3 Centerline model_17.txt]

Path length,0.4086964526555617,1.47666800904997,2.269595360446107,3.2877772794432767,4.325666151492028,4.869300729120305,5.904660848474833,6.810714037448085,7.908568604477741,9.236388917386854,10.003795097207638,10.864123975698044,11.744261180277277,12.6006655038479,13.490925089315303,15.258296177896302,16.206784888089835,17.18508391950463,18.22556219044441,19.284048584879095,19.284048584879095,20.408963745345517,21.526254392564688,22.703426644684583,23.907950720167047,25.181648069304686,26.46081612147292,26.46081612147292,27.76244680501322,29.070288914688792,30.297950978327016,30.297950978327016,31.487700789047977,32.65243391833581,33.82220975301104,34.969131130206435,36.03821491733334,37.09916879906191,38.099362720126685,39.08646406743814,40.05829892135109,40.99378651040072,41.96444776583744,42.91126341798286,43.9123234597272,44.87422594387274,45.823832111086546,46.71351841338001,47.57589723022691,49.186678210302524,50.000330936094194,50.80559504579472,51.6163366478277,53.20032899540641,54.05657935461554,54.907087702342785,55.79053108527381,56.63997138646818,57.499467700757975,59.15495320370706,59.92749157541867,60.726923022956484,61.544153884013255,63.22678751552859,64.07460865996805,64.9620958155915,65.81743616268821,66.70520075918834,67.68300757146507,68.59871192056055,69.52982838919401,70.48626449053945,71.42078014293072,73.29263849450429,74.25401373840843,75.24863320115807,76.23219593593042,77.21827712622718,78.20805534529869,79.1560958059254,80.09986195533794,81.04420647509902,81.98775121188122,82.95275632591087,83.877251312837,84.8294571878176,85.77519186697717,86.6399942133239,87.54245750418043,89.35360899986115,90.22756428617465,91.13241458902553,92.02118390483706,92.91894572123066,93.77988631415252,94.64657959246588,95.49012909968843,97.24183949890447,98.15386523797591,99.07488034165351,99.9395608992878,100.78471831405567,101.63015838490995,103.22737028673849,104.03099899211064,104.8029067483832,106.31201926000182,107.06051061454458,107.77974998069809,109.1315434721694,110.41635169190782,111.07122615018903,112.34266976629601,113.46111152656415,114.72233430963095,115.38112641624569,116.79040054513341,117.49802443464394,118.24452468585389,119.67809763153143,120.38422700582774,121.80811011117143,122.5521828967699,123.30573858299982,124.83053714032376,125.5864832998348,126.3686279402179,127.1772236447273,128.76192928488175,129.51108821834836,130.319184696873,131.98272296086736,132.85562099512822,133.76838874416046,134.72597514087107,135.70098861772664,136.7131119077019,137.78245899913705,138.83398344960594,139.8794754881042,140.99655530316394,142.09360074445473,142.09360074445473,143.17894417568115,144.26391256575425,145.33620664917748,146.43223429480764,147.5385169000116,148.62649439768958,149.69396976698718,150.71598419793077,151.6934264630458,152.68810712203666,153.65536563213834,154.55988894536165,155.45432377233053,156.34649570957592,157.2190705259231,158.8085266577545,159.63281270398463,160.3825914490169,161.85437218180206,162.56799152306814,163.9009432064126,165.10326121026742,166.23628442421673,167.79428083568575,168.76508367201612,169.69988016407643,170.72461039367332,171.6918635354419,173.13718176509758,174.1226437623372,175.18145525703127,175.74080872390826,176.88504985751038,178.0481246981347,179.13051945304846,180.16325793405628,181.09336761008956,182.32062516314846,183.49138699625226,184.5550199912602,185.56824566386243,186.6208448404196
Error,5.863050886078304,5.620692411021606,5.275653012236184,4.900832676258649,4.5607809105707675,4.2594721873841115,3.935995984059807,3.645627878829166,3.3573769904509407,3.1172843183743852,2.8542283230725154,2.635351784977758,2.4400869515992576,2.2479951221815115,2.0645539118222715,1.8765115338631586,1.7131825025902454,1.5684530258063232,1.4704251194665474,1.4120818870824299,1.3902709568277236,1.2985336234116096,1.2247390873475754,1.1623790355978314,1.127438771116544,1.1435125620838138,1.2278452603058896,1.095390909001775,1.0012484010013039,0.9967910406745717,1.0423566012798415,1.0476581796876905,0.9345769191320255,0.8559322345445571,0.8117544946576704,0.8075809620672832,0.8201776234200249,0.8323749751944212,0.8245937265144591,0.8119795102395265,0.7933408860635257,0.7491454788922555,0.6978354655928081,0.6284107867928377,0.5660220172881095,0.49254117048190194,0.4333928869649409,0.4014238464461836,0.4354361716224391,0.49109781912055356,0.38710170206769856,0.3752281036494257,0.4656386954261824,0.5973212894898801,0.552014111061281,0.5384706032020669,0.5527982716020434,0.5941085867715457,0.661825652216731,0.6455325204305195,0.5693166357632575,0.579050258776525,0.6403661545980948,0.6621240442226635,0.589230098716768,0.534214102308214,0.49390752942639865,0.49767311624702426,0.5095205863777177,0.544647019878308,0.5861681596690621,0.6116680772575408,0.6594370784433159,0.6691106718797809,0.6577377623172865,0.6670652310342825,0.6805787350640158,0.6863565159378447,0.694193329522632,0.6769807835050338,0.6582897322606146,0.645689035723829,0.6420287781486376,0.6510777027781286,0.6613693423155884,0.6776287476352968,0.6861347604591924,0.6852530392707075,0.7019013811818898,0.7061184328562063,0.6173649392647629,0.5608441327907766,0.5020172732943718,0.45819571196874226,0.45369800223993884,0.4813639601202342,0.5749195303026073,0.537049055248746,0.5216842233952026,0.5169011361288333,0.5898384954817212,0.6643911020323549,0.8443905595090595,0.9869165999605097,1.0941995466344687,1.2419172789129966,1.4122618747923736,1.5096189556560355,1.6507564881828978,1.7509725619853256,1.8280685946020874,1.8606189943650973,1.8300040336539425,1.757539262169399,1.6654423952911395,1.552324393744889,1.4204478099257425,1.2756035545536972,1.1951960995874276,1.0219088830624854,0.9253523692962519,0.82720261980678,0.7114866875212498,0.7049795791120702,0.6930630643951412,0.6287195835836903,0.6650029083756916,0.7553161614839303,0.6908004294909659,0.6537672044165396,0.6768838634020441,0.6991469966632149,0.5914331992433992,0.505674285852643,0.4418848325478376,0.37968134651359925,0.3387145960710963,0.3376011213611669,0.34585181893343736,0.3763585948216798,0.48486566606863823,0.5843646520063097,0.5860430602196831,0.5436167117866214,0.5127243761275835,0.5008520260038148,0.48341412014691204,0.4636796847866632,0.4495195417880128,0.4193045624318323,0.3516406060078982,0.25540775957899386,0.15163121190151277,0.123408986883956,0.31755486115509834,0.5078533080845721,0.6465789298040926,0.9019700366344504,1.073346027597125,1.1300385058549312,1.3001708469526327,1.3683857024337507,1.518771500893745,1.6099269647847156,1.704186697984716,1.810291027014949,1.8150990477925173,1.6805698781927372,1.5162201967726525,1.3613633012888526,1.2354668707280987,1.1110628873601929,1.0224853611974787,0.9785583669881274,0.9271504001921785,0.8742203725726032,0.8616020380356582,0.8837778309633426,0.9580453457477532,0.9673313426359272,0.9729716451052344,1.0661628410751804,1.1578831334295778,1.2392668280345682,1.3142138926524627
3D pred;0.01613750460204181,-0.2631903747263227,5.232741764877125;0.01372138252654605,-0.25348724512207016,5.232633922402279;0.010271704386143752,-0.24410234859336083,5.232480828074984;0.006509508691284457,-0.2348381884408422,5.232335156450884;0.003055489464581045,-0.2254536449397328,5.232325437533855;-3.936797108943695e-05,-0.21594464025571292,5.232351655317192;-0.0032352375831716206,-0.20646908181157805,5.232366132691067;-0.006171498847310859,-0.19690990641375863,5.232342991765429;-0.008989189167594914,-0.18731510476610735,5.232363056690189;-0.011479403787308553,-0.17763076628838698,5.232474499037207;-0.013973095587444985,-0.16794784153390233,5.232624397018917;-0.01610166127381442,-0.15817852309118735,5.2327965169876585;-0.017998112093604884,-0.14836002595016878,5.2328207694087014;-0.019942040937869995,-0.13855129271693908,5.232920233008923;-0.021819825522151857,-0.1287294640500717,5.232995110867706;-0.023562029841125744,-0.11888279295819332,5.233083386115172;-0.024997361647377613,-0.10898635215036676,5.233100177277938;-0.02629896875632933,-0.0990714412990334,5.233119196847819;-0.027298122258042082,-0.0891214949385111,5.2331030815524775;-0.02797708121044806,-0.07914457793482876,5.233114991320821;-0.0284838051663166,-0.06915749220585055,5.233151726516325;-0.028845620353164424,-0.05916407312119028,5.233177509629291;-0.029126332718765243,-0.04916801885918075,5.233187497560003;-0.02931484819530631,-0.03916994750231823,5.233242552606909;-0.029414521635319477,-0.029170537584431167,5.233285755609325;-0.029522109102771237,-0.019171223956731428,5.2332393669065445;-0.02957299354098286,-0.009171432036976365,5.233199714220012;-0.02956592072260814,0.0008273078513692435,5.2330411247485875;-0.0295315332132722,0.010826543806451849,5.2329223905337;-0.02949131041512037,0.02082553468456609,5.232786142429504;-0.029503080985581395,0.030824559971354325,5.232647021015478;-0.029578110252322508,0.04082308117233731,5.232492281225424;-0.02965688569895271,0.050821475057278576,5.232331302498328;-0.029741347546276557,0.060819780940880364,5.232167761511782;-0.0297873607883731,0.07081821532565583,5.231996902988754;-0.029789013200560363,0.08081679526809361,5.231828390662158;-0.029668857416787132,0.0908148176613694,5.231669926750866;-0.029486013195677414,0.10081154309341557,5.231490905447419;-0.029274328113588353,0.11080755259590223,5.231303866809118;-0.02902456546409924,0.12080305486182873,5.231137875632309;-0.028778422115636713,0.1307986041760211,5.230969330802794;-0.02853895177426195,0.14079296884244008,5.230734109906108;-0.028394116394606195,0.15078597540846686,5.2303893745233205;-0.028317690201133387,0.16077762489297157,5.229988002357185;-0.028214209114022053,0.17076563969942818,5.229509617689147;-0.028251850604016047,0.18075538885044903,5.229058513468474;-0.028273946061790765,0.19074596232233118,5.228624977433443;-0.028305070792258854,0.2007379517063399,5.228226004500764;-0.028424009171702177,0.21073192060562954,5.2278997541338255;-0.028550936117047045,0.22072666423710294,5.227601443403768;-0.028667204848490935,0.23072334435891434,5.227371512709277;-0.02879200179029827,0.24072116792280887,5.2272043310459555;-0.028930034407509478,0.25071944043140754,5.227079856790039;-0.0290285464151352,0.2607178430518301,5.226930724552473;-0.029155990341152273,0.27071538845885224,5.2267494957461205;-0.029267538775641606,0.28071256242381776,5.226539567994314;-0.029348953169319535,0.2907090215380855,5.226286236446188;-0.02941134212088858,0.30070487262784595,5.226005045034412;-0.029519674107559957,0.3107005843399663,5.225732994397869;-0.029636896840056843,0.32069702520985227,5.225493351401186;-0.02977591898357413,0.33069439451434257,5.225310923790209;-0.029973464524223226,0.3406914494651474,5.225169969648876;-0.030159103475742483,0.35068918261657783,5.225065710296934;-0.030383666430571235,0.3606864636462904,5.225002913065569;-0.03070069585230605,0.3706813688562272,5.2249660052055225;-0.030888647021818372,0.38067847801632476,5.224816062553244;-0.031028554416870083,0.3906770187686317,5.224718038345688;-0.03126280945849817,0.4006742643379482,5.224703699508469;-0.031641827610483717,0.41066658849105936,5.224802710920019;-0.03197066391352893,0.4206610812804325,5.224847214503788;-0.03236748515307437,0.4306528474307492,5.224931725457102;-0.03271152029186361,0.4406468989004727,5.224955705527905;-0.03308809957786963,0.4506394739642395,5.22503714038738;-0.03365350686246667,0.46062302277586753,5.225132365007963;-0.03418812909513413,0.470608368174446,5.22521636702833;-0.034707964293182327,0.4805928164321459,5.22541777297706;-0.03541263972440152,0.49056697791140363,5.2255575417944975;-0.036013413216321274,0.5005471383534225,5.225745873318593;-0.03668758334023813,0.5105230987745827,5.225906211459606;-0.03735016462605443,0.5204988859366104,5.226117532394701;-0.03813808850534054,0.5304672630208022,5.226220654981032;-0.03898496225425208,0.540431191400084,5.226274840827391;-0.03982977893606903,0.5503943087518977,5.226425098632887;-0.04071671685543128,0.5603512294636396,5.226695415238521;-0.04161385483576271,0.5703044293963307,5.227054517653053;-0.04256918157350467,0.5802482914296931,5.227509444774258;-0.043602754438747296,0.5901911327973383,5.227777087577409;-0.04439997426015836,0.6001579620125901,5.227940660039495;-0.04531792460920903,0.6101116160764096,5.228227257203624;-0.04629836266260897,0.6200576802623993,5.228565707246642;-0.04739764858204589,0.6299932195041844,5.228842529287445;-0.04851462101558147,0.6399293774373844,5.229001079308661;-0.049512514937108607,0.6498794161006035,5.2290317113478455;-0.050384414375527535,0.6598411422227091,5.228970034468516;-0.05130080112731375,0.6697969197618925,5.228763324741022;-0.0521431105894462,0.6797581052021765,5.2285077872794306;-0.05326984796028563,0.6896770053341634,5.227919669035518;-0.05445429154133924,0.6995870118490365,5.227296079203597;-0.0560730459097337,0.7094161281495063,5.226419662038862;-0.057618437905683,0.7192691353542654,5.225691642395019;-0.059916198531151106,0.7289683227330496,5.224887863632373;-0.062029371968797216,0.7387287893324247,5.224370379540917;-0.06510517236120177,0.7482263075874316,5.223790208064632;-0.06827607691489354,0.7576933841687581,5.223224677062231;-0.07170187987448966,0.7670625720390704,5.2225302760737415;-0.07523096921180746,0.7763728542439984,5.2216006666321855;-0.07888555998177345,0.7856131244136401,5.220477557778997;-0.08271915062907169,0.794750557069218,5.219131858253203;-0.08679402308277254,0.8037580820653787,5.217628559237832;-0.09120866069699017,0.8125811069000308,5.215996012913147;-0.09557974626581023,0.8214214435640814,5.214340096666382;-0.09993455517234527,0.8302636126617566,5.212651403374017;-0.10438978974274636,0.8390585674163923,5.210978186177532;-0.10895263713399338,0.8478008919101476,5.209319214770281;-0.11359943180323848,0.8565028600222052,5.2076812128537355;-0.118310959913604,0.865174095030698,5.206065296304923;-0.12308911242010541,0.873813994294134,5.204477404828061;-0.12793321964146023,0.8824217345805829,5.202914896463583;-0.13284786828631226,0.8909950165643719,5.201383536047452;-0.13779904474554935,0.8995491099963318,5.199862570161313;-0.1427695225032684,0.9080940756230148,5.1983532944082365;-0.1477244524024695,0.9166469964637711,5.196837967781479;-0.15268281278269624,0.9251924869295463,5.195292246254443;-0.15766348163807908,0.933719699994195,5.193717579590319;-0.16263528589054052,0.9422535529449055,5.192150889994115;-0.16763390973524722,0.9507722627618613,5.190587130833109;-0.17266764903909665,0.9592714049765446,5.189029552509084;-0.17771669097968687,0.9677602329766765,5.187465271630745;-0.1827664444897898,0.9762482512354873,5.185898895071518;-0.18784666032145084,0.9847166076647459,5.184324618573956;-0.19294091323525764,0.9931725520475161,5.182729127475369;-0.19795028669719836,1.0016688164007053,5.181079985407647;-0.20283305687495876,1.0102298359481598,5.179386616074254;-0.2077509882855164,1.0187771382915851,5.1777260218158245;-0.21254898218459012,1.0273883962933754,5.176045102373658;-0.21738376088626654,1.0359783397191646,5.174360529179179;-0.22218627608830344,1.0445918798489997,5.172704396887988;-0.22686358311218016,1.0532462832800533,5.1709088189150325;-0.23156599435204506,1.0618698819467667,5.169032419552782;-0.23619050818780668,1.0705244928329432,5.167105872851629;-0.24074489891412917,1.0791996019579635,5.165105871156385;-0.24536045084815228,1.087837709566433,5.163086025298693;-0.2500746156099353,1.09639843338541,5.16096690796028;-0.254770000595094,1.1049709416134308,5.158853743858355;-0.2594675587007618,1.1135414674212925,5.1567373707294735;-0.264140017614676,1.1221411556304277,5.154684691893551;-0.26887980133080697,1.1307136727895661,5.152673125369526;-0.27368953842446975,1.1392572074130387,5.150704764318457;-0.27862588840661384,1.1477467853723267,5.1488180966405235;-0.28372021613100473,1.1561923629010304,5.147168840673987;-0.2889892402627073,1.1645797485329914,5.145794378248051;-0.29436596718789065,1.1729299395754758,5.144625995979261;-0.2998214472854653,1.1812772961455855,5.143878082082871;-0.30552700222485774,1.189487172703144,5.143666966609195;-0.31144703636955545,1.1975234985715346,5.14427578699539;-0.3174417966695816,1.2055207115970175,5.144603556381209;-0.3233894112214176,1.2135596119880785,5.144559265915111;-0.329691886415776,1.2211924449977132,5.145980063814719;-0.33609362147399485,1.228713668746819,5.147544986036511;-0.34243400061692514,1.2363769155039912,5.148581442240403;-0.34898106817781044,1.2435713849484458,5.150899958094567;-0.3553924753100522,1.2507583634072905,5.153590905737451;-0.3618571132051498,1.257602649806987,5.156961988733196;-0.36843421121014475,1.2640255892308256,5.160897421490897;-0.374802002785901,1.2699983932923202,5.16577357182602;-0.380998833210191,1.2756286135109416,5.171241653114957;-0.3871329264748936,1.2812273187992111,5.1768118774295635;-0.3932155331751156,1.2868489610045655,5.182415361581891;-0.39893283355985737,1.2925936407026306,5.188272932023403;-0.40426008734328694,1.298419035208085,5.194411754873328;-0.4092241264504308,1.3043650646621046,5.200736551271211;-0.4139082768890334,1.3105878822149661,5.207008335417077;-0.4181311566352864,1.3171322826160414,5.213280345464828;-0.42195122284239767,1.323808726908546,5.219670352177061;-0.4257743506980726,1.3304131547518063,5.226132954304867;-0.4291825565288875,1.33728033151291,5.232553703197835;-0.4321912356707789,1.3443631378797032,5.238939758615044;-0.43465469602255524,1.3517011156687964,5.2452710653571;-0.4365417093337948,1.3596730437043139,5.251005831626072;-0.4388229586630882,1.367727876420601,5.256475344530365;-0.44040509970055963,1.375917584628343,5.261991276836838;-0.4404945905077391,1.3844474872681243,5.267209777804672;-0.4398980842197578,1.3932540136464915,5.271909700505687;-0.4383928639326101,1.4022765532105408,5.275950503854321;-0.4357426354487184,1.411429610530801,5.278983296408255
3D gt;-0.4095151946970108,1.5647036240702927,5.300384358293682;-0.4097696773481179,1.5630651506576327,5.300328573974806;-0.4100128276580914,1.5614032411414767,5.300258869332764;-0.4102352069122623,1.559875563211745,5.300182206431254;-0.4104329610662199,1.5585273006525449,5.300113466449976;-0.4106527269750867,1.5569301176231718,5.300039208515995;-0.41084842152868456,1.5554441532944188,5.299963365496209;-0.4110803134938612,1.5538235735652421,5.299907314631462;-0.41133660730689464,1.5521534717301504,5.299851978129322;-0.41159478608881267,1.5504762230210116,5.299802151676107;-0.4118486521300242,1.5488269527448146,5.2997455238669815;-0.41229483252502847,1.5457130862406205,5.299606588832456;-0.41277758535391557,1.5424776483400904,5.2994733513983014;-0.41325020766338516,1.5394211078476825,5.299365188441293;-0.41373081438469167,1.5361565685850203,5.299269066206935;-0.4142405319406529,1.5328174509375987,5.2991582892382585;-0.41474995250252367,1.5294357437236543,5.299032439861233;-0.4152635653075145,1.525990803471318,5.298897531474078;-0.4157603032468546,1.5226149795737733,5.298760421479992;-0.41626884980635215,1.519238833263667,5.298638950042853;-0.4167655302426631,1.515945569510412,5.298524859325654;-0.41729264401907884,1.5125764532378227,5.298376435703702;-0.41782842046564284,1.5092623386832602,5.298231434106024;-0.4183683095668703,1.5059629855428882,5.298097338509479;-0.4189237828752409,1.502573712846647,5.297956568711535;-0.41951325566198694,1.4992180455268835,5.297831298401059;-0.4201495982468731,1.4957413003324258,5.297705500994468;-0.42081458874583655,1.4922867652045357,5.2975505471663045;-0.4215020702310685,1.4888600172049269,5.297388977131058;-0.4221994802879565,1.4855246242947049,5.297218653890822;-0.42288189225887207,1.4823141359014542,5.297061783536917;-0.42363641367697147,1.4789576888935334,5.296896853636411;-0.4243666022714942,1.4757564153703375,5.296737339145006;-0.4251611301023952,1.472452014730434,5.296564501772024;-0.42594910444394507,1.469400757529519,5.29639147623942;-0.42676868651290534,1.4664137243405737,5.296204230311744;-0.42769807815551764,1.4633791029959013,5.296022897277217;-0.4289033265483099,1.4600754874386772,5.29580821229633;-0.43019484883446496,1.456640101012156,5.2955607087331185;-0.4315086333278053,1.4531955926811655,5.295263621310995;-0.43284163527055225,1.449645494377573,5.294921261739249;-0.43413352238690417,1.4462101991184633,5.294590807179409;-0.435423281441634,1.442759971952599,5.294235779341625;-0.43671226469996816,1.4392015771833735,5.293820297446716;-0.4379660930954648,1.435523928529887,5.293312826217625;-0.4391210293240017,1.431948481370303,5.292734353110445;-0.44022287661619863,1.428537303706211,5.292153003490332;-0.44123977231497713,1.425340077718099,5.291576098201251;-0.4421760938817805,1.422257846665302,5.290984739091661;-0.4430553189865266,1.4191636188648367,5.290351376822501;-0.44389511485372724,1.4158408935752382,5.289560251091466;-0.4446370193982365,1.412658649791371,5.288697183756716;-0.445317987750275,1.4093489437167492,5.287741108319574;-0.4458878429168804,1.4060250599922155,5.2866933646892456;-0.4464340495934791,1.4026843915226483,5.285620788156786;-0.44687110607391256,1.3994458594274042,5.284534489525688;-0.4471676957229974,1.3962870734629007,5.283382261873496;-0.4471177601284452,1.3931468471180313,5.281981497353576;-0.4469520781481708,1.3901564557624586,5.280553521413194;-0.4467505799816916,1.387120410572399,5.279022990136838;-0.446485634017071,1.3840729931918057,5.277376742321234;-0.446216563170205,1.3808549798008567,5.275457398026079;-0.44587329903676454,1.3774914146705912,5.273302401584408;-0.44551239449086805,1.3742812058676774,5.271188410627321;-0.44518816076464923,1.3711490736938885,5.268994919642054;-0.44491748334582804,1.367987458919435,5.266610462760283;-0.4445958206292354,1.3647462793986,5.264071572592766;-0.4442502632783317,1.3614851721304428,5.261489923316622;-0.4438013463774915,1.3580788429851078,5.2586707654689695;-0.4432338646397446,1.3544701996620252,5.25547019716706;-0.4425391226424914,1.3508990026660235,5.252030810112101;-0.4416288474111846,1.3472042449540158,5.248311738248625;-0.4406818911876743,1.3436173491301358,5.244546059473595;-0.4394691714212951,1.3400264607696017,5.240508417293278;-0.4380714483999644,1.3363573823665529,5.236221989079355;-0.43662803774490105,1.3327463831532282,5.2318947284518655;-0.43503961489256787,1.3291913916591043,5.227456410828664;-0.43340334740070385,1.3260242083514178,5.223218105206987;-0.43166440964387326,1.3228764650492555,5.218933780560991;-0.4298520406665224,1.3200163207134414,5.214767746626729;-0.4280247007748896,1.3172978105898256,5.210703910673507;-0.4260634881093446,1.3148016078448053,5.206754978192775;-0.4240836085630989,1.3125693070639661,5.203010504147821;-0.42205978809061284,1.3103388505158597,5.199238905046123;-0.41990306825348817,1.3082048295403168,5.195529854013463;-0.4175621201293637,1.3061981445723512,5.1918059567602395;-0.415180433478821,1.3042654340853195,5.1881635410841875;-0.4126625577432138,1.3023057056516911,5.184430608253287;-0.4098552618058844,1.300356889487116,5.180581619916139;-0.4069366459252457,1.2985041718145818,5.17683191029873;-0.40414132536942704,1.296819707003507,5.1734266472007295;-0.40125071703464493,1.295155020806926,5.170213857475756;-0.39814385992107965,1.2932517911737615,5.166954786783918;-0.39504523285631377,1.2912086254980428,5.163880234856397;-0.3918512763334846,1.2889536787347762,5.160944018365557;-0.3884139360305837,1.2862772242613514,5.158016347634672;-0.3848234958969784,1.283246620036938,5.155271265137476;-0.3811157528719918,1.27997115643177,5.152653721539663;-0.3772658670020826,1.276494593418006,5.15021227409061;-0.37322601829554497,1.2727331025865347,5.147846169643531;-0.36916777503530585,1.26891384165857,5.145575758542275;-0.36483639388935335,1.264637355586094,5.143687747281007;-0.36006704089938596,1.25984582951093,5.142047885570462;-0.35518962497903844,1.2548602528427586,5.1405378870113125;-0.3502250175219193,1.2495449623595987,5.1393228489156515;-0.3453276110177089,1.2441450457588996,5.138435304582319;-0.34039637734512684,1.2385477462537362,5.137680328181295;-0.33519211328551424,1.2321608290624138,5.137420187853804;-0.33033363852195863,1.2257950784702494,5.137574085055779;-0.3256549556712911,1.219469885084364,5.138100281317226;-0.320566169417667,1.2124219278919977,5.138854757885339;-0.31555203582301283,1.2051179274356725,5.139906954725182;-0.31066447727126306,1.1977405261929188,5.141205834348596;-0.3058592119377469,1.190232662753224,5.142741299770496;-0.3008737381508053,1.182142314718227,5.144544137070075;-0.295798542536469,1.1738242765612874,5.146542033972562;-0.29086675889243185,1.1656336843830968,5.148574531948525;-0.28579758213184503,1.1570214242774628,5.150715506621081;-0.28061642715826585,1.1479343595151548,5.152844180750927;-0.27539293014963073,1.1386306656474614,5.1549715883194;-0.270116422874759,1.1291369192849101,5.157072390842117;-0.2649390066512908,1.1196634945211181,5.158963486950807;-0.2600099910421404,1.110294369206284,5.1606681147970335;-0.25502767760986433,1.1008009881812717,5.162331818593471;-0.24999650004415805,1.0913078179664484,5.163869351664777;-0.2448800055474946,1.081718709027326,5.165359769003961;-0.23966183416128958,1.0719498149858986,5.166817893797299;-0.234725888737123,1.0628076256003847,5.167985016869375;-0.22971090825077659,1.0536374642728557,5.169137613477931;-0.22455719395839804,1.0443400575400204,5.1702985515610544;-0.21964962109973532,1.035550191551748,5.171344180537394;-0.21487856245201442,1.02710115422464,5.172301204899747;-0.21012435029090848,1.0188444749337655,5.173261353081726;-0.20554575572672107,1.0110028010923855,5.174188240102646;-0.20104328246389574,1.0035815149557714,5.175108753230034;-0.196654151932559,0.996507461868954,5.176051364121614;-0.19227362516191268,0.9895772753628815,5.177032998207041;-0.18784166712873307,0.9828963578220972,5.178045460880807;-0.18363963659684662,0.9767788777206883,5.179066875281158;-0.17912889307998245,0.9704414925494982,5.180329408992421;-0.17451458565554634,0.9640917991227174,5.181691246610699;-0.1697776519842822,0.9577250873039066,5.1832433875016495;-0.16517447087419554,0.9516123950971098,5.184862257941403;-0.16071295128125532,0.9457251796272867,5.186468805961737;-0.15618731807458278,0.9397767769913077,5.188179358854839;-0.15170683917935043,0.933924870282311,5.18995248510701;-0.14722969860661309,0.9281563571454698,5.191813690551603;-0.14279093610236937,0.9224776681842227,5.193661475749931;-0.13846675602113356,0.9169686816693957,5.195500924964544;-0.1342915979411064,0.9116563401398835,5.197322388318252;-0.13012382791178795,0.906258810293795,5.199154936780833;-0.12594690857511576,0.9007943304042623,5.2009951862052635;-0.12176369172073775,0.8952168828277076,5.20285535355128;-0.11744433377487493,0.8894388927369808,5.204774790956518;-0.11337439440235948,0.8839527252017447,5.206621603394198;-0.1093848738871038,0.8784370234068799,5.20837109430872;-0.10542328793272027,0.8728420174595483,5.2100755305723725;-0.101792350248857,0.8675673803079009,5.211623173434325;-0.09818493067776718,0.8621732401992335,5.213144862958478;-0.09505640984785681,0.8572779705291647,5.214415711004725;-0.09207838710389961,0.8524953139976221,5.215604235157821;-0.0893889573704113,0.8478928855998749,5.216619225681831;-0.08651792895673505,0.8425803907888909,5.217609608942411;-0.08353852921945079,0.8367746707518096,5.218564673173306;-0.08078426075463345,0.8308920487297907,5.219398231198089;-0.07814572156238236,0.8249709802492703,5.220169321089079;-0.0757256863229604,0.8191710193133117,5.220837608745201;-0.07343408983965916,0.8130824519712918,5.221507609039846;-0.07118016749520092,0.8065171994039106,5.222221432361539;-0.06897917115086256,0.7997080654568143,5.222943814923065;-0.06697739868693882,0.7925270637229638,5.223614673986981;-0.06509251112970037,0.7851897345391992,5.224253500495295;-0.0633418888628282,0.7779317486053365,5.2248341584896005;-0.061670341395368464,0.7704125681661997,5.225336167460741;-0.06006283169081718,0.7625494220104282,5.225746965090434;-0.05861044622511173,0.7548104340139061,5.226106741873101;-0.057207652307921394,0.7468502588625309,5.226442604832376;-0.05580249833017087,0.7385167557173707,5.226677464298928;-0.05448644149584401,0.7301701361916282,5.22685365304722;-0.05319756676612879,0.7216207752677326,5.22697397095587;-0.05191425968260075,0.7125008340764929,5.227055688260781;-0.05073503011404865,0.7034573969857056,5.227124667116287;-0.04977080890787169,0.6947254311532685,5.227155891450567;-0.048879720451855894,0.6860390469971731,5.227181234048272;-0.048028553705424165,0.6776466090269763,5.227172447711933;-0.04712612867234932,0.6690267917170668,5.227162324924662;-0.046226168445063755,0.6604645621431395,5.227149411105147;-0.04523224561262612,0.6515433227333556,5.227003696679267;-0.04419604249353761,0.6427195858361342,5.22676071532728;-0.04312996463542835,0.633740488957877,5.2264220350824235;-0.042036682007288696,0.6250789554673012,5.226019102167201;-0.04091254811897021,0.6161960007510202,5.225555431693492;-0.039807277262411546,0.6071306892934473,5.225062862123304;-0.038764729658361245,0.5981794321978534,5.224581104885448;-0.03780820550300458,0.5895952224474564,5.224151320839569;-0.036903777685229636,0.5801880721660577,5.223792235554267;-0.03606737934619892,0.570708132400256,5.223474772658813;-0.03531503894553843,0.5614966915464563,5.223245776144342;-0.03458190623959308,0.5518768040371265,5.223036568702672;-0.033907284927287895,0.5424674501772282,5.2228452233208555;-0.03324769462278797,0.5330491002850262,5.222649562546701;-0.032594065823940324,0.5236359838877465,5.222461244830379;-0.031999457678409546,0.5141753244367916,5.22231829237376;-0.03148130260533356,0.504291777376374,5.222203814779467;-0.031006333444656354,0.494442851403747,5.222110686546222;-0.030599820985135816,0.48461591113055186,5.22203613582123;-0.030173650771279138,0.47467910940639096,5.221964455896756;-0.029793327440717814,0.46507288418394144,5.221959250228573;-0.029424868241705083,0.4557512605390966,5.221987613629812;-0.029041403298426156,0.4463697157130899,5.222057351847691;-0.028642792801262956,0.4370336529574409,5.222162196258905;-0.02819616656431847,0.42748079915159076,5.222305412054865;-0.027752295343161433,0.41818142997536184,5.222455408985768;-0.027343051476912062,0.4090348005005807,5.222607508309363;-0.026908234597055197,0.3992674097356571,5.222747608772433;-0.02647313849291817,0.39040081097060175,5.222829557534421;-0.026053531562037734,0.38185782484253644,5.222874601694872;-0.025668655395106432,0.37299163134411123,5.222950945157395;-0.025350977545234087,0.3645199425051911,5.223049119981452;-0.025032851753010087,0.35583858161502413,5.223176120536495;-0.024766316515829424,0.34770611121116657,5.2233261658190075;-0.02455798138111127,0.33953782148393313,5.22347538857187;-0.024416674656498712,0.3315455587271488,5.223588668611315;-0.02427785152859158,0.32382235873829235,5.223708933518791;-0.024212298048465745,0.31566645947851313,5.223755057370221;-0.02420849791600648,0.3072679389767374,5.223781156119274;-0.024272991599458643,0.29867331383766155,5.223821785066265;-0.024394553817081138,0.29018007030872384,5.223891924318641;-0.024584850574583324,0.28134793442427514,5.2239581357011895;-0.024847095130268577,0.272847255812751,5.224036467635672;-0.025176629682181262,0.2642912599614976,5.224089474588131;-0.025595727006192965,0.25647180400874087,5.2241522298774346;-0.02602006043408455,0.24847435484671038,5.224220909141131;-0.02646152214249377,0.24037920848448274,5.224283450813809;-0.026958847352551295,0.23234195247322625,5.224298013854108;-0.02744769153008959,0.22422019038376986,5.224330994927121;-0.027937406330799018,0.2161645257400744,5.224369394218882;-0.028403621039005244,0.20814093588177202,5.224400204385572;-0.028865299321585637,0.19952960279413345,5.224439165799305;-0.029377994560232074,0.1906475253667093,5.224435189070525;-0.029936435331800577,0.1811679076297516,5.224448558694986;-0.03052665399421346,0.1715671025799581,5.22440585943344;-0.031130867887426313,0.16157477264211634,5.224425574967355;-0.03176155039758394,0.15212764467133416,5.224426342951328;-0.03236657504481499,0.14244025518436626,5.224508546264084;-0.03291064634868995,0.13310166862195588,5.224600689409558;-0.033421230817483334,0.12339932099295789,5.224824413155064;-0.03392613444545052,0.11354427762725942,5.225069565297779;-0.03442660855444192,0.10355974447887761,5.2253816733697445;-0.034888267950979546,0.0929656578739886,5.225720071840767;-0.03532175610643444,0.08229161354789032,5.226133448343887;-0.03575900797410444,0.0708365495184857,5.2264983913986764;-0.036228003991974726,0.05915312812826051,5.226837887632326;-0.036673475315675184,0.04751765073228768,5.227116360815286;-0.037113002389769764,0.03563142879041359,5.227390231424711;-0.03759458701177077,0.023365524110167925,5.227566506427547;-0.038073191642761225,0.01029682841726424,5.227725342435869;-0.03854043779188535,-0.002710475742214857,5.227851687884091;-0.038974570224582145,-0.015494345797031444,5.227957923571269;-0.03936968314928639,-0.02822461503804336,5.228078855569114;-0.03971686989570707,-0.040264492340360857,5.228171811203363;-0.03999342431363835,-0.05203204535033168,5.2283190013102026;-0.040224924718089375,-0.06320225869967079,5.2284001205392965;-0.04046295902263436,-0.0744485803304698,5.228483794138489;-0.04066266425290092,-0.0850314405570528,5.228534112782592;-0.04086166198727258,-0.0954342612798768,5.228569100498753;-0.041052060887468385,-0.10521480183729826,5.228461053517533;-0.04122418866414414,-0.11469712720234393,5.2283233544384995;-0.04134719767153063,-0.12373805773298355,5.228128189578202;-0.041489586946940195,-0.13236323391588456,5.227882920775751;-0.041612562628306135,-0.14126019928672107,5.227591206662984;-0.04173757602229264,-0.14982048076331025,5.227370323807303;-0.04184640606886611,-0.15861916656767086,5.227182084529891;-0.041957100145744566,-0.16722079029308032,5.22705404537856;-0.04204123597434074,-0.1748939965806827,5.2269762577641306;-0.04208127417227235,-0.18198656955391482,5.226969791688502;-0.0421154969653698,-0.18817198867348314,5.226967548627244;-0.042142676233041174,-0.1939841259770121,5.226969599781615;-0.042159564578573304,-0.19915044226148718,5.226967176745637;-0.04217192685002028,-0.2036635527980047,5.226969622416127;-0.04218523761399266,-0.20821093447842584,5.226974483078979;-0.042201604941878655,-0.21290434929818822,5.226976432228731;-0.04221183137861566,-0.21856449644493342,5.226972992360793;-0.04221249455956096,-0.22400083015583183,5.2269615580594095;-0.0422066041532189,-0.22923511563246501,5.226955361758018;-0.04219980446256773,-0.2343797036919129,5.226949184311761;-0.042192382956996115,-0.23950668210694293,5.226939426935883;-0.04219007972595267,-0.24456150048509598,5.226930885925036;-0.042189694620543464,-0.24956750184518323,5.226924895235184;-0.04218827158978449,-0.252490682897681,5.226947468475903;-0.04220544857966334,-0.25490095286970504,5.226976852895079;-0.04221538584972283,-0.2570075326769582,5.226985298594194;-0.04221157941553328,-0.2583985388319099,5.226978368068784;-0.04220919158563068,-0.25985528410752085,5.226972278051236;-0.042207295232922375,-0.2614296862412783,5.226967374522735;-0.042207500920398225,-0.2631700658069562,5.226962795469991;-0.042210026669047364,-0.26512850198413923,5.226958496102314;-0.04221012324049161,-0.26725702211037305,5.226955672340872
