# Supplementary material for: AI co-pilot bronchoscope robot
Source: Nat Commun. 2024 Jan 4;15:241. doi: 10.1038/s41467-023-44385-7 (PMC10764930; doi:10.1038/s41467-023-44385-7)
Supplement: Supplementary file 9 — Source Data [file 41467_2023_44385_MOESM9_ESM.zip › Supplementary Fig. 6/Real/0-siliconmodel3 Centerline model_22.txt]

Path length,0.40832379683243836,1.2260954474975698,2.25216170370592,3.266636307230976,3.779964882877888,4.844698401467518,5.877451953951141,6.780829290768498,7.867579936772348,8.475030400481796,9.17811624397355,10.783709035168918,11.662850284328128,12.517230922210487,13.414344598847805,14.26821984209083,15.158432629950887,16.106539001240446,17.068133343919786,18.105298787378654,19.150362212527817,20.273336289918998,21.386658378093866,22.56383679067951,23.76051641969901,23.76051641969901,25.025949967197302,26.303221629212103,27.59341957335279,28.90490948972002,28.90490948972002,30.130397730581613,31.331747784900767,32.49675686327818,33.661994267147435,33.661994267147435,34.813998582362316,35.88260045550756,36.94288971499636,37.956939296215154,38.93181952487272,39.90595444689392,40.84081852098962,41.80026271472156,43.738167758385586,44.69698233122184,45.650805422914516,46.5418403079498,47.406474254834556,48.217678805039874,49.013468874098635,49.82625751572995,51.444126138989645,52.245871918786335,53.02457662661314,53.8533040416444,55.584065831899885,56.44286424427373,57.31064496485444,58.14848380773688,58.9741906350085,60.5342613117702,61.34629439539443,62.14805629112501,63.00547562440204,63.85330916693497,65.59330346343027,66.4532040665963,67.40053321146142,68.31504201235883,69.23736851900237,70.19345255079986,71.1312527053358,72.05615898392809,72.99156557841334,73.93206986744303,74.92365900914609,75.90789974135828,76.8950339108305,77.87752973355143,78.83329760663075,80.70169582467346,81.63991365361227,82.59313948265536,83.53991818135273,84.48067253017,85.42965404893147,86.3176144561686,87.20497236623837,88.11605826213152,89.0172868011046,89.89928382013906,91.68749341399179,92.5835463471209,93.44862034119011,94.31113828884351,95.16436870121069,96.0210171508725,96.88730830166298,98.72081086005383,99.6029153843006,100.44854059111165,101.28548225209157,102.09774045205029,102.91002635727624,104.49413737599278,105.24541971131546,106.00002040160132,107.4825819799494,108.18783989735228,109.49258302886695,110.78961501350888,111.45347831936563,112.65801766354777,113.77649496372766,115.086395189504,115.78798952670049,117.19032064512722,117.90297290050849,118.63906237347808,120.05387763755199,120.7338164513738,122.18594855562768,122.93381797401743,123.66907874457371,125.1679353900835,125.9548573054739,126.73260731053719,127.56715467546509,129.1002574037098,129.8716026456128,130.65795127227318,132.3454678527036,133.23668994003842,134.14898526930335,135.14551522961287,136.12299177893826,137.17132663687545,138.23289193143088,139.283422566347,140.43409782996184,140.43409782996184,141.61884192042118,142.79103493758103,144.02255598020906,145.20314930804884,146.43170164578575,146.43170164578575,147.61176418940923,148.82426839200537,150.0325735137243,151.19166368289342,152.3470786933956,153.4388257717231,153.4388257717231,154.5623259446033,155.63249510571904,156.6893595454512,157.6637069341031,158.66339104553023,159.67962834364212,160.6635251476938,161.71166232240185,162.6799265394093,163.62578768554906,164.53776353798847,166.27644496214432,167.14263178945933,167.9986633878833,168.81115295610854,169.63106383110963,171.24153134679273,172.0135683688547,172.72464499529661,174.1683900606199,174.95120752189754,175.76417593381672,177.2009965961387,177.81874173816968,179.03454328859215,179.66331042055305,180.95198975022052,182.18690628646343,182.83533615043487,184.13415162912656,184.79586344747977,186.18645028539126,186.88883965354438,188.16234392871263,189.41447445090554,190.0771799974707,191.4718842510577,192.17648579702947,193.5122642329469,194.18960429975164,195.55998633772896,196.24710904278157,197.57595150114847,198.23234644333576,199.4942441714342,200.815611027194,201.46213763652017,202.65084382296118,203.21983983107052,204.31915751652855,205.44174389530397,205.97040115990058,206.5064620095932,207.60849261762536,208.1562476945924,208.7013491277288
Error,9.258081182387713,8.900786318469843,8.407453457000335,7.967941057459855,7.554856172805478,7.1139518311197785,6.670538455332206,6.239581026510192,5.835929567472597,5.4650409623374205,5.1374866309485165,4.81401713228321,4.519153757985196,4.236617602107097,3.960437519543763,3.713633431937233,3.506615150502881,3.3094901186120693,3.1343260780529887,2.988478942372851,2.870683386339699,2.76358061320436,2.6678473625118597,2.5958153951817353,2.5475898985526326,2.4777041626201783,2.375892588374211,2.3031617547729777,2.263699318091207,2.271759216659745,2.1380960167731424,2.049840445554262,2.000972557667931,1.9730633146777101,1.9634716459379637,1.9519362322894842,1.8823262341959623,1.8418558747367895,1.8027590582757218,1.769170563749826,1.7393723188752181,1.707283884664286,1.6598565980965398,1.6004646062571504,1.5289141453723496,1.4333770400091939,1.3360684580278432,1.224803565565772,1.1268021001778938,1.0506019077715807,1.020386742047198,1.0394569517206373,0.9587119705995714,0.90991428358426,0.9133753400256668,0.9497122179988459,0.9393346861078145,0.874273901206388,0.8293550963472327,0.8074326488046337,0.8199535266335385,0.8260205408447416,0.7620659256153561,0.7370363387568791,0.7513148753587732,0.7892954050224853,0.7433821818622889,0.6632487896557454,0.6417378081863224,0.6340226576494005,0.6328535658746407,0.6428775059336314,0.6542083256386396,0.6805304984697795,0.7054821736010789,0.7354075377776191,0.7449143264669409,0.7632714486284999,0.7850721393772823,0.7992379940930174,0.8261940122923652,0.8253821409810674,0.7928059098439504,0.7776831286884268,0.7630996671915835,0.7456879904803352,0.7398755501119032,0.7082590282860993,0.6932056448711776,0.6875510356932776,0.6950186120330679,0.7268858145795077,0.7004050110694836,0.6168207510005993,0.5309890446893702,0.4817515511999661,0.45575299062239705,0.5070240225871621,0.5892699786410851,0.6514375803725606,0.5908177788901086,0.6352905707909478,0.6950588843650548,0.8578407920326208,1.0598754760538553,1.1556739880531244,1.2856498211299257,1.4616897334017909,1.5480973888131588,1.6871593528004072,1.7515645664820296,1.8047029358127433,1.822244374249947,1.7806211880870164,1.6951399601912969,1.5903481196849238,1.4676339670083076,1.3470364618070767,1.1966051825690636,1.116040594669832,0.9535678275222855,0.8601357950902487,0.7777254664858964,0.6628051533717189,0.6711052817920808,0.6680968513510777,0.6272304007844974,0.6749581468687766,0.7525049467530177,0.6920954501682078,0.6585308112623495,0.6869324929508085,0.6925864294674896,0.58672031907905,0.4947887159614332,0.4364745935758556,0.3786179375257706,0.3720425213087671,0.3823919282819924,0.40081758077250135,0.5257758267302232,0.5639742472883892,0.3962676744607123,0.24992228478428852,0.18191588885143908,0.29545884883353263,0.5031752948555432,0.5440417590133637,0.3678346907137663,0.18031701853705448,0.1470465948397003,0.26829573363818165,0.4145821902574244,0.4942903958202235,0.514801564366131,0.39508168491897716,0.331389323779549,0.29270012694036385,0.33866187342635223,0.3664781501144132,0.37516341957392496,0.41193043814183067,0.4057868290646117,0.43798122771379777,0.48821703401595795,0.5688438089915383,0.5223835371619627,0.45764129779758084,0.4067368812170451,0.40193082976264244,0.4745332899989905,0.38514565095168496,0.21951358617016886,0.28316742751932483,0.21267374554871532,0.06429869503572319,0.23692427129859364,0.3305689702776366,0.32526441764039626,0.4023544893226256,0.5597168760443061,0.5711997788856698,0.6645701854358989,0.7315144571316259,0.8927678469635177,0.9235178213626384,1.097990832554116,1.167732308068218,1.2733689813596807,1.3718185398012905,1.4631491685727736,1.5100395290401907,1.4803668409095705,1.3486118327066972,1.2379629577891496,1.014767896752447,0.8311192473989293,0.6312389605157847,0.5643127608975926,0.3702112003634808,0.41706058798214857,0.19086779549949495,0.19584493360201988,0.34149278510826103,0.5774209680790264,1.0369454775098639,1.5307108619512926,2.1170850772114562,2.7199093886293952,3.3575318876190265,4.021977006064634
3D pred;0.013423769208325644,-0.2633845174785907,5.300964772005561;0.011660316015341562,-0.2540542629884374,5.2978284391174375;0.008734921693060674,-0.2453695933611109,5.293826117100988;0.005901730327504236,-0.23639385522523296,5.290448373534303;0.0032815859599137024,-0.22729364353955717,5.287235743650722;0.0006600551714614311,-0.21829823820057345,5.283741425532322;-0.002206903184172599,-0.20933172433011962,5.28036767705355;-0.005043342836567986,-0.2003098281433097,5.277118061800517;-0.007754199533971146,-0.1911796078255309,5.274070057057252;-0.010333384089540914,-0.1818812154356217,5.27144561311775;-0.012577814683131407,-0.17246288367068588,5.268944101959239;-0.014339053778348886,-0.1629254096434431,5.266507993170792;-0.015946046958290303,-0.1532937608544957,5.264351859008456;-0.017501033036411484,-0.1436192313991015,5.262355487772047;-0.019056646817961154,-0.13392231816256067,5.26047135947343;-0.020394776190358777,-0.12416219314585232,5.258753986642344;-0.0214945097227838,-0.11433667998903084,5.257254027521972;-0.022600536278231293,-0.10449714574910252,5.255853930668207;-0.023487482767253185,-0.09461821649966909,5.254581105931528;-0.02417226051771166,-0.08470909010939293,5.2534233954262595;-0.024662492424029066,-0.07476944263603105,5.252442028632792;-0.025142575214042902,-0.06481887621778061,5.251572690683132;-0.025597862298432382,-0.054862722268980174,5.2507555540858775;-0.025994233171873403,-0.04489982131431626,5.249991685839225;-0.026312388427695375,-0.03492707062726193,5.249326087636816;-0.026572131351154386,-0.024947447719687207,5.248743283865103;-0.02679377751936159,-0.014963264403763797,5.248226605541428;-0.027004636426648253,-0.004976517422468659,5.247757112993233;-0.027195845565408255,0.005008648646086963,5.2472473114155385;-0.027334920460929214,0.014992520964784848,5.246696900934739;-0.027505225470633318,0.02497439665549384,5.2461197060812435;-0.027669577374005796,0.034957607158427634,5.245564281463523;-0.027785238062000422,0.04494337579367722,5.245043659365914;-0.02787152342726586,0.0549304610437163,5.244542976787634;-0.02798879212556635,0.06491755749173088,5.2440488587951934;-0.028120592396600537,0.07490490366635029,5.243563528931214;-0.028128917258311598,0.08489200948210378,5.243055938425373;-0.028001734219154122,0.09487459778358509,5.24247995641378;-0.027789934136682883,0.10485608586933146,5.241909836848102;-0.0275952256121012,0.11483951410688945,5.241368311949334;-0.02737287410842569,0.12482372970193219,5.240852561272632;-0.027160951265201197,0.13480677769434296,5.240310489792344;-0.027035155542904154,0.14478698408276283,5.239694327572798;-0.026990265728287808,0.15476382252569304,5.239015593760311;-0.02697057564668047,0.16474022323598458,5.238329269370259;-0.026984630845432622,0.1747153993986199,5.2376252360075695;-0.027043337188843684,0.18468627104175406,5.236864793872107;-0.02704279857727959,0.1946586568742094,5.236122149597544;-0.027059712008440248,0.20463506249333963,5.235435822519226;-0.02717953007124369,0.21461645543058286,5.234837960775863;-0.027361861900079498,0.22460085855117864,5.234310277698978;-0.027552516961249055,0.23458941435050465,5.233871639247174;-0.027695517769501535,0.24457922412455804,5.233443560461123;-0.027870576669668905,0.25456775174500273,5.232997835930628;-0.02806060059813225,0.26455583612105804,5.232548323524335;-0.028290418542746755,0.2745421936522226,5.232079445105034;-0.028497288000696813,0.28452821382910787,5.231593023421505;-0.028658978952500667,0.2945145333625059,5.231095752657255;-0.02884183437308834,0.3045012121208986,5.230613247453315;-0.029025428011393583,0.31449034913106455,5.23018495413314;-0.02919072364242171,0.3244807807566341,5.229780042674691;-0.02938857438319999,0.3344722695239647,5.229418093373435;-0.029598196668517474,0.344464749660769,5.229091904451076;-0.029749754741429556,0.3544582905782052,5.228766066942395;-0.029979151067393774,0.36445245122700615,5.228512827428114;-0.030159925204928342,0.37444683481871316,5.228230661992569;-0.03027988905341477,0.38444315634496096,5.227987424209873;-0.030467395857429858,0.39443997106308565,5.2278184961484575;-0.030761810446585332,0.4044352866081525,5.2277349066500856;-0.03112464498165779,0.41442870181268665,5.2277368171327225;-0.03146901621896782,0.42442269788189596,5.227698724882298;-0.03188135316763829,0.43441418513457675,5.227686047332123;-0.03224584708146078,0.44440746696708183,5.227647805955182;-0.032661741916233576,0.45439880726212045,5.227660077676604;-0.033196818898403466,0.4643843619540449,5.227611188846216;-0.03374195878395164,0.47436942850293007,5.227575572564559;-0.034279695269733984,0.4843546618549151,5.227652737182514;-0.03503253144194206,0.49432628346635477,5.22765310607892;-0.03568319369246034,0.5043038863074739,5.227808283978896;-0.03639005958158324,0.5142787236832578,5.227862689322925;-0.03714740073027817,0.5242496881171925,5.227942078501666;-0.03800953296913852,0.5342123948000032,5.227907386211468;-0.03897515643043689,0.5441654115614385,5.227836473042189;-0.039861514305728214,0.5541249478629174,5.2279848185053215;-0.04078155780310482,0.5640804525704565,5.2281884013658555;-0.04164665233411014,0.5740377717657166,5.228509969237588;-0.042613196495944694,0.5839837664892654,5.228888097975403;-0.043625088513109915,0.5939301553208947,5.229101226471008;-0.04467910946409538,0.6038699991600257,5.229398790394512;-0.04572687907257929,0.6138095601778748,5.229726365759873;-0.04682242910552948,0.6237460001051349,5.229985077370078;-0.04796744083427833,0.6336788480389042,5.230150848494353;-0.04899449333385511,0.6436255096076485,5.230246173202471;-0.04999501611698811,0.6535741081680477,5.230090157676149;-0.05072076898920539,0.6635472475505555,5.229991296027668;-0.05171552523324784,0.6734927120172823,5.229677932730499;-0.0524933020856739,0.6834571090838168,5.229352580201281;-0.053799017145903065,0.6933452033723152,5.22863098507709;-0.05508066164983606,0.703242091024129,5.227991452300047;-0.05680779213984175,0.7130510637425052,5.227096424657654;-0.058344747872490305,0.7229059958877238,5.226376647269141;-0.06084289812718851,0.732548993421735,5.225498100819598;-0.06321608165454771,0.7422447472185298,5.224897802345995;-0.06631834834767256,0.7517412906336296,5.224460075799103;-0.06965776030166129,0.761149543999902,5.223882930758769;-0.07309446091452923,0.7705046645000361,5.223063901256563;-0.07667213832887927,0.7797861349930021,5.222036998239209;-0.08039695096959752,0.7889805888282412,5.220776923057641;-0.08429367500015089,0.7980771573542665,5.219338874768802;-0.08848959027080465,0.8070162072288739,5.217761635921709;-0.09271704818743534,0.8159238916180747,5.216093775500239;-0.09702045072394702,0.8247839832874034,5.214367652034251;-0.10139150718190283,0.8336086735305177,5.212630209213768;-0.10587169387263037,0.8423828569344831,5.210915090322902;-0.11045656135710194,0.8511063327553381,5.209218045906042;-0.11510422014448558,0.8598012131921783,5.20754522733097;-0.1198182559474003,0.8684651612579539,5.205897844448219;-0.12462363831613549,0.8770841825592255,5.204278964558148;-0.12948813986526442,0.8856746778104269,5.2026852217879345;-0.1343958720268793,0.8942455266959434,5.201118468963942;-0.1393187460625503,0.9028094842682033,5.199561567576747;-0.1442613016763342,0.9113626830980716,5.198007883638041;-0.14917762302581586,0.9199292788274601,5.196444802706722;-0.15408148961603718,0.9284996510335056,5.194863406894424;-0.15901310911655897,0.9370522663873427,5.193272212465266;-0.16394751339657043,0.9456056699151238,5.1916939404695865;-0.1689198972143522,0.954136731654973,5.190113945292524;-0.17393490003617726,0.9626427688076032,5.188533730542826;-0.17897709319926983,0.9711313102094901,5.186945979625801;-0.18404626151414213,0.979602580710402,5.185351894089867;-0.1891550952816356,0.9880483619257667,5.183749209717225;-0.19424177954422978,0.996500462733816,5.182109808868363;-0.19923230149802604,1.0049987068115422,5.180414362548343;-0.2041767254809142,1.013515802055664,5.1786789202185615;-0.2091019408009339,1.022050224923266,5.176974255920702;-0.21401888121381285,1.030589173621956,5.175268368439847;-0.21882444526583486,1.0392045945743833,5.173630969296575;-0.22361344803018732,1.0478366635009952,5.172033208811006;-0.22841803840128624,1.056457500347392,5.170421661903916;-0.23318774649897703,1.0650959814841354,5.1688010051503275;-0.23786005186749537,1.0737899660067969,5.167193461787604;-0.24252886722920644,1.0824846879766692,5.16557977873791;-0.24717019291818482,1.0911823462523775,5.163903820394802;-0.2519623298855017,1.0997721174172355,5.1621006968211525;-0.2567855507780831,1.1083307164966203,5.160233366636177;-0.26152344893724805,1.1169227313821257,5.158302149082241;-0.266265848263693,1.1255096254265229,5.156359239074332;-0.27108120276514647,1.134051132410158,5.154395818723556;-0.27595617866611005,1.142553351916008,5.152409144759522;-0.28084639685680146,1.1510362247565467,5.150377732832147;-0.28577196866004395,1.1594465762327273,5.148140607342102;-0.2907429570835813,1.1678039522758132,5.145807467876165;-0.2958243033065917,1.1760863988327166,5.143445053942508;-0.3011197610244783,1.184354122668466,5.141546931150417;-0.3064496976775287,1.1926021528154087,5.1396596648815525;-0.31180480280706946,1.2008365077234175,5.137783965465197;-0.31696687170664734,1.2092511800201675,5.136188241549753;-0.3220835958984474,1.2177035438491193,5.134646593325263;-0.32713969596411496,1.2261965725207842,5.133128595924661;-0.3321215478381637,1.2347267980412762,5.131574117081259;-0.3370092663870395,1.2433023269050407,5.129970835417384;-0.3418091285710762,1.2519171311946686,5.128313587679216;-0.34651184660186757,1.2605760829231831,5.126608595571866;-0.35109963187750115,1.2692940775558128,5.124891389745495;-0.3555785895517452,1.2780812183682666,5.123240603722281;-0.35996271865314905,1.2869327082037443,5.1216815848915225;-0.3642896557155683,1.295821103156288,5.120173589259746;-0.3686629326231153,1.3046851429752087,5.118655943985479;-0.3731185080219708,1.3134974996803315,5.117077901791242;-0.37765039352315155,1.322265442349984,5.115470047585825;-0.38207754579983755,1.3310646491489186,5.113745436780856;-0.38669469324439,1.339776821377806,5.112078102222506;-0.39147780423375184,1.3484150925027498,5.110496292741119;-0.39633672461644104,1.3569781064146462,5.10874538284642;-0.4012575296327736,1.3654794771422312,5.106871250048725;-0.40617712958598856,1.3740051545828946,5.105107628638646;-0.4111656156920243,1.3824987914672224,5.103383349413266;-0.41603409320894924,1.3910533453316178,5.10161769518654;-0.4208520850944156,1.3996179091325578,5.0997642656380515;-0.4257290080289299,1.4080696560231003,5.097577122023879;-0.43072631687970214,1.416511887676014,5.095639177502347;-0.435627066085405,1.4249916895027235,5.09362036146255;-0.44032890618596265,1.4336323642277542,5.091822740822648;-0.44517848034006846,1.4420683273670785,5.0895170616524705;-0.4501475629889102,1.4502755608679592,5.086697569518947;-0.45480830116109916,1.4588950450904652,5.084702071729353;-0.4602792645263696,1.4666426425008485,5.081532956044735;-0.4656742846250713,1.4746544541461897,5.078943625572551;-0.47159726393348506,1.4820406296049404,5.075724506406591;-0.47761719257876595,1.489051413929164,5.071902286859658;-0.4837095687358623,1.4957684743186646,5.067687544579964;-0.4897918041275686,1.5025712124176414,5.063597414142361;-0.4962589083660582,1.5093918689600945,5.060183441808202;-0.5026562186916639,1.516436839875383,5.057110527002901;-0.5089680286733758,1.5234354758019506,5.053766853884589;-0.5151671391949403,1.5305608544105396,5.050480517257631;-0.5211619981121802,1.5377035176124292,5.046868865426853;-0.5272530916943615,1.5442780862234575,5.042433369225526;-0.5335460160068205,1.55050420786377,5.037782077693306;-0.5398752754523872,1.5565549843220665,5.03295211091056;-0.5463905832977298,1.5624277181457782,5.028149844662605;-0.5530346853664987,1.5681832774886326,5.023382303960035;-0.5596176226533176,1.5739556172901896,5.018550634487361;-0.5660841692860132,1.5796301272612043,5.01345321246873;-0.5721894215615334,1.5855090600529436,5.008146231793952;-0.5781128478473406,1.5915504302835202,5.00281567208847;-0.583742088484448,1.5977797708830406,4.997383640650352;-0.5891607168687255,1.604213524007103,4.991975749455836;-0.5945629059690638,1.610757791986675,4.986685294887868;-0.5999613160676842,1.6173116365162707,4.981402843724914;-0.6052830535244467,1.6239327972527386,4.976126543795688
3D gt;-0.8201316196666044,1.6444565385706285,4.896470795081644;-0.8188160783492308,1.6440468520710174,4.89765651290812;-0.8176684249803131,1.6436873261694813,4.898694698137397;-0.8164349471907809,1.643314417498144,4.899790287483873;-0.8151341780333959,1.6428821994557101,4.900963304303274;-0.8138520675359988,1.6424630557789521,4.902131727790833;-0.8125828145532048,1.642062917877646,4.903317483490005;-0.8112647496523743,1.6416487317464756,4.904511950695804;-0.8100191851846534,1.6412554692785724,4.905639562851464;-0.8088720206623846,1.6408906539586305,4.906680617564234;-0.8078081660775579,1.6405533042458926,4.907647789457266;-0.8055586453830494,1.6398604241763846,4.9096670241987015;-0.8033317603616155,1.6391669488794665,4.911679297253666;-0.8011567583420698,1.6384840765111588,4.913651691582624;-0.7989145832959343,1.6377733406964468,4.915685077702298;-0.7966828282300163,1.6370563858481009,4.917703382022241;-0.7944895873350254,1.6363449851989742,4.919711373146842;-0.7922632804197424,1.6356319320229922,4.921730831022823;-0.7900602719924029,1.6349290355457977,4.9237221797059565;-0.7879267667882582,1.6342407562704646,4.925649691571908;-0.7859719972049487,1.6335980005152089,4.927405646725262;-0.784011209375718,1.6329668552623076,4.929183837155735;-0.7819955456228816,1.6323287947262035,4.9310194978335335;-0.7799884172551772,1.6316769749809716,4.932853992704784;-0.7780101209079517,1.6310609464757584,4.9346495934177845;-0.7760940659242518,1.6304643943337833,4.936378012617896;-0.7742498816097484,1.6298828675213979,4.938014347513985;-0.772514811482149,1.6293352675494028,4.939574504358628;-0.7707592332278981,1.6287822308708642,4.9411453374610215;-0.7689753820531507,1.6282241093355065,4.942733858812556;-0.7671921964308794,1.6276661153007954,4.944318318390846;-0.7654080993203557,1.6271059112997617,4.945905314651657;-0.7636242318770464,1.6265569246628704,4.947474599182604;-0.761858351875754,1.6260073462542366,4.949009407734168;-0.7602877959980684,1.6255264667735378,4.950368027086817;-0.7586134969599106,1.6250281473047594,4.951813404394597;-0.7568787469976088,1.6245136651431813,4.953255675399302;-0.7551035186094397,1.623984119011374,4.9547024703481615;-0.7532896803911995,1.6234474394854377,4.95617619017643;-0.7513844767850989,1.6229013651230755,4.957683610908424;-0.749432962103451,1.6223485751432531,4.9592120240015145;-0.7475801732904772,1.6218162206761981,4.9606354181275645;-0.7457381316016704,1.6212865575005029,4.962024886157233;-0.7438419096778423,1.6207745111353258,4.963419339665947;-0.7418150770748364,1.620239234116498,4.964871030162013;-0.7397131090051989,1.6196925131405102,4.966341747463102;-0.7374176396089441,1.6191239549524645,4.967875821887045;-0.7350822154325597,1.6185491005392638,4.969410483701791;-0.732646607836555,1.6179726090823905,4.970969318050497;-0.7301018087499281,1.617391428016214,4.972553234974076;-0.7272676651449764,1.6167404198141662,4.974242471766297;-0.7243782341452205,1.6160788588579966,4.975933953908788;-0.7214223915997673,1.6154023739085481,4.9776091000016995;-0.7184229691000545,1.6147143497242644,4.979272795512045;-0.7152030017179601,1.6140026542663573,4.981005830511012;-0.7120749978458182,1.6133325501834643,4.982616209708505;-0.7088792906368482,1.612667459510354,4.9841919073507635;-0.7056020472807044,1.6120109416737276,4.985733297300163;-0.7023849339877859,1.6113725766799027,4.987218522943104;-0.6991008478276871,1.6107472645927878,4.988670942647277;-0.695821468308393,1.6101309006634879,4.990101122485105;-0.6925552670647118,1.6095194046918084,4.991515563693296;-0.6893226051554961,1.6089205427730786,4.992888856023115;-0.6860758010639864,1.6083332194160012,4.994180124593749;-0.6827467866785386,1.6077451306511374,4.995349202726258;-0.6791082329693963,1.6071302337646487,4.996543820664202;-0.6754991676891552,1.6065013371635886,4.997676661612273;-0.6718371342266307,1.6058943814894733,4.998764335536522;-0.668219915636848,1.6053209688972025,4.9997614907497026;-0.664337619040994,1.6047527342852426,5.000646330370714;-0.6604702289356905,1.6042672894197352,5.001367787570379;-0.6564009411306942,1.6038451689327462,5.001961054636016;-0.6521601681877587,1.6034435504688935,5.002358933126294;-0.6478963351978976,1.6030756197761087,5.002651639588552;-0.6436992013931275,1.6027040452844958,5.002885113382716;-0.6392408028883094,1.6022413914399987,5.0031015959571645;-0.6346078534518973,1.6015835240083582,5.003246227317494;-0.6297101387921502,1.6006347628425146,5.003542602374551;-0.6247205764097326,1.5995950808805577,5.003900234967761;-0.619855828633028,1.5984860442666446,5.004250884608629;-0.6149245213228114,1.5972950725779813,5.004676563525562;-0.6097020632126753,1.5958838926427505,5.00534593615647;-0.6044680541319006,1.5944323828753304,5.006054336305938;-0.5993363960266114,1.5928812644958499,5.006822326378623;-0.5941214918136597,1.5910943332896514,5.007833948258979;-0.5891919875537648,1.5892645223729753,5.008876974250124;-0.584364373106115,1.5874140376371497,5.009980466582856;-0.5793232168534224,1.5852713578168085,5.011441389077211;-0.5744155098859002,1.5831159119998708,5.01290636525909;-0.5698513285917395,1.5808718390520882,5.014504993992528;-0.5652061421450447,1.5783030518475702,5.016474747081199;-0.5607229748333202,1.5755682585772346,5.018665126579836;-0.5563589424245498,1.5726704756344065,5.0212016589836495;-0.5519110372543334,1.5696103248596192,5.023968821015943;-0.5472582548253676,1.566360267010857,5.027065336041756;-0.5426810487410602,1.5630124499152689,5.030464760397803;-0.5382530529471005,1.5596916704514445,5.034063518826928;-0.5341752285003663,1.5565612047532025,5.037562220695264;-0.5299809588600607,1.5533086025911218,5.041139253137742;-0.5257199443704941,1.5499221802206598,5.044808221802291;-0.5214253741881426,1.5464369195377123,5.048478328162432;-0.5171466540056116,1.542810711849437,5.052052445181329;-0.5127701163123634,1.5389436750524186,5.055672625482083;-0.5083453036139992,1.5348610326430379,5.05924090642859;-0.5042166283102596,1.5307462511399215,5.062555027018575;-0.5000949534247903,1.526445472762164,5.065779008732823;-0.4959979774811689,1.5220874672384823,5.06892393640981;-0.4920536226272583,1.5176151770199047,5.0717524251159505;-0.4878492401571835,1.512730111963609,5.0745994659129305;-0.48358700476253735,1.507739150731704,5.077367405160735;-0.47953121965071743,1.5028228044397691,5.079806058284815;-0.47560062492595,1.4980047493429745,5.0820983572048295;-0.4718497320623959,1.4933187650792739,5.084173248032963;-0.4682655467874864,1.4886693774952608,5.086073719832476;-0.4647491984872258,1.4836436757704792,5.0877091247502495;-0.4613105632108801,1.4784417513679056,5.089091245466119;-0.45773223917344036,1.472548292945413,5.090432076311112;-0.4542345323001637,1.4666299987344182,5.091691327271741;-0.450854161307391,1.4607074355630316,5.092848760346804;-0.44765525141323315,1.4550020466972804,5.093849643174339;-0.44453839259428135,1.4493541831521433,5.094774645339741;-0.4414948193269618,1.4437063048418834,5.095621077660953;-0.43843513263253603,1.4380449602014882,5.096417082085328;-0.4355126876045676,1.4326474138147693,5.097150434348161;-0.43259099079580865,1.4272664355109723,5.097890571782167;-0.4295746331271003,1.4215817001342776,5.0986481892052815;-0.42660685985789576,1.4159518211364748,5.099386803077249;-0.42371324299083035,1.4104213113672595,5.10014525791617;-0.42098071845559515,1.4050807202058682,5.100924869991751;-0.4182309160569135,1.3996799405715046,5.101689186185949;-0.41551223205117627,1.3941937203799977,5.102508363418018;-0.4125244030671961,1.3878473961325253,5.103471525138967;-0.4094602140763227,1.3813203164493337,5.1045305690933676;-0.4060071430206299,1.3740580675910503,5.105725477325215;-0.4026810952467077,1.3670590954051296,5.106835482872233;-0.3995239629521089,1.360365363446404,5.107872054705901;-0.3965013671538409,1.3541512321472167,5.108738040379917;-0.39337847226086786,1.3478179342382093,5.109574617901971;-0.38997658823798687,1.3409407697116627,5.110432469586765;-0.3865406937094296,1.3340012763752658,5.111302602044274;-0.3828300902759328,1.326623817174575,5.112251826216193;-0.3791789926977719,1.3193408440533807,5.11317550001425;-0.3755456809660968,1.3121342439763686,5.114112458411386;-0.3716119082170375,1.3046034589655258,5.115157311907938;-0.36753651819790123,1.2970412742614745,5.116267501385073;-0.36334238836625055,1.289636240970387,5.117508666781818;-0.35903227905946633,1.282095547799503,5.118836503295338;-0.3545104675741757,1.2743162608875946,5.120321734448042;-0.3498123355248396,1.2662778790193445,5.121988258664748;-0.3450354505707237,1.2580517441693473,5.1237953654569734;-0.3399102081018336,1.249158148799223,5.125915508076725;-0.3349483375717613,1.240908383290908,5.12794688741179;-0.32980516742818505,1.232381063820334,5.129973324711182;-0.3247497102456935,1.224025071738748,5.132107939728568;-0.3198080426216126,1.215905678311516,5.134250521079232;-0.3145238331682542,1.2070342743593103,5.136502535014992;-0.30922400043150966,1.1980311724494488,5.138822477321063;-0.3037099158062655,1.1885554589664236,5.14127828443471;-0.29833537956686584,1.1793732350068935,5.143726200215957;-0.29267002482694743,1.1696209837520828,5.146235330699472;-0.2870543171433842,1.1598022469688867,5.1487661877127255;-0.2812142607240116,1.1495329829720893,5.151303131681331;-0.27539820820864513,1.1391866850235883,5.153781900736865;-0.2698315905458787,1.1290533556545483,5.156144772798876;-0.2640544286391314,1.1184448617374196,5.158384938366274;-0.25858716579886043,1.108184708853329,5.1604388031146105;-0.25286514217152306,1.0974763227126176,5.162501160918966;-0.24743372861076804,1.0872523429870604,5.1643379059342776;-0.24192485368953034,1.0768906939787022,5.165965905601839;-0.23655609889871937,1.0668278523164638,5.167489403519911;-0.23160051101235787,1.0576393052942614,5.168661672179839;-0.22655239326252657,1.0483723343793083,5.169815727943531;-0.22151874717263614,1.0392494140176212,5.170971292114257;-0.2167922603607177,1.030744065093994,5.171901562264385;-0.21191659750657918,1.0221111387813793,5.172905400494967;-0.2073811670247246,1.0142483455433566,5.173818981153824;-0.20286516299528232,1.0066210753496958,5.17474533847921;-0.1984360895269057,0.9993893831140855,5.175656530554154;-0.19403377569983987,0.9923656111997717,5.176628261442746;-0.18980139915802902,0.9858084935132194,5.177590349130069;-0.1855138059391695,0.9794748109480915,5.1785895276798914;-0.18130899439419018,0.9734631992340088,5.179650077864703;-0.17674352756107553,0.967130720542459,5.180976655012019;-0.1718917138015523,0.9605058920691996,5.18246611174976;-0.1673097767914043,0.9544265130211326,5.184058754416072;-0.16268482058749484,0.9482753333821016,5.185701124426897;-0.1583457440965316,0.9426003446915571,5.18730527267456;-0.1538296429606045,0.9366491732204661,5.189028696890437;-0.14945227250491872,0.9310296339820413,5.190850851305792;-0.1449971014583812,0.9253156994314755,5.192703759720746;-0.1405655558782465,0.9196482811871698,5.194553486925013;-0.13632809498450335,0.9142626776751351,5.196383808012571;-0.1322850244409898,0.9090958564533906,5.198169646218245;-0.12809485344045304,0.9036396873249728,5.200011939531215;-0.12399506247744843,0.8982299536761115,5.2018271037438355;-0.11973693524809444,0.8925323013305665,5.203721274134693;-0.11562311318060932,0.8870204229242662,5.205587550679376;-0.11159856521101559,0.881538620331708,5.2073919594484215;-0.10765733155923732,0.8760292087106143,5.209105966994342;-0.1037446809095495,0.870451185091804,5.210779370352802;-0.10014382552820096,0.8651698967653163,5.212304811971328;-0.09666373495214127,0.859845741518806,5.213771135262883;-0.09362868875335247,0.8550348926992977,5.214986469852224;-0.09090273113531225,0.8505372870725744,5.216062575654422;-0.08816313697450302,0.8456742527456844,5.217057018139783;-0.08523780496681438,0.8400920251060935,5.218022937006109;-0.08231874712074504,0.8342002505358528,5.218938110536687;-0.07958348320091471,0.8283089817944695,5.219762402764489;-0.07706135939149296,0.8224448069179757,5.220472692607431;-0.07471397608869215,0.8166695016075582,5.221117422378764;-0.07244782742612502,0.810317365803438,5.221813162186566;-0.07021509800518261,0.8036665555617389,5.222534629765679;-0.06805966407691733,0.7967397702834185,5.223243536287196;-0.06612567164056442,0.789484772715849,5.223896229485905;-0.06428817120439867,0.7821920731937183,5.224514570819631;-0.0625911523033591,0.77489361558802,5.225057855426565;-0.060925236596780674,0.7671725290859447,5.225531475981544;-0.05940229791052202,0.7594011469897102,5.225908319983763;-0.05793779281167423,0.7514192900938146,5.226263319267945;-0.056570830650890566,0.7434181853574863,5.226563445556865;-0.05520018302973578,0.7351649491478415,5.226792686815822;-0.05393908291985008,0.7268042971218333,5.226924304642397;-0.052663357465407436,0.7180766002094043,5.227027601976955;-0.05137969943775851,0.708766537397048,5.227097471893535;-0.05030554489668678,0.6998948246675378,5.227144116059471;-0.04939998952500961,0.6912794738096348,5.227185767684262;-0.0485386163914905,0.6827564148622398,5.22719838255153;-0.04766716282998815,0.6742687419891357,5.227184542459599;-0.046762341312099914,0.6656911587098064,5.227175371343949;-0.045863081395626074,0.6570873166140386,5.227152256084891;-0.04483188719749452,0.6481887638765222,5.2269437288677;-0.04379709340684555,0.6394730834736543,5.226681384675643;-0.04271641856221593,0.6304440782322602,5.226303859003853;-0.041604266705232526,0.6217051314297845,5.225872812383317;-0.04048441899243524,0.6127752117381376,5.225399776077271;-0.03940272989693811,0.6037423500509823,5.22490469082103;-0.038386872761389794,0.594939248118681,5.224442266009836;-0.037451031128097986,0.5861184195798985,5.224036614917307;-0.036595777102778934,0.5766732634039486,5.223698742664562;-0.03578299620081396,0.5673053878671983,5.223408622663162;-0.0350317785094766,0.5578703182669248,5.2231759769047015;-0.034322315032341906,0.5483664579054889,5.222982979701547;-0.03366308449366513,0.5390095269483679,5.222786695177415;-0.0330124780493624,0.5296735039991491,5.2225947027206425;-0.0323839809607057,0.5203730875576243,5.222415646126691;-0.03181771641689189,0.5108330790800206,5.222286010349498;-0.031312670981884005,0.50102176472159,5.222172679704778;-0.030866187681170075,0.49116082244199866,5.222096149483849;-0.030458872138752664,0.4813271399217494,5.222020228245679;-0.030025321939412285,0.47142093686496517,5.221956370460285;-0.02966741312461742,0.4620227306926952,5.221977672857397;-0.02929267375819824,0.4526762104371015,5.22200373470082;-0.028917601704597472,0.4434352588204777,5.222100153535955;-0.02850675594526179,0.4340670957004322,5.222225207536361;-0.028052737247943882,0.4245181751251221,5.222372348471248;-0.027623064776729135,0.4153061815149644,5.222524577836429;-0.027218915391669558,0.40617124319076536,5.22267357374079;-0.026777727122166577,0.39670901993583235,5.222795781988256;-0.026354901554304012,0.38812062617470244,5.222855914138345;-0.025945670731628644,0.3794221475208507,5.222909485244751;-0.025565623663453496,0.3707391732384177,5.222991925256393;-0.025253395453621357,0.3622672310660867,5.223096237087249;-0.02493626947613323,0.3537000501576592,5.22323635740841;-0.02469619729589013,0.34568743571674126,5.223386653496237;-0.024492405266621532,0.33757094771441293,5.223531097973093;-0.024373688147348516,0.3297233823551851,5.223628278945474;-0.024238858180887557,0.321973786348455,5.223744615094801;-0.02420279818422654,0.3137168039153604,5.2237554426754205;-0.02421181757940965,0.3053384674464955,5.22378353767956;-0.024297789026007932,0.296661204624176,5.223828888797759;-0.024441391482072715,0.2880747026275186,5.223898409338558;-0.024638117593877455,0.2792702019354876,5.223967314832351;-0.02491835502806832,0.27077448525148273,5.22404023551941;-0.025282034992470465,0.26249537563323966,5.224094949823269;-0.02570912452585557,0.2547203254475313,5.224160458138411;-0.026134030036365285,0.2467144250084372,5.224228597764409;-0.02658236576458987,0.2385985902113073,5.2242854136410894;-0.027079220893102534,0.23056367196475755,5.224299990250083;-0.02756334822177887,0.22245030395002932,5.2243376437187194;-0.028050185620083528,0.21450736926303188,5.224368648669299;-0.028505857408747955,0.2064082029090208,5.224402557642319;-0.028968823584388285,0.19777432672556708,5.224434660283256;-0.029500321990602162,0.18887985671828772,5.224419515357297;-0.030067962509744313,0.17935853153397055,5.224419503778568;-0.03065503963652779,0.1697884754265056,5.224375856837105;-0.03125767058274326,0.15990122246461755,5.224395226815167;-0.031885019212610576,0.15044858925202315,5.224401598902309;-0.03247028307634241,0.14087259665377,5.224507183260076;-0.03300302053900326,0.1315396548348315,5.224604504910637;-0.03350753017593832,0.12181466003586265,5.224857152523713;-0.03399946168801363,0.11208152669545482,5.2251086774489455;-0.03450934493050855,0.10195908652912167,5.2254340687134695;-0.03496230203754761,0.09137188496466944,5.225790893981037;-0.03539620633756413,0.08070271555833956,5.2262050769918105;-0.03583964721244925,0.0691969392567873,5.226568210736443;-0.036307168623279124,0.0575587125569582,5.226901262911629;-0.036747507799372955,0.04592028241736047,5.227179939365388;-0.03719466967021719,0.033917991960925195,5.22744312249913;-0.037678135230961966,0.021673731077593895,5.227605847179189;-0.03814872319558087,0.00856817125169668,5.227758911514282;-0.03862062389289631,-0.004324606516606691,5.227880009224835;-0.039054043204644145,-0.017089521029240964,5.227986756795994;-0.03943278714979396,-0.02973754557423734,5.22811417126375;-0.039763044906363766,-0.041699314852146556,5.228220091079263;-0.040039597474126255,-0.05346692792089549,5.22836740994173;-0.040269214351738206,-0.06459750775992873,5.228445356963663;-0.0405067409473307,-0.07582443944408615,5.228526989830241;-0.04069870806862326,-0.08627320811310238,5.22857323033389;-0.04090347266056958,-0.09664280480689866,5.228600645300923;-0.041086521754545316,-0.10625597168960996,5.22845963643018;-0.041254732196471265,-0.11573450524736857,5.228319365372378;-0.04136800346094018,-0.12463346715955177,5.228110733464185;-0.041509685740751374,-0.1331672266272938,5.2278554520887495;-0.041630326300508835,-0.14213281012282653,5.227563813063678;-0.04175163825820474,-0.15067296275391293,5.22734540087195;-0.041859612571491914,-0.15946180115166828,5.227162112129436;-0.04196951239389531,-0.16796155783148367,5.227038709337571;-0.04204583128901089,-0.1755154389044817,5.226971553881028;-0.042083873710912816,-0.18254619409617245,5.226969423036014;-0.042115876813495864,-0.18862061439121464,5.226968739891052;-0.042143217858146224,-0.19443476873566118,5.226970539586684;-0.042159204160465924,-0.19948803060475512,5.2269685391145595;-0.042171528882138876,-0.2039816825025221,5.226971554262498;-0.0421854781333138,-0.20852176240472228,5.226976050040301;-0.042201803825883316,-0.21321410113502942,5.226977940032061;-0.04221075417714961,-0.21884926012263572,5.226973290578057;-0.04221127631383785,-0.2242716245258555,5.226962073769288;-0.04220550046387842,-0.22949657686457908,5.226955919226478;-0.042198273508689,-0.23462985371982342,5.22694966174294;-0.0421911380557453,-0.23974171221116003,5.226939686578863;-0.04218910789349501,-0.24477457764569444,5.226931300185709;-0.04218876057372374,-0.2497780337614171,5.226925523219389;-0.04218836117233654,-0.25270433144229854,5.226948179292235;-0.04220676707130632,-0.25503488483927605,5.22697806544709;-0.042215192082019015,-0.25706156008631303,5.226984822619745;-0.04221145558006623,-0.25844258513871365,5.226977971673012;-0.042209082369710896,-0.25989706692415127,5.226971979537665;-0.042207242835469616,-0.261471436003677,5.226967114328337;-0.042207558347089266,-0.26321252157461594,5.226962525216702;-0.04221014406634313,-0.2651707175479216,5.226958307724372;-0.042210077686105824,-0.2672957514798578,5.226955531757783
