# Supplementary material for: AI co-pilot bronchoscope robot
Source: Nat Commun. 2024 Jan 4;15:241. doi: 10.1038/s41467-023-44385-7 (PMC10764930; doi:10.1038/s41467-023-44385-7)
Supplement: Supplementary file 9 — Source Data [file 41467_2023_44385_MOESM9_ESM.zip › Supplementary Fig. 6/Real/0-siliconmodel3 Centerline model_36.txt]

Path length,0.41093676698239195,1.3660022768981719,2.516803359768776,3.5832046225825773,4.118423008491775,5.253785594282019,6.304813568310943,7.363441001344806,7.9739144046277755,9.444524903666219,10.310951577485476,11.201899192011112,12.147889678375073,13.095054440150063,14.04724094235503,15.021096790014852,15.995125299022856,17.03919416499827,18.103868971955336,19.239595976627033,20.384988605010317,21.60126884073044,22.810233177001532,22.810233177001532,24.09168033510891,25.427200856881853,26.826165099175853,26.826165099175853,28.188336253717477,29.531821424191524,30.794149192461973,30.794149192461973,32.07048284224789,33.275909940791244,34.477399391931776,35.623265629754556,36.74175292880307,36.74175292880307,37.813257847766174,38.842357040125364,39.88989968758965,40.886558721444,41.93709515155528,42.950805528135696,44.00192671155315,44.992011247047735,45.977453037305274,46.92411864672322,48.706298554456005,49.542538584061276,50.385378474937184,51.27653253153313,52.11083908172084,52.93727294336436,53.820654975250015,55.65172731345417,56.57829893312611,57.4804427015773,58.3583644839949,59.23007304080842,60.08874442092782,60.97035053388856,62.71003479972785,63.61266502906658,64.54624638005453,65.4603831075724,66.39872209118855,67.39208762554804,68.38738041015806,69.35579575866514,70.34117800946508,71.35010182590268,72.34938912306951,73.31041541710688,74.35085509382561,75.36591991493378,76.39642226665187,77.41770669560934,78.46299158145504,79.48545538658605,80.46827619530481,81.49760594741655,82.50070750550306,83.50406335210465,84.47155768728982,85.48459340983952,86.4467143300862,87.39213286834587,88.3498301691197,89.28415700028668,90.25197867394058,91.21148122977607,92.1473044598503,93.10603688662577,94.043417915534,95.02092009480958,95.98971260511948,96.95056274335774,97.93513710830224,98.9058913509201,100.82313372179105,101.74610098392792,102.65400422234892,103.56974163312603,104.46623290903614,105.36703247729413,106.2524370231849,108.01048393056523,108.84628716260988,109.67389474865956,110.47544691958846,112.00832181777606,112.74158803032677,114.17178351992328,115.426863378691,116.00629481413769,117.16333455969799,118.29975594157753,119.37854337954923,120.54812933623205,121.14535136820793,122.36805229829442,123.5613972113905,124.17924044388029,125.39403225002823,126.06529652623306,127.45999967501137,128.21013264549342,129.68362365057328,130.44013324988643,131.17858161659035,131.97693898922537,133.57454113046347,134.32743450224572,135.0788364437298,136.65889175481377,137.5216677309763,138.4099442503488,139.2910610393566,140.1681357746981,141.8504097514801,142.70680233954732,143.55262614656468,144.37956824896386,145.22277016895825,146.9560117823737,147.8686237318555,148.76129780106885,149.6673293114026,150.55675500819152,151.49952966508303,153.40470118549203,154.32340337887413,155.20173063777648,156.04891515936274,156.9141542138651,158.75316266059974,159.62755627695694,160.49450521811525,161.39347170041043,162.29527880082583,164.1136996473404,165.01521507130386,165.92535279884663,166.81097111360845,167.6999715698412,168.61063030219609,170.33853368574822,171.1751457275321,172.01675310512744,172.8896419732591,173.77389394592683,175.41190908023265,176.20898994661425,177.0062789019839,178.54338450985406,179.2849275672334,179.99051605690443,180.65454937211146,181.31403675301755,182.64056950598538,183.25866585153216,183.25866585153216,183.85609595375863,184.4753380696125
Error,3.2396920025069047,3.1397198212244466,2.994968292855773,2.8120734677368477,2.6245033216050246,2.4310478990069835,2.269682537100663,2.1144957714391186,2.0016322663477735,1.85036141225198,1.7228256998712412,1.6120983167899408,1.5189521405060449,1.439898329763603,1.3810741184064719,1.3363771207163897,1.3065776880656976,1.270265654029564,1.2411846981323642,1.2105566974642068,1.1976657520760279,1.2209624061850268,1.28361752754911,1.252570823467935,1.1651878423499438,1.1369665935653699,1.230316462723921,1.1752990846377405,1.0678768333754154,1.073662178614942,1.1457772063325085,1.1101395275324757,1.0012131275924936,0.9636532587975823,0.9761173176731484,1.0151824963554124,1.0627097684223603,1.0771370120449093,1.0435147974939791,1.0227008705388803,0.9897749034020051,0.9611543845564605,0.894355065340767,0.8376370576377378,0.7627796610221129,0.7058492827738011,0.6588996962965125,0.6466551509109866,0.6762588573212682,0.5820694223655493,0.5353875967596616,0.5377433221438337,0.5824952707120777,0.6721105008570015,0.7504226344854353,0.717177296213933,0.6806173408177723,0.6389621095328732,0.6108443321183664,0.6087080563072081,0.6324818792417891,0.6770628975566232,0.7109497101736754,0.6516668680753348,0.6080037301836582,0.5533278920325586,0.5200139872262086,0.5200759709708213,0.525295991060475,0.5301571155206635,0.5310026256357612,0.5343924939066356,0.5430685605188638,0.551332333282352,0.559595027197402,0.5804848744590867,0.6062300717297019,0.6278849792090042,0.6442715134149094,0.6545192548087537,0.6508231332739413,0.6482819734072374,0.6550333045414863,0.6661480480707076,0.6529791759665863,0.6533383045617757,0.6345289208862168,0.5792953315992446,0.5192040289774422,0.453851667036697,0.40571609891359844,0.38114327957256805,0.3869164509502768,0.3997484233454077,0.46252736290849866,0.5405614251866533,0.6391565287080319,0.7703977344809073,0.8955986579688238,1.0210367145461248,1.1275245786129544,1.1952605325622114,1.2832641680598567,1.3747684967877103,1.4611435017970336,1.5567509171377079,1.6491290586519078,1.6994688796341102,1.707657394412667,1.7349170105271248,1.803737201321244,1.7907193743002674,1.8102170204070893,1.800317953947177,1.8109230018353062,1.774186640512019,1.7334744571790524,1.706013288809134,1.671552508265903,1.6398720576800345,1.5789657276868656,1.5267338826381724,1.5042331237675854,1.4372171082955083,1.396071445940409,1.378638794090027,1.3430637022691732,1.3316018461022354,1.3566820585021688,1.2960748073372568,1.2965092415120583,1.3506950027468712,1.318188667775531,1.319427604898105,1.3890444228099303,1.4238757401784277,1.4303183774455541,1.4146003098922622,1.3921813032199692,1.3516511261063995,1.3249424772266016,1.2235282337863636,1.0974857099761628,1.1933661809468172,1.2436951106274086,1.2767001961584656,1.2798372713922943,1.2893087577227107,1.3079530392981316,1.3599203236999247,1.377333528596837,1.3651851135125483,1.3591872884757512,1.3522877651377612,1.344141514580843,1.3575574474210736,1.3610570182893598,1.3239657989090228,1.3010550646599928,1.2838505514346672,1.2835272630375987,1.2327251091534415,1.1786267146208673,1.0855400149012224,0.9758124861110723,0.800541361233946,0.6662148872118617,0.609912432161156,0.5828691076950635,0.6253636656977252,0.7981907898876546,0.8660257699667298,0.7902750907671449,0.644337436620174,0.5701350722861837,0.543011056999735,0.583035423533058,0.8877854263410397,1.3671240884640838,1.8600512615358378,2.426819449658409,3.0588061537615854,3.7331507291756543,4.450121009759413,5.194618626360194
3D pred;-0.019786980163939014,-0.2621949813268361,5.250352845502075;-0.020606367394984965,-0.25224697279823666,5.249748088624883;-0.021774076870869623,-0.24235975077779187,5.24881038115538;-0.02321862033462367,-0.2325408077910166,5.24758496171544;-0.0246536282664845,-0.22272417794705923,5.246330158646341;-0.026012932401807354,-0.2128938236173229,5.245098726139247;-0.027135191508484594,-0.20302112821025192,5.243971597088659;-0.0282356746387121,-0.19313960773847233,5.242901788673153;-0.029317340845929938,-0.1832368305638004,5.242027144491237;-0.030417667009418527,-0.17331679765145724,5.241408897492077;-0.03143200914470799,-0.16338271910729707,5.240874862370542;-0.03236515528196163,-0.1534359866329541,5.240436968124885;-0.033150487960584465,-0.1434721123537506,5.2401137624131255;-0.033801142712709405,-0.13349595472774697,5.239883702823743;-0.034227516161195105,-0.12350700925248621,5.239685778659746;-0.03444501451324549,-0.11351081563742926,5.239516050414748;-0.034526981497441454,-0.10351191350115928,5.239392610215472;-0.03457111451924571,-0.09351330531046902,5.2392317173149205;-0.03461688869281234,-0.0835142433500427,5.239102625732741;-0.034695008151887044,-0.0735152300527696,5.238985876295614;-0.034718488253301996,-0.0635162234812094,5.238846893322795;-0.03480192848180987,-0.053517713136274146,5.238695801924995;-0.03476898121761267,-0.04351820864424934,5.238601863691258;-0.03458527988414535,-0.03352084443701949,5.238464158469564;-0.03428868327716567,-0.023527925401300293,5.2382326425990735;-0.0340353538732742,-0.013534921928496875,5.237957495718912;-0.03380533813511725,-0.0035419829962262065,5.237660402709722;-0.03353909043516152,0.006450376578056071,5.237374286823205;-0.03328172555856092,0.01644302412395416,5.23709010669767;-0.03307835218616881,0.026437220045860535,5.236816817206559;-0.032953539360351385,0.036432889909059046,5.236550348175607;-0.03289713741547434,0.04642913883036676,5.236282343840067;-0.03281017638875462,0.05642493687270719,5.236005831134075;-0.03278786694425356,0.06642081167815504,5.235719493636532;-0.0327136021052426,0.07641583320306122,5.235412851417735;-0.03254006783338362,0.0864099414057615,5.235116731358959;-0.03222066354956388,0.09639973749006946,5.234797427275955;-0.03184644171369223,0.10638667478873697,5.234449517215681;-0.031407634525055184,0.11637224007945321,5.234139784950582;-0.030954374269318016,0.12635602513418878,5.233795414334228;-0.03048274477640423,0.1363371887584474,5.233403064583125;-0.03002313933024366,0.1463153210809252,5.232928050700187;-0.02966504528541994,0.15629721768838095,5.232444823245332;-0.029311196769390035,0.16627661257244247,5.231909595279256;-0.02895171353589386,0.17625321505409824,5.231328067353998;-0.028741839641041492,0.18623567313852304,5.230774457797577;-0.028646205398414448,0.19622133211383314,5.230247704610168;-0.028707761454642884,0.20621163086925667,5.2298116522861005;-0.028767768242796646,0.21620439289013937,5.229436010995266;-0.028903897329792785,0.2261993460647198,5.229148991989591;-0.028998042084408197,0.2361960970889075,5.2289121255175415;-0.029090675866941616,0.24619371645719873,5.2287145756526945;-0.029181485485585457,0.2561906904213263,5.228485959875204;-0.02929930861324791,0.26618669331694084,5.228228969950395;-0.029425334422478588,0.27618172664831225,5.227940134010488;-0.029520769074939012,0.28617692322467086,5.2276452821374075;-0.02956670002260649,0.2961709248826906,5.227302031197794;-0.029630318610904455,0.30616418823756214,5.226940589369273;-0.029744136382737214,0.3161588400695432,5.226634027348969;-0.02987434819555073,0.32615486369446445,5.226383914226922;-0.03002228734435997,0.3361511253543479,5.226153986335195;-0.030182319345691187,0.346148206745035,5.225973007257599;-0.030327130268161223,0.35614587511929097,5.225812829621409;-0.030571119381175557,0.36614238382099584,5.22571142405219;-0.03076881545266042,0.3761394428460335,5.225570970810032;-0.030892156014994863,0.38613789197627696,5.2254452644234926;-0.03108625603335621,0.3961359176133866,5.22540273746063;-0.031402558181984244,0.4061308038148784,5.225449671137265;-0.03173240580764386,0.4161248404631983,5.225551808377713;-0.03211190217522558,0.4261172138679163,5.225643766235869;-0.032468053139574404,0.4361107966096871,5.225681982383952;-0.03284252954260922,0.4461036316563049,5.225736892807891;-0.03329239865647076,0.4560930192503303,5.2258356514871265;-0.033805938944451636,0.4660798089134702,5.225853218411243;-0.034322724505122144,0.47606571345688853,5.225974227229182;-0.034942008928453366,0.48604519773607346,5.226136647438887;-0.03568225776938766,0.49601743565992756,5.226217285169148;-0.036311810237497674,0.5059952447335584,5.226434056431238;-0.03700066686751319,0.5159706683748985,5.226562117819162;-0.037753306907309464,0.5259415677740081,5.226683353718671;-0.03867370574622721,0.5358988409783384,5.2266086790131405;-0.03945419926210566,0.5458681752733988,5.226552078792268;-0.040359583728984516,0.5558264453277941,5.226666693323925;-0.04132502787560543,0.5657784044752421,5.226829256318738;-0.042118351449825,0.5757418331621604,5.227146630714805;-0.04299792214564809,0.5856970537369117,5.227492952384785;-0.043907996646353475,0.5956488122916321,5.227859375735181;-0.04449849235986492,0.6056208183690845,5.228318080001105;-0.04498911564660792,0.6155982350496378,5.228776823037153;-0.04532491534662022,0.6255840274027825,5.229190573736666;-0.04559934723693581,0.635569595364058,5.2296522225515965;-0.04577325893183422,0.6455546331250772,5.230170658307884;-0.04579940567405825,0.6555458873641274,5.230587977224938;-0.04554914143778301,0.6655374938858349,5.23091227173216;-0.04486657348323541,0.6755092836808033,5.231224536479431;-0.04388233935432595,0.6854504139762922,5.231677539379644;-0.042762587843380453,0.695374300264254,5.23219002108404;-0.0411630880525097,0.7052352974399532,5.232639837846573;-0.03910186728879737,0.7150116101246426,5.233058262576268;-0.036868615569741955,0.7247528254304275,5.233406560043497;-0.03440148744880833,0.7344387702926133,5.23371599656622;-0.03165689974721527,0.7440513679143239,5.233971349873123;-0.028628145347053838,0.7535798788828691,5.234156080774209;-0.0253479551282699,0.7630257492326702,5.234282118321567;-0.02184627667932239,0.7723909073923846,5.234461173295559;-0.01812837064580595,0.7816708518788067,5.234705724015995;-0.014169174071796374,0.7908494856180075,5.234984013739045;-0.01001642688262008,0.7999406147594865,5.235309684916369;-0.005719953228902855,0.8089618396306586,5.235706945494151;-0.0011799162675544053,0.8178605139772895,5.236156010369422;0.003719325405434593,0.8265652099508143,5.236631088297924;0.008870586395597128,0.8351198422038288,5.237162856317752;0.014251196627513603,0.8435294553329855,5.237735080530899;0.019886643392505454,0.8517706323479439,5.238304941186731;0.02572679832915502,0.8598660893973282,5.238901737196688;0.03167400947107954,0.8678817662550301,5.23951785743355;0.03771639457430717,0.8758245994671504,5.240151089483223;0.04384622659915015,0.8836998228846925,5.240788282916182;0.05006766619935361,0.8915021409677115,5.241434442209558;0.05638114824307897,0.8992291946856612,5.242092154398495;0.06280314724108829,0.9068640917485238,5.242774998237935;0.06931396741334916,0.9144203719605357,5.243490435196749;0.07582645912568249,0.9219681927926553,5.244276471062987;0.08223327242220968,0.9295981794664913,5.24513440272724;0.08872698241295861,0.9371631495465169,5.245910906587092;0.09527872382440776,0.9446794505781673,5.246672420394658;0.10192853151413424,0.952110606396093,5.247419401585428;0.10876459885643947,0.959376618859724,5.2481073304842445;0.11563627547007888,0.9666099569532239,5.248784737704965;0.12255788448793387,0.9737946814123104,5.2494710780366916;0.12960810112490412,0.9808564308563924,5.250123872154921;0.13686504324063373,0.9877136970864193,5.250684845398029;0.1442372271929766,0.9944491695854296,5.251218056414319;0.1516669204332098,1.0011225621502533,5.251733313662487;0.15925897815104445,1.0076133738625077,5.252212920715323;0.16692353699933704,1.0140238630146223,5.252613128775812;0.17452827882062236,1.0205123442237753,5.2528729622418275;0.18205018500122616,1.0270974885763802,5.253111292402637;0.18953394182378513,1.0337281373343994,5.253278268055296;0.19682109228428762,1.040575760600212,5.25336483465106;0.20443187230683427,1.0470622910960374,5.253395649827999;0.21189692259245252,1.053715565652478,5.253312211768255;0.21921217506039153,1.0605330308020389,5.253408390065357;0.22778983727857655,1.065669802679336,5.253215295396012;0.2361296689281065,1.071184380159307,5.253023871063973;0.24475128289197265,1.076235778760832,5.252635097573905;0.253385211634086,1.0812582325463942,5.252155272138978;0.26218833305828687,1.0859634629519805,5.251550408500526;0.271174047204202,1.0902866426590119,5.250797375626999;0.28030838276519826,1.0942490937964495,5.249868454294195;0.28952041162057374,1.098046598817538,5.249021412392908;0.29882394839622495,1.1016021703408165,5.248125803880803;0.3084526461056515,1.1039534647593645,5.246799306621933;0.3180934189583238,1.1061759999838845,5.245344715277623;0.32778037265963145,1.1079724780067854,5.243631357550248;0.3375056230489054,1.1091760136418878,5.24163861902225;0.34720865673932744,1.1096734205365624,5.2392714004891054;0.3568510598115394,1.1097638633127174,5.236622649255555;0.3664433448455005,1.1094960870889363,5.233809045921532;0.3759610041635939,1.1088776819359403,5.230803761214311;0.3854030859206823,1.1079597320711334,5.2276407784229955;0.39478101068799226,1.1066325233632575,5.224432500987297;0.403968158324244,1.103959466209003,5.221525426210171;0.4131362539706023,1.1011549480535803,5.2186827689787885;0.4222397630268485,1.0980656404599825,5.215929171067876;0.43144740046150215,1.0951044302712563,5.2133893586554825;0.4405600904193487,1.0914368745159426,5.211516415379825;0.44886020892181544,1.0860353591027867,5.210126572192107;0.4563704525020308,1.0795069541990192,5.209138558640428;0.46333265726739875,1.0723816919704918,5.208267729736561;0.46936164234122696,1.0644236407139218,5.207701373684805;0.4754878853126277,1.056596165981818,5.206606026080783;0.4816260243353062,1.0487338456858104,5.2058938681620175;0.4877984214834674,1.0409292201523734,5.204899215595442;0.49392478534983264,1.0330805601983017,5.203968515481418;0.5000738382762023,1.0254397523234318,5.2020173099238125;0.5062243395490849,1.0178299132345503,5.199952925479576;0.5122441606222847,1.0100992620948448,5.197953228701856;0.5181824444762531,1.0023973663641097,5.195625657645458;0.5230601109044711,0.993950977691403,5.193419555062937;0.527846308589492,0.9855725150925325,5.190793973946455;0.5335940285899489,0.9778220331257967,5.188168379903262;0.5395532487057993,0.9702082016971564,5.185615486135967;0.5451450751157311,0.9624479632885148,5.1826982653280345;0.5497861657046463,0.9543439432675067,5.179122634244633
3D gt;0.5831085272320247,0.4479568161829718,5.390290547958201;0.582890497745461,0.44964621384693665,5.389539122392902;0.5827049654800788,0.45108045832136495,5.3888989822743305;0.5825191515375873,0.45255754603452664,5.3882432077450115;0.5823316926779142,0.45406120305680975,5.387579915290692;0.5821483639072338,0.4555567544983831,5.386916346275201;0.5819705377056099,0.45698320355792516,5.386287543127093;0.581792975628879,0.4583598101404508,5.385676326542529;0.5816275750595445,0.4596516557467187,5.385098283340254;0.5814615036836521,0.46091661366472075,5.384529947490165;0.5812824486985717,0.4622931016663375,5.383923482463858;0.5809500799340717,0.46500551170413784,5.382730797966996;0.5805981022247486,0.46775711021315586,5.38150833968793;0.5802107780693614,0.4706183492315691,5.380237135962579;0.5797677981866955,0.4735895063270957,5.378919767681489;0.5793407271164286,0.4764924431332087,5.377641573092359;0.5789454271726016,0.4792774548826918,5.376417321388331;0.5785514192688936,0.4820210892521056,5.375207643395763;0.5781684908516663,0.4846962864385486,5.374052541312524;0.5777823425389953,0.48711594581065204,5.372982868992002;0.5774162343881899,0.4894359867289914,5.37195957566924;0.5770458690514,0.49176207868931654,5.370935939503253;0.5766416662938176,0.4942423760796671,5.369853905230592;0.5762301003623144,0.49669206406975874,5.368782578980181;0.5758300740139634,0.49903189244782187,5.367762381812272;0.5753928819268438,0.5013667799685634,5.3667444320560165;0.574956174801972,0.5036561819335161,5.365742183308142;0.5744918175875131,0.5060443716264713,5.364703661428331;0.5739925697617612,0.5085087322838562,5.363632561128691;0.5734583631235327,0.5110468527044953,5.362527150396573;0.5729332021508513,0.5134237705112177,5.361482301496516;0.5724157863444528,0.5157644689581489,5.360452209160153;0.571841550514523,0.518224664898242,5.3593774851459575;0.5712693799228992,0.5206190224286527,5.358333090097892;0.570701853385753,0.5228776106322554,5.357352261257711;0.5701242422276298,0.5252065666974602,5.356347634525623;0.5694863400863389,0.5276445008886737,5.35528658873348;0.568806841780237,0.5301158642149242,5.354221895918334;0.5680931557369772,0.5326216021769465,5.35314907075591;0.5673470602628202,0.5351794765655604,5.352065641182291;0.5665759431979078,0.5378227621175475,5.350970731492771;0.5657129766496564,0.5406665834222136,5.349768123125626;0.5648027940631588,0.5435948319623699,5.348542277066721;0.5638623604963057,0.5465262384253032,5.3472981617545;0.5629144039692852,0.5494286684424189,5.346056581879739;0.561966830916324,0.5523217778879369,5.344808813897903;0.5610190626510793,0.5552058964583833,5.34356795171964;0.5600623207577204,0.5579967616722408,5.342363159783144;0.5590231189727783,0.5608538519487544,5.341175668786475;0.5579809087979593,0.5636358724744982,5.340017692441995;0.5568287494896496,0.5665839854041064,5.33877044198742;0.5556207138858946,0.5695273113735653,5.337513755017082;0.5543935417940389,0.5724811836986218,5.336193699502676;0.5531031408740976,0.5755955270400828,5.334740518435248;0.5518033640856123,0.5787364559874023,5.333252334788694;0.5503656123910246,0.5819450921150251,5.331736691986774;0.5489285724230405,0.5850470486064416,5.33028977487855;0.5474212078913456,0.5883717625881993,5.328720742468106;0.5458309393252356,0.5917871522256885,5.327191481132292;0.5442437247637302,0.5951779934996267,5.325679467389813;0.5426600534202016,0.5985211962683727,5.324209097342303;0.5410391593491293,0.6019298595062085,5.32290093721239;0.539459295412915,0.6052355748246621,5.3216924314364205;0.5378033714617713,0.6087314089597282,5.320593359588904;0.5359603517877181,0.6127303082687034,5.319553337905367;0.5339978934411947,0.6170566950490921,5.318573193313038;0.5320394478975714,0.621464964370943,5.31762897148779;0.529965426574319,0.6261921841842307,5.31674212339369;0.5279165932229682,0.630920619258773,5.3158883851503935;0.5258854726532759,0.6356633875841475,5.315094106903184;0.5237074568312049,0.6406496917002619,5.314278295048213;0.5214492386262972,0.6459904093392151,5.313539613766859;0.5190708859546038,0.6518522183315902,5.312716636498769;0.5167696471241237,0.6577293326437138,5.31197895482435;0.5145116604303912,0.6637188670540934,5.311261536794866;0.5124253328937597,0.6698578488247544,5.310499196227661;0.5104119905482578,0.6761117927475839,5.309703739812818;0.5085265831166067,0.6820872147608613,5.309038195938714;0.5067904484905091,0.6878488771417047,5.308383635076426;0.5051238448741071,0.6937723161460316,5.307671788202168;0.5035095653533934,0.6999611946903379,5.306865415325273;0.5020228735929154,0.7059872241370423,5.305950591787782;0.5005398555152161,0.7122658565327273,5.3049439801819585;0.49919056371915127,0.7184271568686276,5.303862464304025;0.49806844493090086,0.7244411902239094,5.302616155185269;0.4971185677253594,0.7302120871570825,5.3012966958196825;0.49615943331098833,0.7361274675703319,5.299866389279984;0.4953726694678183,0.7419804508834236,5.298329112085245;0.49471530999975677,0.7477852062505519,5.296764249203568;0.4940903695586038,0.7538757730473234,5.295016543151295;0.4937482535960311,0.7596546052727997,5.293339545624405;0.4935945253479953,0.7652448011172022,5.291588236590563;0.4936447995234345,0.7702532726330947,5.29000052569815;0.49372324300755227,0.7753292898943196,5.288387581989591;0.49380018172291046,0.7804265126804849,5.286737581341955;0.49387539888909987,0.7853449836774062,5.28516369588227;0.49401668771108,0.7901832380671961,5.283604666779944;0.4942476700443333,0.7953163562602243,5.281931271461444;0.4944926428875681,0.8005323432771501,5.280231627035949;0.49472513393359,0.8056837886551682,5.278574926535288;0.4949925291686409,0.8107840280478958,5.2769054255243075;0.49532227322745453,0.8159937831426072,5.275203587154885;0.4957062329114493,0.8209325103544247,5.273544839126242;0.4960979507036802,0.8257440649560616,5.271908016894495;0.4965569577297922,0.8305542350704387,5.270260355448318;0.4970395862557794,0.8352232309007374,5.268674212078589;0.49758267380019366,0.8397238327716028,5.267145989622772;0.4982576994060796,0.8442157230269436,5.26563454514304;0.49898002016746396,0.8490232465711689,5.263987492644853;0.4998169199841172,0.8537631283991753,5.262334868880988;0.5006783143544602,0.8584034297318107,5.260717677568985;0.5015409705221316,0.8628462387128065,5.259122724209801;0.502445395259534,0.8672482299804688,5.257542752872078;0.5033697463536666,0.8714453552806447,5.256021043661623;0.5043164459702658,0.875513805443284,5.25453767003582;0.5052621020193153,0.8797727511669956,5.252964563690337;0.5062333119387008,0.8843009220274155,5.251249258291923;0.5071614811999651,0.8886414216036178,5.249604098403521;0.5081327670038085,0.8930412374054646,5.247946715527335;0.5091292751118289,0.8976010811908097,5.2462414522763705;0.5101781318255064,0.9024065378264521,5.244442373914234;0.5112077824651858,0.9071661747862393,5.242641384456117;0.5122316140374221,0.9118511014173262,5.24085198586674;0.5132632136317969,0.9165702328223967,5.239037300303832;0.5142375420446449,0.9211444572190108,5.23727396955598;0.5151957060011093,0.9257037714942029,5.235509850202981;0.5161470158840977,0.930428693458859,5.233671506978697;0.5169702061098175,0.934873640049649,5.231879245337794;0.51771420824191,0.9392871843111716,5.2301002089182544;0.5183436044973169,0.9434864230829442,5.228455921922026;0.5189324565176235,0.9477624166995119,5.226772333096649;0.5193586528260828,0.9526754290586137,5.224876775849337;0.5196290665534928,0.957889083592905,5.222920656928909;0.519684587834245,0.9636961142653127,5.220797884545084;0.5197135257289907,0.9694123747227555,5.2187077951727625;0.519441657201045,0.97526092464641,5.216691206196607;0.5189336175972459,0.9809168706990906,5.21483528520832;0.5181194105202195,0.9867613156636557,5.212995763767911;0.5167486377705288,0.993036322599077,5.211131580258494;0.5151561943366703,0.9991849650151312,5.209423071837022;0.51305606855511,1.005265435364287,5.2079705868656365;0.5107201024664325,1.011331061907407,5.206612109246228;0.507972246800439,1.0177365020062292,5.2055143214457456;0.5047334891550959,1.0243415147598183,5.204580048447949;0.5012551672175779,1.0308629338862534,5.20384851139683;0.4972236969996307,1.0376901406218104,5.203356673744439;0.49292224297819837,1.0443983271755068,5.203102323006775;0.4885591969032072,1.0510660004265564,5.202902941162303;0.48382593761594955,1.057513276461154,5.203068002145843;0.4786306538339389,1.0640701820028702,5.203562647372315;0.4729205144785219,1.070767740605241,5.204415391428995;0.4668723821693893,1.0769076727527682,5.205799163955752;0.46091251434175307,1.082659147348781,5.20729275467975;0.45462133932921844,1.0878238095752262,5.2092264950692995;0.4480269088798997,1.0930074953413278,5.211296255224843;0.4411764438704583,1.0977215864752643,5.213639321785189;0.43371143517790545,1.1022153208350058,5.216286948912563;0.4263411348418328,1.1063570895329708,5.2190358770903895;0.41875249365359374,1.1098341727283716,5.221994660170066;0.4107429675032191,1.112966961176382,5.2249726117640565;0.4026194677622305,1.115458684791953,5.227984765702049;0.39422900860457777,1.1175962561806718,5.231018439047753;0.3858213913508054,1.1191934461216468,5.233835365793798;0.37730110727461047,1.1202590979883227,5.2365912231914065;0.3687495499330726,1.1210943402220304,5.239234575433246;0.36043706604855213,1.1214672521170927,5.241668419110573;0.3519993359517244,1.1215182228088378,5.24396156813196;0.3429871321047767,1.1211948176454019,5.246234686091794;0.3341583726985307,1.1205259304800952,5.248292304103657;0.3257407769213962,1.1195963684340657,5.250065396847697;0.3175194049097051,1.1181816276614949,5.251541781673323;0.3090549773280904,1.1161645163519909,5.252737860706565;0.30022258542217106,1.1139059658266057,5.253873279024651;0.2913051111334462,1.111020245579003,5.254786238150407;0.2822804016150998,1.1077453725135933,5.255595665872433;0.27356881046025777,1.1041982531358967,5.256234828636471;0.2654796969446086,1.1005206243116306,5.256620957854104;0.25730801813750626,1.096619159321327,5.256923523838237;0.24943504927252658,1.092413012693157,5.2570302532998845;0.2415642855315559,1.0877938051062117,5.257022740894791;0.23410676934624797,1.083210246350132,5.256911286984459;0.22687083403808256,1.0786058345945544,5.25674861848691;0.21984802675247198,1.073945093693706,5.256510669180228;0.21307998450327728,1.069205799113559,5.256170059333412;0.20622280871531382,1.0642685031890866,5.255790532761374;0.19937099571416605,1.0591498075258932,5.255351853157841;0.1926569761219671,1.0540035024739924,5.254884453827378;0.1861438442502318,1.04880600273003,5.254342364995493;0.17938640537773823,1.0432489228437176,5.253724390757286;0.17261901776130592,1.0376408458321782,5.25310099949271;0.16587630756561364,1.031894343726379,5.252455174244057;0.15948700455757184,1.0261370780643095,5.251770384004561;0.15345838546214136,1.0205822702935858,5.251133295991326;0.14792270318801798,1.015449217575418,5.25047140869313;0.1424467939010448,1.0103527978692353,5.249763304586464;0.13697948480864705,1.0052306949701684,5.249016688147508;0.13137905012551004,0.9999121284808143,5.248208466866595;0.12548997510220378,0.9942411518312442,5.24745407792808;0.11982264196468613,0.9886626816765738,5.246747356422877;0.11462773805620981,0.9834603390558965,5.246055111041852;0.10932150792132664,0.978114942744627,5.245347059195999;0.10420291983744519,0.9728595968451204,5.244681935789895;0.09909090778113758,0.9675880360253114,5.244068930211041;0.09393679858196925,0.9621676774644584,5.243499001465275;0.08904372272585745,0.9569768199812894,5.242948357072928;0.08441133062246828,0.9520347918063233,5.242445930968571;0.07981915826245214,0.9471623678692316,5.241965295093881;0.07551549013388358,0.9425733355290472,5.241551346609148;0.07151447640670894,0.9383291862186066,5.2412055053360715;0.06727954830523937,0.9338486647525075,5.240801355165277;0.06308018580062243,0.9293874279819638,5.240396342775915;0.05908304010542098,0.9252102761349436,5.240026661363698;0.05495510060790567,0.9208664518884346,5.239654277497092;0.050678935170678764,0.9163599818385928,5.239290054911274;0.04660248212002764,0.9120096643415545,5.238936949051033;0.04259667690140378,0.9076473234036546,5.238560540905106;0.03874940695196894,0.9033729914756815,5.238211292412322;0.03522349830954676,0.8993187614591781,5.237821895523933;0.03172003049421318,0.8952255594932425,5.2374474899243495;0.02813953459217598,0.8909431573253566,5.237094369282156;0.024480454118375142,0.8864928734019651,5.236761225051126;0.02080881749115632,0.8820194201819639,5.236426073702042;0.017187199714798807,0.8775353655087745,5.2360952578264435;0.013632906889816571,0.8729720536463678,5.235752816299934;0.009963871118007511,0.8681499819243694,5.235413892508899;0.006135174838805028,0.8629307300653833,5.235070160655652;0.002104503698573378,0.8570420516601391,5.234698703359075;-0.0018400370418330634,0.8510834121165303,5.2343147732335975;-0.00577417359786307,0.8449070507200425,5.233936536131606;-0.009583847472928245,0.8384692769670217,5.233608152222499;-0.013289406245405968,0.831565668095303,5.233307648044522;-0.01692079541814317,0.8244274887472895,5.232979019768495;-0.020490229980956932,0.8169680104013215,5.232649245062791;-0.023860189965415706,0.8093274454881915,5.232300186642147;-0.02711107734050916,0.8011368254322117,5.2319553960757075;-0.030187414030433946,0.7929382570557676,5.231665024778938;-0.03306888016169142,0.784569486585714,5.231430600500376;-0.035639707317302184,0.7759392492649919,5.231198570887249;-0.03798476622224189,0.7672901486757786,5.230946740570715;-0.040020994616009414,0.7583655721804516,5.230695326853606;-0.0417026774585247,0.7494488173231568,5.230391592322095;-0.04327345219961667,0.7403598087332344,5.230060765686681;-0.04461942499909696,0.7309606600939217,5.229697266322743;-0.04559336840971716,0.7213459685158596,5.229341635555869;-0.04634941115520769,0.7116742763896446,5.228990707160388;-0.04681364130199292,0.7018454412524985,5.228648423318807;-0.04678736673270242,0.6922420081176328,5.22833748846;-0.04665493737809402,0.6825593204228891,5.2280478088518985;-0.046340631038792386,0.6727929328983114,5.227783352251106;-0.04584998677511,0.6634355276937539,5.2275253689571946;-0.045083386440735077,0.6538856127410285,5.227167269895306;-0.04423528792763833,0.6445721933882116,5.22682454454562;-0.043229167208159704,0.6350394086891649,5.226402345013485;-0.042141061273671815,0.6254327442901956,5.2259597348008455;-0.041005441518826666,0.6161703218524739,5.225496527394332;-0.03985301989485315,0.6066748097899269,5.225021567331195;-0.03875808316974316,0.5972966571204406,5.224538879725893;-0.037777503018998834,0.5877341163764568,5.224133980225709;-0.03683635360945416,0.5776525604765296,5.223816795828652;-0.036006911324579165,0.5680184020026255,5.223501288527149;-0.03522168023505452,0.5580188786188762,5.223245867845028;-0.03446280637299273,0.5480191938701997,5.223018515756576;-0.03372536045346556,0.5377544583142815,5.222810305907902;-0.033032507515896516,0.5279525466315491,5.222620157608206;-0.03233754278677331,0.5177523958076865,5.222489121445156;-0.03171867238498676,0.5073186488447889,5.222362737119536;-0.03120112102550302,0.49711921739847637,5.2222857485140795;-0.030730304287988584,0.4868251724943603,5.222218809725875;-0.030291980846453525,0.47668428256686807,5.222142108068628;-0.029820711005205492,0.4662909791429164,5.222049260002072;-0.0294356890293838,0.4566884368583982,5.222058931366871;-0.029004468532942113,0.4467048759837609,5.222067379665913;-0.028533452129296664,0.4366270081471589,5.222153693934617;-0.028068868417861097,0.42678495466372396,5.222280039585241;-0.027621558992876178,0.41711236609981556,5.22243422607648;-0.02718392330576471,0.4071703046917242,5.222591269614332;-0.026759606025650008,0.3972468381547658,5.2227405184702675;-0.026323604987502768,0.38787423339671334,5.222850917571008;-0.02594742107930157,0.37874098872330225,5.222934122513915;-0.02561474817957582,0.36941155236723733,5.223025555063775;-0.025285547153087656,0.36039209743542866,5.223148812959423;-0.024972250714477173,0.3514485663667237,5.223283434493393;-0.024746801954541504,0.34300618428968443,5.22343839440642;-0.024576398397232857,0.33419328911829804,5.223602025597783;-0.024427975913225597,0.32560868216369115,5.223720971403823;-0.024396076487956074,0.31689182236235025,5.223774993923425;-0.024408000353029223,0.30811271229436843,5.223816825012703;-0.02447051204496858,0.2990916127296491,5.2238636526468785;-0.02461265839257483,0.28982706134602176,5.223900783686988;-0.02480347112309462,0.28082655444926463,5.223960919754653;-0.025059045142036378,0.27152214609566383,5.223998403422576;-0.025364978564997854,0.26269375552161267,5.224046424652896;-0.025759598546782458,0.2544390854242831,5.224109586519036;-0.026201836593407024,0.24610804494491406,5.224179814788581;-0.026674898624756915,0.2372090842077288,5.224196105008745;-0.027168987407859436,0.2287952773678775,5.224236588354164;-0.02767157904104998,0.22044814079898903,5.224286100595011;-0.028178953239473246,0.21174847094756735,5.224356460406955;-0.02869218824509174,0.20265604169355278,5.22441037174268;-0.029219550655049793,0.19320408929000468,5.224418261932114;-0.029810464754279724,0.1833674050980369,5.224414159077036;-0.030432244375937407,0.1734861777933304,5.224375742968866;-0.031071817548261528,0.1629944880412797,5.224406831983793;-0.031684424279773304,0.15287594326471882,5.224432077892756;-0.03236235342355771,0.1423925480020922,5.224471000156834;-0.03292174180988537,0.13244304489415917,5.22463651606188;-0.033470343976371025,0.12198527032970374,5.224898330208945;-0.0340056780475681,0.11171185310807943,5.225171882386935;-0.03449848461891971,0.1010131380646411,5.225498864402878;-0.03497164594453606,0.08984472018859148,5.225878264349058;-0.03541047115480832,0.07840030361105836,5.226243921473874;-0.03587584947091711,0.06639944756308859,5.2265911494378985;-0.03634349261771488,0.05435745324396483,5.226868875374228;-0.036823617075796185,0.04160501836257133,5.227087149646996;-0.03730753841507907,0.028992568509137596,5.227284806639462;-0.037797651453880275,0.015567711552741881,5.227452869835547;-0.03828293839349585,0.0019555053455850317,5.227605723316387;-0.03876837170460804,-0.012025154290141971,5.2277306463812705;-0.039205414143996045,-0.025372827248300506,5.22783127895991;-0.03957207239516037,-0.03818138964288986,5.227961559476151;-0.039886599355835016,-0.050266339265609826,5.228082149877386;-0.04017549033521931,-0.0624246633402203,5.228241708265186;-0.04041729144457369,-0.07387573954606119,5.228324250781602;-0.04065402910803671,-0.0852303240850652,5.228394593793793;-0.040846776557844244,-0.09587521689751391,5.2284430694472315;-0.041052366129759335,-0.10631386600367428,5.228425252143946;-0.041227024530960346,-0.1160515732649019,5.22828487631426;-0.04137182314247735,-0.1257870749455724,5.228088505262709;-0.04149163446554356,-0.13530508906086958,5.227845676009937;-0.04162494126046444,-0.14477193532286387,5.227575195428342;-0.04176352781831881,-0.15422844450554601,5.227362997707001;-0.041871088005728634,-0.16313521684024287,5.2271716797338375;-0.0419810865726848,-0.17179783744327087,5.227043528597234;-0.04205755482487758,-0.17944279021193071,5.226972746911022;-0.04209413939141957,-0.1865031367493214,5.226969328055948;-0.042126676446300436,-0.19260778403012763,5.226968601011288;-0.04215374470699977,-0.19838147714986637,5.226968867781472;-0.042167935541120624,-0.20319397383894625,5.226967697148943;-0.04217953965690849,-0.20809702518430803,5.226971128011154;-0.04219429245843725,-0.21370421851152752,5.2269739851601384;-0.04220790786594994,-0.2195389012185867,5.22697360126851;-0.04221004688470377,-0.22505781572686745,5.226961935482455;-0.04220730606176085,-0.23040999192976006,5.226953307469685;-0.04220177212812132,-0.2357621096945078,5.226947544760622;-0.0421936806083399,-0.24107398508093453,5.226938707755783;-0.04219061178541452,-0.24629999822142432,5.226929551604104;-0.042190216193764896,-0.2494905080803795,5.226922452690131;-0.04218738568480181,-0.25258188746967775,5.226946081315955;-0.042205145339230525,-0.25516741145683225,5.226976970765787;-0.04221445854269179,-0.25735460102221386,5.226984594349807;-0.04221050005533825,-0.25883485368056935,5.226977372753193;-0.042207942109996996,-0.2604091912224179,5.226971198013465;-0.04220612693900184,-0.2621322184549834,5.22696613248355;-0.04220703584438439,-0.2640589335364361,5.226961136847566;-0.04221023847215532,-0.26624157361391565,5.226957244593851
