# Supplementary material for: AI co-pilot bronchoscope robot
Source: Nat Commun. 2024 Jan 4;15:241. doi: 10.1038/s41467-023-44385-7 (PMC10764930; doi:10.1038/s41467-023-44385-7)
Supplement: Supplementary file 9 — Source Data [file 41467_2023_44385_MOESM9_ESM.zip › Supplementary Fig. 6/Real/0-siliconmodel3 Centerline model_37.txt]

Path length,0.4113086737889853,1.3827072100624438,2.60882749875638,3.6063485795470576,4.119407957321264,5.188016585276914,6.111459400568698,7.502009486315197,8.074833354811812,9.36172557051985,10.100215766190752,10.930516900835983,12.605146354423363,13.435707108804035,14.259788004739809,15.120960623857044,16.05301965316465,16.991403604209182,18.002036977146187,19.036492313644278,20.11997872767567,21.22591111253061,22.355572776853254,23.518712954501236,24.731616785067796,24.731616785067796,25.962338793262713,27.185022610506955,28.464789288792076,29.697238465668264,29.697238465668264,30.88990122919571,32.00796042970468,33.14822885552673,34.2880303963387,35.36671877817688,36.418416406079494,37.4292929241764,38.37838050522032,39.331530286840014,40.2282767603534,41.14671596448672,42.03630182597976,42.97183681558796,43.9015245624839,44.85616824402906,45.770682389902476,47.456425498256365,48.236127107183904,48.990019233562585,49.78626212510138,51.33537959889863,52.120534428401335,52.89470275913494,54.51656892463625,55.351239704432565,56.20650631002021,57.03986710546902,57.86040907287173,59.41716068619167,60.15348995083609,60.894799481504556,62.48423839276288,63.315945362234494,64.13657711537569,64.99082267366518,65.83655214295054,67.57881903797424,68.47728328616837,69.38099550195224,70.31044897260941,71.18626779573867,72.09066063970468,73.00626198592768,73.93083561299177,74.87671290358652,75.85379297687452,76.80990199380972,78.69827511610457,79.59425836707919,80.52911172945811,81.41650558160164,82.34446362142664,83.2568127178684,84.16115010051057,85.10649484414935,85.97701195350939,87.70014684567707,88.58296200515728,89.46615968513348,90.31292782670907,91.16306138407127,92.03076736384568,92.87950035850534,94.59037189913764,95.46011933205489,96.3780117207728,97.26912934659563,98.1249329801386,99.02660341174916,99.89957455736564,101.63271189107073,102.48423871033569,103.3226135897196,104.15437418851809,105.81540241107605,106.63480436899559,107.4683363688002,109.04742325218251,109.80199373723443,110.5383722724482,111.94964461541963,113.24929986705973,113.93257010707902,115.12836950644201,116.22570456970595,117.25322764379062,118.29733325808982,119.27259089310817,120.23816423268532,121.3175628898958,122.42516295488205,123.51742130332188,124.08108312994408,125.16735603997216,126.32622530828048,126.9845221415415,128.32293324779363,128.98558647977342,130.38043710132453,131.08305573347815,132.47577754180205,133.16358570969692,134.59624128712778,135.27761053372774,136.70551791625977,137.4589738546329,138.23924121883636,139.05088404033046,140.69769507439665,141.443263656147,142.20981081340273,143.7738116463183,144.5408574825558,145.29631768023964,146.88979661117128,147.7224772252533,148.5189666790748,150.15463914046333,151.0153200840798,151.87770680396127,152.74566545059392,154.43063063088215,155.25334229750663,156.0229239652311,157.65296622553734,158.48886228264894,159.3418031222569,160.17674399883214,161.81999640583052,162.64857453729792,163.4742527322591,165.15229176047498,165.95785797455306,166.76760096232934,168.3687443211368,169.1960136991314,169.98036057621886,170.77507002395578,172.3470481549751,173.15321095807155,173.9318855502691,175.47864085313998,176.22832606374067,177.75857593671,178.47373143970867,179.86978723838428,180.5237419275461,181.76229612715665,183.49286033813473,184.57740631998695,185.60327669004363,186.55878907123005,187.93540151919404,188.95343461537482,189.99936244279633,191.0672720216729,191.61376775192554,192.71528358346757,193.2489194534445,194.290111943574,194.82881147969547,195.37848110021775,196.48218156570553
Error,3.0791560430425298,2.951028619188276,2.7732104635043906,2.5843358893242834,2.4058044621340224,2.233633784109374,2.077216526859416,1.91684992622132,1.76074839708193,1.6021240734738602,1.491257994343672,1.4306490907877545,1.3693758029325,1.2704814479296376,1.2007684284966478,1.1571293811145218,1.1164119075337908,1.0820118902380862,1.0183520787180176,0.9371563804062375,0.8353945276941697,0.7266836802321365,0.6261327486748317,0.5780424376955707,0.6574148745695881,0.5464562168118157,0.31412350895090374,0.15501364223779832,0.2938712991183632,0.5115460519995936,0.4964857294869808,0.30212839606334907,0.18305563695980212,0.05567766614490406,0.11947567319538978,0.2054665980804944,0.2674804723698444,0.2927668690998494,0.26982169328415456,0.25997835659653956,0.2322535085114049,0.23437129936015813,0.27176973658008435,0.2968412678209319,0.3354909305998667,0.3622654007540853,0.4386654749326734,0.3057594310269114,0.1996968291771647,0.3196042128600773,0.5041165472869636,0.4065319212136137,0.4381912878223351,0.5686451854658673,0.6336416087062755,0.5962691747718937,0.5926974288522003,0.6284664789656491,0.7071611081733342,0.6434010310266577,0.6086469660929655,0.683006422280196,0.639574493261448,0.5825334367336754,0.5682326486899165,0.5831695703779816,0.636767463947418,0.586518479156953,0.5317256359606292,0.48939863211332746,0.4765176249178154,0.47688165589512604,0.5067602582427142,0.5552525253704828,0.6048255444023539,0.6582643072377174,0.6904254008341465,0.7344966516124857,0.7626334208012496,0.7115395830141544,0.6855377845708645,0.6581775752140121,0.6392126609569834,0.6350771429309354,0.646307270764151,0.6576221625305502,0.6937968496424805,0.7175607687683436,0.5994038101648902,0.4769664311480722,0.36365621231934225,0.33040314850446983,0.37237982403517944,0.47933022772341133,0.48549742508084603,0.4984922832758201,0.5677378076050771,0.6812569283627767,0.8404972031352709,1.0069008810260411,1.1717903799371285,1.2577466998627618,1.339536987066754,1.4473457088574262,1.5704469319364947,1.6290459029413527,1.6671358910151761,1.7330868065532474,1.7866238623868245,1.7801317497343234,1.8245035966145642,1.821695973459414,1.842242600775838,1.8273976268009953,1.8079678598824125,1.7795803486066186,1.7406828334240634,1.7037560891465366,1.6514810599078062,1.596443738460009,1.5444505632998267,1.5036646043001194,1.4627761824350363,1.410603828720347,1.3656343039621035,1.337300481673667,1.3454924384139524,1.308696551965885,1.338182186283093,1.290597368940191,1.3034768873579718,1.2935267532558918,1.315611136294423,1.338357964738564,1.3547109386662142,1.4425372255522186,1.4342313595603737,1.4493337110178104,1.468119627558152,1.3744799017740108,1.310377435947771,1.3010416089839802,1.2200876243694714,1.175974430376767,1.2485182825614303,1.2883643906234514,1.3358260557955253,1.3755340658638266,1.4592503302455113,1.4588826770164904,1.4611037204096515,1.4619172146157682,1.517271611274238,1.4502399614919548,1.4287039323182786,1.4557277959835813,1.4322159075677476,1.4175763434734276,1.4382007510712627,1.4114091541902685,1.3599440315497928,1.33819575944372,1.27038740486358,1.1281225647315147,0.9925453415858931,0.8482118231421069,0.6239760904191475,0.5571700931879315,0.7099890363694741,0.7644337398549773,0.856096446795669,1.0484889381869797,1.0863982349009313,1.2730636779662734,1.5374463913916305,1.733067344134749,1.9890602982041372,2.2071290112415323,2.4038604942019823,2.4997205248973096,2.465310969478011,2.2956973471309294,2.005935885712364,1.781285684489355,1.5178297510967351,1.2514720515092415,1.0203358763887407,0.8435787795274158,0.9210490179942012,1.237060099920712,1.709804824788107,2.2599346607483852,2.8879693048859836,3.5313961914726133
3D pred;-0.07030648569368848,-0.26386581107845514,5.214366792267061;-0.06910098813076629,-0.2539498660859234,5.2148366970775;-0.0673436990499961,-0.24412473466888113,5.2154521056608445;-0.06550242152155777,-0.23431182232265874,5.216014643080599;-0.06378338685121826,-0.224476005756321,5.216563853673657;-0.0622254365393769,-0.21461627937630257,5.21716267462937;-0.06067480144292374,-0.20475458194611587,5.217747870829885;-0.05914961078534266,-0.19488836413526606,5.218323665556239;-0.057626838086841894,-0.18502357769155064,5.218929596021383;-0.056182548032490766,-0.17514247415105264,5.2194566814611925;-0.0549728685492791,-0.16522657766532112,5.2199167601850585;-0.053953971548848435,-0.15528524404695976,5.220279713062098;-0.05298247044887094,-0.14533804811725096,5.220610588792135;-0.052037474385644995,-0.13538638797912486,5.220877876905824;-0.05114476590062898,-0.12542860996456096,5.221091719309123;-0.05036159888996302,-0.1154611065442868,5.2212802000779766;-0.0495540541420369,-0.10549492736449974,5.221432331719905;-0.048831468955038496,-0.09552404364107783,5.221675947034552;-0.04800271015461878,-0.08556167609709449,5.22192970236812;-0.04713375229922733,-0.07560448095622023,5.222244626441674;-0.04615599747411154,-0.06566036914931868,5.222642917633899;-0.04509865561812882,-0.055729693896964846,5.2231564516949645;-0.04399411686595514,-0.04581280967077877,5.22381630121521;-0.04288583363213533,-0.03590075069868371,5.224539347000306;-0.04194128639749202,-0.025963918877587675,5.22514532049872;-0.04076544820280796,-0.01605108573037685,5.225739579310586;-0.03989730842810912,-0.006098080009871847,5.226168543713748;-0.03913926463832866,0.0038677944626654727,5.226495217267016;-0.038474133938375,0.01384257010224629,5.226743112591708;-0.03779579169593773,0.0238188270313477,5.226862064206583;-0.037255950135124165,0.03380376336751285,5.226960132814951;-0.03683040434963118,0.04379456896778886,5.227012231202091;-0.03645218462025741,0.0537874031936524,5.227026858940218;-0.036142516143458946,0.06378260237998054,5.227016926161028;-0.03589430571855151,0.07377948941053868,5.226991602590471;-0.035571924410407206,0.08377424337304629,5.226960561954242;-0.03514046510974937,0.09376486969628055,5.22692551139969;-0.03465549414405465,0.10375301940536613,5.226884663494888;-0.0340835571860379,0.11373662174378804,5.226860737268459;-0.03344155429475278,0.12371598799703612,5.226851711133357;-0.03272923311366887,0.13369051565327353,5.226814340423777;-0.032031234790256394,0.14366571525459146,5.226723834874886;-0.031431229379986186,0.1536463466560397,5.226559547516665;-0.030878274774296936,0.1636282440493563,5.226322976949294;-0.030371876935611462,0.17361132089898962,5.226037078639942;-0.030033877695699585,0.1836014905092902,5.225750255225197;-0.029879463428844653,0.19359672185036977,5.225482847909492;-0.029884553673997838,0.20359445567652332,5.2252700277253235;-0.029893925101221755,0.21359319639303934,5.225111609733175;-0.029958702021543392,0.223592189579976,5.2249853591958;-0.02995247733891631,0.23359186464138473,5.224904985570981;-0.02998288473583935,0.24359177535304696,5.224875640230711;-0.030015774695694046,0.2535916412972154,5.224835648366528;-0.030049305996145012,0.26359139905031453,5.2247746522090805;-0.030116871344877123,0.27359090458472146,5.224701686525258;-0.030141143900645397,0.28359014020828716,5.224580452093467;-0.030132044652246455,0.2935886593130318,5.224408600658399;-0.030152156376089766,0.30358660160019185,5.224206745410309;-0.03023075877413449,0.31358498907956467,5.224045284965174;-0.030315135172705465,0.3235837375583157,5.223911458652224;-0.030414776440082766,0.33358257757875176,5.2237962637584054;-0.030578914146302153,0.3435810384730306,5.223734307653191;-0.030738820138421306,0.3535796573670804,5.223689027577716;-0.030990182386663744,0.36357649684129634,5.223693216481752;-0.031227786334741395,0.3735736231828978,5.223661447410045;-0.03138587154773261,0.3835721811890489,5.223599424325109;-0.03154659858522655,0.393570888510243,5.223603751508649;-0.03180414178795238,0.4035672599811027,5.2236826749862235;-0.03215470900822815,0.41355944708522974,5.223865156492645;-0.03247597063909609,0.4235537108358353,5.2239723154767;-0.03286843576889886,0.43354510670927354,5.224106403590008;-0.03320954892322486,0.4435388890248457,5.224195604738566;-0.033614029278110275,0.45352961348958803,5.224343321738638;-0.03416384821984393,0.46351406740386036,5.22443485951818;-0.03461383707085116,0.4735020255176198,5.224630314760517;-0.03526144550588016,0.4834791673976532,5.2248232997873005;-0.03591513174747352,0.4934568708339697,5.22495794166217;-0.03651912227303498,0.503434879115247,5.2252309731325095;-0.0371765500343997,0.5134114879096785,5.225418231514052;-0.03787424541280935,0.5233846684425116,5.225639345101297;-0.03865251540716699,0.5333535137542558,5.225767481615998;-0.039575722937192775,0.543310805474502,5.225762054423325;-0.04027642505895587,0.5532853018950369,5.225897839891222;-0.04109263517809708,0.5632502367101111,5.226081891983667;-0.0419451731695615,0.5732092386350974,5.226384314918029;-0.04281302583827498,0.5831640978833971,5.226768514204794;-0.0437288497659187,0.5931127721158433,5.2271988019575994;-0.044508548151910764,0.6030733464644038,5.227621920231466;-0.044960035400210235,0.6130482855305328,5.228166667780003;-0.045304771062744324,0.6230325579373716,5.228608778432459;-0.045572898581837794,0.6330188573892623,5.229058145643848;-0.0457601025874351,0.6430026236943716,5.229596072242237;-0.0458276750195149,0.6529885778794571,5.230121574839562;-0.04569911496097094,0.6629812374024175,5.2304824459654995;-0.04524742086005673,0.6729665516017446,5.230781565974721;-0.04427225384066014,0.6829081126355923,5.23124461402251;-0.04331704277190425,0.692846698748546,5.231803253342223;-0.04182311838197838,0.7027216640877363,5.232306492318233;-0.03990435136780453,0.7125243238888148,5.232782090856538;-0.03762317797639223,0.7222503784708405,5.233229427671219;-0.03517370877611391,0.7319408408697554,5.233537711845486;-0.03245924611376724,0.7415620634309094,5.233790236861016;-0.02948235899281217,0.751106947044776,5.233972828938695;-0.026257418407156147,0.7605714525778422,5.234124134039556;-0.022804943998714664,0.7699548871864538,5.2343018287355;-0.01916463727812396,0.7792652857225728,5.234556084666903;-0.01525342894797109,0.7884645028841619,5.234833308425025;-0.011113742562532919,0.7975617401660132,5.2351546656529075;-0.006884284413740476,0.8066153744040311,5.2355333354982925;-0.0024235721938262412,0.8155549623873081,5.2359643960281;0.002364548929603285,0.8243216587704607,5.2364322962663845;0.007435221507273974,0.8329247586712643,5.236956654642739;0.01275487939760805,0.841373639969448,5.237520254446685;0.01833049772005313,0.8496554595170934,5.2380894163767655;0.024045733011486606,0.8578381025447392,5.238706213463069;0.02991510350745243,0.8659082022594897,5.239357351370943;0.035878319151290895,0.8739082988835116,5.240019554656493;0.041937903519306395,0.8818355375799657,5.240683123745844;0.048107029152293486,0.8896771421872558,5.2413547829655;0.054370549838614654,0.8974427799081136,5.242035355812751;0.06074036983169021,0.9051205017516402,5.2427267171866;0.06722019381825152,0.9127047571028601,5.24342739676435;0.07370612688472548,0.920276186797408,5.244205936832515;0.08014571951368932,0.9278814169939381,5.24503787458907;0.086681567684794,0.9354129582953126,5.245785252880137;0.09321738065289081,0.9429455606193549,5.246522172871648;0.09983882652103888,0.9504025888120866,5.247263243143611;0.10664622955293539,0.9576954478057764,5.247951335913144;0.11353415450232873,0.9649129676443079,5.248632435958607;0.12046943709369298,0.9720845260895374,5.249318442405062;0.127496345571724,0.9791695122164231,5.2499707681083825;0.1347213954368463,0.986058991209875,5.250548464953866;0.1421005991110105,0.9927885916874438,5.251058200716303;0.14953239217087874,0.9994598676913875,5.251570575964045;0.15710659192056312,1.0059728450510035,5.252031687734673;0.16479474062776944,1.0123550849780818,5.252430915700988;0.17240539764696108,1.0188353628405242,5.252720568185474;0.179961917381609,1.025380384108306,5.252968975319348;0.18746450686808533,1.0319893789667747,5.2531488028982904;0.1948021383754261,1.0387827598263624,5.253244408123399;0.2023098278832454,1.0453883857661233,5.253261849400266;0.20990924522222051,1.0518874067352133,5.2531542271376495;0.21734372355766235,1.0585749864325764,5.253084875344149;0.22531956771258968,1.0646069012824775,5.253041134518198;0.23372088789410184,1.0700206874674247,5.252711379531288;0.24214855525840429,1.0753850444046988,5.252266298138519;0.2509700110635755,1.0800677268976366,5.251761915200916;0.259715117527858,1.0849010147290727,5.251358874673354;0.26871541691025724,1.0891927888081259,5.250600398383974;0.27785193810576714,1.0931823964538525,5.249821289099497;0.2870296037453398,1.0970741429437265,5.249030869801428;0.29630663996099127,1.1007008468088848,5.248145647723112;0.3058712804721027,1.1033338611524848,5.246886724627921;0.3154817468403787,1.1058019488978605,5.245642747511829;0.32514989034652975,1.107876040821593,5.244151055909527;0.3348643647449704,1.109398257351214,5.242331208663468;0.3445814415841106,1.1100660752701994,5.240065720431469;0.35424035843281665,1.110267679890048,5.2374841161072085;0.3638511920635704,1.1101133311240245,5.234725846109474;0.373389419700587,1.1095643140015088,5.231772747102729;0.38285401293041754,1.1087028818377576,5.228661572144437;0.39225630325499267,1.1075273206292007,5.225465481955263;0.4015521736992014,1.105522790554268,5.222372158198658;0.41083475016210613,1.103202948788638,5.219464907195946;0.4200865888553065,1.1005888105812556,5.216713587107751;0.429320839506678,1.097664743287429,5.214227939230674;0.43834215272476246,1.0937844290983059,5.212341389571931;0.4467651447502669,1.0885707923108308,5.210973472620293;0.4543180849550992,1.0820690110054563,5.210148891442173;0.4615508583990301,1.075230583138838,5.209188218437542;0.46814453489237046,1.0677397384249412,5.208547378540645;0.4739829984706608,1.0596211666943052,5.208581084615687;0.4796211794049681,1.0513725794970634,5.208995481770011;0.48434242312686737,1.0426869702173185,5.210502150000922;0.4883129138521104,1.033774057744754,5.2126919432918895;0.49178936502164194,1.0247255247066127,5.2151492461066695;0.49428449145993103,1.0154298276907403,5.217862981732343;0.4962277938645526,1.006118603999118,5.220949191240584;0.49792987056862625,0.9969776056590279,5.224629555929026;0.4996668504721955,0.9879648767880328,5.228598638834752;0.5018032161938574,0.9789946844472427,5.232467952840172;0.5040243239875756,0.9697517682760064,5.235572011605753;0.5062685052197493,0.9602408578580234,5.237694800718751;0.5070513452325606,0.9506260856212447,5.24032981805251;0.5074038042622244,0.9409776497480303,5.242934325267489;0.5075374028123382,0.931311648812776,5.245493734837501;0.5075350753808033,0.9216350813876985,5.248016439229813;0.5074278379331868,0.9119927770922096,5.2506649233251075;0.5070611167223573,0.902357484729953,5.253315707482177;0.5064927269266498,0.892734115150106,5.255974220406691;0.5058631910106792,0.8830999820597409,5.258579439040057;0.5050179135892656,0.8734511828072197,5.261066642100805;0.5037391150791525,0.8638549765163689,5.2635721359032255;0.5025500274102493,0.8542482766948247,5.266081595816116
3D gt;0.6681467457177505,0.808027820371232,5.371575054312652;0.6669437436583112,0.8084251914179755,5.371190501715265;0.6655856503180738,0.8088808212040356,5.370761858442294;0.6643494604633923,0.8093063097595304,5.370376468985105;0.6629828659736242,0.8097608878349037,5.369930412081695;0.6616884748830735,0.8101984506763003,5.369501369668253;0.6604244028847173,0.8106230628715372,5.369080219358768;0.6589517219534989,0.8110926102480535,5.368609773633747;0.6574019511040903,0.811576237868463,5.368116396198232;0.6558600581414414,0.8120606959777651,5.3676245606809765;0.6543174772262574,0.8125461775221915,5.367134479576686;0.6512612262401942,0.8135076951440775,5.366145429413272;0.6481338429900836,0.8144779765291034,5.365144186199836;0.64509741273916,0.8154405459278035,5.364184566605766;0.6420256717969786,0.8164226224287502,5.3632415851736965;0.6387619912489405,0.8174573289043501,5.362232392437053;0.635461807196995,0.8184999401164506,5.361212310179225;0.6322049670129452,0.8195214259309589,5.360226219932988;0.6286784872378942,0.8206140220210237,5.359163576252056;0.6253624745854791,0.8216391903139512,5.358166226171098;0.6219891672854153,0.8226808300738064,5.357130266171581;0.6184238242203335,0.8237918732481184,5.356027845220746;0.6150043707253798,0.8248498983203241,5.354966518815958;0.6114801630523969,0.8259200866627244,5.353888149171506;0.6078706254059413,0.8270511849601313,5.352768147954402;0.604115249885703,0.8282140961413115,5.351593697457943;0.6003646488549575,0.8293619646036401,5.350411916516862;0.5968154699937352,0.8304642652835487,5.349273463807016;0.5933124621409291,0.8315984017354137,5.348148424166554;0.5898387799173033,0.8327483474803421,5.34702366859508;0.5863624158355426,0.8339317203737655,5.3458788131138055;0.5828517871892678,0.8351323175970113,5.344704714685115;0.5794587660195692,0.8363264987153828,5.343562624985315;0.5759507158207444,0.8376102942700656,5.342305196906034;0.5725631484085658,0.8388867512469022,5.340974662402891;0.5692070070122772,0.8402912023652276,5.339454530733936;0.5659011521429386,0.8417137793055123,5.337916671294086;0.5625279974847469,0.843237140727493,5.3362531753666;0.5592598184189705,0.844851247751488,5.334453378605394;0.5560394993908,0.8464899631716172,5.33262632584122;0.5527871708240149,0.8483177168144371,5.330485781030836;0.54973367149425,0.8501332173977258,5.328313895000602;0.5466758866580027,0.8519977055315702,5.325927900782172;0.5437384618723168,0.8538631756980466,5.323444775239477;0.541048118285413,0.8556655563138567,5.320902292647451;0.5384987329267107,0.8574717705564678,5.318246313598921;0.5359050489821524,0.8594083608591332,5.315176358690802;0.5333679099172917,0.8613666803971777,5.311965598052403;0.5309059308249996,0.8633432245074578,5.308611983191293;0.5285622167767219,0.8652578071018434,5.305298747476542;0.526347201977136,0.8675809937962946,5.301392154918527;0.5243775526802494,0.8700533588337448,5.297378571015484;0.522647686724393,0.8729634675439799,5.293016048458387;0.5212047156207966,0.8758758890763767,5.288698249466014;0.5198732512671993,0.8789840665133493,5.284387947811271;0.5188407539331688,0.8823503567677624,5.2801659976761295;0.5178807544168434,0.8857924644182316,5.275933257696763;0.5171084971697825,0.8892748854295263,5.271751149159558;0.5166067433807084,0.8927854103952084,5.26769600716177;0.5161281724785859,0.8963077042057828,5.263674257233458;0.515864539182411,0.8997407586079722,5.259987679211599;0.5157005551716068,0.9035662208773052,5.256270735326804;0.5156693062332441,0.9076358159982932,5.252674571370178;0.515713401002704,0.9119108617890556,5.24908212509695;0.5158186353827423,0.9161659020477874,5.245654397505634;0.5160265455245971,0.9204705129659401,5.2423787364689804;0.5164122244097152,0.9248518786160451,5.239483149159629;0.5168491987372344,0.9292207034848771,5.236751220910054;0.5174188926624801,0.9337617642024778,5.234102014388677;0.5179917290525615,0.9383231945037842,5.231446187460198;0.5186039891692826,0.9426757825095698,5.229346787164796;0.5191858403367815,0.9470975555203995,5.2273238628855285;0.5196545837690245,0.9510986472795594,5.225665582269992;0.5200423720377796,0.9552688220761857,5.223985777018204;0.5203194318627411,0.9597435218163255,5.222206597337182;0.5204576851646855,0.9641715345922506,5.220544428186596;0.5204224195840224,0.9690803701292794,5.2187611627488755;0.5203418273026088,0.9738204755243265,5.217062652524912;0.5199632708711444,0.9787951781794708,5.215404958688987;0.5193482587922295,0.9840767490458937,5.2136860636225295;0.5186503449925837,0.9892947042573172,5.211991799822394;0.5173720245361328,0.994734960843932,5.210321658566314;0.5157311370777634,1.0002424521176319,5.20880836078356;0.5138725901909595,1.0057334885147382,5.20745113009327;0.5116377076023031,1.0116194201055562,5.206136445783221;0.5092080072906782,1.0175608336970492,5.204886712020299;0.5063982619339564,1.023618330901524,5.203923424495842;0.503082974397911,1.0299717571330524,5.2030958783401635;0.499564840856588,1.0361687821082353,5.2024922582698325;0.49560704267249917,1.0426365702287208,5.202079242094509;0.4913042834479853,1.0490310156120446,5.20193741406135;0.48696522153098637,1.0551445515830562,5.201934080753687;0.482548554078588,1.0612787835103161,5.202000258517716;0.47756746839127456,1.067398436024504,5.202531410037347;0.4723902433143472,1.0731430944406761,5.203441713414103;0.4667356515920388,1.0787279628897615,5.204792521827626;0.46097801825685325,1.0837832224863881,5.206484866259233;0.4551875969328972,1.0888377856848375,5.208190299744876;0.4491174765892749,1.0935606578970858,5.2101914063669605;0.4429949833132185,1.0979417425551508,5.212391673546917;0.4363930890065319,1.1023142607347023,5.214786154432117;0.42974765766791573,1.106025316778219,5.217491519595092;0.42309925444620966,1.109358387029396,5.220253784908439;0.4161708908620871,1.1124678205454126,5.223064046796763;0.4091100096432668,1.1151012724750449,5.2259105498925695;0.4014322628525068,1.1173802451007773,5.228893369485748;0.39391689556049847,1.1192597310048231,5.231683984108692;0.3862203795954866,1.120580118719137,5.234366271648767;0.3784306625600131,1.1216810805842563,5.236966726123163;0.3705015524648271,1.122285702255537,5.239428187604222;0.3627341917955651,1.122625181593985,5.2417292772868915;0.3547081558389484,1.122837794681765,5.244020602064313;0.34648035229377033,1.1228348315976702,5.24626872297503;0.33835797937861034,1.122271444572593,5.2481613072179405;0.3301853494194319,1.1212959493960974,5.249878073917245;0.32252185424768703,1.1199950138307968,5.251246365070342;0.31505104369937253,1.1185977001550063,5.25245471045656;0.30709330055848616,1.11687120171313,5.2536290084910835;0.2990922087903293,1.1147069009385018,5.2545616652470715;0.2909791299532045,1.112261824877757,5.255334640520923;0.2828605328595863,1.109252932782443,5.255943057168205;0.27493600437776095,1.1058800458368265,5.256386416453236;0.2671052510243541,1.1023271436511348,5.256751596747705;0.25954661282953223,1.0986478617326272,5.257036417250364;0.252487578365038,1.0950079875082344,5.257259821675859;0.24559637452071564,1.0910143851874012,5.257215155313601;0.23846025088148295,1.0867240883089464,5.257145926655464;0.2317126738980131,1.082376692394041,5.257027637373726;0.22510170170046245,1.078041845501594,5.25686474483418;0.21887591018316876,1.0737695912775005,5.256621075270311;0.21261559486389156,1.069347763241462,5.2563180564394525;0.206345800300814,1.0647538751926062,5.255955854622822;0.2000659816085167,1.0600444229773758,5.255571699844216;0.19401628919367517,1.0553553477953066,5.255155466673509;0.18817991723204555,1.0507367027570618,5.254717138776239;0.18199026819894895,1.0457815738893905,5.254210260139321;0.17542536542550569,1.0403786384654494,5.253614552263943;0.1692511130413919,1.0351442519493823,5.253017717055554;0.16341316302767336,1.0300040859366362,5.25240229121694;0.15783442095540604,1.0249747928763333,5.251807788641948;0.15246003907131694,1.019999926405133,5.25116090564008;0.1474109323654534,1.0153063864438039,5.250481409180838;0.14246035681130745,1.010678935464823,5.249770843109994;0.13738032980684958,1.0058747637406835,5.249046185817359;0.1321045609780077,1.0008877874410376,5.248307652410471;0.12716960573196406,0.9961456963881004,5.247624427156629;0.12216083181804076,0.9912258576806984,5.246944961457883;0.11729893218571283,0.9864103453654163,5.24629812667055;0.11237402584417808,0.9814415070515758,5.245647559561819;0.10749912346983855,0.9764634858257363,5.24502515882816;0.10266947042717126,0.9714970258316903,5.244427442010844;0.09810026745526297,0.9667296503174981,5.243874770776281;0.0935353875340156,0.9618920488537483,5.243340449477142;0.08897207055451736,0.95699543369941,5.242849287860798;0.08449371876131813,0.952193926721249,5.242374558439795;0.0804268119852498,0.9477646982804785,5.241965780159213;0.07664884374051725,0.9436965321954693,5.2416352457820246;0.07282660707212843,0.9396516481075649,5.241317309730458;0.06919506029138026,0.9358179710676084,5.241028574376736;0.065326470626975,0.9317338790173799,5.240674072454561;0.0616215854613286,0.9278858914645213,5.240323840942023;0.05777328848838805,0.9238765730228063,5.239956484353767;0.05390009043351658,0.9198149261474609,5.2396036837056;0.050179339389756036,0.9158438581070809,5.239261602653647;0.04643650910764369,0.9118328174015261,5.23892725783474;0.042840914905071255,0.9079522440568455,5.238646854283675;0.03960332282646647,0.9043990546172521,5.2383312450354955;0.03638024089246426,0.9008070162647177,5.23798620622563;0.033158674216038506,0.8971546530453667,5.237631139458351;0.02997800449011322,0.8934838529982658,5.2372837055224295;0.02673748355917634,0.8896382838195225,5.236965117895378;0.023312255936235482,0.8854727857697686,5.23664992990134;0.019991820481412542,0.8814068746746713,5.236326770350619;0.01684703877944289,0.8775127606661816,5.236003170373305;0.013620437086015107,0.8734371206535483,5.23568830285882;0.010117815248633066,0.8688692668338993,5.23535937921956;0.006625052726880293,0.8641745655131793,5.235038039450377;0.003114704199943636,0.859198699807221,5.234721271343951;-0.0007074084840363369,0.8535464363458022,5.2343618350028995;-0.004232303938389092,0.8481106497926533,5.234069479771381;-0.007675531972867407,0.8425916518805161,5.2337827096345295;-0.011147003275781577,0.836565649248519,5.233505471058612;-0.014572839964848917,0.8302933162833159,5.233215853916024;-0.017930703043551082,0.8237466888787612,5.232912934978053;-0.02116736747032768,0.8169378908625189,5.232593662909741;-0.024355817713440857,0.8097912029410308,5.232273942209639;-0.0274306670535918,0.8024569048611623,5.231968080385675;-0.030404231265644132,0.7946746627519715,5.231699411257258;-0.033182663662534834,0.7869694717695128,5.231470714506113;-0.035809712191094765,0.7791293478192023,5.231270773122896;-0.03812480847790556,0.7711208599378477,5.231050272725663;-0.04012316271156635,0.7630508759336652,5.230796288670234;-0.04188099631779598,0.7548568894368299,5.230559962326625;-0.04349680980702616,0.7464995455831853,5.230328137235821;-0.044892011714431475,0.7378614035912281,5.230015502497834;-0.04593540642621382,0.7293556767949521,5.22968906794854;-0.04678042631441692,0.7206735448837283,5.229350853560105;-0.047367919171756166,0.7116824654813085,5.229009825634506;-0.04759226509422625,0.7031327448431053,5.228706623005417;-0.047659368466656166,0.6942265585053644,5.228416098720622;-0.047532512588321044,0.6850525820390235,5.228142772710547;-0.04714105101126545,0.6763678796516276,5.227880547649455;-0.0465880611111533,0.6676789512814217,5.227633187671877;-0.04592013779788648,0.6593098680568191,5.227408695364898;-0.04510777982113498,0.6508655221687175,5.227148183057894;-0.044136382234546384,0.642249297375949,5.226818905389534;-0.04312127214895106,0.6338150800309091,5.2264929670117946;-0.042034530091960495,0.6254268908230765,5.226094341781905;-0.0409168896877541,0.6166779415922345,5.225635450210212;-0.03984420023324357,0.6079291561774489,5.225141130798269;-0.03883438067728621,0.5992890228055558,5.22466579024297;-0.03788434602292081,0.5908336899955318,5.224235194773045;-0.03700964181265743,0.5821818030735233,5.2238355086434565;-0.036173300939910835,0.5727710702284328,5.223509456967408;-0.03541600297981839,0.5637623607887413,5.22328084332988;-0.03470903812489421,0.5546685582826724,5.223078250012308;-0.0340386613337499,0.5454150828235556,5.222892779656176;-0.033427634846489404,0.5365642300011978,5.222703476114092;-0.03277777368167663,0.5272403054327337,5.222510623778937;-0.032205833340590864,0.5183006109381624,5.222328017117842;-0.03169273460473655,0.5091453766552909,5.2222092100629265;-0.03120933810607443,0.4994447225714631,5.222095151712309;-0.03079236092544953,0.48989316450874787,5.222003971495718;-0.03038982601548142,0.48013096179602305,5.221927089745143;-0.030008268810668093,0.47067990522564596,5.221908959955537;-0.029656225469877145,0.4614409329756253,5.221942072427496;-0.029300062550688698,0.45229197446355285,5.221989912159037;-0.028938025818680824,0.44325589782786823,5.222094267611233;-0.028589539604366953,0.43450589777388676,5.222242313241059;-0.02815486677187794,0.4252227597146665,5.222393252678637;-0.02773107972459974,0.41619681601254455,5.222542657231385;-0.027326431519580346,0.40722246218627367,5.222687687432991;-0.02688652830528764,0.3981099984240982,5.22280047990691;-0.026455636652010804,0.3898224069217467,5.222843309078576;-0.026031229552233005,0.3813758630302718,5.2228834142505;-0.02563642992838374,0.3728428819134551,5.222960316154193;-0.0252995737971,0.3646439866479838,5.223051375470071;-0.024989004164371855,0.35633369244269614,5.223178674454959;-0.024737696152813037,0.3484177500706799,5.223327698149772;-0.024514997522785985,0.3404490847857493,5.223470568063124;-0.02435725608524287,0.3330382225648412,5.223561236732411;-0.0242358649755424,0.3256767331249309,5.223669938258404;-0.024107852481446184,0.3181675465871703,5.223756006753669;-0.024077869910114225,0.3101108594840427,5.223762326537437;-0.024110728073794892,0.30190555823524035,5.223791716746563;-0.024230428793520303,0.29357309919933094,5.22386114074599;-0.024389146136787714,0.2850222199368026,5.223934416294098;-0.024626759214221316,0.2766792899887516,5.2240156010951635;-0.024921201783531126,0.26831994724273667,5.22409211704866;-0.025332095178793073,0.260477162469108,5.224154017601373;-0.025760483341396988,0.2527476070691953,5.224218184048276;-0.02618243482427778,0.2449076687974749,5.224282491674963;-0.026643549706576015,0.2374213728184969,5.22434387910591;-0.027137192841970702,0.22944620562499413,5.224356320057275;-0.02762051667132468,0.22149850074750063,5.224382000572276;-0.028071764822276142,0.21397309908327053,5.224388223099258;-0.028515478012696754,0.20618874219228625,5.224407361930271;-0.028974707275066743,0.19796899332640291,5.224430400020671;-0.0294734785118193,0.18935859661732066,5.224426339203456;-0.030006398346064233,0.18022899602943984,5.2244277016621705;-0.030589727935925976,0.17070050149143853,5.224383268563252;-0.03117821746614745,0.1614222988137658,5.224359481640581;-0.03180064665146595,0.15208767872486467,5.224364105845397;-0.03234537244742773,0.1432088971227969,5.2244466380623145;-0.03288754830832753,0.13404084707206143,5.224523844098145;-0.03336066925638128,0.12508667942038118,5.224644102195524;-0.033840339229916624,0.11557060900527347,5.22489663178066;-0.03430648172239088,0.10609492405771077,5.225162770091362;-0.03478184013771561,0.09600316502997332,5.225505651393027;-0.03521115747712693,0.08550273498358585,5.225909935348438;-0.03564586354764003,0.07473222183815707,5.226314830060276;-0.036100248729282955,0.0633488205387344,5.226670448123285;-0.03654997735653284,0.051959699062525025,5.2269973494151865;-0.03696587309297526,0.040791288104540815,5.227312412891749;-0.037421976998167225,0.02887553442958382,5.227538754085325;-0.03790141159408498,0.016561428451031916,5.227700103939705;-0.038360960193400115,0.0037726997595349406,5.227832424100839;-0.03878883343372705,-0.00844620802857977,5.227936292531355;-0.03919711442376082,-0.020746086315445326,5.228054474200842;-0.03955139594370464,-0.03286949347240758,5.22815961092823;-0.03983152165615334,-0.044496617808938155,5.22830458173212;-0.04007984836034055,-0.055789999221012396,5.228411435433154;-0.040308889123628726,-0.06684666949088856,5.2284903458829195;-0.04052785970579904,-0.0776790965742099,5.228560033096459;-0.040717932263635244,-0.08802179775288657,5.228606820619333;-0.04092830901213412,-0.09812593211683476,5.228592970407236;-0.04111061356877381,-0.10750696469646592,5.228453554675265;-0.041270375996265776,-0.11682504245976244,5.228307588325358;-0.041390440004051864,-0.12543329227420533,5.228094403527819;-0.04153659364974724,-0.1336682313703142,5.2278199048942;-0.04166238373855376,-0.14196817240849988,5.227540133044405;-0.041767219415250814,-0.15004056202465638,5.227312783583155;-0.04187442064060355,-0.15870817189846403,5.227138553844307;-0.041983357229322754,-0.16700964434641716,5.227021569081073;-0.04205084109756182,-0.17439404121434918,5.2269676642148;-0.042090216812097805,-0.1812931177121289,5.226965355639188;-0.04212137144466616,-0.18726276923575494,5.2269663874968035;-0.04214683221870998,-0.19299095086781487,5.22696870505135;-0.04216195812765157,-0.19800907473294244,5.226967043921632;-0.04217425916779717,-0.20250667348897683,5.226969934058639;-0.04218809629386326,-0.2068963863354809,5.226974856070752;-0.0422048914747418,-0.21147408829994924,5.226977228668501;-0.042216567255416004,-0.2161307673544254,5.2269740692444575;-0.0422173388499134,-0.2215675069700997,5.226962851749277;-0.04221229556146657,-0.22681683519651305,5.226956064656096;-0.04220636767486356,-0.23194742200059712,5.2269500299129845;-0.042198911705107055,-0.23694046778948805,5.226941102531721;-0.0421957290959808,-0.2419226108497044,5.226932518779107;-0.04219522073358859,-0.24684000239282286,5.22692591539419;-0.042191082668754286,-0.25150129088815654,5.226944651801632;-0.04220147653038002,-0.2541836292622935,5.22697006518223;-0.04221695512345752,-0.25637343229737675,5.2269879568147966;-0.04221291192231512,-0.2577353490073726,5.226980853445919;-0.042210016796049084,-0.25909212867044057,5.226974603522499;-0.04220776522834346,-0.2605404581153918,5.226969569116268;-0.0422067142914569,-0.2621295412145857,5.22696503036427;-0.042208071993812595,-0.26389742084442275,5.2269603756377245;-0.042210677247377315,-0.26586603804954195,5.226956905778849;-0.04220938260109511,-0.2680105009782376,5.226954428016833
