# Supplementary material for: AI co-pilot bronchoscope robot
Source: Nat Commun. 2024 Jan 4;15:241. doi: 10.1038/s41467-023-44385-7 (PMC10764930; doi:10.1038/s41467-023-44385-7)
Supplement: Supplementary file 9 — Source Data [file 41467_2023_44385_MOESM9_ESM.zip › Supplementary Fig. 6/Real/0-siliconmodel3 Centerline model_46.txt]

Path length,0.41187664130005647,1.3052060448942215,2.448192453979838,3.5033046064621614,4.575296233513313,5.146214390450095,6.207697024807376,7.2078076555842525,8.45353220131414,9.179430848808067,9.995475261676987,11.781346160078197,12.740690732418036,13.674963186615882,14.591762389469217,15.553994057848008,16.534252055180374,17.58991402571628,18.647424101348502,19.79085570444482,20.925616498024283,20.925616498024283,22.123783066179627,23.345372231491734,24.63112179101617,25.98152782875582,25.98152782875582,27.33664544642473,28.69707491277612,29.99406035527153,29.99406035527153,31.242999610119494,32.471252466906876,33.665312300820666,34.847909770126535,34.847909770126535,35.94734299672863,37.05166147296996,38.09839904939307,39.104418408833205,40.13706107283458,41.11365325610813,42.158966821930406,43.16197003437911,44.211102689995265,45.2011428003153,46.165813861892396,47.09308333849267,47.97906644692372,49.65704784924345,50.481281703425964,51.3594924455406,52.18619982969647,53.000405256963425,54.79217898591716,55.68612349482277,56.5924974324612,57.48760316168568,58.35468434980825,59.22094135236191,60.053836768420176,61.75134559121754,62.62609200519371,63.510738292074656,64.42152214548832,65.33226054962067,66.23030070204024,67.22068059289718,68.21097581546992,69.16373719740925,70.13323646749414,71.14205699098439,72.11311219780822,73.07342502114497,74.07779102691052,75.10050745729926,76.11397817261407,77.13550246869312,78.14830190368554,79.16789180331789,80.1221974221673,81.13076860495052,82.1132911697744,83.12135973081749,84.10239162066182,85.08173467093485,86.05425208056074,86.96555601192398,88.84769999477824,89.7750860542777,90.70623198409287,91.63655276721457,92.58409464363633,93.49265794410724,94.41769835546691,95.388499550849,96.34799673224266,97.29731004408266,98.25277214977606,99.22524605946978,100.16778212761265,101.10730068577195,102.90067639190565,103.7991604220515,104.69896272826188,105.57952930441377,106.44978626755757,107.32321728614363,109.01859520296071,109.82904834981314,110.61429137854286,112.13304557829798,112.84427537993398,114.24692442537531,115.4963738439629,116.0628343124937,117.19606116143373,118.31479533655089,119.38052944148856,120.51869254735416,121.10396271466222,122.30868596903726,123.50146245703017,124.09779812883318,125.28336389162891,126.59862080692157,127.29730105661064,128.76166173582027,129.48789575808215,130.22986771775524,131.71456465681754,132.4876868308055,133.2796318507266,134.7745662318534,135.51477579233813,136.2922288831202,137.13714529640956,138.86728589369199,139.76875494707696,140.72946018755113,141.67289135908786,142.59124350553708,143.55723374181267,144.51453790178388,145.50263804745927,146.5406870182976,147.5984940142805,148.67672438631837,149.77074095535335,150.840937318201,151.86673335864566,152.94964096924025,154.01503727026733,154.01503727026733,155.07843029144837,156.12047360068198,157.10663635842764,158.108237217916,159.04857905151718,160.8637641325605,161.72770896291092,162.58770036750676,163.37697861415103,164.8955658021169,165.5756698019537,166.8590939145896,167.4657432054709,168.64722228225034,169.82356111970776,171.03190191024277,172.2234962875268,173.40493925520127,174.6188474348477,175.23670037873126,176.56677929225054,177.23633370704877,178.6173472289947,179.29146269495172,180.61826693809542,181.27693835127343,182.50858596193603,183.69262714809284,184.24701687837208,185.39224441114604,186.52662306290168,187.65042211320628,188.21689496706787,189.30631871312085,190.34343216387555,191.4267738496994,191.96333446736708,192.5023754239246,193.5428994170183,194.03094947599803,194.51875102197042
Error,1.625545904916353,1.6022383604097672,1.5606992240014854,1.5060355779633094,1.4430039585026093,1.3772555093999055,1.2857833334168183,1.1989547234200517,1.104074651744139,1.0460715878432987,1.0306217603376233,0.9719094240147506,0.9033566284807627,0.8292896427945456,0.7530088157493773,0.7021616557959676,0.6586056697231931,0.6511059835217474,0.6536912060218317,0.7147025041729592,0.7876948879650559,0.681000093878702,0.5671983571349385,0.5080825874380208,0.5793069954622557,0.8077049125835971,0.6238256767727898,0.4977226040828165,0.6054118083156825,0.8132917304931521,0.6073605701380579,0.5041475515386582,0.5104375257082435,0.5942913405879854,0.7178651524401575,0.7154799069766568,0.6644487767644741,0.6185158178079982,0.6128152265369963,0.6148025708330425,0.6067578071581562,0.6011524189395154,0.5584548177854776,0.525951915063023,0.47356823328714887,0.4332736001519225,0.4140760723407447,0.43452002707534454,0.5081462207629187,0.48723342537993675,0.4257310233850946,0.44048392015147986,0.5055362567711887,0.624337602621422,0.7068481641063995,0.6614251342889045,0.6267886142635384,0.5973373516026248,0.5858842620801843,0.6058793360182374,0.6632218969582194,0.6931769047519448,0.6197909772318076,0.5778640375314041,0.5480277229258353,0.5209452882716881,0.5178917288933121,0.518513811972048,0.5240174599525519,0.54777108397153,0.5610479968809357,0.5589280951016878,0.5847787103253658,0.6143823480640053,0.6235303418351891,0.6320397538682226,0.6468928796019298,0.6566546812845608,0.6633398687164337,0.6647339566023255,0.6864816834362474,0.67473266176418,0.6925334341199246,0.7022974428774662,0.7074682423023122,0.7171266617183464,0.7274413684199951,0.7385631660947618,0.6533164865367047,0.5530550831843971,0.4689303918621231,0.4045144236242534,0.36215846293728865,0.3294020470614585,0.3636236096130605,0.4484186266660137,0.5478292940851787,0.6842855625899033,0.8264878068204652,0.9603279066565986,1.0929539155156194,1.222358866127741,1.3350422935034565,1.4031414088745744,1.4787682358430227,1.5578302956724737,1.636536081402641,1.7261540084184483,1.7239624501977426,1.7397472482749814,1.8017277011766364,1.8029465330486334,1.817625733557506,1.808105662391438,1.8129245631772193,1.7760986159337138,1.7300968428005044,1.6945450623815326,1.6521128269137,1.6071141735394816,1.5746752059302667,1.504624126120557,1.4600208194502184,1.4346775896022714,1.3715586846113252,1.3536541921581273,1.3155527631789092,1.3205520206399275,1.2612437799657832,1.2459507338827789,1.2235132369566168,1.164708697903596,1.124557995102606,1.127720754049241,1.0565828929593455,1.0421305336521731,1.0446443202567894,1.0031832924946307,0.9093579944853938,0.8281293646340896,0.7318291064198069,0.6602855955739392,0.6113282421818719,0.5699086544195175,0.5079439498626506,0.4331938232175882,0.38103276878997716,0.3567865410363858,0.3650628013889136,0.40859216797363246,0.44657070359172546,0.5539654142627072,0.6541039496392874,0.6552330724874752,0.6528863817495839,0.6655773399310836,0.7241690310271733,0.7797844931133577,0.8724746513054306,0.8896158025655316,0.9000620432038727,0.9127944775962819,0.963527871460307,1.0549535809429929,1.0260696643557157,1.157030872591344,1.2943151008937992,1.427327758713063,1.5000445638437054,1.5944766771466394,1.5850385105305034,1.5476116390398391,1.4489835508653137,1.3249793262530123,1.1482606211021735,1.0282907134513766,0.8882093971291409,0.7731066666579509,0.6308684319623287,0.4712503097759941,0.2826321918717462,0.3018017122472229,0.2119216144192246,0.13445210967045423,0.15415461627147914,0.22260571668447754,0.24968589831983434,0.34547414799511833,0.7032304510521596,1.1717558581413159,1.6407982729671855,2.2267251237265606,2.8236069878249643,3.480138382937238,4.179270687572347
3D pred;-0.050976444952901157,-0.26250862495428334,5.240652376934074;-0.05088593679224116,-0.25251297920258076,5.240371531283718;-0.050817573318383095,-0.24252248690945238,5.239940961688433;-0.050692922919452946,-0.23254014930279257,5.2393601018217595;-0.05050862289752101,-0.2225667980694973,5.238654199081119;-0.05026040660609289,-0.21260182400088543,5.237855650094167;-0.04997939217478496,-0.20264122112383248,5.237014566736204;-0.04960847452688241,-0.19268369985647707,5.236171838839051;-0.04916790306981391,-0.18272251285753974,5.235409834663591;-0.048679482102764994,-0.17275229729214012,5.234812970744084;-0.04816937547952888,-0.16277634234956911,5.234343807428464;-0.04772010228080731,-0.15279327404097143,5.23397434736461;-0.04728123388205578,-0.14280600483669634,5.233725654039578;-0.04685955527766017,-0.13281650610196644,5.2335464832176655;-0.046369099116003905,-0.12282927810656805,5.23342511715394;-0.045845671218284284,-0.11284345283711777,5.233328592939895;-0.04535385547695955,-0.1028561567591209,5.23321889185962;-0.04479486186580755,-0.09287189274541756,5.233174190099478;-0.04423793635030128,-0.08288743225562084,5.233154627434366;-0.04369684984190682,-0.07290213617393486,5.233121649388636;-0.043091972699526346,-0.06292077744921484,5.233040398843522;-0.04241795072170114,-0.05294398675371568,5.232943745899387;-0.041709444544814636,-0.042969123913974484,5.232932329872764;-0.040883865852185945,-0.03300327496512969,5.232948899455939;-0.04010963481752829,-0.023033324764674047,5.23297457639905;-0.03939451004837077,-0.013058973006215484,5.232944517073176;-0.038762205646538615,-0.0030796381589481055,5.232830205439741;-0.03815365603877045,0.006900838180128427,5.232689637235588;-0.037541484097450076,0.016881176832102704,5.232555153384631;-0.036961495267705424,0.026862993272746723,5.232390978165245;-0.03652221096900036,0.03685197950215408,5.232226104232735;-0.036184765711182974,0.04684464426002126,5.232045046963188;-0.03590744128645286,0.05683897045169679,5.231853905293643;-0.03570461881529309,0.06683482886940234,5.231649754520003;-0.035555310456229464,0.07683160757618748,5.231444516849287;-0.03524203813451271,0.08682499791431028,5.231260098839428;-0.03479190984853102,0.09681294832109943,5.231064570842252;-0.034306937475599764,0.10679878241918125,5.230845666381173;-0.03368019162631318,0.1167779361064647,5.230691779000341;-0.03299508347751628,0.1267523162030802,5.230485942869662;-0.032279871193935696,0.1367240339424732,5.230255038743908;-0.03155665721255028,0.14669356516281729,5.229962790931746;-0.030913789063511506,0.1566680028127175,5.229650838834134;-0.030318296499739206,0.1666438807918431,5.22929412164631;-0.029778206621488296,0.17662104716791088,5.228888592328413;-0.029404020444909203,0.18660603183833085,5.228488510040958;-0.029219694865635974,0.1965972200088482,5.228111438400365;-0.029236992629480582,0.2065930286730977,5.227822457544458;-0.029281406522079882,0.21658964646950496,5.227566215395901;-0.029386804632078583,0.2265866494836456,5.227345258446085;-0.029433244137305175,0.23658504531512986,5.227172272408172;-0.02951043686987358,0.2465840036617386,5.22705031641274;-0.02956620615274186,0.2565827417238339,5.226901565101164;-0.02966380743237556,0.26658059164023273,5.226718614180485;-0.029760768042945324,0.27657785706555565,5.226505816963301;-0.029828414264099858,0.28657487254025993,5.226271071170395;-0.029855160455543546,0.29657097553577816,5.225993205115911;-0.029891308310188637,0.30656648872789,5.225695868002649;-0.029972564637547883,0.3165629754040524,5.225443575429292;-0.03008402817608804,0.3265606892433663,5.22526110935911;-0.0302210471764751,0.33655842790313123,5.225098482532987;-0.030387335919599214,0.3465564601392081,5.224990318489619;-0.030552128696547283,0.35655466741104025,5.224897073167222;-0.03082369869658097,0.3665508640900912,5.224849097248127;-0.0310197326780435,0.37654829007605,5.2247348854563205;-0.031139762964272816,0.3865470795749384,5.224635884005285;-0.03133061250220486,0.3965452469374787,5.22462085588149;-0.031641172296819974,0.4065401481082081,5.224695039446522;-0.031963659933399946,0.41653410971714444,5.224824395866383;-0.03234297505328703,0.4265261194118389,5.224950341493369;-0.03268732460929015,0.43652001602689167,5.225009110795872;-0.033059983522175124,0.44651269584634545,5.225095570963166;-0.03353567493409636,0.45650057491239415,5.225222020330942;-0.03404766591298953,0.466487351310147,5.225268522146156;-0.034556671621340976,0.4764729957819212,5.225435308453123;-0.03519723204412614,0.486450884787223,5.225612546549025;-0.03588471541943438,0.4964265673371578,5.22572710776236;-0.03651594689610286,0.5064040796568777,5.225952484630518;-0.03719722916404173,0.5163795582066493,5.226112741219901;-0.03794718368488333,0.5263504329856471,5.226251393151782;-0.038859345957864,0.5363086134170859,5.226200378617968;-0.039616345214137434,0.5462798686806618,5.226168431871473;-0.04052169907331263,0.5562378826870945,5.22630367771195;-0.04147873418897021,0.5661901358237663,5.226495357890907;-0.042259423082539944,0.5761539080551799,5.226832652675879;-0.04313402455641007,0.5861088224640965,5.227199737642948;-0.044043168228837096,0.596059946161466,5.2275852177884;-0.04462191021251853,0.6060313906030291,5.228070350208614;-0.04510079238398416,0.6160084502289015,5.228548840634474;-0.045426210596340194,0.6259941711492695,5.228972492245581;-0.04569218686151538,0.6359791440250804,5.2294516303213845;-0.04586144979411078,0.6459632259906667,5.22998964274141;-0.04587713562819931,0.6559543996775552,5.2304094073338145;-0.045605013868713615,0.6659451487475379,5.230742397977308;-0.04490969127978854,0.6759153118773111,5.2310776197890085;-0.04394299000879558,0.6858574607307647,5.231545770222557;-0.042847645897860415,0.6957835416766749,5.232068396603328;-0.04119737529213818,0.7056360602287665,5.2325205969003;-0.039081783952035216,0.7154006774233324,5.232940744880503;-0.03681937956783176,0.7251356452974292,5.233275299648275;-0.03432435558198048,0.7348147871382728,5.233573743168659;-0.03155764812558084,0.7444214603226074,5.233812825121324;-0.028519820773411177,0.7539471587673858,5.233993584955234;-0.02522688360912784,0.763388543836457,5.234123249173897;-0.02171526916504928,0.7727498311366207,5.234309968428218;-0.01798469706100351,0.7820245047391049,5.2345614865068875;-0.014008528355356894,0.7911955449319518,5.234848024820947;-0.00984679074953744,0.8002822376213964,5.235182623188997;-0.005538216583701439,0.8092972459405412,5.235589825427743;-0.0009812987996624068,0.8181867733908255,5.236048957239047;0.0039404953916990825,0.8268781384605726,5.236534874065532;0.009106816730098909,0.8354229391266219,5.237078478154808;0.014503583201882851,0.84382175905834,5.237657041378322;0.02015192240811273,0.8520535877933046,5.238234328039848;0.025959562760544896,0.8601700438035655,5.238862384860766;0.03187598077058512,0.8682062444662422,5.2395069597902095;0.037886373957938174,0.8761714173858746,5.240163613499385;0.043986204932523455,0.8840681086713902,5.240822649782721;0.05017935421558942,0.891891210098095,5.241488972546214;0.05646834638657649,0.8996365127089861,5.242166368249615;0.06286808015479818,0.9072888589612105,5.2428627909172185;0.069358125229852,0.9148614079821088,5.243594785623388;0.07583356931123691,0.9224384300957379,5.244405562928469;0.08223756291990997,0.9300689649432281,5.245279521623896;0.08873815663793094,0.9376278958377132,5.246057239468378;0.09529469800552352,0.945140332687754,5.2468155651696415;0.10194236684696605,0.952574406979404,5.247552476562376;0.10849307961921702,0.9600894000553098,5.248335446066607;0.11539201545397103,0.9672981746868318,5.248997452607264;0.122236216395353,0.9745594347003762,5.249653971068304;0.1290573384503462,0.9818439366590199,5.25029297429631;0.13606540685171015,0.9889530969967506,5.2508818856429835;0.1429917787818665,0.9961444536558199,5.251438447667561;0.15015619818788387,1.0031004894515874,5.251971983592017;0.1573148464162982,1.0100632426970315,5.252495264381726;0.16448822233988264,1.0170128466344943,5.252990928553663;0.17160104881422056,1.0240282716055615,5.253428549418434;0.17872950382487168,1.0310290852963189,5.253845366918579;0.18589436354298444,1.0379953578852097,5.254213920085752;0.19309939510554142,1.0449219827008838,5.254544659931319;0.20027580064692918,1.0518807308097238,5.2548185728066175;0.20765330456227157,1.0586311623108817,5.254882686200548;0.21513032623011416,1.0652712049143442,5.25494578297397;0.22264662065728055,1.071867036219526,5.254963879319763;0.23010767962835832,1.0785252880139355,5.254980674329212;0.23745869289286095,1.0853015828626709,5.254769885078752;0.2448638394772751,1.0920199798508998,5.254605732796116;0.2522985482093062,1.0987075251037572,5.25456278444523;0.25963759390900515,1.1054996794081806,5.2546338345869215;0.2668034556459855,1.1124746308470808,5.254611971571003;0.27400108017752955,1.1194166260153848,5.254558081069439;0.28120921016897593,1.1263478004079133,5.254517049779315;0.2884841335050882,1.1332081040388151,5.2544087698387765;0.2958609514844354,1.1399573977796973,5.254236750947753;0.3033457650760962,1.1465871948847692,5.254083924759975;0.3108497291941478,1.1531965178723407,5.253998063470948;0.3182684219568928,1.159901795740252,5.2539506672042755;0.32556914549075333,1.1667354626830617,5.253971451738978;0.33274867842172434,1.173695563884977,5.254077744505424;0.3397895693774994,1.1807922971547518,5.254327206820329;0.3468028609582201,1.187889287927363,5.254995385821242;0.3539652128110515,1.19470763344008,5.256482288778888;0.3611263366997484,1.2015342305731542,5.257936893960178;0.368234241222028,1.2083699268964871,5.259595492488252;0.37532249089991837,1.2150688736655844,5.261804752248599;0.3821292820385838,1.2215068906673534,5.2653003968929415;0.38869478887205117,1.2278134628589645,5.269438182195696;0.39491245360492405,1.2344106225092721,5.273659334860306;0.4008229443617619,1.2410034336653395,5.278307016010489;0.4061411719419684,1.2472039167316975,5.284075071588319;0.4116841585146136,1.2532150253259144,5.289831969479025;0.417088652060383,1.2588191483649636,5.296107736721118;0.42246604716303787,1.2643537403156546,5.302467918624908;0.42773423428948104,1.2699061627955137,5.30890350787578;0.4329004813872566,1.2757012388089364,5.315206442503664;0.43791765370682434,1.2815539138899785,5.3215762287097705;0.4424507507248634,1.2877540827726879,5.327980050791226;0.44694389578081756,1.2940424147857674,5.334325799604363;0.4516072121191288,1.3001681570866248,5.34070770856582;0.45673981931204194,1.3058358073505725,5.3471524028090585;0.4612859860109837,1.3122994903923195,5.353280466930888;0.46503723306979367,1.3195305627902887,5.359080444299732;0.46800006117209947,1.3272951373974404,5.364642191399894;0.470568889701077,1.3353877446062759,5.369925261393015;0.4725667372995088,1.3437358756859235,5.375055301592708;0.47390280609902835,1.3522698770066617,5.380093728095158;0.47525728848195686,1.3607180726202115,5.385269959190224;0.4767745798124134,1.369155102187942,5.390419168750124;0.47838224137014046,1.3774512773317116,5.395766027856151;0.48004312170830377,1.3855706640755363,5.401362190416916;0.4818796913135465,1.393476167524228,5.407204281421669;0.4840603301721254,1.4011141157272913,5.413279358492438;0.4863441899028426,1.4086617110194386,5.4194289755566425;0.4887172208983878,1.416058982242841,5.425725728874155;0.49123464531233013,1.4233097796637204,5.432135760939711
3D gt;0.45758398025850705,1.6272224817396723,5.341115755262255;0.4575073226713613,1.6253058542618135,5.341904681450479;0.45744629718080354,1.6236393408232102,5.342588680544986;0.4573774442422007,1.6220047594718603,5.343265326276145;0.4573136794674893,1.6203220009070844,5.343959464086978;0.45723791433889655,1.6185494699276959,5.344687238387418;0.4571738383287116,1.616716706028468,5.345440198545214;0.45712486350882525,1.6149959996806453,5.34616118443163;0.4570638477819043,1.6132360374139505,5.346886839538016;0.4570065847545525,1.6114965202234974,5.347613002591574;0.4569461019974721,1.6097470614276361,5.348328668896155;0.456821306276925,1.6063357589335383,5.3497359389655195;0.4566791985125481,1.6029171066767052,5.351167589199695;0.45658019894587837,1.5996842114895204,5.352501468091071;0.4564827742093726,1.5964648394282859,5.353827694271184;0.456383197983609,1.5932107331722598,5.35517438813101;0.45627269498004186,1.5899981776611714,5.356512401013434;0.45615611293044267,1.5866401821329625,5.357913352326502;0.45604298670684235,1.5835041873787021,5.359215421115296;0.4559113236137584,1.580299498159674,5.360527401761165;0.45580212537548215,1.5771099575380738,5.361839395052272;0.4557073880690562,1.5740259781366663,5.363109448251847;0.455610220528856,1.5709716231913506,5.364368434525746;0.45552160805690145,1.5680122002710273,5.3655828146451645;0.45543550210059447,1.565228383897226,5.3667253566572946;0.45536550031734413,1.5625706198969973,5.367818245103088;0.4552977711641336,1.5599719884606857,5.368879092548467;0.4552212164190751,1.5573080346071269,5.36994186488888;0.45516623940045325,1.554708569055871,5.370977308273316;0.4551144454931911,1.5521490710777575,5.371984389280971;0.4550750589431086,1.5497062923093385,5.372955000581621;0.45504331006279475,1.547325119549715,5.373865172500851;0.4550271325292467,1.5447921006166485,5.374813266005697;0.4550155835453468,1.54237603636633,5.375718265859386;0.45500686202471774,1.5398212753247613,5.376661581311045;0.4550170100851904,1.5371162645122673,5.37763524350637;0.45503647445727,1.5345094257065015,5.378563877069498;0.45507671252383475,1.5318691294464888,5.379473809218105;0.455127449077896,1.5292685871607143,5.380349104688138;0.4551890994144392,1.52679715895351,5.381163111469413;0.45526629603663576,1.524379072213475,5.38193093241921;0.4553673886045625,1.5218196379263191,5.382703644861148;0.4554693762139429,1.5192063281385206,5.3834849008608465;0.45558814365048955,1.5165396098366268,5.384271554500241;0.4557090259201919,1.513883169777786,5.385052776433243;0.4558568292267715,1.5111403866055646,5.385829244106629;0.45601531680626206,1.5084231008698668,5.386577227200133;0.45621872498717486,1.5055706003406377,5.387328945310809;0.45642945165875587,1.5026981846531735,5.3880571747550485;0.45665803582758846,1.4997986754646784,5.388768398381487;0.45690185398995126,1.4968290657091745,5.38947116183631;0.4571681376288209,1.4938803226857247,5.3901504789002335;0.4574499208172666,1.4909896943297567,5.390785093259209;0.45773652278924304,1.487983056997951,5.391412952193732;0.45802743037742905,1.485103021573417,5.391987042734895;0.45835583838933636,1.482190443908112,5.3925036741389505;0.4586845676084108,1.4792823136003714,5.393018509412113;0.4590418136934691,1.4763160322889497,5.393496779049498;0.45942326021798047,1.4731417592688454,5.393984011058565;0.45988853857788864,1.4697785913974424,5.394456356338306;0.4603841351859178,1.4663708520237406,5.394892849572096;0.4610053773952437,1.4627622162541258,5.395295985523657;0.46173932194407985,1.4590063201566288,5.3957063532539555;0.46249793941763384,1.4552403173567376,5.396097575109215;0.46328391209131564,1.4513123000905481,5.396495714139335;0.4641123844098442,1.4470977883157852,5.396828770709943;0.4650067876622647,1.4426973808868024,5.397073684161223;0.46588957732236846,1.438365681756901,5.397238725106926;0.4667750954265837,1.434095080049732,5.397354566471487;0.4676406212879133,1.4295750301940533,5.397313021545168;0.4684862308140042,1.4247689259686047,5.3970691177090515;0.4693162577061714,1.4198759582616107,5.396717919343635;0.47012160983266715,1.4150809272090092,5.396325338164463;0.47090133386925814,1.4102870099514346,5.395846095260185;0.4716234970213492,1.405186915482147,5.395212683647493;0.47230252619634694,1.4000804580012456,5.394397725219967;0.47296092962916897,1.394806884017172,5.393496371993536;0.4735473368560211,1.3895732631200477,5.3924692067134234;0.47412563240075406,1.3843058685109586,5.3913087761009795;0.47461213382889955,1.379067193526256,5.390053899469255;0.4750649241857891,1.3739455627248254,5.388712146046795;0.47533061098147045,1.3691021927942202,5.387281113093413;0.4753538545958603,1.3639482420909252,5.38548355313796;0.4753100287220146,1.3588401778981656,5.383625260232369;0.47502740237079094,1.3536083672921868,5.381471791044066;0.47436379048794136,1.3485948180186598,5.378989832340916;0.4734762344179274,1.3437588945461225,5.376299749138989;0.4724609254100655,1.3390486653243436,5.373417493681364;0.4713312039556383,1.3343568021074126,5.370329948334754;0.4699915489969375,1.3298329027393199,5.366884697171705;0.4685598830331731,1.3256385114645655,5.363445000075086;0.46705227655096915,1.3215969605264786,5.359962502980533;0.46541324521318267,1.3174271669991409,5.356161773889879;0.46368834575218487,1.3133191177271588,5.352195513770551;0.4618617317404928,1.3093803268625768,5.348012763651111;0.45975878986527646,1.3054804274643526,5.3435514019229755;0.45745874302900286,1.3015469447147998,5.338795111239711;0.4550795670943925,1.2977298906664307,5.333944077183928;0.4525433710013765,1.2940780710510063,5.328995321418666;0.4498625741004945,1.2905157133537004,5.323939028136338;0.4470168297683136,1.2868964996579328,5.318774103496648;0.4441420597003984,1.2833736801630338,5.313596040749851;0.4411956999090654,1.280066887022574,5.308574647064448;0.4382394555490229,1.2767803078422066,5.303558337398721;0.4352835200044173,1.2735082961577404,5.298627811211573;0.43256631306153304,1.2704086518710174,5.294025288234783;0.4298649157149882,1.2672880660431294,5.289628314449817;0.42700838874865177,1.2639424417713019,5.285390420488164;0.4241638448268552,1.2605681094761132,5.281356507588037;0.42125949203515356,1.2569892403204226,5.2777778001948255;0.41835266863545284,1.2533951310507858,5.274370935654339;0.41506803758234917,1.2493652825415889,5.271041455241699;0.4117799948740609,1.2453540877209435,5.268051242713687;0.4083272738698162,1.2411370550107352,5.265319308232659;0.4047752420630636,1.2368172466060785,5.262956645567207;0.40139466181284267,1.2326462211729607,5.261065911268887;0.3978077648259416,1.2282898175444785,5.259586176223393;0.39405584556241574,1.2237952577856523,5.258363966323153;0.39020857724660557,1.2192177267436741,5.257340700825559;0.3860733982822563,1.2144670605236971,5.25652575599091;0.38177581173860575,1.2096464141048962,5.255953814026675;0.3771868533122388,1.2046541066592251,5.255431825532189;0.37211491970170896,1.199487223480321,5.255191814525219;0.36636679847632775,1.1940117614963386,5.2549723340831225;0.3605988308055491,1.1886241374800475,5.254963880059085;0.3542456788322593,1.1828281224528445,5.255010692520987;0.34782163399382476,1.1770524896790708,5.255128084876868;0.3413190228576901,1.1713454626300668,5.255272234886506;0.33409898269930965,1.1651738809875296,5.255373429911045;0.3268410746809802,1.1591964455737345,5.255505010583732;0.3190477438546434,1.1529065988999379,5.255654180366781;0.3112919636708271,1.146818794564356,5.255849655655366;0.3031147277234476,1.1403626449681536,5.256040366127522;0.29472968710223335,1.1338260629629786,5.256251698140856;0.286299185589899,1.1273158667600607,5.256477347147615;0.27770511909074425,1.120730248584023,5.256678701452062;0.26953342980674555,1.1145318755379205,5.25685021671766;0.2610147154391566,1.108053949235361,5.256848857574825;0.2522938515536393,1.1014483641129509,5.256846956735925;0.24370876889590973,1.0949252951899664,5.256783702451971;0.23527332586879973,1.0885443545595004,5.256633830233464;0.22700839665569839,1.0822660719111,5.256464482440223;0.2191863947216469,1.0762367283543457,5.25615224566037;0.21171258685558655,1.0702638677041745,5.255820195807686;0.204184863101078,1.0642224417698534,5.255435148519805;0.1970561255065701,1.0584506785356544,5.2549824720726726;0.18975566827647292,1.0524977513325362,5.254460725497594;0.18237564875053455,1.0463741092199008,5.253884726382507;0.17553863251209254,1.0405256014594548,5.253323645860333;0.1688264147043228,1.034708301845985,5.252742242146142;0.1625770784118507,1.029128503485571,5.252130948350399;0.15639514949955516,1.023404665500303,5.251490785725509;0.15070797066296202,1.018142706436447,5.250849603592595;0.14531322313713121,1.0131218875329708,5.250157435972479;0.13988741397254073,1.0080632683476316,5.249430524593668;0.13447047041639498,1.0029390339428867,5.248666435600836;0.12876487999550906,0.9975075419100028,5.247852295745778;0.12324017550145525,0.9921431420845324,5.247164804395242;0.11792390109466602,0.9868431017187579,5.246461552324175;0.11278308162055437,0.9816943621816513,5.245784814068034;0.10760704234883753,0.9764228581416454,5.245097717635239;0.10256575949584383,0.9712346450105496,5.244457797943791;0.09748173098926304,0.9659665248363833,5.243860695368126;0.09248592781718776,0.9606752435829067,5.243307466024085;0.08770996557836293,0.955602582762513,5.242784296811381;0.08314132851060434,0.9507213074406492,5.242294040924387;0.07874556511036959,0.9460243743944771,5.241842434023;0.07464260602374621,0.9416563107695761,5.241471681145173;0.07063281283008903,0.9374092012477826,5.241122517299049;0.06654263583504702,0.9330867579979232,5.240737082677552;0.062350487146951,0.9286352067778381,5.2403320337699935;0.058349290057828185,0.9244531924090807,5.239962624317483;0.054245523978826385,0.9201336792692354,5.239594167301926;0.050077205167729656,0.9157253661940372,5.2392324929690055;0.046086906291072885,0.9114578845108612,5.238885748347149;0.042188459833022926,0.9072035268228266,5.238529498079155;0.03845009511143348,0.9030477901531171,5.238187021361121;0.03493552083838025,0.8990080441221405,5.237798682928085;0.03149694542048052,0.8950067798397209,5.237429691375056;0.027979450715198834,0.8908065511124041,5.23708020268211;0.024366581440148763,0.8864131545899788,5.236751057585584;0.020727911111851564,0.881984958419317,5.236418482047093;0.01722197226405474,0.8776419251961045,5.236089271506178;0.013735096577590308,0.8731906906924671,5.235748748993573;0.010077892333257326,0.8683916995253744,5.235410859328282;0.006268374149168881,0.8631963603224937,5.235070419580122;0.0023303548704856443,0.8574679275947285,5.23470835830592;-0.0015854009672928563,0.8515985640755185,5.2343340573491925;-0.005429098530295251,0.8456255622211891,5.23396796860876;-0.00922618209751017,0.8392169274559504,5.233643999956831;-0.01290398472096017,0.8324226306239263,5.233349851725977;-0.01649939635812152,0.825449055466471,5.233029030748561;-0.020037337826977513,0.8181649043288413,5.2327010937250105;-0.023403556682841397,0.8106229928535751,5.2323631949032405;-0.026659357066973567,0.8025758587559565,5.232014393085167;-0.029746916787356987,0.7944108144784273,5.231719094351878;-0.03266926000277877,0.7862169515633883,5.231484064883825;-0.03527366839185404,0.7778080468721026,5.231266974259027;-0.03764606205053343,0.7691320435487771,5.231015710079218;-0.039750833800793445,0.7604009150010121,5.23076137682456;-0.04150902628087545,0.7517640031500707,5.230507359809514;-0.04311764877902556,0.7427967091813874,5.23018754052814;-0.04450959123689917,0.7335121054468277,5.229829571536824;-0.045584938655925694,0.7241549245979214,5.229477125137667;-0.04635319374822362,0.7144669912012319,5.229124589865721;-0.04688079206060759,0.7049333562307721,5.2287749789213835;-0.04696633728131464,0.6954454435095003,5.2284720422738715;-0.046897896914919725,0.6858553811145736,5.2281728712727755;-0.04665913899073118,0.6761541749012623,5.227898847996434;-0.04617685751862164,0.6669197510224356,5.227648255752611;-0.04550311971955662,0.6578638821312145,5.227354924712001;-0.04468658372307126,0.6484301315681845,5.227006815478772;-0.043741568584608134,0.6391824465099771,5.226636756830578;-0.04269366905772234,0.6299393629786336,5.226223734221881;-0.04156105324814592,0.6207459935115864,5.225772480849978;-0.04042773495822015,0.611502391314205,5.225301555374001;-0.039297329375261,0.6020860113976878,5.2248099243369275;-0.03826966632996935,0.5930429043769838,5.224347745140896;-0.03733277075162418,0.58336938023869,5.223995369455482;-0.036455385627248635,0.5736204652061946,5.223678932977628;-0.03563869976242887,0.5638489157459403,5.223375284771376;-0.034863639796836474,0.5538008184976215,5.223140239851384;-0.03414951757954647,0.544003743093225,5.222934322348123;-0.0334259963529774,0.5339460309004481,5.2227330127456515;-0.03277014894990982,0.5244272623665724,5.2225518189291416;-0.03210317725735376,0.5142538857399664,5.222433865049217;-0.03154561783467668,0.5041420617345015,5.222305754453321;-0.0310426440985897,0.4939394754518438,5.2222320027502285;-0.030603953793079043,0.48381450178049795,5.222163096651245;-0.03015798365239857,0.47359740779369697,5.222079485663884;-0.02972401818670804,0.4635632606397702,5.222027792127827;-0.029329633295536044,0.45396824971331834,5.222045047428035;-0.02891950720360007,0.4442664534955084,5.222087097478818;-0.028441462118791627,0.4341899817684028,5.22217696010312;-0.027984828032647506,0.4245067625045776,5.222317079586319;-0.027542822187082677,0.4149906691659854,5.2224720747319955;-0.02711100157944462,0.40509832088554953,5.222625173544582;-0.02668306903559951,0.39520483487467223,5.222770229092127;-0.026255281390645833,0.3862349992915044,5.222851831037787;-0.0258787669060351,0.3771357343377946,5.222929665613778;-0.02554509240275697,0.36803450804722454,5.223024871168258;-0.02522435285735734,0.35919471995438196,5.2231480698163;-0.024912759087508236,0.3504539751584016,5.223290963519978;-0.02470317671042454,0.3421731940040105,5.223445258813568;-0.024537180078180527,0.33348597183106815,5.223601820595657;-0.024396261444574664,0.3251589658471602,5.223714028847369;-0.024359833912758887,0.3164966201540789,5.22376462109783;-0.02436831027571159,0.3078258875472636,5.223800716692889;-0.024435732649851445,0.29887520319902444,5.223846874798401;-0.024573927571501914,0.28981263440168353,5.2238929230352;-0.02476204342894916,0.2808753833438777,5.223954846004897;-0.02502101333646835,0.2717847643773767,5.224002683817586;-0.025327423490300965,0.26296691352204427,5.224050871882258;-0.025728065200244326,0.2548349671514728,5.224113976759247;-0.02616443828465063,0.24657972847359083,5.2241855505267285;-0.02663317806735823,0.23781016960325116,5.224208593797081;-0.027129383062260055,0.22958282699615135,5.2242361413285705;-0.027619828315475315,0.2213380555819861,5.224280207999145;-0.028134954735825328,0.21283351230772235,5.2243415661703185;-0.028642142370909073,0.20398837592481053,5.224395694841312;-0.02913837620766857,0.1947289932724795,5.224416980996916;-0.02969705761950227,0.1850984950141061,5.224437082737307;-0.030319637995354736,0.1752177654052082,5.224398120246357;-0.03096068554248991,0.164746094164969,5.224431171519848;-0.031563588182382946,0.15473422076732293,5.224452240325228;-0.03224195557455474,0.14430318723147423,5.224489685544485;-0.03280958029250556,0.134554560112425,5.2246133816091325;-0.03336045555940158,0.12424638150387168,5.224883709865281;-0.033875238720374776,0.11420249795979712,5.225134502223776;-0.03440195580373837,0.10375354352131297,5.225462946505488;-0.034877902614542204,0.0927265920732406,5.2258259149503115;-0.03532259194269965,0.08174829506902381,5.226219092091428;-0.03577851196218142,0.0699366577579817,5.226581084369105;-0.036249888390302666,0.05800956058379597,5.226897384791434;-0.036709051437015784,0.045738310511636605,5.22715448201759;-0.037184555723697325,0.03325989654952591,5.227373586772364;-0.037666315846050846,0.02030034114392123,5.227560548474517;-0.03816119015669521,0.006705941758106804,5.227716234207153;-0.038632884522782095,-0.006836345706276481,5.22785162412064;-0.03907556441237654,-0.020332753293593454,5.227954887999764;-0.03947734351286404,-0.03318345460908696,5.228069962914985;-0.039822362412003015,-0.04539410510744096,5.2281647534581674;-0.04010267766404754,-0.05737153153376109,5.2283163848074174;-0.04034028257787982,-0.06871634237873779,5.228400150320198;-0.04058437748800349,-0.0801477921496652,5.228477331312396;-0.04077740701919869,-0.09072102970460168,5.228523626164546;-0.0409832973246333,-0.10127560223290058,5.228552392995811;-0.04116019328410112,-0.1110755049470293,5.228406829447687;-0.04132333046726034,-0.12069530307001704,5.228259016405178;-0.04143396693015401,-0.1298593953923334,5.228015604580504;-0.04155827192264267,-0.13919722253235078,5.22773986115033;-0.04169304650041121,-0.14878639901212498,5.22748741095579;-0.04181125228918052,-0.15783643152215812,5.227282717493516;-0.04191775099386143,-0.16663984145016608,5.227118249506889;-0.042022631968124,-0.17479886070987843,5.227007555883143;-0.04207289709320551,-0.18205760779260077,5.226976752480374;-0.042111665454846396,-0.18865715281118317,5.226970857756047;-0.04213976563004,-0.19451466888264762,5.226973187703121;-0.04215993988136702,-0.19995655512658855,5.226970513654662;-0.04217239432470708,-0.204515719994714,5.226971613156644;-0.042184206722657894,-0.20939318695853024,5.226976201084595;-0.042199540216711504,-0.2151305089087426,5.22697854296467;-0.04221091439452352,-0.2208396783569191,5.226975537620013;-0.042211686405954484,-0.22628949145123928,5.226963911412637;-0.04220572981125191,-0.2315595751080332,5.226957668850693;-0.042198285815836505,-0.2368668131134178,5.226951555852649;-0.04219122811510593,-0.24211067284209817,5.226941162290453;-0.04218936457815049,-0.24723549163190625,5.226932697573795;-0.042188688777114146,-0.2504335794093051,5.2269288661557765;-0.042190746644881205,-0.2535404321848927,5.2269530818566325;-0.042211514599538084,-0.2558790871889309,5.226983230232925;-0.042213855813009835,-0.2577038129107862,5.22698308671577;-0.04221030897530826,-0.25916673401941226,5.226976204461689;-0.042207843426338806,-0.2607406715803509,5.22697052254168;-0.04220651107614438,-0.2624733981046148,5.226965632698668;-0.042207979800077434,-0.2644169297701196,5.22696064156822;-0.04221037636554969,-0.26659215326825003,5.226957049786839
