# Supplementary material for: AI co-pilot bronchoscope robot
Source: Nat Commun. 2024 Jan 4;15:241. doi: 10.1038/s41467-023-44385-7 (PMC10764930; doi:10.1038/s41467-023-44385-7)
Supplement: Supplementary file 9 — Source Data [file 41467_2023_44385_MOESM9_ESM.zip › Supplementary Fig. 6/Real/0-siliconmodel3 Centerline model_54.txt]

Path length,0.4058782999546737,1.4487841057080155,2.615508057729308,3.156272604216631,4.242719789237107,5.403298566448246,6.451551688606721,7.588418936052404,8.270391409106967,9.006157670707035,10.738719839208134,11.669919114466968,12.682524091478712,13.650582947095668,14.625267210390819,15.61550434045812,16.662842029308646,17.73756399267047,17.73756399267047,18.87120466388261,20.026740883692867,21.248169803024958,22.47201270877514,23.758183504409793,23.758183504409793,25.099730917763154,26.527831638338732,27.922071307800977,27.922071307800977,29.29647311405906,30.59318456590223,31.907299577400476,31.907299577400476,33.14788066603984,34.3544826462005,35.53307676975675,36.661874590586734,37.768473927052995,37.768473927052995,38.82430539915913,39.885804883131016,40.92828519461226,41.985195873229046,43.03982741794768,44.09734423653469,45.097456017851115,46.10193809095583,47.06877063911264,47.99697462471364,48.87100056931886,50.613454131480125,51.518165739446054,52.35501559442808,53.23996808664959,54.14525153932945,55.07842812345901,55.99432180971141,56.92208081153565,57.840513582506226,59.64522186658235,60.56950248734636,61.432804789955576,62.34120690989684,63.24819428873442,64.20140663809184,65.1291677735639,66.0986101605145,67.10860001194612,68.11655858734652,69.09748159000647,70.09217571841593,71.12213248865216,72.1403112352695,73.13703522351076,74.18490978845928,75.22260624776318,76.26783356305882,77.30951834714325,78.36988383645962,79.41658935646299,80.42831915924428,81.48174852501016,82.51064869917816,83.5495806861856,84.54540942450546,85.56080654070584,86.5549848322744,87.521876310957,88.48568844478122,89.44679099062604,90.42770278049927,91.41357501197945,92.3798881880271,93.3784566127,94.32532043855946,95.32191644094463,96.30133255082742,97.32135152599626,98.31357257182194,99.29176540854492,100.27873393025769,101.2371431346443,102.15317171390022,103.07076226312739,104.92108396457438,105.8368486146448,106.72362077780497,107.61936645194055,108.495639422309,110.17331309641172,110.96621571046781,111.74815136440056,113.25671428630591,113.97350586388129,115.26620237476699,115.87231511642695,117.05987045837773,118.2273767989933,119.34077360427946,120.53666518982355,121.15309378315607,122.39160264478093,123.00583666372245,124.25045980155683,125.50894843673133,126.19736647154237,127.63682186306346,128.41561371710424,129.16474224313663,130.66782423136343,131.45009124427395,132.25277259856855,133.09714440420717,134.6345686880079,135.41335635471694,136.23194170030104,137.0880626549561,138.0033737597433,138.91729894818076,140.87033078951345,141.8396788172107,142.82068411174686,143.8100174327183,144.84485164967103,145.89596142103179,145.89596142103179,146.9757584937906,148.061714972973,149.19303259012676,150.29707734412074,151.39198738310023,152.47576422832205,153.5651911564157,154.67011604404945,155.755677999034,156.78716868825975,157.83655522452383,158.80007071173165,159.78548635302025,160.68993140999766,161.56370861586603,162.4653822564053,163.3071536146118,164.15047655224325,165.66940076770095,166.4136788381836,167.87283205471178,168.55426582260867,169.87297347341237,170.52401828068557,171.76199625454086,172.97185435103606,173.58522207421876,174.80099524748633,176.08985760465586,176.72653670045565,177.97745312512077,179.21439954527446,179.84297231639482,181.13761131479666,181.79209956426843,183.10500409735963,183.75710205974195,185.12517213778546,185.80374500082428,187.20845995695373,187.95554564071438,188.66467879880693,190.08106452419423,190.80521696159863,192.22009534344673,192.8892676184808,194.09219740409458,195.25431662385944,196.38971464860947,196.9632089145684,198.11591041845563,199.2496017119447,200.2696989919921,201.29700780666187,202.35420413509445,202.96501835387394,204.23667902773423,204.88382128884766,206.24858389612277,206.94655242952155,208.3379797855141,209.04043104056527,210.3937844753112,211.0938916935273,212.42454533917447,213.04947051384246,214.29687354319066,215.4139780172946,216.40816492694185,216.93431947631447,218.06250769069533,219.16852547977322,219.71297226872778,220.7762004586612,221.30191148264876,222.31360513557584,222.81858109710666
Error,3.2396920025068616,3.1409741715618353,3.002086098621039,2.8131597661896453,2.6173385371571083,2.4317361318399686,2.275025797831744,2.134746211966313,1.9768639004954867,1.8742332704449378,1.7706717416016087,1.6432404433404264,1.549225703480269,1.4623113073915053,1.3940666308927894,1.345343888005793,1.33040105331003,1.334850935825374,1.347254391794924,1.2816564699429494,1.2246971426158306,1.1841867304737503,1.1917430888060128,1.2636355420125633,1.2658095919157668,1.1463964662095327,1.1363460527306897,1.2658001479651524,1.1260617210621118,1.0489374985148519,1.076811431743476,1.187396038201102,1.0463256403597332,0.9714597413512451,0.9575155249125163,0.9859605387108111,1.0283158574741784,1.0685980359971528,1.0593542348776654,1.0270162245254768,0.9875682861910337,0.9420078626165294,0.8739211667841542,0.8044784394751068,0.7316738873089929,0.6685979333807036,0.6123248351636602,0.5825254788837689,0.5894264183102046,0.6528785919264367,0.6315385172062106,0.5988321082636572,0.5726835793500389,0.5824279510037372,0.6082921827615593,0.6346091639015483,0.665403065875756,0.6959939776892115,0.7424162586758886,0.7017086614368115,0.6597490934143607,0.6102432770428893,0.5819444637887374,0.5746532859508292,0.5634336881772414,0.5562153280984447,0.5527865923918386,0.5524255606887889,0.5558123635975375,0.5704394256216517,0.5742771067627045,0.5654577307701307,0.568587264897461,0.5766750785507434,0.5717213292716998,0.5835567458141273,0.5988452620570119,0.6158487837390703,0.625704184551534,0.6376935438838232,0.639579385581565,0.6402796245430232,0.6560256726659658,0.673713960426435,0.6683932304380269,0.6721937524647211,0.6586159478497807,0.5964491072109389,0.5277605354148395,0.45508575556029407,0.40174596644732213,0.3712055890979982,0.34741483596043593,0.34163790374491226,0.3747703808920403,0.45412306120951684,0.5466647673695562,0.6561056837091876,0.7864126189484061,0.9139588586832541,1.0251785896568646,1.1401206555612564,1.267111413200096,1.3929107317986125,1.4962493327853,1.5442651556739813,1.5890596483699786,1.6445598246386055,1.6991947727356869,1.7511521902185765,1.7475845398382286,1.775472436134054,1.7929444884883647,1.7792352113307244,1.771186133013008,1.7628786073630613,1.70868206825762,1.6731144374255897,1.637888091821957,1.6067347258354188,1.5365155907075851,1.4872364033806924,1.4650173126609929,1.3914497650125317,1.3735982582492097,1.3215051846015817,1.3403319420774127,1.2893488685811652,1.2646704479702944,1.2607336739466988,1.1815607363656535,1.1566949820400292,1.1367662154452622,1.0874050949116583,1.0261641995255082,1.008911040908211,1.0043171937570619,0.9822364880747104,0.9663049332328452,0.9136135755537909,0.8281443129885595,0.7686101486697872,0.7279445971546831,0.7058566020401448,0.6909551898638255,0.651070884758582,0.5488078754077286,0.4587272182702062,0.3546382563988112,0.2624680909798448,0.25888652682843816,0.33459138231084873,0.4377386568623736,0.5645143206370263,0.6919398848020928,0.8088970786826513,0.9483616918973226,1.0616241487338833,1.1589414188202762,1.24805805824409,1.353792436647744,1.4861424513357495,1.6069144823730892,1.73610831584891,1.779315813784451,1.8226083687859742,1.8291647646225724,1.8103273335803711,1.7920584799208283,1.7826732354122237,1.754572596793467,1.7355220518679957,1.7172044747322324,1.6463793572511094,1.5697278908552603,1.4865420736045831,1.3653638488588824,1.2714036749737256,1.1488602035274338,1.0406599838130186,0.9376990340275343,0.8249080278745005,0.7609252529140869,0.7252462690673298,0.736624730908139,0.8267241495512273,0.8496029435918613,0.9576960478320613,0.9679648949324392,1.0058222664698901,1.009559900999053,1.026623382024997,0.9937875420798439,0.9785573201662712,0.941516872525805,0.8745141594789465,0.7547341995897089,0.6593682341986556,0.5506193646403754,0.4735111410932309,0.45109575806604635,0.46242008015427527,0.428464869919043,0.5499153356816406,0.45542977859565953,0.3664564025029688,0.22061867267625315,0.22087575109875232,0.3333249040466533,0.1840019856882053,0.32089957369591715,0.21066556502059341,0.2777067428335162,0.3497088007920195,0.3003394001160391,0.2600559702376311,0.39333017160814165,0.7889491713616861,1.3498719414804765,2.011090409061704,2.672268352913385,3.359294521750938,4.037983552951962
3D pred;-0.019787775160062245,-0.2616644075436202,5.25035385413781;-0.02060175596404553,-0.25171596946306013,5.24974886239571;-0.02176294101587202,-0.24182746381019565,5.248816604261563;-0.023207375714524383,-0.23200801799026097,5.247595092005916;-0.02464987722221107,-0.22219127856343426,5.246349774204667;-0.02602049512961796,-0.21236171126547446,5.24512461573052;-0.0271417506206894,-0.20248846401069742,5.244001328247379;-0.028241493278778538,-0.19260533055505355,5.242945752961617;-0.029330423808578816,-0.18270209878128763,5.242085386332591;-0.030429785883759337,-0.17278148948356675,5.24147471932871;-0.031460736791782774,-0.16284918038364907,5.2409395780679775;-0.032387551748995255,-0.1529021221520327,5.240495678786699;-0.033175931202761785,-0.14293866505720826,5.240167074835914;-0.03381713323027651,-0.13296211060457408,5.239927865276038;-0.03422850641340657,-0.12297273810976511,5.23971999689423;-0.03443373985693148,-0.11297635735430163,5.239546068674961;-0.03451298391455172,-0.10297746989309557,5.239419696536148;-0.03455504380435803,-0.09297876326757755,5.239264465152428;-0.03460244205555241,-0.08297965919250085,5.239139280881977;-0.03468271547707964,-0.07298066204854171,5.239022609150639;-0.03470397785496025,-0.06298165133273324,5.238883567371183;-0.03478836763769082,-0.05298312006547192,5.238734400142315;-0.03474468561252016,-0.04298368746635289,5.238637242660088;-0.03454475300502766,-0.03298676856472675,5.238490139204075;-0.03424012948241237,-0.022994335175122217,5.23824831392875;-0.033981974734686504,-0.01300148436317016,5.237972109699427;-0.033745441936031656,-0.003008814235562209,5.237671118078328;-0.03348603635776226,0.006983815705840082,5.237388177094812;-0.0332382757241182,0.016976797288615817,5.237107225578138;-0.033040585861973754,0.02697105319642238,5.236831966486228;-0.03292124253928321,0.03696673637724595,5.236563498760179;-0.032869398459221336,0.046962965359093216,5.236293835388845;-0.03278991072253738,0.05695883266779164,5.236017577453917;-0.03277357667231098,0.06695472854412143,5.235731572509246;-0.032708280533524946,0.07694987134914515,5.235426848500604;-0.03253342742440556,0.08694389721484996,5.235128732104117;-0.032215959040424014,0.09693372817003987,5.234808589461063;-0.03183414132151823,0.10692049616297881,5.2344640894106425;-0.031372616979155006,0.11690532121706013,5.23416364986465;-0.030914442356625233,0.12688882972987411,5.233817768685861;-0.030444977480126964,0.13686995110309141,5.233421765071181;-0.029988993601325845,0.14684814338701058,5.2329445256685645;-0.029634419664341088,0.1568303079175407,5.232464245949403;-0.02928158127112103,0.16680955765552022,5.231925655441405;-0.02892327333264232,0.1767863054830401,5.2313458984170405;-0.028714616317600094,0.18676881052842242,5.230792675795494;-0.02863131978106193,0.19675482695219562,5.230270624388894;-0.02870123952410625,0.20674538986332266,5.229841947414536;-0.02876054707763627,0.21673825999720983,5.2294690813509686;-0.02889318313914534,0.22673330746424003,5.229183715258028;-0.02897640409949426,0.23673008845503832,5.228944040282753;-0.029070835906220113,0.24672776270333044,5.228750153050283;-0.029164561721780242,0.2567248031834098,5.228525660041144;-0.029279464210169148,0.2667207657466721,5.228265794976117;-0.02940859895084052,0.27671563004765465,5.227972517251604;-0.02951508398093934,0.2867105291378936,5.227671430695435;-0.029566674402382784,0.29670427384371306,5.227321566174054;-0.029633753416423096,0.30669746308730433,5.226958703737797;-0.029746661414080472,0.3166921388001201,5.226652584186452;-0.029877866107104602,0.3266882367997666,5.226405987126471;-0.03002735411208819,0.33668458253147004,5.226180764239932;-0.03019406153104446,0.34668173472367153,5.2260100109605325;-0.030349305522891116,0.3566793426988427,5.225855952277593;-0.030605334908733954,0.3666755307516575,5.225752640292091;-0.030790428603398156,0.37667257905184387,5.225595269367408;-0.03090681205295057,0.3866710930286442,5.2254680956735955;-0.03110903160758842,0.39666896283440034,5.225426784671765;-0.03143090321774446,0.40666366746284155,5.225474513664956;-0.031762978060871465,0.4166576324843941,5.225576442299532;-0.03213836092113449,0.42665021848975565,5.225661956238007;-0.032494006237790064,0.43664382667852697,5.225698174714836;-0.03286971476655607,0.44663662192559245,5.22575189856092;-0.03333970059609251,0.45662509306049764,5.225849662087866;-0.03384004555095579,0.4666125507132844,5.225868224413542;-0.03436659249976516,0.47659790611116154,5.225992425415088;-0.03498812871749909,0.48657724039421985,5.226155459144794;-0.035712948904781286,0.4965506123441094,5.226236005065015;-0.03635176225087964,0.5065280487590839,5.2264425966766295;-0.03704212145561154,0.5165032969512311,5.226576116987841;-0.03780487856760028,0.5264735766118491,5.226684399383349;-0.03872651460657509,0.5364306963196191,5.226604686543733;-0.039497009510470894,0.5464009087673004,5.22657002603057;-0.04044494284453959,0.556355362152377,5.226671417344289;-0.04136694200596529,0.5663107145789544,5.2268735945165155;-0.042190228066055706,0.5762720435143341,5.227180393969624;-0.04308815225431586,0.5862258792959599,5.227519341435411;-0.044005874417184246,0.5961773577457877,5.227874112762314;-0.04452422477313927,0.6061522483337471,5.228356679510775;-0.04498778812864949,0.6161321020418025,5.228789841121774;-0.04529280759765993,0.6261179318398088,5.229225921812441;-0.04555623902151962,0.6361029711834356,5.2297050806495164;-0.0457259988635454,0.6460875638041245,5.230233372041573;-0.04574178864055851,0.6560793104355489,5.230639266038032;-0.04546707897494923,0.6660704723546069,5.230957413970266;-0.04475843219316239,0.6760399436230798,5.231285228499772;-0.04380058889498666,0.6859832316485424,5.231747353438325;-0.04270799762804059,0.69591013643098,5.232259999284705;-0.041067910347657145,0.7057647343083792,5.232703862312545;-0.0389626724946801,0.7155318913857601,5.233116919461326;-0.03670869454972771,0.7252689874764819,5.2334463783263105;-0.034229687316817865,0.7349524055884407,5.2337395281313075;-0.03147934317868733,0.7445637725940061,5.233978758995077;-0.028455017925643433,0.7540938505266369,5.234155029701049;-0.025172785371278022,0.7635390627528579,5.234277158570323;-0.021663358974857633,0.7729013639754653,5.23445391316085;-0.01793470621524785,0.782177083334689,5.234695116326614;-0.013963343158848777,0.791350476045401,5.23497286018222;-0.00980505738021777,0.8004390139250233,5.235300180505308;-0.005512131814122992,0.8094617076216116,5.235702409969065;-0.0009755949272982119,0.8183617988099597,5.236158710214042;0.0039288789756005745,0.8270632750439341,5.23663875925879;0.009094075847679718,0.8356093112742967,5.23717355456729;0.014487309808738844,0.8440108273251904,5.237745879202314;0.020131675828388724,0.8522458036942999,5.238317102833153;0.0259347156290737,0.8603660179239517,5.238939075450096;0.03184900114763566,0.8684040948510193,5.2395798141795895;0.03785697714617835,0.8763713775252387,5.240232984287615;0.04395381268210243,0.8842707196228746,5.240887958235502;0.050143150622004556,0.8920971708199014,5.241550345981651;0.05642744112148464,0.8998466077688515,5.242224081755074;0.06282171279037473,0.907503927514617,5.242915995142385;0.06930470439004077,0.9150828073512557,5.243644967254644;0.07578145741470527,0.9226594860699896,5.24444846576154;0.08219633185854086,0.930281477120023,5.245317164963241;0.08870669907735033,0.9378325868271001,5.246089085210375;0.09527366582375274,0.9453364977780853,5.246841593144772;0.10192785631368803,0.9527652579092126,5.247573215887604;0.1087659021460348,0.9600293131431574,5.248262150393145;0.11555134831395915,0.9673427267982745,5.248948955322763;0.12227479115143818,0.9747140180376828,5.249626732480075;0.12913333627708035,0.9819646715027228,5.250249936370814;0.13618505029704128,0.9890313292101874,5.250829313817921;0.1431554370620968,0.9961807801373799,5.251376177407134;0.15009753451694655,1.0033582446334839,5.251915886898003;0.1572811901422494,1.010297599596615,5.252406238356369;0.16448513693034852,1.0172172856535753,5.2528764463394415;0.1716215114606225,1.0242102492392828,5.253289506689301;0.17876156654706127,1.0312008128123777,5.253678909171493;0.1859379259793796,1.0381556675101646,5.254039272086965;0.19315066112571722,1.0450746698426807,5.254361542829388;0.20034237521187448,1.0520180658813105,5.254623267787518;0.20772564918124053,1.0587622359816942,5.254681877943402;0.21520754726289454,1.0653967278909777,5.254750567108435;0.2227280199276729,1.0719877363747707,5.254783704170635;0.23018237757604196,1.0786534199192803,5.254818560083422;0.23750801866685578,1.0854603091755368,5.254783328540175;0.24489833694356758,1.092194148648963,5.254586855348551;0.25238557371167825,1.0988191800829556,5.254362703442782;0.25992904174617415,1.1053821669510586,5.254210081748231;0.2671498669219505,1.1122992172116575,5.254328822950952;0.2743054140237465,1.1192846575278899,5.2542867603507695;0.28143363488999745,1.1262968604327719,5.25415455708792;0.2886793618130615,1.1331873460024875,5.254010856113928;0.2958570224456113,1.14014919406381,5.253893130097237;0.30298195509720377,1.1471653986778674,5.253802534711307;0.30999731960082055,1.1542905124792835,5.253670571844316;0.3168935330220553,1.16153000623893,5.253491768732431;0.32363590904515865,1.1689119706933147,5.253275051503575;0.3304366564295847,1.1762432947810249,5.25331406604167;0.3371057677942697,1.1836944892198271,5.253365593127673;0.3436019027280954,1.1912949789065037,5.253184520091986;0.3499343728490226,1.1990269038627692,5.252842235651435;0.35635240726312517,1.2066895885594466,5.252538759954382;0.36268689223168643,1.2144196125710225,5.252190867782102;0.36897824445915967,1.2221806455373743,5.251760455834002;0.3751791406949896,1.230008594306227,5.251238819998684;0.38143358836173435,1.237785047623622,5.2505995562140635;0.38767524287224286,1.2455671683039664,5.249906485735681;0.39384784240624593,1.2533974585626666,5.249141260633289;0.3998503585628036,1.26135709099557,5.2483576463638055;0.4056607484982371,1.2694641252053578,5.247639757013318;0.4114123471764943,1.277597735897543,5.246765978006795;0.41711069928761757,1.285760048004775,5.245814429646599;0.4227944649047571,1.293930863479903,5.244848726337693;0.42844126594862236,1.3021286415193292,5.243894748776476;0.43404935759267793,1.3103413475450276,5.2428455739353135;0.43962184774187046,1.3185677323509055,5.2417168815224855;0.4451766908134172,1.3267882851274917,5.240465390212947;0.45072969304915317,1.3349806098934656,5.239033614707246;0.4562966812584397,1.3431284227012315,5.237414420856198;0.4618883773077459,1.3512255013550318,5.2356339005484385;0.46752483991902843,1.3592455130641172,5.2336566040563195;0.4732105481712448,1.367182624532249,5.23149443310722;0.47893160487314856,1.375009819294595,5.22904401837377;0.4846294380183119,1.382761795885167,5.226316096749327;0.49030249900075845,1.3904741945814336,5.223429007308512;0.4959415121302211,1.3981819441047016,5.2204638550000615;0.5015472491484242,1.405848474334295,5.217333355563633;0.5071786833933877,1.4133980211967991,5.213973104008242;0.5126649679426589,1.4210774290453938,5.210667445686611;0.5182375862187918,1.428627727648519,5.207212171956188;0.5238184570117214,1.4361036873030462,5.203611629158705;0.5293857949514756,1.44354051454137,5.199910501102032;0.5349464126021646,1.4509274985805074,5.196101039440802;0.540509037987976,1.4582780100028196,5.1922245486762595;0.5460840653382772,1.4655791016142445,5.188273203168085;0.551700414275524,1.4728051341142767,5.184243180969192;0.5573374589905685,1.4799862052088277,5.180162011429024;0.5630825512725617,1.4871313469067828,5.1761694101732605;0.5688651378353433,1.4943358642619247,5.172341013338632;0.5747566326472696,1.5014765680724398,5.168559394905799;0.5807954408695059,1.5085089139953998,5.164807208066783;0.5869845774087826,1.515443950779644,5.161119410119584;0.5933662875759365,1.5222532701966822,5.157526786507349;0.5996132725160462,1.529157450335805,5.153878845202368;0.6045270701014437,1.536918063338584,5.149925684554122;0.6101112310219526,1.5443740921666052,5.146289095365119;0.6167200635953687,1.551097388342436,5.142954335921228;0.6216375012781005,1.5589184299037162,5.139126788987071;0.6293775599394071,1.5644533547762414,5.136051711983965;0.6374232133345329,1.5697336464881522,5.1333339958688;0.6456763192942485,1.5747985900413595,5.1308374805332715;0.6539046880701461,1.5798740992337488,5.1282814770657845;0.662111771858559,1.5849644002850736,5.125686749546978;0.6702974126861398,1.5900635787965993,5.123042196134881;0.6786230428631815,1.5948833405772727,5.120312035236198;0.6879914473869798,1.5969227673060005,5.117470603326645;0.6977897029737523,1.5983340843983946,5.116055551553388;0.7076986003210708,1.597777145388091,5.114829349164259;0.7175080700309637,1.5961514846913778,5.113765614559268;0.7273092101420168,1.5944047183316812,5.112824094613574;0.7370729388859233,1.5924953565448243,5.11181219610962;0.7468183008451671,1.5904936092028086,5.110801786360034
3D gt;0.9150863268941807,1.7363900162501889,4.999000403976211;0.9137778395878378,1.735685801407849,4.999832599053158;0.9124333195133105,1.734961579324571,5.0006872424606525;0.9112782233125143,1.7343406850390872,5.001423388877348;0.9102139873549803,1.7337652935338188,5.002101207543215;0.9091246494412643,1.7331752996005625,5.002795846861569;0.9081273225394403,1.7326309836371827,5.003432732324266;0.9071349918389034,1.7320880766165967,5.004061362315841;0.9061155373308102,1.731531033548129,5.004700070984183;0.9050091817622339,1.7309160649731397,5.005396011650945;0.9038597462901754,1.7302791050442017,5.006112261063636;0.901126631109754,1.7287852689205614,5.007838512019707;0.8988715988285632,1.7275664274942808,5.009258476571962;0.8968655563270188,1.7264635959435566,5.010523938965427;0.8948015678152854,1.7253357855022284,5.0118162504292005;0.8927193441022165,1.7242016922755798,5.013108604004602;0.8906178005703247,1.7230410603475839,5.014417351812531;0.8885038386181574,1.721862459340807,5.015731565721457;0.8865309372580512,1.7207592466997177,5.016953689730958;0.884555552677555,1.7196502216823848,5.018171529276266;0.8825626161480477,1.7185262247159336,5.019382692703884;0.8806363554685814,1.7174351901481164,5.020559615145072;0.8787081604214663,1.7163455286605582,5.021732680142586;0.8767002164092512,1.715208069522078,5.022947758363097;0.8746849803397667,1.7140653645636625,5.024163740166314;0.872707154395172,1.7129401986559454,5.025349409411955;0.8706092618236226,1.7117470755814188,5.026603564789942;0.8684461496047552,1.710530721000545,5.027879760097404;0.8662404353104902,1.7092747669114594,5.029191181902729;0.864122126879613,1.7080696346641246,5.030452696875974;0.8620746074065317,1.7068908020356743,5.031679857791459;0.8599116448460362,1.7056501720280939,5.032959418180897;0.8577430378192037,1.704406901069768,5.034237853320263;0.8556118457014389,1.7031772155761722,5.03548375700587;0.8533196653924595,1.7018457956472155,5.036822402830282;0.8510116712243516,1.7004896979990587,5.038167318860471;0.8486893079768227,1.699142997488791,5.03951082578285;0.8463514369100495,1.6977955147337518,5.040844186485144;0.8439834690410126,1.6964294254028995,5.042194860762654;0.8415967501856345,1.695041760270767,5.043561491754833;0.8392573654216955,1.6936882138752805,5.044905233682849;0.8369152286803525,1.692331991796335,5.046251473013209;0.8346045731391696,1.690977511748424,5.047571348590088;0.8322796939407265,1.6896122002364522,5.048895401295377;0.8299249337127854,1.688227773592617,5.050239611588788;0.8275831845109636,1.68685244670889,5.051570009592487;0.82524110625462,1.6854684091220247,5.052892969880973;0.8228954093680197,1.6840698514485228,5.0542269482691635;0.8206680411027941,1.6827504532534774,5.055479117119509;0.8184684568373539,1.6814483030962024,5.056696617242381;0.8161702320457165,1.6800930995203516,5.057956032248492;0.8139816239710015,1.6787756595927708,5.059151748642736;0.8116311496502787,1.677370725431495,5.060438163900902;0.809118042877366,1.6758498548223169,5.06181308489478;0.8066907616504648,1.6743783025583512,5.063127204685579;0.8041756598330334,1.672871466157186,5.064480491817326;0.8015079437593071,1.671263110208248,5.065905002111887;0.7988456184218602,1.669649317620209,5.067332045372019;0.7962098608069658,1.6680458885740836,5.068727806838178;0.7936340548689195,1.66648098261712,5.07007694337908;0.7909441216400315,1.6648279867014175,5.071474420020593;0.78826084077951,1.6631855594782539,5.072859792776528;0.7856602317641452,1.661594300117282,5.0742039970508594;0.78295842932601,1.65993034489247,5.075611835089836;0.7802632729967656,1.658284116291868,5.077002419683815;0.7774155843534523,1.6565413481148568,5.078482670780045;0.7745981125172989,1.654827838876629,5.079938634644557;0.7718507501170123,1.6531420870196096,5.081353408140372;0.7689913762972501,1.651375972347365,5.082815549862319;0.7660962426412172,1.6495756945952524,5.084293596668139;0.7631750864692816,1.6477486777542705,5.085787082308563;0.7602395925153027,1.6459263111346334,5.08728980649769;0.7571293927187421,1.6438991151251188,5.088923496796941;0.7539299264981604,1.6418285812040718,5.090590301251543;0.7505009694389218,1.6395906321488691,5.0923500579496785;0.7469534132941653,1.6372866054134474,5.094137343500201;0.7434369518849073,1.6350486212883204,5.095869152221891;0.7398184938799611,1.6327718051467808,5.097558881259097;0.7361323228488311,1.630487828038674,5.099232918536467;0.7324038616833766,1.6282003983134061,5.1008945106748715;0.7285538634832393,1.6259067875983306,5.102539600288012;0.7246584942011544,1.6235897987745083,5.10415977441145;0.7205632001760915,1.6211243729986535,5.105787753147316;0.7164908249154276,1.6186783818197512,5.107320104859811;0.7123064465180285,1.6161643463893491,5.10888233289666;0.708003011840483,1.613550912382853,5.110394821159089;0.7037331175198213,1.6109463197908351,5.111869370855678;0.699283344711388,1.6082254699369822,5.113335557684713;0.6947851715930919,1.6055152748065762,5.1147720504808145;0.6901070713443651,1.6027157521116142,5.116189249918604;0.6855787577550057,1.6000289922050352,5.1175046328154705;0.6807278213606356,1.5971883776754308,5.11887606274884;0.6760544507780127,1.5945555884008251,5.12007156907129;0.6715628142383218,1.59204784313223,5.1211762300354335;0.6672953117539212,1.5896644411877376,5.122199445550613;0.6631040873870007,1.5872437685128733,5.123227193711212;0.6586672909668139,1.5843966497769013,5.124412160422921;0.6540662823671793,1.5812375986088707,5.125867588037944;0.6493050935123506,1.5778482075896714,5.127523074113204;0.6443339381138922,1.574237577153833,5.129313907320328;0.6395530458418703,1.570636039733887,5.131109776104352;0.6345100121261007,1.5667221594963283,5.133131670517157;0.6295849544040406,1.562831922583817,5.135206952695689;0.6245290662649585,1.5585694870079418,5.137505789311551;0.6195958396216125,1.554329168836056,5.139774597268078;0.6149130755050406,1.5502028518170943,5.142052555355577;0.6101092527505442,1.5457241667015118,5.144544230123909;0.6054907628686389,1.541298083184174,5.147048271105434;0.6008726705582761,1.5367129157050539,5.149745940511397;0.5964241143853626,1.5321284879821442,5.15255830211534;0.5920071661406461,1.5275294736999174,5.155396565028974;0.5879685532480315,1.5230399494065763,5.15822412974268;0.5841274628296744,1.5186347919274432,5.161002604611011;0.5803649363860243,1.514220562128731,5.1637832148035585;0.576728506277938,1.5098883001000842,5.166522017110117;0.5732426194354316,1.5056713605849121,5.169237788645602;0.5701995131139598,1.5019208264429922,5.171773720298682;0.5673896311554463,1.4984198030503415,5.174229294060343;0.5645880671127067,1.4948416879980602,5.176848708734986;0.5619734564512474,1.4914184706461362,5.179441817115024;0.5592642745655544,1.487925680423968,5.182200040891025;0.5567536281143104,1.4845500938879188,5.184885009254539;0.5537076237504653,1.4804682540472038,5.18784007865421;0.5508819673127231,1.4767389197586644,5.190632065556984;0.5479718050772313,1.4728958791237508,5.193481618976065;0.5448427850185836,1.4687452677099742,5.196330008796565;0.5417237564424124,1.464725919101778,5.1989769060018975;0.5386086892291326,1.4606781265511697,5.201596556368453;0.5355656985393545,1.456634414377792,5.204026002525625;0.532480357101609,1.4524712091098173,5.206365136504832;0.5292910768287618,1.4480719822414672,5.208754606304907;0.5261330618357791,1.4437130262258964,5.211051259309548;0.5228139133137234,1.4390588528122035,5.213391887111558;0.5192743681702167,1.4338974707166134,5.215760622725304;0.5156107647089668,1.428485523877223,5.218171489768266;0.5118637974986713,1.4228330712924346,5.220538802705418;0.5080917592338434,1.417106853379729,5.222867285259521;0.5043346584277917,1.4112107043608777,5.225055274963379;0.5008620527383371,1.4056107197123997,5.226882813696045;0.4973246586731124,1.3997396307255023,5.228700543303516;0.49365781733475994,1.3934494379370252,5.2303742969207345;0.49005152324023166,1.3871901401920215,5.231922109329898;0.48693880163371894,1.3814401158285405,5.233184983190251;0.4837778498401958,1.3755621240521005,5.234411241515565;0.4805305527428896,1.3695699533704893,5.235599808461099;0.4774275871192552,1.3636764724900048,5.236769298453356;0.47447116419755303,1.3579796256808283,5.237921980193964;0.47145547375758057,1.3522020998369921,5.239130886725958;0.4685085340679021,1.3465341068078138,5.2403341441075435;0.4655514398964729,1.3408301486020586,5.2415815180362255;0.4625595976371133,1.335197469553236,5.2427951588130135;0.45958186711263915,1.329599853304868,5.2440009529893565;0.4566891026681299,1.324142658339021,5.245167704819315;0.45388421310509114,1.3189269322558663,5.24632493365272;0.45090832978980977,1.3134474507115823,5.247445745536636;0.44790965410095546,1.3080801648514047,5.248500182546964;0.44488877571485314,1.3026843382271616,5.249543182220249;0.44178118579295456,1.297220366630765,5.250555074691773;0.43866626088263583,1.2917915910963198,5.251533595854406;0.43530388385287966,1.2862141720892977,5.252266516464191;0.43208601081173725,1.2809622847836324,5.252845867678605;0.4289618117190198,1.2759017118380216,5.253380370630085;0.4257066637112949,1.270720625208228,5.253807394243735;0.42254181014635284,1.2657407786121684,5.254181484122301;0.41916173410152197,1.2605666092509065,5.254452252688329;0.4157866424328714,1.2555316854445315,5.254642417338672;0.4122478947402364,1.2503044552671319,5.2548331947273965;0.4085481272955625,1.2449485705465242,5.25494343910428;0.40481997166417577,1.2396381751845555,5.255041199847479;0.400832702879089,1.2342564413165518,5.255071483959808;0.39672607234301493,1.2288186630544082,5.255108242835788;0.3924036043072274,1.2231878456621537,5.255129275211313;0.3877017409498521,1.2173537903253542,5.255141453168669;0.38291871675733713,1.2116513668081377,5.255135955510218;0.37795045023333307,1.2061472592011342,5.255060740539382;0.3726269886796646,1.2004818507241939,5.255078857695858;0.36660615903633087,1.1945768833476538,5.255060735844775;0.360487659507035,1.1887957702130905,5.255036314848376;0.3538720754549649,1.1826691485873904,5.255026801183078;0.34737228105871726,1.1768312995236223,5.255171202238093;0.34053508961925194,1.170911810100408,5.255291801979527;0.3330578724666195,1.1644939762136557,5.255375649842109;0.32561146476914216,1.1583806581022993,5.25549632909153;0.3174359931945801,1.1518034453207617,5.255648469845893;0.30935779172149147,1.145391767449142,5.255822688176486;0.3008571004551418,1.1386437028705747,5.256037974610512;0.2921759307134217,1.1318117629625524,5.256256583255957;0.2835471159107777,1.1251653503923786,5.256488656981874;0.2749469672355862,1.118573434755947,5.256691920433254;0.26624890027652126,1.1119235433083214,5.25676522975205;0.2574667715315002,1.1052328300476075,5.256757973655152;0.2484727225171927,1.0983703849328816,5.256714563243296;0.239820035950255,1.091808807689182,5.256631697586228;0.23121316781491869,1.0852911244387127,5.256437281071152;0.22287182078703993,1.0788995069851535,5.256208520862937;0.21468945059328445,1.0725744529218306,5.2558470035521365;0.20699086038578943,1.0663719377886525,5.255474771315221;0.1993540802713257,1.0602300247908956,5.255034733814429;0.19184947614248285,1.0541163200673476,5.254517925046425;0.1842170358336433,1.047771674077155,5.253882799090602;0.1769307431041865,1.0415729918506265,5.253286229323287;0.17003556460965408,1.0356030562174257,5.252701159182174;0.16319853500503206,1.0295478197171546,5.252094052135615;0.1569326154882737,1.0237508215719826,5.251440313644831;0.1509442157455571,1.0182069346391036,5.250797987405767;0.1452583876788946,1.0129287212224298,5.250117660053528;0.13970770780552821,1.0077617339455625,5.249397494173841;0.13409686374927757,1.0024647675192815,5.248605348112833;0.12802581585309786,0.9966513681780567,5.247803387915891;0.12230031982969844,0.9910711844849983,5.247089258452147;0.11677296644284582,0.9855817561702833,5.246376019878282;0.11149775841486391,0.9802810809309312,5.245677079348274;0.10625053199220102,0.9749392963008987,5.244983342918902;0.10105210889373697,0.9695845702998547,5.244333218627213;0.0956773507884853,0.9639811961347886,5.243728364538751;0.09061641381985577,0.9586436967164772,5.2431638354412105;0.08581494957966043,0.9535529068161768,5.242639105211964;0.08109828991125964,0.9485637754366543,5.242135489569184;0.07663076478341668,0.9438164388751457,5.241684903366131;0.07249463126672569,0.9394163421082894,5.24131160730815;0.06823571002154064,0.9349070208006802,5.240906040855535;0.06397521419222188,0.9303797691935335,5.240494047712884;0.05976261246401965,0.9259267381278192,5.2401030950177425;0.055586502696927775,0.9215301218823175,5.239726114051777;0.05124851999855835,0.9169633154684668,5.239356612584868;0.047036536353727766,0.9124771743479354,5.238993084470211;0.042924013402580584,0.9079986675536433,5.238599140910154;0.03901136326460551,0.9036439404566645,5.238230231327246;0.03541444419371737,0.8995105645617067,5.237841840117018;0.03177491436394458,0.8952179381439042,5.237458084406774;0.028086896151448326,0.8907832108597729,5.2371001230471705;0.02434730709387372,0.8862378867555059,5.236754442678631;0.020617678649497144,0.8816815068998389,5.236415170774935;0.01687887128839754,0.877029743847926,5.236077316526551;0.013186183527997034,0.8722358551868419,5.235730972521872;0.009416411149876392,0.86720063242201,5.235389338445926;0.005519022904357044,0.8618516792381665,5.23503604762462;0.0014700233465194414,0.8559486662090153,5.234663145054769;-0.0025170628079599047,0.849863507476301,5.234268138527211;-0.006600182710122844,0.8432291691606217,5.233878368493602;-0.010483550090507426,0.8364504508972169,5.233545542437727;-0.014204787251390322,0.8294558937114906,5.233232462087389;-0.017882161721690097,0.8220791596892131,5.232898253677958;-0.021478385863733067,0.8143544688145761,5.232561405814155;-0.02486429361350712,0.8062800400243939,5.2322083331840465;-0.028090945013670144,0.7979307349399967,5.231870906713917;-0.03111909978727693,0.7896002774949891,5.231605870188929;-0.03393161424058001,0.7808886725915729,5.23136052983637;-0.03644581357591391,0.7719713577987081,5.231104845479047;-0.03866572359862909,0.7630107922843807,5.230859326072818;-0.04061237810692077,0.7540479876059853,5.230583808150739;-0.042247110944755834,0.7450405003458096,5.230261849134666;-0.043715659629903446,0.7355764236450193,5.229902075224818;-0.04495290795149724,0.7257914454739395,5.229535871637461;-0.045750884158176616,0.7160486089906638,5.22918021194711;-0.046346765541239995,0.7061506178945467,5.228826717935215;-0.04666176026960764,0.695961015954202,5.228485160342897;-0.04659864773934718,0.6861719542761533,5.22817551554369;-0.04636682125086285,0.6762123748926826,5.227904601940134;-0.04591817514540741,0.6667580322982197,5.22764147981886;-0.04524349328233393,0.6568018062970915,5.22727780678786;-0.044457421549117374,0.6471773710725057,5.226919403023483;-0.04350263369478574,0.6373741882598203,5.226494676553084;-0.04242316588578303,0.6276354215000215,5.226036456956389;-0.04129381688260241,0.6181020783903849,5.22557629356595;-0.040133501521131605,0.6085456324835509,5.2251057695789225;-0.03899601001173093,0.5989559168736578,5.224624749057201;-0.0379789066927209,0.5890750657076335,5.22420842152274;-0.03703482715135121,0.5789700503797162,5.223891389346253;-0.0361717304360142,0.5690542400317955,5.223576338857576;-0.03534414242578475,0.5587022147310372,5.223278618148677;-0.034566024780273444,0.548445584755576,5.223034422906063;-0.03379478811163929,0.5379416884743705,5.22282299968024;-0.03307630884581508,0.5278517062466447,5.22263388180074;-0.03237229045780983,0.5174090737295415,5.222511289865272;-0.03172439228368728,0.5068259291359075,5.2223897351059465;-0.03119077820738376,0.49642304575377416,5.222312325193078;-0.03069712936614758,0.48598265008241437,5.22224551867385;-0.030240764818797457,0.47561609194423615,5.2221583525515385;-0.02976421378594077,0.46514864704490366,5.222060338373343;-0.029351529287369865,0.45518995426241216,5.222059673430512;-0.02889922058450583,0.44501821990039475,5.222065410345299;-0.028407060364333308,0.43473073513600047,5.22214622120831;-0.02794182810335528,0.4247954806438467,5.222272387878671;-0.027493839543168717,0.41499772346875946,5.222428125808252;-0.02705367814045585,0.40492897798211536,5.2225851966109715;-0.02663700314714106,0.39483889347413637,5.2227418062252235;-0.026228464611327457,0.3851539332511017,5.222870242608845;-0.025873620166962978,0.3758835383936846,5.2229593327717225;-0.02553479750116886,0.36635804951388545,5.223067217426404;-0.02520992862322054,0.3572949147672285,5.223196288388078;-0.02492653193065475,0.34821642737098835,5.223338394201921;-0.024743694051853206,0.33958685324863846,5.22349997187978;-0.02454872843244458,0.33034779930114755,5.223676994913849;-0.024480467397205084,0.32134698324045424,5.22373523995626;-0.02447850712886832,0.3123014636224147,5.223808869709625;-0.024532768119105985,0.3031174365986777,5.223859652102981;-0.024629921149153737,0.2938404456027964,5.223900589832285;-0.02479310914429512,0.28468308442468804,5.22394781676972;-0.025019253819028326,0.2753541427264556,5.223987302132073;-0.0253051706572264,0.26630591794535596,5.22402844629235;-0.025627017181222612,0.25746241502603767,5.224082873123127;-0.026057886501043542,0.2491053142231472,5.224153483164245;-0.026533192441608365,0.24007071516658715,5.22417381808244;-0.027007275352161898,0.23109008745593917,5.224208663476765;-0.027510449611679633,0.222673941298743,5.224260846185421;-0.028019478668824094,0.21394878987054136,5.224329818340956;-0.028550595257163712,0.20468219676729066,5.224396386478489;-0.02910679159770354,0.1950299001187909,5.224414625383874;-0.029693533366556328,0.18500223148988754,5.224419039504964;-0.03032426815335922,0.1750210810629702,5.2243848737800995;-0.03096962470639476,0.1644656727313995,5.224417308833719;-0.031595777215878605,0.15393802602778478,5.224454152154662;-0.032280736305437034,0.14339118803535372,5.2244866739083395;-0.032875673616788656,0.13298505590041038,5.224673712856863;-0.03343374846324078,0.12238800620192976,5.224936782431208;-0.03398373155567528,0.11184807327356783,5.225228916326281;-0.034493025434609935,0.10079862920865823,5.225555435465185;-0.034975917706832046,0.08952728724265623,5.225932420040362;-0.03543199502631446,0.0777553828017817,5.2262826629870505;-0.03589927349828225,0.06570310980493191,5.226619115497526;-0.03636938518911436,0.05330912866957939,5.2268881329014825;-0.036874665327493665,0.04017904683157225,5.227076465727875;-0.03735766295635899,0.027222458947923345,5.227275469843195;-0.03785261791911574,0.013488413892892214,5.227445935428472;-0.03834891823246993,-0.0004442571297863712,5.227603383080077;-0.03883429463594658,-0.014716467208789791,5.227728267100635;-0.039271471550451464,-0.028124449539744346,5.227827425487793;-0.03963914633521718,-0.0409802424678815,5.227957560017623;-0.039956271828867455,-0.05321392717364738,5.228082202452981;-0.040244403536807104,-0.06542382328763843,5.228238014848193;-0.04048935948946199,-0.0769763098061084,5.228318310247601;-0.04072336216591998,-0.08831009822869818,5.228386132677616;-0.04091340945175339,-0.09905552336211351,5.228435636056721;-0.0411104808709898,-0.10952693453958014,5.228387321909489;-0.04128710949618512,-0.1194265333555679,5.228233364163183;-0.04140906752934113,-0.12917025637363194,5.228019052948082;-0.041536871486605856,-0.13884712389226767,5.227783053013502;-0.041679384657032574,-0.14896890429370305,5.227525884881205;-0.041809095448551915,-0.15827767812876406,5.227318246198623;-0.04191447666468541,-0.1671863615947533,5.227136927351767;-0.04202043841425227,-0.17559932643405635,5.227018177417101;-0.042075114605835136,-0.18295666240723749,5.226975550398641;-0.04211507713333678,-0.1897762675417062,5.226969701745891;-0.04214366910997676,-0.19565277054560118,5.22697199807246;-0.042164892969869125,-0.20114482854874752,5.226969767080485;-0.04217665896363022,-0.20612114600450293,5.226970134387359;-0.04218766434284864,-0.2116273329086725,5.226974756514828;-0.04220283483668586,-0.21754801199581078,5.226976232339005;-0.04221324613081158,-0.22323309012671197,5.226972240743057;-0.04221369157838558,-0.22869359968512099,5.226960941072326;-0.042207467682453814,-0.2340975433159928,5.22695490847635;-0.042198953184633625,-0.23950517787722597,5.226948168354139;-0.042193293601768454,-0.244825446271106,5.226938055470503;-0.04219272180364798,-0.24796073489287593,5.226929918279756;-0.042189906970937975,-0.25117237598051534,5.226940352648881;-0.04219921939590747,-0.2543181853965385,5.226967658816819;-0.04221630539024733,-0.25678797085640837,5.226987182593477;-0.04221189384917089,-0.25832425862517805,5.226979365754522;-0.042209115963614444,-0.2598963428804417,5.226972538527298;-0.042206937272752335,-0.2616011120966025,5.226967157257703;-0.04220711411692161,-0.26350116426773496,5.2269621770992245;-0.042209949091054404,-0.2656598819481674,5.226957647792063
