# Supplementary material for: AI co-pilot bronchoscope robot
Source: Nat Commun. 2024 Jan 4;15:241. doi: 10.1038/s41467-023-44385-7 (PMC10764930; doi:10.1038/s41467-023-44385-7)
Supplement: Supplementary file 9 — Source Data [file 41467_2023_44385_MOESM9_ESM.zip › Supplementary Fig. 6/Real/0-siliconmodel3 Centerline model_58.txt]

Path length,0.40107593734889646,1.1372139081312582,2.120605150892464,3.204550158338394,3.7509513562225982,4.884349874188672,5.47901238064682,6.534349947555375,7.7438940596717964,8.468420826843147,9.257380585399675,10.135717411846842,11.035248791274057,12.023084198952594,13.038966801778068,14.050118439306027,15.053675486116932,16.05329605713462,17.135594030335813,18.230216895519703,19.39021779639872,20.577930444355196,20.577930444355196,21.79874085265352,23.067738262590797,24.400219009091245,24.400219009091245,25.813574224432212,27.258431910511533,28.624396528558094,28.624396528558094,29.98007625924232,31.307306966387056,32.596513913385365,32.596513913385365,33.81940318308026,35.02568872260433,36.1853476579946,37.3176122602095,38.4141133484697,39.48225363052624,39.48225363052624,40.56792031047818,41.63459227478326,42.738978451376944,43.80063939224373,44.84906478301669,45.87527059762371,46.87034059832403,47.82479515807028,48.72411956541619,49.57992654776219,50.49373835847444,52.25087357741145,53.15630641263025,54.073920517922026,55.01874666318801,55.94956712562708,56.892888615115126,57.823686365911065,58.73119904047562,59.66831018386395,60.60081783466572,62.419611918389414,63.34921453470868,64.31809047788269,65.24963672506536,66.2563616066942,67.2704823673441,68.29548128979003,69.28988308525902,70.31604930032505,71.37365991512621,72.38061023762417,73.42159742167755,74.47874773723662,74.47874773723662,75.53038206041886,76.58433128207687,77.64675510481494,78.73842560467294,79.77648403010028,80.82189533369653,81.88621423587358,82.90020810456328,83.9317481295182,84.95366079445627,85.99587394760474,86.99088330897199,87.97159220853416,88.94212540332697,89.9374435038116,90.9248198955654,91.91597732539056,92.90246511859098,93.88137914749873,94.8793534870341,95.8810888422038,96.89044385467781,97.90514480901008,98.89320602280499,99.91480284515778,100.88723740314765,101.82878952321224,102.77222031074014,103.71244756610136,105.57709944985841,106.47810507129267,107.37665528690022,108.27295435689362,109.1354615984499,110.7860292666502,111.59842050959064,112.3941148321804,113.84885942225623,114.54043147146922,115.79427913477498,117.00155323481387,117.59864962612558,118.76449082527503,119.93697650680826,121.1849918887888,121.81930095870777,123.06403866387731,123.71016377446374,124.9691839422463,125.65005467696587,127.06128671750874,127.81811836042927,128.6139275073051,130.13300367163342,130.89542931752115,131.70673808902268,133.3834260547321,134.17108814234857,134.9568835695859,135.76351481019424,136.62192420197695,138.44939815387903,139.38873892289442,140.39667498333657,141.39485212158695,142.3760342277089,143.39020147284631,144.43467072146626,145.48299026267054,146.5793657014748,146.5793657014748,147.66952057544847,148.79315481310425,149.93426974267896,151.03675862104348,152.11995899149318,153.21573313983117,154.32064743270035,155.4284353540152,156.49336581924032,156.49336581924032,157.54875488905103,158.55090995098004,160.48186283477986,161.36600388022444,162.27030891745056,163.13862037801704,163.98449994188528,165.548127016327,166.29620390396823,167.05906323609844,168.46670385533966,169.14639365050155,170.45650234481133,171.70955587376545,172.34790284796495,173.57587941329734,174.80685264528032,175.48310819397867,176.75772594123694,177.3903754469044,178.67268058978172,179.93486527180505,180.58279696311706,181.89892789034272,182.57101372066288,183.90619135058893,184.61407757022735,185.30257896707337,186.71068520356968,187.46966703423755,188.92752725707905,189.64192282665624,190.394616184683,191.84463723381543,192.5256539726559,193.78691094654533,194.96872314092624,196.12184126016538,196.69693871079056,197.8742474938485,199.01681674655762,200.0728200237818,201.12039014177623,201.64345599518322,202.73502349481655,203.9108212543054,204.55112496049006,205.89359570764586,206.5892193338446,208.03183824693986,208.76819224803015,210.20991997297344,210.9223308254376,211.6143902453233,213.01292360767388,213.69369836045826,215.05240421173917,215.69679935360034,216.91255077655254,218.06822361272737,219.13257637152643,219.67335721040536,221.0744699820814,221.9361864512071,222.79207559461423,223.96782878465095,225.09121731592026,226.24312437247576,227.10149401315806,228.36286993812448,229.2975147561192,230.2559240250099,231.21802809907507,232.1653977044798,233.1133959623747,234.02939161033882,235.28325708760724,235.9823760541174,236.31921157326207,236.9752586499804,236.9752586499804
Error,8.750393536740786,8.166224553986934,7.643557144300152,7.171389329259778,6.688373998699476,6.227888115038197,5.784428978261923,5.374689972267828,4.99988382313684,4.632642217030138,4.305775308669421,4.026686430548661,3.7743016364392075,3.547547526989437,3.34041705907355,3.1411013317817753,2.9462500561247107,2.7601928677782093,2.5746389037564725,2.4168598203932543,2.2685377929410384,2.1743377334346223,2.009900211881072,1.807390029748462,1.670960569008232,1.5973042783141989,1.5314629100904127,1.3132129797047105,1.2245409761308728,1.2727311294357704,1.0634300588396413,0.9255673429673502,0.9269031581470579,1.017122579538475,0.8260465856682069,0.6963602826506428,0.6269611478208476,0.6146412645259478,0.6315994398698053,0.6540740132101152,0.6711385905110834,0.6069090530711854,0.5111643070215228,0.4499933331533226,0.3704505805574348,0.3241038106121515,0.29020548533380885,0.2681078838992611,0.2511743073020725,0.26152974553919983,0.3302855030216915,0.4565981809716252,0.5450025505368734,0.4649822389591721,0.4401268427149419,0.43968678217380763,0.45261543836634416,0.46744710188242444,0.48948279478244777,0.5204453372795331,0.5638523061210615,0.5998862667862538,0.6347633735717417,0.6711376224660807,0.6216599849499823,0.5952254663037698,0.5434882693022118,0.5293531883228522,0.5281680261340304,0.5399029576448919,0.5319454377567971,0.5464119384920764,0.5775364087281218,0.5880926339759739,0.6259745562762351,0.6719456078087448,0.6972754439819905,0.6769970435098853,0.6591313019707162,0.636747537874736,0.60444783051662,0.6038258499320641,0.5992519764722308,0.5762184332106832,0.5724496196452552,0.5673838084393132,0.565919063301067,0.5675505849902885,0.5373738751833366,0.48018860167216526,0.4141790988484254,0.3532109749042951,0.3130976638696167,0.2934752740930676,0.2842551767562384,0.30906174142690906,0.38318362954371454,0.46984539485335913,0.579722263525458,0.7076759939004047,0.845538357434594,0.9624190081395309,1.0813406388629687,1.2085871648236421,1.3367250170805576,1.4624962525096106,1.525299121079607,1.570466785592607,1.621197802275419,1.6689834199086044,1.7163481009346178,1.7474966637277232,1.7554969702171888,1.7812206799106385,1.7730688545275812,1.776578503975144,1.7515860760271142,1.7289398333606956,1.7102152482936273,1.6674632927459039,1.620501223779727,1.5895298589726663,1.5311121586311638,1.4868368689247609,1.4522658466354244,1.3957853571993653,1.3677099691241261,1.3153100207392545,1.3082190473938462,1.326213724475763,1.2465076918577214,1.2082088828697732,1.2180664756674817,1.1948026057986976,1.0854672911229486,1.0472497330559039,1.0529430233202721,1.0676374050243191,1.021209579122422,0.9417091413012737,0.8805330534434043,0.807423822387683,0.7410851402198313,0.7029381504071772,0.679639527957821,0.6643545733877402,0.6764842478905364,0.6173691770620079,0.51612936345966,0.4026452541625567,0.2756464877011592,0.25123478657081066,0.31539319457664516,0.4220494220451553,0.5552425987540397,0.6984326468704971,0.836742451316782,0.9794621021522757,1.060245798124328,1.1856664744470182,1.2995841908433905,1.3921151683416717,1.5106546796879319,1.6442179870975417,1.766913389579401,1.8818910588324609,1.8942029353453258,1.925295738685133,1.904422352355416,1.9001494274008282,1.857754647238266,1.8579172935959554,1.825243503070418,1.7793222908026114,1.7452286293449664,1.6629218909086716,1.5560679805158328,1.4695524097519306,1.333861840927736,1.2398963271559933,1.101543478940785,1.0083092030453096,0.8771276786817008,0.8169858624396698,0.7175278925239238,0.7840488480301798,0.7656998846086848,0.8331494317786055,0.9190638227030137,0.9266756902320517,1.003804151572429,0.986178955916309,1.0207038204354446,0.9982928993875156,0.9921480576076487,0.9786105877063112,0.8837894238777573,0.7745665349026852,0.6727123015056491,0.5531937397610199,0.4684250249632914,0.36333468629522264,0.2617409919783174,0.21873300063255954,0.33819562057677915,0.14033395879959928,0.2881195141879108,0.2048247387808402,0.1537867955124493,0.40780106441809627,0.325451308626267,0.48824947713743794,0.5012309557986857,0.5159114298018386,0.4939520247786285,0.456780559399214,0.35722301242290944,0.36480321936667814,0.3697045562040628,0.31679444334259016,0.28658758599737294,0.25540998921963676,0.35792874307786093,0.471597950938088,0.5635412321657843,0.5914312251946614,0.5307006170746118,0.5562618301854177,0.5318796910645532,0.492197320756773,0.4253143298005792,0.3571285786926998,0.2841525709372684,0.3327506476796611,0.5943179474384712,1.0818194969119854,1.7793899442077825,2.5752694144379236,3.4242869161191387
3D pred;-0.08564628096756943,-0.2609142862150539,5.151007832039171;-0.08238636209697782,-0.2528117430324151,5.155878327181416;-0.07944272266004786,-0.24428785464258765,5.16020016863884;-0.07653444904951383,-0.23552581002967818,5.164043151699908;-0.07399294806334612,-0.22675734925749855,5.168124189365019;-0.07164710231133106,-0.21789956901089386,5.172128778833444;-0.06952401617065379,-0.20893765007661397,5.176024483423715;-0.06758189801028885,-0.19981255650504032,5.179624600694195;-0.06560109062174149,-0.1905907999519537,5.18294658928013;-0.06368215926265444,-0.18127382437257822,5.186030688580158;-0.06186323088058959,-0.17186955373729357,5.188903177633095;-0.06015248288790962,-0.16233480272017078,5.191385487917289;-0.05858340784753434,-0.15273692192105912,5.193713295401536;-0.05720574651286447,-0.14306721239600173,5.195857768984486;-0.05588448306317574,-0.13335116898598726,5.197820614712309;-0.05457055966460332,-0.12361366859565016,5.199679294741488;-0.05326726701459363,-0.11386096895612403,5.201464309590058;-0.051960036648947425,-0.10409057809015344,5.203146751594197;-0.05067258582013969,-0.09429087427824749,5.204666052605293;-0.049453024767752846,-0.08444933501355291,5.205953210614621;-0.04821097167107614,-0.07461727842576403,5.207290359581473;-0.04724519791627073,-0.0647224427039155,5.208367163691865;-0.046142294867932886,-0.05485738237268646,5.2095772006860015;-0.04505234372752626,-0.045003200946174785,5.2108837667673455;-0.04421907444556659,-0.0350916135403089,5.211916286694332;-0.04311099488703112,-0.025202773423606398,5.212907750681701;-0.04195330574092662,-0.0153279555550896,5.213979071317465;-0.04103601857092047,-0.0054147189789223345,5.214920519580877;-0.040111568885807726,0.004500545796028054,5.215833162568208;-0.03924618406321452,0.014429892095799738,5.216645068454401;-0.03840587102205647,0.02437001501630432,5.217343516962252;-0.03767465483232693,0.03432331902484129,5.217973645677294;-0.03698293150539374,0.044285616010348916,5.218497246299449;-0.03637032061581563,0.05425618913616498,5.218958092738868;-0.03584980808385812,0.06423509484525437,5.2193460457684715;-0.03541491643449423,0.07422025622047694,5.2196737980591985;-0.0350493792081013,0.08421007989976598,5.219938005161369;-0.03472585141717705,0.09420307014220089,5.220126355322241;-0.034369588105420956,0.10419522701339526,5.220299206455126;-0.03390567971442629,0.11418238806597794,5.22050268400804;-0.033416526516369026,0.12416726757075784,5.220753503512578;-0.03283094027816122,0.13414742924732526,5.220984721304274;-0.032187560984631006,0.14412511808225062,5.2211630148769625;-0.03152297127414796,0.15410208134328815,5.221299120000405;-0.030849378034586147,0.1640787159234659,5.221413289178463;-0.030194620250550953,0.1740563076345662,5.221550969572229;-0.029646831918773778,0.18404027149942234,5.221693775345276;-0.02924098513091594,0.19403062999498655,5.22186118357355;-0.0289538242597341,0.20402474806987106,5.222048647008195;-0.028853891078736166,0.21402329775048154,5.22218655148129;-0.028917000448355257,0.22402245483973648,5.222300018268805;-0.028916183774870326,0.2340221029246288,5.222383908145154;-0.028924519293359444,0.244021672683025,5.222476294107833;-0.02896731448374263,0.25402135042920365,5.222544217183876;-0.029055638424221007,0.26402071483371264,5.222614291340144;-0.029137945493291295,0.27402025908120115,5.222662668906233;-0.029166140200194115,0.28402021599819643,5.222654500874609;-0.029198265641967036,0.2940200878858767,5.222615383283007;-0.029266629669615397,0.3040196209120285,5.222547077949228;-0.029395282357328904,0.3140187439626987,5.22251566611229;-0.0295444545945488,0.3240176227121542,5.222502574231989;-0.02971082152219812,0.3340162304270743,5.222489697566113;-0.02993841736351191,0.3440136200421544,5.222509722982572;-0.030143764466192588,0.3540114912065874,5.222529841303072;-0.03045862399668093,0.3640063163610825,5.222595671441564;-0.030713437994798982,0.3740030691979169,5.222594075946106;-0.03091966747071969,0.38400094237490046,5.222595233622788;-0.03112510227539611,0.3939986578466117,5.222654241145469;-0.03142257749586106,0.40399331440521397,5.222789698772785;-0.03180237070945527,0.4139838707530642,5.223000746102398;-0.03214972054761608,0.4239770071926754,5.223129479117763;-0.03255748124514605,0.43396757502020444,5.223278763065633;-0.03291390419339254,0.44396061726233504,5.223388624018463;-0.03336972127218277,0.4539487004924013,5.2235630493031895;-0.03394939867941241,0.46393132462855097,5.223668829546666;-0.034414291514410465,0.4739173833115611,5.223918842809207;-0.03510350871371415,0.4838909216157936,5.224150172327837;-0.03575348114256199,0.4938683143803438,5.224320963029105;-0.03637744394379563,0.503844306161637,5.224621393390829;-0.03704810459161858,0.5138194137520254,5.224839207200394;-0.03777095963198549,0.5237902006275748,5.225085965529513;-0.0386414900177662,0.5337517033289922,5.225189119671865;-0.03957498137734204,0.5437079870388217,5.225157361665308;-0.04023535113457422,0.5536835557699185,5.225385265756756;-0.04100326622162499,0.5636517111558643,5.225600171830933;-0.041810540925397335,0.5736139842450192,5.225918640745822;-0.042683460081847896,0.5835666367680121,5.226346098232438;-0.04363231422371321,0.5935109705023273,5.226804249297074;-0.044388919164111,0.6034719516597145,5.227258565647587;-0.04486265651529073,0.6134448292576596,5.227821846517581;-0.04521824339472639,0.6234283695583374,5.228271825445885;-0.045487738070766295,0.633413448445384,5.228746769904785;-0.045661453728065494,0.6433968322111814,5.229296198203314;-0.04572753380442893,0.6533828442153358,5.229820791070584;-0.04558068106790367,0.663374663054786,5.230197607409643;-0.04510849326902034,0.6733584142030311,5.230516592820751;-0.04414324565623753,0.6832995649927939,5.231008342778774;-0.04319048307546794,0.6932373432617291,5.231585236653039;-0.04167124163256708,0.7031079811846772,5.2320974987268185;-0.03972450150712533,0.7129048747583071,5.2325782056967745;-0.037442267650380515,0.7226307532588592,5.233023959009301;-0.03498965909564178,0.7323202639536806,5.233337158262436;-0.03226714367223417,0.7419390171746785,5.233596958652832;-0.029283231884260883,0.751481477559268,5.233791175670972;-0.026056733019642328,0.7609451898658018,5.2339580722131025;-0.02258859035877554,0.7703225992618358,5.234148281316594;-0.018934076351569924,0.7796271370001973,5.234413054514907;-0.01501689202049626,0.788823509190014,5.234700118031845;-0.010872426466894104,0.7979182038762781,5.235031680753882;-0.006645103231085509,0.8069721657444159,5.235426031803456;-0.0021835008024286883,0.8159106005164622,5.235871551269334;0.0026070229203815085,0.8246753687465734,5.236350842760628;0.007681276807266004,0.8332758249995125,5.2368838528287505;0.013006389123677603,0.8417208510347854,5.2374536897187145;0.01858919502368781,0.8499975930976493,5.238026244613576;0.0243872031970234,0.8581234646488853,5.238620645786815;0.03030834608686734,0.866157785800721,5.239244945800604;0.0363254480538595,0.874119322829682,5.239884017044914;0.042435153428442236,0.8820097253569957,5.240526705299635;0.04863427093298278,0.8898293112000664,5.241178640425049;0.05492530561277041,0.8975742342971785,5.241841248059722;0.06132213088895836,0.9052303530320542,5.24252277010882;0.06782024075225196,0.9127991293538168,5.243221478342415;0.07430389684614248,0.9203717927481151,5.244006954486426;0.08072143397206748,0.9279934543919978,5.244858712094869;0.08723135460445935,0.9355449828587279,5.245630302125989;0.0935731172486998,0.9432260328368156,5.246515467533263;0.10021031435836802,0.9506631713212583,5.24731333073622;0.10703985589641124,0.9579336936187709,5.248018219310048;0.11382466412892933,0.9652469201351083,5.248713269789291;0.12056072706180226,0.9726057311360394,5.249401279103872;0.12741610426281702,0.979854267365356,5.250081371718221;0.13443379896601512,0.9869524324098918,5.25068801333667;0.14137950627721435,0.9941244735877232,5.251252792311709;0.14828355784803002,1.0013375840242806,5.251805159705336;0.15543818572987964,1.0083052563181811,5.252317841553143;0.16263668115888957,1.0152290666613126,5.25281029854707;0.1697835224312755,1.0222092853182934,5.253256625028539;0.17692139564481965,1.0292017436642191,5.253651963197531;0.18409058997205208,1.0361630755130304,5.254029470269126;0.19128839952676585,1.043096823536272,5.254368108666631;0.1984883997264037,1.050030920704886,5.254647918568953;0.20582667771220622,1.0568231622551751,5.254770926396382;0.2132637137935254,1.0635077942090148,5.254849602738839;0.22077189885771292,1.0701128710664662,5.254860407787211;0.2283051814178179,1.0766892391767395,5.254892600143425;0.2356877308269586,1.0834344232790045,5.254871254227024;0.24303452480213103,1.0902162654287764,5.25469451899582;0.25048014349543174,1.0968880514362782,5.254470836756751;0.2579559258551623,1.1035274540055968,5.254294735557245;0.26516634372203063,1.1104556457241859,5.254394903893661;0.27229964121580014,1.1174638432371407,5.254359768657862;0.27941285102691527,1.1244914159101056,5.254235396196066;0.28660817445460224,1.1314346518972431,5.254098302075485;0.29372471930914296,1.1384590706466486,5.253987258992361;0.3008051636396672,1.145520455673763,5.253922841749401;0.3077707274801644,1.1526951035596527,5.253849711061876;0.3146448653049915,1.159955824581165,5.253681903395036;0.321549796879963,1.167187659036379,5.253531935540678;0.32830153120061195,1.1745623911825325,5.253366377587502;0.33493801558665126,1.1820428235773601,5.25338073656616;0.3414559948689675,1.1896259760757417,5.253272365621785;0.3478254142165316,1.1973261185628328,5.252900474705827;0.3540686301885228,1.205130719206293,5.252568114775671;0.3603330618071954,1.2129172282354113,5.252211500650273;0.366604228272493,1.2206929505202797,5.251752573517574;0.3728194393122583,1.2285075413983864,5.2512018275334835;0.37906122782231927,1.2362918273663008,5.250534768191746;0.38531124301332703,1.244065928169673,5.249827190060951;0.39151688083546415,1.251875331970487,5.249117773754192;0.3975992570407844,1.2597712449995802,5.248305827244902;0.40348688043447845,1.26781937594573,5.24755517483023;0.4093039264127148,1.275904931344243,5.246668738151915;0.41505667783496336,1.284030223806132,5.245727742146299;0.4207660238313334,1.2921849058758823,5.2447766750429725;0.4264733791566118,1.3003415486754233,5.243830486144438;0.4321327041766071,1.3085274057825886,5.242848761264887;0.4377536921376901,1.3167273591356643,5.241769289473342;0.4433506168336719,1.324929752715549,5.240588114842656;0.4489390009817867,1.3331139618332588,5.23925069803003;0.45452788846019637,1.341267879307451,5.237741404626568;0.4601281061504646,1.3493772336826222,5.236045546896834;0.46576630969542837,1.3574207405783651,5.234171338369564;0.47146988968713005,1.3653752944377786,5.232123351998528;0.47721644061467616,1.3732220453450392,5.229798346055197;0.48295036706561595,1.3809764195740915,5.227154150946847;0.48866046467912194,1.3886657071111252,5.224278452350497;0.4943306583459145,1.3963562023963751,5.221327997123144;0.4999551898711269,1.404019835630423,5.21822422993215;0.5055609091492955,1.4116318283980855,5.214963328602852;0.5111397653371831,1.4192134445490305,5.21158761235669;0.516621907395023,1.426807694884872,5.208084259634763;0.5220418137757596,1.434371798441104,5.2044224360160385;0.5273828949263186,1.4419457825141044,5.200666425179382;0.5326194401350566,1.4495368841095149,5.196799414596904;0.5378653956587087,1.4570718883358929,5.192836629975917;0.5431542939033821,1.464554800981858,5.1888324354638655;0.5484931800872183,1.4719904175004592,5.184806531676596;0.5538674518126863,1.4793890885472498,5.180759697091118;0.5591925962512422,1.486812340397947,5.176692982364261;0.5645053279141921,1.494256020069854,5.172647427369019;0.5697344338461231,1.5017614803513757,5.168607066356047;0.575019116518246,1.5092429120035344,5.164594547260884;0.5802211515997014,1.5167389431767764,5.160502072745253;0.585268659654824,1.5243337924201827,5.156398302843881;0.5900648592008285,1.5320646699533125,5.152247399028727;0.5945303552781187,1.5399958516249685,5.148105454790222;0.5990364656833503,1.5479482181919186,5.144048998824638;0.6028963949631343,1.5562114331804529,5.13994775218388;0.6063172043692419,1.5646444920281728,5.1358026850580085;0.6091370193803255,1.573298645913813,5.131660914443051;0.6118911082341106,1.5820446398760108,5.127670603152104;0.6152578530094075,1.5906623074317077,5.123875759872402;0.6187775998379461,1.5993216061086772,5.120322180172153;0.6224765126095421,1.6079986296817823,5.117001441365817;0.62632643305827,1.6166439041433387,5.11377075381936;0.6303582909919867,1.62522749346828,5.110598039539272;0.6345100447646386,1.6337757107364312,5.107485014941272;0.6386794370974648,1.642290635619991,5.104305042959901;0.6426455470843498,1.6509013936145855,5.101123090991304;0.6462894859124343,1.6596708414386567,5.097989643261076;0.6495700010479939,1.6686154492167211,5.094951187708998;0.6525519143360536,1.6776968272623427,5.092012350194777;0.6551754302841004,1.6869365976287658,5.089229580415202;0.6569975206176465,1.6963903214946592,5.08652641710459;0.6578993141617727,1.706130159091054,5.084447395219274;0.6582909585001554,1.7160247115158833,5.083052960916584;0.657504478437769,1.7259570979351262,5.082199058621056;0.6559395707101351,1.7357921249845412,5.081291696101845;0.6543022117023477,1.7456289905976357,5.080546625373968;0.6527232335540024,1.7554809963069689,5.079879683464718;0.651128135993114,1.7653373733147133,5.07932516019879;0.6494445593579963,1.7751826088408413,5.078838429114155;0.6479092352941777,1.7850574839269702,5.0784783984871105;0.6466236961675252,1.7949691270814363,5.078151719543234;0.6463605337314019,1.804960801337003,5.077839964666996;0.6470358102281809,1.814933710902266,5.077548285980798;0.6482890075837558,1.8248520877923522,5.077313134425018;0.6495798543467658,1.83476420282658,5.07702384186953
3D gt;0.4488181699656682,1.7736563191704788,5.142175587588343;0.4503295631123532,1.7740480882264287,5.141678420067524;0.45168421996577884,1.7743993051530618,5.141235882704707;0.4528927786343927,1.7747124666604333,5.1408420012936595;0.4540634042523765,1.775020053396626,5.140457062522495;0.45537456940128995,1.7753644158779047,5.140005598796774;0.4570609209645016,1.775808566647436,5.139449610142557;0.4586304230198211,1.776224341211722,5.138935826785629;0.46010304693553156,1.7766133851383836,5.138456513147386;0.46146837413169556,1.776975071731433,5.138012216129433;0.46284006367691005,1.777334983603075,5.1375586652654555;0.465955228011235,1.778116650629423,5.136523154789952;0.4688885077367727,1.778891759412042,5.135563472064799;0.4717647762349175,1.7796721184120887,5.134626399386782;0.47467060968414215,1.7804759667798755,5.133670015303462;0.47761626407006047,1.7812938138116887,5.132710611115716;0.4806658992261406,1.7821334253002536,5.13170344631362;0.4837126964447669,1.7829740241781782,5.130731310827978;0.4866119434548942,1.7837753145334259,5.1298104704052445;0.48944478022324933,1.7845320473830324,5.128877960635117;0.49244837984545475,1.7853597353421722,5.127896037880875;0.49556619579406247,1.7862158747705916,5.12690611617698;0.49886997172813513,1.7871124754483247,5.12587425124171;0.5022757892153308,1.7880382410145566,5.124817154122917;0.5057255451242867,1.7889752436670765,5.123752217418003;0.5092613536672819,1.7899250933700277,5.122655286608071;0.5125111276894729,1.7908057457395192,5.121633525124912;0.5158710920096076,1.791713454997824,5.120555256177007;0.5192939076107439,1.792650354967193,5.119436393617635;0.5227708888623062,1.7936025718061614,5.118294735142028;0.5263701947361467,1.7945846651517428,5.1171170304966225;0.5298172933188925,1.7955131624257217,5.11598654446235;0.533395579967954,1.7964725093689773,5.114805429362492;0.5368754405520006,1.7974066148145762,5.113652938493683;0.540286728836181,1.7983084259033206,5.112530863343246;0.5434923556704737,1.7991488994729932,5.111467999325507;0.5465349512479667,1.7999515649001225,5.110479118204242;0.5494928248630595,1.8007386505369802,5.109489466137215;0.5524995134186683,1.8015425963060292,5.108492131617721;0.5554653746455671,1.8023467546660323,5.107517865406107;0.5583905544837526,1.80312119032154,5.1065552568891;0.5612496256790364,1.8038814532333092,5.105582267026371;0.5640235631573421,1.8046233104837353,5.104619462980833;0.5668269492536389,1.8053785237077058,5.103631910894531;0.5695481318466228,1.8061157364782034,5.102663013202758;0.5721650008598754,1.8068240599695504,5.10176697931492;0.5747126179854497,1.8075016238265706,5.100903976636477;0.5772832567483108,1.8082041970209985,5.100024605934437;0.5799632146820151,1.8088941876439264,5.099118847903902;0.5825866819376657,1.8095683555299469,5.09823978931771;0.5851858696621357,1.8102671627783333,5.097373456180886;0.5879162076348019,1.8109724953041784,5.096454394436642;0.5905169695543042,1.8116413173119017,5.095577588754244;0.5931595792542719,1.812284858582191,5.094686607293804;0.5958221372862396,1.8129018832138424,5.093785327359915;0.5987566951023172,1.8134636403900875,5.092781735639039;0.6018092152724532,1.8139247794315732,5.091695090395069;0.6049240740768473,1.8142747331816576,5.090585338872054;0.6082006978103274,1.8143279336984974,5.089394054312288;0.6114650879462772,1.814055935826795,5.088201469299963;0.614537016709224,1.813520017365878,5.087065952903712;0.617496729696461,1.8128487248509255,5.085976666335402;0.6203055389717973,1.8120628182084872,5.084942951235911;0.6229780462249837,1.8109843932943577,5.083969594143431;0.6256041314254074,1.8098149264914927,5.083021555342156;0.6280670498359741,1.808398490885525,5.082139782939729;0.6305244663703979,1.8066307131820398,5.081263303849678;0.6328590028140526,1.8044275725589825,5.080520225934704;0.6349876483239293,1.8020432709509246,5.079850721635617;0.6371099289658847,1.7995146836500902,5.079181402702231;0.6390485576609402,1.7967294035286738,5.078595557046507;0.6408186213799434,1.7936968128801336,5.078090846326687;0.6426528233596438,1.7903781816396531,5.07758874368225;0.6445272590627089,1.786665329161626,5.077163796374906;0.6464775046796318,1.7825932654019059,5.076760820581679;0.6481641141147766,1.7784498098560608,5.0764862439714635;0.6497779077534969,1.7740655441486552,5.0762470368864685;0.6513522210057915,1.769450379935753,5.07613315613896;0.6527037216206761,1.7650509263096819,5.0761330511443505;0.6539400384230072,1.760456956838107,5.076244258052158;0.6551393904445659,1.7558998912942823,5.076404638028589;0.6563128662817677,1.7513177057362364,5.076594787030385;0.6574370299119219,1.74656959248348,5.076870485667525;0.6584868772997466,1.741940087558736,5.077196025205229;0.6594678377207142,1.7372306297362958,5.077580680532229;0.6603140165799493,1.7324981708071276,5.078021943442069;0.6610719637073952,1.7280680889463547,5.078489680213069;0.6616904496817753,1.723905110892946,5.078959019172098;0.6622685061690029,1.7198825330860736,5.079444857172373;0.6626692650590081,1.715662055443073,5.080075843729455;0.6628556760084725,1.711350429464082,5.0807994398678655;0.6629392221587407,1.7072104368336318,5.081547150954645;0.6628736622959612,1.7032417561660083,5.082328253161687;0.6625615246112532,1.699480611705021,5.0831720680393655;0.6620436865707925,1.6960199397160458,5.084045107259675;0.6613234205372455,1.6924322234945528,5.084961892247517;0.6603531886133654,1.6889707784475636,5.086018221344176;0.659151743516998,1.6856153887437575,5.087065370885383;0.6577571137425754,1.682004598946407,5.088205504472439;0.6562735136927597,1.6786579467409168,5.089335104590069;0.6547302612082079,1.6752852787250547,5.090512171182455;0.6529635045635921,1.6716767416835148,5.091764494215463;0.6511377461886216,1.6679431656652794,5.093050231039366;0.6493478588488752,1.6643254526477276,5.094289368403054;0.6474766525602467,1.6605482724339005,5.095533224191843;0.6456222277724775,1.6567903382885674,5.096743219265572;0.6436546197481434,1.6527078397229746,5.098060158830739;0.6417004565231365,1.648394682421292,5.099432211114495;0.6397176365687931,1.6436188665334364,5.1010147404835156;0.637841070716514,1.6388877051275035,5.102592921386031;0.6360991105704472,1.6341379326736896,5.10422130477966;0.6343536715166007,1.629201304772172,5.106030793115378;0.6325323715968854,1.6238592400791156,5.108115684962082;0.6307567765213136,1.6185670141326334,5.110223339044131;0.6288663598422348,1.6130961587232995,5.11241904293637;0.6268408597748856,1.607442766123804,5.11475592365189;0.624701793554291,1.6015787862479207,5.117249727762662;0.6223965106478422,1.5956712898031784,5.119880438437828;0.6200181506129097,1.589865873382325,5.122523537022365;0.6175890873572556,1.584122509721103,5.12521021488554;0.6148040010214486,1.5781496421550882,5.128098158477156;0.6121828479311511,1.5724086052365895,5.13093799573357;0.6093592127792399,1.566571321219285,5.133888609585141;0.6064749012448745,1.5606699841446208,5.136866692185086;0.6035761604865604,1.5548319939934607,5.1399375438563695;0.6005998087814696,1.5489027535112216,5.143132408379875;0.5976544622831066,1.5431979809465082,5.146268984269716;0.5945215995191578,1.5375259772991314,5.149589007821577;0.5913526363929323,1.532220646622959,5.152782808387312;0.5881680948980923,1.5271239180628122,5.155915536538992;0.5849444276673091,1.5221949017269227,5.15899785049651;0.5817343327803068,1.5174752482001914,5.161899409563535;0.5786050102274362,1.5131821245350319,5.164577920066266;0.575499258132449,1.5090057908116348,5.167156591807499;0.5724717203691719,1.504984117300504,5.169731184630558;0.5696658640489654,1.5012862148335504,5.172208542483554;0.566851779320512,1.4977042494958526,5.174779581215401;0.5640237439153049,1.4940781711406352,5.1774657527483425;0.5613387354286659,1.4905809064101159,5.1801272695121465;0.5585911115246678,1.4870547721114018,5.182937905873165;0.5559529237165375,1.483425639711577,5.185720669344187;0.5529094869527639,1.4793649419890793,5.188668237982125;0.5500296300437786,1.475554965983019,5.191509415186369;0.5469958277684623,1.4715490125458817,5.1943988071942515;0.5438006309033706,1.4673424563420547,5.197194229568663;0.5406711268994158,1.4633065692689122,5.199838379336288;0.5375645994140869,1.4592601703471784,5.202449060665201;0.5344270718673181,1.4550223685550439,5.204866489949214;0.5312647611734407,1.450691621411068,5.20726571348681;0.5280717129745282,1.4462743652100907,5.209635693423627;0.5248484587934985,1.4417945344960343,5.211933879887709;0.5213338354652061,1.436705236460233,5.214333917369894;0.5177390096042138,1.431436407155004,5.216720346635469;0.5139530382131076,1.4257568636623554,5.219180058226345;0.5101767004301441,1.4200441911935175,5.2215447526825525;0.5063059573793285,1.414027544461764,5.223883991760031;0.502640350453101,1.4082472935481793,5.225930483446197;0.49915086836271005,1.4025093280175005,5.227739862798695;0.4953708319120128,1.3961533782918512,5.2295918157865895;0.49166448070516006,1.3897382643722413,5.231239424981236;0.48817289140433157,1.3836318518034028,5.232676723502992;0.4849581802833618,1.377663378161524,5.233970726501405;0.48172644931884284,1.3717030960002057,5.235168377901578;0.4784416024944195,1.3655505109023034,5.236379066940328;0.4754342188847794,1.359786111199255,5.237536193329081;0.4723629336926286,1.3539035031751234,5.23875924522997;0.4693099058287847,1.3480447381219434,5.2399936800180145;0.46634823105505996,1.3423327920038441,5.241241477984017;0.4633076027736108,1.3365990097895861,5.242480400047506;0.4603179273023531,1.3309791210791795,5.243688803589313;0.45733808332792336,1.3253649663140987,5.2448978186792035;0.45448519060150067,1.320042067024373,5.246069951821386;0.4514305762991665,1.314403820988987,5.247235877709933;0.44839846083340024,1.3089778340387728,5.24829555859806;0.4453585202852041,1.30353031954778,5.249348120727336;0.44224937638806405,1.2980632769840152,5.250361630467584;0.43912096794593874,1.29259703969576,5.251353251593814;0.435661134239217,1.2868393701001886,5.252134883389864;0.4323961521421883,1.2815016246057,5.252732945305599;0.42924751556457197,1.276394223929084,5.253271641129208;0.42591006403449994,1.2710290198288168,5.253732608233586;0.42272596510525406,1.2660234058390247,5.254108880326348;0.41922204543298386,1.2606954633474985,5.254399158958416;0.4158364588992982,1.2556473139148177,5.254591052475279;0.41221577555810746,1.2503141137889588,5.254790061095665;0.4084964014756586,1.244931734211565,5.2549099000910555;0.40473093771491825,1.2395642876055895,5.2550240138506705;0.40067434605363195,1.2341109282091378,5.255076522435054;0.39652000234993445,1.2286254769990554,5.255115952385514;0.3921291937891305,1.222925330721099,5.255143607640456;0.3873275946811908,1.2169975415945686,5.255180999348587;0.3825243589315237,1.211262489227781,5.2551829139294615;0.3772971458890394,1.205572048247967,5.255147558776391;0.3718454765173104,1.1998417674198705,5.255160216409902;0.3658116323486246,1.1939135636448543,5.2551415561073975;0.35947825398179506,1.1879734866296583,5.255124740304618;0.3528417986786333,1.1818306757271766,5.255114980143642;0.34625646570696433,1.1759324657430066,5.255237648227803;0.33913000760217554,1.1698061581113293,5.255333918551235;0.3316005312871553,1.1633616404950775,5.255425571927342;0.32383063182274274,1.1570337322852338,5.255558676456583;0.31560763402832587,1.150419556321769,5.255698649543033;0.3072803551145193,1.143784002197832,5.255881780470082;0.2986095724991208,1.1368931513414458,5.256112239083814;0.28991613665815996,1.1300773157377773,5.256340532232026;0.28123143650429305,1.1233993127655917,5.25656935084467;0.27263406739121077,1.1168129649883238,5.25676318465114;0.26387342366742195,1.1101198748783343,5.256806068402703;0.25480826123892786,1.103189029865619,5.256782705941946;0.24586909257701595,1.0963813687736854,5.256733674375701;0.23717812298337085,1.089801556918602,5.256603719003005;0.22845500338045915,1.0831639357245568,5.256373328988053;0.22015170200813344,1.076771626712789,5.256071736770853;0.2119189967097274,1.0703548007631176,5.255699568351321;0.20403051655488547,1.0639933741744065,5.255302513299634;0.19641021809717063,1.0578311709902333,5.2548227885142555;0.18870303912883718,1.0515133220662487,5.254257158550091;0.18099750587352065,1.0450478932610872,5.253611792134354;0.17389047509605743,1.0389336362783093,5.253026913420275;0.16698605713351014,1.0329242965131602,5.252428144523257;0.16026617139846633,1.0268188037113422,5.251787839011742;0.153989441239233,1.020999321833846,5.25113748712565;0.14808970547228337,1.0155376063582122,5.250483134181177;0.142362765992668,1.0102046422882487,5.249769619099341;0.13663410848900875,1.0048546263393736,5.248994397208925;0.13074625574625454,0.9992328768560679,5.248186358990657;0.12458277669635945,0.9933091933354143,5.247383842534033;0.11882713587910172,0.9876361893975135,5.246668428405844;0.11346978845520425,0.9822591455090268,5.2459504352640405;0.10811558822864561,0.976853756335433,5.245239802304882;0.10287017714376476,0.9714663277178293,5.244565683923918;0.097371269969156,0.9657474536642789,5.2439430128471916;0.09216229088426586,0.9602876192290207,5.243363221155869;0.0872543341930096,0.9550869349067345,5.242812103597807;0.0825000691066054,0.9500570837875892,5.242297955978454;0.0778272590763689,0.9451284073644987,5.241816820989553;0.07350157951423282,0.9405138467945535,5.241404210692691;0.06922076394418823,0.9359759730533834,5.240995864225636;0.0648047341345476,0.9312792696965468,5.240562939115166;0.06045144091202662,0.9266458046505877,5.240157464644637;0.056274523116865593,0.9222482597593921,5.239780434446563;0.051913630412333246,0.9176572492280753,5.239406219616493;0.047594479047018946,0.9130699007049479,5.239038172183049;0.04342909099331589,0.9085373668822431,5.238639811667586;0.03945265986136996,0.9041104571597962,5.238254573892851;0.03566995670391492,0.8997810876375801,5.237872269971933;0.031946216468785774,0.8953737942824631,5.237482662742271;0.02820264270941209,0.8908597661228335,5.237121409919597;0.024414835370029662,0.8862577181646618,5.236766332178597;0.02064992219051573,0.8816515024018224,5.23642486028899;0.016831098163791976,0.8768893292778683,5.236082171513485;0.0131217487152439,0.8720675654929894,5.235734530018876;0.009283366325047086,0.8669016457109933,5.235389428204504;0.005255511886561297,0.8612919774144018,5.235021732474513;0.0011799417240866612,0.8553573091744745,5.2346453287620465;-0.00282788098048149,0.8492229346520703,5.234249108198152;-0.006977376597945796,0.8424455046818174,5.233847767172191;-0.010929729406650228,0.8353557886280495,5.233511929840878;-0.014689400372834028,0.8281857357682851,5.233189840253532;-0.01840021126782545,0.8206536455635047,5.232853786248428;-0.022000205557289418,0.8128235597180433,5.232504972627372;-0.025390535329159747,0.8045339711338517,5.232153422588379;-0.028605871332102805,0.7961500924006697,5.231819595129484;-0.03158751887841946,0.7876517075758712,5.231558163943911;-0.03436053462548858,0.7787065548985326,5.231298233383847;-0.03686929520486362,0.769778087059446,5.231041111475593;-0.039040674563428135,0.7606332852593782,5.230795264183369;-0.04090193601138396,0.7513903110210711,5.230464661494491;-0.04250527674971589,0.742118652778848,5.230121599698257;-0.0439214720955262,0.7325048737159141,5.229757539498711;-0.04507210549150918,0.7223605688636434,5.229389941081444;-0.04583719123010612,0.7125160706416364,5.229033577797584;-0.046307220995268086,0.7023856923738271,5.228692534041974;-0.04647533975450682,0.692299035757859,5.228359594835843;-0.046361143936529084,0.682287050586164,5.228052211660289;-0.04610696796649963,0.6723141376940577,5.227784478099023;-0.04558545156752082,0.6625436659592847,5.227479239954556;-0.044844587492373626,0.6527138395132371,5.227103142791465;-0.04399335257728788,0.6428469450214496,5.226704272791308;-0.04300147127535992,0.6330328659998641,5.2262669647302795;-0.041906569313307315,0.6231511222879829,5.225799906895078;-0.04075421916142064,0.6135255485150161,5.225337427827343;-0.039585460744422665,0.603799490526437,5.224871816043195;-0.03849885782196286,0.59391930454669,5.224418404513392;-0.037501640988281605,0.5835508009255406,5.224071249066361;-0.036567403001241394,0.5733791377930173,5.223762999203225;-0.035730244650132456,0.5631028205203757,5.223440584073964;-0.03494901148235766,0.5529959349037797,5.223197902297468;-0.034157668241771515,0.5423847899753156,5.222963697823036;-0.03341048221973904,0.5319593385600285,5.222763310187059;-0.03269877786630028,0.5216040324203532,5.2226304902828025;-0.03200477492303367,0.5107101158728966,5.22250643304678;-0.03142139323194083,0.5001023251814299,5.222412197381179;-0.030905479596843765,0.4895756792933617,5.222345446713091;-0.030429044230230917,0.47907039756673714,5.222271014494352;-0.029954073993849813,0.46851008617087436,5.222166585256946;-0.029480831861179762,0.4581111794580515,5.222101679184709;-0.029043347657833545,0.44805118606830463,5.222107659815478;-0.028533109246893968,0.43748748515202446,5.222151259923171;-0.028040705770965596,0.4272380955288833,5.222247495385632;-0.027588725581409446,0.41730551941261995,5.222399609441782;-0.027133621642380878,0.40706683810509803,5.222556340387076;-0.026721291978732346,0.3969353036450455,5.222717850298084;-0.026316448477282133,0.38687732799236596,5.222868602540196;-0.025962003450178663,0.3775690972659569,5.222963736817438;-0.025625157325906527,0.36788678611178616,5.22307071685538;-0.025289832617939313,0.3585977038047042,5.223199595322344;-0.02500395074826653,0.3493198142469088,5.223333398173911;-0.024800544789994747,0.3404189417229408,5.223496134277364;-0.024605953140663533,0.3310976406724763,5.223676502503514;-0.024541517824962222,0.32172692683900384,5.223733946802763;-0.024542884078835297,0.31265211109141144,5.223809064910647;-0.024600681636630692,0.30334447104608353,5.223863300670049;-0.024705536486615554,0.29391191669484346,5.223901603729087;-0.02486651123265689,0.28460519079820545,5.223941772691136;-0.025098190686746995,0.275159818487395,5.2239719557749495;-0.025374366759305295,0.26598791561582047,5.22401054481992;-0.025681703497939783,0.2569389693288019,5.2240651079299285;-0.02611384410440764,0.24845561621486353,5.2241329656342925;-0.026590038742247562,0.23939141129056085,5.224153690305249;-0.02706410882295917,0.23026572955129,5.224202607498878;-0.027584015439929006,0.22172366993496836,5.224261545806096;-0.02809727355213317,0.2127454207278689,5.2243393034441725;-0.028632319617018464,0.20321610895581835,5.224404828413096;-0.029201704441078148,0.1932817591583697,5.224435252966236;-0.029824029582248758,0.18303861535955168,5.224411717275727;-0.03048346451707481,0.17257512316336993,5.224419242494619;-0.03112814042391132,0.16197815566164106,5.224451923967356;-0.031780540666150166,0.15095370317833492,5.22450392466325;-0.03245397394848123,0.14030837507715913,5.224552762927048;-0.033056877262712475,0.12947249311975523,5.224848370428111;-0.033622822201536576,0.11880947552158913,5.225116937445077;-0.034185144905070096,0.10786358282602429,5.22543739014026;-0.03468103309114036,0.09655773282517491,5.225803673648076;-0.03516158507483707,0.08497657187951024,5.226159574736335;-0.03562978685724324,0.07292799070746261,5.226513070306348;-0.03609391441269326,0.060711598758276954,5.22681335342215;-0.036578977691083744,0.04783086739824372,5.227051950290286;-0.037093358838906014,0.034569447111625,5.227207767539696;-0.03758140099744265,0.021022852668948842,5.227403591634109;-0.038076624835201536,0.00737310161791373,5.227561652922188;-0.03856295484636443,-0.007066510971803519,5.2277114684132755;-0.03904415581997889,-0.021191417241049004,5.227824450629459;-0.03947398437776996,-0.03450889239806075,5.227927391548055;-0.039830404537109856,-0.047193289595905574,5.228047703808751;-0.04012133840256091,-0.059396872297601266,5.228208115871135;-0.04038506265597254,-0.07127055779289182,5.2283184593742025;-0.040630351798920154,-0.08286769860152851,5.228398254768917;-0.04083317634502835,-0.093811909576705,5.22845330050137;-0.041029538273811325,-0.10463305732149342,5.228486372512594;-0.04120551387858959,-0.11462654861246557,5.2283337520553825;-0.0413650823256065,-0.12465935298128532,5.228160405500498;-0.04146385163116202,-0.13476749090395806,5.2279184225092505;-0.04160974253646891,-0.14492215959589422,5.2276670942913634;-0.0417483621042034,-0.15479671550935398,5.227430854172543;-0.04185754497044915,-0.16378905211329775,5.227226815547489;-0.04196464726147032,-0.17257055224284568,5.227080724331683;-0.04205417293831904,-0.18045912560860106,5.226990472082751;-0.04209499947967833,-0.18770427185281202,5.226980842529622;-0.042130842249336546,-0.19396456903867446,5.2269779387608155;-0.04215919299403932,-0.19979954076382464,5.226978746553316;-0.04217320307875817,-0.20499602185130433,5.22697693228279;-0.04218411618328853,-0.21035288509449837,5.22698023716145;-0.042198827795387896,-0.21629949163694903,5.226982200948882;-0.042212003194368804,-0.22211162984276317,5.226981263388373;-0.04221309909264036,-0.22763344801642207,5.2269689709944185;-0.042208513520440624,-0.23309745293270684,5.22696147751239;-0.04220192802932598,-0.23855376593187563,5.226955109828978;-0.04219453205227536,-0.2439368803621286,5.226944799099423;-0.04219273551888728,-0.2471337022159613,5.2269362768513785;-0.042192042495801746,-0.25048889110125583,5.226933499177999;-0.04219591108456959,-0.2537706745758984,5.22695948111358;-0.04221644554435417,-0.25624846539383533,5.226987397126874;-0.042213242002127976,-0.2578865379313258,5.226980847389902;-0.04220999566295374,-0.2594466190872972,5.2269737313036755;-0.04220756404377009,-0.2611317651044638,5.226968145886141;-0.04220718970665566,-0.26300972416166907,5.2269630486305365;-0.0422097577627866,-0.2651425101908252,5.226958080610943
