# Supplementary material for: AI co-pilot bronchoscope robot
Source: Nat Commun. 2024 Jan 4;15:241. doi: 10.1038/s41467-023-44385-7 (PMC10764930; doi:10.1038/s41467-023-44385-7)
Supplement: Supplementary file 9 — Source Data [file 41467_2023_44385_MOESM9_ESM.zip › Supplementary Fig. 6/Real/0-siliconmodel3 Centerline model_59.txt]

Path length,0.41249303522306136,1.2712275639789086,2.3849089499524916,3.4288250131997744,4.489214549231046,5.047535675187792,6.112158392538664,7.052926093399857,8.242070976613784,8.944709394374488,10.56086064562331,11.446490449083264,12.370213178188036,13.28739723990346,14.162354235499402,15.09348711096672,16.05705684092825,17.0561132788078,18.106976813686703,19.19071939831155,20.325733430568825,21.47964280428642,22.65908202490923,22.65908202490923,23.89371438407661,25.18916430370897,26.523527278459376,26.523527278459376,27.852698466316138,29.183743480979224,30.43920495426264,31.6652645636134,31.6652645636134,32.85215396942308,34.03911339023213,35.19009364504674,36.27434726058078,37.3510161518412,38.36340077221514,39.36277948211441,40.358728106382515,41.32420460914502,42.333909638177666,43.32577501227904,44.340933507748,45.32715908455392,46.266739961815475,47.174763220478496,48.03768788072681,48.866295315523466,49.68539929503418,51.356333107901534,52.17571425203176,52.97483490827799,53.8394487741909,54.72090066923164,56.496360541961465,57.382507518493256,58.23715976796352,59.09568095316229,59.88986834748715,60.738786624387444,62.41026784792931,63.29832371296785,64.18076651200163,65.08878351301213,65.95802800522766,66.89946569888615,67.88306813391272,68.81657491082169,69.7713989148246,70.74916508038912,71.69223478800724,72.67334528086985,73.61942727879733,74.64295480645787,75.64205057081591,76.6517148384867,77.64478500351112,79.62465133102616,80.57574505364965,81.5580798645582,82.52509172055301,83.49578851513083,84.45406456943519,85.44446083126824,86.36410267785065,87.27905245013962,88.21683315099673,89.12980882057872,90.04636086880846,90.97478805169563,91.87953096566655,92.81863451513895,93.69637298297594,95.57536270028825,96.52932558658404,97.4574100512657,98.39662003350864,99.35762959841371,100.27630318182223,101.20108861453352,102.10958024220405,102.97967359568571,104.739214725429,105.60982660702606,106.47378543835318,107.33920564964585,108.19364281667364,109.81129520905897,110.5877278920466,112.08169487320636,112.76697368512983,114.16233384884187,114.80037087515716,115.97493654558775,117.06358541284965,118.17701590502345,119.23082017486921,120.29943388158091,120.8787831409739,122.06464028691919,123.21167055257429,124.4059227997712,124.97194313061671,126.24494154400215,126.91298428060176,128.35260882975976,129.06531712787336,130.5257959640302,131.24529211088964,131.99569789712817,133.53483756579482,134.26182987755183,134.9912151217812,136.49511759481214,137.34151164483814,138.18324210524605,139.0519903495242,139.94883954815865,140.88112015267657,142.71345711260304,143.66481019562053,144.60573688356052,145.58545675290026,146.60664448299593,147.65728904386376,148.72560361791406,149.79589839969375,149.79589839969375,150.85885539259198,151.87605822466693,152.95259466294792,154.01356482090415,155.0562362586428,156.08960226244153,157.06359843405434,158.03433623994485,158.9716849419672,159.896721401394,161.58502959614282,162.43138326254126,163.25303269838076,164.0506438206387,165.5191994104419,166.19874433586034,167.59464263945048,168.27282985442434,169.53721553522266,170.78300882214248,171.36880462513489,172.52296312583294,173.66430618234122,174.8363745392161,176.0076987718809,176.63630799946233,177.83085320567454,178.99649065443037,179.56324468621477,180.79041026524212,182.0353000103688,182.64490464172496,183.93105616254607,184.57090902130318,185.85851990922342,186.4923018281025,187.8547823202947,188.52597174602724,189.86308671381005,190.55578905346826,191.95324234130368,193.23771662329224,193.82402657900371,194.97002376404217,196.0501624049823,197.15124499550257,198.21907973391347,199.25931333315086,200.19254344358265,201.16468911335107,202.05707260649666,202.99351054823163,204.03853595013706,205.18701596381405,205.77735373714958,206.96391998005646,208.12719527998684,209.21877109019184,210.27694171606183,210.78259688111066,211.71413245896923,212.6165754635045,213.46365624574509,213.8659291311483,213.8659291311483,214.24727239211046
Error,4.771935453392494,4.573632224044277,4.306886413184319,4.0295241044057875,3.761529425437061,3.494405370619353,3.237045378888216,3.0106324768152932,2.815636152448272,2.6474985752861118,2.497004472554159,2.316077304323401,2.1531734934209,1.9994185958291895,1.8662451674619873,1.765907325509597,1.6922234216072978,1.6338046978135508,1.5930055592474246,1.5615818752341686,1.5446802187378874,1.545177848310068,1.5774524753680887,1.5221187656140716,1.448871268476596,1.4047421010138372,1.4325558588739202,1.4608011200948416,1.3344800317620422,1.2810385132912876,1.292335631434099,1.3453489982402247,1.264416142265617,1.1893368842627219,1.1476725415473659,1.1415898152511503,1.1495286134953877,1.1553787380424703,1.1475760074507566,1.1311057988930835,1.1090019042063566,1.0585169048328078,1.0015304930171103,0.9385843097205949,0.8771832397304793,0.8047550560701753,0.7265411912953315,0.6607570594529779,0.6283211604994111,0.6511721820248857,0.7313816180310339,0.6756539313743606,0.643211079193675,0.6651554992006484,0.7142928182086602,0.7731289128687474,0.7896545221462714,0.7307843732380973,0.6821582707832355,0.6603310668717771,0.6829888999485213,0.7387508554358508,0.6870174953781933,0.6340340936846345,0.5984890026312449,0.5693779462748672,0.56429786003168,0.5730949784337876,0.5884805762468761,0.6188918887255332,0.650455147324131,0.6645746093467434,0.7057420431764928,0.7273653586282801,0.77346318202015,0.7682182622697167,0.7864303271180361,0.7977085346685007,0.8122396363637603,0.8117953392688733,0.7853631283350652,0.7712351059684333,0.7501692073203295,0.7363522104628849,0.7138783265335888,0.7051966794369627,0.6661993424172777,0.61232560437115,0.5423091578215622,0.46945422825857175,0.42222576010563523,0.4082127769447487,0.44596851497177104,0.47983954220989844,0.5846828142914615,0.6363744509290377,0.6780686188311602,0.7491655263597461,0.8437022216692859,0.967133171384048,1.0731755432863894,1.1802206668988664,1.2973268013587718,1.4295966679745966,1.539146420726294,1.5796666526886407,1.6263856726021617,1.694580688941622,1.7620938058153723,1.755819196661538,1.7732183465646798,1.8224962774199656,1.802548907778288,1.8225714269847273,1.795215954238571,1.7588794311952138,1.7183372116582658,1.6856814545076562,1.6433604036635838,1.5957724710874268,1.5541902179269167,1.4857533841480024,1.434244099182747,1.4115793579213607,1.344559974803888,1.3090115991043585,1.3033097379686327,1.293387456339945,1.2560258123052086,1.2608704694897666,1.1794859671641817,1.1702573623037311,1.1501294457643343,1.0815319619290138,1.0732184604707355,1.0599922341363306,0.999151128152107,0.9443379110664701,0.9037646800065213,0.8742162938904556,0.8303472864912445,0.8091673851465614,0.7389420820576593,0.675456253867385,0.6204935708776554,0.566454057847123,0.5470256920957639,0.5711978646880149,0.6117001543532483,0.5411573395796206,0.4674081185078973,0.47304764142090244,0.4705738259357754,0.4990224356090623,0.5597569695155435,0.636590300802624,0.7449258930372407,0.8710783441196089,1.0152162914924208,1.1616342013431333,1.2841205571835899,1.3991673644103828,1.5146263622915146,1.6630566755938585,1.718050813716512,1.7928672186797316,1.7928407662856187,1.8053917032470594,1.7752968818953336,1.7724143340269543,1.7716176552465028,1.741728984537671,1.7049946590766905,1.664431984351664,1.6014119608328041,1.504792942926993,1.3940514620863014,1.288502858726627,1.2036507452295,1.0577574168669939,0.9607593760036766,0.8601467875028662,0.7523848432135015,0.7323114034270426,0.699589810530594,0.8104105821475697,0.8283010940013165,0.9493711167112306,0.9740817038842944,1.0638258743891265,1.031947766676655,1.079138107164415,1.042598143067888,1.0138635321753142,0.9764096027030439,0.9042499838131388,0.7959671476905094,0.6778235605410693,0.513629723959286,0.3858110187918912,0.283691849585669,0.2182829853753538,0.16302260385913173,0.18550923057547944,0.28316757897257,0.11836622322677383,0.10886722457295807,0.21993214594775157,0.32802523476375517,0.43392041396566555,0.6803933191387425,1.1128420360015012,1.7379456991968907,2.4585066214428886,3.2844697775274616,4.149240748711695
3D pred;-0.008853586322605016,-0.26291254801591013,5.2610924593335575;-0.010283066451180189,-0.2531127724245492,5.259706463330326;-0.012188689445198249,-0.24347650647369024,5.257832702532095;-0.014065891900374123,-0.2338735759229692,5.255768765570774;-0.01593395545282595,-0.22425011210838675,5.253794105404207;-0.017835408441969687,-0.21460722616255634,5.25195040608876;-0.0197064911542868,-0.20493112507267533,5.250255673902816;-0.021351934681345983,-0.19519033748170175,5.248703394061166;-0.022730565007485267,-0.18537229193936478,5.247397499673228;-0.024070192051502418,-0.17552322111917318,5.2463015054388515;-0.02527804408353512,-0.16564440515450263,5.245326780552084;-0.026489276688624244,-0.15575618092896243,5.24445733403745;-0.027645509976286203,-0.14584987272842734,5.243730572439322;-0.02875854867353402,-0.135929508467664,5.243141066042242;-0.02968054941224389,-0.12598552676211788,5.242624207766133;-0.030401460081941722,-0.11601906362379003,5.242237038140946;-0.030893587508798892,-0.10603530286353872,5.241950103169565;-0.031175241578741596,-0.09604347171488653,5.241660307928561;-0.031399843828661164,-0.08604878227266194,5.241424221540103;-0.03159057529673663,-0.07605249398251382,5.241229691523567;-0.03177505326222042,-0.06605576600240531,5.241052497923325;-0.031960012199323797,-0.05605937261426089,5.240857794505152;-0.03209221110838487,-0.046061717963385616,5.240686257540403;-0.03212663141919314,-0.03606271389736254,5.240549389246566;-0.03204713823651815,-0.026065494402423568,5.240327391039545;-0.03192383096355554,-0.01607141180321195,5.2400062862021946;-0.03183941099685486,-0.0060763377002852805,5.239704016544063;-0.03174484796095968,0.003918706120684592,5.239403755242637;-0.031656540291232084,0.013913743690418073,5.23910138835443;-0.03163082412707946,0.02390909342374515,5.238797542361566;-0.031622016986825444,0.03390410077203457,5.238481709269695;-0.03166518598145514,0.04389911036416935,5.238168788047921;-0.031647202770629206,0.053893614140455265,5.237837773138989;-0.03166618648885634,0.06388790807682644,5.237500536824431;-0.03167848905316985,0.07388198773090889,5.237156704721848;-0.031573080593295125,0.08387574772587941,5.236819584239655;-0.03131577901534017,0.09386595324313247,5.236459598655182;-0.0309875046212674,0.10385348883244769,5.236083608263871;-0.030662632843369602,0.11384178420645505,5.235725259481944;-0.03033853862348308,0.12382979827810853,5.2353584654783285;-0.030004131605163884,0.13381693780738396,5.234977393347515;-0.029704419690245742,0.1438005204998122,5.234489285376362;-0.029544302415220058,0.15378482796614215,5.233952659924089;-0.029380264164915276,0.16376709865134578,5.233380503110129;-0.029227298879826006,0.17374671961883498,5.232761013831119;-0.029113988973642882,0.18372625678941196,5.232131729534292;-0.029003120125092183,0.19370535648863427,5.231495115607801;-0.028966709259692074,0.20369060308945702,5.230953336529543;-0.02905980587069885,0.2136813481275785,5.2305334001007;-0.029193148646605813,0.22367382466870825,5.230169212952265;-0.02927900304356342,0.23366921282039244,5.2298779317827835;-0.029343100623605543,0.24366556169307463,5.229615442324217;-0.02944217977602381,0.25366152432673833,5.229349144844029;-0.029523726264739637,0.2636570963822734,5.2290629815116745;-0.02965114664879271,0.2736511923468542,5.2287439048806315;-0.029743125941914757,0.28364526067050516,5.228412034195223;-0.029803882218591423,0.29363819547436115,5.228041139761821;-0.029858676218481553,0.3036301667529905,5.22764426750955;-0.0299764813312915,0.3136234737674378,5.227297948479762;-0.030074720690827658,0.32361786764017925,5.226977885759742;-0.030179451083547103,0.33361302166388207,5.226684751682402;-0.030317143286870542,0.34360933142679917,5.226450589386222;-0.030435428253336044,0.3536065306428117,5.226245610113938;-0.030627755869117708,0.36360388433129165,5.22611939872125;-0.0308606733878144,0.3736002782987035,5.225985768343804;-0.031006564011303372,0.38359788698925096,5.225822868384725;-0.031152373013839652,0.39359639112797534,5.22572983762266;-0.03139732956008571,0.4035933821319066,5.225716908671859;-0.03176575250167711,0.41358602573226805,5.225823390652798;-0.03207443144944488,0.42358124055948926,5.225843337203937;-0.03247851715242928,0.43357284117337314,5.225911395394329;-0.03283551192025204,0.44356644256491934,5.225933439954504;-0.03322646189285119,0.45355855745785567,5.226002708167158;-0.03377198042759882,0.46354356945954506,5.226046808670169;-0.03428291691198623,0.47353021025914704,5.226123941339301;-0.034839733994177245,0.4835134715795065,5.226280300369725;-0.035580119348750563,0.4934857505716651,5.226354335694307;-0.036200726253635004,0.5034644769105562,5.226554004728287;-0.03688050222848633,0.513440699341131,5.226667541681347;-0.03759020234231412,0.5234141464620249,5.2268308765372895;-0.038470932098552756,0.5333752836548803,5.2268386817655665;-0.03937914593343224,0.5433325737125856,5.226672783191561;-0.04011662899165256,0.5533042377778459,5.226821223443634;-0.04098448824494917,0.5632658016666758,5.226939820261579;-0.04184366177280009,0.573225681933398,5.227190032015101;-0.042685421259600044,0.5831842630948483,5.22753369204651;-0.04357914155153832,0.5931359647886048,5.2279397677023445;-0.044386850682892935,0.6030961823387627,5.228316161528878;-0.04480438630463398,0.6130743786764692,5.228827299329042;-0.045129275513770536,0.6230602201185815,5.229248509128048;-0.045409877654967144,0.6330467802194265,5.22968426111091;-0.045589940123506416,0.6430329649486963,5.230177912871082;-0.04565623255787221,0.6530202599896344,5.230677455740514;-0.045528054998099275,0.6630138363639876,5.231012122385312;-0.04506562717874536,0.6729993277795292,5.231288024001893;-0.044099484538704124,0.6829423582419328,5.231738261298003;-0.04313162504771949,0.6928807877099941,5.232277582829264;-0.041623407004196054,0.7027546541580839,5.2327592878203895;-0.03968376819335679,0.7125542096808339,5.233213724658713;-0.037401502920940286,0.7222810603538844,5.233637565679026;-0.03495192145500608,0.7319722016164586,5.233922752759;-0.03224573737085315,0.7415963654059446,5.234150873463502;-0.029284914137730707,0.7511465949075629,5.234314097997885;-0.02609561478328262,0.7606234074015412,5.234449724623931;-0.022658587009579238,0.7700129147595095,5.234604617029977;-0.019022112080732727,0.7793254651905243,5.2348336466387115;-0.015116872960507902,0.7885278394586378,5.2350894106772845;-0.010987189932469846,0.7976303359228404,5.2353898706698185;-0.00677540537090304,0.8066929689086209,5.2357498070141775;-0.0023248277971703616,0.815638419078677,5.236163667516316;0.002437191969485967,0.8244201148788693,5.236616421991564;0.007505149983639917,0.8330259297143281,5.23712214185925;0.012818684702934131,0.841479747783542,5.237669233112596;0.01838655134673567,0.8497677291783919,5.23822441365572;0.024089888314523245,0.8579597611503458,5.238826542879686;0.029949808655193807,0.8660377073477713,5.239465384669563;0.035904835058641144,0.8740447570485368,5.240117163484589;0.04195743824436092,0.8819781492225736,5.240770832582181;0.048115445197734,0.8898293204357806,5.241432694307257;0.05436853884670296,0.8976042296233396,5.242103221668692;0.06072738240136704,0.905291841185716,5.242785671017232;0.06719488137790235,0.9128873712718737,5.243478043531698;0.07368500722667666,0.9204564294720299,5.244244610182238;0.08013779659647721,0.9280520343681411,5.245062103675277;0.08648528263899437,0.9357267987489958,5.245960665102457;0.09303309210677292,0.9432445356946626,5.24674157635825;0.0996677054932566,0.9506877795747996,5.247503170576122;0.10648575443408984,0.9579704723926793,5.248193528425941;0.11326045921721765,0.9652944870588457,5.24887336978335;0.11999102422467427,0.972659539551182,5.2495482745659166;0.12683527391459035,0.979919829315544,5.250214936938924;0.1338326701017656,0.9870385719089766,5.250814895677634;0.14076109532065234,0.9942275545217882,5.251376547686432;0.14792737374409903,1.0011817684255908,5.2519088657659685;0.15507456379176357,1.0081566280874956,5.252427524728389;0.16226327694330883,1.015090244446048,5.2529248851783805;0.1694031931249071,1.0220772947999646,5.253375134300073;0.1765394711008004,1.0290707201620415,5.253781998350879;0.18372236735443317,1.0360179697453131,5.254158461678816;0.1909278315862333,1.042943991319285,5.254492393350157;0.1981399347218914,1.049865677842327,5.254767754998484;0.2054673757252417,1.0566695026221076,5.254896505565332;0.2129083253056915,1.0633499459224487,5.254959327950926;0.22042399646884658,1.0699465077106622,5.2549670442712;0.22796359903090027,1.0765156346820892,5.254998093257405;0.23534800037587716,1.0832587566001581,5.254967702891114;0.24270146610675697,1.0900331649588408,5.254783493405508;0.25015205621715864,1.096698914748552,5.254545823996978;0.2576238957917729,1.1033424132507077,5.254357300727639;0.2650712832445516,1.1100150979616359,5.254249139381771;0.2721695744750135,1.1170576872350615,5.254376410483667;0.2792698940117321,1.1240988784977568,5.254292219755934;0.2864333782550097,1.1310749260145798,5.254153459029;0.29375137861309086,1.1378874213226005,5.2539616819779225;0.3010223313660897,1.144750528705081,5.253785604948754;0.30821791398148957,1.151693256299814,5.2536368623177125;0.31532595796594454,1.1587263592147483,5.2535311546879315;0.32224928602924735,1.1659406730502326,5.253385537343415;0.32900750983507365,1.1733100979456963,5.253251419110191;0.33568376082585977,1.1807546802894084,5.253328011771177;0.3422282722350254,1.1883153962112587,5.253257689908419;0.34856655562870353,1.196041126886766,5.2528845288829205;0.3549451137259951,1.2037375372125652,5.2526029890164585;0.3612375823195865,1.2115034910728235,5.25229509351632;0.36748985268469386,1.2192985358618342,5.2519124814165155;0.37360570929346415,1.2271941743227122,5.251407316853165;0.3798290855432524,1.235002751167185,5.250863519356359;0.3860249587988646,1.2428239395151772,5.250200068208481;0.39215445151886685,1.2506925726903295,5.2494831784329;0.3981544810054287,1.25865172909492,5.248676038118175;0.40399518892410646,1.266736501796697,5.247953140221306;0.4097528279780969,1.2748666478183344,5.247086931129448;0.4154492718200809,1.2830317151610453,5.246147674591478;0.4210982374187831,1.2912275505217796,5.245189827837338;0.42675287774557374,1.2994179099194305,5.244218717281354;0.43236778603164094,1.3076337677096697,5.243232570380726;0.4379486252583685,1.3158595150868242,5.242141097241957;0.44350710373896923,1.3240869711910905,5.240952702091736;0.4490610174481211,1.3322915745387656,5.23959677937321;0.4546201416844722,1.3404591360579716,5.2380517626889;0.46019330443741674,1.3485798383711154,5.23632143009934;0.46580570863543663,1.356633626909628,5.234414230766556;0.4714704532512783,1.3646015574074646,5.23231119676328;0.47717801622495254,1.3724688475513362,5.229959714104682;0.48287377508179746,1.3802477992945261,5.227305238483812;0.48855336525974136,1.3879736652763255,5.224467413569925;0.4942000856473088,1.3956855835799,5.22152787875237;0.4998043648437539,1.403366359089473,5.21842985643808;0.5053881979335966,1.4109953057797324,5.215171025294563;0.5108973252958464,1.4186396538600363,5.211822375098787;0.5163206355129004,1.4262807418201535,5.208329313250587;0.5216714825449794,1.433907330999641,5.204695641068535;0.5269785503196679,1.4414980514466769,5.200925230649255;0.5321947254855343,1.449099718765817,5.197051450762876;0.5374229676491291,1.4566465809979876,5.193087821828749;0.5427050751869007,1.4641390441921316,5.189092532697308;0.5480366109643047,1.4715845356613722,5.185075147598051;0.5534017816133259,1.4789903681434364,5.181029336288254;0.5587284754640851,1.4864138627160455,5.176965094544616;0.5640492512131193,1.4938530764353095,5.172921897212355;0.569292833802987,1.5013482090735057,5.168881126449358;0.5745861316557378,1.5088268810518994,5.16487482350504;0.5798160272072657,1.5163059507991363,5.1607868278793;0.5849215652552482,1.5238623458728573,5.156683856427968;0.5897726056949014,1.5315716612317207,5.152556646310899;0.5942875099320598,1.5394764423973981,5.148417796899282;0.5987304331438319,1.54745407199297,5.144341296025965;0.6025518703020457,1.5557350748199597,5.1402398803892355;0.6058518833129511,1.5641851410663505,5.13603199558099;0.6084930269102029,1.5728444894806437,5.131784638103856;0.6110559729423793,1.581668238658213,5.1278384046987595;0.614194186035717,1.590439970313701,5.1242040763777466;0.6177142118026583,1.5991896716804892,5.1208795997885534;0.6213692453198236,1.6079391270711965,5.117703476309464;0.6253951896342924,1.6165311769965234,5.114546191010749;0.6295685647617815,1.6250436351414823,5.111364839666497
3D gt;0.44009296022223304,1.6150972488674185,5.134660500210417;0.4414977850459993,1.6151009538392984,5.134342948165614;0.4427911391248835,1.6151053243934286,5.134048208245159;0.4440592107481993,1.6151066124021438,5.133753269019319;0.4452893451745492,1.6151039999335475,5.133458832283696;0.44681210333167687,1.6151157969939403,5.133118096195499;0.44834783321301613,1.6151269762614775,5.132754054196488;0.4499603563063741,1.6151266745578274,5.132363352478484;0.45158695530687637,1.6151242752626958,5.1319813130702885;0.4532245989656641,1.6151165167500539,5.131594882042599;0.45497669964852416,1.6151356877885625,5.131188838380329;0.4584549380985237,1.6151803668321236,5.1303873286614055;0.46166168407011315,1.615198764913886,5.129622662143594;0.4648072223437609,1.6151910295204295,5.128878405847493;0.4680518065909662,1.6151652094372633,5.128105782243628;0.4713663184713329,1.615150954387597,5.127315850015222;0.4747333745222825,1.6151466422447789,5.126517313660955;0.4782110305537839,1.6151471845186673,5.1256866285137885;0.481817344101223,1.6151331423245945,5.124829408662559;0.485475029872014,1.6151152796547794,5.123974780624435;0.48893338356920957,1.6150960694262264,5.123169544662949;0.49231861714921765,1.6150749918920755,5.122354266982106;0.4959015126877283,1.6150623246142142,5.121511059453502;0.49956746878990765,1.6150593673886633,5.120624733371848;0.5033192953753048,1.615059641595423,5.1197194102727455;0.5069709461595886,1.6150390428170653,5.118839362254509;0.5105716555443036,1.6150176946425578,5.117985455967266;0.5140139395019712,1.6150071009348133,5.117179420914171;0.5173942348999384,1.6149986848097584,5.116377625874513;0.5207358760043714,1.6149965644700994,5.115583760425184;0.5238950683435746,1.614966220562275,5.114825490677851;0.5267698656680316,1.6149508893165367,5.1141426944111945;0.5298816554165452,1.6149442795522113,5.113408820744803;0.5331199366326869,1.6149537654628419,5.1126294333046;0.5363684103361954,1.6149430249908268,5.111842790846289;0.5394401719471407,1.6149181611552046,5.111099140068484;0.5425211342354498,1.614877043865136,5.110369556757121;0.5456135888522898,1.6148225083661505,5.109667378326845;0.5486215744469999,1.6147699821968757,5.108991647522831;0.5515832606546979,1.6147064533120783,5.108342626371328;0.554782481131469,1.614562994420881,5.107701893927784;0.558101688802595,1.6143384456747385,5.107097352211293;0.5613506356639976,1.6140287416898285,5.106576148332223;0.5646491185137507,1.6135997901781072,5.106201259184166;0.5679354069613847,1.6130496697059045,5.105926359464431;0.5712825751445703,1.6122450330384386,5.105899230550731;0.5746191766163301,1.6113203191813636,5.105972929779594;0.5780324857361923,1.6101587598902234,5.106249616354881;0.5814172699380908,1.6088350888314333,5.106697989937822;0.58472035953138,1.6073803729446685,5.1072836535188575;0.587948461295585,1.6057621429262785,5.10801396520039;0.5911189424751779,1.6038630981896755,5.108964630087453;0.5939747488936024,1.6018292899047128,5.110075988461986;0.5965952554510896,1.5996460901745677,5.111329392599638;0.5988842033408803,1.597152024489183,5.112830410711864;0.6010657612614378,1.5944667135385369,5.114434211948215;0.602885564262345,1.5913848573131673,5.1162707376564756;0.6043435649420382,1.5880178361249393,5.118295031530618;0.6055886456980507,1.58450129252778,5.120393758627086;0.6064900712120462,1.580795704361955,5.122690442017551;0.6069705988979903,1.5769535674597386,5.125122690928759;0.6071479440610085,1.5730819884531595,5.127602898326852;0.6069794683964295,1.5691200301943444,5.130151776745474;0.6062054503852801,1.5649167285896612,5.132853973320954;0.6051389305069602,1.5606940632656479,5.135587685996964;0.6034887265876906,1.556296242572852,5.138330847666813;0.6016273598755606,1.5518730354083359,5.141070806751588;0.5995654108171632,1.5476211788019483,5.143662993100973;0.5971764882217496,1.5430704834616396,5.146382030732533;0.5946672871155144,1.538543478835969,5.1490394113811515;0.5920125675652858,1.5340252495940618,5.151687054766706;0.5891484292385846,1.5295063979921961,5.1543906253950125;0.5862760850917657,1.525079674579688,5.157037062168121;0.5833750437561576,1.520698461679312,5.159686883807887;0.5805506373636822,1.51657757834711,5.162216584267701;0.5777825573689839,1.512636092597916,5.164662442847822;0.5751399679466112,1.509011086684007,5.166978173171275;0.5726660355223706,1.505654101219403,5.1691477278421605;0.570214450633032,1.5023638888477575,5.171364495847351;0.5678801696145322,1.4992214924738956,5.173477057603688;0.5655428993067092,1.4961027199107513,5.175677461370207;0.5630192511180449,1.4927420467850725,5.17818402579268;0.5605324520246517,1.4894513991767837,5.180693444065793;0.5582073671239367,1.4863345946362738,5.183198989518295;0.5558515474330744,1.4831721790020282,5.185768068533677;0.5532141081793068,1.4796736356746514,5.188450024503223;0.5504881994033001,1.4760813123262844,5.191168183275933;0.5476834526287733,1.472351798966086,5.193957615818498;0.5448767980767425,1.4687650069738984,5.19655248520078;0.5418583068621936,1.4648906568719084,5.199160612930207;0.5388943280101528,1.461066534640521,5.201669003548707;0.5360684949096137,1.457383688074597,5.2039400331395615;0.5330090109356762,1.4532615710376986,5.206260568584916;0.5299354660327619,1.449081468435434,5.208550529790348;0.5268042996536346,1.4447747826660877,5.210821379294763;0.5236366607395151,1.4403947639239612,5.21309237818182;0.520303593607344,1.435685626915926,5.215378469687242;0.5167863431512958,1.430559556904629,5.217708357827904;0.5131732677256569,1.4251803587512857,5.220026114768531;0.5094634740253878,1.4195879001053124,5.22232082492219;0.5058592386866463,1.4140526882826223,5.224407585770422;0.5024335907140427,1.4085456172333664,5.226189036538615;0.4990851536812867,1.4030637967262038,5.2278914494881255;0.495780679996197,1.3974383207693606,5.229467520059212;0.4922723203354333,1.3913673546695144,5.231006959345214;0.4892016276184624,1.385839666874451,5.232258584078952;0.48623465302145696,1.3803652121639813,5.2334398374106055;0.4832026240331887,1.3746561828252124,5.2345873933882405;0.48032746396262277,1.3691445427618079,5.235674429825777;0.47741825656778014,1.3635577253082094,5.236799219210473;0.47453504981091743,1.3579779728996684,5.2379310887071515;0.47159175272382925,1.3523245190050475,5.239098089483363;0.4688280614931908,1.3470103231125328,5.240230835463169;0.46601429265490646,1.3415885971791648,5.241381889337619;0.46317716891949,1.3361622012437446,5.242546060342056;0.4602518441352618,1.3306627627942686,5.243738158220371;0.45751396272873734,1.3255220767591125,5.244850266552535;0.45487635335978666,1.320623109851363,5.245929225915988;0.4522159669300508,1.3156991737185144,5.246994656540233;0.4494014034045518,1.3105558873464371,5.248060839923881;0.44647082164019525,1.3053404013052496,5.249095759041915;0.44359562591688173,1.3003116818490115,5.250070907186473;0.4405188322800856,1.2949187519366925,5.25105304973083;0.43756769811190105,1.2898162516757583,5.251938087068366;0.43460568408853206,1.284929375439706,5.252600310827853;0.4315124208913047,1.2798948900346923,5.25315691643777;0.42847471371487045,1.2749968858527008,5.253662996286471;0.42545742314807056,1.2702387143197145,5.254061397710496;0.4223811667741402,1.265376326724622,5.254423200641158;0.41935351757749284,1.2606919420908187,5.2546718368756;0.4160482100537542,1.2557376999939687,5.254853426605992;0.4127792352755394,1.250878543989193,5.254987885153505;0.40924236513171675,1.2457277174729569,5.2550870763733535;0.40566768633825545,1.2406511662274424,5.255116165460214;0.40209346276909635,1.2356648342426009,5.255106680830554;0.3982137274318899,1.230438715985541,5.255097422345855;0.3941113442641039,1.2250383913615752,5.255124554538162;0.3898691029068987,1.2195990946617354,5.25511158942612;0.38536714469187355,1.214159909513575,5.255042404835041;0.38091432316345586,1.2090269422136113,5.254986211421222;0.3761894307785486,1.2037827957424188,5.254913269263048;0.3709369221862252,1.1982534528201854,5.2549285405119495;0.36514321927064985,1.1927718054415908,5.254874700213325;0.3591726740887885,1.1871271562068417,5.254838578342685;0.3529270628246331,1.1814163624012965,5.254941665248758;0.34674065211256583,1.1759372734882425,5.255120277026702;0.3402616882832093,1.1702578918186164,5.255277220268927;0.33318078594659206,1.164306715068027,5.255393678456368;0.3259450431462576,1.1583495330133384,5.255528833970517;0.31837052299002927,1.152280520963951,5.255692925182321;0.3106975361242802,1.1462847725682006,5.255900597916552;0.3025809552909354,1.1398917319619446,5.256086815969479;0.29433439105784404,1.133514624172414,5.256294294396801;0.2859367792140803,1.1270340423583984,5.256513251654495;0.277389082586977,1.1204924671466536,5.256707536020222;0.26928106985712896,1.1143519328190734,5.256862867609284;0.26081701984631245,1.107921723901873,5.256857616830859;0.2522747809167445,1.1014732177553799,5.256853803787005;0.243767790721013,1.0950113346167571,5.256784615454589;0.23539243655232994,1.08866949040791,5.2566437115584606;0.2272579800758136,1.0824979124125644,5.256486610034513;0.21949741180408636,1.0765257587997163,5.2561831902554745;0.2121585450539222,1.0706462293997316,5.2558568896795865;0.204736319714044,1.064706592130943,5.255484668003737;0.19765250420429298,1.0589758368723492,5.2550391484379055;0.19052800489177363,1.0531752966705865,5.254538388280475;0.1833416589138776,1.0472607022347535,5.254001064633476;0.176533792422368,1.0414488501238401,5.253445027419096;0.16996571257551749,1.0357904893773546,5.25288321607917;0.16369778744849933,1.0302054131637663,5.252274073166255;0.15750353790317062,1.0244730513081746,5.251634081823587;0.15180892189578896,1.0192079059217103,5.250998425906933;0.1465218382897462,1.0142842590061165,5.25031025946352;0.1412103738615499,1.009336708226853,5.24959585736066;0.13595399653417825,1.0043686410350914,5.2488606105274;0.1303918600900639,0.9990935277769551,5.248063479361449;0.12489608732906321,0.993766837622287,5.247377140852121;0.1195762315036277,0.9885199037134293,5.246684534936262;0.1145127303896571,0.9834523324684277,5.246015095857473;0.10937669011403824,0.9782596196281836,5.2453365514179655;0.10432829382292616,0.9730692733900081,5.244686580680531;0.09938543209380651,0.9679700803813145,5.244085198599911;0.0943424322717994,0.9626490886846237,5.243529456516695;0.08953229390940018,0.95753066501956,5.242996511267488;0.08498689130072058,0.9526598931938939,5.242503554129742;0.08056461105262033,0.9479217804677387,5.242041445782904;0.07631419162073078,0.9433821020408496,5.2416329183917085;0.0724364212010739,0.9392714652337972,5.24131126157772;0.06828370904287641,0.9348750287569485,5.240924862968852;0.06425287242260204,0.9306075000424355,5.240543770694168;0.06034894385634091,0.9265381489364353,5.240169025669436;0.05633758131145726,0.9223393205044536,5.239800272083847;0.05221592601058047,0.9179896953966489,5.239440820592394;0.04821146308529306,0.9137320295029137,5.239088955151258;0.04427295975748605,0.9094972132620726,5.238743876349996;0.04048367464224969,0.905336045282127,5.238410745338575;0.037132935852694095,0.9015772171471952,5.238051163148598;0.03371418087332119,0.8976600089665702,5.237673305189821;0.030266580276147155,0.8936180784462474,5.237308451285729;0.02680644935413578,0.8894604940470859,5.236974605170932;0.023179452282878064,0.8850565076523278,5.2366423600157335;0.019604022843333388,0.8806877254057215,5.236311518454693;0.016334957755264445,0.8766163087878708,5.235987639438472;0.012841772149035924,0.872127653471817,5.235651261278864;0.009182218578175676,0.8673243942937907,5.2353129889301995;0.0054338460614871695,0.8621720348335582,5.234978294795786;0.0015671287419704249,0.8564749169434318,5.234620842025125;-0.0023419665093781746,0.8506092309218187,5.2342449888251945;-0.006007397057301212,0.8448283388713408,5.233918475416285;-0.009709092955176666,0.8385341161468325,5.233609974454845;-0.013333959779354962,0.8318251541182841,5.233319985000339;-0.016885412373045507,0.8249279100993683,5.233003788005671;-0.02035915682575055,0.8177483750292536,5.232676290816809;-0.02368975105749433,0.8102692114925949,5.23234204278754;-0.026902014219461125,0.8023592115548942,5.23199627754392;-0.029954681951530598,0.7942663534717448,5.231709778023895;-0.03287292458628411,0.7861379303791116,5.231475077843525;-0.03548593306318809,0.7778358667813816,5.231264289901101;-0.03781806759527451,0.769304900716748,5.231019454403036;-0.03990684476582963,0.7608137584437987,5.230763485869006;-0.04163943812621416,0.7522904302382611,5.230524235110311;-0.04322965620184792,0.7433514496842786,5.230205586585773;-0.04462648431436551,0.7342163750236556,5.229856170180281;-0.04568087869212473,0.7250970092525143,5.229507550453998;-0.0464585762560015,0.7155248655059634,5.2291565675791905;-0.047005659983708314,0.7061551028821594,5.228810465220164;-0.047107617130646345,0.6968796145986522,5.228512137881398;-0.04704668833024404,0.687344878687661,5.228212775839856;-0.046831491967630104,0.6777962036809978,5.227936188195584;-0.046349681195422744,0.6685774146988547,5.227684790825704;-0.04572360787377555,0.6598260661582269,5.227430994236963;-0.04491416316907082,0.6504761753872301,5.227090568762558;-0.043997987405082886,0.6414815447993533,5.2267540920246285;-0.042949742421596014,0.632265811807305,5.226342811990771;-0.041833441434527295,0.6231789437243218,5.225907534768595;-0.040704686059048895,0.6141313906562399,5.2254383310735575;-0.03957882906981473,0.6048344206273908,5.224946336548709;-0.03853164203068209,0.5957574862192369,5.224470973912075;-0.03758926712831802,0.586618088592439,5.2240741702311135;-0.036682515964000184,0.5767610146674884,5.223751104433861;-0.03585255751736771,0.5672193584780721,5.223439229835419;-0.03509538944867941,0.557544811203635,5.223204584889157;-0.03436816966180971,0.547904193099434,5.223002528179325;-0.03367939235190669,0.5381071641233546,5.22279764496504;-0.03301463766069808,0.528621422344411,5.222605991566674;-0.03236211969866556,0.5189737213292771,5.222444402395619;-0.03177385744611187,0.5088640856545352,5.222314369399166;-0.031264959391052206,0.49894697359750967,5.222210704148873;-0.03081485789414694,0.48886060560102307,5.2221415476375785;-0.030392690516787873,0.4788788569410878,5.222066029221349;-0.029934506076327444,0.46865417217502936,5.2219838803251815;-0.029567065985245118,0.45920050710192806,5.222001744964419;-0.02915184813984753,0.44939820232052785,5.222015710418747;-0.02875448455965731,0.43997634743233416,5.222109518700098;-0.028297461671236708,0.430210170790994,5.222234383995012;-0.027845854706312782,0.42067378671634825,5.222383775400692;-0.02742427974692464,0.4113495514886619,5.222539987518942;-0.026995395336630777,0.40152397201470374,5.222686347289904;-0.026558975417233083,0.39212044145369673,5.222803153737763;-0.026146235479405644,0.3834379958824292,5.222861320484319;-0.02576752693907044,0.37436604600263057,5.2229374298287565;-0.02543799108725328,0.3655483648988623,5.2230395837874095;-0.025115979787866043,0.35667453255173726,5.223165003646761;-0.02482774433652325,0.34822166453592884,5.2233159941046905;-0.024621512623933646,0.3399699746758275,5.223468952850477;-0.024465033055057192,0.3314833970323822,5.22360944531232;-0.024329609071009263,0.32354349506536184,5.223723369976473;-0.024295544313961238,0.31495845376528225,5.2237654177084485;-0.024302640602433475,0.30641199499051247,5.223797648226721;-0.02437914399211929,0.29755097557383886,5.223843784225059;-0.02452878429833249,0.28869080517560064,5.2239016941849306;-0.024720928043303413,0.2798001396529068,5.2239662042143795;-0.024998065699487048,0.2709901600843351,5.224022764341367;-0.025324291230658807,0.26235032382378215,5.224072964008038;-0.025738457729125162,0.25437012501440104,5.224138350537543;-0.026170869926023764,0.2461880401859622,5.22420943842555;-0.026634419501885866,0.23760598320368476,5.224240614044597;-0.02713197685839862,0.22950656149655407,5.224260590807221;-0.027619018909493847,0.22133011602085725,5.224301362714824;-0.028131546007105584,0.21306005242026066,5.224350271981144;-0.02862042263132581,0.20444479792216824,5.224398089403231;-0.029096571847531928,0.1953770988142702,5.224425267332404;-0.029650945711418027,0.1859976601854584,5.224430075549515;-0.030269260395913444,0.17615488440891697,5.224390822546017;-0.03088974569464577,0.1660222809484019,5.224395534052652;-0.03149438996427864,0.15612208630488472,5.2244111341104;-0.032153028087503116,0.1460465795768083,5.224439144117593;-0.03273120455840636,0.13640972659362138,5.22454527746573;-0.03326893043588606,0.126467014311686,5.224756676561028;-0.033774434435297054,0.11648901984166105,5.225001365430256;-0.03428993058627879,0.10638285568673929,5.225304633874158;-0.03476812775036287,0.09563196291426226,5.225638133810822;-0.03521257849840017,0.08480597541300497,5.22603944221474;-0.035651579813844356,0.07331035315479043,5.226404820701779;-0.03612166703946492,0.06145495081353465,5.2267449971148245;-0.036579668690467027,0.0495980118193922,5.227016802815996;-0.037036735896528124,0.037348438100525565,5.2272642898728865;-0.037520232762810746,0.024804609694953444,5.22745651578621;-0.03800962497567284,0.011504114789899253,5.22761593237431;-0.03846842036162608,-0.0017789622525844512,5.22775368483391;-0.03892328737614422,-0.015114375987878206,5.227864551177392;-0.039346747827953124,-0.0280615059597605,5.22797205077967;-0.03969911265443767,-0.04040233655670693,5.228079034128133;-0.03997609774882975,-0.052192552689440876,5.228226581799207;-0.04022847767694461,-0.0637283736038843,5.228335322210775;-0.04046821505007659,-0.07507566552066945,5.228420042274972;-0.040678748242953824,-0.08591090035032944,5.228476264457025;-0.04087496265645563,-0.09641761883141022,5.228518496637514;-0.041067982131912865,-0.10640595436713396,5.22843321290665;-0.04124039372889953,-0.11603912809261907,5.228295733214836;-0.041369056992276894,-0.1253472828688706,5.228089472206387;-0.04150318748922743,-0.13409241084234244,5.227845095137873;-0.04162719042061349,-0.14325904932812117,5.227562212740881;-0.04176335566424759,-0.15249295781067834,5.227355424954341;-0.04187090269771553,-0.16134663779636804,5.227168879452543;-0.04198088610101734,-0.16992058087806014,5.227043383265388;-0.04205642707954497,-0.17750584790551444,5.226975631301926;-0.04209353156908024,-0.18453213370622254,5.226973240705638;-0.042125143753706344,-0.19060815348427668,5.226972576779021;-0.04215292278549375,-0.19642343384838662,5.226973480156894;-0.04216802228555171,-0.20134893105015944,5.226971878379054;-0.04218032903784126,-0.20583106903211598,5.226975575317292;-0.0421949110172204,-0.2106030713707737,5.226978872344338;-0.04220965688891665,-0.21647725399288195,5.226980706491415;-0.04221515385921185,-0.2220604560727903,5.226972204304307;-0.042214892838833604,-0.22743987401702692,5.226961823632732;-0.04220942589093948,-0.23266433510413526,5.2269558226117026;-0.042200276566680364,-0.23791879520754833,5.226949140396345;-0.04219526789174277,-0.24310347204377658,5.226939448367915;-0.04219458537553189,-0.24812950702531794,5.226931775459876;-0.042192024912874264,-0.25118172418362095,5.226941706349419;-0.04219977684823562,-0.25424014726020566,5.2269671323125415;-0.042217354593565765,-0.25657697288574266,5.2269890426850845;-0.04221302544753226,-0.25804620843667253,5.2269814856517955;-0.04220999822484906,-0.25951234457854927,5.226974898494442;-0.04220765086824574,-0.2610860021015596,5.226969712701574;-0.042206923938850185,-0.2628272631301845,5.22696498662491;-0.04220896724413132,-0.26478687051250144,5.226960048148853;-0.04221048179911695,-0.26695218319659464,5.226956778870531
