# Supplementary material for: AI co-pilot bronchoscope robot
Source: Nat Commun. 2024 Jan 4;15:241. doi: 10.1038/s41467-023-44385-7 (PMC10764930; doi:10.1038/s41467-023-44385-7)
Supplement: Supplementary file 9 — Source Data [file 41467_2023_44385_MOESM9_ESM.zip › Supplementary Fig. 6/Real/0-siliconmodel3 Centerline model_8.txt]

Path length,0.4126098771358578,1.271731888930335,2.3882058467890785,3.4327980631320294,4.493851944511749,5.052772295133518,6.11862786193465,7.06177826131302,8.255250113309623,8.960437540802662,9.721834851172753,11.468153461256644,12.393851844108775,13.31118797084022,14.186477814381634,15.120138768565534,16.08427863787771,17.08734936470956,18.138873935957577,19.22715649184152,20.362500823906945,21.520651833647314,21.520651833647314,22.69944137316804,23.936964478379412,25.234690465373905,26.570561221240176,26.570561221240176,27.900701529319782,29.22911896910457,30.48400275757841,30.48400275757841,31.71163388329674,32.897223441692056,34.085223080383706,35.234109075858626,36.3205733530021,37.39638264119367,38.40883223414821,39.40848694495449,40.40128734698251,41.36857747673931,42.3741713728286,43.36971093668621,44.38078611007732,45.369095307624235,46.307306221029734,47.215516606267386,48.07524575057945,48.90556336140053,49.7268433306709,50.53647796965476,52.21232318542997,53.01288724468748,53.884302930169085,54.76876106755443,55.657384262254915,56.54381352124139,58.28674153508895,59.146050816557874,59.94656225367033,60.79850635111338,61.62398656646345,63.35990239951601,64.2450666010106,65.15289968505219,66.01853143673354,66.96576388770839,67.95009096352373,68.88545451926646,69.84240719704195,70.82337523931473,71.76045117289462,72.73619825521368,73.68378953734559,74.70609008217417,75.70374181040155,76.71438603300084,77.7051032061645,78.71649281282328,79.68075520710791,80.6385249127379,81.62086972268932,82.59435360243644,83.55972041156521,85.51517912402666,86.43142764096253,87.35126214415071,88.28819852200354,89.19877563277564,90.11753967199687,91.05655489866061,91.95497305457411,92.89956153445712,93.77353541101664,94.65646765930133,96.4164984689871,97.34200401128528,98.2827119769889,99.21997372285027,100.09181125128033,100.96305965764378,101.81229549767161,103.44647933881103,104.26572502433898,105.04705948679958,105.81798074249835,107.35641703490042,108.0761860730157,109.41582532900611,110.07641742955667,111.43658408294657,112.68800737970301,113.88331890148578,114.5751053281691,115.96934354808685,116.6816925174897,118.12645524611509,118.87555039448559,119.6778342331962,121.37783866865699,122.28803234010202,123.26843266165646,124.25627332615356,125.27373161777655,127.34109210877516,128.37924459766515,129.435497273803,130.47129688412494,131.4979656614716,132.4593679120466,133.44597207254904,134.40845804932727,136.3794025173146,137.3569338364177,138.34117147991805,139.2644315359348,140.17263543405568,141.87961855311053,142.65072379296748,143.4406117806429,144.2320408374659,145.67854348979995,146.44224124577627,147.2085619655073,148.63694681549225,149.3459918306594,150.01418122353311,150.6962475363191,151.3564788173425,152.01389422837704,152.66706758842054,153.31391885241328
Error,4.588744821827428,4.297781570043859,4.007202506383901,3.732384427123011,3.4894659869266933,3.258312237576651,3.0403593582413473,2.8040768325866643,2.5781930665678274,2.3728303797905825,2.227601122592385,2.083573010254045,1.9247617755256352,1.796939272523329,1.656815369773606,1.516041540759262,1.4054751357504578,1.2984670060978512,1.1801470165785204,1.0648752268970818,0.9975798340587141,0.970656818985185,0.8229745599269898,0.6523739058248376,0.4908398192175245,0.47157152561690363,0.6877311995085743,0.44764893592540633,0.1890305603627984,0.3160236449226741,0.5474674058120947,0.47139216031791503,0.24268975116695413,0.05702445308713691,0.13849175915892314,0.29025808416556625,0.3816513166177097,0.46210288504784336,0.481387590833189,0.48921905397014315,0.48984936814431235,0.46203460875987434,0.4623459571656777,0.450454148527545,0.4518564910322106,0.4343373005991795,0.37753868600468504,0.30761356746548507,0.23855189619038852,0.2643549449058116,0.3850091501749611,0.5562434158052003,0.5196222596588094,0.49952309869247413,0.5389361449570276,0.59388518292101,0.6537370908514637,0.7265159778320209,0.6885008012094342,0.6385700047899545,0.607146926637027,0.6294301659465522,0.6919101444135122,0.6896624175195893,0.6258978180869559,0.5696740072640236,0.5137827814776417,0.49492499050293076,0.4945568183518284,0.4977252071421653,0.5100235220300844,0.5123456874808758,0.5416454803150155,0.5686625469657396,0.609560007725558,0.6144856306934798,0.6398103999160177,0.6532873133887134,0.6709508658915431,0.6757833008369625,0.6964329226001235,0.7212304865513814,0.7394052095532937,0.7650585220260022,0.7971840827839582,0.8192277555427627,0.7663837727822712,0.6954931148846709,0.6421600186402554,0.5866902608604181,0.5539142696715974,0.5333559615627208,0.5166315297913994,0.49755038956402686,0.5307465238661115,0.5701383047536743,0.5916225590366915,0.5444885794625146,0.5479251996820079,0.5500127600813965,0.6242263223841104,0.6945515004034217,0.8618116861707212,1.0455174078192253,1.130636846924416,1.2514578543234038,1.413224195432784,1.532016795024838,1.643325706021341,1.768224465719947,1.8844279047213899,1.9393534280041855,1.995696991594066,2.0321988338046446,2.0864099273035444,2.2359798278145773,2.2942399968826725,2.4589462524830825,2.593846558048067,2.7452601468168227,2.8260494298137298,2.8605607931536934,2.8637341347273084,2.907195547027591,2.9492419075376604,2.953941054322281,2.976753276125743,3.025826220236295,3.058034255227521,3.0746014346999613,3.0412986327048386,2.986639731944944,2.9271578540938608,2.853645583698174,2.7429184732963923,2.641419610528345,2.5595761791354725,2.413489092873671,2.2255465228070164,2.002493406591464,1.822983751404437,1.6736493636761858,1.4816636457088563,1.3487358207926041,1.2805440507037493,1.2117091210488782,1.53065337712705,2.0017932618496417,2.5177917961428755,3.087087598463565,3.7497721857855293,4.466836717279575,5.220782932664815
3D pred;-0.0791212317239552,-0.2627478352660674,5.199707289483353;-0.07684462032582233,-0.25318741598326944,5.201555375974564;-0.07458184490281991,-0.2436131740208959,5.203348066196265;-0.07248040960139562,-0.23400698183593682,5.20516604347323;-0.070532887476935,-0.22432152576943507,5.206714945780866;-0.06871840165772834,-0.21458894806012285,5.208123694283651;-0.06697469953472414,-0.2048258157036207,5.2094046117266;-0.06499897593150836,-0.19511717257361544,5.210760622352627;-0.06307729430776995,-0.185385848106486,5.212028874635272;-0.06122827524060845,-0.17561713816209212,5.213102855320188;-0.0595901828050032,-0.1657918909643346,5.213986693922745;-0.05805509114819558,-0.15595368402834717,5.214910370213384;-0.05651407260124098,-0.1461108216709497,5.215772531712913;-0.055139446731135085,-0.13622554972964623,5.216398472895225;-0.0536531414059023,-0.12635825713744678,5.217052256789269;-0.05212981498819717,-0.11650183701607181,5.217780582963504;-0.050781835806028366,-0.10660639425188453,5.218293578699484;-0.049533011523871774,-0.09670088380091339,5.218860412553446;-0.04829144847864972,-0.08680140166704224,5.219537741635875;-0.046966391897574365,-0.07691716208479901,5.220276682051447;-0.04590704556144455,-0.06699869358170099,5.220985037818827;-0.04485281578766051,-0.05708161024228052,5.2217199239481396;-0.043758989986728336,-0.04717531511005796,5.2225377637066;-0.04295586313359582,-0.03722586197824414,5.223140565195996;-0.04183889620903311,-0.02730684518481903,5.223745123498547;-0.0406164523652896,-0.017405131019265038,5.2244245994970635;-0.039717250500317255,-0.0074597343584206326,5.2249542420789;-0.038926911174712774,0.0024983285730465227,5.225415052672684;-0.03824085833976731,0.012467933366864055,5.225784256901742;-0.03758136900491479,0.02244335636866207,5.226020920697906;-0.03705305885320113,0.032427420154415854,5.226219310983948;-0.03663254674267474,0.042417746183444016,5.226347978767885;-0.03627956652000342,0.05241126827515553,5.226418129782681;-0.03600456887209431,0.062407426310998174,5.226452782576262;-0.03576688360216636,0.07240459599865948,5.226462978093179;-0.03546638793988231,0.08240008005026275,5.226462013161506;-0.035050869840386446,0.0923914370716515,5.226450629834348;-0.03457593627091202,0.10238013863379611,5.226433920346142;-0.03407178839382316,0.11236740856291712,5.226417358918001;-0.03349401967293471,0.12235068483056825,5.2264368080546495;-0.03282868670804951,0.1323285255137332,5.226431578598102;-0.03217699883376626,0.14230709840909292,5.226373390227231;-0.031601818849047565,0.15228958607872076,5.226235158859924;-0.031080787618926645,0.16227345680636177,5.226009655531807;-0.030588747652073547,0.17225702494140546,5.225715948255834;-0.030267197949332754,0.18224762937750705,5.225425381929473;-0.03013061093950063,0.1922432677211037,5.225163545925904;-0.030116643024259933,0.20224091109854944,5.224946908452786;-0.030124848343949948,0.21223984845419844,5.224801359730581;-0.030166624758709643,0.22223901053678075,5.224678834723263;-0.030173396563789482,0.23223875182024423,5.224607221830206;-0.030212290074077563,0.24223866759245707,5.224594112920783;-0.030250856188268282,0.2522385777477031,5.224576519119474;-0.03025802653827345,0.26223847309425447,5.224531334563477;-0.03030362539356239,0.27223817135034634,5.224468441547092;-0.030316408415864374,0.2822376391734221,5.224366070410469;-0.030298264473809434,0.29223644267506227,5.224212449666573;-0.030314618546810293,0.30223481960915216,5.224033030525576;-0.03038670187504095,0.3122335494548189,5.223890884589425;-0.030464471478495594,0.32223249587664676,5.223768318924598;-0.030551218714613547,0.3322316441316404,5.223670804352954;-0.030712107432619498,0.34223024183929945,5.2236243425319175;-0.030866935638522504,0.35222900260851286,5.223595859085932;-0.031091944961618528,0.36222645668852893,5.2236126734396295;-0.031355970975816334,0.3722229698637845,5.223616494534855;-0.03151452325005257,0.3822214850176782,5.223548997174222;-0.0316514035795715,0.3922205421963476,5.223538074121021;-0.03189038605340073,0.4022174560156552,5.223605908231467;-0.03223555615472297,0.41220977192807295,5.22379159696994;-0.03254192612988569,0.42220437563064417,5.2239100632810525;-0.032921504519814265,0.4321960446441677,5.224059965149261;-0.03325714805246269,0.44219000040675027,5.2241504727983;-0.03362966939914239,0.4521821173137396,5.224287686366602;-0.03418853373780421,0.4621658016529729,5.224404808804757;-0.034685826348894284,0.4721520259556644,5.224572213211175;-0.03526537435185599,0.4821330192125934,5.224781731032379;-0.03596112589216487,0.4921077203738172,5.2249275615450905;-0.036542128243910135,0.5020876167628572,5.225180749876762;-0.037183088887936706,0.5120651607330603,5.225375135512735;-0.037844820588221,0.5220408291643441,5.22559456774812;-0.0386063713452191,0.5320108677860451,5.225730104924964;-0.03942675233459225,0.5419767881580805,5.225816164035612;-0.04024184545289317,0.5519411578967351,5.226032864104559;-0.04110994191822323,0.5618992129438377,5.226321911169508;-0.041984511639901544,0.5718529911587413,5.226718681947709;-0.042955312966598616,0.5818020458372989,5.226990446160135;-0.04394596808501273,0.5917459988959382,5.22735976987172;-0.04482320910402855,0.601704743168494,5.227591848971149;-0.045782612938498335,0.6116529633342399,5.227927199260029;-0.04678005370433807,0.6215962760368314,5.228295498618055;-0.04790154776691697,0.6315297066549164,5.228558571275874;-0.048983492859089386,0.6414693440634256,5.228740238567613;-0.050002438790286596,0.6514172855754321,5.228725786474572;-0.05081994931356513,0.6613837394267242,5.228687391495825;-0.05179057824995384,0.6713338282457045,5.228455848924691;-0.05256553050388202,0.6813008177208332,5.228213836927456;-0.05375709491071721,0.6912095084398278,5.227582946683694;-0.05494256897088851,0.7011198077730058,5.2269660039153;-0.05657225473253025,0.7109473550214612,5.226092253723496;-0.05812153784731169,0.7208008681132554,5.225379511427785;-0.060455288843815506,0.7304921139200128,5.224583671620207;-0.06268051899222608,0.7402273262900467,5.2240602302223955;-0.0657787122913929,0.74972467486014,5.223611266505437;-0.06898977046067743,0.7591806670547929,5.223088469175552;-0.07241350991832061,0.7685490868722565,5.22237382363409;-0.07595708960305805,0.7778523240888686,5.221428931942223;-0.07964687001010502,0.7870742024226887,5.220270277315515;-0.0835022171729166,0.7962000789315316,5.218908412344399;-0.08761509562287866,0.8051884560836138,5.21739404547083;-0.092083314169255,0.8139815412978662,5.215745811435047;-0.09681098572612276,0.8226287439042409,5.214050226363549;-0.10176187356938049,0.8311818179796245,5.2125226029071685;-0.10693585544144857,0.8396186116295197,5.211090672567871;-0.11250263201107462,0.8477999225641467,5.209649440450961;-0.11858454625551867,0.8556154915379538,5.2082612038937075;-0.12548816538697358,0.8627650073088045,5.207154647464885;-0.1318912487380638,0.87036642060199,5.206050546226242;-0.13894511788519937,0.877390121267285,5.205096314064018;-0.14619681913237148,0.8842369128224473,5.2043653732853485;-0.15366125637016628,0.8908447655609779,5.203578951700627;-0.16118251283290724,0.8973757648994016,5.202697618129732;-0.1687643199729218,0.9038200749092443,5.201704104673021;-0.1764501406812705,0.9101406939161493,5.200715198505242;-0.1845161257107992,0.9159681275102387,5.199724792926756;-0.1929324470871472,0.9212782243544737,5.1987407167128;-0.2015815794833513,0.9261786253988498,5.197655093206602;-0.2104637734159037,0.930631500561109,5.19652437054659;-0.2195872061057913,0.9345582288710593,5.195365154978663;-0.22885833252743054,0.9381059858944513,5.194157001438356;-0.23821101710124007,0.941401885298186,5.192866909045042;-0.24761707004981304,0.9445641864934606,5.191631587597399;-0.25707624596265355,0.9476176418671165,5.190535959315987;-0.2666411343615554,0.9502253706024172,5.189227272661498;-0.2762634298652233,0.9523518383442285,5.187527400847763;-0.2859620506655293,0.9542716068252947,5.18602698638803;-0.2957723999032139,0.9557721838581298,5.184800073023856;-0.3056605251988815,0.9564705978604997,5.18348204570302;-0.3154274693706692,0.9573172612060767,5.181509746860441;-0.3251052683731207,0.9577911318034511,5.179036762201149;-0.33487220653818617,0.9581818314347897,5.176926247411374;-0.34419672904939047,0.9585506911257119,5.17333219364627;-0.35383671437712255,0.9590548879583599,5.170721356915439;-0.3637110115987836,0.9596806416020928,5.169269913924602;-0.3735698038399917,0.9598620690123003,5.167605191833825;-0.3835083237144864,0.9597500899708871,5.166503700391027;-0.39347561401582865,0.9599664874919895,5.167282350608795;-0.40271597154704347,0.9567735998535588,5.169385030143027;-0.41163591976686165,0.9531193321361676,5.172046017028638;-0.4198295718533067,0.9516030330479271,5.177574570416397;-0.42796963105751196,0.9508701844286838,5.183336720106687;-0.43574838544943184,0.9501421823678743,5.189578594273125;-0.4433921202153069,0.9492843543563891,5.1959690128769145;-0.45092128894796474,0.9482835086566206,5.202473620942004
3D gt;-0.8431332557008977,0.8982852036593252,5.13498207909768;-0.8413495790764475,0.8987310937276106,5.134954296665708;-0.8396522941812435,0.8991642268666049,5.1349189500251;-0.8378740025158673,0.8996506578700262,5.134839001291354;-0.8360206610696357,0.9001516088041147,5.134797181196379;-0.8343769528216088,0.9005864856742278,5.134759536604852;-0.8325347465883222,0.9010496957009297,5.134732144408058;-0.8305564221833881,0.9015380265872667,5.134665586361328;-0.8287077537373028,0.9020073413662973,5.134602648389269;-0.8269422356067492,0.9024467664949338,5.134549723643675;-0.8249596473961546,0.9029339583012093,5.134496710842533;-0.8213968359963936,0.9038893278824653,5.134384536975726;-0.8177806219535961,0.9048188484325743,5.1342753406641775;-0.8141007748787864,0.9057052435088575,5.134157146264796;-0.8105656499494586,0.9065690210041246,5.134042348791423;-0.8067838601229484,0.907494643214711,5.133928995001943;-0.8030917865686249,0.9083912500615707,5.133806893979457;-0.7993725766901383,0.9092996374966807,5.1337115101396;-0.7956556084616142,0.9102081802635865,5.133608723822811;-0.791878943232486,0.9111543214630663,5.133509787773668;-0.7884228071380079,0.9120164105197841,5.1333945871302955;-0.7849308421620151,0.9128827816745693,5.133281829380571;-0.7813672131990133,0.9137618198863251,5.133162025028363;-0.7779732172380414,0.9145739238672089,5.133073194426822;-0.7746105582923221,0.9153578552379942,5.132965218366657;-0.7711748354460065,0.9161662982204504,5.132852411424068;-0.7677634728147273,0.9170065576386033,5.132757679741843;-0.7645856548108554,0.9177954255890428,5.132699903702317;-0.7613823842232688,0.9185827371296131,5.1326468202724795;-0.7581581236989875,0.9193878514206203,5.132593719691561;-0.7552481398197644,0.9201251835605554,5.132536360954822;-0.7523421521638569,0.9208273827268367,5.132481080143913;-0.7494536705820185,0.9215398489299576,5.132445917524372;-0.7465521551968758,0.9222801607901591,5.1324401444870125;-0.7434084163464998,0.9230943936933551,5.132427436495664;-0.7402236833806624,0.9239147515681753,5.132400890278397;-0.7370645469933226,0.9247252787673684,5.132373647584413;-0.7339935254816423,0.9255268219931085,5.1323409826814075;-0.7308735583121317,0.9263447196291204,5.132301157226896;-0.7280516846640068,0.92707507494207,5.132276670894287;-0.7250663313079299,0.9278785186901425,5.132275348256763;-0.7218677896332323,0.9287515830993651,5.132273408039827;-0.7185980088217216,0.9296562586332623,5.132262755328729;-0.7153799794916521,0.9305504592092413,5.132253518823991;-0.712064559454667,0.9315288575824937,5.132225953652564;-0.7085250199836597,0.9326039070932488,5.132208683775181;-0.705236536648399,0.9335993683396724,5.132167434792768;-0.7017960143507572,0.9346639359725148,5.1321574330948945;-0.6982940056650262,0.9357631102177134,5.132144141391286;-0.6947555599547269,0.93688240123548,5.132120719504774;-0.6911223551432292,0.9380568863316588,5.132096260316748;-0.6875771564684416,0.9392364071226957,5.132079743865498;-0.6838824040195398,0.9405306841666239,5.13207225978249;-0.6801798629493045,0.941866042716043,5.132057087091813;-0.676571130759256,0.9432146026477481,5.132029723522119;-0.6730331030126204,0.9446183879651523,5.132018638058712;-0.669482923380534,0.9460610239530863,5.13201914580663;-0.6658255269703113,0.9476260013379548,5.132021024320837;-0.6622170040398314,0.9492374330487167,5.132041115048058;-0.658132072455423,0.9510415966502407,5.132068406894751;-0.6541195075854922,0.9528249161435847,5.132082095433955;-0.6502493929745861,0.954581514365213,5.132114515316278;-0.6464624873579596,0.9563192060102498,5.1321806400884675;-0.6425142224629722,0.9581155431513203,5.132276886791097;-0.638496545818396,0.9598650484185471,5.132423541601081;-0.634501954798113,0.9615362364785716,5.132612014906031;-0.6303166359014679,0.9632297189277516,5.132843145464179;-0.6262495372638369,0.9648598161931623,5.133059876965641;-0.6221674270027562,0.9664275262933029,5.133286002967234;-0.6180380505812796,0.9679558130766216,5.133540562019014;-0.6137399575885973,0.9694455065141643,5.133827854392404;-0.6092268209089313,0.9709361785085576,5.134158865620798;-0.6048506458684018,0.9722837306507846,5.134499228318531;-0.6005598775629412,0.9735315039383735,5.134864404760327;-0.5964364640620718,0.9746842221979509,5.135255094277231;-0.5922657390527558,0.9756704090453031,5.135695408463059;-0.5880056757475199,0.9766066989831759,5.136166653124491;-0.5837235896394963,0.9774033738654957,5.13669172663103;-0.5792957009633383,0.9780480179636102,5.137214447985197;-0.5749974989305463,0.9784633967215557,5.137773165758033;-0.5704669213345176,0.978783769948859,5.138393221385019;-0.5660014996244196,0.9790430586697763,5.139002433699892;-0.5612598536641974,0.9791493813631827,5.139643286730114;-0.5563071755258661,0.9791400670101769,5.140295779664894;-0.5514599375942298,0.979037090569212,5.1409423618015495;-0.5464583016445763,0.9788892126919932,5.141577997490399;-0.5415039007956522,0.9786902337994492,5.142167201057234;-0.5361500918538947,0.9784281867311713,5.142736271255894;-0.5308500086332623,0.9781631286754943,5.143309603282861;-0.5253725641484847,0.9778738396494011,5.1439079727674795;-0.5200998444540458,0.9775419018126371,5.1445023358729856;-0.514898552817629,0.9771671834979141,5.145111336815148;-0.5097005862855074,0.9767667189480967,5.145738371921004;-0.5045898584265457,0.9763648828071461,5.1463386550250805;-0.49905927838108,0.9759157998871386,5.14705469427778;-0.4930516949168422,0.9753199720282302,5.147950696963595;-0.48701922133596326,0.9746611085590562,5.1488187470954765;-0.4811815215796755,0.973982428179289,5.149634110750232;-0.47481678587930237,0.9732208663003487,5.1505537785496625;-0.46830168529978966,0.9723167230706465,5.151471279766686;-0.4619571566129984,0.9714348309968649,5.152386826070151;-0.4554230269515722,0.9706995400010493,5.153416275784007;-0.44909449692441694,0.9701736116643538,5.154495361512168;-0.44273053546035496,0.9698799876029032,5.1556531008954645;-0.43637838294715214,0.9696947638929936,5.156860373192504;-0.42996554981030916,0.9696817240397136,5.158100915391822;-0.4235139644422029,0.969797279652378,5.159359166322675;-0.4170573865455494,0.9700893139755516,5.160707443839625;-0.4103860371171383,0.9704370748017965,5.162083526945951;-0.40385487129479125,0.9708317328469797,5.163438452959897;-0.3969323646143863,0.9713307765358374,5.164889087307243;-0.3900494159564637,0.9718743434571385,5.166313264661086;-0.382972224804393,0.9724901616682088,5.167679488503305;-0.37546800281457726,0.973131981337698,5.169093512685675;-0.3679769257729513,0.973824166053638,5.1704080739523235;-0.3610267136155513,0.9746965085615191,5.17148100408253;-0.3537944478085166,0.9756907923380533,5.172553055105711;-0.34601534398062184,0.9766873796161851,5.1736152945468294;-0.33824749124426584,0.9777762714988306,5.174546466733697;-0.3306955105296352,0.979034900277121,5.175465036261708;-0.3224689104381361,0.9801433174534848,5.1762534431323655;-0.313800283301504,0.9809546278702588,5.1769140833804475;-0.3047449127398039,0.9813391205369382,5.177493618914954;-0.29552654711405435,0.9812960302118672,5.178004296423258;-0.28571675892210846,0.980633098883378,5.178452572645219;-0.27601185902043396,0.9795547712493361,5.178909601522745;-0.2662039432659484,0.9780601130970739,5.179451839507253;-0.25663627138639755,0.9761480429666085,5.180021671940988;-0.24726709596065058,0.9740272207561291,5.180620496241252;-0.23777404468101376,0.9714414716486346,5.181351697928445;-0.22863467086156217,0.9685385693734151,5.18204048912316;-0.21910091529143486,0.964847970969217,5.182984875689055;-0.20962786138099537,0.9607995626349197,5.18406177997589;-0.20019458448677735,0.9562026152359813,5.185265247147543;-0.19105954662289543,0.9514295014498529,5.186508037165591;-0.18211120123946883,0.9465531862894696,5.1877895849261355;-0.1733348380256118,0.9411542108502307,5.18921802471897;-0.16498691285116635,0.9355401860555015,5.190740196984274;-0.15722284956814955,0.9296544251692922,5.1923711653993845;-0.14964322683769365,0.9236556564331053,5.1940090213039465;-0.14291036295807152,0.9177770947774251,5.19572841328738;-0.13683408755084925,0.9119328364857455,5.197489276407476;-0.13118020041950965,0.9060137596531919,5.19931877929286;-0.12598823266949571,0.9001744579783656,5.201138659129226;-0.12143909475594239,0.8945353046350311,5.2030411963680345;-0.11716680643349367,0.888975361874229,5.204916702909637;-0.1130226039961765,0.8833979923850613,5.206761952437017;-0.10899023769947522,0.8777953661199203,5.208521130200436;-0.1049623364440182,0.8720841091490626,5.210240267087702;-0.10125238767841409,0.8666743772138629,5.211811973548353;-0.09754507533458244,0.8610448348731327,5.213367908712018;-0.09436806665972661,0.8560417047467148,5.214659664505406;-0.09134619230722127,0.8511320774948388,5.215853356197424;-0.08848100629940368,0.8460168790716873,5.216891011131018;-0.08548402558376915,0.8402647805732594,5.2178742967839815;-0.0824425912756669,0.8340777652539707,5.218850927660758;-0.07968176152580665,0.8280986174600168,5.219687336827997;-0.07707745912786117,0.8220740522150409,5.220435945510864;-0.0746879155962091,0.8160958238835923,5.2211112768541295;-0.07241612736384077,0.8095951656140781,5.221823967883461;-0.0701681602084846,0.8027979184870135,5.222566141707436;-0.06799464586743138,0.7954759117260315,5.2232948220336635;-0.06603879187567194,0.7880456722192598,5.223957650171245;-0.06416524879555953,0.7805950721071478,5.224598237827368;-0.06239771883194907,0.7730038583320484,5.225143825099343;-0.0606791453905273,0.7650066251386677,5.225598924981503;-0.0591229682219656,0.7570841003685664,5.2259778860426795;-0.05763605261434589,0.7489676855923836,5.226330825086225;-0.0562149524588334,0.7405984903837504,5.226569984251993;-0.05480723590516209,0.7320028271859151,5.2267707001033585;-0.0535072891477953,0.7233827926836515,5.226894033820169;-0.05218418574500502,0.7141044942889296,5.226986415146945;-0.05091571705048544,0.7047835836042436,5.227055399586861;-0.04981487497530486,0.6955943360646566,5.227099300203827;-0.04887330168883006,0.6867098073390492,5.227121364707278;-0.04798238909328193,0.6780897266053317,5.227123205315439;-0.04707152381361577,0.6693075164393375,5.227116530833328;-0.04616847485282965,0.6606145783073024,5.2270974809546225;-0.045154865986840764,0.6512243981210809,5.2269496541307685;-0.044120140065226646,0.6423030734480474,5.226715503254271;-0.043033324821371774,0.6329831232706706,5.2263517438453535;-0.04191937040069647,0.6238731628150271,5.2259269356275855;-0.04079027942858244,0.6148498081675748,5.22545864944458;-0.039663567485307395,0.6055613022653681,5.2249696137445;-0.03860771994507104,0.5964363737675182,5.2244895958214475;-0.037655830976419294,0.5873324677517541,5.224084704322146;-0.03673564052498132,0.5774049482713666,5.223761522868642;-0.03590448481952936,0.5678669379652593,5.223448376153644;-0.035149863876794515,0.5582456690871926,5.223213770046568;-0.03441510810182806,0.5485408112174587,5.223006516356217;-0.03372850114504497,0.5387435506854141,5.222800629207545;-0.03305624902959456,0.5291914212076289,5.222607806918496;-0.03240213064561811,0.519572476698223,5.222439782611111;-0.03180384242785605,0.5094771014564916,5.22231194058803;-0.03129314050047022,0.49958368269937087,5.222204699934575;-0.030835543350169543,0.48948784836216974,5.222134640308849;-0.030415375427195905,0.47952046716924307,5.222059353159184;-0.029959783457036603,0.46930794587386293,5.221977590430411;-0.029593603140847725,0.45983912551612194,5.221994227921336;-0.029183109895806563,0.4500903050339013,5.222009438661944;-0.028793879977862036,0.44072810093394504,5.222103060193648;-0.02833505617986646,0.43092989293148654,5.222223187871565;-0.027881988793506958,0.4213722559945626,5.22237201285446;-0.027457546386802405,0.41202955677634784,5.222527955480208;-0.027029453400143406,0.4021967038505956,5.222675328997562;-0.026593622620063918,0.3927351754406042,5.222795592441894;-0.02617787479141302,0.3840890339198866,5.222852368304604;-0.025798647714497754,0.3750189458278188,5.222928392473856;-0.025467089347672046,0.3661740882405064,5.223029038737112;-0.025145665704576593,0.35732004988486316,5.223153443259522;-0.024848356002255486,0.3488281764348348,5.223304233825416;-0.024640993475914,0.3405773981529371,5.223457260356033;-0.02448255396767666,0.3320606512404325,5.223601459757487;-0.024345348887694504,0.3240575301320928,5.22371584238755;-0.02430835553888689,0.3154646298157541,5.223759885178951;-0.024314344231705913,0.3069060761234216,5.223792286431162;-0.024388980030176928,0.2980358457331071,5.22383816348628;-0.02453190950385311,0.28917288562707727,5.223894665196067;-0.024721184266659254,0.28028890134242535,5.223958825231853;-0.024991632522198194,0.2714486414892632,5.224016123995865;-0.025309955600270058,0.2627404409207796,5.2240655503791675;-0.025721402614995052,0.25474563981775655,5.2241299551512075;-0.02615301818596689,0.24656464758086621,5.224201801099276;-0.026614689557594162,0.23801139979446143,5.224236130727802;-0.02711238026618958,0.22993038423939754,5.224253918972352;-0.02760054687909913,0.22173221235275267,5.224295750390439;-0.028117275593991863,0.2134452833811442,5.224346080686336;-0.02860452145860906,0.20486194099627042,5.224393463482775;-0.029076222281706966,0.19579214548646356,5.224423764128436;-0.029629134398175966,0.18642634347614484,5.224427327594425;-0.03024991980728351,0.17656284447887485,5.224388340387849;-0.03086826306016822,0.1664710184958943,5.224389099094326;-0.031470074776599286,0.1565338441263165,5.224406143951418;-0.03212702655206647,0.14649942030572055,5.224431860455296;-0.03270889610616785,0.13684461889894384,5.224537960079261;-0.03324635705822392,0.1269332754601512,5.2247420943243466;-0.03375089686795285,0.11695245747346628,5.224986360533196;-0.034267995175980684,0.10684560337139848,5.2252855717073405;-0.03474768523333366,0.09610330403007959,5.225616426307276;-0.03519384311374865,0.08525517366507597,5.226015767365171;-0.03563168998893938,0.07378048513092492,5.22638143964734;-0.03610115865573548,0.06191468547383942,5.2267230707670524;-0.036560097800221354,0.050070809267592,5.226995525112487;-0.037017148794625934,0.037805496741491446,5.2272425698631695;-0.037500746695618876,0.025267485883256856,5.2274368610014;-0.03798962212236304,0.011993272078978396,5.227596667534009;-0.0384469235863602,-0.001299542092126711,5.227735558503135;-0.03890457680099889,-0.014649938579714087,5.227847517411751;-0.03933194445768992,-0.02761972722473896,5.2279534094392215;-0.039685363537386845,-0.039989429408311836,5.2280625260604054;-0.03996223459076463,-0.05177315113303953,5.2282099118885235;-0.0402172052207746,-0.06335130653768255,5.228322533112241;-0.04045692125245144,-0.07470189852432199,5.228407815069902;-0.04067010283093703,-0.08558248323526299,5.228465452789843;-0.040865106576367424,-0.096095828775042,5.228509401558993;-0.0410598947993496,-0.10612434583410886,5.228431997121844;-0.04123317678685774,-0.11576321569743912,5.228295140005413;-0.04136403255128024,-0.12509671169623998,5.228092638286791;-0.041498356199682805,-0.13384523504658752,5.227850713987518;-0.04162249838511149,-0.1430133781734266,5.22756734626837;-0.041759870383613985,-0.1522670277804659,5.227360349926196;-0.04186762416655557,-0.16112483811462133,5.227172632421526;-0.04197787687402022,-0.16972593403699104,5.227046198547096;-0.04205526435668008,-0.17733918970844204,5.226975944134226;-0.04209228553604662,-0.1843909664455213,5.226973692003885;-0.04212438519293802,-0.19049241675995948,5.226972657257215;-0.04215253300750464,-0.19632553242967843,5.226973722009491;-0.04216784746270431,-0.2012775987876089,5.226972018954628;-0.04218014739689074,-0.20575699408681766,5.226975655913771;-0.042194575930478276,-0.2105346835353918,5.22697903554816;-0.04220944352317275,-0.21641550764451947,5.2269810186553425;-0.04221523778062118,-0.22200470209289014,5.2269727919427975;-0.0422151521900244,-0.22738861047175893,5.226962281207035;-0.042209658559999974,-0.23261522430286075,5.226956270492286;-0.04220045606211613,-0.23787360765557541,5.226949682915004;-0.04219534912443998,-0.24306112265670513,5.226939957243937;-0.04219465745541088,-0.2480877741730004,5.2269322325656296;-0.04219220434419557,-0.2511470466994183,5.22694152520304;-0.04219966977474518,-0.2542257281186288,5.226966829132616;-0.04221741968436384,-0.25656376713692713,5.2269891563667485;-0.042213074733290765,-0.2580354129933475,5.226981579956255;-0.04221002322302925,-0.2595017699169137,5.226974979815567;-0.04220766199919813,-0.2610754030461897,5.226969785384367;-0.0422069061822415,-0.2628167133768882,5.226965054057709;-0.04220893464032669,-0.26477635680304634,5.226960095913089;-0.04221049283375961,-0.26694280177820623,5.2269568129239845
