# Supplementary material for: AI co-pilot bronchoscope robot
Source: Nat Commun. 2024 Jan 4;15:241. doi: 10.1038/s41467-023-44385-7 (PMC10764930; doi:10.1038/s41467-023-44385-7)
Supplement: Supplementary file 9 — Source Data [file 41467_2023_44385_MOESM9_ESM.zip › Supplementary Fig. 6/Real/1-siliconmodel3 Centerline model.txt]

Path length,0.40985134560693237,1.394283220040577,2.5457462307053365,3.0796272678809045,4.15459979914659,5.299128843969521,6.3488403801862585,7.436093885712312,8.065338407448419,9.567124146408526,10.440629997801091,11.33444303729342,12.303079309250077,13.23993449498155,14.19551887216906,15.189362689897218,16.172841495336755,17.234139047487755,18.299928333658556,19.44749702947225,20.591545366631532,20.591545366631532,21.804764636287768,23.026301387242164,24.320920401924067,25.67867037775558,25.67867037775558,27.0782914210411,28.439517552283395,29.77833559521197,29.77833559521197,31.048164734309857,32.314355997916316,33.523416137353415,34.72243108855502,34.72243108855502,35.86178144088844,36.987912547721145,38.06719758912367,39.0871121377194,40.1334200252004,41.141373986947016,42.19268900644746,43.222009959794875,44.27667130035438,45.27115134676865,46.25433004093939,47.20102535375737,48.100856182022504,48.95792322700076,49.79594084610078,51.55327445205947,52.37852262415132,53.23502743772701,54.11966482445369,55.044014727349285,55.94242992920998,56.85743469612293,57.76102597026574,59.52022691262372,60.4282904473432,61.28939399327169,62.17197872572944,63.0713882094441,63.997089628051576,64.92383417411463,65.84718311381327,66.83799707718272,67.83137967528202,68.8049509728022,69.78234770095017,70.81103114806638,71.81951438873217,72.81975914204828,73.829055090656,74.87606432162013,75.90208346673076,76.93799598600543,77.96338879941456,79.02247934337728,79.99179175888594,81.01361448189685,82.021779475416,83.03028625598812,84.03445504874465,85.03690944613196,86.04029790877046,86.98562694123602,87.94817352605489,88.88926369621792,89.84852860083782,90.80280901479495,91.74356051652438,93.63291487371555,94.52478079598735,95.43311127826858,96.36071684694511,97.35112687889135,98.31994772057207,99.28571792078755,100.19708469373971,101.09039800489438,101.95739839618385,103.64318529378234,104.47491124502181,105.28628396133722,106.07177618884694,107.65030706769878,108.3672290061831,109.73785125866671,110.42119084043279,111.8226803286561,112.47876159423822,113.75954780539985,115.18981111457816,115.9194127213512,116.64750633363742,118.15813634156068,118.96038311102555,120.66620296510182,121.54586330777248,122.51190526404365,123.5105592667646,124.54526909179799,125.60129274518927,126.6745802190663,127.71797541690486,128.78070647104576,130.91840261895382,131.9618019093079,132.96775633396717,133.97094650242767,134.9738823855587,135.98406434805085,136.97911348961534,138.90725587180404,139.85274209816464,140.76236690684766,142.48404154254112,143.32447216897265,144.9103637262597,145.68057149261566,146.448494342562,147.94108815789778,148.70059831647026,150.19306301960486,151.68731019189084,152.50447592195204,153.31394193123904,154.93572789791875,155.7376469011779,156.5564057183517,158.20843650891925,158.98745472714447,159.7650272818792,160.54250301715882,162.09902221278534,162.88644187672838,163.65790365858797,165.13407869657723,165.86263522225312,167.24626504791365,167.87527451347714,169.1159616456236,169.70590419460916,170.76902835891573,171.7109236954778,173.0926798470734,173.97926722219515,174.93689298407108,176.03635164424446,177.17896370076335,177.78564002039317,178.98129056600254,180.25018226533695,180.89313789368353,182.17603056603008,182.79927558476655,183.98638610553743,184.60071207075498,185.83022437038866,187.04510882388433,188.12939454036365,188.6691127085909,189.74375400064005,190.7894529631794,191.81917311557234,192.80755439137764,194.23699859919807,195.12889002119786,195.93871700813074,197.00281777063452,198.09997817156065,199.10827989791647,200.04091216838336,201.00350021492272,202.0220201642483,203.03229629366166,204.04983200780697,204.99193536359576,206.26440894132116,207.21355538204057,208.06628932382006,209.18935970667332,210.27759654212113,211.19203844080397,212.12711720043234,213.11195019443358,214.08843671686796
Error,4.413126853623198,4.251036483877334,4.011276705985984,3.764380320080538,3.5164053959855877,3.2800479359038417,3.059437062316705,2.866445383925232,2.6816143727212625,2.5293372613944,2.3594560378956313,2.2159200580637415,2.096060789871591,1.9866814344507722,1.8954069081179377,1.8239391549899227,1.7665384998014684,1.7291748733778196,1.7022715578195853,1.693321685980792,1.698295944606843,1.7116915754815256,1.63751891296814,1.5826026203848524,1.5602530165246216,1.6034787750186348,1.5601741028675882,1.458476139365621,1.4539167152968715,1.5295454138646702,1.4155394641731742,1.3421170774813642,1.3263695052781175,1.3523828374023372,1.4109975824680436,1.3329099413738619,1.286346575028508,1.2572514082795632,1.2376070980355236,1.216982937880134,1.1959387210223282,1.1591057921021508,1.1076484250906258,1.054170779937434,0.9944706062551082,0.919235431982467,0.8499410742805241,0.7904514562519023,0.7543038681512239,0.7528711945226352,0.7983562004440069,0.8283961470911826,0.76115911099435,0.7315647077066613,0.7273304412884916,0.7305111723688987,0.7429307822571558,0.7584581766011996,0.7931042995145613,0.7738617752683936,0.7220998267910054,0.6718961340829238,0.638830842786916,0.6302677148671963,0.6279904904227298,0.6280560218845735,0.6453123987828837,0.6481988010300216,0.6599511486667113,0.6782430296222348,0.6965272704044259,0.6797685687632672,0.6809079693488168,0.6861766838156228,0.6861871403746783,0.6758459208137817,0.682528828652932,0.6875691538528392,0.686765420933641,0.6775001949347129,0.685123449199724,0.6797140262474436,0.6873081278860895,0.6975225068891822,0.7012884679794015,0.7002036562826295,0.699462163992704,0.7038448317513022,0.6985460553836339,0.7040111030695634,0.7078467074719678,0.7129521535599166,0.7226059129803851,0.6688621537299207,0.5918030660021119,0.5140125276882733,0.4838603594756167,0.4724353826115007,0.5000952184100379,0.505125407480088,0.6176562499838082,0.7079749202299981,0.8678614545032114,1.05674906480869,1.1364039897344511,1.245235792080391,1.3947334136528604,1.5429783727982402,1.6393613528800557,1.7813633718354305,1.8628969226212377,1.940098312835334,1.9993102981771464,2.018409815915193,2.1283399589003187,2.272779997561274,2.3998040625901993,2.5398122322754064,2.688940680253118,2.840095376900772,2.8900530615918414,2.8905341731737213,2.8891111456666287,2.9132290092549087,2.9435953133297197,2.9652286375680768,2.9996951137431838,3.061793246353289,3.0892810451502304,3.083358650768593,3.028455819141463,2.9352844241956433,2.8370135383533404,2.739360611875331,2.619235495886787,2.4544687054534884,2.2536279483931323,1.9970295228964656,1.7234766265245105,1.6185215249528946,1.8395981897903992,1.9374459693493595,2.0589710244939106,2.1411607374346464,2.217961676603295,2.2071161238677277,2.2274581289720667,2.173159305811668,2.154587439725993,2.1548996286623416,2.1125793748114505,2.0689646364925753,2.0270972685097446,1.9240245695923635,1.8572913922907552,1.8247782986359273,1.7260453930304196,1.6217214772983681,1.5395262017697704,1.413430705904658,1.268791230250359,1.1156972085391037,0.8799316594577697,0.7240341122544899,0.596244312037876,0.5130463626003289,0.5097070414046649,0.5015545563272946,0.4612553499510813,0.4509148652441462,0.4686550437053988,0.5292839135263112,0.46719107070871513,0.4237161826742321,0.5003580679718832,0.3549681561941019,0.4078208831362588,0.30242929229982807,0.23771832715024305,0.3898683977440422,0.33817113395293313,0.43564425200195894,0.5315674066627448,0.6054016730314875,0.6187151751750297,0.6182759881809428,0.5861533763378901,0.5480605808386269,0.5112341379961376,0.47019558257264116,0.473441214971705,0.4588017207992674,0.46144301481727484,0.4587366716427285,0.4573629353448712,0.45731079001100794,0.45174201295991934,0.4536615688337919,0.4451531125373734,0.4504437168380865,0.4298067810653277,0.4011679003420455,0.383855348897823,0.3475809571856056,0.33381508571012913,0.28405949046754486,0.24881676441972014,0.2132844650175274,0.18631491106312303
3D pred;-0.032443633715352485,-0.2621252978297985,5.270004078413547;-0.03285004207058865,-0.2522604494313972,5.268416754147571;-0.03348816079830184,-0.24256620239780527,5.266047286076245;-0.034036515938207584,-0.23288251677270067,5.263613042999911;-0.034567327286546656,-0.22317854096035922,5.2612569672910325;-0.035093174942884275,-0.2134526706086673,5.258991811635365;-0.0355596666069307,-0.20370322462762125,5.256816797017014;-0.03592698053805799,-0.19390171943335324,5.254868573107209;-0.036248729931382014,-0.184063800515186,5.253104535497784;-0.03657334891358053,-0.17419984300552652,5.25149302540969;-0.0368206475594417,-0.1642981850580158,5.250116067432752;-0.036940971849416596,-0.15436317135242178,5.248984243800334;-0.03696193207883072,-0.14440832885248428,5.248035206672387;-0.03688497621170296,-0.13444119644992084,5.247228764198131;-0.036808382604097,-0.12446434118301833,5.246553121983232;-0.03669250735283883,-0.11448004025847044,5.246005118357132;-0.03653735412414424,-0.10449102430232883,5.2455629784431075;-0.0364393730012157,-0.09449915325414157,5.245171937964452;-0.036344192038178666,-0.08450546846973796,5.2448295857857605;-0.03628360049650317,-0.07451055794463651,5.244516388946227;-0.03625407995616427,-0.06451503786373514,5.244218551994196;-0.03625816501392881,-0.05451956685298801,5.2439176490437;-0.03617206075988928,-0.0445236354231832,5.243645728268333;-0.035986678241974296,-0.03452929328656574,5.243365088680455;-0.035674503547820924,-0.02454036780031796,5.2430130736374245;-0.03538806155367519,-0.014553256861522573,5.242594067575197;-0.03512555474414522,-0.004564905975391309,5.242189176539892;-0.03490062558087974,0.0054259989488224265,5.241826925705753;-0.034699195601208495,0.015416252698248293,5.241434171348206;-0.03453270958135312,0.025406658088652327,5.241029100316683;-0.034384928683781735,0.035397867604932756,5.240636808068352;-0.03426657899262463,0.04538983952708201,5.240254067349871;-0.03410506940244935,0.055381145187816484,5.23986971614842;-0.033979215135241166,0.06537271913221807,5.239479061803787;-0.03389883779570912,0.07536469985082758,5.239086810860862;-0.033671692283081034,0.0853548673524021,5.238706077086976;-0.033298433106901254,0.0953384545281259,5.238271721596484;-0.03283478171488029,0.10531820008840008,5.237836169144;-0.032370434738591664,0.11529822572483472,5.237407834950036;-0.03183460622665732,0.12527360780078756,5.236955463151007;-0.031217323678390006,0.1352434100798358,5.23648428932715;-0.03064098806094893,0.14521483854423267,5.235995974228587;-0.03009516097976252,0.1551853798302002,5.23545710572676;-0.02961554819134739,0.16515780327072416,5.23489076457862;-0.029172544755409528,0.1751256732977851,5.234223445255232;-0.028833992406307764,0.18509610469059984,5.233533604586604;-0.0286262998556632,0.1950707676807916,5.232853191449969;-0.028584449691595036,0.20505469772902898,5.23228804602119;-0.028685514629590354,0.21504382741776445,5.2318329922442235;-0.02883041231196652,0.2250344819390822,5.231425773755799;-0.02895448477866918,0.23502817758022082,5.231093127614542;-0.02904349994939766,0.2450230668021572,5.230786100350932;-0.02914336443847212,0.2550172854645743,5.230461107410061;-0.029247745848542162,0.26501108513503724,5.230124844614191;-0.0293892604610653,0.27500318787213934,5.229753554288921;-0.029496815032334492,0.2849954286749765,5.2293746667695755;-0.029566938141176096,0.2949863944740835,5.228955518644588;-0.029653275812758062,0.304976498182756,5.228519200301594;-0.029774370019223135,0.31496856986245614,5.2281399382010685;-0.029891725175222695,0.32496210499377154,5.227800109793597;-0.030022477800808824,0.33495630898276096,5.227485800427891;-0.030163353110564926,0.34495177508043706,5.227219695867033;-0.03027296013565569,0.354948140631344,5.226973399150263;-0.030459515196223613,0.3649448955025205,5.226799936603917;-0.03064732519714387,0.37494137635731895,5.22661259220661;-0.030766298977902784,0.3849392164577555,5.226442185148085;-0.030942714708033264,0.3949372149683592,5.226347827996116;-0.031230624251134566,0.4049330616754325,5.2263353098619545;-0.031580210254598874,0.4149266305360856,5.226415128741719;-0.03192982984875959,0.42492049849763924,5.226434346088326;-0.032311070062309565,0.4349131962482834,5.226459793364084;-0.03266466154682678,0.44490693357105604,5.2264734822463605;-0.0330862586567154,0.45489781942077206,5.226540234136802;-0.03361625140028778,0.4648837593503165,5.226529678792626;-0.03411837581045698,0.47487087725732147,5.226602801896312;-0.03471829191061068,0.4848518828799896,5.226742899837207;-0.03548459088202194,0.4948224239003618,5.226776030600703;-0.036119822606764246,0.5048002018302689,5.226977098343864;-0.036807690275781804,0.5147759989689864,5.227078634135955;-0.03755668480509015,0.5247472340005381,5.2271947338371705;-0.03839039189996338,0.5347124170417612,5.22720244323905;-0.03929619562798887,0.5446713067910199,5.227196563748859;-0.040183491267520195,0.5546303291087542,5.227371437769058;-0.0411067660813547,0.5645846651725073,5.227613836506684;-0.041968851681271624,0.5745414112242514,5.227960270453483;-0.04294258735843339,0.5844914991730109,5.228178418666798;-0.04391404178597742,0.594438883967903,5.228503706289609;-0.04496110172592899,0.6043773654296366,5.228864610316915;-0.04598811863892867,0.614317409586893,5.2292397881576855;-0.04707930705721075,0.6242538798602082,5.229515226614204;-0.04820845958921353,0.6341880756663264,5.229706977090542;-0.04924180541433548,0.6441340313496919,5.229807783589498;-0.05022484728517228,0.6540846522387472,5.229670770442399;-0.050952965193268335,0.6640576867774217,5.2295789750050625;-0.05195673090706822,0.6740025672642546,5.229275979139725;-0.05272884095825552,0.6839677000313917,5.228959790901197;-0.0540472964142378,0.6938553419437542,5.228255367290374;-0.055370130329672786,0.7037473488365548,5.227624249183393;-0.057142363865888904,0.7135498715139508,5.226746902357874;-0.05863163754256943,0.7234150366407957,5.226068241222969;-0.06118987044506068,0.733036988629899,5.225133637383901;-0.06353138695867398,0.7427385917042023,5.2245041946103745;-0.06658146033127789,0.7522513915612984,5.2240528728841475;-0.06995767847173032,0.7616469435755718,5.223483001481845;-0.07338004016428665,0.7710077592573497,5.2226690173191574;-0.07695620280085846,0.780290164993096,5.221645296383663;-0.08068534816180524,0.7894829337905482,5.220385742211141;-0.08458749551791145,0.7985776835203631,5.2189508995844855;-0.08879328218216095,0.8075129886652327,5.217378741671651;-0.09333428661430514,0.8162570536756898,5.215669763661218;-0.09812879360390908,0.8248759374263644,5.214018235393524;-0.1031255999496889,0.8334063032326796,5.21251331494605;-0.1083866378230278,0.8417886084833509,5.211078588777103;-0.11408993435214987,0.8498754347555495,5.209637877305578;-0.12043429826206825,0.857496697605053,5.208347373854477;-0.1275219840994374,0.8644946140318557,5.207456377134931;-0.13422897021147828,0.8718317656501232,5.206368929010447;-0.14132452652537314,0.8788263327874515,5.205515048949926;-0.14868322203978074,0.8855554296281085,5.204760823496034;-0.15617765511875023,0.8921209633720005,5.203908040122214;-0.16366214973227677,0.8986863353972737,5.2029709005649165;-0.17124429143211833,0.9051261714354092,5.2019512736500815;-0.1789796618935484,0.9113806753291508,5.200928911254643;-0.1871428369460891,0.9170662087465616,5.199910440429787;-0.19564381125240946,0.9222359288792825,5.198906732507819;-0.20436064801597106,0.9270037479099417,5.197773304729659;-0.21331485080403742,0.931301003714983,5.196608897165177;-0.2225061978552911,0.9350518978154259,5.195404765598166;-0.23179774386247143,0.938484671929519,5.194032455619312;-0.24119295829768844,0.9416217381356256,5.192658133482841;-0.2506490443687761,0.9446348854669255,5.191432009763121;-0.2601617349028579,0.9475375809691726,5.1903912996094155;-0.26978020259898616,0.9499832002555386,5.189164912441882;-0.2794158623396948,0.9518976588559719,5.18729705012669;-0.28916653812841997,0.9536725124675082,5.185965053009282;-0.29902141674941857,0.9550536475489556,5.1849782231089545;-0.3088240664493582,0.9555555313005311,5.183066111302554;-0.3183048569562563,0.9553786111701322,5.179890688396582;-0.3275645949078822,0.9545541174365643,5.176205927461253;-0.336529303756339,0.9511477963834275,5.17337203047206;-0.3436823605484371,0.9442653232638111,5.172161517239263;-0.3498853904292718,0.9365079728176613,5.173321661348024;-0.3556746269087619,0.9286188327573527,5.17538229476845;-0.36100335088567836,0.9203857686389597,5.177337123661285;-0.36612215151460936,0.9120647595271719,5.179472231968328;-0.3709959649641387,0.9036091737489061,5.181651454675069;-0.37557398601333625,0.8948872930163164,5.1833749742599835;-0.3798041397992952,0.8859613430728949,5.184934851355997;-0.3836623306166068,0.8768497386015977,5.186381581315544;-0.3870937056628591,0.8675377259862923,5.187611250516732;-0.39011631954361614,0.8580609841583768,5.188638465029331;-0.393060391023854,0.8485558428101474,5.1896308011968815;-0.39593590629097286,0.8390281536330653,5.190607812401258;-0.3987340234591818,0.8294756565868984,5.191567156185283;-0.4013820396518034,0.8198797249582876,5.192519052410006;-0.40388820994694913,0.8102431886942312,5.193444406009045;-0.4063691440613197,0.8006041095786717,5.194410387232535;-0.4088571983330627,0.7909956128848644,5.195629557944929;-0.41118848730007784,0.7813930389784292,5.197164375889742;-0.413399469564793,0.7717689177888112,5.198741667477453;-0.4157152573076376,0.762185650450161,5.200414423958848;-0.41831072005800746,0.7527353764747676,5.202403367120793;-0.42076420829528655,0.7432637634642338,5.204469509044335;-0.42299835455562934,0.7337558431176942,5.206616143892476;-0.42512181070120325,0.7242448309069821,5.208859262419329;-0.42706592157088713,0.7146946402001498,5.211098523545127;-0.42912112520273643,0.7051774927696682,5.213378883783798;-0.43121412682326893,0.6957059006127566,5.215809580438993;-0.43330740369104576,0.6862734006143397,5.218387590472855;-0.4353878365948426,0.6768752309437707,5.221097978964566;-0.4374502204949818,0.6674915325193168,5.223871564464843;-0.4395673769239136,0.6581481147519722,5.226738303567081;-0.4417185964036279,0.6488252762727938,5.2296463849691825;-0.44387004757813625,0.6395115625178917,5.232583389214234;-0.4459522786388584,0.630193308621823,5.235555670852667;-0.44795346118712576,0.6208644323826972,5.238550221991583;-0.4498638761661365,0.6114960078118141,5.241479886762106;-0.45171813264919747,0.602037940338486,5.2441457248226415;-0.45332957809294855,0.5923668980377683,5.246114019617519;-0.4548533074262922,0.5826330056878248,5.247825623730162;-0.4561683475428505,0.5728054843766875,5.249125813858945;-0.45740526908377727,0.5629508068125333,5.250290011096593;-0.45854639194571223,0.5530719492176328,5.251341681783474;-0.4595466453678221,0.5431680537850022,5.252296851062229;-0.4604034232778057,0.5332452205769446,5.253193128216926;-0.46107760486014204,0.5233106056477413,5.254114488842572;-0.46152853531633525,0.513362264675363,5.255023979700677;-0.46175797625119014,0.5034131655552446,5.256005195046803;-0.4616491490272387,0.4934714916267689,5.257078170412407;-0.4612664468684941,0.48354115638151457,5.258192612413837;-0.46064967687254876,0.4736247546567598,5.259326001846196;-0.4598558267157311,0.46372401090170623,5.260485775541918;-0.4588028299721888,0.45385620470302107,5.26171768409505;-0.4575671565257874,0.44401976558253364,5.263028247547464;-0.4561206293282925,0.43421652869433003,5.2643714175220655;-0.45444179674110186,0.4244563688691893,5.265757347293698;-0.4525518561338585,0.41474132860956286,5.26718777284399;-0.45045227367085783,0.4050760279676936,5.268662125916813;-0.4482140069834955,0.3954480959027204,5.270176419939949;-0.4458175466993837,0.38586718328190406,5.271745843865776;-0.44325827121720646,0.37633699376125934,5.273366213177667;-0.44055611129144995,0.3668500779282228,5.2750083945660995;-0.4376933053851921,0.35741643607257007,5.276684921834703;-0.43466303046786026,0.34805126588552715,5.2784487305808865;-0.4315549492880926,0.33871955284315364,5.280253990416691;-0.4283534236050921,0.3294289495107153,5.282107344948445;-0.425077915847576,0.3201695015081682,5.28398715122;-0.4217265630247471,0.31094072043417453,5.285883999697136;-0.41831993645227067,0.3017315122578621,5.287777509707946
3D gt;-0.4015306956760655,0.2569526701829751,5.297531280535294;-0.40211703489707823,0.25839410383534234,5.297209296029217;-0.4026994724490202,0.25981770108973895,5.2968840908536725;-0.40328223855985457,0.2612181852658211,5.296573199394573;-0.403824702055778,0.26251580520943696,5.296290313542706;-0.4043091420034875,0.26367389356930065,5.296040057659641;-0.40485205391243145,0.26502115745662536,5.295703624974094;-0.4055004273058395,0.2665889300719959,5.295343593471668;-0.4061135087605396,0.2680809459417269,5.294995817578778;-0.4067014258790137,0.2695095489350285,5.294652947492198;-0.40729763101867117,0.2709530654942657,5.29431987669741;-0.4085143898707056,0.27390429351499573,5.293669123268717;-0.4097301937197753,0.27689560947477265,5.292978337013315;-0.4109903843410245,0.2799480098600358,5.292268349375886;-0.4122595609068503,0.28300095280331355,5.2915513530589475;-0.41359532707025404,0.28621510019981455,5.290798296807351;-0.41498096047983085,0.2895765643813662,5.290010526158123;-0.41632257292071373,0.29280173799497045,5.2892592160044805;-0.4176504635412258,0.2960106798177901,5.288516510499889;-0.4188416931813716,0.29892304624787785,5.287848106776965;-0.42007209242239096,0.3018880543605461,5.287163694886599;-0.4213046669561427,0.3048729010897893,5.286470347596397;-0.4225030442169945,0.30778204654835317,5.2857945672705435;-0.4236993816304871,0.310717319411759,5.285104830245854;-0.42490202444920966,0.3137116522951392,5.28439462061194;-0.42612705471050616,0.31674623255242507,5.283675415219169;-0.42730850555726996,0.31964005790037275,5.283020126277818;-0.4283984147417287,0.32235224087540953,5.282388830057977;-0.4295249345029471,0.32517728504676946,5.281750612952761;-0.4306796961745979,0.3281476798603779,5.281099484130694;-0.43177098313204637,0.33098521306123535,5.2804675504401;-0.4328136095277296,0.33375671293713366,5.279861011791525;-0.4338633881382898,0.3365210260119601,5.27926361624892;-0.43484098408465793,0.33912800171205504,5.278695680754103;-0.4357955606655439,0.34171726558673493,5.278147131355923;-0.4366649861409567,0.34415720427663704,5.277630730413431;-0.43750866451204373,0.3465504815187248,5.277132955010832;-0.43838254642191316,0.3490380605396472,5.276611899942806;-0.4393064816714071,0.35168993614480226,5.276065195325728;-0.44023072238603245,0.3543484517088616,5.275518732513806;-0.4411107004242415,0.3569705184487736,5.274994637388932;-0.44198901259714607,0.3596055471697829,5.274477472219674;-0.44287109749974113,0.36228801397199606,5.273958844713382;-0.44372365229934363,0.3649402207885365,5.273455108341418;-0.4446137730506921,0.3678151698747287,5.2729323228092015;-0.44552903626503965,0.3707828154667244,5.272406169017403;-0.44645371108158455,0.37388925250617355,5.271859191702615;-0.4473638872376906,0.3770065213076471,5.271316379936857;-0.4482178464423024,0.3799827876784855,5.270802277210695;-0.4490467552740139,0.38294493152039716,5.270315969670888;-0.44989455974803266,0.3859709550426472,5.269833476164022;-0.4507694871683977,0.38913281518091736,5.269318705901272;-0.45152952255626955,0.3920383843637473,5.26885558324111;-0.4522696481474414,0.3949743453636997,5.268403438119327;-0.45305969647504973,0.3981071837103404,5.267904204849857;-0.45385538069899256,0.40144798363842094,5.267410187889547;-0.4546321440363079,0.40476051254981077,5.266927186248472;-0.4553898017635287,0.4081008155929046,5.266460101933672;-0.45605882782832763,0.41122685298978723,5.266034664546742;-0.4567688997817852,0.4145422518408335,5.265580291603372;-0.45746644413360504,0.41786705664289253,5.2651334074540035;-0.4581291358640689,0.42117557787821386,5.2647025575962605;-0.45877081499011163,0.42444401464668957,5.2642833173621915;-0.4593995186123686,0.42772438482751046,5.263881232438811;-0.4599781593700681,0.4308351529951066,5.263503760033716;-0.4605084930986812,0.43384188954970415,5.263136758659646;-0.46100446030820486,0.4368761900969703,5.262776638101867;-0.4614664457102678,0.43983480228506744,5.262442138618728;-0.4619352320443736,0.442996393924158,5.262070876091995;-0.4623856940668065,0.4461944027006073,5.261690261563279;-0.46283862539710646,0.44958007605230843,5.2613066657453125;-0.4632604424030789,0.45293024966591283,5.260965843501843;-0.46365937932726037,0.45643987117094154,5.260611151984601;-0.4640571771096151,0.4601001835577998,5.26024945816536;-0.4644129773485403,0.4637937713894682,5.259959074977013;-0.4647313461894222,0.4672090997016836,5.259695621174555;-0.46505021004337277,0.4706545614531904,5.259433799141332;-0.4653233014629352,0.4743664832513768,5.259178589894676;-0.46559368757714426,0.4783253310944643,5.258955786619394;-0.4658004538533119,0.4824401123767298,5.258774738987903;-0.46595380848627715,0.48673862381690053,5.258637122936664;-0.4660622644631117,0.49135200641029764,5.258550661143136;-0.46611973456037303,0.4961592512160264,5.258479864442312;-0.4661679459208674,0.5009570965250211,5.258390249535764;-0.46619484209350015,0.505643953193452,5.258323566897365;-0.4661648160798631,0.5105923069756099,5.258220404480264;-0.46604639174399354,0.515522885012553,5.25807000516295;-0.4658885429961024,0.5205448383591124,5.257867192365806;-0.4655866199233582,0.5257945886204487,5.257538686778893;-0.4652055971777475,0.5309691043121527,5.257131172118173;-0.46469718467783255,0.536165329534572,5.256557266072962;-0.4641612466510973,0.5412306620476784,5.255963505334529;-0.46350161498692743,0.5467512562341365,5.255155171214242;-0.46280291273276497,0.5520428458234473,5.254354880710873;-0.462060719333566,0.5571416137152043,5.2535132643194755;-0.46114387728333844,0.5625946894489205,5.252497856332052;-0.4600882179626371,0.5685773346195281,5.251319138757215;-0.45903933166645616,0.5743134707754981,5.250084666697971;-0.45786700017828685,0.5801190958347853,5.248638272309083;-0.4566771949909789,0.5859856644916831,5.247030105124319;-0.4554810486548456,0.591759388153029,5.245305869589649;-0.4542608325710238,0.597381967219775,5.2434325777532145;-0.4530809593909296,0.6027595300881117,5.241544117782877;-0.45179750426561105,0.6085038497027229,5.23949497883091;-0.4504640672937635,0.6143070701150334,5.237411879799313;-0.4490487516066607,0.6202843868090274,5.235223944008533;-0.44759633678400845,0.626168830351933,5.233078481499993;-0.44616261367679744,0.6321001276187486,5.230909790269361;-0.44484720220063856,0.6378049498401561,5.2288302328948255;-0.4435864129966995,0.6433932188819437,5.226847446601087;-0.44240549164290766,0.648873111459124,5.225025493672019;-0.44122437717449553,0.6545468488994398,5.223231256298975;-0.44016198464739065,0.6599198445476616,5.2216401869239455;-0.43910525608358003,0.6653185356955041,5.220063323794504;-0.4380589470760004,0.6707003085723973,5.2185072043274205;-0.4371706259228498,0.6757322622423201,5.217117061189823;-0.4363940334733427,0.6802797896146036,5.215877029551811;-0.43562289122826553,0.6848570873685664,5.2146582173297285;-0.4349642934651567,0.6892813715860939,5.213585323428222;-0.4343405577479502,0.6933945267385004,5.212641193186167;-0.4337447562616307,0.6976368733574361,5.211731561079115;-0.4331223630048912,0.7021904887503514,5.210830415823143;-0.4325013498418471,0.7068185155768143,5.209934866893403;-0.43194206958215675,0.7112219638056798,5.209240299186471;-0.43137483422601186,0.7160836957217,5.20868492591787;-0.43093076033931765,0.7209846528469593,5.208343081760702;-0.4305086504933266,0.7266579827937549,5.208017013650192;-0.43004628231650904,0.7325325148969244,5.20773539449556;-0.4295287876896814,0.738639124076064,5.207476087711913;-0.42896837440585206,0.7448812096893974,5.207208760524313;-0.42837608844060276,0.7511377416085164,5.2069436257335795;-0.42764391756205367,0.7578104194428531,5.206563877474783;-0.42678174039527733,0.764849802802591,5.206019632510726;-0.42584360040599717,0.7720512749639459,5.205438123112493;-0.424903528892588,0.7792087123859041,5.204849736621137;-0.42389179504914176,0.7866227674809034,5.204113476883148;-0.42279431925321875,0.7942124175080576,5.203271997572838;-0.421636531835739,0.8019462025645347,5.202349463176432;-0.42045572354107075,0.8095435039768277,5.201435336039163;-0.4192169166895627,0.8172080359207957,5.200480259662073;-0.41788031318829894,0.8248021503011509,5.199485387934989;-0.41647086126368854,0.8323766691485426,5.198435617821874;-0.41502808006924374,0.839955602580918,5.197356224990112;-0.41338744205439426,0.8479606037553251,5.196137379693541;-0.41170500350219924,0.8559248344728454,5.19474332054776;-0.40992942845489216,0.8637735217422154,5.193232677814022;-0.40790448127959167,0.8713755767042792,5.191678406901403;-0.40544313599672116,0.8790883529592225,5.190133530457321;-0.40281189613814694,0.8864657616984365,5.188629011777161;-0.3999171848592375,0.8938824566111844,5.187167230260629;-0.3967778225889885,0.901289613847762,5.1857339092053865;-0.393537844967916,0.9081415792293962,5.184436734973093;-0.39014382218871696,0.9144561670734419,5.183336227047923;-0.3864184099439497,0.9207170281424979,5.182274402712889;-0.3823886735874802,0.9270357172703226,5.181262786014899;-0.3779179610202187,0.9331278275882495,5.1804982671383355;-0.37336937584891783,0.938922221228065,5.179857838860975;-0.36824717306426435,0.9444240916343665,5.17938991787559;-0.36279385199118686,0.9498130811567274,5.178953304146097;-0.35714618425694045,0.9550363156227135,5.178574264290162;-0.351044340107094,0.9600469883898095,5.1783056700916115;-0.34441329321551245,0.9644460672904094,5.178163678807001;-0.3371864411823521,0.9687344712295769,5.178042992727675;-0.3297478958608196,0.9722787320517904,5.178056390824333;-0.3212108947263782,0.9750543854775442,5.178093039539207;-0.3123872999628262,0.9772633959058638,5.178171637461281;-0.3029977011606789,0.9783547713453926,5.178368498855331;-0.29356024228972916,0.9785981887486699,5.178611839917422;-0.28373168451055275,0.9783072159238646,5.17891996890325;-0.2738215762336187,0.977488251689049,5.179282365004714;-0.2638298747797868,0.976084917487744,5.179775634617998;-0.2539578280197945,0.9744004578841359,5.18031723149716;-0.24416899449463586,0.9722983952690573,5.18094899283548;-0.23449236941559018,0.9696573693242971,5.18171210454935;-0.2246571544346056,0.9663021267870262,5.182649708786247;-0.2150325986357296,0.9624403757620892,5.1836606094549325;-0.20511370232230736,0.9579461284790985,5.18487798594838;-0.19569077439500082,0.953191764489047,5.186120637013817;-0.18655209161327352,0.9483208004505643,5.187395603773394;-0.17735257961137374,0.942982319551356,5.188832336446449;-0.16854893613525956,0.9373484374480354,5.19034025874005;-0.1602145179299747,0.9314353766898995,5.191963720427948;-0.152418495993127,0.9254208169588735,5.193630482233714;-0.1450397273246718,0.9194135948157534,5.195301039382769;-0.13877433059828198,0.9134954404565203,5.197061858705693;-0.1326681966722565,0.9073444084427307,5.198909283812201;-0.12733274044857673,0.901405781843345,5.200765392521957;-0.12232466244771385,0.895443311342883,5.2026962182986844;-0.11780697347209916,0.8896923424097775,5.2046231760462;-0.11345049412331712,0.883837357594871,5.206532169300705;-0.10933739362338746,0.8781009296263704,5.208317618618071;-0.10525122918359264,0.8723130610203228,5.210059941099893;-0.10127420635267678,0.8664974265910523,5.2117379510218145;-0.09749070474754548,0.860751274522244,5.213322915215979;-0.09410622422392524,0.8554404076614615,5.214723125324899;-0.09087511084470956,0.8501085103982742,5.215962216716802;-0.08779918096382922,0.8444120693383941,5.217026865637339;-0.08471922237142321,0.8383505100569121,5.218017851286259;-0.08164604738400817,0.8319781661018867,5.21900982024426;-0.07887689374696359,0.8257877639203617,5.219850062689175;-0.0762676291170504,0.8196371738563751,5.220601329239529;-0.0739018517721548,0.8131087339064653,5.221338981572319;-0.07163230729988855,0.8063495643781067,5.222087648229333;-0.06938818612851594,0.7990440136581752,5.22284645986114;-0.06722668842560736,0.7912668851137901,5.223581070879295;-0.06526502569688733,0.7836908157632078,5.224255501366251;-0.06333359943676292,0.7758353938524938,5.224883599833438;-0.061526328607240346,0.7677314750506044,5.225370506392913;-0.059801764065267146,0.7595127768619879,5.225802410530234;-0.05822902558979235,0.7512195904380398,5.226171969567291;-0.05671848958564618,0.7426860547139549,5.226428907060772;-0.055255595625000486,0.7338757493459035,5.226627219365478;-0.05384814361743515,0.7248727346426194,5.226781312139411;-0.05246543934839798,0.7153151181283012,5.226887629739272;-0.05112874119569644,0.7057198495362934,5.226961393031543;-0.04983619796307094,0.6959007117504676,5.227032584834026;-0.04880266801749959,0.6866824357413656,5.227052891867079;-0.04784848411976368,0.6776494137259091,5.227074637250634;-0.04693193206440184,0.6687779761689365,5.227071422671385;-0.04598639043528967,0.6596605930505521,5.227009932423522;-0.04497542231592232,0.6499872996032053,5.226865209995776;-0.04391699220189369,0.6406432841510596,5.22659980516463;-0.04282944237078675,0.6311697069823556,5.226234179892406;-0.04170179625303014,0.6216539838099996,5.225788823334424;-0.040560005581415835,0.6123243448475935,5.225320612130888;-0.039412876386022415,0.6027796130697055,5.224839173981279;-0.0383649827998489,0.5933960488794757,5.224375126481425;-0.037406096319665114,0.5834140750306309,5.224029329583371;-0.03649563412548219,0.5734358374179334,5.223717376667649;-0.03566949144531699,0.5634332537341045,5.223399093217525;-0.034894445553283575,0.5533807637300285,5.223163846051361;-0.034165410554445934,0.5433278781843629,5.2229455215406855;-0.03343260279196335,0.5331379611720981,5.2227436508084235;-0.032770458056461685,0.5234689819052493,5.222573180364012;-0.03209151082658915,0.5129005552238725,5.2224520763981825;-0.03152524741626007,0.5026630049371867,5.222329797794944;-0.0310221719922665,0.4923163352234076,5.222260402472765;-0.030570242423760257,0.4820663302276896,5.222191949085555;-0.03010620538405958,0.4716069904599028,5.222093388341897;-0.02966388460209495,0.4615238792313142,5.222038148271779;-0.029235439938288355,0.45153061511863496,5.22204616063298;-0.028781549539728425,0.4414560941217854,5.222089228724547;-0.028281610315429168,0.43118177770018196,5.2221755205426055;-0.027828177750664224,0.42141941666381644,5.222320924546327;-0.02738436664885411,0.411695083875036,5.222477419448711;-0.026954552294669133,0.40177171731364236,5.222628926312592;-0.02653026333386684,0.39187369752889806,5.222771804650131;-0.026138455005991202,0.382649013743681,5.222866787497105;-0.02578639560144383,0.373388652825134,5.222952316437712;-0.02544548859943177,0.36413863160809484,5.22306721439893;-0.025124619461065468,0.3551511941738541,5.223196648943165;-0.02484629774388883,0.346331077605209,5.223350472653982;-0.02466656017893977,0.33772341241925113,5.223510866342314;-0.024478020524092866,0.3286462434969449,5.2236763820913925;-0.024411806985320684,0.32001031921965406,5.223738305989434;-0.024410003786485623,0.31105494416535084,5.223803055470942;-0.024459668099326606,0.302019286660587,5.223849380230386;-0.024559433498249694,0.2928698818513852,5.2238919343121655;-0.02473225055870256,0.2838875743405368,5.223949149149491;-0.024959544221314103,0.2746469880360936,5.223995803617472;-0.02526250444956976,0.2658059224787142,5.2240416894505275;-0.02561258391182488,0.25724821507893847,5.224097707284863;-0.02604581240899053,0.24900743656926108,5.2241707632755725;-0.026512638788105163,0.24019118726216604,5.224201669775665;-0.026991650246245204,0.23145967007716745,5.224226520222407;-0.02748838288902129,0.22309437618462297,5.2242761968282;-0.028003686908597912,0.21453943254925525,5.224337785153936;-0.028524626779113393,0.20555642968729929,5.224399697858852;-0.029049037574614533,0.19610405293632957,5.224427421611161;-0.029608335160618605,0.186288217519459,5.224451829526446;-0.030235597313373087,0.1763632929421062,5.224413481160214;-0.03088114825564641,0.16583650937759473,5.224447335169411;-0.031494547100259056,0.15556163258892097,5.224475819112347;-0.032178593763995095,0.14507081017258003,5.224508256950616;-0.03276713395487782,0.1350091807565453,5.224628060281831;-0.03332540688684481,0.12456449711590363,5.224898124201749;-0.033851441311762424,0.11438216309503138,5.225154893193083;-0.034383462114968906,0.1036072549031984,5.225477270894006;-0.03486407379727614,0.09236256491344415,5.225855538554235;-0.035316391104884194,0.0809839395197922,5.226221893219018;-0.03578068313989846,0.06900808134665805,5.2265781785592935;-0.03624830942995408,0.05693010714825467,5.226872299271102;-0.03672380756335361,0.04427929500806448,5.227106575437373;-0.03721222119729954,0.03159185981510598,5.227299045167102;-0.03769870015785052,0.018213820779840302,5.227485552536814;-0.038193316434189994,0.00461144917871195,5.227642076022854;-0.03866917295131152,-0.009376018693388026,5.227777018910222;-0.039111144709144216,-0.022945951220605363,5.227877477155751;-0.039506752533071184,-0.03588555976646968,5.227995224542293;-0.03984794901288331,-0.04809576646406949,5.22809341190031;-0.04013536721781681,-0.0602235208216466,5.228251730074453;-0.04037533231600889,-0.07166119205564164,5.228333908358593;-0.04061818348512561,-0.08313406124148201,5.228409321324374;-0.04081194341256523,-0.09379008511806786,5.228457201213659;-0.04102043121259648,-0.10440099569352415,5.228476148959652;-0.04119562387060455,-0.11423316772240599,5.228332076748827;-0.04135699832513236,-0.12416872335089243,5.228155311247881;-0.04146752807341124,-0.13372080697548272,5.227911115023374;-0.04160064841793048,-0.14308440889514998,5.227637250153274;-0.04173986326725491,-0.15276710183996894,5.22740987535896;-0.041848800585365886,-0.16170233572525866,5.2272101179246935;-0.04195731613805788,-0.17043555858629766,5.227067674687035;-0.0420471233074141,-0.17828429531386752,5.2269787532021015;-0.04208682989852716,-0.18545228116947793,5.226968463209761;-0.04212294935884859,-0.1917446217832181,5.2269650282786;-0.04215193898906648,-0.19761320369531488,5.226966227555054;-0.042167679013851614,-0.20261705999846794,5.226964327567133;-0.04217920195428948,-0.20753008253434121,5.226967307477544;-0.04219289719135768,-0.21311414311175741,5.22697071250821;-0.04220738608992137,-0.2189977430308197,5.226971350294887;-0.042211653274648334,-0.2245594056043831,5.226961658808469;-0.04221016575825104,-0.2299435763432883,5.226952101096279;-0.04220447404465809,-0.23530911604464974,5.226946273360827;-0.04219600518273865,-0.24064791345743944,5.226938109468749;-0.042192360449132535,-0.24590516968186799,5.226928696434563;-0.04219198862348995,-0.24907949769304613,5.226921166368235;-0.04218731832783126,-0.2521624320686007,5.22694463359149;-0.04220286268936961,-0.2548887544346081,5.226974602721684;-0.0422149056186986,-0.25721712907032335,5.2269852579045954;-0.04221082870632995,-0.2587123510677626,5.226977883019069;-0.042208252906377516,-0.26028733332354326,5.226971520133274;-0.04220634489179821,-0.2620064387919932,5.226966371624831;-0.04220706625373494,-0.2639271990556589,5.226961377929239;-0.042210184729941425,-0.2661049396086504,5.226957320517431
