# Supplementary material for: AI co-pilot bronchoscope robot
Source: Nat Commun. 2024 Jan 4;15:241. doi: 10.1038/s41467-023-44385-7 (PMC10764930; doi:10.1038/s41467-023-44385-7)
Supplement: Supplementary file 9 — Source Data [file 41467_2023_44385_MOESM9_ESM.zip › Supplementary Fig. 6/Real/1-siliconmodel3 Centerline model_10.txt]

Path length,0.4124272881727388,1.28525049832279,2.4145568512668616,3.4638575836178553,3.9883797236405254,5.09384217480267,6.159597325896563,7.1285769306059805,7.714432004400966,9.062098194694533,9.847716690228898,10.718322191894764,11.607959550895279,12.548549506638379,13.467199653281348,15.314508252356296,16.285448606820296,17.323232439766272,17.323232439766272,18.37768142887601,19.505193521382125,20.64060326494741,21.83540953932841,23.030195328416735,24.292697270950292,24.292697270950292,25.61258889998398,26.9614896062578,28.305544946424295,28.305544946424295,29.61125890169499,30.859311826326753,32.10052204253945,33.28831472922003,33.28831472922003,34.48530326307078,35.610150620452366,36.7157194033326,37.77418887192924,38.786828215491674,39.80422214006126,40.77045416271009,41.78053493725864,42.75282190562524,43.778980589499525,44.75583543142836,45.73327701871259,46.660127924264316,47.563731129843454,49.2250790032221,50.06245513552421,50.91418700516758,51.74551795738436,52.55503016829102,54.25435226017068,55.156286488838354,56.04700417839628,56.93238670156485,57.80557844114368,58.6737576601527,59.490630008304976,61.18795270673222,62.02377674466412,62.91017222484649,63.79109968067149,64.700901801986,65.60326265397826,66.52095412231265,67.50235870032827,68.45773247474389,69.4095633595977,70.38226620487552,72.35571755435944,73.29972276658522,74.31830093380285,75.3273345491937,76.33875395698881,77.34894837867434,78.36664312829717,79.36214615355841,80.30905471144384,81.3079581628167,82.27584545507605,83.27107511083395,84.23889531161116,85.218877678803,86.1669561617479,87.07651187028117,88.0209813036156,88.94528102056101,89.86769785390248,90.80242662591466,91.70589174835028,92.64413138938326,93.53498066241215,95.28238108812693,96.17373073563397,97.10214330471194,98.0510963101631,99.00390702248536,99.89419741186958,100.78070286060093,101.62915308598006,103.28256415512836,104.11115013326582,104.90448703463046,105.68032962714062,107.23574585407378,107.96335692838122,109.32377060038662,109.98551765466418,111.3612456048205,112.63407647689152,113.22973651237037,114.53221787339261,115.93145619456533,116.64665730442773,117.37251555542203,118.85548164584874,119.66078722229459,121.37031199655914,122.29023909756438,123.27345642037022,124.2639347655156,125.28864727251288,126.33367568865413,127.36259197990832,128.40443155474318,130.50660615137056,131.51897316162783,132.4738566544557,133.43027407479096,134.37812313954095,135.3298563121592,137.36021299327697,138.41571436781993,139.40493809369175,140.35669725362945,141.25877081136102,142.10196349720943,143.6671243198246,144.3859793175948,145.70800155091018,146.36599988177716,147.63397237307257,148.92899777244952,150.23976059561085,151.49449002661393,152.52958472985995,153.52684180839532,154.59659696429722,155.74677567472358,156.89454805620318,158.10067516670046,158.700061272409,159.85822770215546,160.9559963036988,162.01536337093688,163.1199980802652,164.26416474739256,165.3861257943732,166.38628010783677,167.39656507902603,168.40266235877894,169.34925016227027,170.29564518428012,171.23550530928296,172.58225890610788,173.37615342942138,174.48992104325632,175.59621975251463,176.5868285909076,177.96844537021832,179.02226576526374,180.07715460635364,181.18121044244785,181.9388110268959,183.10010703370253,184.32773401169086,185.11385990990016,186.2178792426744,187.2688168640258,188.0247885539673,189.19059587961902,190.26844221233233,191.3458835559234,192.01599878186622
Error,5.8630508860783,5.620592378730368,5.275581452786665,4.904474008361362,4.560888682531348,4.249597910793444,3.930086117003785,3.6369897018802395,3.36798966491559,3.1047153600695108,2.852896597046981,2.640808860829057,2.4464093301382595,2.245430148325902,2.057260041709146,1.8781525242811188,1.7204315288288654,1.5958322386808574,1.504434494324192,1.410786650054952,1.3126415758074648,1.2367701054002223,1.1804777707009066,1.1641355027877383,1.2096090683247234,1.21879551715234,1.0817483238467889,1.030314602602341,1.0991836707213134,1.10718886470983,0.9637011991802964,0.8996204202979009,0.9055883411273452,0.949860210907433,0.9725013850439909,0.8618215513789279,0.8153742630541246,0.7919837509818963,0.7793976065081852,0.768642551811106,0.7587913593028245,0.7360181661191222,0.6864309869197245,0.6279544308242642,0.561572719255194,0.4956291951059549,0.4393610423782871,0.4150386253285476,0.4394136570066569,0.5170574371927125,0.4182657279168474,0.3848397922464644,0.42444189035409735,0.5324968093744027,0.6531004321944309,0.6143902182310828,0.5805261903575011,0.5555126219262524,0.5559871747515419,0.5841127681034715,0.6622410282888752,0.648918537904169,0.5755346101522602,0.5453176521709124,0.5455665153495733,0.5438293670790334,0.5563019673268921,0.5850255381588323,0.6000990018370352,0.6282324638872595,0.6648890765901105,0.6838767930905454,0.6930019914405803,0.6701549442475633,0.6888380183868653,0.7067778005031053,0.7340529093511309,0.75228542207164,0.7717090563184097,0.7724968427786354,0.7430154682363876,0.7449179707668436,0.7335434578444552,0.7419627747324942,0.732630739745039,0.7348555101186643,0.7120786564876289,0.6386377114022288,0.590757343067826,0.5518839342440843,0.5317747190031996,0.525893436135396,0.5298303000088176,0.5285385158094699,0.5744097122559018,0.5650500955204538,0.49646797399659726,0.4578226929462455,0.4722503860479798,0.48847694017071597,0.582655332540164,0.6572981949415142,0.8369796168811321,0.9917946362912118,1.084649940195672,1.2107567703155224,1.3727642090148051,1.495812319747602,1.6038159890832893,1.7395971346076375,1.8499188206054968,1.9191346480800322,1.9904465033447207,2.0293585339918927,2.074567321152256,2.2383048748439642,2.2801439255584484,2.4425682659732004,2.587470593291226,2.7262753712066807,2.8357339503090264,2.8617365545298377,2.859563591507127,2.890933956068145,2.9234802379137967,2.9535881953147087,2.976805225271288,3.0295151631385457,3.070164406689947,3.1069053398120956,3.088176040207442,3.065450553276361,3.0305777796022335,3.0187295359327053,2.9371550339742756,2.8574119390067434,2.7317543621839273,2.5994339907574147,2.4644154957446798,2.3443834226035283,2.246581295899013,2.168406952811212,2.1186434716743037,2.0956445497690277,2.033766625168618,2.049888046320148,2.1348627471921673,2.1826477068851164,2.0868677418813046,1.997088447179628,1.8880179144639309,1.7632544352274706,1.6231556981754127,1.4274628248670718,1.262206297920576,1.073531391751208,0.894326693458381,0.7149571163311342,0.5914743651936574,0.5423418660569402,0.5660235167627368,0.5341811988294652,0.5154454391084491,0.42687919272684877,0.3009332118684499,0.3294274347567321,0.5144318176275916,0.677952755044495,0.797579805500529,0.9173496186722964,1.0687454597208985,1.1687061719588854,1.2370497519096433,1.30824876452775,1.2580976204946235,1.2178936171745083,1.1822127126223836,1.0921016677710642,1.0164623272455904,0.904736502778002,0.787686193189583,0.6803036079525524,0.6120044571761881,0.4971639258453865,0.4149787808776017,0.35338067223659986,0.29335663580794324
3D pred;0.016138270863267967,-0.26269008380572406,5.23274430578264;0.01371399060892977,-0.25298894564568425,5.232640461436402;0.010261222586363253,-0.2436052242436238,5.232485008450406;0.006491167385776677,-0.23434425323752947,5.232339750718046;0.00303484942820495,-0.22496055119133945,5.232338306939505;-5.420062858525667e-05,-0.21544966798373721,5.232367808769855;-0.00325812598745276,-0.2059768342632984,5.23238464918918;-0.0061912645018504875,-0.19641668611102048,5.23236834698524;-0.009000558975715804,-0.18681945599902297,5.232400576420201;-0.01150388504154787,-0.17713851298418534,5.232513274918826;-0.013983008057472303,-0.1674518336004645,5.232662243334645;-0.01610028666839176,-0.15767963693809547,5.232808201122126;-0.018045395851198805,-0.147870714644631,5.232848122391338;-0.020016347252330407,-0.13806739586300668,5.23294956912726;-0.02191515767275728,-0.12824956814649363,5.233018691599341;-0.023644661084409976,-0.11840053899633873,5.233092466584809;-0.025074612152176264,-0.10850330829205586,5.233100487182934;-0.02636963260655858,-0.09858752289105158,5.233111528195645;-0.027368396027317287,-0.08863752996567313,5.233100925635898;-0.028043188124667745,-0.07866033222067972,5.233114371179835;-0.02854816882893495,-0.06867314889817516,5.233148485267899;-0.028907263960786075,-0.058679621946871,5.233170159211659;-0.029184809075815582,-0.048683480270486114,5.233181127108653;-0.0293710935533647,-0.03868535049423594,5.233233079689762;-0.029466151766530776,-0.028685890531900862,5.233275084424822;-0.02956821560191196,-0.018686504707909026,5.2332318858547255;-0.02960947152987144,-0.008686682094250733,5.233188924898307;-0.029595249519207504,0.0013120034366010686,5.233027415178638;-0.029551965123565047,0.011311163378549687,5.23290523941826;-0.029510135580415736,0.02131010744747991,5.232766071190115;-0.029521193927873383,0.031309094686887425,5.232624184266414;-0.029595058199176988,0.041307586002780686,5.232466972703761;-0.029672557231730252,0.05130598405529919,5.232305633671448;-0.029757405334930882,0.061304280099771964,5.232141691588799;-0.029799679761722285,0.0713027090266191,5.231969552494965;-0.02978255391603491,0.08130127809340901,5.231801257153254;-0.029651368454826733,0.09129904565778924,5.231635624718646;-0.02945266328658057,0.10129545048155042,5.231455605676331;-0.029242876632015018,0.11129158634659594,5.231273239760884;-0.029006115772942685,0.12128737295027808,5.231105327672993;-0.028759715217802923,0.13128287387196932,5.230934306940634;-0.028520324922912645,0.14127703065342542,5.230690334576651;-0.0283789299796469,0.1512700716870568,5.230345170311151;-0.02828854222288854,0.16126135443158518,5.229937617649133;-0.028182192010340935,0.17124910158485337,5.229454299498559;-0.02822122435055302,0.18123896250890004,5.229005796215825;-0.028242981398711748,0.1912296660290009,5.228575250278323;-0.028282051280018802,0.20122172879088862,5.228178822092049;-0.028399200929660383,0.2112158934953341,5.227857967265056;-0.02853431744312969,0.22121075567677131,5.227567324009734;-0.028643753581182,0.23120774672321248,5.227347793262313;-0.02877668608106016,0.2412056357881895,5.227191130583639;-0.02891436433868058,0.25120393943535063,5.227068783223459;-0.029012159878115354,0.26120233538257215,5.226918734847756;-0.029138172471997834,0.27119989065044936,5.226737049702729;-0.02924711745877184,0.28119708428616286,5.226526691912508;-0.029330932611662704,0.2911935354931703,5.2262738317019855;-0.029397005572707257,0.3011893477522943,5.225992101965952;-0.02951477373797159,0.3111850979446606,5.225725439724419;-0.029634279695089707,0.32118144855998376,5.225483173957665;-0.0297732629567302,0.33117861574348284,5.225289959159698;-0.02996739509828932,0.3411756533723911,5.225143155352508;-0.030148754324993865,0.3511734186242248,5.225034533070653;-0.03038197267371779,0.3611705534312683,5.224980636395263;-0.030694831536593026,0.37116555983240485,5.224936292588928;-0.030879852703877924,0.3811627016476495,5.224784890166412;-0.031022589771119647,0.39116118188434323,5.224684794781504;-0.03126148028386395,0.40115831941677316,5.224671661594481;-0.03163812398963961,0.41115069071757687,5.224774886135042;-0.03196991351539704,0.42114506324777035,5.224824216027722;-0.03235885906243413,0.4311371167935866,5.224911321130796;-0.03270894852965412,0.44113091437907426,5.224949363018788;-0.033092761081385244,0.4511231450918792,5.225038880096556;-0.03366259717707674,0.461106443497785,5.2251339577631475;-0.034193577525061115,0.4710918561653044,5.225231905348096;-0.034731577220219904,0.4810754841056397,5.225426146118701;-0.03543921553469707,0.49104957306262453,5.225555751265347;-0.03603859811580252,0.5010295429386664,5.22575809205403;-0.036703315664184805,0.5110061425228797,5.225918127416212;-0.037369262448404904,0.5209817988219914,5.226125000040261;-0.038161342929624954,0.5309498425249926,5.226228504853325;-0.039018998186187204,0.5409129043850593,5.226271234624841;-0.03987628999808112,0.5508748166876709,5.2264304640955315;-0.04076782324792966,0.5608309062317538,5.226715857603898;-0.0416705399076462,0.570783302146129,5.227083169727025;-0.04263967868745504,0.5807260335851051,5.22753357127883;-0.043675040659767454,0.590668790142234,5.227797422812765;-0.044454710530247375,0.600637076925686,5.227956713414873;-0.045357032570132134,0.6105921211364054,5.228244653858301;-0.04632715606500589,0.6205393614085227,5.228578227498539;-0.047427395814778645,0.6304751489665347,5.22884204200738;-0.048535461198390556,0.6404123415333681,5.228998230980459;-0.04953486723658015,0.6503622607913859,5.229015387021832;-0.050393164893934354,0.6603251748733864,5.228954821965427;-0.05133145941474847,0.6702786280631066,5.228734883355221;-0.05215450040575541,0.6802413669532088,5.228477128947372;-0.0533220501884512,0.6901537690362817,5.227859785891672;-0.054503056387186964,0.7000649613545272,5.22724864663643;-0.0561248014953607,0.7098937055499556,5.226373586441387;-0.05767393376304744,0.7197460408692061,5.225644423925716;-0.05999814372278583,0.7294384146352074,5.224834523411343;-0.06213587543887754,0.7391932376924476,5.22431152223357;-0.06522897835916393,0.7486863666398047,5.2237518642010485;-0.06840992636908194,0.7581501960286416,5.223188390104763;-0.07184203750728198,0.7675159305603086,5.222478721296526;-0.07537635123459774,0.7768243123817362,5.221549929423487;-0.07904799618247324,0.7860568585268646,5.220418949735421;-0.08288942800446356,0.7951906659751727,5.219071002016023;-0.08697425521027002,0.8041937587945643,5.217568169229542;-0.09139895972512868,0.8130111642141914,5.215932519015676;-0.09612166571794022,0.8216571581992884,5.214217049367117;-0.10106226415075709,0.8302147965993513,5.21268169529088;-0.1062289995604214,0.8386546422841875,5.211241608480069;-0.1117700119006742,0.8468549841691808,5.209809276390646;-0.11784043097131763,0.8546756662690875,5.20839968645064;-0.12471115761636575,0.8618529043694589,5.2072681527040805;-0.13108602521697316,0.8694766611117173,5.20615487097442;-0.1381520395737295,0.8764881482509387,5.205200675393501;-0.14539386102679097,0.8833441287340473,5.204458008808005;-0.15283266783291044,0.8899795579282087,5.203660993933299;-0.16034810376610226,0.8965208114441309,5.202806461795504;-0.1679347632535676,0.9029619730832482,5.2018297148681905;-0.1756038115680232,0.9093007979465376,5.2008272193305;-0.18360505312771092,0.9152158983821074,5.199831367764929;-0.1919764338231081,0.9205984247158666,5.198857511759598;-0.20059659315540093,0.9255542371654093,5.197793192234811;-0.209444155777319,0.9300748059441688,5.196659572559724;-0.2185281515865173,0.9340950237074402,5.195511152221022;-0.22780749093847,0.9374733117527982,5.193936023313951;-0.23717385941482663,0.9404864066666173,5.192149294289887;-0.2465884086222911,0.9434017135774115,5.19045599903031;-0.25607404185053984,0.9461469375367001,5.188879132621101;-0.2656509933962098,0.9485553697340487,5.187303869645384;-0.2752844754139237,0.9504795302516005,5.18543474404311;-0.28491456895041456,0.9519626548357711,5.18318493517428;-0.2944578381275238,0.953005346093033,5.180385147976069;-0.30406325645118576,0.9540230519101105,5.177796670876045;-0.31367867466629906,0.9548316507324093,5.1751718088809975;-0.3230046886383782,0.9555596727745332,5.171636918882884;-0.33198570109009135,0.9563918487280026,5.167318481836377;-0.34085600785168224,0.9568714187316623,5.162726350461202;-0.34984479761274234,0.9571362127590763,5.158352388555275;-0.35855648735422757,0.957581693664494,5.153462806915604;-0.3671826524116538,0.9578336420681519,5.148410500669549;-0.37552031010086184,0.958462504154965,5.142925248010522;-0.3834684192178887,0.9586361548644193,5.136859161389402;-0.390850625512176,0.9576981531410779,5.130179102782204;-0.397873833185078,0.9566930844779653,5.123131806068874;-0.4045932732376483,0.9555896000436649,5.115808456597275;-0.4107510787709315,0.9542172659118833,5.108049711206104;-0.41665223799198686,0.9526188958471595,5.100136334367867;-0.42221792711333156,0.9510391035514992,5.091979903720389;-0.42764733579604985,0.949459412703584,5.083732110186295;-0.43331598716334224,0.9477890784157331,5.075665117249462;-0.4385738093380828,0.9456935426445213,5.067421086935933;-0.4438607847372683,0.9424546393952206,5.059575234727913;-0.4490872519532569,0.9387660632277478,5.051888984257303;-0.45423640177777014,0.9346755857067479,5.044355442611111;-0.45942400071406175,0.9294985233344835,5.037551999183708;-0.4643903879675278,0.9237476095788555,5.031051077047277;-0.4690159949075397,0.9172795979656612,5.0249873664499525;-0.47362598507890874,0.9102744278254121,5.019539836557787;-0.47821208702192475,0.902654832408746,5.014967153028984;-0.48246018262051193,0.8946227084510512,5.01079118984506;-0.4875568490316434,0.8866034692825393,5.007674172897424;-0.4934437235409292,0.8786376115614142,5.006299465918206;-0.49969329705832016,0.8708477208573387,5.006809792940108;-0.5061706660058535,0.8632944651839303,5.007805795073466;-0.512857719141183,0.8560129485766647,5.009310067742697;-0.5199336487446033,0.8492026055603326,5.011194331059576;-0.5275556443814086,0.8430840417116273,5.013308180378198;-0.5356259534202568,0.8374724175493814,5.015146599883964;-0.5440900267824532,0.8323707450733242,5.016673819601751;-0.5530284281823372,0.8280082257192095,5.017709872351145;-0.5617396262080722,0.8232557545445511,5.018946418626249;-0.5706014995905152,0.8186486585142392,5.019438217691956;-0.5796067784039958,0.8143093150112791,5.019712172897775;-0.5886145489075165,0.809974531505255,5.019976223104749;-0.5977101846629502,0.8058228113768358,5.020156861361365;-0.6068901455667861,0.8018591387202819,5.020289589940553;-0.61613267060888,0.7980427393218155,5.02039364030169;-0.625442585578352,0.7943927983521617,5.0204520712801495;-0.6347908305647074,0.7908417440043418,5.020470201197689;-0.6441580618902755,0.787341050339471,5.020459194016847;-0.653530144087064,0.7838534131543514,5.0204376960724915;-0.6629017699345231,0.7803646733234926,5.020401317949745;-0.6722730424809666,0.7768754782076449,5.020332265043806
3D gt;-0.7089477305428793,0.7639963353562933,5.019139286846025;-0.7072776190609856,0.764497430302805,5.019258029557279;-0.7055620666688701,0.7649857574075701,5.019380837589193;-0.7036837236913621,0.7655352521037878,5.019494095433415;-0.7020502267140772,0.7660145550556721,5.01959068593181;-0.7004988414760004,0.766464425057276,5.019678368114408;-0.6989856671132019,0.7669015093575713,5.019761097874351;-0.6976243347192815,0.7672933133352612,5.0198325598759155;-0.6962020708294567,0.7677018645248794,5.019909086272562;-0.6947426700817824,0.7681276356633342,5.019999055721963;-0.6931831523538873,0.7685763607487134,5.020073009261004;-0.6898167319908273,0.7695910914727974,5.020258400860749;-0.6867139776685245,0.7705028875278355,5.020443615174004;-0.6833809163182665,0.7714538126882796,5.020611089366325;-0.6800550394817206,0.7724055779268997,5.0207731403625955;-0.6768073346755084,0.7733294490695412,5.020924189274493;-0.6734394878268655,0.7742816649836239,5.02108717284978;-0.6700113003410684,0.7752492430663852,5.021251880906651;-0.6667460763528686,0.7761825025749867,5.02139965205704;-0.6635749375564417,0.7770906582208654,5.021548253175296;-0.6601046412048869,0.7780830725567563,5.021732363099457;-0.656679379572093,0.7790571897698109,5.021914964632591;-0.653232807192423,0.7800615311064935,5.022097202072506;-0.6498331633505112,0.7810451214272257,5.022260698922777;-0.6464337052869962,0.782025134749891,5.022425428411127;-0.6428856235622947,0.783037859616395,5.022599438680085;-0.639246205550989,0.7840815380452825,5.022767140013125;-0.6354542364694667,0.7851702603534843,5.022932612366329;-0.631693223920248,0.7862620505230649,5.023094355586078;-0.6280394928876091,0.7873164703606734,5.023242672443802;-0.6244363082568951,0.7883547196833731,5.023420288226595;-0.6210717671866235,0.7893066440437079,5.023583837022832;-0.6176015515376954,0.7902939111518201,5.023764294000232;-0.6143445279936478,0.7912409507329078,5.023940916985788;-0.6110034558979287,0.7922209992458252,5.024133838568179;-0.6074067616578206,0.7933251753546375,5.0243101242953925;-0.6037944775353667,0.7944506981265588,5.024459321509182;-0.6000327293765586,0.7956566826315489,5.024602143694372;-0.5963157348104827,0.7968569328677697,5.024738138305687;-0.5923473857166858,0.7981938642086044,5.024782710282448;-0.5884769138481378,0.7995493520056913,5.024725692582378;-0.584723191429587,0.80088969930893,5.024622917221905;-0.581066212162427,0.8022218403403734,5.024473608152265;-0.5775669901560747,0.8035294754661905,5.024320893146588;-0.5738586091368256,0.8049552505915554,5.02409654499606;-0.5703580271842984,0.8063498416755438,5.023842866288956;-0.5668617562620698,0.8078022542775296,5.023524330911958;-0.5634871873162611,0.8092451816017652,5.023194441969007;-0.5602082440201388,0.8106759356990404,5.022833304143695;-0.5568033019927134,0.8122091164242438,5.022393946979904;-0.5535923152910385,0.8136940139981702,5.021931943651095;-0.5504197393239163,0.8151714275188512,5.0214665345722835;-0.547356656737806,0.8166696204347181,5.020937645867416;-0.5442944670350494,0.818274706923013,5.020256793402678;-0.541226817853723,0.8199295032197631,5.019467244685109;-0.5383409803581897,0.8215869034499859,5.018593828436207;-0.5355754082425654,0.8233138174565193,5.017613425683295;-0.532802244866183,0.8251828529463507,5.0164864252023005;-0.5300544148745421,0.827132200089293,5.0152913770784195;-0.5276061472843264,0.8290317328033975,5.014134195716407;-0.5253265403760758,0.8309383872141064,5.0130019310246325;-0.5230312628762533,0.8330090426012721,5.0118660133701205;-0.5207173096745897,0.8352817415811611,5.010742449121997;-0.5183798798821789,0.8378068935037897,5.009623244386619;-0.5161318077034605,0.8405189047156736,5.008598530151442;-0.5138413853496828,0.8433541745380548,5.007611983562139;-0.5116648903751043,0.8462349085428311,5.006718788899878;-0.5095193145580359,0.8491132231979636,5.0058490997620915;-0.5073985940741833,0.8520661120167242,5.005039963612093;-0.5053045374860401,0.8553216133381669,5.004437543179954;-0.5031600930039033,0.858674587579747,5.003861790138183;-0.5008697132783778,0.8623570283011993,5.003381997098044;-0.49853100589897403,0.8663092872725227,5.003082985234404;-0.4963116860373211,0.8702254050891703,5.002983379542929;-0.4940852430931013,0.8743348475921525,5.003105023236112;-0.4918745231166432,0.8784978479959562,5.003406315446621;-0.48968218883263626,0.8827577942844907,5.003928769576507;-0.48769004098436824,0.8868854399948385,5.0046810420580385;-0.48572019074119915,0.8910176290624283,5.005603258084853;-0.48370507408590885,0.8952158480845522,5.006751262230255;-0.4816338958938228,0.8995407746654894,5.008294307129952;-0.4795890595393197,0.9037495206417099,5.010122155151923;-0.47754278114345244,0.9078876478729777,5.01242876756749;-0.47558316939594836,0.9117582197354326,5.014796130576681;-0.4736634507624748,0.9154253853794613,5.017375950863718;-0.47166757830451517,0.919104740525612,5.020331593444577;-0.46958166656362155,0.9228115643959971,5.0238486070327575;-0.46745005383871013,0.9265657809300407,5.0275711596689625;-0.46526753053368175,0.9302654567441314,5.031507501656518;-0.4631844473380119,0.9335895170455984,5.035525424706378;-0.4611247942439413,0.936848439015319,5.039626390578476;-0.45918932411827446,0.9397948303354651,5.043740412091919;-0.4573465413618253,0.942430419512686,5.047864670513204;-0.45548656365945683,0.9450064605528097,5.052186094296637;-0.45363628894317526,0.9473393947112931,5.056649287465534;-0.45172244832919956,0.9495194908986869,5.061453820288595;-0.44976954431104826,0.9514868493921618,5.066456961254761;-0.4477235991930055,0.9532935099750244,5.071644630002728;-0.4455934893136205,0.9549482176361614,5.0769972877378695;-0.4434151173891904,0.9564208283341881,5.082411037577478;-0.44108409848592683,0.9575729802933532,5.087865737096662;-0.4387393768996929,0.9586188954680022,5.093180300586365;-0.4364168009048514,0.9594573941214275,5.098179176844528;-0.43393409387133125,0.9602718876373396,5.103322514081084;-0.43140803642008957,0.9609940964589894,5.10841785548385;-0.42888314706478986,0.9615670879324414,5.1133322798991285;-0.4263533232995796,0.9619988217601316,5.117788991509838;-0.4238275760267844,0.9623679262313052,5.122080011342224;-0.4211682754371405,0.9627497042487649,5.126272868050836;-0.41840997587025786,0.9631575010755069,5.130364259843596;-0.4150779105057766,0.9637261970678415,5.1345751513873825;-0.41089287586278156,0.9646095516244433,5.138798546449535;-0.4059792256866772,0.965624633802262,5.142987703643455;-0.4009328724092266,0.9666094943775851,5.146950690582962;-0.39559579894121966,0.967627885310295,5.150725651387937;-0.39015695160730496,0.9686560643338001,5.154142573475424;-0.38460803113099207,0.9696634600946237,5.157263050529783;-0.37907793802043566,0.9707177500609296,5.160117201217732;-0.3733825657557452,0.9718001010591184,5.162751759529114;-0.367362912646627,0.9728796794851758,5.165179611915535;-0.36134732273788195,0.9740353640124046,5.1671932430481835;-0.35496534400002766,0.975260602086473,5.169098801329062;-0.3481110714216133,0.9765136750825137,5.170866287190196;-0.3405845443732186,0.9777162459350375,5.172417256025294;-0.3329253526278434,0.9789010914073272,5.173804190140695;-0.3246300701385551,0.9799312694245972,5.17491072175907;-0.3156981840265664,0.980737670924837,5.175882728682256;-0.30623920673647553,0.9812359955995555,5.176812229083895;-0.29638290305946113,0.9813822496671578,5.177641834747421;-0.28586296773534325,0.9809208964839525,5.178367389144368;-0.27553345031144294,0.9800235905234789,5.178941626654364;-0.26574770764413586,0.9784970721472506,5.179489980991324;-0.2564575521244722,0.9765044393968416,5.180039552031916;-0.24725263312118692,0.9743235553622659,5.180635367376994;-0.2380950093302348,0.9716473234632025,5.181305544605718;-0.22903914962590366,0.9686955691670877,5.181982892432428;-0.21967815273278318,0.9649613541995778,5.182940008981831;-0.2102113590999458,0.9609038474931028,5.184021194949695;-0.2006660991474007,0.9563047422653254,5.185241210808803;-0.19149093698712782,0.9515275144214039,5.186481155738699;-0.18252188540164985,0.9466512653258435,5.187763802165391;-0.1736862726310545,0.9412582063905924,5.189197434385756;-0.16526519865643197,0.9356220786546755,5.1907216225165405;-0.15747453121165506,0.9297279182750874,5.192355363439937;-0.14986369194868945,0.9237240341080927,5.193998570976786;-0.1430212832091177,0.917821084613206,5.195719970703125;-0.1369306582315571,0.9119617589666771,5.197483052847708;-0.131208482691161,0.9060044737027179,5.199318824966062;-0.12599578262777894,0.9001441756515767,5.2011453987933365;-0.12141194083368904,0.8944742861553048,5.203057890545539;-0.11711259066274834,0.8888932838703933,5.2049395754527055;-0.112931538475426,0.8832574541032521,5.206795173872714;-0.10888581237495978,0.877629329707796,5.208558006497816;-0.10485232186977425,0.8719078389336083,5.210278830198268;-0.10112356213384846,0.8664647791113408,5.211855995415816;-0.09741134996975169,0.860824770706335,5.213413999059209;-0.0942229455391841,0.8557941931094264,5.214710359084977;-0.09117705298047578,0.8508160636268274,5.215902773929715;-0.08826206586187686,0.8455536602640649,5.21694755485231;-0.08524875842741204,0.8397387414160071,5.217929103376131;-0.08219194378654851,0.8334411334529467,5.218913640543663;-0.07943191692903381,0.8274067847835974,5.21975004528138;-0.07683703580117143,0.821364682339467,5.220492006447075;-0.07446089986451357,0.8152342770586378,5.22118402929207;-0.07219268282887019,0.8086585451805881,5.221903301654802;-0.0699453649331129,0.8017784216857698,5.222648452993083;-0.06778153337161845,0.7942884631569409,5.223378525219161;-0.06583023283060857,0.7868446245160483,5.224040871059193;-0.06395584596317119,0.7793434956032512,5.224683453147387;-0.062185155602062434,0.7716284354846783,5.2252134030682;-0.060456833117560935,0.7635370078301349,5.225657443851749;-0.05888484344185431,0.7554401365761939,5.226036038748534;-0.057403434876339664,0.747303642206951,5.226379111857564;-0.05598571613998149,0.7389418159537662,5.22661725843159;-0.05456637138478897,0.7301930938113521,5.226803033574643;-0.053254495421907896,0.7213881826631753,5.226922276493589;-0.05192301052086906,0.7119539555942314,5.227007908972903;-0.050661247850701877,0.7025489130845121,5.227073567255146;-0.049579034404358645,0.6933281524354612,5.227110674554503;-0.0486475698704538,0.684463490199053,5.227134268358093;-0.047748460364589226,0.6758230347352869,5.2271287444751575;-0.04683903250108541,0.6670833333223337,5.227121550253107;-0.04592046302618864,0.658222414419313,5.227081687494959;-0.044900223453977116,0.6488972922790422,5.226906842749837;-0.04385481499264397,0.6399269927529727,5.2266503855266375;-0.04277191462813777,0.6306501159733966,5.226277998980355;-0.0416399337090423,0.6215066301682415,5.225830150822043;-0.04050914975639859,0.6123451470767749,5.225359457831069;-0.039381622086346775,0.6029810161260585,5.224865510524762;-0.03835009163597462,0.5939561491309565,5.224399807461405;-0.03741799156847296,0.5845285514712747,5.22402984420156;-0.036534926959387565,0.5747738265397228,5.223710340826569;-0.03571273937151093,0.5651354748880989,5.223404107070712;-0.03494378372418426,0.5552157093760878,5.223169232276072;-0.03422872852949123,0.5455653431638303,5.22296996087929;-0.03351709348520193,0.5356037493049067,5.222767392693094;-0.03286240340186651,0.5261591579542853,5.222581229285798;-0.032200430758684145,0.5162270133932567,5.2224511371302365;-0.0316341817407872,0.5060666798060327,5.222319821529323;-0.03112855432479026,0.4959777382187364,5.222236902745125;-0.03069095410731424,0.48587324266532717,5.2221690978244935;-0.03025684092325322,0.4757925397087546,5.222092564539927;-0.02980507352690383,0.46561702690652496,5.22202189839175;-0.02942892118391281,0.4561844923158005,5.2220415116676415;-0.029008040170356065,0.44633460598585933,5.222065402747026;-0.02855592848602876,0.4364697791762831,5.222157412096704;-0.02809894998799558,0.42675444391771994,5.22229347821008;-0.02765416625173034,0.41724776621095855,5.2224466113021215;-0.02723188266828398,0.4077046301125655,5.222601965306952;-0.026800391775101528,0.39790110763629,5.22274429324259;-0.026367707310663374,0.38873492943126847,5.222842905480144;-0.02598009241411018,0.3797199612851786,5.222917837034048;-0.025621728946180904,0.3706293927426981,5.2230022715895235;-0.02529916417557475,0.3618267789200515,5.223117424100328;-0.024979515936547902,0.3529696150717025,5.2232522139202775;-0.024746932665369502,0.34461601351701676,5.223405277064102;-0.024562352441586423,0.3361853115154385,5.223559072600104;-0.02440372388956868,0.3276486677941979,5.223688760971942;-0.02431518462949971,0.31948083125183735,5.2237703105537125;-0.024309604386557347,0.31079913097434386,5.223809867911685;-0.024347718349377594,0.3020673841423641,5.2238489318966455;-0.024434926882747142,0.29321412108596223,5.22389740002114;-0.024613621932000028,0.2843089478667632,5.223958704707532;-0.024832109780460087,0.2752924862765936,5.224023656515101;-0.025135297988525318,0.26649888523722187,5.224072591537421;-0.025515651466937222,0.2583136499728298,5.224128535798675;-0.02594189024714038,0.2502300713087035,5.224199798999773;-0.026388022539937377,0.24192897243235761,5.224261755709004;-0.02687081100453968,0.2334253603314858,5.224276395141048;-0.027367385867970218,0.22506648265449236,5.224325954004968;-0.02787306717852821,0.2168298313724953,5.224371926944562;-0.028348164938725405,0.20848227646111614,5.224418029847855;-0.02883618841286762,0.1994595408439636,5.224462193010587;-0.029376486527466033,0.19020679570234356,5.224455454776856;-0.02997716346785272,0.18045086906360508,5.224438475727622;-0.030578346998221328,0.17070089453066925,5.2244051112270675;-0.03119759408784161,0.16045804158956536,5.224430823441607;-0.03183785686855911,0.15075627876565534,5.224438344463757;-0.032471741687467776,0.1406756350911613,5.2245099702656885;-0.03300728460826676,0.13102920994379125,5.22465177229449;-0.03353208228997294,0.12087201099010085,5.2249065988699055;-0.034062440529001634,0.11076297028780402,5.225170909729796;-0.03455583480691414,0.10019490141986157,5.225499914416804;-0.035016743260271405,0.08915544440022391,5.225882256511173;-0.035453769334872286,0.07792185869689221,5.226261358340306;-0.0359178933094942,0.06596622044992695,5.2266155589344585;-0.03638364540499387,0.05410097756940602,5.226905788197237;-0.03684055632167209,0.04169967299771967,5.22714901117635;-0.03731943041271817,0.029230078296368506,5.227357572575341;-0.037803840520060195,0.016182947815598918,5.227520748445319;-0.03827614889466639,0.002751501365619559,5.2276678769728715;-0.038757876427528364,-0.010728354432487963,5.227789276251743;-0.039193598202355594,-0.023919675191690328,5.227892205363739;-0.03955612661599289,-0.03653884393688304,5.2280197546473826;-0.039859896367396466,-0.048482174746202346,5.228145775669585;-0.0401372521022612,-0.06042612368497472,5.228291929268094;-0.04037612477264603,-0.07177738842986862,5.228377117981959;-0.04061218987534203,-0.08304982133049868,5.22844698673631;-0.04080534764103411,-0.0935924398469059,5.228493375943193;-0.041015418826090014,-0.10396814760937004,5.228484052984771;-0.04119088497912595,-0.11367496024531068,5.228344348752374;-0.041340685171652,-0.12322741849715321,5.228174329388099;-0.04146593026925123,-0.1321412403076165,5.2279340021701;-0.04159127568703622,-0.14132238436982705,5.227646440997667;-0.041728704925226914,-0.15072458971907937,5.227421509320346;-0.04183824513857752,-0.1596180885605334,5.22722366505923;-0.04194727100633007,-0.16832230072780469,5.227081545882571;-0.04204061331138479,-0.1761773938456209,5.226989668915428;-0.04208273239614229,-0.18333262945788958,5.2269763902050395;-0.042119044084449955,-0.18965381374656126,5.226972151366896;-0.04214750076165248,-0.19551229512567755,5.226973853484157;-0.042164672548795655,-0.200693933765781,5.22697127533949;-0.042177026765981764,-0.2052020444045018,5.226973868139063;-0.042190129442610955,-0.21002887364489814,5.2269779615468215;-0.042205287058048185,-0.21585955625751851,5.226980217029479;-0.042213650041797994,-0.22150052810127757,5.22697437057033;-0.04221405512816353,-0.2269141602235682,5.22696330874024;-0.04220833094969752,-0.2321593749597411,5.2269572142663705;-0.04219976794678447,-0.2374403202096484,5.226950896051928;-0.042193811964411215,-0.24265235853360193,5.226940879689781;-0.04219265454285697,-0.2477178927292874,5.226932820049536;-0.04219099081185667,-0.2508376388014872,5.226936420877651;-0.042196090133407395,-0.2539453100947315,5.2269611914824265;-0.04221517149309702,-0.25628466711154957,5.22698694310265;-0.0422134235160986,-0.25789633415149565,5.226982252098697;-0.042210157009419554,-0.25936154540434836,5.226975530261399;-0.04220774273205323,-0.26093527575618725,5.226970137790824;-0.042206736122448144,-0.26267327781049754,5.226965339900269;-0.042208532815436045,-0.26462666145245506,5.226960351409383;-0.0422104571502364,-0.26679753995609184,5.226956935659374
