# Supplementary material for: AI co-pilot bronchoscope robot
Source: Nat Commun. 2024 Jan 4;15:241. doi: 10.1038/s41467-023-44385-7 (PMC10764930; doi:10.1038/s41467-023-44385-7)
Supplement: Supplementary file 9 — Source Data [file 41467_2023_44385_MOESM9_ESM.zip › Supplementary Fig. 6/Real/1-siliconmodel3 Centerline model_11.txt]

Path length,0.3958249043952843,1.176297182957432,2.164945216502654,3.2612817713125173,3.81586218975644,4.970674960033353,6.100139155337751,6.6641416846170145,7.929739735524569,8.671280478921023,9.514191676850466,10.408883169505561,11.349038266685382,12.372719084205203,13.400508276280599,14.463440167285512,15.480956351160701,16.559799534404803,17.646445082183398,18.811018366038226,18.811018366038226,19.973282737299503,21.20583282622186,22.465451030478082,23.778732042949574,23.778732042949574,25.16793789641066,26.633504198878295,26.633504198878295,28.043538635658074,29.437259068538303,30.803685716325607,30.803685716325607,32.14123638980241,33.4024967836547,34.61434274422878,35.82242418758925,35.82242418758925,36.956782642046434,38.087720166527895,39.180189407296446,40.27556349487743,41.357077444022835,42.479241393618665,43.548890499082226,44.63364792476407,45.660093573252766,46.68614732393985,47.66510718160864,48.59657110037156,49.465100920620536,50.38213101627841,51.29274370856616,52.16048147399054,53.078411795467794,54.009942546377395,54.95965857273458,55.905831324917266,56.86480959313129,57.80956076784466,59.69355690407665,60.632521925138946,61.55210079289639,62.48213035643274,63.43607047702237,64.40889904212278,65.36821045421914,66.41334348638193,67.43847094905448,68.4818360629615,69.48512977907345,70.52281170874424,71.61570648714913,72.6316325753057,73.69836042223064,74.75666766616156,74.75666766616156,75.8205305238427,76.88437228581047,77.97319876661327,79.07778743878778,80.13791892922836,81.20087329024837,82.26701645219522,83.32699873548877,84.37629594336498,85.40690424546007,86.46485867209549,87.44761011683904,88.42974998466664,89.43878751978968,90.45682380793399,91.45603050957945,92.43822169234454,93.42694153821071,94.33815956238871,95.29532296835119,96.28843610930129,97.33408831000074,98.3357033632441,99.31096069001681,100.26584090070799,101.18097482725932,102.07020014273598,102.95430476263778,104.6859548134407,105.51664865679969,106.34437253452896,107.16541580809084,108.6525928449057,109.3876979882088,110.83235087619909,111.56297905039054,112.9682588183042,113.6807352962657,115.17454047781067,115.92409189105663,116.70724550665632,118.31896998717389,119.17925178307259,120.08708654183253,121.99760679843115,123.00205808465606,124.06414303038405,125.15989298443668,126.25295496809636,127.33900714749015,128.44149969189365,129.54921035869666,130.63752965017713,131.69497951250412,132.7142042100823,133.7234423168267,134.72988076688907,135.82530725386417,136.93513553191394,138.0372451792389,139.10620588958332,140.11848021187953,141.99524563723708,142.82036101013932,143.63832673507687,144.38385252164684,145.7900923231646,147.16681623065222,147.84512358111397,149.25562283746854,149.93772493493094,151.26468525858584,152.91520461576536,154.06027431657475,154.68365723185562,155.89885465898013,157.17665086220867,157.83057649849871,159.07630147844495,160.28466624805765,161.42856980301278,162.01549561515804,163.19305063397795,164.392497912247,164.97063710110132,166.08540839661717,167.1776085341784,168.31365702766288,169.43398851544836,170.55204074928744,171.0915272383104,172.1186231874494,173.55292849259448,174.4188338764894,175.26095921980638,176.40519733285038,177.41849987720133,178.49144135356246,179.5191508914878,180.52098966650976,181.61240713174905,182.49527778126634,183.757446904708,184.75191514599751,185.76466253442555,186.73213761483967,187.73214739130637,188.6611757725482,189.61957428948355,190.83914495877212,191.6759428558084,192.88284292151044,193.7997839639141,194.70959001397497,195.63133974554864
Error,9.258081182387706,8.912611142087478,8.468275513043805,8.07389133257431,7.700339525733963,7.298350212690777,6.874955339228104,6.447648317521688,6.047718266595793,5.671049285354425,5.317574398815425,4.989447874100591,4.673913359606709,4.357572748730627,4.052607091798578,3.7699137086950976,3.5199786612451267,3.323749595572761,3.1660488427815507,3.0415678948229283,2.919399766116661,2.786145160982388,2.670687592884043,2.5780028627990177,2.533733119486243,2.464804266643572,2.3443167840506214,2.3053985173621743,2.3108865939043,2.1676504921407656,2.097458711870157,2.096622172903565,2.0282625231069487,1.9241092871136598,1.8790338490739327,1.867831223436258,1.8831663279164845,1.803193661470438,1.7488209805273096,1.6976276684371392,1.6563804917596772,1.6151643742817887,1.5475597528627785,1.4834308629392199,1.417632879479783,1.3592453092450267,1.2840738068912148,1.2191924830479148,1.1500408038858017,1.0771377222836471,1.0000689427938085,0.9534583443178363,0.9160553739474994,0.8957133741189629,0.8861759997172245,0.8798424580242057,0.8739629931987067,0.8686683814556772,0.8641117443724178,0.8751432840299059,0.8671161807226633,0.8282439333567596,0.7841749015711176,0.7414268452844138,0.7123606730726906,0.6814821185535659,0.6510100747302915,0.652268311166368,0.664386002949653,0.6824589116681252,0.6902585816906426,0.7013934139993505,0.7318831599048459,0.7435560281926442,0.764954375745546,0.7976988203444965,0.8281496149537163,0.7977906747046366,0.775765546901748,0.7398050556369251,0.7050031508098824,0.68777555349564,0.6745396829724393,0.675436242680864,0.678126972577063,0.6876660408737276,0.6880616136793457,0.7029267513837463,0.6447039934946425,0.6006409748226625,0.5777994982246106,0.5653563451185883,0.5416474816661426,0.5126067333356333,0.4745141523671119,0.4431790241380231,0.40191301233896426,0.39568509343817165,0.3777766408795687,0.42568929797892496,0.4437227119628457,0.5733676059913628,0.6856935582836217,0.8479530615623646,1.0111602109829536,1.1332418077699813,1.2160843709405111,1.3356788734248946,1.4906395978031795,1.618722514972444,1.7382422180639987,1.8252223412359043,1.8963388676846369,1.9476379509646091,1.9948702725466525,2.107421076680012,2.2467710026282397,2.3652219339584235,2.4897837067370547,2.613021763577478,2.718033647344423,2.7827542511435683,2.7642743492749764,2.741398215609556,2.746117123051121,2.7534229663824745,2.769808086628901,2.7924208948700917,2.8509666297685277,2.91635464077092,2.968313188353442,2.9372606336661358,2.919534471259042,2.8786077203502125,2.798370754121316,2.6991812050256128,2.6050197959786474,2.534317376955257,2.4553036392859577,2.380932952170666,2.300338485313686,2.2312272584551693,2.1741551916893997,2.0699530613817974,2.0298771370821935,1.9415410130323576,1.8920244702659046,1.9481858522536075,1.992216791374455,1.9292272116988793,1.823142474144603,1.7026793970750025,1.5730519433839327,1.422385449754758,1.2821152141896532,1.154649897099334,1.0154525151768288,0.9213128413214979,0.7385550657333669,0.6326570265094071,0.6062540441722586,0.5803788649966548,0.5658460770668089,0.5021456954203322,0.3993053464746011,0.37245389755222724,0.3937865969381533,0.3963901096353655,0.3931692357281059,0.4293607327845908,0.43763018886532784,0.5203557424624066,0.5881195236663236,0.6416792672482688,0.6919806823230474,0.738232813353896,0.7069048337994627,0.6815795632295141,0.6530196164587383,0.6431422339537165,0.644972325500421,0.6345779109207106,0.600933858174492,0.5519151071432917,0.49356566396665386,0.4332122564499978,0.36568075496238495,0.3089605100445692,0.2897090681117194,0.2165734038892409,0.1676970145188293,0.1670142992226659
3D pred;0.013423476107437382,-0.2608327113757697,5.300971454837047;0.011698528915566546,-0.25146566696249656,5.297924647303738;0.009152944414795462,-0.24250910563928088,5.294277729589707;0.006781197874073018,-0.2333227667691557,5.291117666851438;0.00447273607638589,-0.22405397650429437,5.288157847405149;0.002165951193537218,-0.21487462946827324,5.284930103379277;-0.00043308919590235966,-0.2058277167746835,5.281553957682091;-0.003160808317929975,-0.19677010938711287,5.2783106111381715;-0.005798851869785172,-0.18760408820414634,5.2753064836621935;-0.008261392295479845,-0.17830372529758468,5.27257900415575;-0.010363399634863693,-0.16889242032161023,5.269931570720444;-0.012174823703130833,-0.15937916588641649,5.267438233018453;-0.014030924250121533,-0.14981446650318067,5.265186252452864;-0.015931736918653547,-0.14023514140186266,5.263036033440203;-0.017941036522680618,-0.13064384678025348,5.261043602115729;-0.019830815950191996,-0.12100096719820809,5.259187906267394;-0.021335811942482144,-0.11126714059125797,5.257459436814664;-0.02241373444409411,-0.10145080936080453,5.255885357955603;-0.023257566749921167,-0.09158148596325183,5.254512622469735;-0.02392089599395371,-0.08168562681034944,5.253235138246769;-0.024409701983364673,-0.07175547061426324,5.252161328847459;-0.024873931641338876,-0.061811070120878345,5.251216135929678;-0.02527741085337113,-0.05185897533789006,5.250325622619347;-0.025625971288383398,-0.04189964477642115,5.249494815547558;-0.02589703029596559,-0.03192985272683535,5.248766960134427;-0.026119914823764603,-0.021953129118245745,5.248122515780678;-0.026302654299333563,-0.011971092603263924,5.247551943000361;-0.026481004007797515,-0.0019861508842854703,5.2470331653504045;-0.026662107345406194,0.007999268076810402,5.246524628476132;-0.026844382126339567,0.017983705055859504,5.245997566700216;-0.027049917455888257,0.027966299674581842,5.245444791966203;-0.027222186808445174,0.037951115493785145,5.244921555569574;-0.02735088248875988,0.047938018624460045,5.2444263755211225;-0.027454687471138405,0.05792560736883795,5.243939245560219;-0.027622977289996794,0.06791272961744586,5.243460635355325;-0.027720678694745062,0.07789943433402574,5.24295448978402;-0.027748940702098865,0.08788672182630347,5.242451210730677;-0.02763382809107344,0.09786938332861457,5.241873959990479;-0.027429833364622118,0.10785238438495758,5.2413279965662145;-0.027293431083585833,0.11783849174629621,5.240819022907224;-0.027130248710925377,0.1278249863444558,5.2403257712937625;-0.0269857816772663,0.1378093117274469,5.239785053324073;-0.02692888325735966,0.14779040684816128,5.239173087016941;-0.026931748786663517,0.15776901386118067,5.238519333341264;-0.026916814118046584,0.16774596372598014,5.237840917280907;-0.026936561385833703,0.17772178228349086,5.23714618412851;-0.026955716495506304,0.18769533943091882,5.236419691933946;-0.0269506529701305,0.19766766255956758,5.2356762231864336;-0.026993912960936436,0.20764671949673727,5.235030815394475;-0.0271334965287792,0.21762987792348767,5.234467730805811;-0.02732229965254398,0.22761577920964693,5.233971617024971;-0.02752876561510524,0.2376047883379849,5.233550822015157;-0.027677917654300235,0.24759543173359486,5.233144868556053;-0.027869782770126278,0.25758360050307527,5.232698021367738;-0.02808157581122229,0.26757182480336783,5.2322615365057;-0.02832162405667394,0.2775580253849543,5.231794444668714;-0.02854210670158887,0.28754444631253934,5.23132244418102;-0.028679437333960583,0.29753146487065957,5.230831933613168;-0.028842674722300468,0.3075186122659855,5.230352099830403;-0.029004039859491966,0.3175084828743192,5.229932044451615;-0.029204067244372314,0.32750011154494485,5.2295751893638975;-0.0294223106421907,0.33749201602209133,5.229237232652337;-0.029634093607648845,0.34748542942634913,5.2289425523049395;-0.02980102694515466,0.3574798346648616,5.228652729619107;-0.03003186855458203,0.36747407609118055,5.228404032084323;-0.030186311848887024,0.3774687918875896,5.228118019116338;-0.030308006803964158,0.3874657355555728,5.2279028270228975;-0.030521528387950074,0.39746247378831,5.227762708361392;-0.030872692226948207,0.4074561988874005,5.227716420112463;-0.03122119070616313,0.417450115060383,5.227702696505679;-0.03159360038325904,0.4274431770080216,5.227697803340743;-0.03195436247220804,0.43743663235558516,5.227671328231117;-0.03231890293102524,0.4474299515025437,5.227645200067834;-0.03280319766784138,0.4574181913898345,5.227668059679048;-0.03326737552464853,0.46740711488586895,5.227590947373792;-0.03380890234263103,0.47739241886835615,5.227612233113879;-0.0344509584593132,0.48737128348868597,5.227712357197697;-0.03517887728859724,0.4973447486556409,5.2277236151509054;-0.035856521209338604,0.5073210258980363,5.227844821997026;-0.03655977591379247,0.517295927239629,5.227927138739889;-0.03736157718864083,0.527263704305057,5.227950270743256;-0.038269198151401576,0.5372223319317306,5.227905999068234;-0.03921502219931074,0.547177476360066,5.227883277242157;-0.040084351482366505,0.5571373822775694,5.228094323948132;-0.04097931994253127,0.5670942219985261,5.228340035621619;-0.041869911197325055,0.5770483650786361,5.228689152733178;-0.04287006049067338,0.5869964428712889,5.228877433434105;-0.04402897252236582,0.596925667929991,5.2291370728695545;-0.04480182251708127,0.6068954950906057,5.229209524737289;-0.045669469293559944,0.6168554796542711,5.229423759568286;-0.04662913178965665,0.6268062158343872,5.2296725513834925;-0.04777875993676856,0.6367396028475794,5.229751148899446;-0.048723603279004976,0.6466945395604095,5.229831809312153;-0.04967039872604548,0.6566482083268519,5.229664308657194;-0.050435877275093306,0.66661810273156,5.229540825257833;-0.05147464346854624,0.6765590859353507,5.229228066984897;-0.05229772971809511,0.6865181432715165,5.228854294325694;-0.053758171090785796,0.6963801180245348,5.228074188584294;-0.05507381954916753,0.7062759799632347,5.2274902488407005;-0.05698684681391625,0.7160454630478359,5.226542869854224;-0.058558348320870965,0.725898425041611,5.225872405117744;-0.06127090129437473,0.7354798342267597,5.224956624361949;-0.06388765762088813,0.74511049259873,5.2243217971019416;-0.06708342129829706,0.7545708986097808,5.2237853153928135;-0.07040619637883129,0.7639806242083035,5.223140156556024;-0.07390820807519202,0.7733044875537438,5.222244898831061;-0.0775047779396353,0.7825770619452145,5.221203721917745;-0.08129815130140243,0.7917369207119265,5.21989708275098;-0.0852750728997051,0.8007953755887336,5.218438148261086;-0.08957480668795287,0.8096838148064474,5.216854501323411;-0.09419551835025501,0.8183851511534641,5.215141092583516;-0.09902746726117771,0.8269964661063547,5.213560736767771;-0.10407118507350362,0.8355008101499181,5.212065061997531;-0.10940376813780521,0.8438376327055763,5.210629461935608;-0.11520525687902558,0.851851801047213,5.209174871210558;-0.12172707402000695,0.8593265265473716,5.207912183649488;-0.12872333328335342,0.8664187588460005,5.207044659965475;-0.13540446795630293,0.8737985849227707,5.206095657036852;-0.14249503419129594,0.8808068559895237,5.205315908922336;-0.14984815894313216,0.8875386944277824,5.204532386347604;-0.1573478240639072,0.8940972378873367,5.203671845375095;-0.16490479924915585,0.9005744690195592,5.202703546397865;-0.17253048273095148,0.9069623997130192,5.201682129298429;-0.18037814796404844,0.9130759575357943,5.2006630311005955;-0.18862409049745493,0.9186430469107357,5.199657075024431;-0.19716080673615283,0.9237441395240782,5.198606679855909;-0.20590308723644116,0.9284614606027239,5.1974580225983935;-0.2148746308705727,0.932720253413482,5.196285807338337;-0.22408537929686295,0.9362864390824441,5.19472233901372;-0.23343088159760594,0.9393467584098664,5.192906841186397;-0.24284169617005022,0.9422459588353821,5.19116580529482;-0.25226184945847446,0.9451390158775654,5.189465530913061;-0.2617876212039337,0.94766448044567,5.187767973441675;-0.2713827771084553,0.9498130215308818,5.1859467775782155;-0.28102358201596384,0.9516166360301436,5.183996942848447;-0.2905612807690653,0.9529940524619678,5.181325795816098;-0.3000337896090515,0.9540864438722471,5.178312781165763;-0.3096884627686398,0.9548089479955375,5.175809728235169;-0.3190810405823858,0.9554116438397221,5.172430935591024;-0.3280863239081777,0.9558919406156846,5.1681095715437335;-0.3368432250077527,0.9562864541395385,5.163296979496639;-0.34596120072468584,0.9564883004218765,5.159195543540328;-0.35487657806489786,0.957101129028852,5.154707728038315;-0.3639108844063226,0.957238507420134,5.150422586721287;-0.37238343501989485,0.9577556030625464,5.145135952801954;-0.3807311757078688,0.9583228118077757,5.139659320657499;-0.38877272517991956,0.9582760079044049,5.13371530757851;-0.39597810706820336,0.9573601399030793,5.126841905389773;-0.4026922658596246,0.9561514418415633,5.119530330954696;-0.4088898238058279,0.9547442921963352,5.111809566395444;-0.4149629158908075,0.9531381517000265,5.10402895811373;-0.42069790406869345,0.9515473904881552,5.095992827865513;-0.42607281667960734,0.9500595522766538,5.087692427159436;-0.4313958347691029,0.9485815017038972,5.079356910083497;-0.4363959780723751,0.9467415158780241,5.07089446249977;-0.44101508204937834,0.9440168864918898,5.062454067179772;-0.445755222215029,0.940964542601304,5.054194874241984;-0.45050407914598645,0.9365913415909182,5.046557893767212;-0.455485490710129,0.93174600097951,5.039367051452986;-0.46026651023874804,0.9258670445345866,5.032841737408003;-0.46500259770992575,0.9194967310425047,5.026759913546861;-0.46956162310155286,0.9126177146378408,5.021112398980003;-0.47423006722263455,0.9049811506746999,5.016652744248391;-0.4788198301786449,0.897192084284927,5.012379043184517;-0.48308181208445944,0.8891633807288309,5.008210658672162;-0.487008527140512,0.8806160172940899,5.004816032450761;-0.4909015233133161,0.8719316693252304,5.0017457423741885;-0.4941481738167457,0.8630592963414405,4.99846850906771;-0.4970975643731014,0.8541514825980522,4.995011349878552;-0.49962161326137094,0.845220894313178,4.991286598867317;-0.5017518714874648,0.8362503848563271,4.987414653623037;-0.503510024918708,0.827204630694896,4.983530940430335;-0.5048162199201031,0.8180338344828705,4.979763932140481;-0.505672585394125,0.8087483408747786,4.976151973305031;-0.5061749488485077,0.7993872270707986,4.972670999402711;-0.5063718813220067,0.7899723403258051,4.969306311426118;-0.5066699298245798,0.7806019056835374,4.96582692617796;-0.506416774401663,0.7711383686937653,4.962605532073684;-0.5056065236342439,0.7616519765367978,4.959547451378522;-0.5042916910038907,0.752024116708404,4.957186195297755;-0.5026609632432854,0.742325027905471,4.955378322690625;-0.5009042300370329,0.7326083685556222,4.953797051201902;-0.499076280359315,0.7228941428915397,4.952282977318958;-0.4972003923310798,0.7131809343641762,4.950821941997867;-0.4952663394172045,0.7034691984555751,4.949428519962761;-0.49324928358405834,0.693762341450116,4.948121457285787;-0.4911699765333876,0.6840579521477121,4.946896177539597;-0.4890453661175481,0.6743567581914948,4.945724483720906;-0.4868678381873166,0.664666073450627,4.944563018540122;-0.48467128290323835,0.6549775713160169,4.943419309105151;-0.48245173486554455,0.6452944722687195,4.942274232972923;-0.4802335542868402,0.6356117278347699,4.9411235222590255
3D gt;-0.4705116870944782,0.595105004481946,4.9368223810309075;-0.47089502169428327,0.5964794866858719,4.936957071833325;-0.4712765419739114,0.597813269254178,4.93710148656301;-0.4716453674694394,0.5991717012547141,4.937261141947382;-0.47206034301499183,0.600834812736973,4.937389372710165;-0.47244104852191465,0.6023709564036569,4.937507378447796;-0.4727939162335153,0.6038099653276346,4.937623232233322;-0.47316138233857996,0.6052782310493446,4.937737889351659;-0.4735641326185898,0.6068058249119761,4.937855353607745;-0.47399062684303306,0.6083533022605767,4.937963232435146;-0.47438315192400404,0.6097673672110349,4.938061569415108;-0.47514074110257437,0.6128151367898715,4.938310883387873;-0.47589742971517274,0.6157869450908597,4.938564027399936;-0.47665606446347,0.6187396314976581,4.938817083589101;-0.47740718566765217,0.6216604387962212,4.939060063911697;-0.47817055760399774,0.6246151666867531,4.939306478222346;-0.4789515631400933,0.6276392459934041,4.939551446337619;-0.47972897651155133,0.6306477458501266,4.939793091625278;-0.4804942308846167,0.6335892938128971,4.940027361456014;-0.4812770929950779,0.6365986931946318,4.940271287574607;-0.48203699735221217,0.6395538873704814,4.940506873758769;-0.4827712786981615,0.6425207987833832,4.940752616815244;-0.4835049494403904,0.6455140262991697,4.940987856684702;-0.48427833613379523,0.6485979247658938,4.941203767365925;-0.48501152672848463,0.6514367727893894,4.941434846313121;-0.48575150465237893,0.6543039691149177,4.941667228920178;-0.48652140272754735,0.6572579242318363,4.9419014578989;-0.4872876735428632,0.6601953496512719,4.942143442124836;-0.4880316288382319,0.6631565191301249,4.942381282651223;-0.488756737996764,0.6661085899546995,4.942636950921204;-0.4895018316042625,0.6691387318368685,4.942898523481014;-0.4902468874656548,0.6720157835620946,4.943127672867048;-0.49096808264134306,0.6748223068883863,4.943351282242597;-0.4916637556367001,0.677509831897283,4.943564665517968;-0.49233915832002284,0.680136951136185,4.943769932087397;-0.4930590969215006,0.6828998194290421,4.943987192455388;-0.49380702631675605,0.6857689472521766,4.944233965435675;-0.494538043775397,0.6885786522687493,4.944476717309629;-0.49530512975272484,0.6915737100504213,4.944729857338082;-0.4960983005394371,0.694668401414257,4.944986262930855;-0.496919622621698,0.6978470997697215,4.94524246514369;-0.4977079354690293,0.7008915571568377,4.94547743921684;-0.49848873484336725,0.7039206431243379,4.945717311009714;-0.4992276585595083,0.7068420552657824,4.945980165355489;-0.49997643300072625,0.7098462793770484,4.946267305490527;-0.5007264163518357,0.7128953156293448,4.946585598634462;-0.5014919542603573,0.7160886810819982,4.946931471747868;-0.5022436680357335,0.7193692363674358,4.94731699127262;-0.5029766755508165,0.7225719622983771,4.947722794514996;-0.5036674898438535,0.7256214947199418,4.948110201557612;-0.5043557804107666,0.7287344732381529,4.948532278473095;-0.5050272238004005,0.7319367260302527,4.949020155635931;-0.5056902263447388,0.7351415836528197,4.949534972432508;-0.506351461591559,0.7384044049279165,4.950075840785948;-0.5070083582409357,0.7417335587711658,4.950650823239148;-0.5076058721445375,0.7449430722899356,4.95123570309251;-0.5081408481015998,0.7480790249323441,4.951859503968287;-0.5086885330070883,0.7513503972586938,4.952541082187023;-0.5091871454594499,0.7545168892553297,4.953261861989458;-0.5096451278945147,0.7576008279703431,4.954008076408758;-0.5100619827464474,0.7606022769216765,4.954786125103093;-0.5104481263823428,0.7634759443638688,4.955563046009662;-0.5108054231546693,0.7662298499285165,4.9563283925759585;-0.5111425672110863,0.7690211918976348,4.957149844285188;-0.5114276242789575,0.7718897495075809,4.958046817289771;-0.5116848427142127,0.7747005398378535,4.958947684482395;-0.5118801819494216,0.7773006132481464,4.959857515131416;-0.512045455040366,0.7797786070096292,4.960774615760981;-0.5121820126291048,0.7821501058416851,4.961680667161536;-0.5123154625908802,0.7845516623028254,4.9626040903463196;-0.5124153186862752,0.7869223049357786,4.963557297570018;-0.5124840544231867,0.7891403268458481,4.964486097514427;-0.5125191566467285,0.7914113117282673,4.965480199031506;-0.5125128152103747,0.7937513001134839,4.96654552470385;-0.5124844099852998,0.7960829584929903,4.967641713183612;-0.5124409832259356,0.7984691000211037,4.968800119584091;-0.5123844193798001,0.8006841949592202,4.96990620709799;-0.5123075590553929,0.8029511245986164,4.971113447897313;-0.5122089135832706,0.8052098976005941,4.972380770699453;-0.5120677484738625,0.8075557763697738,4.973727768268626;-0.5118859825457557,0.8100167110249148,4.975172095149351;-0.5115910659725385,0.8127136873148256,4.9767201883652445;-0.5112040773682675,0.8156221056922007,4.978340468107694;-0.51063745715901,0.8188440993228202,4.979976359326253;-0.5099797629728157,0.8219876030226887,4.9815439109656765;-0.5092037490392136,0.8253470604201496,4.983080933005905;-0.5082653667126671,0.8290401430033022,4.984577185554422;-0.5072419987630036,0.832764323852022,4.986030189747439;-0.5061100726305428,0.8366400115837486,4.9874939759426145;-0.5049541957725913,0.8405203952207405,4.988948324261945;-0.5037497356673419,0.8444508098925576,4.990391814383673;-0.5023503022727319,0.8487473255351441,4.991922357323323;-0.5009633892835197,0.8528767376915883,4.993354550711241;-0.4993671308808407,0.8573579468161373,4.994850539812356;-0.49772658423730887,0.8618738074221852,4.996349413671292;-0.4959333375898459,0.8665498667183569,4.997884025835548;-0.49406090190693497,0.8713553825249105,4.999466924957463;-0.4920041855763582,0.8763202652753408,5.001036922814643;-0.489904301685398,0.8812613856816693,5.002564326428722;-0.4877395932407702,0.8861696933940305,5.004079854671794;-0.48548018539558024,0.8910783164331468,5.005656191471128;-0.48321021096181055,0.8959661606481519,5.007479274174783;-0.4809449485002938,0.9007422079700536,5.009533779772773;-0.4787251456373829,0.9052271797956045,5.011912175115145;-0.47659471467228254,0.9095526976245945,5.014301663812299;-0.4743915532516222,0.9137921017275019,5.017165317217158;-0.47220488595477617,0.9177409148264738,5.02044162032095;-0.46998124126498997,0.9216618788121108,5.024061832729889;-0.46778301072201495,0.9254890545085324,5.027910140853782;-0.4654944677191266,0.929351227582511,5.032097143296367;-0.46323490058123057,0.9330638238163317,5.036328627402802;-0.4611527095018807,0.9363406337673382,5.0405152409946;-0.4590274406303793,0.9396541099031092,5.044868664821629;-0.4570324634939936,0.9424976052752994,5.049320527046212;-0.4549637258303367,0.945239317735575,5.053984779558142;-0.45284663506847317,0.9477332029698259,5.059000636740864;-0.4506778058132884,0.9500965234012927,5.06418364024829;-0.448491207103406,0.952054226891469,5.0695598669189526;-0.44615748155884827,0.9538780151108563,5.075156547743992;-0.44370505318075926,0.9555188594494834,5.080992222399631;-0.44116909591545495,0.956905724282992,5.086924173401574;-0.4387495307793052,0.9580393214468229,5.092495909779759;-0.43614945435604796,0.9590557245933404,5.098077792604899;-0.43359262041641494,0.9598926147202315,5.103340972920596;-0.43082170964903754,0.9607219290911141,5.1088631932258615;-0.4280524564193467,0.9613901720596573,5.114032188258737;-0.4253459924924172,0.9619489604238737,5.1188436996985285;-0.42252906547805014,0.9624688170481537,5.123443990037401;-0.4194794491331456,0.9630079575360831,5.1279568913880045;-0.4160005422301213,0.9636611111786406,5.132312639857147;-0.4114018797211728,0.9646601902719272,5.1367174919112255;-0.4062807285244183,0.9657395709538864,5.141096165731398;-0.4010368570618711,0.9668059565786589,5.145325936519493;-0.3953240850674905,0.9679158563904844,5.149421249244172;-0.38957676346989,0.9690061146622997,5.153245371142889;-0.3837666290444843,0.9700613315000373,5.156582876431741;-0.37784212945194573,0.9710847168227374,5.159713532229603;-0.3715513149099835,0.9721641574277717,5.162560105462802;-0.36518075415077855,0.9732521936707578,5.1650989721071925;-0.358517853617264,0.9744436633740442,5.167304263061589;-0.35141401362661584,0.9756691944704219,5.1692054208044285;-0.34354423229411496,0.9768675169605319,5.171086207263753;-0.3355323648549742,0.9780421953492244,5.172671025449139;-0.32637779556856317,0.9789751561956888,5.174092001848705;-0.3170153233124038,0.9797210733058088,5.175194275472931;-0.3069475089283313,0.9800002888307733,5.176209697836536;-0.2963033923811832,0.9798433623362397,5.177182249651116;-0.2853326578172587,0.9792733014122914,5.178066885815636;-0.27430666790331826,0.9782933688535531,5.178866360189146;-0.26348615978046996,0.976762056072688,5.1796197551500995;-0.25366017061007223,0.9746905320248365,5.180290993050397;-0.24395525136882976,0.9720349571615966,5.181077517224974;-0.2342295231495873,0.9691049688177596,5.18191851504051;-0.22443991439140443,0.965244459792315,5.182957770331431;-0.21450511256395752,0.9609546097577628,5.184115694055718;-0.20454826548463206,0.9562772186279297,5.185413962360963;-0.1947358932446625,0.9514254772897492,5.18672809251365;-0.18528503006434036,0.9462522482273942,5.188095506076488;-0.17592388620376587,0.9408075116173695,5.189579513785798;-0.16681543849524808,0.9349288431587865,5.191174579200098;-0.1582301008531603,0.9288980880607991,5.192825159011453;-0.15038588537927405,0.9228528271303338,5.194503057256796;-0.14287013644040641,0.9167147446583892,5.196200768448135;-0.13634975832599705,0.9104104580378127,5.198038837794934;-0.1301385048769288,0.9040676049701238,5.199937505873987;-0.12460309121568322,0.8977794795408085,5.201893816437156;-0.11958103185589034,0.8917109447543904,5.2038824166992965;-0.11488275436627667,0.8855558569310075,5.205864776242789;-0.11041431042541898,0.8794195354397015,5.207791308325428;-0.10620603110022468,0.8734830785589704,5.209588972625086;-0.10197481334411493,0.8672748567225572,5.211365819071107;-0.09810883735398117,0.8613987707622982,5.212985192602772;-0.09434951607170755,0.8555541025969944,5.214556698472621;-0.09093878333932265,0.8497331151412706,5.215829702972153;-0.08758327083345188,0.843480872797562,5.216971934143972;-0.08441147033642914,0.8369816434569278,5.218011863217111;-0.08132274920657531,0.8304315516972947,5.219012380334887;-0.07843836566229997,0.8239661422729494,5.219906937540992;-0.07576696619340928,0.8171717706841939,5.220766063121214;-0.07336183139590893,0.8103177262774969,5.2215513725280776;-0.07107732878216241,0.8031466741917497,5.22232351798688;-0.06882711431050706,0.7952889135845638,5.223100266838074;-0.06663509778087423,0.7873428576453259,5.223853884991145;-0.06458299786923297,0.7793223404835847,5.224536099437132;-0.06256453932503522,0.7708807442228671,5.225121897584301;-0.060713425670235854,0.7624781548710192,5.225597244081658;-0.05893769693536275,0.7538276330592268,5.22602075055979;-0.057322277722116254,0.7450878006757315,5.226299886444868;-0.055782395869594506,0.7360693277520648,5.2265070587352165;-0.054260444294396096,0.7266442794670491,5.226685243764974;-0.05284558159537235,0.7169956158783475,5.226804154813087;-0.051431014565290034,0.7070802710904912,5.226894760241751;-0.04997800895238327,0.6967253815149856,5.2269571224956195;-0.048757588716280664,0.686869560228768,5.226984183431076;-0.047717743224208645,0.6773546302536786,5.2270159244634335;-0.04678832610906182,0.668289976624311,5.227007729077743;-0.04576747330285737,0.6584565011234607,5.226876152167886;-0.0447551063965943,0.6486879814212605,5.22673093500299;-0.04367202899294386,0.6387592938568633,5.226431753038956;-0.04254061791533132,0.6286499855752719,5.226029778613073;-0.04140791378223291,0.6186333691160557,5.225582508242332;-0.040236586009445845,0.6088930916155799,5.225118981047808;-0.03908968314760823,0.5991437911082121,5.224654445088918;-0.0380377076060085,0.5886241566027625,5.224257715690742;-0.037077535961442074,0.5783679033699682,5.223937267141826;-0.03618057898545669,0.5679181538145422,5.223619988939317;-0.03533083402100256,0.5573572663000076,5.22330087690515;-0.03453619995844566,0.5467285653259796,5.223045149534839;-0.033753834409228835,0.5361299493110787,5.222834341382172;-0.03300824474601423,0.5255560961254572,5.222674333365489;-0.03229715036052769,0.5145338427204196,5.222548285280648;-0.03164148592463994,0.503665740145667,5.222454684522597;-0.031104313610771955,0.493041135956069,5.222382843237408;-0.030592428665241957,0.4824150454440358,5.222315077257965;-0.030119562056509112,0.47184304157192425,5.222212346765551;-0.029617141825869924,0.4611881212202169,5.222107103470625;-0.02918421988083144,0.45103808969400694,5.22210260167526;-0.02864856021929595,0.44012227762513245,5.222098693928476;-0.02814904925297883,0.42975782328460166,5.222182082981175;-0.027695445232472176,0.4197361664400262,5.222325140875478;-0.027228010444317836,0.40931416303020407,5.222481428227182;-0.026808216755673037,0.3990728368112596,5.222647687087624;-0.026410521183175557,0.3886304986953735,5.222820077333611;-0.02605009662902961,0.3790448631286621,5.22293636774936;-0.025717205622640703,0.3693228898711124,5.223045735317166;-0.02537230966697305,0.3597905862581932,5.223173836753327;-0.02508700623391038,0.35049562630087644,5.223307329255443;-0.024859605543088106,0.3413041083158073,5.223471083518206;-0.024665016095517044,0.33191824756880944,5.223653522720983;-0.024592067515648016,0.3221816787331791,5.223728288152662;-0.02459655692536952,0.3130791693703603,5.223804822174976;-0.024652741496037626,0.30363205465219784,5.223870738850609;-0.02476433186450247,0.29404298811120505,5.223906548803943;-0.024922339705289415,0.284582637822426,5.2239396189285525;-0.025153995823456066,0.27508834090475304,5.2239663500705005;-0.02541908071162337,0.2657768741252059,5.224001992804316;-0.025723297635983616,0.2566027805554664,5.224057371006982;-0.026156846966985926,0.24793645193778868,5.224117920345371;-0.026633880262455695,0.23884285391953033,5.224139411108373;-0.02710784157615597,0.22968494730319006,5.224189677535882;-0.02764452011787285,0.22101649501444925,5.224255373250024;-0.0281804911795309,0.21171768011157796,5.224340693932873;-0.02873584235118607,0.2019440221430892,5.224399305227246;-0.02931384835889784,0.1916999005673296,5.224449426340652;-0.029936670450436863,0.18145438565722974,5.224425264400546;-0.030617016718751288,0.17062823333659424,5.224462975708913;-0.031262782498133385,0.15995131792941347,5.224500188985921;-0.03192228101835413,0.14874921683376124,5.22455663118524;-0.032581061273106074,0.13795443898176746,5.224634232226873;-0.03317607516757513,0.12702075623900208,5.224925744354119;-0.033760339500540394,0.11611560306609692,5.225217589633749;-0.03429928537546578,0.10482348803443428,5.2255332538281465;-0.034786790366900175,0.09349663014715007,5.225909471324339;-0.03526868054745561,0.0814299005409419,5.226237946351909;-0.03573818181692543,0.0693251482929214,5.226572019379827;-0.036203042144290466,0.0567240520467193,5.226844152398837;-0.03672147284402686,0.04335989484685968,5.227030464928838;-0.03722942592855227,0.029705989935236477,5.227188713804343;-0.037724532103538516,0.015778889349557602,5.2273795112221935;-0.038229164093227706,0.0016884975940494374,5.227540501972781;-0.03870106370327836,-0.012958899830357478,5.227680209318258;-0.03915810132592411,-0.02684304388599882,5.227784855305947;-0.03956879341279046,-0.03996895459486267,5.227896666953524;-0.039924229471966374,-0.05255965992818444,5.2280044002662285;-0.040216541744490804,-0.06488067203234818,5.228163102612252;-0.040460252301167635,-0.07650049528045169,5.228241586481515;-0.04070570165221975,-0.08814338676424349,5.228318566086334;-0.04089402101120707,-0.09900810098668276,5.228367303489428;-0.041102122464018356,-0.10979452500161475,5.228370790416912;-0.04127799718662844,-0.11996675374972614,5.228201235638636;-0.04140185550511894,-0.13059342562303702,5.227998937577716;-0.04153795618323956,-0.1408681509409921,5.227783163203224;-0.041680563683429005,-0.15110070298405018,5.227524738353795;-0.04181223112284127,-0.16049900431632996,5.227315557980942;-0.04191686860747256,-0.16944344043327592,5.22713280062918;-0.04202158162230152,-0.17787106887364795,5.227014298245058;-0.04207613481990362,-0.18528616349979987,5.226973517789679;-0.0421175690036709,-0.1920655171814612,5.22696686398781;-0.04214632204104278,-0.1979419434369621,5.226968879502507;-0.042164845132019554,-0.2035819371966993,5.22696533146551;-0.042175929430783805,-0.20881888079562433,5.226966475570808;-0.04218755178289899,-0.21487655504194364,5.226970131392398;-0.042202644288337844,-0.22079539639424478,5.226971453818628;-0.04220880376039926,-0.22642465449834281,5.226963594362291;-0.04220767020047722,-0.23197044946702866,5.226953547846261;-0.04220196616366759,-0.23747245010763923,5.226947316046893;-0.04219354090367334,-0.2429337954408032,5.226938832208665;-0.04219034633245136,-0.2461908211448595,5.226929223828821;-0.042189918071761194,-0.24955224296871562,5.226921735260671;-0.04218810837670552,-0.2528201552949186,5.226946767512252;-0.042209796411506205,-0.25537464726173276,5.226980677814808;-0.04221437931707351,-0.2574088752703479,5.226982790038545;-0.04221062496614803,-0.2589549359236157,5.226975400901591;-0.042208034246810265,-0.2606245198256034,5.226969438445925;-0.04220706346075414,-0.2624786854706242,5.226964217229078;-0.04220933437347413,-0.26458275310357665,5.226958815035357
