# Supplementary material for: AI co-pilot bronchoscope robot
Source: Nat Commun. 2024 Jan 4;15:241. doi: 10.1038/s41467-023-44385-7 (PMC10764930; doi:10.1038/s41467-023-44385-7)
Supplement: Supplementary file 9 — Source Data [file 41467_2023_44385_MOESM9_ESM.zip › Supplementary Fig. 6/Real/1-siliconmodel3 Centerline model_12.txt]

Path length,0.40572203380316396,1.4498997366467,2.085157262856443,3.1582791222840343,4.245022865866967,5.405977470385526,5.956144838734827,7.004070785026707,8.275203993523071,9.011827059353363,9.854868601646674,10.746238791125316,11.678707286124808,12.691353253978985,13.660680235146483,14.636201501386331,15.626723049806209,16.676302662808105,17.751166341743005,18.887466867066223,20.04302638850102,21.267135170256523,22.492041463640273,22.492041463640273,23.779601848267674,25.122896095407953,26.55233694452238,26.55233694452238,27.946602581402992,29.322159891300647,29.322159891300647,30.619950232674377,31.93403608170277,33.17389554290007,34.38029842113793,34.38029842113793,35.55907556133846,36.68855303236106,37.79583425035542,38.85186995477389,39.91327547752691,40.95681306196221,42.013790148932124,43.06783692302471,44.12586855978655,45.123388560337744,46.12797086708298,47.09481166175653,48.02379956216308,48.89665396798111,49.738826903741426,50.637871949802324,51.54078157671186,53.26665725509672,54.17512514756817,55.10727993665399,56.02451563784765,56.95118854539219,57.86881967321581,58.77271995658978,59.67336344857445,60.59842173344008,62.372996432762775,63.28283719542007,64.23762446932274,65.16446376237887,66.13648005717198,67.14656375225131,68.15641566966852,69.13847464280137,70.1360211545801,71.16481108024603,72.17899954744296,73.17512148302424,74.22401607130912,75.26176465940226,76.30801140541477,77.35080171169916,78.41445712889875,79.45711696302872,80.47123024388033,80.47123024388033,81.52332667627988,82.54941738339409,83.58916129619656,84.58655553881653,85.60167103237988,86.59410609988697,87.56198109575021,89.48879529889446,90.47715521914708,91.45384584021548,92.42810452764144,93.3978918207386,94.29838726550398,95.22333622949431,96.16006701538107,97.16954888535543,98.15785460532831,99.12430352319107,100.06029656244215,100.96547623828762,101.83592507763714,102.69512589671712,104.40682484935888,105.23475835021448,106.02823168650323,106.84429064221862,108.34818625432379,109.05719415223467,110.44238182199764,111.15844465274252,112.52508165441866,113.84911985325235,114.55543069249705,115.29960760859639,116.7880040701518,117.55545792651967,119.17123640912166,120.03652909339546,120.94223162325204,121.88441087204502,123.88691582495626,124.95249329927339,126.0231804394135,127.09445790477439,128.1565487253602,129.26534767095959,130.34235062968762,131.3925243152389,132.372935010552,133.3758978661945,134.336365286277,136.41520127045425,137.50632012864648,138.5807226215346,139.59222394196246,140.5509790866852,141.4737120173894,142.3267454635501,143.12738300900182,144.64186818024632,145.32269584594727,146.684936258053,147.99435088786484,148.67400371136372,150.0447454791,151.35251952482446,152.426807172272,153.47220467347722,154.64427702587903,155.8231088356534,157.05639164080912,157.73597257551975,159.11085134047383,159.77660256948423,161.15405983702195,161.7964373101699,163.11078763665256,163.77510311469769,165.14105569309658,165.82247804738884,167.14276038637445,167.7577563126543,168.99032214531798,170.17413881076118,171.2181104912147,172.2194534766339,173.149311739523,174.14874147198208,175.11761132677287,176.08124180807624,177.06106141020166,178.02864180928117,179.00497115083013,179.93972422285614,181.26883136952762,182.10361218529906,183.24637321288546,184.2692387193401,185.1966454213353,186.06533745896652,187.1603131753727,188.08100087553362,189.20639125476362,190.32317278820895,191.19156468702562,192.13861053410076,193.36996634996305,194.3133552957119,195.3771065678044,196.40792093886103,197.10194502828168,198.19709196060515,199.3578303593967,200.18764092327058,201.34145075313134
Error,5.663230819254928,5.400269149403985,5.115311519225171,4.8042833325346885,4.5179853970653925,4.256471838121003,4.0042207367140135,3.76500592717841,3.5304105514838438,3.330416687313304,3.1315955811607483,2.947482276159268,2.78233964523409,2.630735891544685,2.502746284301446,2.388578288406367,2.287390587822489,2.192019073279842,2.1116084339588674,2.040251346181645,1.987221649651534,1.9683087964949375,1.9761235516690696,1.9292099274988121,1.8387325272285242,1.792093782900468,1.8414820067786473,1.7587339484807725,1.6750016501372516,1.6771975526155471,1.7208317143785987,1.60494660208246,1.5390551262223022,1.5335308638720209,1.5629480192021816,1.5794780458806241,1.5072881411615795,1.4646639256528224,1.4300687368115632,1.4007051271708475,1.3751919271731576,1.3482355635733552,1.3034728293357527,1.2576661454894422,1.2032588872922685,1.12644221548615,1.0525113715858956,0.980029145251902,0.9224049772709533,0.8844128000498681,0.8839178143659926,0.8947220451698706,0.9192578258084582,0.8913965726584782,0.8517674317490077,0.822352832021292,0.7936876851800677,0.7705654728651593,0.7595597478141569,0.7609524459974522,0.7752194727825951,0.7942820160243025,0.8112308575842683,0.7523085195498016,0.716064040160023,0.6655880406960526,0.6379616769569286,0.637190464719942,0.6487023829932157,0.6449368606242862,0.6507713084828486,0.6569107011195515,0.6600092850552995,0.6658616791149892,0.6791073057448914,0.6994334969034924,0.731519122505534,0.764040556304243,0.7982138831685813,0.8247209711899515,0.8274435364799934,0.8435222935836787,0.8194433713907484,0.8142630820908384,0.8003235962894699,0.8026458495529043,0.7973677248997743,0.7998405470930798,0.7762252332926015,0.7519250876867888,0.7295149265301073,0.7021666121101096,0.6737130903253136,0.6285312595517949,0.5560911252459605,0.4882173759718377,0.4517676092512709,0.43524027539665083,0.4554861792223271,0.4657348924137309,0.5554070091970126,0.6286877320352393,0.7841901703371101,0.9610825725884266,1.11054259503307,1.1950139089313518,1.3155222715417014,1.469294846273587,1.5956582585683616,1.7256290612757241,1.8156902965192137,1.8989871042702382,1.9490940264664576,1.9960577778917485,2.054988493656336,2.238873283085013,2.30290796356027,2.4595946251053706,2.607705851267515,2.708819704007738,2.797961222838343,2.8326395736718033,2.825867662004271,2.8296168739587553,2.8431499407027028,2.862045360635842,2.88922482252086,2.9427865689836947,3.0184143012834745,3.071849187533452,3.0629053921878966,3.0369246557226774,3.000135570779861,2.952950027630098,2.8557963164982163,2.7862202450052984,2.6762387738047013,2.556919571488005,2.434748883957198,2.3087317713136004,2.2264466285318774,2.109580513311484,2.043606538679777,1.9856473169754048,1.9495246488604019,1.9163025289738216,1.9636690129262204,2.048040444811899,1.9975390991371262,1.9316779965865143,1.8376167548028306,1.7353966525518916,1.626702124420714,1.5201368668309896,1.4312428363551348,1.3121360990496036,1.1278051350097085,0.9426430935875809,0.7608193568159728,0.671016864180281,0.5332150790888452,0.5139714989878718,0.4692388790857995,0.5422835638814296,0.4695508512119525,0.4788423289010288,0.4884015987895259,0.45790857648402833,0.3971861237136931,0.3388014890665452,0.2730360334627108,0.21058476441424365,0.15116237564158078,0.11900008877936068,0.1458230788115401,0.2545268723267814,0.3147376229135382,0.3815808796585554,0.4780689611333356,0.5518154458518246,0.5945594377794226,0.6419812068122094,0.6558116742189944,0.6801015262151672,0.6683067205274392,0.649787900015724,0.6121165814437934,0.5786421693755031,0.5248242291821569,0.4701653099083188,0.43512649108948775,0.4041553357216201,0.3786788804969333,0.3036081077654205,0.264634724956776,0.22365097538168222,0.18386034514955873
3D pred;-0.049911038618155226,-0.2617556053298868,5.283072769906678;-0.04956336546005564,-0.2521178584909519,5.280428349508227;-0.04929623107996293,-0.2425459734587701,5.27754604901146;-0.04906503790737791,-0.23302565427814623,5.274494807884312;-0.04871432136452205,-0.2234359276082196,5.271681599697444;-0.04832951235447071,-0.21379994765583413,5.2690358838428955;-0.047925953040311775,-0.20412250190740355,5.2665490819476615;-0.047565463565089804,-0.19440647915811465,5.264210503474837;-0.04721273657192224,-0.18469367529456981,5.261857415126177;-0.04687306371128805,-0.17488090180651908,5.259961604265369;-0.04650566984289482,-0.1650722443219432,5.258049730813558;-0.04607793183227886,-0.15522978351657207,5.256334211799088;-0.04563873391335404,-0.14535131572982424,5.254843245879224;-0.045238441450922054,-0.13543449648258885,5.253619946258452;-0.04477942345053872,-0.12550101561202537,5.2525638874203775;-0.044238666331101385,-0.11555868800761557,5.251637764564397;-0.04365353439808415,-0.10561098291215089,5.250800636166462;-0.04307826205769389,-0.09565968263954708,5.250000208394044;-0.04253880687983068,-0.08570066053061073,5.249274352523507;-0.04201642443445142,-0.07573516785182388,5.248629315896791;-0.04156265096288685,-0.06576208416730846,5.248053389288483;-0.041190700461188105,-0.05578321093115013,5.24752071512826;-0.040796701078099906,-0.04580336104727992,5.247023361349203;-0.040329640835786114,-0.035823827391040466,5.246586597415214;-0.03972792209321209,-0.025854326565121877,5.246089618706572;-0.03916598056735168,-0.015882908221846605,5.245584605889995;-0.03864350450016576,-0.005908488131573792,5.245096791763529;-0.038156412328516714,0.004070141621398248,5.244661258217841;-0.03774802478754764,0.014050499755037707,5.244186209651189;-0.037354837506190806,0.02402981495628703,5.243677611700059;-0.03704405851699968,0.034013111140353575,5.243190565787358;-0.03676125958076638,0.043998262545466967,5.242724973499377;-0.03650380349248506,0.0539843975972203,5.2422658187425135;-0.03622603976295822,0.06397017195110624,5.241810672761719;-0.03602521767890528,0.07395761914269547,5.2413517946888355;-0.03570035142056883,0.08394288607088052,5.240917161179901;-0.0351985545859485,0.0939180633488825,5.240423158943876;-0.03460292142786211,0.1038877528181277,5.239922646178994;-0.03391392792354456,0.11385136395675974,5.239420908170532;-0.033068958914614276,0.12380146120115995,5.238890255552592;-0.03214161290841491,0.1337459969897194,5.238394032482948;-0.0312600496375989,0.14369645836859765,5.237934506045188;-0.03052614431908387,0.15365706175893487,5.237436747987636;-0.02985120147158986,0.1636196745593864,5.236897490775449;-0.029240752753964087,0.1735797834518623,5.236246658067934;-0.02876152785960812,0.18354163642623203,5.235517392123528;-0.028467156811179388,0.19350930891959575,5.234769828914905;-0.028377523365745068,0.20348547673699802,5.234085693311031;-0.028446539774064087,0.21346871698725753,5.2335111057711545;-0.02858713424642445,0.22345577279248333,5.233022281121973;-0.02870463293032986,0.2334471367754955,5.232623733987687;-0.02878791290113269,0.2434398554870191,5.2322513938222075;-0.028895114314791408,0.25343228773939697,5.2318774880338745;-0.02901542452500866,0.2634238801678119,5.2314855617681575;-0.029175328905298826,0.27341391368039303,5.231068835231122;-0.029313453059640948,0.28340327614539207,5.23062888152804;-0.029440509747097818,0.29339173751722913,5.230165744376117;-0.029554470710209564,0.3033804630854681,5.22970490338261;-0.02968930645089588,0.31337067818250247,5.229283688902778;-0.029809404609704274,0.32336221923680564,5.228890390298121;-0.029952064072010332,0.3333549400930069,5.228536585029851;-0.03011607355747044,0.3433487513390689,5.228225397519234;-0.030229247095725307,0.35334367231226166,5.227927494028368;-0.030408989984565916,0.36333968790027926,5.227709859338991;-0.030602491251403525,0.37333532400285563,5.227486663988224;-0.030734888146368905,0.38333208481749526,5.227269306501375;-0.030883415696573636,0.39332991937942285,5.227123554523153;-0.031140271048722454,0.40332643535797214,5.2270627793746;-0.03149138006624958,0.4133201790930371,5.227105307196801;-0.03180879551725177,0.42331511913580744,5.227084789572877;-0.032206317770596134,0.43330719288547137,5.227105723740471;-0.03255984538578792,0.4433009335076019,5.227092816266878;-0.032937540925461674,0.4532937720927238,5.2271156874498335;-0.03347128904210181,0.4632795150528036,5.227122792602861;-0.03401170184636946,0.4732648850012037,5.227104326564484;-0.03453520326607413,0.4832507628013088,5.227194829740861;-0.03525097730236262,0.49322506206639566,5.227226793774759;-0.03587576843577041,0.5032041987800043,5.227389479025235;-0.036561342840566856,0.5131804294885551,5.227458822988608;-0.03727616274828504,0.5231540909382545,5.22758174485937;-0.03810590164193682,0.5331195936590467,5.2275647480878105;-0.03903717011752016,0.5430760366481896,5.227520228088568;-0.039931301630016236,0.5530348814642075,5.227668345504272;-0.04084544004199101,0.5629903651757974,5.227897899489256;-0.04171577241858745,0.572946741353981,5.228234195419568;-0.042697638409471037,0.5828962896805264,5.2284401742380995;-0.04366734872396147,0.5928443341305911,5.228750131534364;-0.04474240371337683,0.6027804950031913,5.229092131364103;-0.04559553004798745,0.6127434242089808,5.229202662344475;-0.04650159548279061,0.6226994329854577,5.229441272215539;-0.04756942366623717,0.632640867823019,5.229607453866633;-0.04863019902965113,0.6425837561632908,5.229724616494042;-0.0496407377313548,0.6525320860562003,5.229626923739943;-0.050419608404273834,0.6625013399740175,5.229541268635297;-0.05140069195987272,0.6724495039985284,5.229273859588405;-0.05220162230618761,0.6824126893232559,5.228968165680244;-0.053459541535370504,0.6923085314630899,5.2282682031410035;-0.054682920965068334,0.7022131411221794,5.227634128798309;-0.05635844400164492,0.7120306992740738,5.226735143543663;-0.05792742832519547,0.721879604597617,5.226002100488765;-0.06033283868321445,0.7315505616514542,5.225173492817805;-0.06263587844104142,0.7412658731747551,5.224617858154485;-0.06576359992581321,0.7507550052876905,5.224201048777243;-0.06906327002575191,0.7601783834675344,5.22364237095308;-0.07250223127165835,0.7695357689489147,5.222859502827527;-0.07607800543082886,0.7788214252452285,5.221864301184975;-0.07979569222499205,0.7880243569178552,5.220645755523349;-0.08368413385070247,0.7971296149893886,5.219240658667536;-0.08784338100707195,0.8060899243279162,5.217687108008519;-0.09235216269247079,0.8148542352824144,5.215996622514268;-0.09710429646842264,0.8234899764064897,5.214311036618085;-0.10206953757883995,0.8320340853943738,5.212779833718865;-0.10726970258689175,0.8404533709215596,5.211339724313037;-0.11287951094574933,0.8486033790747332,5.209888029689469;-0.11903065567712774,0.8563683494124267,5.208521042437013;-0.12602784744600787,0.8634322576189853,5.20745309665242;-0.1325720824829717,0.8709079810663619,5.206318836224071;-0.1396808299199532,0.8778741106752862,5.205349946060596;-0.14695131321827912,0.8846969880398209,5.204582862572777;-0.1544111816152071,0.8913060662592083,5.2037640533211595;-0.1619323673052023,0.8978340043351367,5.20285973573676;-0.16952156377226896,0.9042675879647674,5.201853207711908;-0.177223939202923,0.9105637468513522,5.200837434115019;-0.18534232463053216,0.91631494774781,5.199829710791201;-0.19381259366867917,0.9215384853023745,5.1988452323315775;-0.20250089417003944,0.9263613366058541,5.197725616458794;-0.21141454390903464,0.9307466551377633,5.196578520253499;-0.22060279057349114,0.9343679794733661,5.19500940161889;-0.22991374948041424,0.9374709395101626,5.193091672951003;-0.23931498974961773,0.9404097149804463,5.191365324163543;-0.24869779830785518,0.9433971995518813,5.189622384263574;-0.25817362778332276,0.9461301370794135,5.187967177864823;-0.26773024701526243,0.9485476307445408,5.186285882758427;-0.27735781193019077,0.9505214097014103,5.184438129950755;-0.2869603309228373,0.9521085115394423,5.182141885897615;-0.29646437657690394,0.953116170243522,5.179199482094344;-0.30603781327149104,0.954005621845646,5.1764502666240295;-0.3157645863556914,0.9546829050352517,5.174229642196182;-0.3249941561897107,0.9552929784861578,5.170429267074768;-0.3338787255667666,0.9561722594290042,5.165924681410378;-0.34297780033695724,0.9566698769221592,5.161806524643452;-0.3520122542748522,0.9571712777032446,5.1575489150675535;-0.3608344958725882,0.9576813650390286,5.152868331332479;-0.3693380144262195,0.9582041278340412,5.1476322171942845;-0.37767309618512496,0.9587226784670674,5.142131533844613;-0.3856197016690703,0.9589718407516944,5.136066108926403;-0.3928961934205498,0.958494560823406,5.12922323879314;-0.39964776436937455,0.9575469649541127,5.121907614978899;-0.4060464579428872,0.9562864170759573,5.114326867021133;-0.4119195270650308,0.9546842199011067,5.1063933921645885;-0.4174200088394848,0.9530788010214545,5.098197824431371;-0.4227739064329116,0.9514707694394106,5.089906261551537;-0.4277678684618641,0.9501007952932699,5.081351525197196;-0.4322800888307096,0.948686151747775,5.072540245438717;-0.43626612494131733,0.9471780968733273,5.063493849105337;-0.4401289120458093,0.9460669449302627,5.0543372003108935;-0.44409856898894734,0.9446527264269682,5.045268473290041;-0.4482915533810633,0.9431898174999758,5.036308630693276;-0.45138107875569683,0.9423903208460375,5.026831519421384;-0.4540321764835105,0.9417506133636311,5.0172105810485155;-0.4561556568127812,0.9412843550364638,5.007449769890443;-0.4574521311877165,0.9410893368431765,4.997536086311701;-0.4580635504283022,0.94133192855772,4.987557743975808;-0.4583573118993152,0.9418443557621867,4.977575203088926;-0.4583850526585318,0.9424181777268321,4.967591718787182;-0.45797868192952784,0.9430283775868716,4.957618629047216;-0.4568431507473385,0.943936867937399,4.9477249333667705;-0.45571044796361765,0.9448352484443171,4.9378299903720615;-0.4545334682858878,0.9456247717512632,4.927930931235658;-0.45335247770845694,0.9463876216012844,4.91803025846244;-0.45222809749099463,0.9470874415375126,4.908118345368418;-0.45113703573131203,0.9477272217884192,4.898198654573484;-0.45009373478924036,0.9482828980476665,4.888268762980965;-0.44921435982219593,0.9487457757422182,4.878318263299681;-0.4484527092701033,0.9491380845895119,4.868355031785517;-0.4478741120613706,0.9494161759743794,4.858375658536073;-0.4474671366191298,0.9496185505310428,4.848385993099822;-0.4472460932909042,0.9497391818804851,4.838389164206389;-0.44713769583924196,0.9498400435745606,4.828390260420917;-0.4472025064548835,0.9499238072164933,4.818390821274825;-0.44742355374058873,0.9500049686991052,4.808393594113696;-0.44778513915008933,0.9501009793969843,4.798400594667207;-0.4483110598350202,0.9501921579067822,4.788414850132496;-0.44896413865646406,0.9502748863742426,4.778436541455489;-0.44972417607081455,0.9503496867005778,4.768465746700808;-0.4505066964184761,0.9503503955867236,4.758496410644531;-0.4513628833272671,0.9503434791002642,4.748533133265102;-0.45232312458293794,0.9503014004663903,4.738579432138412;-0.45335567943446253,0.9502633957999855,4.7286329560727935;-0.4544931185596065,0.9501845095090091,4.718698168244678;-0.4556789950719396,0.9501011547104109,4.708769082240667;-0.456902158858782,0.9500166893991411,4.698844530061261;-0.4581255519664031,0.9499303557172878,4.688920022224617;-0.4593466778485509,0.9498433008364244,4.678995241469978;-0.46056553592740135,0.9497555263889521,4.669070188289768;-0.4617821256254828,0.949667034010668,4.659144863176428;-0.46299644636567916,0.9495778253407776,4.649219266622409
3D gt;-0.46886755637996674,0.9495106699978162,4.603937783634702;-0.46864141295416173,0.9495361426325126,4.6052799764610866;-0.46844468659169086,0.9495602746843897,4.606455615508413;-0.4682706348954739,0.9495847132872371,4.6075059356941255;-0.4681011459210301,0.9496023865681332,4.608702753643448;-0.46783931685175967,0.9496316829299506,4.610394024352692;-0.46756187342967925,0.949659465547442,4.612123335698257;-0.4672771075424049,0.949686805889505,4.6138134849457995;-0.4669775643679175,0.9497223032443218,4.615526369442466;-0.4666577429122885,0.9497507680230657,4.617512501386464;-0.46630548205863526,0.9497793816418538,4.619646553769757;-0.46564002906371266,0.9498415189938184,4.623689663594312;-0.4649576935595018,0.9499038625660509,4.627833129278505;-0.46437450332767505,0.9499632628790222,4.631393834576749;-0.4638347511228555,0.950010874090415,4.634656499541633;-0.46330768284939305,0.9500625386757428,4.637797138604394;-0.46274794592400986,0.9501260271859249,4.6412269507996715;-0.46217718462424706,0.9501785517148059,4.644696009349508;-0.4615916412403875,0.9502287747096702,4.648227676923519;-0.46098063484040824,0.9502759508063692,4.651925093745241;-0.46036005763566934,0.950323272919104,4.655667944133872;-0.4597141591251487,0.9503799287021751,4.659610987184857;-0.4590477077244925,0.9504373327702187,4.66364185314682;-0.458366631246636,0.9504970042162603,4.667798110225413;-0.4576720679443662,0.9505638059357999,4.671898051611268;-0.4570474128660195,0.9506182800645483,4.675615834041004;-0.45643578050317546,0.9506699497361388,4.6792424590894495;-0.4558183878908063,0.9507196873328079,4.6828766565669095;-0.455220210752078,0.9507498505847287,4.686458021211152;-0.45461425945546363,0.9507992483585974,4.690040566705635;-0.45404324661229706,0.9508557611849442,4.693480619219663;-0.45348081109075267,0.9509086738309452,4.696886751533734;-0.45292215706098193,0.9509638959928708,4.7002494656465235;-0.4523705785707278,0.9510146958631258,4.703583147659553;-0.45179618970789137,0.9510602314763338,4.707055168419388;-0.45119895286685957,0.951123149103851,4.710685504148502;-0.45061757546604275,0.9511747718408164,4.7141536566573805;-0.4500558620679497,0.9512301330062817,4.717547964700378;-0.44952435757224707,0.951276937654703,4.72080827963549;-0.4490160900153735,0.9513244997282625,4.723902737620642;-0.4485431776833614,0.9513750074027788,4.726858641079945;-0.4480749064719324,0.9514151325666473,4.729755103325294;-0.4476098759843178,0.9514626696117642,4.732808093697325;-0.4471446091932039,0.9515027121742172,4.735917796364712;-0.44668729969062426,0.9515330116221616,4.739030306580043;-0.44622915938349045,0.9515665533487555,4.742213659812121;-0.44579008286227484,0.9516032561374577,4.745331431407739;-0.44538171172063346,0.9516392433242042,4.748409633403563;-0.44498699778692163,0.9516836613821905,4.751460214514149;-0.44464371703245453,0.9517073231058154,4.7542912910700625;-0.44432670825542786,0.9517200073267368,4.757028643126534;-0.44402840317200515,0.9517283055648553,4.759674662165122;-0.4437410478119803,0.9517317968185978,4.762374625180814;-0.44344533847267487,0.951729245063102,4.765284063399035;-0.4431947806959499,0.951736505074076,4.7681384576728245;-0.44297808456420906,0.9517256713464317,4.770874908066427;-0.44277450617547875,0.9517103050030498,4.773565328849818;-0.4425712959553937,0.9516884480592835,4.776415438532435;-0.4423739191439286,0.9516770868458764,4.7793620949169195;-0.4422051776911166,0.9516553033004108,4.782484761080726;-0.4420423893314777,0.9516320397783036,4.785574465320448;-0.4419093382051676,0.9516087292586224,4.788556909919964;-0.44180475600088387,0.951564914036112,4.7914293389147256;-0.4417203078568964,0.9515165253440934,4.794217441634375;-0.4416555916751572,0.9514719189307084,4.796877440798793;-0.4415999864320157,0.9514231068828319,4.799500527281179;-0.4415707607898776,0.9513654776721113,4.802253942530541;-0.44157825150820296,0.951292059643434,4.805174614100566;-0.4416059751730942,0.9512141845501689,4.808184622484466;-0.4416525530673491,0.9511396429861338,4.811085113432541;-0.44172468511499596,0.951060245929378,4.814069360290818;-0.44186376146750883,0.9509555425108853,4.817450952736064;-0.4420333075129947,0.9508508141772583,4.820903008681318;-0.44224095116668805,0.9507476638063741,4.824268659999268;-0.4424813305442482,0.9506359209117324,4.827655526003821;-0.4427736230793566,0.9505136836338359,4.831230788123882;-0.44313040135323806,0.9503865334413233,4.835104356361301;-0.44351894007893683,0.9502483721440382,4.839029047775583;-0.44401266104946835,0.9500983450609466,4.843186677525145;-0.44452607584157,0.9499313794504299,4.847309760458791;-0.4450941078261573,0.9497475726061528,4.8515890984189;-0.44570351167559236,0.949543835492024,4.855897907444352;-0.44640582146975083,0.949291942634205,4.860451009515883;-0.4471453279929586,0.9490302165947341,4.864998395568861;-0.4479262141048318,0.9487489343775382,4.869658029093601;-0.4487535621089117,0.9484566197159268,4.8743768791239654;-0.4496111756504172,0.9481279705790406,4.879254722637706;-0.4504477185982682,0.9478087384818805,4.884009437134557;-0.4512958226408503,0.9475108805111926,4.888762706400143;-0.45215845877896044,0.9472088213501983,4.89350847784442;-0.45306565788319403,0.9469014057499348,4.898380420263845;-0.45394416312416,0.9465831975905414,4.90317271332851;-0.4548163059347927,0.946265401619889,4.9078349816759825;-0.45569612535155646,0.9459284451424876,4.912639349092352;-0.4565684553404453,0.9455763129180805,4.9173389473960745;-0.4574491775185362,0.9451413958961814,4.922249005533682;-0.45831883577151666,0.944717561400763,4.927141219854355;-0.45916773190514093,0.9443063872686709,4.93180124340317;-0.4599067112132662,0.9438817634834317,4.936264657305019;-0.4606577576174595,0.9434456903438757,4.941209216410767;-0.461368351769526,0.9430190831300843,4.946133129696002;-0.4620515392731518,0.9425934469518884,4.951230777467634;-0.4625471339461827,0.9421697675245431,4.956469267255992;-0.46280010765377844,0.9418500153066303,4.962311248783822;-0.46296151944906405,0.9416305792780207,4.968287017705614;-0.46293553042018376,0.9416442321676627,4.974588543543918;-0.4628491116136607,0.9417317439667856,4.980611352010724;-0.46264570238724,0.9419457252049209,4.986754220693222;-0.46226718286319146,0.9422932446168201,4.993073504888381;-0.4616719858528365,0.9428435689340724,4.99988814212603;-0.4609331865530991,0.9435057544393508,5.00662975383572;-0.4600462618912801,0.9442786085928235,5.0133279519803065;-0.459102928589673,0.9450848532195139,5.020073565656006;-0.4581051846242975,0.945941429226312,5.026585269731067;-0.45703846623008404,0.9468534561887433,5.033153758789249;-0.45585779358766265,0.947896049637999,5.03938450266524;-0.4544958181727443,0.9490122416153206,5.045562206141429;-0.45299543230289674,0.9501803641492383,5.0520006680703;-0.4512700138532682,0.9514258407995646,5.058733585169016;-0.44938397489994664,0.9527036357287921,5.06498918802392;-0.4472804730355544,0.9539484277857413,5.071396179447523;-0.44497427603592576,0.9552158878817417,5.07776535468251;-0.4425024522208538,0.9564771641520385,5.083968764541567;-0.44009669599753404,0.9576286183096002,5.089628396662157;-0.4376746025022501,0.9586938248058356,5.095098263284163;-0.43518675258372097,0.9595367303728664,5.100290225320131;-0.4325819470119162,0.9603614586052721,5.105597963830426;-0.4299100359548437,0.9610812801701009,5.110873817753871;-0.42718774025038914,0.9617105617712042,5.115914430674153;-0.4245749314814905,0.9621706782300089,5.120423577619464;-0.4218142934931387,0.9626090291467044,5.124834777561351;-0.41887779257871927,0.9630826709231135,5.129084938757491;-0.41543774508485704,0.9637132023726359,5.133401134520868;-0.4109454959705719,0.9646834177829252,5.137771866099669;-0.4058647937585812,0.9657390844263259,5.142065819619119;-0.4006794773013678,0.9667889510680349,5.146214997105867;-0.39503546114880655,0.9678777287675212,5.150181709173096;-0.38942189905903124,0.9689405893634255,5.153862883451355;-0.3836949970257951,0.9699661079507456,5.157056045968147;-0.3780704111155897,0.9709978464208421,5.160055805223609;-0.37195081038836986,0.9720851958876002,5.162818621515834;-0.3656864880256527,0.9731663177666491,5.165290375434132;-0.35931548927168644,0.9743482260625352,5.167379896598288;-0.3524899047184306,0.9756073408095356,5.169300434090518;-0.3448491481680288,0.9768120439988944,5.171106934404216;-0.33709139497524054,0.9780142005945589,5.172679872050145;-0.32873573380334936,0.9790809027668669,5.174025858262191;-0.31961535849114847,0.9799444713655479,5.175128858525367;-0.3100908969998753,0.9804569963889549,5.17609998887443;-0.30002436230914425,0.9806675581349792,5.177066443836728;-0.28932087979773086,0.9802509597677602,5.177900697755342;-0.27846486666336306,0.9794584349704655,5.178657612243501;-0.26779274160869837,0.9781321568882506,5.17933989264548;-0.2579865771347146,0.9762114477377913,5.17997276380432;-0.2486578653889521,0.9740108293715878,5.180590972890949;-0.23904193607336616,0.9712724568835973,5.1813838590710075;-0.22979005748603992,0.9681154313040252,5.1821298116457335;-0.22008915685427066,0.9642263571232459,5.183156508256893;-0.21034049869449226,0.9598092973161452,5.184359331625129;-0.2003798893922233,0.955115615026392,5.185662834239872;-0.19102283498084185,0.9502525810140978,5.1869277943400265;-0.18176571198265148,0.9450457270405079,5.188327039233921;-0.1726922198836953,0.9395588362791358,5.189811244782048;-0.16396015033312755,0.9336608193148874,5.191395508848007;-0.15598002347694373,0.9276599145643782,5.1930576879230665;-0.14830492156724334,0.921625929149464,5.194716907529548;-0.14128017822586666,0.9155970315209316,5.196470631583689;-0.13497119857297088,0.9093644215926874,5.198309396517159;-0.1291525743645017,0.9032412782801262,5.200186594226573;-0.12374469944824876,0.8970398330310785,5.202109374952789;-0.11906848329128605,0.8912320358477801,5.204062478185094;-0.11459916084906449,0.8853028891786885,5.206003848538541;-0.11034592344973349,0.8794324996998603,5.207852955786702;-0.10618645665747888,0.8735728233135965,5.209631053663323;-0.10207225985810306,0.8676201286441815,5.211368505566034;-0.09828620630837115,0.8618721333997872,5.21295401789725;-0.09465163459872256,0.8562432739836942,5.214485489870456;-0.09141335533239661,0.850903760765252,5.215728614407404;-0.08823807139365193,0.8450826308624974,5.216836274726163;-0.08512730274499447,0.838957137507574,5.2178441431970874;-0.08204715174416899,0.832569962353596,5.218839764170128;-0.07919262059293565,0.8262464088087429,5.219721870570293;-0.07650829856702598,0.8199856383824112,5.22051549820538;-0.07409939633895068,0.8133604333204012,5.221272510670199;-0.07181951245144255,0.8065443105792054,5.222029079169724;-0.06956546310780465,0.7991041472154875,5.222796933891749;-0.06738222178374187,0.7912764281345279,5.22354224807437;-0.06539432754138907,0.7836254056798351,5.2242279049996085;-0.0634224625475729,0.7756091937704055,5.22485995187539;-0.06157014130601788,0.7673700772024225,5.225349580664052;-0.059782838034551145,0.7589102396319802,5.225794896075433;-0.058173594449612974,0.7504778828384854,5.226153084213584;-0.05664564299583437,0.7419125021503311,5.226413346032498;-0.05516213837787265,0.7329851876186461,5.2266064622079575;-0.05372489712576663,0.7237375710049874,5.226762094796687;-0.052341194539180305,0.7141732487568369,5.226869137634932;-0.05097539871754033,0.7043852889813214,5.226941696711498;-0.04964856999227317,0.6943782312626101,5.227002408562713;-0.04859745767919145,0.6850701059775779,5.227022978109102;-0.04762459961455255,0.6758719568095193,5.227048623125939;-0.04670846180829279,0.6669137317795959,5.2270386012741445;-0.0456945059507987,0.6572698400012731,5.226912172352128;-0.044683877339850964,0.64758092855699,5.226765121891161;-0.043595373896875796,0.6378800249571848,5.226448757338446;-0.04247830391205577,0.6280680335142431,5.226045629853855;-0.041344527922054335,0.6185019421278446,5.225591029044425;-0.040185115001776045,0.6089592236245033,5.225121020978041;-0.03904484710795651,0.5993598657992021,5.224641105116791;-0.03802424902451708,0.5894971622869914,5.224218973260508;-0.037079715975833816,0.579395049488584,5.223900978204834;-0.0362086357511703,0.5694641752526313,5.223587157120405;-0.035376820109858376,0.5591045257014411,5.223283044745819;-0.0345991550365297,0.5488760154585633,5.223040085556485;-0.03382803977440687,0.5383854909840198,5.2228280294122476;-0.03310715791809285,0.5282718057349177,5.222637570305626;-0.032403595057651155,0.5178696905583046,5.222515291424868;-0.03174927640354673,0.5072539652833845,5.222394756616145;-0.031211135871339564,0.4968402596338354,5.222315373367209;-0.030714198269859806,0.48638981489301125,5.22224841746088;-0.030256865648546637,0.47602276079410766,5.22216327409461;-0.02978103568176233,0.4655450791211019,5.222064489808413;-0.02936885220461553,0.45559239162155507,5.222061774637833;-0.028921189475374247,0.4454603935153571,5.222067870240794;-0.028431039196036435,0.4351844939996701,5.222148573167254;-0.027962659473072964,0.4252207862740697,5.222271264283964;-0.0275140865970366,0.4154116799256983,5.222426820358427;-0.027072117350675884,0.40532405910240143,5.222583851634865;-0.026655998991267516,0.3952330208674516,5.222741013838513;-0.026244612536414618,0.38552244435993355,5.222871523649385;-0.02588770172226153,0.37626135585646425,5.222960753223683;-0.025549341291877692,0.36672007504076054,5.223067272966844;-0.025222681874882656,0.3576284483100715,5.223196262712132;-0.024938087088440117,0.3485284585795386,5.223336993947674;-0.024750326116879776,0.3398917825497416,5.223498187634812;-0.024554618363726646,0.33064498956447386,5.223676515991539;-0.024481970614725995,0.32163905298591844,5.223737332215011;-0.02447917919741211,0.3126003478556969,5.22381063982205;-0.024531799474171674,0.3034243271704947,5.223861277419742;-0.02462570002488177,0.29415816698609404,5.223902821147403;-0.02478639174176521,0.2849873331529472,5.223948844308507;-0.02501050736683823,0.27566856710666865,5.223989175969619;-0.02529364163608047,0.26658839085078473,5.224029491138143;-0.025611115635031524,0.2577127998685679,5.224083343386257;-0.026039431349672498,0.24934672597375246,5.224153709496601;-0.026513911091848565,0.240330132956552,5.224176042723576;-0.026987948865780337,0.23135225163198542,5.224209726481547;-0.027489790653631628,0.2229456460782797,5.2242613332358125;-0.02799946593687479,0.21423226249965502,5.224329590784834;-0.028532159924900564,0.2049579201783284,5.224397880843762;-0.029088199291685622,0.19530553506624576,5.224417732673116;-0.0296723751097229,0.1852767140637136,5.224424733769382;-0.030301677834082746,0.1753214513940779,5.224388149488091;-0.03094780955298898,0.1647609333630048,5.224420816843266;-0.031574138926987606,0.15423915388639214,5.224457263493304;-0.032259599274534596,0.1436916813488447,5.224489254422709;-0.03285743686468294,0.1332749923406654,5.224668835422781;-0.033416303339177625,0.12267894227581444,5.224932577076526;-0.033966753711008005,0.11213695313385612,5.225223455435373;-0.034478384907883,0.10108073114080003,5.225548044916034;-0.03496194182488785,0.08980260762670642,5.225924924822137;-0.03541849607130876,0.07802885693203496,5.226274077261243;-0.03588568702507334,0.06597859429595099,5.226611261893421;-0.03635539391017196,0.053591836437435404,5.226880990550856;-0.036860766317978154,0.040462063168436736,5.227070237732564;-0.0373448777454521,0.027494691657449517,5.227267441277457;-0.037839847709872934,0.013749099280476147,5.2274391568029674;-0.03833734835099072,-0.0001837833133271488,5.227597088300749;-0.03882206515785885,-0.014469417985221398,5.227722809221879;-0.03925947590393595,-0.027894871470263326,5.227821874857736;-0.03962941231664651,-0.040764511740345406,5.227951028934013;-0.03994860218657126,-0.0530088000385085,5.228073767092362;-0.04023842761894264,-0.06524543236594392,5.228232075206519;-0.040483352039513414,-0.07679815331789923,5.228312271168524;-0.04071884794754557,-0.08815851062369034,5.228380914791976;-0.04090900490740344,-0.09890535108887719,5.228430444336568;-0.041107099963493474,-0.10939918682982427,5.228386784358387;-0.041283708795069075,-0.11930163160881194,5.228232867146482;-0.04140717256816702,-0.1290537500141477,5.228020458592832;-0.041534844559411414,-0.1387433337614481,5.227785626080956;-0.041677537845699705,-0.14886552029159594,5.227528402256099;-0.04180795885548734,-0.1581869779821276,5.227320637243414;-0.04191345530295924,-0.16709819704785991,5.22713862974022;-0.042019578278261444,-0.17552710023571555,5.227019326902457;-0.042074867922874175,-0.1828929937161235,5.226975618759003;-0.042114767200482565,-0.1897274085334425,5.226969845230429;-0.042143347598538536,-0.19560413693909598,5.226972173256448;-0.042164787480540006,-0.2011065889569399,5.226970034372689;-0.042176562724727217,-0.20608334027815967,5.226970325085983;-0.04218756530701918,-0.21158500105162262,5.22697490728649;-0.042202740096416405,-0.21750588012292438,5.226976389652038;-0.042213328525178104,-0.2231945163235806,5.226972562383898;-0.042213793688481396,-0.22865688419971528,5.226961232622858;-0.04220755444973608,-0.23406193501563743,5.2269551941207535;-0.04219909842179553,-0.23947104506288025,5.22694846528749;-0.042193380750838685,-0.24479313009721607,5.226938332227197;-0.042192774441003264,-0.24793000053112876,5.226930187172996;-0.04219002682339984,-0.25114567788476944,5.226940225304638;-0.04219916224178817,-0.2543036896519188,5.226967454468525;-0.04221635545736099,-0.2567738489978778,5.226987235341528;-0.04221193491638822,-0.25831120407725583,5.226979405578344;-0.04220914284613042,-0.2598829397330133,5.226972569232276;-0.04220695650556361,-0.2615871317200807,5.226967181355615;-0.04220711783082833,-0.26348639564283344,5.22696220170809;-0.04220994484378095,-0.26564433888991307,5.226957658938806
