# Supplementary material for: AI co-pilot bronchoscope robot
Source: Nat Commun. 2024 Jan 4;15:241. doi: 10.1038/s41467-023-44385-7 (PMC10764930; doi:10.1038/s41467-023-44385-7)
Supplement: Supplementary file 9 — Source Data [file 41467_2023_44385_MOESM9_ESM.zip › Supplementary Fig. 6/Real/1-siliconmodel3 Centerline model_13.txt]

Path length,0.4097267748881129,1.5142545099152085,2.307048755819231,3.3333796281769126,4.377566406370435,5.495880457939698,6.420163977080557,7.41493866508666,8.63783960985852,9.355396777491897,10.14833392999175,11.016723187349674,12.768532557108998,13.644151930415473,14.527040452725615,15.461717797999649,16.41419327407652,17.427985951575938,18.474042387050936,19.571563825015144,20.699796021582173,21.854885913076956,21.854885913076956,23.03293837212867,24.26464011854353,25.555995893170152,26.84807329617222,26.84807329617222,28.17412751706997,29.463556674153935,30.700687849776152,31.885906303636673,31.885906303636673,33.05500571873434,34.23431722820583,35.35354526758619,36.42898812285232,37.48171698000245,38.45757000246143,39.446425361092224,40.41161948999469,41.36140892866368,42.34489561142648,43.313778078512996,44.30560054166725,45.279834252949556,46.202885723840474,47.09167673312189,48.73886114094811,49.54815731121233,50.35885230889177,51.19216246957016,52.00341770532447,53.60678192683363,54.47656474898426,55.363311189650865,56.24623748983111,57.11899108857765,58.80097580846644,59.58101674189385,60.3826378731139,61.199588783718596,62.01149852047841,63.732461508616986,64.60685361617604,65.4956472119278,66.35803318829633,67.30579676531579,68.24258820836769,69.17006160741772,70.12809507021912,71.08842685584865,72.01460797141661,72.9521016581272,74.8948070251926,75.88248604196886,76.87834179413386,77.86265153003377,78.83563952169601,79.77757622491262,80.72205771196937,81.67493040748,82.63560681445024,83.58487240355996,84.53975056090644,85.50781304814488,86.39676646855871,87.29775347181503,88.21966374548325,89.12236632598152,90.01220635888437,91.82151093600604,92.73331027287294,93.60054614341699,94.46961849282897,95.32217380775776,96.1970581241409,97.08361145450645,98.00382835477637,99.82102796558671,100.67786980576645,101.5223218950287,102.33061811140334,103.13419221419555,104.72565480848893,105.4801248537959,106.24191183301002,107.72252104378173,108.42402987473633,109.72278112796248,111.03684516300348,111.70046717131383,112.87050168911787,114.05913386552871,115.4037049922801,116.11329484354258,117.51765678299944,118.23638102107816,118.97006711983458,120.58129927981662,121.43614767258836,123.29915583835451,124.27836147994407,125.27405211925746,126.30286283976635,127.32256409911476,128.35088039835932,129.3873583930785,130.4149865732605,132.35464308096348,133.28722195033606,134.22645811472418,135.16243389564983,136.10292073459053,138.11318931211355,139.09360182852328,140.04344850654752,140.94074097684967,141.7984244703428,143.35299654414456,144.07272446721103,145.4032858464945,146.03753337473134,147.28270998497518,148.5404512397737,149.81413568931816,150.45482020220186,152.1838018309025,153.15105313209838,154.68577840673052,155.79002965154703,156.33624321845068,157.50834506893102,158.72864518648612,160.01515877646077,160.64188438548635,161.90697873146107,162.50914868758593,163.7721141546888,165.0814918392631,165.72339324697225,166.9819227584006,167.5945212292745,168.75396611403056,169.8838388768642,170.9285070567557,171.8537197505003,173.17665080043645,174.0550718321398,175.3074505071146,176.0914397486497,177.19912781432578,178.31993287746857,179.41807912030643,180.5414359107348,181.6558831057134,182.71242807225184,183.756507337503,184.72060169441505,185.68217407823937,186.65000832965364,187.61552701070977,188.58077102040517,189.73507619407224
Error,1.7618097115722233,1.7148427278655867,1.6358086407828938,1.5598775746053692,1.4694257366845018,1.3776165204163968,1.2889550476239557,1.204959406659727,1.1593153730523982,1.0718277660145907,1.0558353116594554,1.0643826597287698,1.075695751575646,1.03085507261775,0.9989152780907886,0.98061887081862,0.964167367817006,0.933038774775906,0.9016015111865666,0.8787340306379611,0.8803889921329362,0.9120845077542578,0.9102102928472338,0.7816974696033685,0.6804284033993792,0.6604269035315865,0.7654570937122145,0.7831410715432993,0.5956299367180943,0.5489712217929573,0.6080975569555114,0.6997620638721191,0.6695367374797753,0.5245455296877523,0.3984189747493966,0.33178537078037884,0.29814416519431114,0.2789242779886043,0.24717488513169567,0.22683275360043442,0.20893577045257317,0.1965044516448007,0.17834008502202456,0.16994334140695508,0.15326205623811623,0.14299144034143424,0.19787572577629906,0.3022372810911303,0.3901221709054899,0.2630842382781168,0.2526411345891661,0.3569627335166215,0.5158994229212074,0.486322946064183,0.4815677636182605,0.4988980961180083,0.5380797105027739,0.5999885002981951,0.6852039545988372,0.5805343080144296,0.551074556146843,0.5830805963406605,0.6666870164374844,0.6209141319784516,0.5466124638953832,0.4901103884180828,0.45959629228557203,0.4566781027454867,0.47183670300598296,0.5024427431368624,0.5214351672611207,0.5452529720404705,0.6066234274904819,0.6628510106989027,0.6933251325069116,0.7064827826719754,0.7217436547092804,0.7255585697498984,0.718211640614036,0.6923264976210942,0.6704853148752012,0.6572462922248368,0.6539981077845015,0.651026719450718,0.6484451587484482,0.6498403052730919,0.6428114666724265,0.619390326855422,0.613118658189482,0.6315454888170565,0.6815814460973805,0.6091519972398183,0.5426571892713936,0.45600853594335866,0.4199274654452945,0.41152718386059367,0.4886627139011338,0.5715436731837832,0.6698994667268594,0.6404735269692291,0.6967771580890487,0.7534206913057478,0.8994495836993281,1.0850146741578,1.2034294831629861,1.3164922050008079,1.4811667817498353,1.5774331329048394,1.704468694581687,1.8040408784530761,1.90760255888033,1.9661792995408405,1.9969549032851788,2.025264700406157,2.1310804625794586,2.274814371666017,2.4031069421123066,2.536242002660053,2.722991320347868,2.8298143695228117,2.91015729154119,2.9657852129678552,2.963207734909597,2.975877355422378,3.00267008257506,3.011649728253994,3.0515630362171327,3.1187904197551704,3.166537145416363,3.2062850316862983,3.1587669412647874,3.098172986559703,3.054372221810792,3.016820319444936,2.9281703575691673,2.8044105307265825,2.716288022536439,2.6052758063715453,2.542780454095935,2.4420760110858764,2.3052223571177106,2.2270960999866363,2.1886692030456354,2.1358842886619707,2.1227234165871938,2.131133184098654,2.151391790393443,2.103141296596513,2.026669290527761,1.9707349618710936,1.8785715615705092,1.7688825928240337,1.6579159955562153,1.5355686779457578,1.417992477168393,1.2796183809970008,1.0789391434781752,0.9400794550898184,0.7302511022118068,0.668661852332453,0.5422521370807741,0.5439767676705397,0.6103101605448766,0.6104528760958241,0.6478397755760948,0.6612439048405763,0.6836160219421725,0.7292991823840576,0.6974857055809153,0.6270933438135383,0.62848740412249,0.6116215898496363,0.6552275821456971,0.5889125093609615,0.4899019605425959,0.42283458189198336,0.3738456711214524,0.36347553231938445,0.3161639741080439,0.2680584220588072,0.22529197378673255,0.18374380269868343,0.15425634091015644,0.16920284449552409
3D pred;-0.037837675712081784,-0.26303836513191076,5.209895823014247;-0.03790042596563376,-0.2530499758041436,5.210373464137506;-0.03806767411669918,-0.24308031099912172,5.211133603421764;-0.038484205085161885,-0.2331123435071456,5.211816337653526;-0.03909395923407764,-0.22316205632509462,5.212603728834955;-0.039787275840668296,-0.21322198768186332,5.213448919612754;-0.04044118138667966,-0.20327155634637162,5.214198135052103;-0.04084662336161773,-0.19331141800595694,5.214992654431829;-0.04105461224857558,-0.18333915710979873,5.215707324454886;-0.04106110286823758,-0.17335803602125283,5.2163214740194395;-0.0409872795610512,-0.1633715713201897,5.216836326322277;-0.04088375538242479,-0.1533818335923208,5.217277260413534;-0.04079208659081459,-0.14339042351256082,5.217681390900772;-0.040635461986768616,-0.13339815958650938,5.218042126767492;-0.04044532943720129,-0.12340535864855132,5.2183704239315665;-0.04020950778485941,-0.11341216077774717,5.218653945470858;-0.039986052393883205,-0.10341853871183627,5.218932487553823;-0.039788593743965595,-0.09342686767826616,5.219289587033644;-0.039559496928307916,-0.08343441633886273,5.219603323991476;-0.03927585302071364,-0.07344431165464933,5.219945894469103;-0.038981793561880175,-0.0634533239439855,5.220251988572338;-0.03859367329772675,-0.053466646377389106,5.220592038335451;-0.038082414345295204,-0.043486980127134416,5.220972663895663;-0.037439621045075894,-0.0335160507688886,5.221381790411627;-0.036670246971035825,-0.02355322429961452,5.221769285285563;-0.03602354686245913,-0.01358370220310084,5.222205643093666;-0.035448276822858685,-0.0036083440695193914,5.222607257944398;-0.03497889044464104,0.006375916926432749,5.222914192453134;-0.03448141462775265,0.016361318664032516,5.223124596707726;-0.034034497669091064,0.026350319272722685,5.223266484239413;-0.033698149304787366,0.03634387668333597,5.223391704280168;-0.03344881492384896,0.04634030248405561,5.223488159332854;-0.03327330223157931,0.05633853552616823,5.22355547449058;-0.033124076977457347,0.06633729257632891,5.223606359413635;-0.03291323056461419,0.07633485201414214,5.2236723069502276;-0.03269525825751353,0.0863323797820267,5.223716200044382;-0.03240049716404418,0.0963279220646407,5.223763638154087;-0.032088781820636895,0.10632282598662059,5.223832406861183;-0.03166340069565186,0.1163132206354907,5.223937600294124;-0.031205512771258083,0.1263019970907452,5.224058776098838;-0.03071117757445401,0.13628935533777292,5.224149924103356;-0.030207992768596467,0.146276686156856,5.224155230830004;-0.029775307376811635,0.15626705156964066,5.224081866869015;-0.029365273720861146,0.1662574463090752,5.223927318005329;-0.029069631782893436,0.17625169177502684,5.223761024858086;-0.02896862665289375,0.18625048478914702,5.22364297307074;-0.028903388881015207,0.1962494599897237,5.223515540848077;-0.02894731052973512,0.20624930799662286,5.223482213266574;-0.028950699059010765,0.21624923335386315,5.22344372472942;-0.029056764459668365,0.22624866712617855,5.223435101281075;-0.029083957715867973,0.23624862871381616,5.223440465289807;-0.029146345500123284,0.24624834937520398,5.223481629091733;-0.02920170276571042,0.2562481935425804,5.223488854140846;-0.029307175777080047,0.26624763728555395,5.223489378525886;-0.02940887822462099,0.27624710209763437,5.223470402643041;-0.02945043932517492,0.28624674778231357,5.2233971984368965;-0.029479547813482176,0.2962461900147269,5.22329567141322;-0.029549945268431865,0.3062452528754879,5.223178257168402;-0.029662493692788793,0.3162443680660486,5.223107346957056;-0.02980477235992454,0.32624331598629674,5.223079111004024;-0.029978929946194163,0.3362417774811458,5.223058209540793;-0.03019263115589709,0.34623948010884636,5.223074761309308;-0.030406145895838912,0.3562371940206928,5.223086074695164;-0.030725671196372813,0.3662319472172604,5.223139104140011;-0.030934021402758534,0.3762296303049006,5.223085038711024;-0.031097466528140758,0.38622828124210246,5.223068755990703;-0.03130630638110192,0.3962259464862545,5.223124213917906;-0.03161975407228561,0.40622006021769347,5.223263645865298;-0.03196424320075671,0.4162125652536925,5.223440197121029;-0.032349028814552816,0.4262040401644233,5.223589760283781;-0.032711083093549316,0.43619699217966407,5.223688890098452;-0.03308127626209326,0.4461892640315235,5.223821027362314;-0.03358370301603036,0.4561751864505388,5.2239910885228875;-0.03414107356843865,0.46615913801423,5.224091334426426;-0.034653438185835835,0.4761432963146855,5.2243238543831705;-0.03531404180192231,0.48611873645637216,5.224556656535308;-0.03598613431585686,0.49609467125303625,5.2247269990884755;-0.03661617760401572,0.5060711840157811,5.224995771389571;-0.03729953751539291,0.5160458005523214,5.225195881810334;-0.03804155423058992,0.5260161434626675,5.225400022557077;-0.03883131746414486,0.5359839956126371,5.225534920856809;-0.03964030530075147,0.5459502569609005,5.225673388969868;-0.04046852726431394,0.5559117002330002,5.225962692125419;-0.041348838574827594,0.5658679563858158,5.226275766263767;-0.042230017831297484,0.5758195258120573,5.226711414140684;-0.043230307297082264,0.5857649985022833,5.227006361513294;-0.044228326551545454,0.5957070934521331,5.227404740197325;-0.04505958798093673,0.6056701558144016,5.227620130079991;-0.045985701290703625,0.6156221474474001,5.227936637069174;-0.04696388676461283,0.6255679566615925,5.228288819200348;-0.04811810760262201,0.6354995515931016,5.2284654441519525;-0.04908517500196225,0.6454512196915689,5.228635980667341;-0.05010063039356048,0.65539893015065,5.2285268616040925;-0.050826192897394186,0.6653724913816932,5.228486421232403;-0.05183945094528371,0.675318198324391,5.228249310417887;-0.052666261750763534,0.6852788295948228,5.227929609641474;-0.05405340669672579,0.6951559560898712,5.2272097477799315;-0.05535509679028057,0.7050554237949374,5.226656446725627;-0.0571413519016348,0.714854739609022,5.225771742112216;-0.05868901366820027,0.724712389901481,5.225114875483521;-0.061323958568819614,0.7343187178779071,5.224234234705431;-0.06379686105596802,0.7439909070002478,5.223656730704813;-0.06696203578753344,0.7534668535952692,5.2232230199175795;-0.07026305367963294,0.7628896313361342,5.222662180794212;-0.0737418490745611,0.7722308621412934,5.221862562357099;-0.07733188039287382,0.7815127268684271,5.220883449329546;-0.08108546792540484,0.7907000899824775,5.2196575049400185;-0.08500250092551032,0.7997952165720051,5.218266273544257;-0.08921628261117119,0.8087351257476406,5.21674244027353;-0.09378960934051657,0.8174741885205482,5.215095180586099;-0.09858424084751474,0.8260977348065432,5.2134685404398455;-0.10360138149753449,0.834615449028831,5.2119596189291775;-0.10890098585555207,0.8429733990527488,5.21052474435411;-0.11464774200368623,0.8510296751684633,5.209085574829262;-0.1210825511658212,0.8585771214330996,5.207809139978073;-0.12814994330388116,0.8655993777063271,5.206948974180098;-0.13486580881081578,0.872938547592735,5.205932246157858;-0.14199227329115852,0.8799072443136648,5.2051255429769325;-0.14937769221143354,0.8866057052603495,5.204359900555313;-0.15690076870597366,0.8931382714360051,5.203506144607762;-0.16443708335430718,0.8996450870024061,5.202575922749195;-0.17205441434283356,0.9060459878541576,5.201573557098705;-0.17984487075064284,0.9122339692367781,5.200564758126479;-0.1880461850049677,0.9178682290603462,5.199567982955071;-0.19655201238807815,0.923028268303499,5.198555611709998;-0.20527812763263134,0.9277827493379789,5.197437656956196;-0.21425542345409443,0.9320330394673134,5.196278694683116;-0.22347322056027435,0.9355617130705389,5.194672245458522;-0.23281130624334806,0.9385957338209023,5.192776230199633;-0.24222312116073827,0.9414580220237998,5.190980388835719;-0.2516052177622342,0.944433865158505,5.189213860885805;-0.26109793828342204,0.9470547581375817,5.187476282945439;-0.27065658169457885,0.9493486477228807,5.185640416199511;-0.2802815216571379,0.9512813529270507,5.183736425309063;-0.28982532426132207,0.9528124718147087,5.181172930272161;-0.29924104991734246,0.9538555242017103,5.17797040750276;-0.30868094732776585,0.9544375435579464,5.174722394210045;-0.318196403191818,0.9549564161802937,5.171691409072989;-0.32739723710681984,0.9552316241149622,5.167783863057745;-0.33610386298143546,0.9561162267813093,5.162945253339845;-0.34552558895960467,0.9564887624243255,5.159614743350823;-0.3544325526721542,0.9570002848094368,5.155097626762461;-0.36311010076403705,0.957398407219322,5.150143673022285;-0.3715807333639875,0.9578933299901788,5.144851845851303;-0.3797589174457608,0.9583191706024362,5.13911285945146;-0.3876185699165888,0.9585100449194277,5.13293309974473;-0.3950504151615087,0.9581635339614845,5.126251213303643;-0.4018540838481487,0.9573167809702675,5.118971577201866;-0.40806617835218967,0.9560210378127239,5.111242998319398;-0.41374481541586927,0.9543418706680279,5.103184867096888;-0.41919462695934434,0.9527974103277665,5.094943860095437;-0.42437315391479835,0.9512547790472644,5.086529399488598;-0.4290687733334386,0.9498500326828611,5.077812872317357;-0.43348471036850356,0.9483107584636382,5.068973747078942;-0.43774163370012115,0.9468984058487747,5.060035969735552;-0.44141082777334506,0.9456569374933681,5.050816654621318;-0.4453805859196719,0.9444387235622707,5.041719568545121;-0.4490308752729795,0.9433698153747279,5.03247117285053;-0.4521634680017059,0.9425436175642354,5.023010503742381;-0.4546723800948971,0.9418687187782137,5.013353906425662;-0.4565573893428168,0.9413435695548145,5.003547227149351;-0.45750340251689803,0.9412180884116375,4.9935928656149695;-0.45764349153762457,0.9416541185668765,4.983603358481482;-0.45737477337680554,0.9421586704555471,4.973619710954567;-0.4567971390943917,0.9429133322127665,4.963664972170049;-0.45595947898193806,0.9438259340880977,4.9537419946253225;-0.4546214246136895,0.9450753480851892,4.943910993904567;-0.4528274704785954,0.9465156985391346,4.934179235629158;-0.4506558746826866,0.9480742622168483,4.9245431030563;-0.4479105597147977,0.9501742872785088,4.91515943956769;-0.4441564104131196,0.9539437724326174,4.906692011109553;-0.4400274122267789,0.9588561857450884,4.899022619384999;-0.4354428513704961,0.965502966715369,4.893123288534118;-0.43092485533872255,0.9723254326028637,4.887375100030698;-0.4263912022659585,0.9799383713553688,4.882739460553083;-0.4218922009988405,0.9881611702701492,4.879254555159021;-0.4173758121166994,0.9966657959330522,4.876557598763533;-0.4128066774100135,1.0052952805359847,4.874400053046774;-0.40821088503549147,1.0139364951942436,4.872348687238299;-0.4036237694711303,1.0225919224395221,4.870338227091744;-0.39905695843127187,1.0312639684667946,4.868353320386859;-0.3944995545424948,1.0399448305153642,4.866385401717742;-0.3899449863339248,1.0486360932245917,4.864457226167468;-0.3853824609954236,1.0573401581570896,4.862607194766006
3D gt;-0.36674120125403775,1.0931951452935493,4.854905277672348;-0.367535106249092,1.091640321424791,4.855180567840218;-0.36824748952905617,1.0902568963857797,4.855430052474941;-0.368933267229151,1.0889363229883942,4.855659653805738;-0.3695832161803345,1.0876827525806714,4.855875477433562;-0.37030100335607996,1.0862903598527531,4.856114384631177;-0.37106220587150196,1.0848747846963522,4.856381244559388;-0.37185615453245413,1.083388406933212,4.856659017380055;-0.37264835243551137,1.0818834049014407,4.856918066294506;-0.373406844519937,1.080387518148805,4.857190814227096;-0.374193905930419,1.0788476683076447,4.857479989962144;-0.3757443592898495,1.075846483350634,4.858032692572452;-0.37725656330668833,1.0729167563431747,4.8585767951345105;-0.37882884109603776,1.0698457501818253,4.859144005585383;-0.380429819160408,1.066712105651002,4.85972197738394;-0.38194778735821056,1.063700176639157,4.860247654868173;-0.38347802661015434,1.060731799732555,4.860772584244922;-0.38481490416626823,1.0581601059120018,4.861240254685596;-0.386131384029255,1.055608010778894,4.861696597852907;-0.3874485677705778,1.0530556614482323,4.86214471466558;-0.38879053949476117,1.0504734060647605,4.862603475700725;-0.39005791170613746,1.0480353839580832,4.863040928843972;-0.3914477705388636,1.0453176965246667,4.863537958598638;-0.3929005921237118,1.0424740159895036,4.864057744399651;-0.39438964891767164,1.0395505077121974,4.864594142723751;-0.3958491450089675,1.036700734171834,4.865123050532974;-0.3972829739230496,1.0338593264759837,4.865628157629;-0.3986989682737764,1.0310497276199446,4.866139366626739;-0.4001258823288071,1.0282242650652265,4.8666705862592154;-0.4015870529121452,1.025397238191191,4.867195003816297;-0.4030603306776993,1.0225553131103515,4.867717782807516;-0.4045128453794892,1.0197555257357083,4.868240372994563;-0.40600271131608867,1.0168743553961908,4.868779580142949;-0.4074252929020594,1.014133356427813,4.8692925366355;-0.4088410168227615,1.0113978800740275,4.869818086990944;-0.41029647921848955,1.008584611372514,4.870356468107317;-0.4118050406395971,1.0057022367357373,4.870929814338685;-0.41337270866073916,1.0027278584300219,4.871545364276512;-0.41499958549179394,0.9996793729341947,4.8722142678007385;-0.41662786671831886,0.9966532431382399,4.872894747594019;-0.41822873707751296,0.9936771820708588,4.87356822513367;-0.4199147770488179,0.9905897914112863,4.8742961161253335;-0.4216331469129016,0.9876081813465463,4.875070537640498;-0.42343922748432294,0.9846492290096682,4.875942153843967;-0.42540844854608284,0.9816152509942755,4.876967271247944;-0.4274180059499675,0.9785978523734566,4.878140648081587;-0.4294695339869786,0.9756649029605038,4.879473499404801;-0.4314759550561439,0.9728713361299954,4.880854562859436;-0.43347045451611077,0.9702149622723775,4.882501945592308;-0.4354434353888451,0.9676651141560164,4.884380984189628;-0.43733763222594363,0.9653092638029085,4.8863375859827425;-0.43924087652459853,0.9629887533121178,4.888413081072427;-0.4411135281115978,0.9607907953329018,4.890646185298066;-0.44301052744405256,0.9586102355210098,4.893196387350976;-0.4447689562844229,0.9566856097241379,4.895826613032734;-0.4464782998811948,0.9549166403016842,4.898647805559052;-0.4480868510933188,0.9533373159928755,4.901462514253763;-0.4496753857619279,0.9518811980027418,4.904504240661235;-0.4512065423551973,0.9505578049879807,4.907763263727402;-0.45272065566803193,0.9492706717911299,4.911238844949883;-0.45422590889297165,0.9480077892383495,4.914827485294609;-0.4556741809978352,0.9468498429518479,4.918651147784053;-0.4569595841494474,0.9458854717708135,4.922513060127939;-0.4580892354124909,0.9450524992776084,4.926630884396447;-0.4590216289466912,0.9444594111409221,4.93092472909964;-0.4598286190032959,0.9440021515426104,4.935075695570532;-0.46050633681237274,0.9435934924145679,4.939224289216361;-0.46118921866783724,0.9431787288105571,4.94390922331164;-0.46181538895293545,0.9428002846724504,4.948472441985995;-0.46238888815232926,0.9424428177946931,4.953053491025122;-0.4628450054755578,0.9420404901837969,4.95813062352859;-0.46315630199192287,0.941696084402658,4.9634436296904;-0.46332934622331107,0.9414155481245133,4.96898373678806;-0.4633244372547923,0.9413656871502216,4.97473234234448;-0.46323528556556964,0.9414528422055545,4.980612924183582;-0.46310593222237967,0.9415456139357776,4.986323251442059;-0.46278148572428235,0.9418415658590679,4.992433475298897;-0.46227894153461585,0.942254779148769,4.998595849335194;-0.4615858705960787,0.942838125215544,5.004919968086106;-0.4607952333463656,0.943541962843675,5.011251101243329;-0.45988417321318503,0.9443214417037428,5.017765856088875;-0.4588920756520092,0.9451624174851634,5.024103386760176;-0.45785195377323173,0.9460656890869139,5.030381535367948;-0.4567315571391499,0.9470634225165092,5.036399493517992;-0.45551926039315604,0.9480967234898279,5.042206686583849;-0.45420179592479365,0.9492036001032048,5.04823773700249;-0.45277347812785973,0.95036666379275,5.05434524856289;-0.4511144122810631,0.9516089181433187,5.060259874801743;-0.44928078888846434,0.9529084536679143,5.066274117653499;-0.4472847114909778,0.9541851754088503,5.07226742451341;-0.4451929351833317,0.9555021878756008,5.077903525527541;-0.4430468311043052,0.9567891487708458,5.083410292589581;-0.44074517130018115,0.9579530326203033,5.088891931403767;-0.43846747811857634,0.958911500010457,5.0939872283985554;-0.43620169107397117,0.9597327790427042,5.098888925644067;-0.43374223581060667,0.9605288263601024,5.103990290621778;-0.4313942960859179,0.9611338598344709,5.10872962536345;-0.42893056489370923,0.9616474608041189,5.11346201984699;-0.42645789138420476,0.9620563324614839,5.117856264981357;-0.42395354828467735,0.962403859545301,5.12208688621421;-0.4213829404124013,0.9627403098686592,5.126134763510911;-0.41868676848511593,0.9631160072113252,5.130167560153907;-0.4154787836808424,0.9636304980991606,5.13433700951663;-0.4117152307417009,0.9643542763503283,5.1384868591181885;-0.4070039769019281,0.9653369005910168,5.1426372999778165;-0.40203172982489316,0.9663028838150985,5.146560474702528;-0.39702217075374574,0.9672548222308393,5.150244654995577;-0.39162879945181467,0.9682753287095289,5.15362410637382;-0.3862872082370144,0.969267938387144,5.1567457020466145;-0.38075765657758376,0.970322144408326,5.159600026144014;-0.3753985417506078,0.9713955232580227,5.162196260985795;-0.3695778370237017,0.9724762299811089,5.164630043736705;-0.3636843365022352,0.973626388042957,5.16667229267934;-0.3576497186180595,0.9748057523874136,5.168572762182543;-0.3511506856838306,0.9760658273496828,5.17040834457224;-0.344235663480692,0.9772973702170633,5.171978885377205;-0.33670936203669843,0.978496814967869,5.173450955631015;-0.32910487030269386,0.9796591207064116,5.174636208854355;-0.32063886380362344,0.9805911582466607,5.175646227409791;-0.3117469096617266,0.9813636544501032,5.17656806192865;-0.30229059246036555,0.9817271764795263,5.177384632744156;-0.2925164155293178,0.9818126664328408,5.178145570995092;-0.2824304318394695,0.9811863889627525,5.178687269497585;-0.2725223713387976,0.9800791062041597,5.1791970997523595;-0.26328388938370284,0.978379105307839,5.179657531658252;-0.254160598908271,0.9763584683558324,5.180193874325786;-0.24504794562279764,0.9741604122348599,5.180780863795247;-0.23614747635301175,0.9714435861494157,5.181389828128415;-0.22717573453663112,0.9684959558606983,5.182053242163224;-0.21800044536924026,0.9648159693204441,5.182986776698719;-0.20859007058443724,0.9608251154172672,5.184045029600183;-0.19935894497624645,0.9562599164789376,5.1852171823261495;-0.19032441160895605,0.951509313676741,5.186463144195663;-0.18146298792979101,0.9466288193922778,5.18774181997526;-0.17282424289863424,0.9412235633476632,5.1891561895317135;-0.16468518118091394,0.9356882431723855,5.19065815152655;-0.15699602235780724,0.9298451488201435,5.192276624212733;-0.14949709950293694,0.9238659667168463,5.1939054456590785;-0.1429873011695755,0.9180410616147767,5.195619162839609;-0.1369509263905612,0.912246759187925,5.197369824536198;-0.13145863930162013,0.9064623938073645,5.199174807408474;-0.1263207279952256,0.900690655314839,5.200974822097725;-0.12186481756930582,0.8951690786668471,5.20284206143626;-0.11764622626604737,0.8896558420941545,5.204703287631482;-0.11359836706081472,0.8842310676307946,5.206518677598114;-0.10960570941438211,0.8787084530116795,5.208268662265965;-0.10562636280059816,0.8730875477557417,5.209978048217881;-0.1019340652252411,0.8677380435383405,5.211551353541287;-0.09828009489032774,0.8622651719313401,5.213089754037924;-0.09509175417139813,0.8572909081465715,5.214393486749876;-0.09207002485548699,0.8524464211897417,5.215600519367032;-0.08934798528264451,0.8477828135990595,5.216623404256114;-0.08644940468147919,0.8423875572898174,5.2176156005659315;-0.08345819836229709,0.8365411955560005,5.218570669267562;-0.08069890965781844,0.8306437732456446,5.219406470018667;-0.0780505029121479,0.8246747697683482,5.220183255629108;-0.07562433730972398,0.8188471782124125,5.220854281045341;-0.07333582326248811,0.812652086858149,5.221537206129595;-0.07108128788587932,0.8060483002562622,5.222257301083812;-0.06887795818435563,0.7991788299400489,5.222983088593383;-0.06687627918570191,0.7919244171622749,5.223655689759687;-0.06499016746440966,0.7845715036992426,5.22429536651398;-0.06323136617587163,0.7772577317778046,5.224876626554901;-0.06154764916680076,0.7696359493549052,5.225371282290745;-0.05993529405127039,0.761714982999788,5.225773975559048;-0.05845959424138904,0.7538241756679294,5.226135366746595;-0.057063972343098034,0.7458695617088903,5.226467983072454;-0.055662868936578715,0.7375453793185573,5.226702140888134;-0.054343032910273634,0.7290807218751707,5.2268615182329725;-0.05304566660627619,0.7203905478924304,5.226978511430167;-0.051746769293204896,0.7110964618229365,5.227056403980388;-0.0505663316816717,0.7019705612609436,5.227122889558752;-0.049593903853343085,0.6931585968124282,5.227159596983369;-0.04870376638182393,0.684455188911278,5.2271841508691965;-0.0478335874480801,0.6759741666567076,5.227173824103562;-0.046925933311869214,0.6673309752724388,5.2271647955287595;-0.04602571783949445,0.6587054882049561,5.22714503527021;-0.04500030707646083,0.6496472564643914,5.226958558536076;-0.043964632597002944,0.6408541038753269,5.226709064270233;-0.042882242812976964,0.6316896597588813,5.226338058224925;-0.04177092775431546,0.6228711761661343,5.225912788451135;-0.040647768473291726,0.6139266779039289,5.225441981749102;-0.03954251079125837,0.6047874784803057,5.224946709479485;-0.03850823409073836,0.5958495861533637,5.22447542351276;-0.037570823604410344,0.5870189553640939,5.224069172592431;-0.036685682846949653,0.577384673738813,5.223735044886183;-0.03585299549903069,0.5678774056201213,5.2234224521196815;-0.035101825562390415,0.5584173883958294,5.223189356197011;-0.03438111786325494,0.548839727094957,5.222992124584172;-0.033713263513324966,0.5393365306720865,5.2227924606149845;-0.03305396153710104,0.5299167244784481,5.222599846706524;-0.032415163865456204,0.5205207471647462,5.222420896596842;-0.03183168577897798,0.510809215772402,5.222293324930684;-0.031323478337768065,0.500979896398691,5.222180314024011;-0.030868052791882223,0.49103203380024524,5.222106251843326;-0.03045782577991485,0.4811640561777396,5.222030651192566;-0.03001970790316174,0.4711856407885785,5.22196343978135;-0.029659826211996004,0.4617537243182842,5.221982330268913;-0.029281696743064817,0.45238644826662283,5.222006799411107;-0.028905987912124682,0.44313275115806733,5.222102080998721;-0.028470872608098115,0.4335400495862628,5.222222351841159;-0.02801626970301141,0.4239716418473038,5.222369732723369;-0.02758713075414404,0.4147081157977765,5.222523406035417;-0.027175677076919924,0.4053504298083433,5.222672535416129;-0.026734960800284275,0.3958838335450713,5.222794617946331;-0.026313243793440872,0.38727050089002496,5.222854722549864;-0.025916386582634676,0.37839166429159526,5.222919302713619;-0.025547651371755804,0.3696559505996171,5.22300588453733;-0.025232850612460316,0.36106392772381124,5.223116902518105;-0.02491541446339001,0.35245987612050733,5.223261846155554;-0.02468844111149128,0.34434536248320474,5.223413152441277;-0.02449122738171291,0.33617951460484863,5.223557769888764;-0.024358312282528917,0.3281651388048292,5.223666203805617;-0.024230155856459296,0.32036656127609564,5.223776431937319;-0.024209310208167238,0.3119741173924266,5.223795804230483;-0.02423058020318306,0.30354684899070045,5.223827558197342;-0.02432380218605896,0.2948199468359247,5.223876270160809;-0.024497564385820937,0.28599262221543104,5.22393976738403;-0.02470512545859064,0.27712785513417704,5.224008673114377;-0.02500214583973785,0.2684352855682373,5.224065497451729;-0.025388452945055668,0.2603250216370696,5.224121229658595;-0.025811930067889344,0.2524226568395441,5.224188805173328;-0.02624277546689227,0.24432183421074924,5.224256264293111;-0.026715593517243445,0.23600220610211772,5.224284788218411;-0.02721218915002329,0.22791050591835602,5.22430525379581;-0.02769547347922425,0.21983207152106546,5.224342173523002;-0.02818953659817889,0.21186034273267626,5.224373154153357;-0.02866109255810718,0.2033888009778269,5.224415120698355;-0.029133690245501654,0.19451349117705866,5.224436873495995;-0.029687296724819644,0.1852995937487462,5.224432893799735;-0.030291279469336664,0.17557607654758262,5.224393517374158;-0.03089602598860547,0.16567631194308086,5.224382460040646;-0.03151279810258559,0.1560071404247017,5.2243886090525375;-0.03215405672997028,0.14619323613093455,5.224414597564644;-0.032725352289793376,0.1367130102961214,5.224509134779444;-0.033247762928475866,0.12707657285503582,5.224670786304074;-0.033751214751830474,0.11720388863657746,5.2249160099029535;-0.03423761208907708,0.10746157654994862,5.22519829518645;-0.03472138965630031,0.0969505951506692,5.225528498089398;-0.03515858241478046,0.08621277240210488,5.225935632719027;-0.03559403662581544,0.0750354983733668,5.226317817661313;-0.03606269572414718,0.06325698841639339,5.2266708410036316;-0.036520988997879554,0.05157868233031333,5.2269649132281755;-0.03695258660499866,0.03973773477898616,5.227247690400878;-0.037427801743253955,0.027377340261127626,5.2274578629607085;-0.03790915602737373,0.01449309787987835,5.227623245632732;-0.03836645973062182,0.001241157205996865,5.227760800621726;-0.0388207799538032,-0.011671127938515578,5.227874321617446;-0.039250858182673674,-0.024577077697832204,5.227981406598657;-0.039608095999364254,-0.036888414708676,5.228092227895776;-0.0398860810494923,-0.04866475635704457,5.22823804051726;-0.040141976448205795,-0.06021222875397521,5.228354935899481;-0.04038072476270315,-0.07149168828880034,5.2284420035835755;-0.04060261165178739,-0.08246447220611405,5.228506112798945;-0.040793213438320826,-0.0929231990640397,5.22855204851644;-0.04099916992237518,-0.10305896231407055,5.228514041133694;-0.041176195488943086,-0.11258108455734657,5.228376916425212;-0.0413200050075571,-0.12192527015100832,5.228210518136724;-0.041455184045371476,-0.13074986821704815,5.227970914540592;-0.041583147712520786,-0.13950026039477,5.227679040035168;-0.04170739905817525,-0.1481914775588296,5.2274382949308915;-0.04181805701189108,-0.1570111981238519,5.227239480958953;-0.04192673200827378,-0.1656931808178242,5.227093342407601;-0.042027565362570164,-0.17362127424786977,5.226992843747974;-0.04207422651611007,-0.1807966645014036,5.226972196025448;-0.04211319072596676,-0.18721918500220028,5.226966620872071;-0.04214000238071788,-0.19302549085083542,5.2269692204482086;-0.04215905027789668,-0.19841851057039278,5.2269663031984885;-0.04217149275833076,-0.20297318614279475,5.226967532424661;-0.04218396093295171,-0.20752025864341045,5.226972649400885;-0.042200417196834,-0.2122159720667592,5.226974724916311;-0.04221228125712254,-0.2179329138402338,5.22697303235114;-0.04221324571862921,-0.22339908698555472,5.226961133470068;-0.04220883130193591,-0.22867219142647052,5.226953832139502;-0.042202944278717056,-0.23384094102232605,5.226947825658573;-0.042195053869194095,-0.2390025160462706,5.226938902834914;-0.042192167343793226,-0.24410422747285213,5.226930031549682;-0.042191701525574804,-0.24911566565586973,5.226923584331167;-0.04218809256625605,-0.2520320775239486,5.226945982242623;-0.0422026452040061,-0.25461250349636116,5.226974296703207;-0.042215813533213346,-0.2568896262334826,5.226986351209332;-0.04221185858016248,-0.2583017964796587,5.226979252941959;-0.042209406379219536,-0.2597627054939181,5.226972973172204;-0.04220738733684147,-0.2613369405519712,5.226967991896561;-0.04220734433630194,-0.2630770343269565,5.226963390116412;-0.04220973915709204,-0.26503578835156133,5.226958917304352;-0.04221022054789859,-0.26717429342348714,5.226955972636344
