# Supplementary material for: AI co-pilot bronchoscope robot
Source: Nat Commun. 2024 Jan 4;15:241. doi: 10.1038/s41467-023-44385-7 (PMC10764930; doi:10.1038/s41467-023-44385-7)
Supplement: Supplementary file 9 — Source Data [file 41467_2023_44385_MOESM9_ESM.zip › Supplementary Fig. 6/Real/1-siliconmodel3 Centerline model_14.txt]

Path length,0.4127095402346414,1.2750232814877909,2.397318466200698,3.4436404527751985,4.506435161568167,5.654945092701805,6.582557838738599,7.671359798477631,8.288872610708568,9.768608679798659,10.63411426442073,11.521362488921275,12.452341658529988,13.37011781759224,14.2490964187316,15.190074010399229,16.15623849308109,17.170928873330165,18.22380884030262,19.325228616092144,20.46097100340434,21.631396445762466,22.81262730414106,22.81262730414106,24.05851531663701,25.363327362634898,26.70356133318805,26.70356133318805,28.037614105945874,29.358428350193535,30.611272618724648,31.843451171862846,31.843451171862846,33.0279662173467,34.21897597349864,35.3606130252421,36.453474568112256,37.52481382924594,38.53745249026188,39.54097657895018,40.5246698139495,41.50263041166025,42.49632854350404,43.502274597011215,44.501535036534655,45.49009868030749,46.4243455457186,47.33185242480069,48.18233493986215,49.01362803673306,50.65711621218993,51.50534369746962,52.32252967318336,53.127271331643676,54.00831254508663,55.78972950226303,56.676934218303806,57.562296155056536,58.4216576851048,59.27339455817396,60.09220547286736,61.771194643320534,62.63292631397251,63.513267139639595,64.40653037700362,65.31383129601474,66.18566307887718,67.14966446375784,68.1290453288157,69.0697819791486,70.03236553869671,71.02260012976575,71.96244872307277,72.92267654718164,73.88621568322266,74.90496603181914,75.90368807211762,76.91717073167177,77.91054004696429,79.87545378226838,80.85254176515335,81.83200534169627,82.82421809334312,83.78385616258775,84.74077556186573,85.73672704346184,86.64317293957782,87.5736265883525,88.50812040225603,89.41826919179408,90.3422806991883,91.27770679080446,92.18629321140158,93.12683024356669,93.99840797983823,95.75725468559139,96.66090956609038,97.59955448028408,98.54330660833803,99.46536058787191,100.33423331714249,101.19229229803217,102.03821335195897,103.67839958930838,104.48791465998204,105.2653501297349,106.81097880360446,107.5617321536294,108.27396051791185,109.60243068693964,110.94564591682585,111.62510694803127,112.8499805434883,114.08926995366436,114.78305868102206,116.20630386988253,116.93449210499787,118.424750488768,119.15599595438067,119.88125098233655,121.31964934020279,122.06680339917035,122.83211243347567,124.38003027184865,125.15827616450449,125.95125366528595,126.76022173615674,128.41995783654613,129.21811467141382,130.03573090339896,130.88575107634225,131.74236749335935,132.6432481333616,134.5680440749461,135.56288713496286,136.60142010460257,136.60142010460257,137.69677973847615,138.76331589670767,139.84162517457432,140.9664371092421,142.09683514083798,143.20461237443308,144.3193953256293,145.4472960328954,146.58335211002534,146.58335211002534,147.6968135564675,148.8013183557833,149.8914733996587,150.93720669448385,151.93997767011308,152.97002085138521,153.954535894985,154.89442210454706,155.7995491702215,156.72088172245998,158.3817496577732,159.21568904149132,160.02557772415122,161.5316244633917,162.2651038709333,163.63127404559407,164.87522059707413,165.4708844479886,167.15836017505185,168.18106574235253,169.12536016449624,170.08036094682956,171.0114976657199,172.32068897416482,173.26617868697042,174.27893531722248,175.27556337940874,176.24444886581367,177.20324263168555,178.1071347147969,179.400893246455,180.17676289348856,181.20317458723773,182.30414536821863,183.44683173134698,184.29183654371403,185.36751439151448,186.50027622751747,187.46917100935147,188.38339819410143,189.5992658386615,190.54422176172235,191.45424967820855,192.64561396034938,193.52006727469347
Error,1.6255459049163548,1.6030007247286666,1.560318707747088,1.5042047334279476,1.4382828803188032,1.3800922903208632,1.2883243293135627,1.2208683051283948,1.1080030302279684,1.0967826451031926,0.9884361536696473,0.9025234340547068,0.8404021535835358,0.7828971374554935,0.7433067307328743,0.7096590408996192,0.6819752998899593,0.6475325618153237,0.6125218257441692,0.5790077924608752,0.564338921288073,0.5995139757415455,0.6944682211037788,0.7502750777787213,0.5968807938457628,0.5179787123326091,0.6210285179385231,0.8231504154541469,0.5946306115608264,0.5027379338407028,0.5670728846285499,0.7070352119551319,0.7113678081396526,0.5972539975800056,0.5304121396338746,0.5311293754045052,0.5596260412440305,0.5862202768642091,0.6016836564105875,0.6064018122895735,0.5981921037148799,0.5753490433456137,0.5457980625983634,0.5154033998515021,0.4752471089180844,0.4289192931349715,0.37547068960158,0.34994643327591635,0.38485679280380414,0.49458210285961746,0.5070777606400778,0.46759570971103964,0.4799902801830489,0.5649115677901362,0.6460642770420768,0.7196155209191665,0.6632900934164736,0.618300739454822,0.5898941595946415,0.5962292072632467,0.6469915682756192,0.7031752634698198,0.6205521925672651,0.5759829161047879,0.543872100333341,0.520070140775728,0.5284316586012874,0.5383802740704018,0.5502951065177314,0.5855174494592966,0.6078186362644741,0.6163176361541858,0.6666429116155992,0.7014897958708177,0.7395079040912991,0.7431744346752218,0.7609589036139426,0.7699924652944932,0.7859313570815917,0.7827953793939298,0.7700822238265265,0.7615488820540474,0.763979401899896,0.7493615029872736,0.7321601962939557,0.7314851570157641,0.6856749320735048,0.651872030613696,0.6215425861034397,0.5966934920024803,0.5878684405352009,0.5782620871891073,0.5795014603752358,0.5736918964403475,0.6368807511218617,0.5600500335461017,0.5197284879981346,0.5002962148480077,0.5319021379598687,0.5384499932192041,0.6709843370439535,0.789120586757999,0.9733153235687066,1.0590086519549378,1.1777667638102383,1.3276689188460276,1.477101377477643,1.5685644904876723,1.7224305098391524,1.7732043846798786,1.8131448070451701,1.8273458669380362,1.7785660543988648,1.681190132250128,1.6021178230566733,1.449424991232157,1.3295236042942522,1.223184862577219,1.0642040970010587,0.9700321922402247,0.8630899494999564,0.742412723992297,0.7191275795312099,0.7154927648068329,0.6384703560656492,0.6468540677307228,0.720454577659285,0.7448763136132295,0.6707068110221452,0.6370873474519085,0.6366560133142283,0.6630624566515368,0.6883411804856627,0.6373990077517276,0.5933264595983833,0.5991339020166849,0.5942706260086255,0.49081374790435434,0.41669580056340916,0.34203595329814607,0.2652199038232571,0.2504903942710096,0.29754182930301926,0.3831889997780222,0.49787491669106176,0.615474000683349,0.6501629659032641,0.5631574811558399,0.4735147336901146,0.3792235217849193,0.2902934418611757,0.22493250683942126,0.14359446166499643,0.13855049841735154,0.2690450088430345,0.5096940186822224,0.7630610997934876,0.9740725325772317,1.0652456819022953,1.1990752549745676,1.3325888900358593,1.3887207045289536,1.5469185484048071,1.6281773190579847,1.6742367680222507,1.6635613470723336,1.5420934532222241,1.367177371124584,1.1865448942823977,1.0651170489169706,1.0036221784651767,0.9733186375043741,0.9600968993473983,0.960400154287767,0.974682929754522,0.9841762796811726,0.9750866272871432,0.9260472403439629,0.886179834281916,0.8549744097362137,0.816353521833312,0.8044741124589724,0.7959798323480337,0.7918387542557654,0.790515080019882,0.7949363949399667,0.797249825249546,0.8055737955062278,0.7799776959071594,0.7440399894835985,0.7006815449108356,0.6504677366815211
3D pred;-0.05097678691538428,-0.26280890844315785,5.240651938173301;-0.05088484387250206,-0.25281326965503736,5.240371310850528;-0.05081619494189217,-0.24282257317309355,5.239945551376175;-0.05069300042821248,-0.23283973842261718,5.239372983950904;-0.050514370167611476,-0.22286568502884918,5.238675595875108;-0.05026584819632407,-0.2129005484728513,5.237879172463786;-0.04998784095168479,-0.20293977803812194,5.237039074660819;-0.049617429846159154,-0.19298222527411366,5.236196496139319;-0.049176341277487344,-0.18302114630369126,5.235433379752654;-0.04868816287700633,-0.17305123977033243,5.234831179150369;-0.04817801942901564,-0.16307536153334015,5.234360427556451;-0.0477303898204079,-0.1530922024602694,5.233991425313555;-0.0472929089044216,-0.1431049504796533,5.233739615218785;-0.0468694293299742,-0.13311557983529168,5.233557573521385;-0.046377207049468315,-0.12312846551516278,5.233434022789902;-0.045853200994158405,-0.11314268184578932,5.233336338796981;-0.04536918101531846,-0.10315501080887685,5.233226103056391;-0.04481117400653921,-0.09317068411691348,5.2331831067042085;-0.04425473583457897,-0.08318619317484408,5.233165296917022;-0.04370764438589061,-0.07320121699989356,5.23313460925757;-0.04310293317492942,-0.06321987108433783,5.233050596964679;-0.04243182494790528,-0.05324288367801787,5.232953973769982;-0.04172478581040497,-0.04326791575145961,5.232943460817177;-0.04090222609769263,-0.03330182063040119,5.232961996108873;-0.04012692921742611,-0.02333196304960039,5.232991229069684;-0.03941033266983871,-0.013357704373756314,5.232965670209478;-0.038778002789955635,-0.0033783704093945585,5.232851422449137;-0.038177378719792286,0.006602489523795817,5.232704161726691;-0.03755964601620675,0.016582479755381338,5.232569249590919;-0.03697379024613578,0.026563927874201657,5.232403519485106;-0.0365289773584264,0.036552658862399216,5.232238005919651;-0.03618847048956053,0.04654521703720786,5.2320567983168305;-0.035913678229730274,0.056539598397616825,5.231864885741299;-0.03570670136765532,0.06653535059472504,5.2316597063257335;-0.03556255322160092,0.07653217140963445,5.231452837027424;-0.035248567692680456,0.086525595405489,5.231271481226009;-0.0347933347471392,0.09651340232974731,5.231080494815415;-0.03430546248364777,0.10649903671710391,5.230858939999269;-0.033682692772328944,0.11647827180322202,5.2306945472298025;-0.03299984280733886,0.12645265201071867,5.2304813445055895;-0.03228057892391683,0.13642407436856954,5.230250269566757;-0.031551283564313644,0.1463932770051977,5.229961951915013;-0.030908645996827553,0.15636780458368513,5.229652409441596;-0.03031372726621668,0.16634373721792586,5.229296263711509;-0.029772298337939453,0.1763208678323016,5.228891641147493;-0.029396881135191136,0.18630582314287286,5.228491979578443;-0.029211019237057597,0.19629689031260283,5.228112463880789;-0.02922269941808288,0.20629251916408683,5.227817053256823;-0.0292714437666753,0.2162890851763714,5.227559581024305;-0.029381908989113654,0.2262860012632716,5.227337171073747;-0.02942980648010381,0.2362843686347952,5.227162942102535;-0.029506958389090353,0.24628332022355792,5.227040407582831;-0.029562751656069537,0.25628199524746237,5.2268874864341655;-0.029656671393038233,0.2662799013558974,5.226705682886553;-0.029746843654041854,0.2762771742488618,5.2264902677827525;-0.029808104705025613,0.2862742227069632,5.226255173737729;-0.029829481353914222,0.2962703350321056,5.225977178374425;-0.02986661225448613,0.3062658082551897,5.225678621272966;-0.029951073885683313,0.31626230944635497,5.225427961806983;-0.030066173607654057,0.32625997567434306,5.225245144828153;-0.030205571905128018,0.3362576182834563,5.22507868049232;-0.030366022078820443,0.3462556547448911,5.224962393530102;-0.03052220027628071,0.35625393711711467,5.2248626038717125;-0.03079040624339035,0.3662502051145829,5.224810722449221;-0.03098809874355495,0.37624760924912637,5.224697460602196;-0.031115009096929217,0.38624634049630846,5.224601194259009;-0.03129925400443024,0.3962446286579863,5.224584234008072;-0.03160610901062639,0.40623965145055974,5.224657441802128;-0.03193265367073078,0.4162333977632205,5.22479310028191;-0.032305019093725705,0.42622572982633794,5.224914112397635;-0.03265982430211316,0.4362192205694383,5.224979350666074;-0.033032133776057085,0.44621190055305215,5.22506728473623;-0.03350107996541747,0.4562000799297448,5.225195199592663;-0.034017802702497275,0.46618662299001024,5.225239418575569;-0.03452076927668003,0.47617256216323384,5.225406880373999;-0.03516881056120712,0.4861501552006256,5.225573252468232;-0.03584410062379634,0.49612673214361713,5.225682320483423;-0.036479855210245986,0.5061038415951534,5.225912761577575;-0.0371629693813025,0.5160791829636298,5.226073757265924;-0.03791161976033001,0.5260499876577489,5.226224011589367;-0.03872076673872852,0.5360169004256444,5.226301024864264;-0.03956819031552608,0.5459807346838247,5.2263633157705085;-0.0404014625867642,0.5559425166474085,5.22662515051229;-0.04127547174876989,0.5659004232169665,5.226901202566586;-0.0421411398298342,0.5758548620258356,5.227300910927656;-0.04314527181745379,0.5858009707856141,5.227559057184837;-0.04413847409379812,0.5957447232719222,5.2279269372322785;-0.04518437759458361,0.6056822215028417,5.228317084355191;-0.046219246315540814,0.6156202066467863,5.22872389882042;-0.047332505674301355,0.6255536735633478,5.229018667573359;-0.04846252689642724,0.6354875803456144,5.229220033108601;-0.04948126759877713,0.645434957957033,5.229328872610733;-0.05043498748078135,0.6553888116072147,5.229222967476616;-0.05118336966544908,0.6653602032881465,5.229116797560361;-0.05218149483631384,0.6753061704657809,5.228831345209337;-0.052968078296364116,0.6852696316978059,5.2284985889346975;-0.054334776544704096,0.6951494100426715,5.2277760131571425;-0.05567942631164201,0.7050401323023203,5.227171422232003;-0.05748411750728861,0.7148372909298601,5.2263003467386175;-0.05899983265364425,0.7247000574405349,5.225645790132187;-0.06160876189861974,0.7343093649470656,5.224721291652121;-0.06405181605906782,0.7439862531795358,5.224097336120535;-0.06715552097865696,0.7534810424172804,5.223632585539118;-0.07047949736318032,0.7628941583287663,5.223045704092773;-0.07394106279325956,0.7722390875153927,5.222215124012217;-0.0775176532863874,0.7815230261665049,5.221206915915219;-0.08126353882161043,0.7907092620602042,5.2199493740024705;-0.08518420705083227,0.799797409952783,5.218523215344051;-0.08942195140252454,0.8087206361014696,5.216968365541306;-0.09368239250055005,0.8176184477706725,5.21533203148322;-0.09799643627459839,0.8264789271426852,5.213634700751237;-0.10240942077866805,0.8352915749883235,5.2119427179748445;-0.10692335129352303,0.8440566245545127,5.210269894789535;-0.11153988017477735,0.8527712193031386,5.208613543541833;-0.1162201417074209,0.8614558283331822,5.2069786986007625;-0.12096590813321882,0.8701096645279756,5.205369717511546;-0.12579073066034016,0.8787248717142165,5.203788802358882;-0.13068404755038265,0.8873063477375893,5.202235187517969;-0.1356231237270204,0.8958657074124532,5.200704537826602;-0.14056674730319502,0.9044243484373713,5.199184587253827;-0.1455239380041811,0.9129749823313162,5.197663758412117;-0.15046989617730597,0.9215279786671617,5.196119818183768;-0.1554236049476471,0.9300717205245832,5.194549708476649;-0.1603915075342112,0.938606255067999,5.1929743786643074;-0.16536912750780491,0.9471372845323509,5.191410781632832;-0.17038361022359264,0.9556459132029682,5.189842916447742;-0.17543054886695025,0.9641349023343225,5.188272733701075;-0.18047442634049068,0.9726248765671944,5.186698047206218;-0.1855325084811972,0.9811052677340389,5.185117297157928;-0.1906258488112993,0.9895613236354224,5.183519485255846;-0.19567857684847434,0.9980334776850814,5.1818785875926165;-0.20061439753412771,1.006564730709941,5.180188795893944;-0.20552338152654023,1.0151134832148092,5.1785092999062305;-0.21040120115268243,1.023678765728594,5.176823236101425;-0.2152884856788365,1.0322349089630367,5.175118283635193;-0.2200707187743706,1.040865786365826,5.173494029382312;-0.22486675079962606,1.049502481419147,5.1719430376451765;-0.2297100745293153,1.0580936346729248,5.170289465445504;-0.2343655662248899,1.0667584311333145,5.168487328000009;-0.23898793882216882,1.0754155910908496,5.166567105866615;-0.24354911009632266,1.0840858661116537,5.1645616015232;-0.24819400887459903,1.09268813228215,5.162457811592741;-0.2529111533621727,1.101246154438214,5.160334416985121;-0.2576074112431342,1.109807506075535,5.15817839749132;-0.26229149614987973,1.1183840069698545,5.156056374636557;-0.2670313736421622,1.1269597096354036,5.154058654648608;-0.2718429836638791,1.135506018075282,5.152106983300922;-0.27671779526287615,1.1440144479981933,5.15014666900949;-0.28169809999999434,1.1525065306257996,5.1483913635171765;-0.2868508712868477,1.160933244316377,5.146829491421768;-0.29219742087872697,1.169262691307602,5.145403055204496;-0.297521367063224,1.1776318519333866,5.144133115267177;-0.3028635905108281,1.1860232598887481,5.143110901413541;-0.30834997734853214,1.1943552470822443,5.142419852302056;-0.3141228802392621,1.2025188026653744,5.142592920078804;-0.32026460448475175,1.2103260305527825,5.143744621431777;-0.3264961226269089,1.217982261946308,5.145341588085393;-0.3329486476091248,1.2254578882641622,5.146916368231854;-0.3395499370574261,1.2328449177201475,5.148278268902297;-0.34601516352509576,1.2402290499442359,5.150195412094373;-0.35292161021291374,1.2470615509144791,5.1525656282532815;-0.35980508796974237,1.2538395724127456,5.15514945459038;-0.36679123970592586,1.2599254186943332,5.158911921727234;-0.37385281303282564,1.2658110819400255,5.162848055656246;-0.380976987418755,1.2713323198004813,5.167179576383097;-0.3882204801437022,1.2765147962896302,5.171726416008931;-0.3954915316010042,1.2813822503112282,5.1765678726133935;-0.40297661027235865,1.2858740550017493,5.181446119009983;-0.410730767634815,1.290002869955008,5.186223768084582;-0.4187808086659353,1.2936779174497368,5.190881113391596;-0.4269214897181478,1.2971097441872266,5.195566396440676;-0.43511988443090105,1.300472795016705,5.200200639987604;-0.4433985103854785,1.3037829226201354,5.204729150510193;-0.45175068929215856,1.3069698635699123,5.20921072555625;-0.46017972931631845,1.30995876067631,5.2136848487506295;-0.4686532858417099,1.312789958779011,5.218177415624284;-0.4771445086436949,1.3154470406695398,5.22274239658307;-0.4856536870662241,1.3178914792961758,5.22739197746463;-0.4941454460473119,1.3201665965385314,5.232157884612346;-0.5026267815234171,1.322245520665716,5.237030771130127;-0.5110622043313946,1.3241606247302153,5.242048342103495;-0.5194368933848794,1.3259068363996198,5.247226693970941;-0.5277562481144858,1.3274900874908602,5.252544743694764;-0.5360185725846686,1.3288495544926135,5.25801153835165;-0.5442098551202025,1.3300282432946433,5.263625234382879;-0.5523337139960592,1.3309571634010284,5.269381971688082;-0.5603330977789223,1.3318413948766636,5.275317289185232;-0.5682493120213796,1.3325332112799277,5.28138811632259;-0.5760905864218361,1.3332089874349635,5.287557212071971;-0.5838712890524279,1.3339482608660556,5.293795332090726;-0.5915863634072774,1.334613971388992,5.300122610905413;-0.5990419007425628,1.33508225838556,5.306770593331008
3D gt;-0.6336977543418383,1.3355605863683366,5.332867423813235;-0.6325805594824365,1.3357345414979163,5.3316826619858935;-0.6313878314690332,1.3359125706233783,5.330469200536867;-0.6302132618132189,1.336083987705372,5.3292781879738795;-0.6290686663270764,1.336241137079832,5.328113252688797;-0.6279424115349266,1.336387159653326,5.326982551033521;-0.6268240141456104,1.3365222030032466,5.325867386371619;-0.6256151543618609,1.3366667763531246,5.324684446161302;-0.6244524304787045,1.3367982300461736,5.323550232062656;-0.623346163274334,1.336919932534755,5.322474506762353;-0.6222800713509425,1.3370315023244046,5.321444659942574;-0.6201845110658957,1.3372901226426488,5.319335371162651;-0.6179097884881043,1.3375476793863368,5.317079982869766;-0.6157392139566811,1.3377721656878512,5.315003364777483;-0.6136327543357665,1.3379830500196832,5.312993899916283;-0.611558113012347,1.3381663167352906,5.311042230688577;-0.6094516357897063,1.3383377142777495,5.309068728321563;-0.6071248824637654,1.3385224199658035,5.306931838375474;-0.6047519097377685,1.33870939097685,5.304771679172054;-0.6024865212885979,1.338868679904608,5.302757062588596;-0.6001884898413423,1.3390199348159315,5.300738682334399;-0.5980003959431367,1.339129727795875,5.2988550201369815;-0.5958783315902763,1.3392160821142496,5.297041207211241;-0.5936993761095621,1.3392865055176626,5.295207469422101;-0.5914639801962565,1.339338996253624,5.293360649105588;-0.5891155620033766,1.3393530959027036,5.291455497606404;-0.5866513112936053,1.339356763978318,5.2895082443824695;-0.584353376942935,1.3393399266173684,5.28771452854249;-0.5819151682870198,1.3393149974255416,5.285849077911114;-0.5794286198665526,1.3392792696045346,5.2839731183629555;-0.5769266853992502,1.3392327456358808,5.282101538080658;-0.5743179884979882,1.3391690906933846,5.280178572469929;-0.5718193918907931,1.3390953814232638,5.278373590367063;-0.569428355365476,1.3390027373950788,5.276674060755535;-0.5669944800538589,1.3389039319312284,5.274951737971454;-0.5644682530003847,1.3387771041764522,5.273212849999794;-0.5618484315113212,1.3386361300986533,5.271431923651778;-0.5593592324900379,1.3384664030504063,5.269770768703474;-0.5568694827135872,1.3382843290018793,5.268122442892267;-0.5542352963351874,1.3380770338645862,5.266401398523456;-0.5515776268916146,1.337853481913108,5.26470473016587;-0.5488369540112241,1.3376099054145154,5.262991557576665;-0.5460493800747354,1.3373468330409701,5.261270281890684;-0.543368408942305,1.3370778637262366,5.259647963355569;-0.5408328528288738,1.3368187834531793,5.258136185688956;-0.5385039590881769,1.3365899240038386,5.256770378983968;-0.5363404493562903,1.3363588067817027,5.255519874915945;-0.5341237449843991,1.3361132518147927,5.254241933773132;-0.5318279907596153,1.3358104746729444,5.252967909898723;-0.5294775198966163,1.3354784641199868,5.251693992746742;-0.5269894328397864,1.335104729121119,5.25035668141784;-0.5245945119494799,1.3347207716311549,5.249082370599661;-0.522103939445786,1.3343209051640388,5.2477693563811085;-0.5195933282119592,1.3339122631508586,5.246447893330795;-0.5169346107232117,1.3334710427782528,5.2450823046872355;-0.5143472713285664,1.333019078581391,5.243810859026794;-0.5118687384054321,1.33257886428569,5.2426222701353185;-0.509456868947171,1.3321445804318752,5.241480313126191;-0.5070545969240393,1.3317082284577577,5.24034726858304;-0.5047420715543225,1.3312820249511295,5.239266034479373;-0.502193688026349,1.3307827742685496,5.238118999164408;-0.4995867046633394,1.330236439556399,5.236995104651137;-0.49667780111900256,1.329593079484458,5.235759980653808;-0.49367428212677333,1.3289033769917735,5.2344865039376645;-0.4903278355119964,1.3281068777328544,5.2331114328410795;-0.48694576322166166,1.327292137145996,5.231726552029381;-0.4833436492141144,1.3264119607998013,5.230188666436086;-0.47961417312358073,1.3255035269186157,5.22852635417265;-0.47587691308387836,1.3245152933721311,5.226790075906008;-0.47194928779734047,1.3234267789055316,5.224843075310071;-0.46809708822309765,1.3223238572381357,5.222865488187664;-0.4641943509718951,1.3211665028238788,5.220787339883692;-0.46020804107560415,1.3198580822004167,5.218462194244754;-0.45625029435867254,1.318544372664191,5.216103006946999;-0.4523246662179492,1.3171752239874077,5.2136038294135485;-0.4484537109916187,1.3158011869278745,5.211047708808345;-0.44450934253679436,1.3143611889743476,5.208396277424373;-0.44055404388533326,1.3129004012639134,5.205708537626431;-0.4366256288442645,1.3114253554030688,5.202998824129468;-0.4326488082846144,1.3098868950708515,5.200142160409049;-0.4289863728189963,1.308421335926518,5.197364559120785;-0.4255379431833445,1.3070048279547775,5.194618312093214;-0.4224199301775763,1.3056471722348753,5.191940455195814;-0.4192930349066183,1.3042562803116637,5.189054304707009;-0.4164044651704676,1.3029336040193233,5.1861765740404495;-0.4133546509264249,1.3015359947706175,5.183126741544598;-0.41019393445711233,1.3000171100920046,5.179882184431215;-0.407003882965827,1.2983399444632877,5.176486497920278;-0.40409877328311694,1.2967820426386532,5.173280707060672;-0.40111266363203324,1.2950629484975213,5.170124870684733;-0.3980678085670339,1.293177093743453,5.166973619789401;-0.3947520531849053,1.2909245575901545,5.163726557802577;-0.3914562367435971,1.2885438158371871,5.160700256047365;-0.3878342774335076,1.2856341086918919,5.157713197841776;-0.38413852646111624,1.2824896529174594,5.154946960218225;-0.3803023580531348,1.279061679364901,5.152343513850109;-0.37629771249764515,1.2753857222164382,5.14990800664499;-0.3722229504634765,1.2715818826880012,5.147557492954094;-0.36789289898855876,1.2674004466838902,5.145413551347065;-0.3634310524521402,1.262986770775079,5.143577498643868;-0.35854315075659837,1.2580587992948646,5.141979027167323;-0.353560488839463,1.252860011407661,5.140584434448228;-0.3485425884055432,1.24743963322095,5.139410886662228;-0.34352432849250447,1.2418187375844145,5.138574449106896;-0.33831198068308577,1.2356403152703417,5.138073953499844;-0.33311225091544805,1.2291229891925535,5.137892954298369;-0.32825012949181265,1.2226727846007033,5.1381228837999915;-0.32324829655287585,1.2157981291642237,5.1387912129827855;-0.3179344122533567,1.2083240152510801,5.13967756621153;-0.31292413665019103,1.2008749307546647,5.14083245973356;-0.30785204956028295,1.1930811638353604,5.142199843532074;-0.30273479313173923,1.184850031341236,5.143928754060739;-0.29744999912288367,1.1762288951411792,5.145889840094689;-0.29236505702127635,1.1678281904834367,5.147921215991249;-0.2871575411595275,1.1590231396104227,5.150091163009923;-0.2818079008874596,1.14977478464252,5.152257515085611;-0.27648988674256214,1.1403353205618152,5.154404216880206;-0.27117546696976397,1.1307835415242866,5.156525560550625;-0.26577430196451896,1.1209831811581517,5.158485839693605;-0.260461840616378,1.1112040856569283,5.160319700688228;-0.2553322101810812,1.101459137134486,5.162050877374761;-0.2501969655178823,1.0917752111758328,5.163653338046222;-0.24491672891069038,1.081895467223593,5.165166524020857;-0.23965742419747743,1.0720621448239651,5.166638146715592;-0.23457793778284194,1.062636445596556,5.167914901081665;-0.22948281394734105,1.0533404574542722,5.169087187412288;-0.2241793006580181,1.0438333001054283,5.170298789115101;-0.2191413888832277,1.034821370200715,5.171421124735506;-0.21424508224804092,1.0262189107716702,5.172418694037468;-0.2094166245774002,1.0178160312876983,5.173402464902937;-0.2046050714538997,1.0096763372190272,5.174389165429508;-0.19993226429170394,1.0020395464121676,5.175390610460591;-0.1954240381280444,0.9948240012990563,5.176386087315305;-0.19088972344283,0.9877102541544034,5.177429169928738;-0.1863948580599986,0.9809598680120027,5.178467487028313;-0.1819001797507791,0.9744661106914799,5.179622656307418;-0.17726874250359193,0.9679816930038296,5.180956016665923;-0.17232125068123366,0.9612143888110521,5.182466844845807;-0.16757541850033936,0.9548619069690114,5.184068714168245;-0.1629176335829765,0.9486590683088997,5.185715275401475;-0.15832991775261906,0.9426057423786309,5.187411381408006;-0.15373329031756183,0.9365602840304786,5.189166304307825;-0.1491830000563889,0.9306529576390673,5.191023880691264;-0.14462839364840502,0.9247997148771189,5.19291197534911;-0.14017279377610628,0.9190966114321382,5.194768358837775;-0.13586849520693192,0.9136128728529986,5.196622446848859;-0.13163146038616408,0.9081328942981971,5.198474953047545;-0.12736750629121457,0.9025714423763713,5.200342687920303;-0.12312408074210675,0.8969222179399642,5.202227255768428;-0.11877474716377923,0.8911104817109949,5.204155658283035;-0.1145123916464281,0.8853839246624482,5.206073399556962;-0.11037512271462017,0.8796763606087972,5.207898921108575;-0.10633060365564684,0.8739717373435472,5.209632080596211;-0.1024269071004795,0.8683692133814407,5.2112949398067165;-0.0986870052690737,0.8627401516924266,5.21286372233262;-0.09527815947895643,0.857470488617577,5.214287596679475;-0.09219205114420721,0.8525265277611755,5.215521490410537;-0.08933436011030596,0.8475836254898651,5.21658386292837;-0.08635840879014617,0.8419593488039853,5.2175840917640075;-0.08333766383778266,0.8359503224514759,5.218550234362327;-0.08049780904792997,0.8299139650074256,5.219425673234009;-0.07780876169732699,0.8238250716714299,5.220223968099971;-0.07535599607662348,0.8179053354758293,5.220906324106105;-0.07306994370440713,0.8114968507496132,5.221613918532137;-0.0708130213480095,0.8047820839535407,5.222352249515097;-0.06860544329201063,0.7976444092588856,5.223089310121372;-0.0665927611436811,0.7901889855407928,5.22376970873242;-0.0646938410770522,0.7827508498063138,5.224418265372411;-0.06288935361024005,0.7752110175294449,5.224997355332424;-0.061167256795823785,0.7673153879898231,5.2254715722654925;-0.059565218785229836,0.7593972983310793,5.225867395315203;-0.058049003572199984,0.7512311086159678,5.226229393295763;-0.05661125767519729,0.7428990649319027,5.226490501951595;-0.055201741761402266,0.7344378865647896,5.226710153942703;-0.05387931095935069,0.7258515059263237,5.2268488127764545;-0.052555221365397364,0.7167271317940684,5.226953395563014;-0.05125934886024898,0.7073792916334213,5.227026925842655;-0.050089442239088164,0.6980661997613611,5.227082295279191;-0.04910993095995233,0.6890829260605018,5.227106077088619;-0.048212990478248334,0.6803713934941275,5.2271221872349525;-0.04730394210699933,0.6715874420680801,5.227116047103513;-0.046398696463000814,0.6629188140024362,5.227102161140179;-0.0454077796606044,0.6535664678197418,5.226989486133351;-0.044374967337067146,0.6445422585431266,5.226766161245459;-0.0432946408141443,0.6352567668571603,5.226427434155686;-0.04219925579315238,0.6260906655202687,5.226024390091946;-0.04106919568797709,0.6170714883177337,5.225561260889971;-0.039940009825369896,0.607807474453144,5.225080786929412;-0.03885973229581509,0.598578767525696,5.224592557313121;-0.03788031315432287,0.5895775610451881,5.224164262672609;-0.03694207705882181,0.5796679204195018,5.223831590058482;-0.036107456931193396,0.5701404599450453,5.223514762310833;-0.035342291378644926,0.5605778714018299,5.223265875941742;-0.03458572925415831,0.5506871275192313,5.223043584120727;-0.03389596223377439,0.5409189759686743,5.222837850019593;-0.03320201535827148,0.5311747451571032,5.222641645395219;-0.03254591731505411,0.521624187482682,5.222462493005509;-0.03191861767917356,0.5115700766355522,5.222340990845308;-0.031394703889388115,0.5016508898619549,5.222224768008328;-0.0309154171032064,0.49152766345199,5.222152095104995;-0.030494093119891864,0.48154960491748006,5.222078573946308;-0.03004600279553951,0.47137228018684774,5.221997928642485;-0.029664173352677105,0.4617444575946636,5.221995675143074;-0.029267351345619936,0.45215040080192603,5.222014489279486;-0.028881271132135882,0.4427601842781252,5.222093947060793;-0.028417236170966732,0.43286928941799296,5.222200365835408;-0.02796168441590966,0.4232553422393271,5.222345978868875;-0.02752894468208498,0.4138592150929066,5.222501141683454;-0.02710293599396016,0.40407582819915566,5.222651292837204;-0.026668809964170093,0.39444647556357737,5.222781559544865;-0.026246169059746822,0.38573863970284644,5.222845081583439;-0.025865441530633554,0.37667393893271583,5.222920859287355;-0.02552616486747373,0.3677482644942393,5.223016505964075;-0.02520644168334024,0.3589515025953933,5.223137972478637;-0.02489408807771016,0.35034110955961023,5.223285329917723;-0.024683453396529893,0.342092969046332,5.223438552592453;-0.024517501402066245,0.3335582683127644,5.2235889917228455;-0.02437514249222502,0.3253722144988169,5.223704699536095;-0.02432442663697636,0.3168551671183234,5.223758568961727;-0.024327210359507374,0.308261615228488,5.223791464254518;-0.02439236508108753,0.29940834600125216,5.2238356768928185;-0.024515875898842996,0.2905373135174022,5.223888103650102;-0.02469969087076022,0.2816568785439726,5.223951284692362;-0.024950782486311704,0.2727289987979876,5.224010720797476;-0.02525686814504511,0.26392403835573824,5.224059147633483;-0.025660445984259605,0.25588698364046614,5.224120711564192;-0.026090057715825142,0.2477267475524163,5.224193324494939;-0.02654629426225246,0.2392568628746746,5.224236780655014;-0.027041159946200755,0.23111278069803048,5.224251388381509;-0.027532580623164726,0.22285174065065222,5.224296285629273;-0.028051996914573198,0.21455521033626934,5.224347400688384;-0.02853452396681565,0.2060642097499544,5.224393525839678;-0.029004304641258354,0.19700138282610882,5.22443023856866;-0.029552987003821408,0.1876750401229594,5.224430200187393;-0.03017263039131891,0.17780890232633967,5.224395924403181;-0.03078477535940784,0.16783507121228017,5.224385245174685;-0.03138677276088292,0.1577936606200921,5.224405707441811;-0.03203884487251097,0.14787811546919666,5.224424787399266;-0.03263542183171507,0.13811722641172702,5.224523952952718;-0.033172116188029524,0.1282966527497479,5.2247070654205805;-0.03367958379245547,0.1182772677123134,5.224952951084785;-0.0342013181476857,0.10816841715955812,5.225240422027747;-0.03468548904199501,0.09747097970509196,5.225567823459533;-0.035136586729217975,0.08655877611969165,5.225961471749013;-0.03557292392427121,0.07515670676802678,5.226330172363862;-0.036040602711657745,0.06326082114210174,5.2266760128641625;-0.03650199711116539,0.05142789650551172,5.22695277819914;-0.036959001195059515,0.03911704171910412,5.2271985430799965;-0.03744177209175994,0.02659949454397061,5.227398095325616;-0.037929152131493116,0.01340132848047051,5.227559030212746;-0.038387713785815,6.943906230079816e-05,5.22770089564604;-0.03885342922837677,-0.01332431194351214,5.227816016032209;-0.039287021623350765,-0.026364816085586978,5.227919441820428;-0.03964349132013157,-0.03881806191348293,5.228034731340244;-0.03992560919634612,-0.05062613611062512,5.228177655576423;-0.04018807635505308,-0.06232679180032663,5.228301506428571;-0.04042759884063762,-0.07368136462692992,5.22838742463399;-0.04064844386305365,-0.08469317504433617,5.228449158394626;-0.04084166735802556,-0.09522009913061322,5.228495595965006;-0.041041573679158436,-0.10536488658860073,5.228440991276275;-0.041216306954931635,-0.11502398395332089,5.228304290358995;-0.04135350700274471,-0.12443080803452893,5.228112666628351;-0.04148624006233413,-0.13321634844718921,5.227873920490172;-0.0416107851972217,-0.14238884544620053,5.2275891484290264;-0.04174957513726706,-0.1516952148226306,5.227378321944636;-0.041857927176366626,-0.16056497685059548,5.227187213099127;-0.04196824839453384,-0.16921834312590764,5.22705654927356;-0.04205097897407505,-0.17691258753377265,5.226979053701909;-0.04208892263508174,-0.18401476617172932,5.226974757640007;-0.042122432855586284,-0.19018980300962723,5.2269726498778715;-0.04215107226536761,-0.19604877917741825,5.226974030187798;-0.04216700872087973,-0.201077726801374,5.226972034074855;-0.04217931156504937,-0.20555966852445504,5.226975392295414;-0.04219329608352951,-0.21035381435605482,5.226979010964759;-0.042208363548694595,-0.2162323509335106,5.2269812221626095;-0.04221501804470603,-0.22183888506971838,5.226973792571097;-0.042215235055936655,-0.22723397187625655,5.2269630200244155;-0.042209664217741014,-0.23246681494861318,5.2269569812596455;-0.042200527644074906,-0.23773428329546972,5.226950557857238;-0.042195136370543375,-0.24293001089129068,5.226940734836883;-0.0421943408832418,-0.2479651575253497,5.226932882827047;-0.04219217076802641,-0.251044747914106,5.226940293208734;-0.04219882905047841,-0.2541528387557356,5.226965348241148;-0.04221704591055788,-0.2564925556039218,5.226988846211866;-0.04221320193325359,-0.2579950149496534,5.2269818242982184;-0.042210079116117315,-0.2594614000639426,5.226975184685906;-0.04220769111908607,-0.2610350242064132,5.226969940578707;-0.04220685147464927,-0.26277573034425095,5.2269651898203096;-0.04220881627505214,-0.26473416382328724,5.226960202682389;-0.04221049855812123,-0.266902815208903,5.22695687716095
