# Supplementary material for: AI co-pilot bronchoscope robot
Source: Nat Commun. 2024 Jan 4;15:241. doi: 10.1038/s41467-023-44385-7 (PMC10764930; doi:10.1038/s41467-023-44385-7)
Supplement: Supplementary file 9 — Source Data [file 41467_2023_44385_MOESM9_ESM.zip › Supplementary Fig. 6/Real/1-siliconmodel3 Centerline model_15.txt]

Path length,0.4080695102476313,1.4288354079175662,2.217623880738886,3.22588429687036,4.258024027334615,5.356824638469362,6.278365966029955,7.210522205236137,8.368363397235296,9.051952735401104,10.615923223884433,11.493120421669877,12.343889377341803,13.243829135947871,14.081451130958117,14.955380188054,15.902804681695262,16.8548571312076,17.88611175263336,18.928701536616373,20.046903323148797,21.162766488798848,22.32873048315234,23.51141678733932,24.756328817125087,24.756328817125087,26.03021556794609,27.30261356863113,28.62061693168048,29.865459536776413,29.865459536776413,31.086902015048235,32.239035092865386,33.396488019352056,34.55380007298078,35.63140463614594,36.690043367216305,37.717156031945265,38.67022597288332,39.646058637639705,40.57896188170254,41.520780973793094,42.46040192956187,43.41910371254049,44.3740846179218,45.330341226934706,46.23558005081427,47.10398374098227,47.92900293780751,49.51223538198744,50.31416377169433,51.112074163787014,51.91457845699744,53.49747861871775,54.36512170516647,55.22331124720085,56.104146591945025,56.95628924450076,58.61974247504595,59.40018374632267,60.16598478391819,60.958338138372405,62.59494336806942,63.46024618700117,64.30432825513299,65.19561648830205,66.04701187780681,66.93623698317339,67.89250882726246,69.7348320478457,70.68049155257668,71.59788338690478,72.52100017896929,73.45109202864411,74.40362229238295,75.39302001319997,76.36992179931151,77.34575652344434,78.32193456861171,79.2501007663305,80.18884472816475,81.11706388791889,82.04779080445635,82.99877398587896,83.91416426682761,85.79075563359225,86.64987273361159,87.54344892283623,88.45078737031274,89.34425962572881,90.20686784434537,91.10057789203489,91.98500446561464,93.72327133090131,94.58363162921233,95.42495146216946,96.28956436293973,97.1517984617616,98.04882422122479,98.96915937828449,100.66738350776619,101.50797752679817,102.3083677096487,103.09797212060943,104.67012940157399,105.41152825607465,106.16634618350214,107.62988957752448,108.3292051356126,109.6193321918515,110.91493824887635,111.5730634420337,112.74078224179176,113.85971703414654,115.1659280823683,115.8713882637616,117.2663208565807,117.98042020404198,118.71183557174203,120.12230238384922,120.79975293092049,122.25099434441522,122.99597024240879,123.7265514588011,125.21533411740988,126.0000546108046,126.77605159510841,127.60176352009765,129.12446478239946,129.89108601661025,130.66789404158808,132.34484357836826,133.21828623202393,134.1315829473103,135.1135983738223,136.08523219010021,137.12511876111748,138.18436250997152,139.21691010463627,140.2790087310589,141.39517562005958,142.47246540821828,143.56714562831064,143.56714562831064,144.62547389377934,145.7204273793245,146.76919389501958,147.86705452666743,148.9448087868733,149.98653583963184,150.9945524889726,151.96077861689955,152.93588535850816,153.87952648804523,154.78909188492082,155.65519424462315,156.54654653886257,158.17265203583204,158.97365992888925,159.77323267513916,161.25208190423947,161.97883214533476,163.35909254746753,164.59549994241905,165.7620721826639,166.85383904010774,168.32032827535167,169.2577559797851,170.22256389143365,171.20755984127308,172.19005589153335,173.68845410990778,174.2273432640574,175.28257131230492,176.38619677093192,177.50706451231468,178.59081338210316,179.07806470575935,180.4254919229514,181.20401138383485,182.2864129859232,183.49849089529548,184.59980370274675,185.68524246849836,186.60621338512874,187.8269681205555,188.85899424653297,189.61823961956387,190.81652469019704,191.63818441882782,192.90516463550495,193.71560785650402,194.92870825690423,195.85344771623582,196.7389795275202
Error,3.239692002506854,3.1385711486907533,2.9952952307942002,2.8049617076471813,2.6126478345171025,2.4258347466193584,2.2652696968189536,2.1108079410053673,1.967768716427164,1.8594068624423667,1.7499961912089301,1.621472890028391,1.517356670585575,1.4347624081687171,1.3811345182851182,1.3563232339566849,1.3372265739090987,1.31646448965143,1.2853826789881015,1.2552564811635607,1.2112798543147003,1.1763260129159272,1.1656099976618919,1.1830761898249234,1.2446454914944787,1.244908415298048,1.1327821273772682,1.0834577024774354,1.116821846318499,1.1960025442608353,1.0978382628951708,1.0176953143637895,0.989325004311213,0.9842415511763254,1.0094717846340493,1.0375178242668632,1.063097932253888,1.071343617023297,1.0478893895385295,1.0291462896201888,0.9807922759432726,0.9270758085834767,0.8623639006895063,0.7975878519537332,0.7251658440292105,0.6577568432782488,0.5976636678979821,0.5783426764800115,0.6274186565311084,0.5716811643078035,0.5253620936796479,0.5622463183893156,0.6641617871674474,0.6411898188283608,0.6255895622904071,0.6348988707092359,0.6596078249304751,0.7121940599996736,0.7155106063684226,0.6357420127839853,0.6299367931860658,0.6941248254645602,0.6617789593420187,0.6011154326648851,0.5626598686169445,0.5443104729262296,0.5678483683958745,0.6166719936933671,0.6480564966259708,0.6669611790835952,0.6390561334389873,0.6006730068204607,0.581745348606984,0.5717692485702377,0.5760366886430197,0.5946075020866435,0.6117998094377934,0.6288780299809679,0.6415124614954493,0.6535425488990615,0.6636764684523019,0.6856862601458745,0.7212720711853227,0.7545972921695134,0.8049415017889866,0.8126705315835163,0.7307899230560531,0.6502957622625385,0.5925161340027374,0.552046715625006,0.5487660550440698,0.5609906667970472,0.5973581562654949,0.5766066837373147,0.4821987815497121,0.39625979096983693,0.40472483592527236,0.4592997352072288,0.5551160544342948,0.6240337878445815,0.6986189059807245,0.7259755902921177,0.851163973561909,1.0337852774512055,1.1882247719189574,1.2942407723060112,1.4553259213159082,1.5633910755942584,1.6870827667922714,1.7574017342383705,1.8172350708403031,1.8214223419815898,1.7787320596886986,1.6925357015412166,1.5869752336334868,1.4627807899319138,1.3413808401343918,1.1905444728895846,1.1112975864595203,0.9478104596657291,0.8570147239688634,0.7722794270901919,0.6632787009146236,0.6803246254690077,0.6630045632143473,0.6316061583286162,0.6889207000334441,0.7750882921511503,0.6830453200000005,0.6673940741895693,0.7150518681932516,0.6505192820702467,0.5481264963604192,0.4688036795971129,0.40649157236902533,0.3541360714232136,0.3320755407759809,0.3152035292053703,0.30991167442043205,0.3426585325246703,0.44340658865149446,0.5234398794172559,0.6199162631153621,0.5682129062852431,0.5456979153860507,0.5027284169094489,0.4800692819132524,0.43499232173354674,0.388326024820281,0.3296229801294944,0.25556036910073743,0.1808980255731272,0.10994979172444294,0.1394752019788812,0.30082447285396796,0.5822005938486413,0.8716878701363598,1.050255689437944,1.2438826509894065,1.3756671798696234,1.4372552205804916,1.567091037813141,1.6406394508934736,1.7005982328096045,1.736269087488504,1.7585928904317376,1.6897133122437715,1.514117837391565,1.3245491186810125,1.1642217273859883,1.0452329795095927,0.9254998564084981,0.829184920591489,0.8073533138968001,0.9351574368864018,1.0984082644462712,1.0192951181071126,0.8040812555592889,0.658408319609374,0.8381571302048205,1.0294039340760406,1.1480214150673032,1.162813999385637,1.1225760801556572,1.0799609117885185,1.0021912302917673,0.9147287824784913,0.8263665793741182,0.7310758294011823,0.6614573343079296,0.5945651871861177,0.5164564194893947,0.47908508748819456,0.3936386245612598,0.3175029402092454
3D pred;-0.019788465053329155,-0.2633389049093199,5.250348816628879;-0.020611701961335053,-0.2533914624251061,5.249739990695992;-0.021782281707365694,-0.24350562814811627,5.248791294903825;-0.023228172913955236,-0.2336873262704646,5.247562333204662;-0.02465948597575954,-0.2238721174015723,5.246292286835774;-0.02601552665312843,-0.21404352404798127,5.245043324718227;-0.027127514591257628,-0.20417122138197075,5.243902656976886;-0.028228019027946187,-0.19429217692124204,5.242810241978923;-0.029312195444079606,-0.18439171515866434,5.241912790929318;-0.0304206479416566,-0.17447348859203055,5.241280244619919;-0.03139353969662649,-0.1645355334109668,5.240741237706902;-0.032413341595865286,-0.15459460259696156,5.240369890648922;-0.03319777703196065,-0.14462915799510478,5.240096806533819;-0.033849817435437544,-0.1346521087517305,5.239914236800515;-0.03429456345662909,-0.12466308193250995,5.239767457437092;-0.034536396183355605,-0.11466697405432472,5.239628373937111;-0.034613368214566564,-0.1046678235089304,5.239523189922395;-0.03465418567749654,-0.0946690966009729,5.239368936381734;-0.03469851739161572,-0.08466997899458042,5.239243709417165;-0.03478005085078204,-0.07467090380533907,5.239134862483656;-0.03481279311541987,-0.0646717980623817,5.2390052002869165;-0.03488008081192771,-0.054673018170721954,5.238864228502365;-0.03484314742340536,-0.044673601572379755,5.23876272176559;-0.03467459405673661,-0.034675832457834316,5.2386354327447515;-0.03437380340757541,-0.02468287539208164,5.2384110801931705;-0.034105870732225076,-0.014690574230594522,5.238124497605384;-0.033867680787746796,-0.0046980635515930964,5.237819545346182;-0.033597184224396726,0.005294231449941414,5.23753516494685;-0.03334759012531485,0.015287028911530701,5.237249329894139;-0.033146671336337113,0.025281098722837785,5.2369696868235005;-0.03302308765870978,0.03527662827758094,5.236697444293979;-0.03296811023091245,0.045272783328254185,5.236425669230125;-0.03288948078658644,0.055268556824605526,5.236145794936691;-0.03287481633806507,0.06526437250327043,5.235856911098261;-0.032823823372021964,0.07525978677107278,5.235558426035943;-0.03265525312656671,0.08525421925284903,5.235270496461979;-0.03233635155043974,0.09524425725356327,5.234958338602829;-0.03194842110697758,0.1052311618949711,5.234624803515526;-0.03151425772829803,0.11521688602231034,5.234313651119924;-0.031072752929043188,0.12520116176345475,5.233968236243246;-0.030605279245513917,0.13518296335179625,5.233587309207988;-0.030158493996913817,0.145162224817661,5.233123926496248;-0.02980750662311984,0.1551436152862838,5.232625276141467;-0.029462782018113875,0.16512307654993974,5.232085352226555;-0.029105012695758655,0.17509879499907316,5.231487821862807;-0.02887420964371022,0.18508027461466012,5.230924976737762;-0.028751076778939084,0.19506483255886486,5.230383274830407;-0.02879107593273753,0.20505444372546144,5.2299293268070555;-0.028868757540944846,0.21504700333234006,5.229551546353982;-0.029009204682011003,0.22504137806337443,5.229247000238873;-0.029101642638595725,0.235037943492946,5.229001776185246;-0.02917274741304697,0.2450353414156844,5.228785030053848;-0.029265356019710666,0.25503212008849063,5.228548725561935;-0.029365498386070835,0.26502847893716197,5.22829816364334;-0.0294799241472575,0.2750237036115768,5.228011126270956;-0.029566334515530483,0.28501892455620437,5.227714324120807;-0.0296115850505094,0.2950128853693483,5.227369795958783;-0.029667376004711542,0.3050058314209095,5.22699842474286;-0.029795984187782936,0.31500016462810343,5.226687356134948;-0.029924097467132132,0.324995712777484,5.226417904504652;-0.03005543781225037,0.33499160923964044,5.226163338930402;-0.030204397659616095,0.34498840327933583,5.225958595452402;-0.03032921312343282,0.3549860035186629,5.225778566136456;-0.03053718328019249,0.36498321794534383,5.225666977065037;-0.030756677655744857,0.3749800063866811,5.225540315791372;-0.03089519933967812,0.3849780837895597,5.225401535428465;-0.031074183419826807,0.3949762845478041,5.225338715870248;-0.031364736757246756,0.4049720422188005,5.22535889855665;-0.031708508922727995,0.41496552194967934,5.225469277751945;-0.03206533496018198,0.42495890613506765,5.22553961765688;-0.03243485438624724,0.4349518622728432,5.225605062459992;-0.03279488189353474,0.44494519857630965,5.225665143403859;-0.033242721754521955,0.4549345779769154,5.225773488452959;-0.03376893695523463,0.46492071619247416,5.225785367101698;-0.03424288021490805,0.47490860720282774,5.22591731766785;-0.03488519944091451,0.4848869727832995,5.226057483121364;-0.03556610860306524,0.4948633661984491,5.226146573744093;-0.03620936648860635,0.5048403779438542,5.2263597776951345;-0.036900781336913824,0.5148155643234512,5.226492450977453;-0.03764925455947781,0.5247863758959473,5.226643130839687;-0.03846856290163661,0.5347526230108186,5.226694631187157;-0.039344958298081975,0.5447141045556956,5.226723206354088;-0.04021389171759302,0.5546741769642661,5.226927931361079;-0.04111709360026039,0.5646298428954839,5.227190499876204;-0.04197900414425453,0.5745854212199935,5.2275694067759915;-0.04296247749067586,0.5845339340714363,5.2278140947846;-0.043951605601502845,0.5944788949236628,5.228159607777197;-0.04477195631928842,0.6044435776188067,5.228338838033926;-0.045686505293235334,0.6143976911735515,5.228620304752207;-0.046660155445764497,0.6243451227457357,5.228937496330266;-0.047809126401287906,0.6342777243092517,5.229090113248738;-0.048785885035350564,0.6442285920156516,5.229251898478317;-0.049828900242561196,0.6541732372113038,5.229124811066988;-0.05054782184225523,0.6641472384286237,5.22907529894326;-0.05154856552429408,0.6740935398344333,5.228811480013599;-0.052369818167289,0.6840545062351342,5.228487917870444;-0.05369759074260674,0.6939398698347435,5.227769164441407;-0.054987049735713577,0.7038386107811742,5.22717568050687;-0.056724986645610986,0.713647895631187,5.226305332284304;-0.058275530042562,0.723503078563489,5.225618903449658;-0.060831675574338606,0.7331324424242963,5.2247578159648125;-0.0632494781941083,0.7428186457284047,5.224181885375841;-0.06637481203104052,0.7523083728495611,5.22376073507759;-0.06971002077421094,0.7617186115694459,5.223191709705344;-0.07316651771559507,0.7710677743778542,5.2223881030378285;-0.07675650352096898,0.7803479873725698,5.221393292156341;-0.0805013011116295,0.7895376932332598,5.220158060518556;-0.0844075581676971,0.7986358174035807,5.218756171652295;-0.08860641038442402,0.807580173346329,5.217217296468432;-0.09284803754413304,0.8164877440002961,5.215585186152735;-0.09716100022280263,0.8253483529909562,5.213885785891749;-0.1015581340793451,0.8341664152816268,5.212180795778727;-0.10606169995432704,0.8429347460573466,5.210497266801471;-0.11067127576118914,0.8516509480539661,5.208830043470624;-0.11534331716784203,0.8603381163344567,5.207185313595855;-0.12008232293598237,0.8689935269923678,5.205564915289125;-0.1249057027113669,0.8776076952427946,5.203973968119748;-0.12978486805664513,0.8861952274502146,5.2024093479997315;-0.1347098326393637,0.894761098808098,5.200869681886848;-0.13964631045347534,0.9033220220628235,5.1993393943918065;-0.1445975109244117,0.9118751868670444,5.1978132929114205;-0.14953120334555067,0.9204357250314935,5.196271908654135;-0.154462123106569,0.9289935956242154,5.1947070184891;-0.15941890015681173,0.9375345346186538,5.193131352798838;-0.16438489251975422,0.9460722963311478,5.1915675290262;-0.16938569100497525,0.9545890395239857,5.190000015103627;-0.17442641517919674,0.9630820460355561,5.188431595455115;-0.17947545250442806,0.9715687715067339,5.186855932780149;-0.1845454620351068,0.9800419207893276,5.185274558506389;-0.1896521394467479,0.9884902947588917,5.183678681605175;-0.19472137160047392,0.9969536541775488,5.182043312312857;-0.19969727771568954,1.0054608154851887,5.180349628511684;-0.20462239341316296,1.013992210485319,5.178629589349846;-0.20953258296185226,1.022536569305449,5.17693136352599;-0.2144447593419108,1.0310792180916508,5.175230283008555;-0.2192329013731017,1.0397058868806612,5.1736010864293;-0.22404202487257735,1.0483373080937557,5.172061314040622;-0.228913356109239,1.0569192249143802,5.170442414517302;-0.23358762180863282,1.0655788248977844,5.168664053390057;-0.23822610030529293,1.074232277995171,5.166766089552848;-0.24279909169034536,1.0828996897193979,5.164775179259799;-0.24741635917216526,1.0915239284308291,5.162700728091518;-0.2521583408448213,1.1000700719692273,5.160584826289144;-0.2568666819854612,1.1086254392016233,5.158431406863625;-0.26156949519959605,1.1171891130242795,5.156299028254627;-0.26631969742218237,1.1257565996696437,5.154290608122771;-0.271128781715126,1.1343066366461292,5.152349068536749;-0.27599571895119757,1.1428185766365961,5.150384431282998;-0.28096281745333784,1.151311728598258,5.1485971701867514;-0.28608232824851026,1.1597538289456888,5.147009230974432;-0.29141414291934403,1.1680947445684857,5.145594706711909;-0.2967504232403908,1.176452619375609,5.144302406033407;-0.30208391471274676,1.1848476461128723,5.143264429735536;-0.30755512032554094,1.1931862081461828,5.142533476687001;-0.31332959976995634,1.2013501387398795,5.142608472735732;-0.3195201173164991,1.2090949335957308,5.143910642135897;-0.32578316273671953,1.2166937391521915,5.145652025545535;-0.332138279080989,1.2241915433203872,5.147494694508259;-0.33859096211020606,1.2316035818975255,5.149345252763345;-0.34507267109726264,1.2390712251421814,5.150835807350623;-0.35168679734167835,1.2462339699528244,5.153060311969755;-0.3581008969003822,1.253348527688974,5.155931269139416;-0.3647480486061223,1.2599653300134195,5.159400174038673;-0.3712698210833301,1.2663993774827995,5.163408854235109;-0.3777544300369593,1.2725654361076606,5.167873108680511;-0.3840206257350015,1.2783980177694922,5.173041839920565;-0.3904476963433887,1.2837265016316848,5.178546385598925;-0.39678300636962205,1.2890698354722434,5.184142154566623;-0.40272379482209625,1.2945137138522531,5.1900642505424255;-0.40810557339367864,1.3001150880539063,5.1963619538110395;-0.412744979186942,1.3058071367055692,5.203149920813945;-0.41701485412909717,1.3114865923743062,5.2101863937432755;-0.42089272169857717,1.3172004101085506,5.217419265234835;-0.42430131096319307,1.3231833987800254,5.224670842013864;-0.42725576763392153,1.3291585847776843,5.232125259366962;-0.4301304109843927,1.334225998760325,5.240252850715948;-0.4318924245444251,1.3352912805765644,5.250038579246122;-0.4328885077060326,1.333795124088889,5.259875719790993;-0.4333064929559683,1.3313125631969587,5.269553642075693;-0.43173234093685225,1.3271103333757277,5.278490269512835;-0.4304128066509315,1.3227147971651076,5.287374980576758;-0.4292232106336059,1.3181980341094897,5.2962171360161845;-0.42802378662321633,1.3136095705197317,5.3050209638159975;-0.42661331461491264,1.3086702932076395,5.313600830268807;-0.42510843914684093,1.303359992770646,5.321939658669395;-0.4235463194736403,1.2978682058624627,5.3301494125440065;-0.4219260394852553,1.2922072428782763,5.3382319981978;-0.4202398315183111,1.286452861516241,5.346234735094168;-0.4184779163784288,1.2806031513096428,5.354151587090932;-0.41664567962494237,1.2746714072883305,5.361991059097694;-0.4147651436247557,1.2686736792885847,5.369768645046628;-0.41285364513477224,1.2626142188168545,5.377490633929962;-0.4109395246042755,1.2565488409675247,5.385207325846812;-0.4090240485417972,1.2504820885417607,5.392922600725814;-0.40710721685248497,1.2444139620279258,5.400636458184112
3D gt;-0.3981208758208711,1.2133226309048928,5.438949629857985;-0.3983820681226639,1.2140950432822957,5.438099113687713;-0.398696030212661,1.215148997226004,5.436917410381771;-0.39918781768918193,1.2166549059334448,5.435321564327475;-0.39972979674443204,1.2182299667062828,5.433578225881655;-0.4002494449335303,1.219739978941147,5.4318951777743765;-0.400723244804447,1.2211071323944351,5.43036787268267;-0.40115024966756224,1.2223481893035495,5.428984830398028;-0.4015646119988795,1.2235605713436608,5.4276413724004895;-0.40196978092108526,1.2247731940944104,5.426298597385158;-0.4023648092043602,1.225969297402592,5.424956043198149;-0.40317642758902855,1.2283581985473635,5.4222639687942245;-0.40399790512990147,1.2307799248129636,5.419545158664251;-0.4048355747287557,1.2332438768160547,5.416814185844034;-0.4056679928537143,1.2356688289448368,5.414134329042595;-0.40652627515631207,1.2381692592038949,5.411320369371317;-0.40739815101623533,1.240725481376002,5.408407499934051;-0.4082635225199037,1.2433124074515651,5.40548054322065;-0.4091650092173431,1.246044459947489,5.402421893375203;-0.4101275728064069,1.2489010293863587,5.399240972266763;-0.41111593563273807,1.2518034423828126,5.395984163904999;-0.41214271487219867,1.2548485255742476,5.392569568640501;-0.41316235629582804,1.2578116735038112,5.389259057002958;-0.41408715125261725,1.26050657383547,5.3861986510583915;-0.4149604661327297,1.2631153706825387,5.383275039659921;-0.41581597096717954,1.2656749662366964,5.380411108928616;-0.4166774070998368,1.2682772893485377,5.3774997341414625;-0.4175534387944107,1.2709442496218926,5.37450369484465;-0.4184547201512223,1.273673070965783,5.371399169339972;-0.41937257455728805,1.2763913736892958,5.368317294046434;-0.4202973435676703,1.2791329307168218,5.365233394622802;-0.42118601065813477,1.2818133607250146,5.362222730539612;-0.42206532213889947,1.28445311632318,5.359226572424679;-0.4229118290335445,1.2870107660196595,5.356260554077666;-0.4237747536610749,1.2896356449191853,5.353225953124742;-0.42458797981779456,1.2921289940914864,5.350377596147182;-0.42539902483406716,1.2945952159816936,5.3475534690145725;-0.42620428382097664,1.296975537833521,5.344761382791551;-0.42697840485653626,1.299215949650134,5.342076609524225;-0.4276972971447443,1.3013364321692518,5.339490931575581;-0.4283826427136437,1.3033880673166052,5.336974354540291;-0.4290474818601446,1.3053237749261373,5.334548665618897;-0.4296925141609321,1.3071599338854776,5.332180554124865;-0.43029950438030695,1.3089074383234576,5.329856723019228;-0.43089014611325016,1.3106172330694685,5.327465587089021;-0.43147201583991607,1.3123181267689852,5.325009044013589;-0.4320705185971018,1.3139931737867454,5.322511217728307;-0.43269521456572974,1.3156398955522957,5.319961085115853;-0.4332680187871901,1.317144580103987,5.317578714716636;-0.433794377175024,1.318551587922694,5.315267428223561;-0.4342873712765969,1.3198427712391996,5.313051512275307;-0.43477509625968286,1.3210974512908416,5.310814503275337;-0.43524228092128947,1.3223059127548995,5.30858379181684;-0.4357098094164315,1.323454242874404,5.306222193776146;-0.4361816652071678,1.324534927290577,5.303676560191784;-0.43662140860476734,1.3255934741521287,5.300946771340451;-0.43702859818410056,1.326551615026442,5.298331099956317;-0.43742738203275,1.327437086538541,5.29566600211192;-0.4378224312151892,1.3282778429193012,5.292647427578296;-0.438229724761187,1.3290796133784926,5.289461161723379;-0.438635875533799,1.3297484408362439,5.286028323603485;-0.43900591516656384,1.3302907697515973,5.2825316760758225;-0.4393107946557513,1.3306754383927688,5.2788186030921285;-0.43956012842210673,1.3309017944594566,5.274947169504327;-0.4397046856314448,1.3308977499493102,5.271050709873135;-0.43969616337792355,1.330531372665147,5.266845517485021;-0.4394779176938332,1.3299119513042905,5.262387691145428;-0.4389967350588007,1.329017313889326,5.257750453958673;-0.4384168644533319,1.3280461210606465,5.253011053172613;-0.4375271966643252,1.3268655593354826,5.247930836816562;-0.4364573342404123,1.3255715150736145,5.242644508251902;-0.43529524558762384,1.3241687818365584,5.23741365601168;-0.43396827143006417,1.3226475065069685,5.2321154759229245;-0.4325179668555825,1.3210573611243297,5.226979674775722;-0.43089992627289336,1.3193425096932103,5.2220463831432795;-0.4292542583594888,1.3175432077440168,5.217393556543124;-0.4275593027923067,1.3157111233468783,5.212718894535;-0.4257158818455065,1.3137911378504867,5.2080332134796405;-0.4237963108515335,1.3118574754876604,5.203702627017135;-0.42180476394911937,1.3099144609095685,5.199548808805822;-0.41967301971306226,1.3079697983305334,5.195628195791731;-0.41738733089253044,1.30598796741033,5.191633670270242;-0.41504614387770833,1.304067089792025,5.187891334785851;-0.4125797120369087,1.3021896884206998,5.184253428591713;-0.4098042295552916,1.3002749614650921,5.18046641189446;-0.406925218995951,1.2984823665812866,5.176800287959536;-0.4041611796168957,1.2968328132500084,5.173439163484413;-0.4013441274093369,1.2952149409665903,5.170278460142169;-0.39826508984969833,1.2933316887548414,5.167051088871392;-0.3952567914413193,1.2913803514383608,5.1640451982966935;-0.3920921212018546,1.2891695494570974,5.161125020306798;-0.38872660382804225,1.2865909511113574,5.15820962805344;-0.3851786682710809,1.2836147732104286,5.155468345362455;-0.38151517820196634,1.28040053650161,5.1528421070680785;-0.377715792575125,1.276967373463259,5.150391553605614;-0.3736894303725938,1.2732214960001282,5.148020299242312;-0.36964257179518883,1.2694189038680772,5.145740759835001;-0.3653211660773067,1.2651525779724122,5.143845953525933;-0.36073136239132636,1.2605539440736933,5.142139224367627;-0.35588044866141627,1.2556289107500498,5.140586990244914;-0.3509694877559856,1.250421320381811,5.139329987128305;-0.3460997087510966,1.2450789885440117,5.138418260508068;-0.3411602342056016,1.239484020052118,5.137653680932319;-0.33606501455145366,1.2333328099266958,5.137288977870294;-0.3311933003441762,1.2269757185596533,5.137412081516395;-0.3265209441944704,1.2206901632147322,5.1378918163073255;-0.3215754572690544,1.2139135787834556,5.13854218044766;-0.3165333630028418,1.2066341405189644,5.139560981315677;-0.31176253154883954,1.1995147355807032,5.140812608381045;-0.3069067439968303,1.1919713034419692,5.142312234980372;-0.30203032501350013,1.1840820391509495,5.144051747837713;-0.29703608664496467,1.1759400387909456,5.146013565619517;-0.292147491455078,1.1678535556857867,5.148030920592809;-0.28712106185525144,1.1593678526668225,5.150113612669605;-0.2820403664831388,1.1505267119585456,5.152244408473321;-0.27685208626763297,1.1413244887788419,5.154378948586674;-0.27160668288085416,1.1319122247469626,5.156482475566863;-0.26667343412819555,1.1228538684651004,5.158379936675702;-0.2615808665194754,1.1133238564701404,5.160151077572774;-0.2567455029827054,1.1040566323878402,5.161807486044351;-0.25167972970736235,1.0944820414139051,5.163387874360812;-0.2466671908782701,1.0850645715487206,5.164884886248636;-0.24145299581430738,1.0753036922778112,5.166340996857012;-0.2364584058890909,1.066012619497008,5.16758010431225;-0.23155557356365658,1.0569978660454182,5.168725490238706;-0.22647436299404858,1.047774670979128,5.1698716594518235;-0.2214474804991383,1.0387430951781194,5.171010737584;-0.2167135348562467,1.0303097340470655,5.1719463689092855;-0.21186976379782468,1.0218241578570866,5.172930395559537;-0.20729737683312371,1.0139713176145393,5.173845418283494;-0.20283231537059204,1.0065189792051155,5.174748792674178;-0.19844776718333615,0.9993604409686588,5.175644846651109;-0.19405762049464853,0.9923508243496135,5.17661161741483;-0.18987907536555146,0.985869211707681,5.177545174553435;-0.18561343681529419,0.9795781590995144,5.178544072202909;-0.18145842224702996,0.9736372697603907,5.179583063423027;-0.17689968663393443,0.9673187479698052,5.180907914944018;-0.1721000509779332,0.9607622518636413,5.182376204658768;-0.1675270439293425,0.9546974551960574,5.1839645937418535;-0.16291344362517537,0.9485647425635388,5.185602627097954;-0.15862281380992826,0.9429600645808852,5.187183065566371;-0.15411407652871084,0.937018275503385,5.188903293858544;-0.14976190549559515,0.9314371692075569,5.190715682113776;-0.14532487076581538,0.9257449660866948,5.192562423919418;-0.14089357896255233,0.9200778646824723,5.194411060106956;-0.13666054922039228,0.9146986117476124,5.196238385116449;-0.13262837921562842,0.9095541174161232,5.198018752353475;-0.12844946430335613,0.9041152676598502,5.199857599985801;-0.12435906471802019,0.8987262793072202,5.201667917199862;-0.12012854781393281,0.8930647978831147,5.20355131806519;-0.11600705863176768,0.8875403197724943,5.205418737763874;-0.11200163027310776,0.8821084619683734,5.207225262089098;-0.10806817559549364,0.8766251029580326,5.208940130230532;-0.10412647023362627,0.8710233806157515,5.210628642117775;-0.10054002682394902,0.8657763317948681,5.21215184593524;-0.09704409867222026,0.8604671221975554,5.2136303380610585;-0.0940231285499314,0.8556920913825602,5.214840082902423;-0.09126201140031975,0.8511690422575352,5.215933658877875;-0.08858912740966021,0.8465040173934678,5.216920299155025;-0.08570802460040078,0.841088289202674,5.2178921551364965;-0.08276251855623926,0.8352766024832,5.218820146841923;-0.0800261941893626,0.8294026160288667,5.21964515761036;-0.07748120612451585,0.8235487053046793,5.220365291081444;-0.07511568159410509,0.8177898846125199,5.221015397450075;-0.07284193501472473,0.8115866900686491,5.221695461971477;-0.07060271464364004,0.8050002174506755,5.222408550718276;-0.06843033005423466,0.7981838733349818,5.223119412328429;-0.06648315332380392,0.7910267498210324,5.223773526851201;-0.0646319743843402,0.7837357357607049,5.224397434586995;-0.06293564233133349,0.7765397659948315,5.224952144276894;-0.061279916285660305,0.7689832855612544,5.225441953794835;-0.05972863090159529,0.7611748893996417,5.225827506055671;-0.05829087622286909,0.7534189622264795,5.226182425411677;-0.05693316923238463,0.7455378095206566,5.226508781407243;-0.05554764972298833,0.7372500788672496,5.226740485504926;-0.054282487783593666,0.7290031222456591,5.226894949224439;-0.05300693907091174,0.7204612048973472,5.227008425169475;-0.051733838866120686,0.711346655609648,5.227085153799541;-0.05060994046987114,0.7024473018840208,5.227147419160099;-0.04969394247329841,0.6938738180645442,5.227180388609029;-0.0488237811145136,0.6852716223635916,5.227204784306025;-0.04797742471250437,0.6769011103225967,5.227194053740421;-0.04707698717359769,0.6683447635844604,5.227182783146228;-0.046177757260759,0.6598162564099846,5.22716961943093;-0.0451840632850841,0.6510670255757997,5.227012794116392;-0.04414830493482493,0.6422871721493997,5.226762964462022;-0.043088117459668965,0.6334195247197556,5.226427410419918;-0.041998985479645826,0.6248718541614082,5.226026893955167;-0.040876913492558384,0.616019986091226,5.225563587098202;-0.03977983340772534,0.6070267806877526,5.225068634893126;-0.0387474207308333,0.5981637849193511,5.224589812724873;-0.037797529785915975,0.5896359974360064,5.224162300168055;-0.03690779275934576,0.5804261820195087,5.223793192129621;-0.03607156047699816,0.5709625455888653,5.223474292173224;-0.03531883753881617,0.5618424795053775,5.223246829084622;-0.03459511902170668,0.5523624614586267,5.223040939609075;-0.03392437755051307,0.5430812672566561,5.22285439368749;-0.033282353504633516,0.5338233676457812,5.222658994677916;-0.03263138821246262,0.5244604609214655,5.22246861493062;-0.03205045914892424,0.5151983318393514,5.222311340176857;-0.03153449018001557,0.5054508575698078,5.222197854607793;-0.03106069216364522,0.49570457279399294,5.2220939826157124;-0.030652609828771188,0.4859443831233655,5.222017325116822;-0.030232695917355827,0.4760595818923692,5.221945478568644;-0.029856891884642144,0.4665416957014698,5.221943448810254;-0.029493643458818997,0.4572479236990719,5.2219740663172844;-0.029123857806496706,0.44802441990739206,5.222042605031548;-0.02874605537632765,0.438858863727117,5.222145672966263;-0.028312348758568195,0.4294133292828577,5.222290474626574;-0.027865955227512416,0.4201132938385011,5.222439150532222;-0.027455368895045778,0.4110125201209118,5.222591379433971;-0.027028848919221908,0.4014603644645821,5.222732754846346;-0.026585527464898968,0.3925795822499163,5.222818207436901;-0.02616499401472383,0.38407614383050953,5.222864006908869;-0.02577291638729936,0.3751721783815804,5.222935741676719;-0.025429808525715848,0.36673883386062367,5.223027561937752;-0.025113453224553904,0.3580923732466617,5.2231439020415475;-0.02482954006477938,0.34985867759252,5.223293546366287;-0.024611220644692247,0.3417368934728332,5.223443643725119;-0.024438190004785185,0.3338161920967749,5.223565848227677;-0.02430557570457459,0.32616018953808285,5.223680570444009;-0.024189429376489026,0.3183571905911978,5.2237731731253145;-0.024169953285233452,0.31007170135368733,5.223790342033515;-0.024203162035295524,0.3017228270708504,5.2238225333650234;-0.024312235784934744,0.2932023242562504,5.22388453928414;-0.024491997240761582,0.28439604598223156,5.223949648689012;-0.024723770944546846,0.2758176165661569,5.224025534849653;-0.025021645702749996,0.2671464989936957,5.224084213799946;-0.025427196168091342,0.25921571877689675,5.224143360487082;-0.025851427062891303,0.2513397803872318,5.224210199941215;-0.026280025145967133,0.2433264677047729,5.2242768152430905;-0.026758094469571524,0.23536177179045592,5.22431099265147;-0.02725251056097322,0.22735775512921608,5.224324566042625;-0.02773585600287227,0.21930791986918044,5.224361190391799;-0.028218101174952624,0.21155501765719914,5.224379689879337;-0.028666773741932244,0.20331710806054581,5.224414416209722;-0.02913686391701133,0.19464582586611726,5.224433838918654;-0.02968487830606558,0.18561005276502185,5.22441909033242;-0.030262726652824284,0.17606499302266004,5.224394676586733;-0.030844021869513953,0.16653296438475787,5.224357543292287;-0.031466391369447864,0.15696617009033592,5.224361285271078;-0.0320783208810677,0.1475899378986682,5.224385080495931;-0.03264577893927946,0.13818930916624558,5.224477227172206;-0.03315772880295575,0.12887494244858375,5.224583652095471;-0.03366065829931679,0.11913279789898364,5.224833892893387;-0.03412943551742424,0.10961726518647155,5.22509679277711;-0.0346296836444887,0.09936374233678241,5.225430054816554;-0.0350668436604031,0.088793595888049,5.2258205563723035;-0.03550143818370366,0.0780340693403099,5.226229060379934;-0.03595720069408416,0.06647551101931078,5.226588405647924;-0.036420598485106113,0.05491476027298788,5.226910946144491;-0.03684904930995682,0.0434051546228135,5.227205004928072;-0.03730984596438326,0.03120185190802921,5.227448401861675;-0.037792644438501125,0.01876386486655584,5.227611788322966;-0.03824892323017119,0.005592505214376043,5.227754550636421;-0.03870714995012444,-0.007122709101135385,5.227868657597041;-0.03913929639226299,-0.01985378933417591,5.227976318844295;-0.03950113119755761,-0.0322970437047845,5.2280991701061446;-0.03980117192470421,-0.04411939577632029,5.228228230052884;-0.04007091131937705,-0.05577510220135673,5.228365896334891;-0.040303424849348554,-0.06693101398722599,5.22844732194351;-0.04053923632330813,-0.07811027532815935,5.228524990214332;-0.04073032225956351,-0.08853432002532281,5.228571077990128;-0.040945380277552845,-0.09884461421663482,5.228584976144565;-0.04112640696339688,-0.10836237372028627,5.228444015043873;-0.04128762524451239,-0.1178341391747281,5.2282991531889325;-0.04140361480025921,-0.12656993087307883,5.228080773909618;-0.04154403514377141,-0.13494051807856156,5.227807620811463;-0.04166125407946312,-0.14393462006439595,5.227522058031115;-0.041775959239571774,-0.15243884415384062,5.2273080557968665;-0.041882541924007866,-0.16120843926284273,5.227133888820066;-0.041990451441781,-0.16950530917119172,5.227017509114539;-0.042052817672794146,-0.17684620331748055,5.226969331295207;-0.04209142202199515,-0.18368198699951171,5.2269662519939875;-0.04211946313664063,-0.1895582823753357,5.2269683531874325;-0.0421445398589312,-0.195260276458223,5.226969022088132;-0.042158916078987765,-0.20011174432625203,5.226967775862095;-0.042171256734557065,-0.20458179875066723,5.2269715634362175;-0.04218634563947128,-0.20910884550385558,5.226975407920449;-0.042202559793601595,-0.21379715688673118,5.226977149607771;-0.042209232424073304,-0.21938771380731614,5.2269703411296256;-0.04220950280690597,-0.22478514400094238,5.226959512529534;-0.042203931431851145,-0.2299934373596967,5.226953432522789;-0.042195941840187975,-0.23510652452889133,5.226947032178458;-0.04218956622269193,-0.24019542758747678,5.226937316011978;-0.04218802346859948,-0.2451891085964138,5.226929205600286;-0.04218718834893178,-0.25014548168182377,5.22692681780993;-0.042188621051390186,-0.2530769035618397,5.226949630873423;-0.04220907746869965,-0.2552709752601868,5.226980251761256;-0.04221480067491769,-0.2571548519952228,5.226983996329492;-0.04221118615037303,-0.25851786505165747,5.22697728888059;-0.04220883580870547,-0.2599680840314445,5.226971473107634;-0.042207094004310074,-0.2615421396675756,5.226966678180648;-0.04220760128986105,-0.2632841918179389,5.226962073290053;-0.04221028908901969,-0.26524161652387196,5.226958004477335;-0.04220999628222779,-0.26736487907915163,5.226955280827079
