# Supplementary material for: AI co-pilot bronchoscope robot
Source: Nat Commun. 2024 Jan 4;15:241. doi: 10.1038/s41467-023-44385-7 (PMC10764930; doi:10.1038/s41467-023-44385-7)
Supplement: Supplementary file 9 — Source Data [file 41467_2023_44385_MOESM9_ESM.zip › Supplementary Fig. 6/Real/1-siliconmodel3 Centerline model_18.txt]

Path length,0.4080493478633537,1.4274981348634734,2.2157345158996233,3.223503238925443,4.25535141550032,5.353601819554191,6.27463213749687,7.205102487239351,8.360330831534583,9.042377522839175,9.774822185098813,11.479800281034338,12.33028348939916,13.228254579755907,14.064590816553402,14.93758502506368,15.884955596767494,16.83636324027136,17.867150300560134,18.909544359256827,20.02503441245536,21.141098645632837,22.304526795759884,23.486106357873425,23.486106357873425,24.728999569523577,26.00261849177904,27.27357031546206,28.592089179912467,28.592089179912467,29.838478026684236,31.060409234758456,32.21152365314917,33.368688245836545,33.368688245836545,34.52642032080735,35.60600579632644,36.66451449583587,37.69220318116196,38.643547596720836,39.619660775126036,40.55088858263172,41.491313183504204,43.38627348295953,44.34189252701533,45.29834198603397,46.205398737376406,47.07410079940434,47.90018812711715,48.67747419341639,50.28529681509478,51.0820268959966,51.884478320552795,52.67403815760826,54.33549632519764,55.1912153967892,56.0736662271515,56.9240866210318,57.760178625171235,58.58900296086369,60.13525286886122,60.92536325288365,61.73883238502671,62.55947755550304,64.26575114073117,65.15442537960404,66.00577289997572,66.89102394516563,67.85062768316516,68.76135470705341,69.69057818695859,70.63686000623295,71.55063322737666,73.40257230807255,74.35121908111701,75.34018712286326,76.31619776369439,77.29218646973221,78.27006944281382,79.19937631074536,80.13569834052103,81.06311661155064,81.99308999534144,82.94330714154859,83.8618787007051,84.81270352393562,85.73917827104724,86.59650221747506,88.39452590226838,89.28854952531735,90.15244424509973,91.0487541536486,91.93165884941625,92.8136900210373,93.6718601900331,95.37556599822861,96.23870788295146,97.09920852091685,97.99287957642355,98.91665016233947,99.78276854169901,100.61743538598105,102.25588789564858,103.04892171104993,103.8455143677781,105.36584471271546,106.11985154471411,106.86577692290436,108.2861620707126,109.57984092007939,110.22112959426254,111.5306548737362,112.70708390489514,113.82131882533129,114.47089960574881,115.82552281916279,116.52134990621991,117.9285251309679,118.66154188441595,120.07033501288397,120.74690172588369,121.45375379055426,122.93683771092022,123.6698251693627,124.435262096643,125.94905638125557,126.72544847057408,127.55084949635345,128.33919886231396,129.83482071744098,130.61376855617448,131.44769322201114,132.28769614957352,134.07322091137823,135.06248785408985,136.04003302788894,137.0708536126247,138.1258625645303,139.17518829969603,139.17518829969603,140.31740986727038,141.4913694285913,142.63862170790927,143.86104297154242,145.0228262644258,146.24238244158414,146.24238244158414,147.41389754856428,148.6107220971286,149.79376778989396,150.92562405830492,152.03671172949123,153.09847148746408,154.15702803778126,155.16059285902867,156.0940362488821,156.96775957445388,157.8450469585139,158.68595042960564,160.25355974477534,161.72162076544726,162.44851124522606,163.83550313005708,164.53801531709013,165.90404533787745,166.60107890617016,167.98451753476843,168.62815932230833,169.91879073703507,170.57864761639664,171.91162656717714,172.55464015561193,173.8786589060827,174.50488312601243,175.7095050517253,176.8545375527665,177.99949159792706,178.62514823359342,179.86462194556,180.489269102715,181.750387503685,182.9961094715987,183.603124048742,184.7482594585135,185.81973817761917,186.8831016523389,187.9909685880552,188.9999980197202,189.8521657677811,190.91813844959884,191.90050449389759,192.8382743388547,193.86051009951257,194.82286956558096,196.03016343274845,196.91056569460244,198.06867214710866,199.1572428464769,199.957132224777,201.0527902814661,202.10520102441683,203.2807836444358,204.21080130194267,205.2707839266516
Error,4.588744821827448,4.2962143957730925,4.007008326497657,3.727589133441262,3.477527861966697,3.2515610457236317,3.0012235920490546,2.779215882414688,2.585119187934499,2.3594113920305464,2.2027642009250394,2.070832688533319,1.9009553754386475,1.7747828092274227,1.6445868824635965,1.5127466491711696,1.4114092149580904,1.3122119546302469,1.1859602058167975,1.0464514578949928,0.9281606059537669,0.8279070148958259,0.7632717663427282,0.7917524051799917,0.6828576777313189,0.4402927465417243,0.29887549448768513,0.3992833707841318,0.6723372034186994,0.37091391551067443,0.14166928465271605,0.14267365600621582,0.2786841087077109,0.43294880120255996,0.5712513053718914,0.4180475819670338,0.34991617860325963,0.3104731890219254,0.30243331348291214,0.3583105783056969,0.3922634937065896,0.45316964632799667,0.5026606622918608,0.4870830070206023,0.4328352352531337,0.3817260436529398,0.29410728717145773,0.20278174585010345,0.19829828139387565,0.3607459880110771,0.47453258813087185,0.4102253794202354,0.44209405743436125,0.5559016037642157,0.6736373173169939,0.6276485612534438,0.6092505383238529,0.6096971791722112,0.648396329694155,0.7231355038276256,0.6334802473773781,0.6071876576115233,0.6393019491371672,0.7158887341391732,0.6390586329027654,0.5718538862850886,0.5114417680721186,0.4947808309893128,0.502576189994268,0.5257857614693794,0.5605311548982264,0.5882566786686041,0.6477117660589273,0.6640181269198479,0.6471950993761513,0.6567046711420997,0.6686571540699332,0.6709200488155465,0.6741793646524332,0.6540982706126474,0.6403403029500031,0.6341039163670449,0.6392292425015753,0.6558614890454206,0.6803924422731709,0.7064868393642595,0.7332478300335754,0.7635841826412069,0.6884176346258991,0.6089667385223706,0.5436063118422745,0.5134155871511045,0.49614506209231496,0.49718350277146034,0.5573763124703751,0.543490416777467,0.4720890973391326,0.4347840434132788,0.4771145596751675,0.520341955006162,0.6574877188343159,0.7978245260524639,0.8559116578778607,0.9661518299709608,1.1387291597987172,1.297605102785926,1.4030184159370696,1.5608121404853796,1.6524680234989713,1.79450195897816,1.8412491386614784,1.8554810670445208,1.8368332964268645,1.7660948102829672,1.6693426802619304,1.5365937135972334,1.417533790226343,1.278618939381747,1.1378393969973624,1.0712063276054917,0.8968674676314748,0.8301437180243518,0.754622698478386,0.6654994916497766,0.6844096045092763,0.6965987281690806,0.6586643232643199,0.6803048631637956,0.7600463978312731,0.6690179100901585,0.6327866317337126,0.6421933862770581,0.684588189766036,0.5878917979044133,0.5401916609037111,0.48667638500435206,0.48783768332425775,0.5157011816805368,0.5459912730686344,0.615683107132876,0.48138304501317114,0.3590953856504494,0.305979850350469,0.3707659226644842,0.4964106288096359,0.694786480717101,0.6985994535221746,0.6532904240117465,0.6534367959766396,0.7556985195587723,0.8458733810547748,0.9783804387239553,1.0239118964721718,1.111047093909012,1.2274382735363547,1.3992608914749096,1.5802250645002278,1.7846663235269302,1.9869391003965458,2.115288006826783,2.1302374812740936,2.088247337121647,2.0031331332440563,1.8010560579974928,1.5419846561353168,1.3567519695363557,1.1587509064768284,0.9629176333615314,0.7743385961784549,0.6296705177143727,0.4787117953257164,0.39843532191934217,0.29538961542412506,0.3242671891751149,0.19199523526213993,0.20441550869804734,0.30921831095115626,0.22740630755655042,0.25586794452064054,0.3741120226971157,0.30467787104771754,0.40065952416542633,0.3966133716612288,0.40364948861049643,0.4510159057978861,0.4908730842594298,0.5439028469368713,0.5592358671438347,0.5282727356989665,0.5467535727558451,0.5756673390179641,0.6120298932194641,0.674920981204473,0.7226241115804688,0.7324038820710931,0.7416983355263683,0.7355609873437303,0.7236258012525731,0.7008829783656408,0.6286764704391004,0.5488879806889181,0.48606489414887305,0.3814306118295644,0.31777979386907224
3D pred;-0.07912192444329227,-0.2632244072419933,5.199704256871195;-0.07684052428666467,-0.2536664959906925,5.201559397253376;-0.07457040908002455,-0.2440945011552429,5.2033548057914825;-0.07245518305448276,-0.23449418519368828,5.2051877685022845;-0.07050481880416212,-0.22481033002270495,5.206743091079273;-0.06869305481226948,-0.2150788193596619,5.208162672515035;-0.06666875852038107,-0.205399560164063,5.209650679889702;-0.06488931279613928,-0.19565221497535748,5.2110008038420474;-0.06320084095142701,-0.1858679262927339,5.212191080198487;-0.06128250975372729,-0.17611903702919687,5.213322081322811;-0.05961634400565071,-0.16630038611777645,5.214226507096217;-0.058086312076124656,-0.15646118173226972,5.215147951264279;-0.05656480936661205,-0.14661362568526412,5.215990963367412;-0.055211193482839406,-0.1367240339652101,5.216594038528431;-0.05376303448482619,-0.12684959660891665,5.2172251664180935;-0.05226242042805277,-0.11698825476185917,5.217933752635916;-0.05096990428764319,-0.10708456058453769,5.218429982087751;-0.04972270453076886,-0.09717921496929621,5.219003236838336;-0.04844455737921956,-0.08728410342909801,5.219676369415191;-0.04710311657957755,-0.07740256648719515,5.220421865388932;-0.04601899546941706,-0.06748733252896699,5.221137977790796;-0.04495480149347497,-0.057570715236030884,5.22186474642455;-0.043865847081696545,-0.04766279314565908,5.222669269973112;-0.04307081275160911,-0.03771198099929165,5.223260250549518;-0.04194700276527005,-0.027793159485502025,5.223855255500917;-0.040715297743540484,-0.01789200174617152,5.224526059615649;-0.03968780114176699,-0.007961412931410693,5.225098472513382;-0.038802712888849164,0.001987257751010163,5.225588952316521;-0.03804145430616452,0.011949552719303775,5.226005082506487;-0.03735165427616603,0.02192072725107365,5.22632107993622;-0.03680103422035747,0.03190260947261407,5.226563659550855;-0.03635092322432978,0.041891105960325775,5.226729001639344;-0.03598997325688142,0.051884113545814806,5.226826544026837;-0.03570997673678471,0.06188006070819563,5.226877947097024;-0.03549878484209986,0.07187782334767064,5.226889787212616;-0.035212161218024625,0.08187371355614664,5.226884704082144;-0.034801482254356184,0.09186525357950331,5.226863007297541;-0.03432532601584776,0.10185388024736723,5.226838258023464;-0.03383906813086463,0.11184199590252374,5.226805107932824;-0.033291556320266195,0.1218269952290331,5.226809497336266;-0.03266218985304151,0.13180716019649658,5.226795176995908;-0.03203378572250023,0.14178717396684623,5.226728593271544;-0.03147161397644653,0.15177026548351363,5.226580786986894;-0.03096590720502904,0.1617547350551455,5.22634706057739;-0.030478103592810522,0.17173793846964988,5.226034495031408;-0.030162319513230937,0.18172821732051248,5.225726909438294;-0.030034186823310625,0.19172359523748567,5.225451224272465;-0.03002715058201492,0.2017207882846006,5.225214408584587;-0.030045179453058936,0.2117194596397531,5.225052402129587;-0.03008352827671312,0.2217184091128059,5.22491262086095;-0.03009755684355448,0.23171802117894066,5.224825662674879;-0.030150736720003367,0.24171784851853595,5.224800661094459;-0.030197737719444635,0.25171771251585934,5.2247780570884546;-0.03020985344730316,0.2617175767478539,5.224727376216179;-0.030263511084615217,0.27171717275342455,5.224655261146094;-0.0302886800186613,0.28171655542386,5.224547035756493;-0.03027465020648984,0.2917152147116084,5.2243838928378805;-0.030284341300216254,0.30171339409216935,5.22419332747684;-0.030348097371143006,0.311711828230383,5.2240282518965016;-0.030421009236269343,0.3217105311779562,5.223884644006348;-0.030506291833212313,0.3317095864411779,5.223776844555057;-0.03066113508625485,0.34170820165635185,5.223715874514224;-0.03081915380191273,0.35170689275775796,5.223681142048657;-0.031030545664959393,0.36170465480672337,5.223689357430876;-0.03130211952028171,0.3717009634695647,5.223697152192454;-0.03146431429076086,0.3816993884489297,5.223625105065935;-0.031599116835221853,0.3916984614370887,5.223605930826039;-0.031819627416498554,0.4016958763802236,5.2236613342404485;-0.03218068161244203,0.4116877539610903,5.223840281932706;-0.03247518685252845,0.4216829283155903,5.223939055849846;-0.032862877419562585,0.43167436187533087,5.224083801991497;-0.0331996854499406,0.4416683895130304,5.224161080239219;-0.03357428669676503,0.4516605444472555,5.224289585788974;-0.03414373197741439,0.46164357643591997,5.224411259063147;-0.03465055280723044,0.4716295426169211,5.224564921284809;-0.03520718092981772,0.48161164844529136,5.224783389507581;-0.03590852481129915,0.4915858549872253,5.224936100406835;-0.036491145276945844,0.5015660346657395,5.2251739385399905;-0.03713518334060293,0.5115434296546558,5.225365782767708;-0.03778913699924256,0.5215194470876112,5.225592544293812;-0.038548424267794874,0.5314895457341765,5.22573612640123;-0.03936506167499362,0.5414557198009706,5.225828201454986;-0.040177155485709985,0.5514206860495402,5.22602807968658;-0.04105403627735806,0.5613780172448627,5.226315543673709;-0.041932175423631535,0.5713318101602902,5.226703974152131;-0.04289364032379959,0.5812741906355282,5.227177952771218;-0.04392609474700651,0.5912164664472119,5.227469825257773;-0.04469616760810296,0.6011851372506862,5.227650352819555;-0.04558893903948146,0.6111403753670437,5.227960503134624;-0.04654547496564579,0.6210882895561394,5.228312699540548;-0.047644546024080865,0.631024128267434,5.228579442697254;-0.048741762416765776,0.6409623393956307,5.228747000922984;-0.04974175963171938,0.6509122087093502,5.228757306746017;-0.050574844881173746,0.6608773361639219,5.2287103622971065;-0.05153343617092713,0.6708287261637212,5.2284846638010976;-0.05232529279881816,0.6807943591012797,5.228241511102749;-0.053517768382641474,0.6907034471061926,5.227618633191054;-0.054694025069557686,0.7006159783955493,5.227020182153786;-0.056318317718391624,0.7104445156166876,5.226147525586949;-0.0578701123774549,0.72029726674635,5.225429731387306;-0.06018773194212435,0.7299923121899189,5.224633029811686;-0.06236622700292034,0.7397384166968504,5.2241157231230995;-0.06547036310624575,0.7492306493153862,5.223604001550722;-0.06865778384686293,0.7586932549714327,5.223056787497137;-0.07210993430072052,0.7680512124430352,5.222341742600919;-0.07565265057884116,0.7773561018990367,5.221409973539224;-0.07933595166745318,0.7865830874902019,5.220271540409409;-0.0831843472943696,0.7957138710997849,5.218922970139197;-0.08728613075968512,0.8047096341785618,5.217422430558186;-0.09172889510615104,0.8135181838284491,5.2157880199527265;-0.09609644363936959,0.8223599463379013,5.214130384426917;-0.10046504719644218,0.831197298303638,5.212452137366791;-0.10493374528879529,0.8399871715497901,5.210788146478601;-0.10951099986266549,0.8487233896900035,5.209136712806729;-0.11416536189584038,0.8574229201299375,5.207507269899229;-0.11888548852358762,0.8660912490177037,5.205900882987072;-0.12367387206626597,0.8747275189956017,5.204324106554895;-0.12852103898436548,0.8833354288565476,5.20277205607443;-0.13343549091554135,0.8919100192706609,5.201247404820419;-0.13838286314452933,0.9004670479117748,5.199730576266167;-0.14335192184494444,0.9090129757642071,5.198222076092866;-0.14830301470058976,0.9175678978745833,5.1967055052174445;-0.15325510287275174,0.926117170532792,5.195160591061014;-0.1582296190213705,0.9346485877367494,5.193589251002608;-0.16319860781277637,0.9431853050263224,5.192029248339537;-0.16819791700816383,0.9517038743649432,5.190466915471028;-0.17323600796465294,0.9602006144838838,5.18891030156086;-0.17828958489836386,0.9686868297068962,5.187346488476193;-0.18334105682485224,0.9771740899669256,5.185781546095647;-0.1884255098948734,0.9856400143715323,5.184207868570155;-0.1935077838112985,0.9941020755979866,5.182606615423971;-0.19849489880082466,1.0026098577407925,5.180949410822301;-0.20337102543982816,1.011173461106824,5.179249973742061;-0.20819607432237514,1.0197708545822122,5.177575539894343;-0.2129573124405272,1.0284034889693259,5.1758997609349695;-0.21772363171976342,1.0370460921236693,5.1742911555623206;-0.22246739087157452,1.045725470578307,5.172819714516685;-0.22710165138450494,1.0544588766753067,5.171319298759909;-0.23166032481668639,1.0632113218058994,5.169702759006396;-0.23621127376870465,1.0719331599329478,5.167908768114088;-0.24085923369341974,1.0805586919546892,5.1659096018178134;-0.24534758735766615,1.0892348301445645,5.163769670161233;-0.2500035988102273,1.097732248694685,5.161296729535644;-0.2546345232305241,1.106226513082871,5.158766509877769;-0.2593459222349205,1.1146728086437914,5.156224304001182;-0.2639853317911296,1.1231244211153335,5.1535698500835885;-0.26862165239049773,1.1315146879657667,5.150722403248546;-0.27330100279461983,1.1398524464720239,5.147792307194356;-0.27795568579751817,1.148155856203971,5.144728434976731;-0.28244550054563344,1.1563767526419595,5.14122723157169;-0.2869811373270724,1.1646643943574426,5.137949580921812;-0.29142472863248503,1.1727275960475094,5.134045829544513;-0.29586362072688055,1.1810129678890464,5.130632788316842;-0.30026470767532837,1.1890143520414365,5.126557461910518;-0.3046031408280957,1.1966502826736536,5.121775144359483;-0.3086860537399782,1.2038512666567138,5.1161648278060525;-0.3128392686797093,1.210673052709222,5.1101470175134125;-0.31716620145030566,1.2171050671910608,5.103829831232785;-0.32140379964224325,1.223396587091804,5.0973137327910605;-0.3255490173279708,1.2295364667384878,5.090596661385889;-0.3296383637219542,1.236088499081302,5.084244644521244;-0.33389279027944285,1.2421358967341622,5.077511975192136;-0.3380360603322857,1.2482213089930991,5.07074432634575;-0.34220074479600293,1.254701911060582,5.064368026465678;-0.3457637015128522,1.261449411430567,5.057904546119076;-0.3497578486498522,1.2673373972513122,5.050877568701814;-0.35385702461255875,1.2729842613117597,5.043714490961793;-0.3580231327104988,1.2784098818128984,5.036420233940416;-0.3623238112410249,1.2835557342474604,5.0290023928192555;-0.366732157357852,1.288461849399063,5.021485976210693;-0.3712772046767931,1.293098268484232,5.013880309708981;-0.37596857674114476,1.2974704736780454,5.006207314863614;-0.3807880633320672,1.3015974010567575,4.998478083374601;-0.3857278086948598,1.3055082374833875,4.990712500705225;-0.3908079589095345,1.309302073935346,4.982979527229768;-0.39601461981523595,1.3129903046070293,4.97527968069068;-0.40133463824979637,1.3166021201356315,4.9676212087514955;-0.40676922214517786,1.3201542219395574,4.9600154299840975;-0.4123383867087837,1.323611546905161,4.952463522268448;-0.41800122254859645,1.3269710361986098,4.944937160468844;-0.4238677559108801,1.330191342853,4.937506587721006;-0.42988806977572536,1.333361699674329,4.93017824148231;-0.4360822912414233,1.3365169218433333,4.922989625934229;-0.4424711737120117,1.339694069115028,4.915983349034836;-0.44899838820575616,1.3428611692976236,4.909101129379373;-0.45556260856373,1.346084868061183,4.902280661846;-0.4621053495454386,1.349418597407891,4.8954925259392015;-0.468492965077021,1.3529574927320702,4.8886606456925055;-0.474765383965963,1.3566787519001984,4.881818936002285;-0.4809101639180813,1.3606193305594296,4.8749842070998;-0.48690549269128247,1.3647730718443931,4.868142974298702;-0.49274664432673565,1.3691069372343259,4.861280135355991;-0.4982126909434744,1.3738294819374506,4.854364941511229;-0.5034537805014363,1.3787666317677942,4.847425522818129;-0.5084781062514538,1.383926276389389,4.8404876399900205;-0.5133468535386957,1.389290835391199,4.833594396445138;-0.5180305040879141,1.3948474894065206,4.826725116010709;-0.5225108650155542,1.400593256572114,4.819875844105107;-0.5267268324715877,1.4065938805116605,4.813077452328679;-0.5308305133401957,1.4126807359325126,4.806287018291428;-0.5348557865495592,1.418851739475934,4.799525665552733;-0.5388076231997553,1.4251034591785094,4.79279521327591;-0.5427168668889071,1.4313996676881828,4.786081378888501;-0.5465736272466554,1.4377250407758146,4.779364604748696
3D gt;-0.5640643627203784,1.4711524737213035,4.743736393795817;-0.563444112478617,1.4697504698665538,4.7451218516604285;-0.5628218732605474,1.468297039924959,4.746531155358885;-0.5621191564364786,1.4667131653667715,4.748084645526518;-0.5614481960531191,1.4652083804923741,4.749566900823827;-0.560828078614598,1.4638117986882775,4.750949182467169;-0.5602344204692778,1.4624519301849663,4.752297027898067;-0.559665995557354,1.4611360847303219,4.7535979955881285;-0.5590466921263485,1.45973880563439,4.754975683863153;-0.5584604316260497,1.458356441964975,4.756339997408683;-0.5578624403438136,1.4569915277178622,4.757684936322827;-0.5564708306827978,1.4538487484632576,4.760779815602843;-0.5552997372636517,1.4512139459258147,4.763373021786267;-0.5541953185368509,1.4487454907809263,4.765782202279299;-0.5531108308625453,1.446331758023852,4.76814891330324;-0.5520905008223449,1.4439932761825018,4.770458308192133;-0.5510804645637093,1.441695309364294,4.772729952077649;-0.5500220953993813,1.43931194060983,4.775075037965497;-0.548963014429827,1.4369050194453266,4.777436705984345;-0.5478872685108371,1.4344663858012472,4.779848681011631;-0.5468251854979878,1.432051845760407,4.7822498164994816;-0.5457791532930047,1.4297194160535496,4.784549031803909;-0.544750309089241,1.427474397208698,4.786785594918582;-0.5438151268943614,1.4254216839935399,4.7888306939609615;-0.5429173242143056,1.423450433181713,4.790794270808642;-0.5419781869252522,1.42141620334761,4.792814128480682;-0.5410420831229694,1.4194260522293038,4.7947843024429755;-0.540060152634062,1.4174069362998394,4.7967998660374604;-0.5391590461977863,1.4155578157245918,4.79865398656666;-0.538225213924272,1.413723234750692,4.80049996623252;-0.5373394529040191,1.4119765906472808,4.802265488673953;-0.5364797443772596,1.4103053062957467,4.8039662917979715;-0.5355881944057626,1.408612220270348,4.805708173205551;-0.5346125272176797,1.40679620729218,4.807575605593067;-0.5336402615235463,1.4050246797333255,4.809403542682191;-0.5326223666552201,1.4032765557742812,4.811219175986873;-0.5315773567767591,1.4015347182881868,4.813046043766355;-0.5305473454608116,1.3998708152647543,4.81483708767752;-0.529479581987202,1.3982114598048931,4.816637423845557;-0.528351777987187,1.3965746152809908,4.818427504416038;-0.5271659283005304,1.394921914529646,4.820262166442995;-0.5259827731666442,1.3933121184068202,4.822066731389673;-0.5247858017486275,1.3917186854093975,4.8238765835993505;-0.5235540545812316,1.3900913705918394,4.825737836729748;-0.5222480119871862,1.3884279918238567,4.8276765572754705;-0.5209055068130246,1.3868168137189252,4.829611486509009;-0.5195200737826647,1.3851989879176065,4.83155990778204;-0.5180418551855489,1.383549253025487,4.833541165194466;-0.5165500600808647,1.3819055441452073,4.835528097427393;-0.515098452404479,1.3803561422848005,4.837419588488668;-0.5135463173258266,1.3787528220611869,4.839396699356029;-0.511940940023626,1.3771236664361552,4.841400736720816;-0.5103065421403806,1.3755178072043608,4.843386040559478;-0.5086401236512516,1.3739703771844265,4.845348751560383;-0.506955465329118,1.372446688902031,4.8473026969054755;-0.5051859137649292,1.3709400002439431,4.849330714710322;-0.5032676649865211,1.3693968884366232,4.851464132511115;-0.5012850649873802,1.3678706618867646,4.85358724335328;-0.4990911862394956,1.3663023591519947,4.855892182709716;-0.4969664602804338,1.3648496537193124,4.858115592405634;-0.4949006387408111,1.3634718294853532,4.8602486666259646;-0.4928782035432587,1.3621626289145459,4.862304880311959;-0.4908502329298593,1.3608958757517793,4.864301599399171;-0.4887894323836638,1.3596701311031203,4.866258815189781;-0.48664338671119456,1.358421868358229,4.868250842256452;-0.4844312291500251,1.3571986041022734,4.870214410101324;-0.48197453096383597,1.3559813510437997,4.872291584635243;-0.47955776612735485,1.3548571784750927,4.874266725503124;-0.47705914162200636,1.3537130217814524,4.8762910686141065;-0.47419222958882645,1.3524728093317022,4.878674297787995;-0.4713133042776854,1.3512432202829898,4.881086235544827;-0.46803061294555653,1.3499299953423658,4.883981440036427;-0.4645420787280431,1.3485790932911499,4.887214467113457;-0.4609819332851174,1.3471891857999043,4.890660270722553;-0.4571899850283625,1.34563899023556,4.894521185173573;-0.45353117002715565,1.3441245704823712,4.8982649266256875;-0.45002251707157265,1.3426788941170404,4.90192098004224;-0.44651126751699105,1.3412324280970302,4.90570952688066;-0.44311022575156206,1.3397388765156073,4.909532238533582;-0.43971117560377404,1.3382312909221956,4.913426792490058;-0.43615376403956746,1.3366545694838834,4.917606746762315;-0.4325857155068407,1.3350616611369603,4.921812174845281;-0.42887369998450414,1.3333565391120787,4.926302182565614;-0.42515749683812204,1.331591950104846,4.930938230230198;-0.42146052443865434,1.3298347716346917,4.935673297205017;-0.4178589496303916,1.3280729227405534,4.940463043693006;-0.4143887772915046,1.326134897719695,4.9454342442256145;-0.4110356669996934,1.3242504042838381,4.950356006405499;-0.4076744734631387,1.3223635474640187,4.955341254274581;-0.4045281090350598,1.3204872049868686,4.9602101019890465;-0.40131870534582054,1.318548876246974,4.965218817615924;-0.39842374484361576,1.3166706033848636,4.9699407840555825;-0.3956755822499593,1.3148328561628522,4.974461984345394;-0.39284136235135275,1.312874516977847,4.97914358402914;-0.39015858021214556,1.3109526015840305,4.983714566565206;-0.38742538437951346,1.308914364688219,4.988462307749394;-0.384629836134926,1.3066837119191983,4.993528106697892;-0.38189985499952994,1.3043287783378923,4.998648377021876;-0.3791125678213669,1.301897069097723,5.004139888460919;-0.3763416363799456,1.2994641889800533,5.009636745774966;-0.3737306404854487,1.2970545427143383,5.0149961256648625;-0.3710523259184507,1.2945885831221795,5.02066273229287;-0.3685035514152552,1.2921812299956783,5.026247999641839;-0.36599076720426,1.289754665424137,5.031846107359023;-0.3636097475811116,1.2873602251342973,5.037276763887032;-0.3612250355285348,1.2848715639947688,5.042801105243632;-0.3588905599773123,1.282380744514342,5.048257616700912;-0.3564753118656985,1.2796772740558515,5.053932490981465;-0.35391315452180633,1.276652976199647,5.059823574103776;-0.3514461480915353,1.273565356467534,5.06556518217082;-0.34911798698153695,1.2704740023566683,5.071101616719007;-0.3467215884866066,1.2670971204516959,5.076627759288236;-0.34429256461430524,1.2634680159979268,5.082130647728357;-0.34180867757149114,1.2595354283650717,5.0874428204132105;-0.3393935279352379,1.2556293118300947,5.092470161191466;-0.3366658032148787,1.2511829333999782,5.097532395250203;-0.3338587272113195,1.2465650525756637,5.102386509664621;-0.33087036142071474,1.2416684523523818,5.107087342308562;-0.3276542679067569,1.2361091110328257,5.111448632166223;-0.3243472427565689,1.2303163551528091,5.115705188728073;-0.320722189387843,1.223996283929325,5.119903706630071;-0.31690208867761305,1.2172123858627764,5.123947080593664;-0.3130782182100907,1.210341912809699,5.127756786571737;-0.30895765616284215,1.2028239483879608,5.131449053568362;-0.30449620499039926,1.1946347713161827,5.135156757354737;-0.29974833853267924,1.1858855627609302,5.138757217155692;-0.2949503453356548,1.177022776730238,5.142098424036527;-0.28988724712569347,1.1676665474604633,5.14530429235477;-0.28476555749590726,1.1580070260057171,5.148232056319907;-0.27938686253569267,1.147867105638325,5.151097604537087;-0.2739444476933155,1.1375781564311302,5.153882661969144;-0.26863398653481,1.1274436172806328,5.156399581332037;-0.26304523695479703,1.1168540029926979,5.158714246381062;-0.25773824464001704,1.1067184317875836,5.1607341649138805;-0.2521006983013215,1.0960656306442706,5.1627755550427725;-0.2468030299060167,1.0860434565497834,5.164538936803256;-0.24134190344579012,1.075774297350047,5.1661322265689815;-0.23601133204586686,1.0657854312291808,5.1676403953635575;-0.23106013701417308,1.056607664694678,5.168807750941095;-0.2260366105200018,1.0474005465584666,5.169946849728866;-0.2210842236176278,1.0384279051351704,5.171053501277295;-0.21635576848767718,1.0299230406801292,5.171985407585465;-0.2115078131697324,1.0213577833947238,5.172984709974246;-0.20697947576516654,1.0135117607487056,5.173900955746475;-0.20253312065531906,1.0060306735856632,5.174809731514321;-0.19816359185709534,0.9989131141341616,5.175708651625994;-0.19376381976859083,0.9918960583757812,5.176681260942255;-0.189559517065684,0.9854059807860734,5.1776186537140765;-0.1853285410766849,0.979183272340151,5.178617506113637;-0.1811436737239554,0.973215559962498,5.179676744674015;-0.17659253525193844,0.9669161054864285,5.181000936576078;-0.17178940147412247,0.9603700333011961,5.182486712532908;-0.1672146006139737,0.9543025680591374,5.184079047378984;-0.1625979038179885,0.948164372626246,5.18572041637149;-0.15828004431493073,0.9425196347653287,5.187316895753435;-0.15377288410501572,0.9365774386260888,5.189038865802359;-0.14940753178148977,0.9309767941595284,5.190856430677149;-0.14497734224140452,0.9252979333994846,5.192700661196293;-0.14056412472925525,0.91965767514127,5.194547665500332;-0.13634083126895252,0.9142917259487907,5.196373690074317;-0.1323155666184657,0.9091531038623799,5.198153032441743;-0.12813999788506517,0.9037158481511485,5.199990911897333;-0.1240605536124467,0.8983346291082193,5.201797666879919;-0.11982079621503268,0.8926606218652818,5.203684848668121;-0.11572851724069093,0.8871739641331546,5.20554471369623;-0.11173155066187712,0.88174273573002,5.207342036025039;-0.10780427509295516,0.8762592076545396,5.2090522874566725;-0.10390028294544773,0.8706949059446266,5.210722478431405;-0.10030949214129772,0.8654370870497621,5.21224630992235;-0.09683973076968519,0.8601442100129854,5.213709774211772;-0.09381574382133856,0.8553602873422568,5.214920657518998;-0.09109075438088972,0.8508785282369571,5.215998291210063;-0.08840250196888996,0.8461631357384345,5.216985090264997;-0.08551366115928084,0.8407089977819944,5.217953466989462;-0.08259363116724205,0.834903021716763,5.218868861448418;-0.07986000784623971,0.8290277981680962,5.219692555205336;-0.07732906444095873,0.8231789849537477,5.2204072760085065;-0.07497373934934055,0.8174233486582934,5.221054100190937;-0.07270371880577607,0.8111737135482839,5.2217391418500245;-0.07046789760728486,0.804575575510661,5.222453131055369;-0.068300981621912,0.7977453727351811,5.223162295693332;-0.06636009919913456,0.790572690685976,5.2238150396131;-0.06451567540585416,0.7832881101589759,5.2244360208418765;-0.06282521256274005,0.7760796483851561,5.2249861508033035;-0.061170281831500625,0.7684943972343767,5.225471918479524;-0.05962768608158077,0.7606885746582427,5.225853387138219;-0.0581881962069416,0.7528980261669962,5.226207627654462;-0.056838135500941855,0.7450289026278896,5.226531915451717;-0.05545752654723751,0.7367525946114057,5.2267628200092755;-0.054202168303400175,0.7285021712170451,5.226909324575011;-0.05292892823018687,0.7199358027251408,5.22702020867357;-0.05165475568647909,0.710786699893791,5.227095116954792;-0.05054815790028248,0.7019189583120996,5.22715339323618;-0.04964050134794613,0.693362025029451,5.227187848615801;-0.04877164323854601,0.6847744714187574,5.227207845752679;-0.04792239189456581,0.6763903696128081,5.227196395540701;-0.047019735355207454,0.6678277767267813,5.227185570735375;-0.04612060494137427,0.6592933198194288,5.227170952565461;-0.04511724452023367,0.6505319144980422,5.227000824875816;-0.04408168690335788,0.6417674470117564,5.226748237693193;-0.043018395296192474,0.6328742472947996,5.2264053747924;-0.04192664373846887,0.6243141145366682,5.22600088204072;-0.04080522860948322,0.6154566735573186,5.225536133439023;-0.03971338347478206,0.6064703103840159,5.225041165820988;-0.038684771540867094,0.59762839646324,5.22456509874708;-0.037739469272033296,0.5891180405230971,5.2241400336879735;-0.036856736566642345,0.5799027100782179,5.223773955190838;-0.03602075671300919,0.5704366104533373,5.223456339033676;-0.035268194042749,0.5612846137543712,5.2232283548706935;-0.03454746487842794,0.5518119845899564,5.2230256021153965;-0.03387891602014646,0.5425382028166146,5.222838349610856;-0.03323768300107381,0.5332882662035501,5.222643521960114;-0.03259026308314314,0.523949382140027,5.222453821558783;-0.03201311783613124,0.5146755472695558,5.222298851763161;-0.03150096924752479,0.5049107833170967,5.222186603465898;-0.031031232328862436,0.4951627352878115,5.222085103331261;-0.0306260329508087,0.48541134657134527,5.222008235483879;-0.030205063719579706,0.47553088298044555,5.221937504339373;-0.02983543876961211,0.4660516197426806,5.221941487590087;-0.029471292350284495,0.45675428430625153,5.221971775832686;-0.029102532742092912,0.4475470833392591,5.222045503020672;-0.02872754996841394,0.4384176666605434,5.2221517526972265;-0.02829211821293754,0.4289659890912497,5.222297074620392;-0.02784632801855267,0.4196856465324229,5.222445871979673;-0.02743656563257323,0.4105888655579206,5.222597667542861;-0.027008226109554084,0.4010034264777471,5.222738437893321;-0.02656665825342284,0.39216231912470956,5.222820778050469;-0.026146072844857156,0.3836593585184092,5.222865821208769;-0.025754687277630313,0.3747815358152668,5.22293842749611;-0.025415297025615728,0.3663658912961152,5.223030938441699;-0.02509909348541865,0.3577327502198205,5.223149434324221;-0.024819449334082866,0.3495324301519055,5.223299098999369;-0.024602851087993018,0.34140200804738174,5.2234491806338905;-0.024434404778634844,0.33350360064213336,5.223568462634164;-0.024300690872383734,0.32586275537422954,5.223684572790819;-0.024188867715955936,0.3180444415780719,5.223771972776618;-0.02417067361842467,0.3097562372707626,5.223789757003291;-0.024206959994093884,0.3013954605793876,5.2238226257497065;-0.02431767701061026,0.2928922145497838,5.2238861342927025;-0.024500663020849998,0.28406984266262614,5.223951074307019;-0.024736134554190152,0.27551623463862157,5.224027598010684;-0.025035404854993597,0.2668312385768953,5.224085150092165;-0.02544288856697699,0.25891770658523905,5.224144768106899;-0.025866893273727015,0.25103378547742533,5.224211712886601;-0.02629625522897467,0.24302104063250102,5.224278024565441;-0.02677667720533884,0.23506830349091962,5.224310410718702;-0.02727041803401651,0.22706542645457492,5.224324659761101;-0.027753769450203115,0.21901989535452096,5.224361246130613;-0.028236621798049283,0.21126206930246938,5.224379992932564;-0.02868495224131735,0.20301344366289653,5.224414665293153;-0.029155606098545412,0.19433920174046243,5.22443308471013;-0.02970387724495243,0.18528522952860618,5.224419632849955;-0.03028253327990041,0.17573829180368722,5.22439328829756;-0.030863804086126552,0.1661998605188043,5.224358236769642;-0.03148773538719103,0.1566584223227208,5.224360742192439;-0.03209724287886449,0.1472904838666947,5.224388318222318;-0.03266329206347851,0.13790373069414427,5.224479401650166;-0.03317260199611627,0.12860600518061502,5.224586296995096;-0.03367563303427403,0.11886104501152114,5.2248361064886195;-0.03414257818286859,0.10936272981714663,5.225099906409057;-0.03464102710527896,0.09910334935176723,5.225433169867999;-0.03507693718590783,0.08853455237875482,5.2258263360396935;-0.03551155360616912,0.07775513656066077,5.226233500727558;-0.03596829105850948,0.06619240189428087,5.226592546234625;-0.03643082425277981,0.05463447368395755,5.226914024050568;-0.03685833441902518,0.04313506119363133,5.227209299951696;-0.037320222805618856,0.03092685183950229,5.227449864310355;-0.03780296859694916,0.018473388277404124,5.227613319332161;-0.03825811518395989,0.005296822253747261,5.227755266504381;-0.03871474518667918,-0.007403982351705885,5.2278688676797085;-0.03914679091377937,-0.020132385467827144,5.227976601221029;-0.03950807129372285,-0.03255547187802864,5.228098067629299;-0.03980572111668325,-0.04436679264739111,5.228228958524932;-0.0400737755854153,-0.055997199690650624,5.228364180049464;-0.04030651831125364,-0.06715511585149954,5.228445880899152;-0.04054075023271505,-0.07830729259661492,5.228522660656655;-0.040731766445737054,-0.08872938102445176,5.228568736347952;-0.04094763892483943,-0.09903498294110444,5.228581564992764;-0.041128566086485165,-0.10854629915885175,5.22844092509816;-0.04128923111710348,-0.1180175290912101,5.228295699999171;-0.04140622425272241,-0.12674394988434992,5.228077110071398;-0.04154654474628783,-0.13510162618322286,5.227802542883987;-0.04166381344131667,-0.14407607773361086,5.2275185088463205;-0.041777995842560214,-0.1525774589989178,5.227304855547291;-0.041884710800300526,-0.16134255709077167,5.227131919780596;-0.041992462836422974,-0.1696233737059782,5.22701609577253;-0.042053725071323725,-0.17694741539044678,5.2269694195472685;-0.04209237388268258,-0.18376777206964096,5.226966265200025;-0.04212010150742762,-0.18962839093100292,5.226968586702562;-0.04214496404221914,-0.1953199351289126,5.226969156354762;-0.042159212865489966,-0.2001554361685966,5.226967969807992;-0.04217156197260884,-0.20462459878705466,5.22697179709129;-0.04218674105193622,-0.20915061430020626,5.226975590042312;-0.042202879940421836,-0.21383484682990508,5.226977243756785;-0.04220937234761259,-0.21942187463890006,5.22697026444716;-0.04220962281057364,-0.2248173319282655,5.226959466563845;-0.04220406761447203,-0.23002430715530048,5.226953392454722;-0.0421960176796589,-0.23513579682779154,5.226946980806616;-0.04218970218368333,-0.24022288355163773,5.226937285133165;-0.042188197995466706,-0.24521346411658723,5.226929196558339;-0.04218730249682677,-0.25016444295432577,5.226927194925574;-0.0421888927186171,-0.2530957380297074,5.226950034867801;-0.04220926017651495,-0.25528965409219545,5.226980424752043;-0.042214769598145546,-0.2571622318824813,5.226983930949777;-0.04221116471830696,-0.25852381963945903,5.226977234855053;-0.04220881617853686,-0.2599737012013391,5.226971433036665;-0.042207082098300854,-0.2615477318924663,5.2269666436707265;-0.042207604547860995,-0.2632898603567057,5.22696203753163;-0.042210300412378644,-0.2652472238427484,5.226957980483095;-0.04220998967595225,-0.26737034600985404,5.22695526097234
