# Supplementary material for: AI co-pilot bronchoscope robot
Source: Nat Commun. 2024 Jan 4;15:241. doi: 10.1038/s41467-023-44385-7 (PMC10764930; doi:10.1038/s41467-023-44385-7)
Supplement: Supplementary file 9 — Source Data [file 41467_2023_44385_MOESM9_ESM.zip › Supplementary Fig. 6/Real/1-siliconmodel3 Centerline model_19.txt]

Path length,0.3910744045097815,1.1594928731787861,2.2189192856955255,3.132973082353189,3.7196146094818654,4.934176907421114,5.5573364110933134,6.279322078719053,7.647655091957381,8.451583279840042,9.349495109866595,10.273541942549237,11.307584708641219,12.384535296296459,13.558016947572074,13.558016947572074,14.69546850273008,15.861705100138085,16.99858657281653,18.209630885553157,19.444047791213865,19.444047791213865,20.712980247452744,22.057536351016594,23.4610033629029,23.4610033629029,24.93610380897145,26.44381756182827,26.44381756182827,27.968947604683127,29.45858177281239,29.45858177281239,30.94915242081097,32.34793375184549,32.34793375184549,33.682977408121246,34.968188179139815,36.25728941399116,36.25728941399116,37.48385095969026,38.712954330352176,39.94493878758939,41.18416353626171,41.18416353626171,42.3761260140077,43.57284440545145,44.702696419546804,45.83364994761605,46.95981663817825,48.02580665539154,49.046031633363626,50.02680930618063,50.97442512612641,51.97245518543553,52.95941566078864,53.94535890670481,54.94408865837903,55.95852641718865,56.97244658016004,57.98449327302719,59.0677870849717,60.12259143444377,61.158485246092084,62.17295750240708,63.20648510457802,64.2210864706333,65.33445529568563,65.33445529568563,66.43102744840401,67.52397393086686,68.62536641589693,69.74609715836735,70.87242045187794,72.03864944362795,73.19391904848584,74.32769165329019,74.32769165329019,75.45440420179548,76.59745448102451,77.76748732229024,78.95066808563777,80.15691382474076,81.29430620240332,81.29430620240332,82.46095244964494,83.60110760431108,84.73644811569474,85.8612577221798,87.00537996613265,88.06475185657247,89.15985328327629,90.2462308409814,91.35762980167851,91.35762980167851,92.43610720597644,93.46892838971993,94.51093657064045,95.58794729649702,96.6925229489719,97.78049192389051,98.85175667801707,99.87958520799702,100.87848028893276,101.85966113356861,102.81311343208854,103.75754838378167,104.66493609453629,105.58517877673492,107.28836744589817,108.11433687496014,108.90977142944904,110.49245075817808,111.27369402135014,112.096443644657,113.76482517454644,114.56862862200201,115.39379529610589,116.24000441086093,117.09720865138158,118.77117664287185,119.61432104187355,120.45044384974346,121.2893837015019,122.14915494793668,123.00668102142096,124.86627672396773,125.83004440657197,126.77156818870927,127.79134497868195,128.86592046505925,129.92798670663083,129.92798670663083,130.98589545054523,132.089875520395,133.2263688472596,134.3523740016009,135.51739415153992,136.69553868690258,137.97016237768273,137.97016237768273,139.29106777607362,140.65496516840918,142.00449070361515,142.00449070361515,143.3977779397554,144.7806919875747,144.7806919875747,146.18427736202716,147.53232336379384,148.90486013131033,148.90486013131033,150.24926746565595,151.58258522643334,152.84133503105556,154.032241241579,154.032241241579,155.1973424852063,156.28253968052107,157.3073513893955,158.31356342532192,159.33556691221634,161.28361172248984,162.21231269694653,163.11781609397482,163.9685482036485,164.85726250843945,166.48944959753808,167.30629381830667,168.12480552995552,169.6825890529628,170.43814214457305,171.2150394564595,172.01864467297773,173.62515771211596,174.49175400318185,175.31381140354614,176.11467243737488,176.92372780013656,178.43805484411547,179.18946258269926,180.60456060153064,181.30953718811546,182.03648317144965,183.41142515401617,184.1012017484309,185.48023740589312,186.14612049514398,187.46339006003384,188.66190015958156,189.25061868431018,190.3887910366455,191.47907715045628,192.0031046215173,193.07984760828163,194.09617842478778,195.07141563520955,195.96984039549815,197.16901651324076,198.22991098369855,199.487169465665,200.40251948567663,201.5205322044881,202.51809966624762,203.50648183069566,204.40671211770683,205.43115667045467,206.49153280614433,207.376809632866,208.4904330229489
Error,8.932278227130215,8.392521417284502,7.856712252050216,7.308525093929892,6.784907639113137,6.300529732816934,5.854223611289194,5.420673177589235,5.0229191904596115,4.661158384980738,4.327414897601162,4.043979670009682,3.7847632052036833,3.545130702019286,3.3339594929053042,3.075040395818817,2.8297866966526493,2.597667136451975,2.385642412839776,2.209390324495312,2.0744765723040803,1.8668049430051423,1.679604120847514,1.5351182809321093,1.5400425938220055,1.3190137655931595,1.1685372040095472,1.2264560107022002,1.0092612960093186,0.8736168505857458,1.0279206364580113,0.7795964600590155,0.6733172109405492,0.827270719047397,0.7058215237692266,0.5233297651304514,0.5098239925365425,0.6460698432234595,0.661495484255851,0.46256670837401725,0.31135711627870377,0.31118859976701885,0.4653431483974538,0.622704403207849,0.43729117345197066,0.2602097659514025,0.16469004041161267,0.1424669078561897,0.21884454714911528,0.2821755886290008,0.31818595105452147,0.32689859157702156,0.3227090834987889,0.357095341143157,0.3847507372374429,0.4093486145808058,0.43358480525515447,0.458106446003376,0.4817313219623641,0.5047152630351831,0.5543930114250356,0.5916450527522831,0.6084803412065278,0.6129966973402406,0.6352362473180667,0.6393622067748511,0.7134813811208119,0.6483931875137268,0.5829936588695194,0.531695661112672,0.48636058343796096,0.4584114389263768,0.45111223416406404,0.502210149097348,0.5954327550248417,0.6930954551262235,0.6731769611085044,0.6032191080458095,0.5451837993836295,0.5155476330489035,0.5440871747935624,0.6366977719935774,0.7209687023537746,0.7599165229464765,0.6630291921203938,0.6141606902979743,0.5867852208359009,0.5962684098032202,0.6303974830508483,0.6464767266111149,0.6865844296987993,0.7358037722688843,0.8041679684880043,0.763264105368175,0.6895741770716842,0.6588897598428727,0.6028042441163209,0.5478835206000174,0.4891423746452998,0.4994267000169972,0.5007398813611127,0.6100072798375237,0.6757926315271435,0.7940627317880928,0.9217039096785319,1.0458703122090294,1.1818250948271787,1.3213964829506712,1.4583000414475533,1.5597123342999695,1.6549398192836302,1.733634381415033,1.7217071720240635,1.7204693921629155,1.6864239242542323,1.550482645239974,1.431422641787075,1.3244636857093137,1.238650772253017,1.0929431711294155,0.9427820212406086,0.8204185800335791,0.7381651760833471,0.7009153161854709,0.716246484592951,0.7041263855267158,0.6678913009509614,0.6281122708193497,0.6355861789419862,0.6823215009403844,0.7193758806496595,0.7193114380508231,0.6626663217601187,0.574221890524636,0.46515445952048246,0.383029520272418,0.35566078544905155,0.42467425025706607,0.6275494109367192,0.5872314417569368,0.3759763708981298,0.3857977664892923,0.6443272041216599,0.5160481969271898,0.29047188867320706,0.4611480969485408,0.730798964252574,0.4524010330471919,0.443914652883627,0.6879359374246835,0.786559537494853,0.656102804741794,0.7233965376880016,0.8227316900100016,0.9665250392645107,1.0465340079035859,1.1618782033425905,1.337055030199762,1.5209281128340435,1.6633642590706654,1.7811202414653522,1.8175351408709783,1.7959630246342204,1.7371219526617014,1.5913146699241223,1.4554421035047558,1.299283095290499,1.1408441106870228,1.013935754479882,0.9288757786934165,0.7241109259084911,0.5919536593580448,0.5579528473925964,0.5264917321099847,0.3939454633029274,0.2977161624297603,0.33435683644701886,0.47214879295581846,0.3518691571034205,0.3520777774517775,0.4291542709948871,0.30014988210730564,0.4032926369419296,0.283142465202458,0.3824659925224399,0.3530681867267361,0.4151627371366976,0.40944344190957044,0.5714452646219828,0.5484242817828078,0.45784694520755775,0.12127878857394875,0.4979735464312728,0.8237340820471754,0.922625647201734,1.0577160898009426,1.2829116331511374,1.349299015550902,1.130311854526863,0.8290554418751092,0.6029876073799025,0.4344604145799948,0.3498231145646403,0.2646693888518001,0.1833892461127743,0.12229276365022149,0.11368421046437122,0.1451007771289674,0.1446375350049473
3D pred;-0.10043525559384027,-0.2591657287194719,5.1592385360273525;-0.09656541565503926,-0.2507560648567718,5.163020320336968;-0.09261460862356091,-0.24234091519175782,5.166704934280848;-0.0888358301046718,-0.2340007667676461,5.1707252274503785;-0.0853509079893098,-0.22547180643365497,5.17461266278374;-0.08216623105102698,-0.21676750468431843,5.178366722433674;-0.07912478929822976,-0.20779452642146795,5.181565986905198;-0.07628402671755266,-0.19880207336547748,5.184892525045072;-0.07353730912199673,-0.1896795598871238,5.1879314870862165;-0.07086386965918554,-0.18039743995172605,5.190518951277964;-0.0684030056716368,-0.17104276619437586,5.193055529155406;-0.06607612003302296,-0.1615413621284449,5.195131323943126;-0.06409107818964871,-0.1519802233547412,5.19728637248783;-0.0622165969442435,-0.1423682927343356,5.19931050435338;-0.0603776147739449,-0.13272030610709015,5.20119053058134;-0.058591912772218244,-0.12305601232712834,5.203037878435866;-0.05679732036881389,-0.11338033901590161,5.204815737845397;-0.055040033565600166,-0.10366867779872024,5.206426818071192;-0.05322662673866073,-0.09394167100090303,5.207874883827719;-0.05157030879025587,-0.08417432374429477,5.2092370653217275;-0.04996595907311538,-0.07439278360361588,5.210559008762802;-0.04861068174927463,-0.06456972017154018,5.211851544327071;-0.04750641291626538,-0.054690439294415756,5.2129380063353015;-0.046318425543943796,-0.044831617086215685,5.214117968483129;-0.045389409685846684,-0.03491757307359311,5.215039196387171;-0.04413579529369088,-0.025038943395643692,5.2159563259536545;-0.043058450578442244,-0.0151281904684809,5.216741376768099;-0.04187935204535271,-0.0052337560666173046,5.217583929150141;-0.04095164608116216,0.004697118897849279,5.218303014739022;-0.04003919423084914,0.014634599456663172,5.218946374486019;-0.03917099017900918,0.024580552680600935,5.219515791900234;-0.038418006000064606,0.03453930764541905,5.220021968131372;-0.03774174659169775,0.04450724407732904,5.220449655519539;-0.03714315935414883,0.05448259620679163,5.220815774642599;-0.03663566100215414,0.06446520349721042,5.2211157698225605;-0.03620623671422806,0.07445297631576211,5.221360696150135;-0.03583994936747287,0.08444448145681786,5.2215495309876605;-0.03542738764987982,0.09443511878454504,5.221679756234832;-0.034983916578316517,0.10442449503569755,5.2218050380036445;-0.034438680362986064,0.11440835753053241,5.221963805612815;-0.03383423406170674,0.12438820311121786,5.222157007203241;-0.03311849188585509,0.13436074820925697,5.222346895078797;-0.03233816138368606,0.1443290586386851,5.2225013990914935;-0.031549055893337966,0.15429733044636645,5.222605656912721;-0.030770346274725087,0.16426634378294638,5.222716942244061;-0.030034234985008557,0.17423829451553446,5.222852362907137;-0.02944232481559531,0.1842198830158624,5.2229847765071415;-0.02901642184482452,0.19420983287772753,5.223124449041699;-0.028760333616639166,0.20420564459653856,5.223259233690175;-0.028671016279567384,0.21420502384138476,5.223325845483705;-0.028736974618792946,0.22420466422352317,5.223379153319842;-0.028749527917974402,0.234204591745225,5.223415097379013;-0.02877357577550823,0.2442044523175292,5.2234621105157295;-0.028842449168104068,0.25420420115857756,5.223478830914791;-0.02895238632120169,0.264203584455705,5.223494563031525;-0.02907089678243202,0.2742028807314458,5.22349997233243;-0.02913664949643724,0.28420254825509494,5.223451743740529;-0.0291773724413753,0.29420204012301904,5.2233595264695;-0.029258728777510075,0.3042009839701301,5.223239097698476;-0.029401237460479762,0.31419970691098725,5.223166773240263;-0.02956230539103236,0.3241982768778155,5.223115239366084;-0.029736601481786647,0.3341966418507651,5.223067086064609;-0.02995203379129993,0.34419431518949267,5.223056281800927;-0.030154104596070656,0.35419227186750657,5.223050836213985;-0.030464596489287805,0.3641873594497831,5.223093486030726;-0.030720844327073782,0.37418405826567913,5.223074782290664;-0.030914944443536,0.38418212352907477,5.223042905439014;-0.031118556223093122,0.3941800161181265,5.223069097441803;-0.03141040739449802,0.4041751791524819,5.223176516296777;-0.03178025810379715,0.4141664190128787,5.223372313398006;-0.03213672359728656,0.4241592918725904,5.223496508251318;-0.03253849811600708,0.43415025868064744,5.223634926011771;-0.03289040761165176,0.4441434958988437,5.223741554374469;-0.03334107948425628,0.4541319039859537,5.223910666019837;-0.03391294895920364,0.46411506027190097,5.2240084201705175;-0.034391772579432295,0.47410106630617843,5.224232945055741;-0.0350632197578733,0.48407609900842846,5.2244517629608715;-0.03572612753576105,0.4940528570876914,5.224609406564856;-0.036348968932660215,0.5040291329913513,5.224902643138909;-0.037017248352965444,0.5140046872441878,5.225106897796415;-0.03773979665210827,0.5239758458085741,5.225339106407947;-0.038528817162171186,0.5339435583547293,5.225487946026065;-0.03935486676346667,0.5439087049686195,5.225604114093408;-0.040186940381138105,0.5538707612024698,5.22585923972595;-0.04106822858303406,0.5638267339648113,5.226178516190339;-0.042058390599549876,0.5737706002934333,5.226551479485515;-0.043076128682983925,0.5837161090433944,5.2267774549221775;-0.04425006379021628,0.5936422137353654,5.22708457380476;-0.045354839520347016,0.6035736386566013,5.227467025919368;-0.04642256767773118,0.6135072413276967,5.227895388563322;-0.047507200615537884,0.6234405971522214,5.228285277590619;-0.048663237429847815,0.6333706817751971,5.228524020683721;-0.04968774717788153,0.6433162239240184,5.22871525651248;-0.05071979844141313,0.6532626165209172,5.228650878738365;-0.05145606724759714,0.6632354259641463,5.2286195729229;-0.05244015886428356,0.673183948832781,5.228377795293207;-0.053205158210210345,0.6831512169004944,5.228116369840983;-0.054444504037426865,0.6930524124137677,5.227460359682146;-0.05573548258181518,0.702947782395711,5.22681613354298;-0.057446591700106416,0.7127631987878082,5.225961904864552;-0.05893460968525561,0.7226292681852611,5.225293715429947;-0.06141002659379957,0.7322795012464048,5.224430400311057;-0.06369163345574012,0.7419995837834802,5.223869806340355;-0.06676739400261172,0.7515065358120008,5.2234728678240625;-0.07007698950810014,0.7609283962405681,5.222948345513147;-0.07349950845327734,0.7702940258533273,5.222192471167431;-0.07705158317825875,0.7795915807351125,5.221223844114154;-0.08075205977482795,0.7888035684874987,5.220021448751501;-0.08461717393107522,0.7979219529891556,5.218637267896583;-0.08877131777830051,0.8068892936577811,5.217110870101323;-0.09298892991267761,0.8158086282117166,5.215480772251829;-0.09728374166873963,0.8246784883488126,5.213783664969319;-0.10164613715115667,0.8335128314573483,5.212073727106222;-0.10611868388717959,0.8422957391073613,5.2103835025929;-0.1106984494635581,0.8510262068797757,5.208708784783759;-0.11534285135451088,0.8597268028621855,5.207056767645171;-0.12005377427598021,0.8683961710425354,5.20542911271199;-0.12485486041093936,0.8770211337529881,5.203829240789615;-0.12971947985410368,0.8856151423337841,5.202254917383706;-0.13462485921544604,0.8941908509097438,5.200707508019145;-0.1395434743842424,0.9027608009324972,5.19917024375143;-0.1444796893991069,0.9113213688471453,5.197637123304197;-0.14939227266486574,0.9198936251986835,5.19609344370645;-0.1542953893098739,0.9284679933970696,5.19453150351427;-0.15922677602707716,0.9370242077528496,5.192959046537645;-0.16416199332560594,0.9455805557843209,5.191399386773261;-0.1691352314156489,0.9541144365018233,5.189837406363913;-0.17415262541813636,0.9626223959781608,5.188275233846935;-0.1791916444731974,0.9711160441217902,5.186704810918245;-0.1842568545349493,0.9795929180221034,5.185128024341528;-0.18936135736993245,0.9880440951214604,5.183540051910107;-0.19427137908073472,0.9966069826289196,5.181937352832286;-0.1992400205167429,1.0051246778030252,5.1802755853391025;-0.2040303065399354,1.0137333705955516,5.17855990232062;-0.20895048674021055,1.0222743049849703,5.176873406974506;-0.21376384956695407,1.0308780587154152,5.175198008501312;-0.21853994937281798,1.039527169792289,5.17365471714051;-0.22323473611303957,1.0482441970117409,5.172250290595911;-0.22789960439538032,1.0569658457351583,5.1707765716764005;-0.23244432697294692,1.0657356944088512,5.169216042620765;-0.23697103702096373,1.0744683571141562,5.167413406158092;-0.24163613415070992,1.0830733578063303,5.165366254024586;-0.24620114599970835,1.091693003256389,5.163161173723601;-0.2508991928694728,1.1001692066240554,5.160694935276196;-0.25558379736017967,1.1086415227298472,5.158190071892858;-0.2602945580405874,1.117069191921579,5.155585628419358;-0.26491427544323604,1.1255037142905826,5.152843905689678;-0.2696235034490378,1.133837567411866,5.149950799445128;-0.27432912137094645,1.1421523817873367,5.146997661812969;-0.2789304559966754,1.1504093368405122,5.143734164775754;-0.2834410494707699,1.1586779875297037,5.140375003825221;-0.287948679104912,1.1669246782597138,5.136958372869883;-0.29223128193252196,1.1750945476183663,5.133096696073011;-0.29665845622164666,1.1833522682151534,5.129602389509597;-0.3010676576930549,1.1913320258149789,5.125493568385168;-0.30538873523622123,1.1988951359809605,5.120581577599023;-0.3094120939853787,1.2060736752757233,5.114899926609291;-0.31358541968177656,1.2127969772986504,5.108785962057522;-0.3179062394717426,1.2191738051884846,5.102408926507514;-0.322121472711898,1.2253853174810243,5.095802193292776;-0.3263206783188834,1.2315694437461577,5.089159659543736;-0.33055409962518845,1.2377767130378794,5.082560572335389;-0.334809259617819,1.2437576086784279,5.075769217479841;-0.3390891314971572,1.2497328326456716,5.0689884066700825;-0.34343844261658285,1.2560174268880022,5.062539579800356;-0.3476450219794848,1.2622298119943127,5.0559281532255165;-0.351859953441907,1.26776335625118,5.048743848059088;-0.35599730231481846,1.273204670495723,5.0414449136439865;-0.36015088844617055,1.2784707983678334,5.034027662166247;-0.36432408890650114,1.2835400152026262,5.026485285975699;-0.3684888168318599,1.2884009786716355,5.018802443047415;-0.3726303256513093,1.2930595997893262,5.010982906361637;-0.37668004345877243,1.2975354078653285,5.003010019322006;-0.3806219412405002,1.3018483308464834,4.994894593440573;-0.3844394676502813,1.3060271112446404,4.986650547923073;-0.3881098165150215,1.310087943866599,4.9782816664191;-0.3916002007193433,1.3140166201290544,4.969773862887575;-0.3949270539603191,1.3178155985338624,4.96114253560883;-0.39802010617399164,1.321524711835065,4.95238608047434;-0.40115603454977566,1.3250138971284346,4.943554798618885;-0.4042136644211986,1.3285472524201511,4.93471362788465;-0.40720837098635976,1.3321232837940573,4.92586807916219;-0.4101547314483571,1.3357560676252023,4.91702942306162;-0.41303373095445167,1.339464015033396,4.908199786157309;-0.41574953617138555,1.343655608177568,4.899536360221952;-0.41850223029025135,1.3479377032644475,4.890929018195816;-0.4212227621365913,1.352557825276556,4.882487858378215;-0.42392265276938895,1.3577643772197818,4.874388327068724;-0.4266582059988701,1.3640993635088172,4.86715059971503;-0.42949587642166215,1.3700367206409323,4.859620963810331;-0.4322724173672547,1.3758206293765098,4.851950421449065;-0.4342732431152076,1.3793334931143537,4.842804029554681;-0.4362401682632746,1.381727671079788,4.833296184513257;-0.43800673320004146,1.3857219654093056,4.824300359863267;-0.4407963652524716,1.3923076943756216,4.817311359434431;-0.4440157334300656,1.3986886763528341,4.810317166304156;-0.4478488784700484,1.404254440088206,4.8029463269256;-0.452501500262876,1.4103578600835665,4.796535291532378;-0.4556005044944146,1.4178561329410018,4.790689602785245;-0.45841981858135744,1.4251082541435194,4.784408026060953;-0.46102786615958785,1.4312861109723551,4.776989658799076;-0.4638812297497607,1.436695761923358,4.769078022254682;-0.46685949533135285,1.4411057209119613,4.760611488380402;-0.470023929551679,1.445138459879743,4.752025256815684;-0.473187212796493,1.4489628512481996,4.743343801305578;-0.47639525590164666,1.4525631155963008,4.734583290129895;-0.47956314702041547,1.4558072055530336,4.725670358725904;-0.4826386711854204,1.4587150486562281,4.716610248373503;-0.4858881958927326,1.4615301471044686,4.707581637743773
3D gt;-0.4956575904202151,1.469900237244445,4.684182337977669;-0.4954981878206327,1.4697666882511575,4.684606882976951;-0.4953468545277913,1.4696356215621484,4.685018035663671;-0.49521235539362984,1.46951860727011,4.685384135089078;-0.4950865404238728,1.469407218869409,4.685728422095913;-0.4949767129410913,1.4693100697240786,4.6860291668450165;-0.49485594208364364,1.4692036703345062,4.686359367269975;-0.4947404300246738,1.4691005664531103,4.686677794540266;-0.49463567503947037,1.4690065390516667,4.686967352313912;-0.4945343589391598,1.4689138363194807,4.687250043636955;-0.49443794607806524,1.468825685426786,4.687518712059243;-0.49416761976093443,1.4685868750733213,4.688254224805089;-0.4939349724100782,1.4683749451575339,4.68890304398227;-0.49369847872969397,1.4681643694592759,4.68955134038182;-0.4934656890150789,1.4679586004034264,4.690182209420514;-0.4932230701074972,1.4677432889814497,4.690844142700171;-0.49298961542179065,1.4675381516295594,4.691479675079321;-0.4927389977256974,1.467321957080395,4.692157327884204;-0.4924758876206039,1.4670974031919009,4.692863260950362;-0.4922203708995473,1.4668765181504289,4.693555200353845;-0.49198535978020014,1.4666710507529124,4.694197961175596;-0.4917243968109032,1.4664448470326212,4.694908405768407;-0.4914492435826885,1.4662110721786301,4.695656296318228;-0.4911637506484986,1.4659694628282027,4.696433277263269;-0.49087192363243604,1.465725340731732,4.69722631923564;-0.4905761723084884,1.4654781490920425,4.698029957328524;-0.4902896194767643,1.4652407547096153,4.6988069717853085;-0.48999329996109015,1.4649990025805188,4.699605305919399;-0.48967993933194637,1.4647438342354513,4.700451792181312;-0.48935580938512635,1.4644827156810014,4.701325133184333;-0.4890010452951704,1.4641993312587982,4.702270567274713;-0.48862046530958886,1.4638929381432468,4.703272291047233;-0.48821180206150194,1.4635673592059641,4.704355729796669;-0.48780565717622826,1.4632472517087858,4.705434078650041;-0.4873700768978565,1.4628986723515893,4.706597906831021;-0.48690829444241224,1.4625254969658787,4.707827969340534;-0.486396126635663,1.4621128211826473,4.709163415168787;-0.48588015074544144,1.461690843532612,4.710511757946633;-0.4853277795159972,1.4612349597881367,4.711962701110098;-0.4847441751987904,1.4607567114891946,4.713489478711958;-0.48416657764261417,1.460282449920456,4.715000045296433;-0.48361871228280007,1.459831298208856,4.716433561873126;-0.4830925868827027,1.4593930596190614,4.717810117210661;-0.4825776058729592,1.4589601939312824,4.719160814827139;-0.4820741643162516,1.4585329622788863,4.720484684776951;-0.481570824140078,1.4580996577027558,4.721817253385271;-0.48107480074523323,1.4576646478578643,4.723141089888362;-0.4805901634971816,1.4572291742052352,4.72444994675339;-0.4801155493600027,1.4567988249295718,4.725733228736109;-0.47964844365553416,1.456374098121346,4.72699338808617;-0.4791921136595986,1.4559536610888197,4.728237099746605;-0.47873952412914916,1.4555300184472817,4.72950399998256;-0.4782847387450082,1.4550966665094551,4.730770248258269;-0.4778349370275225,1.4546668226564088,4.7320171454974576;-0.477406435099515,1.4542562513475297,4.733205406201351;-0.47702228683620307,1.4538833813357666,4.734280873781674;-0.476696677424691,1.4535551336214143,4.735231824868684;-0.4763941823971737,1.453249488483776,4.736120750099033;-0.4761145321734541,1.4529687130172533,4.736935282214896;-0.47586771338326594,1.4527076474226917,4.737677417894463;-0.47560404625186675,1.4524327688836434,4.738464003067511;-0.4753279938635888,1.452148857562573,4.739281443434876;-0.47504350893218794,1.4518576792927533,4.740122966385506;-0.47475975490545297,1.4515698881273147,4.740957520227927;-0.47446684966768526,1.451275230407715,4.741814626000144;-0.4741675684978435,1.4509799585218552,4.7426799663692325;-0.4738634740965706,1.4506836952110391,4.743553874879688;-0.4735467115439378,1.4503816723513914,4.7444487306638194;-0.47320868175679986,1.450071660425756,4.745376770815292;-0.47281278160020895,1.4497074720209295,4.746456568039856;-0.47240236662579826,1.4493313483201065,4.747550748075758;-0.47200282766911894,1.4489690459115165,4.748593320617428;-0.4715527076163849,1.4485732301489098,4.749800579919443;-0.4710724186030301,1.4481509260697796,4.751091569392711;-0.4705507549991855,1.4476885456481536,4.75249907752136;-0.470006370575397,1.4472014266422817,4.753957964014697;-0.46939906106057105,1.4466421878864237,4.755560177957856;-0.4687150396681452,1.4459813083797304,4.757394780710146;-0.4680243472124076,1.4452963912517993,4.7592516939856795;-0.46726821694436016,1.4445179870159592,4.761264946739395;-0.4664683578478825,1.4436677876757336,4.763389115163259;-0.46566589062554486,1.4428052954240278,4.765516818545082;-0.4648451612707857,1.4419080872969192,4.767693541947898;-0.4639825871021717,1.4409445805735401,4.7699796052784125;-0.4630846298267315,1.4399285505468196,4.772327862993463;-0.4621648595859478,1.4388630020587478,4.774738756155039;-0.4612486216309783,1.4377991224016464,4.777136785940691;-0.46029098064868484,1.4366600786679753,4.77962345385861;-0.4593134599103556,1.4354469463298847,4.782170953518385;-0.45834652517368274,1.4341761088185498,4.784707670375899;-0.4573561499397476,1.4327767127643931,4.787373939743291;-0.456371812492222,1.4313435857946222,4.790038402526411;-0.45543097016718476,1.4298724235435583,4.792537548715418;-0.45443623068425565,1.4282444080996823,4.795106575303263;-0.4534690328635179,1.4265610779105844,4.797577363713995;-0.4523981877673756,1.4246158970919525,4.800214980577493;-0.4513062785507797,1.4224610593473757,4.802886670233367;-0.4502115823943894,1.42023450640889,4.805438600852891;-0.4490663791136308,1.4176585358210976,4.808081323555537;-0.4478732850830277,1.414758056417688,4.810717414527743;-0.446724609015824,1.41183034649143,4.813238454315568;-0.44549583407810767,1.4086306190490723,4.815873364787597;-0.4441992238403915,1.405150122704444,4.818689285210201;-0.44284190305486903,1.4015108117437982,4.821669259362407;-0.44150570331301014,1.3978926953154724,4.824620833595079;-0.4401433289825142,1.3942305753385864,4.827692200889836;-0.43871434409897053,1.3904795995439803,4.830987510829778;-0.4372406280319412,1.3866761093635065,4.834572230351437;-0.43580233071067126,1.3829434236055846,4.8381053434176895;-0.4343918182323506,1.3792998500427642,4.841597521145624;-0.43299937102082486,1.3756962188869326,4.845460239390275;-0.4316233701829787,1.3721253542962013,4.849326290667831;-0.4302383732733788,1.368509196789234,4.853379082230779;-0.42883606923090944,1.3649421916317632,4.857700716969254;-0.4274167069645671,1.3613907299289456,4.862176371185809;-0.426065813770542,1.3579964502507988,4.866735099924073;-0.4246835858852832,1.3547276881329422,4.871749408086398;-0.4232142000941487,1.351422721961876,4.877376918302728;-0.4217920968377745,1.3484741132414184,4.882972795325441;-0.4203311808387955,1.3457344780215967,4.888863478830881;-0.418725609717431,1.343009844222626,4.89510386593698;-0.417189871887108,1.340554564711335,4.901250123913412;-0.41550509087451093,1.3382547581660282,4.907531173014796;-0.41380474542642576,1.3360973358154293,4.913751763863223;-0.41201035623426563,1.333916205517657,4.920101239980041;-0.4100402069711066,1.3315659193559124,4.9266921210370285;-0.4081117839751306,1.3292914157718805,4.933080158056184;-0.4061496784098737,1.3271089641521503,4.939220652527817;-0.4038656629215588,1.3247342293479223,4.945785398573361;-0.4014525974818638,1.322294217989042,4.95247006899999;-0.39889333106945085,1.319898441686259,4.958859088372778;-0.3960443853774628,1.317290808467122,4.9656997951097885;-0.39306937065372216,1.3145901326513911,4.972722094984701;-0.3901004280238956,1.311841151571893,4.979633413399872;-0.3870874216649439,1.3089432568859745,4.986711678442918;-0.383901645908108,1.305903698673496,4.99417564735155;-0.3807651926944782,1.302942510765868,5.001252643683416;-0.3777408563254715,1.300121381846341,5.007838948046135;-0.3746331072906395,1.297238603430909,5.014666071814279;-0.37162230069915964,1.2944479793325647,5.021261858661356;-0.36871560117795865,1.2916422942892296,5.027646627784452;-0.36574002948364653,1.2886905386169234,5.034207983304057;-0.3628507171358381,1.2855749137927959,5.040739520366219;-0.3597676058310967,1.282116854754361,5.047487289966606;-0.3567205500231161,1.278526114922065,5.054161530482209;-0.3537576604632589,1.2749583376351885,5.060557337274315;-0.35054584997350524,1.2709375859421568,5.0672237736815955;-0.34710418240435714,1.266388600770529,5.074038681590422;-0.3438864903016524,1.261849614230069,5.080474407731325;-0.340384393425731,1.2566255927890926,5.08698889601966;-0.33679841911637937,1.2509543242640306,5.093409647655177;-0.3329648226762747,1.2444455399575172,5.0997024849606785;-0.3291360280854362,1.237832588889382,5.105593945353062;-0.32491267183229516,1.2305355147572306,5.11137019706082;-0.32064546957263695,1.2232252138930482,5.116810486784228;-0.31621877944624266,1.2153471566856682,5.121644174095872;-0.31147114630798234,1.206778223458823,5.126313077415739;-0.30631565230542956,1.1973888544850535,5.130896386553714;-0.30102191238589093,1.1875993240034428,5.1351351565215495;-0.295398523748695,1.177126279347903,5.139274956388907;-0.2893898813198139,1.1659176234332,5.143279438111689;-0.2833272713252476,1.1545277853259797,5.147055607600645;-0.27703840401884794,1.1428102826205169,5.1504520757910495;-0.27086769879328737,1.131194612973696,5.153405280484781;-0.2643636186835054,1.1191062308224766,5.156333274547156;-0.2579283840873025,1.107178951957009,5.159085164974262;-0.25142318542282305,1.0951075901056264,5.161552865447936;-0.2451252088670607,1.0833756201483986,5.163747925639152;-0.23871707313401358,1.0715226671293183,5.165860959201663;-0.232443443084692,1.0600516008401846,5.167741201564862;-0.22634280397055986,1.0489920927889935,5.169454689053746;-0.22059587846793133,1.0388017416248074,5.17084466928321;-0.21485784374583847,1.0287541527066912,5.172204121171654;-0.20922105449825135,1.0190919741469546,5.173491627761296;-0.20345965403860267,1.0093899329916223,5.174847492933273;-0.1976989530386863,1.0000796019194962,5.176264976188734;-0.19208160239999944,0.9912293316853509,5.177691573409292;-0.186300433199127,0.9824636608099008,5.179285175280138;-0.18036940311456656,0.9736695226694081,5.181004845043282;-0.1746216029873142,0.9654115057610847,5.182666898163883;-0.16923402901593743,0.9578677211365143,5.18431373254355;-0.163670647461693,0.9502065449504109,5.186113726913156;-0.1582600756620432,0.9428995937991452,5.188043579274959;-0.15282995213471448,0.9356215951597535,5.190058318237207;-0.14778132354284262,0.9289652897227892,5.191992237558614;-0.14274126991513486,0.9222845341818673,5.193963537751855;-0.13781026676877753,0.9158101112068472,5.196000462541333;-0.13290157727606888,0.9093551188382236,5.198037120580674;-0.12797523199428215,0.9028466637599003,5.200149082326269;-0.12318222684055184,0.8965039519520548,5.202231028587787;-0.11827215679744625,0.8898645596442284,5.20433501856358;-0.11338800218662659,0.8831298765950388,5.206401171743096;-0.10860722456349958,0.8764495262418472,5.2084319526437035;-0.10406309555103255,0.8698379961112878,5.2103629018548245;-0.09970664471078228,0.8633339830249935,5.21218749716994;-0.09553069108724595,0.8567001309952179,5.213864602491453;-0.09126272673034048,0.8493283166637667,5.215467288859478;-0.0874985925183668,0.8421289487194707,5.216768092112107;-0.08411823860468805,0.8351779523081595,5.217904296289791;-0.0809432346116413,0.8282602933413024,5.218939893521272;-0.07787262640757996,0.8207927356447492,5.220012727898436;-0.0751296338036463,0.8133886079540501,5.220975275436006;-0.07261951532301966,0.8055673907886852,5.221841541584436;-0.07031839184946828,0.7975457285100764,5.222643889486016;-0.06799964769087828,0.7892536389239422,5.223453982678327;-0.06564185338128696,0.7803896526980709,5.22419910924156;-0.06346394007391742,0.7716036481609592,5.224830032107119;-0.061321438416258076,0.7624238061409491,5.2254096224215125;-0.059343681823123585,0.7531045916792634,5.225794134099763;-0.05747645170193213,0.7434761743545533,5.226074520411428;-0.0557617268221719,0.7336378854590577,5.226291150204547;-0.054143413348631445,0.7234893406025774,5.2264679198327;-0.052499575570032195,0.7129048455845226,5.226632479590256;-0.05091168987209147,0.7021420732597252,5.226727347569033;-0.049328018123066274,0.6912106245028509,5.226791760853358;-0.047926618440971756,0.6805322162392853,5.226845484671655;-0.04679561788346861,0.6701737990193554,5.226799274853297;-0.04574415043693084,0.6599000616692878,5.226670058640567;-0.04466754132857571,0.6491716419628689,5.226439245753474;-0.04356286109074369,0.6381163079212239,5.226156339790913;-0.042425506526386575,0.6273187852339313,5.2257801108700885;-0.04125101323832164,0.616439223227563,5.225355364424842;-0.040083544167992355,0.6059187655263133,5.224926568492666;-0.03891851514848795,0.5945425658287941,5.224571098751836;-0.037813582027887364,0.5833547916845843,5.224207096579787;-0.036810361239817235,0.5720509911883962,5.223864386685483;-0.035853728224317746,0.5606942508065855,5.2235408455830115;-0.03493134029925644,0.5490693072839217,5.223199912699785;-0.034078434041955256,0.537729966467077,5.222958991899118;-0.03323864963031435,0.5256976556096757,5.22281361004594;-0.03246045667939372,0.5138920313228261,5.222698185592502;-0.03174354158283828,0.5022139598425334,5.22261840959648;-0.031085921841395366,0.4908026755320562,5.222537658462276;-0.030501755872717147,0.4795510999753878,5.222443242840951;-0.02994635953686454,0.46822752450967753,5.222332764232312;-0.02937160104280942,0.4566898822165154,5.22220142886236;-0.028772200809283683,0.44504319566256045,5.222134962376062;-0.028222395744803657,0.4337933901873502,5.2221322584059315;-0.02771100502316053,0.4225980973955873,5.222219657195078;-0.027237015209801783,0.4115953122950219,5.222363164322717;-0.026790759142730138,0.4006763894062537,5.2225397424202455;-0.02642460375830724,0.3897187084996855,5.2227451882672;-0.02609115043630847,0.3785919671182508,5.222953632918271;-0.025756934481007705,0.3684523820691294,5.223090409842405;-0.025452652193896176,0.35812235107359947,5.2232161173046405;-0.025199644460693577,0.3479818507076857,5.22336320673026;-0.02493878000045751,0.33762754006819284,5.2235299394966725;-0.024857863162245062,0.32708059594538297,5.223658949969652;-0.024831761789786345,0.31624855557664644,5.223795948028565;-0.02489169359981239,0.30612867393431725,5.223886802735267;-0.02500137553896222,0.2959902667163254,5.223950666984956;-0.025156956209764846,0.2858470855099814,5.223958810694806;-0.02535651047934185,0.2758617822009248,5.223956052513866;-0.025588486061854786,0.26600512593442743,5.223986433264497;-0.025892537848515938,0.2561402921490855,5.224027723572471;-0.026277717098787234,0.24616743229581167,5.224037883325058;-0.026754987964382415,0.23670347920331083,5.224096009093445;-0.02726068023040697,0.2269090548676329,5.224173543694732;-0.027823607675827942,0.21672287228664788,5.224276973312552;-0.02845715963569554,0.20608202644911677,5.224343931925762;-0.0291443187435726,0.19484145960405275,5.224395028454917;-0.029831895529062714,0.18355293158432104,5.224439318149121;-0.03050646057724952,0.1722746949675795,5.22449315297139;-0.031239116139613186,0.1603301655425654,5.224563320512895;-0.031915412800265594,0.1484301298953496,5.224659389536102;-0.03258141016379579,0.13605811588930622,5.224899211799944;-0.03330557431145147,0.12376235669038513,5.225160864808343;-0.033914687619193806,0.11149154854943229,5.225515488726752;-0.03447995564496363,0.0992446373453388,5.2258882628632835;-0.03503292533058625,0.08636928732519025,5.226200970002584;-0.035550480615783045,0.07353042587444379,5.2264701275206225;-0.036041798514979226,0.06019103453763118,5.2267012160350745;-0.03657456239554789,0.0462142436217952,5.226857419580608;-0.03712019987384994,0.0313192310604182,5.227002216701384;-0.03764767032435962,0.016433005963827088,5.227154113980083;-0.038159012939635806,0.0011914857943336522,5.227345833604986;-0.03866918343228179,-0.0138762448461025,5.227498462144431;-0.03914366926465715,-0.028619041985505588,5.22762857094678;-0.039587941714308475,-0.04264622901554231,5.227740871259145;-0.03996909542633341,-0.05608563624651404,5.227882880734159;-0.04028465699878606,-0.06877025817818458,5.228023398328138;-0.040555461316526716,-0.08111087826397514,5.228142858019124;-0.04079511436394282,-0.09321868176506713,5.228223440504695;-0.040983600367199294,-0.10458589662127679,5.228252556330199;-0.041178044172850516,-0.11624663215759509,5.228237775536327;-0.04134351806516771,-0.12761889142397934,5.228083044795247;-0.04148449177943267,-0.13935157039993765,5.227909007307772;-0.04162833027948033,-0.15011789486895905,5.227690318627791;-0.041766042336241,-0.16045413211026746,5.227430166188772;-0.041880009024174186,-0.1696915553908843,5.227222133432115;-0.04198620773368068,-0.17866869869015428,5.227066616652847;-0.04207796825139554,-0.18670694194676038,5.226975630487714;-0.04211806361396591,-0.193942745762986,5.226970974275043;-0.04214822672094617,-0.20039008893595106,5.226970965308028;-0.042168834177704596,-0.20760991588196193,5.2269688140107435;-0.04217906929533202,-0.2138415025054634,5.226968501180797;-0.04219024128418464,-0.219937875230591,5.226972177573613;-0.042204939349905234,-0.22598709613936285,5.226973497706574;-0.042208600343821887,-0.2318535017688553,5.226963511587736;-0.042205290914355945,-0.2376421031115891,5.2269544236164585;-0.042199379531634815,-0.24099402115105437,5.226948467487354;-0.042192096208769195,-0.24445980597368047,5.226937375994127;-0.04219086537477715,-0.2479862141153847,5.2269279424464825;-0.04218744074079124,-0.25158822364621347,5.226940465283084;-0.042201478575215196,-0.254908207798417,5.226972797596092;-0.04221506912212868,-0.2575665145017663,5.2269847641672404;-0.042210663243845384,-0.2592721343064285,5.226976597382948;-0.042207815693570426,-0.2611173142808857,5.226969997965412;-0.042206805019761484,-0.2631828564595445,5.22696437782774
