# Supplementary material for: AI co-pilot bronchoscope robot
Source: Nat Commun. 2024 Jan 4;15:241. doi: 10.1038/s41467-023-44385-7 (PMC10764930; doi:10.1038/s41467-023-44385-7)
Supplement: Supplementary file 9 — Source Data [file 41467_2023_44385_MOESM9_ESM.zip › Supplementary Fig. 6/Real/1-siliconmodel3 Centerline model_2.txt]

Path length,0.40977760775576094,1.5161025234516563,2.3088905274307585,3.335623442261922,4.380124784708123,4.926890625415298,5.968460631144593,7.418806309494036,7.999414365627009,9.360776552365566,10.154973505403287,11.023769115790245,11.906139659940198,12.776406046416119,13.651303143377877,15.471357287274673,16.424197609875304,17.43974278768949,18.48591825635241,19.585361783770203,19.585361783770203,20.713565547730823,21.87051196381857,23.049612370833415,24.282790678129235,25.57501787927134,25.57501787927134,26.868163394166462,28.19542267180763,29.483707455424458,29.483707455424458,30.721306045852252,31.907206815807115,33.07652172296505,34.25629191211654,35.37408065564769,36.45050070134988,37.50281562651273,38.47868452156115,39.467338663103085,40.43112682233495,41.38194235156001,42.364625381140556,43.33536104828218,44.3267280170465,45.30082637315896,46.222550130185944,47.11141700692224,47.95911767271811,48.75857380293833,50.37806627854028,51.21225584108813,52.02345819452895,52.81427426903165,53.62923231592126,55.38444141773806,56.26608460706528,57.14010982924368,57.98305183490524,58.82210577812993,60.403596257130296,61.21973324259277,62.031012825479024,62.89403441324134,63.75277996041836,64.62844606461894,66.38155791704773,67.33279473551671,68.26771247213856,69.19610412270531,70.15520007912008,71.11519717983707,72.04171877023094,72.97895124581551,73.92360006276799,74.92187266242651,75.90899324108148,76.90527901322022,77.89014436959219,78.86251241158479,79.80564434510572,80.75308434330182,81.70651758238812,82.6700620521758,83.61700483241796,84.57172726236054,86.42514357422634,87.32771038269559,88.2501794053294,89.15220274672741,90.04110836030016,90.96600741768619,91.8528696165786,92.7672061199579,93.63401174616291,95.35587482422942,96.23202911526064,97.11986502863746,98.04032342218284,98.9762826554749,99.85286405704306,100.7095847733124,102.36463870134031,103.16570215662837,103.97666043069383,104.75675716246577,106.27364154286711,107.03009569198596,108.45480322033502,109.11570273159505,110.41031998568269,111.73234056241822,112.35007314257261,113.48737200424024,114.77504480411827,115.4481502895747,116.86015187892953,117.56255250311834,119.01705906526297,119.81044056109036,121.48545555125622,122.38209378911633,123.35726542029528,124.33550949229031,125.33376304488542,127.38322072312344,128.4122969875883,129.44851345430797,130.47106908542037,131.47679830188764,132.44237228174757,133.41822929834188,135.36935423179855,136.35053128568987,137.30580134807371,138.2587710369794,140.00749789422883,140.87018886630946,142.49582173108274,143.2788780137813,144.05613881379432,145.52978407549344,146.28139851035317,147.0258753277051,148.4486203930581,149.16981562944076,150.61420075685945,151.30437602563896,152.76135579423686,153.53554534060328,155.08891804915146,155.8320503728045,156.5628008102647,158.09678735511298,158.84544915767188,159.61434779043623,161.07608071187073,161.83004316994223,162.58771958465778,164.0878471837864,164.79797901725132,166.23872487339568,166.90494245028486,168.14869973052677,168.75272478955193,169.90539079169884,170.9129178318286,171.78747720481994,173.0887752027217,173.89873349813755,174.77245481276458,176.23139106071994,176.79713014767464,177.89728748497257,179.0456303570191,180.2328987539432,180.84774097811265,182.0730849207051,183.27762600927838,183.8929207097924,185.15661922548986,186.3542556440834,186.9723188864324,188.09632458817563,189.12710412418195,190.09836378096955,191.02793909325305,192.36560085434812,193.2115201471149,194.42271242637585,195.18881603794208,196.26190997812677,197.35484454228921,198.4172153375081,199.40806174007218,200.28213652123807,201.325586599871,202.29870676993875,203.25650837007544,204.27183362323777
Error,5.15570526889471,4.911146485053023,4.580260876794022,4.27604850307705,3.989369456346322,3.736493665262474,3.516724328073052,3.297837224639984,3.0653224118946008,2.891814924060358,2.7185780207455275,2.583501709785382,2.4881920187790536,2.4143594459632696,2.3461242154959456,2.273960597936861,2.1696375107356523,2.063996808343952,1.9517860662989086,1.852120878669308,1.7012684204003565,1.552573161812644,1.4014063262418175,1.272878312576305,1.198437446861821,1.2187049717269345,1.0696794652970025,0.9108995368223134,0.8627940232176532,0.9318514647062773,0.8983295470082392,0.74475127397739,0.6501956864647926,0.6012930386630174,0.6065223593138145,0.6253520479088939,0.6391391101025238,0.6490032174196201,0.6026789143485005,0.5680133841820142,0.5200936882915327,0.46626558483355746,0.44408361899627,0.41462449580192146,0.40413847319888474,0.37730626574973386,0.3059450697403157,0.22317902936980677,0.18530271458017658,0.3063470334103579,0.475286709127333,0.38309913234136417,0.3539183717942882,0.433682835560044,0.5705055097074189,0.6277513496665147,0.5795088590368728,0.5473583177988989,0.5425858152605795,0.5808726198912052,0.678851626915456,0.5853029110561888,0.5370044741172643,0.5390355695538837,0.578860830766094,0.6266173801504391,0.5865441987138206,0.5425435771803685,0.5043149046636058,0.4652995583424351,0.45185597728333904,0.43809341374821625,0.4366048998449894,0.4602984926717557,0.4883019316748574,0.5130073988433281,0.543321226353275,0.5655599261959823,0.5854809983638156,0.604403699225917,0.6295719326390675,0.6568962770169737,0.6885210036441227,0.7208421058287057,0.7643034508757586,0.8042231537545045,0.74303141177389,0.6549175654638646,0.5926633312914718,0.5379537054640491,0.5106045054962755,0.5044248008366299,0.5159924886516084,0.5263304297980691,0.5990703650895758,0.5048344113807237,0.4519728800221174,0.4289584932752442,0.4720922801383632,0.513876314109888,0.6452980535369393,0.7706825465602102,0.874344140663341,0.9675541550262324,1.115866031489642,1.2993737982003906,1.39886444273588,1.5324674696897043,1.6570336040158555,1.7769583776118967,1.8669391639289201,1.9587403700769217,2.0038919983830947,2.0279251075959586,2.081508060137242,2.24707655226799,2.3009365362144827,2.458263738541012,2.6121836859523238,2.7555800079467883,2.859320441937175,2.901372708984452,2.907679471955569,2.950464326354497,2.9940322582238017,3.006454791465451,3.026899284114895,3.073500046516741,3.0953002376117373,3.104391809850897,3.061100848261209,3.0028463708079647,2.8949455065389493,2.7609528863547785,2.6195623918391058,2.480779663171594,2.3755627623073696,2.1273632649447087,1.8525071052128073,1.5392975285249555,1.3631118457818945,1.0063246930533039,0.7924062076691196,0.8719923988745425,0.9649048678347505,1.1366706274045089,1.2260919617099098,1.3549028882243925,1.4461628077386128,1.5047097184647675,1.5690592860774348,1.5134842398386088,1.508812894127083,1.4628192874197197,1.3954296008427116,1.3749815573626858,1.3032232156025745,1.249179524196634,1.2495102606472863,1.1490846884270158,1.0687564008529342,1.002410344788582,0.8263510460494129,0.7065489656865809,0.6157790597958208,0.5197000838925517,0.5060770596346169,0.5433623632151969,0.5240434093597608,0.5084756899363571,0.5318220529875625,0.5298275074945178,0.5082515931084303,0.47890219912508064,0.4482461046387342,0.4765672245991004,0.4519741742959421,0.41337340017563795,0.481600824639481,0.44430571123903645,0.4615890279676212,0.5748653016123926,0.5519266286875711,0.6117675859241355,0.6692201493446172,0.7233254505227961,0.7786590448006537,0.8188822616632322,0.7884073562750831,0.7962452673667136,0.7736918605233633,0.7527266979808918,0.7273742641578899,0.7076621687963395,0.6761450539714607,0.6185011312490508,0.5537886804547347,0.4840128588084284,0.40818755778432086,0.33120052823873575
3D pred;-0.04894516920255073,-0.26295433041075383,5.175848672629017;-0.04805588369918474,-0.25327612033937885,5.1782026949542805;-0.04748751467211341,-0.24383006838479707,5.181435195398272;-0.047176310339251355,-0.2343100795933553,5.184480349790751;-0.046934435490912536,-0.22474018753388306,5.187371484953242;-0.04666892506939296,-0.21509045597477125,5.189981501246897;-0.04625422633926277,-0.2053280643253289,5.192108408448946;-0.045792284722123974,-0.1955814101454112,5.194296865037377;-0.04523396785796417,-0.1858435107313611,5.196501768046817;-0.04457042753442924,-0.17602764818853706,5.198293012524666;-0.04404206870784284,-0.1661882045487736,5.199997766410213;-0.043726428511038515,-0.15630454001601962,5.201485565680996;-0.04353988726111041,-0.14637886223208707,5.2026881141796535;-0.04321584001764531,-0.13644386311199697,5.203779345533589;-0.042946199213116765,-0.12651441016470485,5.204934013452969;-0.04267580363717426,-0.11658210599034263,5.206063712536999;-0.04229435981545677,-0.10665165467482941,5.207177551520467;-0.04191313575360223,-0.09672435190508824,5.208319185407732;-0.04149408902397887,-0.08680636007683123,5.2095265950039416;-0.04103811420482762,-0.07689598529010595,5.210782205831762;-0.040753049908618395,-0.0669750965269926,5.212004786911674;-0.04032430929745963,-0.0570474792809455,5.213126659143406;-0.03968563742338158,-0.04713589967445875,5.214289710277938;-0.03905912485118481,-0.03721565475071101,5.215383429917396;-0.03840230759164153,-0.027287160914947373,5.216380225403325;-0.03755513541930428,-0.017363434044395245,5.217275738836557;-0.036800978209137566,-0.00743265727927586,5.218176249660322;-0.03617433995088782,0.0025152808475127405,5.218979898538181;-0.035637247550256,0.012481678658124433,5.219598321074816;-0.035039177933591556,0.022453644217104666,5.220048004990622;-0.03460841331936812,0.03243674855102584,5.220437966149172;-0.03429212432058837,0.04242716771951967,5.2207404328531934;-0.034049894850132656,0.05242146674542027,5.220975617598713;-0.033886959111995,0.06241848906085104,5.221157267729504;-0.03367915083638005,0.0724152324806143,5.2213053782288155;-0.03351714441628768,0.08241331586718768,5.221415298722691;-0.03326500490464704,0.0924096877586995,5.221510033474827;-0.03293344250081203,0.10240338964369612,5.221636481116869;-0.0325284609912342,0.11239362648486298,5.221812996935686;-0.03211704671666477,0.12238274253861342,5.222032766722931;-0.03161250674104798,0.132368066604464,5.2222295984097835;-0.03105994343902281,0.14235177271128727,5.222372027935638;-0.030515250606771793,0.15233663413987264,5.222448526108444;-0.029994230387526563,0.16232301617712097,5.222475204512846;-0.029521733682197352,0.1723118445057701,5.222482653286523;-0.029207221990619744,0.1823068832906839,5.222499448640938;-0.029037824648099876,0.19230530764985213,5.222552504030282;-0.02887312847352081,0.20230382059439234,5.222603631986829;-0.028839686598240558,0.21230361396067468,5.2226585343787;-0.0289059459818861,0.22230335646475527,5.222686094243777;-0.028937510478345307,0.23230323156444982,5.222724845670489;-0.028994811687103415,0.24230275252778372,5.222804199783935;-0.029067964395855135,0.2523023226288577,5.222861177629709;-0.029144209598179874,0.2623019218788205,5.222908097873382;-0.029245488986428446,0.2723013502375332,5.2229423759201135;-0.029302502089601907,0.2823011777370686,5.222928251982898;-0.029338263944928198,0.2923009290863453,5.222867473348968;-0.029400054526965713,0.3023003602248462,5.222780531814875;-0.029528035653153477,0.31229937861632434,5.222723505170043;-0.029671618664449274,0.3222982448379883,5.222678137779388;-0.02983032256197471,0.3322969448907607,5.22264967152571;-0.030039498806520303,0.342294755830868,5.222654330344125;-0.0302460931493876,0.352292595083929,5.222677331375556;-0.03052031292487967,0.362288659252999,5.222736531397206;-0.030805348203610475,0.37228455035208474,5.222766797303725;-0.030998279632506648,0.38228265987253246,5.222742641954899;-0.031175383694405923,0.39228104595684443,5.222772805845493;-0.03144778273137912,0.40227676179739646,5.222879874046158;-0.03181880238715782,0.41226769639270283,5.223088609111099;-0.03215088370935552,0.4222613023225224,5.223221132750209;-0.03255844909444047,0.4322517675691938,5.223377640296133;-0.03291024602013179,0.44224513148991595,5.223472067363667;-0.033319899573481006,0.45223548584302214,5.223630193470306;-0.03391183046099362,0.46221721400954113,5.223751522090715;-0.03441801266216371,0.4722020519576696,5.223967833738186;-0.035058182059493063,0.4821790885988585,5.224189019187748;-0.03573806196672035,0.4921543142394774,5.224369675575643;-0.03634133301890677,0.5021320486037079,5.224654071416766;-0.03700124561859614,0.5121080282085799,5.224864656990698;-0.03768017589172756,0.522081659883859,5.225121025651213;-0.03845287351126728,0.5320503023636457,5.225291628989256;-0.03927617350066731,0.5420156931840951,5.225406358772465;-0.04009872270313135,0.5519790897990663,5.225639040319448;-0.0409759975976305,0.5619351734375012,5.225965823648232;-0.041883372830302294,0.5718849627763469,5.22638815325852;-0.042869290119078085,0.5818246466137516,5.2268684160117385;-0.043917988128556386,0.5917651246067783,5.2271635935092995;-0.044669166339008234,0.601735191229841,5.22734663128637;-0.04555669595078567,0.6116904375861205,5.227671225146449;-0.046512845052131095,0.6216380295073981,5.228033432081403;-0.04761581250885108,0.631573369696553,5.228302649679604;-0.04871112046385142,0.6415115466974487,5.228484139025244;-0.04973227522325215,0.6514592704024497,5.2284901428835875;-0.05056880376199718,0.6614241653040882,5.228457133746022;-0.051544055660984626,0.6713739829384641,5.22823349838168;-0.052327163147834234,0.6813404678504521,5.227997021822259;-0.053537791688287414,0.69124726002182,5.2273726442038555;-0.05472133554707058,0.7011591803024808,5.2267784554424646;-0.05635245835716503,0.7109871140890148,5.225911762956116;-0.057917133907562465,0.7208384622635724,5.225202728707557;-0.060258729478819,0.7305286737083833,5.224417405630392;-0.062492019704977336,0.7402626689274495,5.223905788741558;-0.06559948354085303,0.7497575544504367,5.223468962215241;-0.06882174987554139,0.7592100147332238,5.2229512805846365;-0.07225104426588291,0.7685768266659431,5.222242214860292;-0.07580345255944916,0.7778771654431925,5.221301952160728;-0.07950241025097488,0.7870958506590486,5.220147155690669;-0.08336331748742981,0.796220878390007,5.218795392316135;-0.08747827243985086,0.8052100231810295,5.217291257459954;-0.09195102263959772,0.8140029841810846,5.215654693222848;-0.09667872872369411,0.8226516120943681,5.2139664899175635;-0.10163351730930525,0.8312037547371948,5.212446316806157;-0.1068198900588773,0.8396346516178637,5.211024516718232;-0.11240405917303471,0.8478066150766574,5.2095976079851205;-0.11851660503511716,0.8556018878376229,5.2082299436746675;-0.1254456997658401,0.8627303818661104,5.207147252999319;-0.13189080629368988,0.8702972309878149,5.206050258827034;-0.13895469203844113,0.8773110562430544,5.205097487357024;-0.1462199949767597,0.8841427465065633,5.204360343301946;-0.15368702799230075,0.8907464051585631,5.203563405190994;-0.1612160267795284,0.897269830224312,5.20269214020634;-0.1688200662132271,0.9036889575403636,5.201705535528125;-0.17651908983928316,0.9099911454511711,5.200701811092684;-0.18458135174956183,0.9158228056939944,5.199705983947872;-0.1929840510493264,0.921154791289914,5.198723856622806;-0.20161689727638377,0.9260844496869896,5.19764106665789;-0.21048638636712472,0.9305615735434334,5.196506374962631;-0.21959605617990646,0.9345191009819583,5.195343665852228;-0.2288677673783635,0.9380686292789204,5.194145241753058;-0.23821988587711132,0.9413657904218137,5.192854270032542;-0.24762652622597164,0.9445260444778731,5.191618182799231;-0.25708709460999235,0.9475752762844004,5.190522814714371;-0.26665319307543556,0.9501813095920324,5.189219606922437;-0.27627408084243704,0.9523065181553492,5.1875102189801705;-0.28597290052295943,0.9542413184276991,5.186030541748195;-0.29578825031026157,0.9557198370372126,5.1848169144272145;-0.3057063673152347,0.9562033957469338,5.183634913560076;-0.31542429421248797,0.9561812453516444,5.181276650177917;-0.3249818873407644,0.9557339882136959,5.17836935338418;-0.33438118231271463,0.9545701800804067,5.175160178309622;-0.34369641343950175,0.9512933031605323,5.173582665486685;-0.35342535071884107,0.9491303305294796,5.172764540305556;-0.3615431435830135,0.9435124944338851,5.1743587036025325;-0.36724058509114604,0.9356459323649867,5.176737014237748;-0.371641193544192,0.9270126950903543,5.179207208441222;-0.3757733012166581,0.9182267883343299,5.181601687227428;-0.3796500512048929,0.9094333037469559,5.184366725805882;-0.38318682215456407,0.9004724752436253,5.187049038946338;-0.3862243455266984,0.8911457103034158,5.188994522822862;-0.38908384537763074,0.8817166331385364,5.190702083779686;-0.39193756451290895,0.8722209742695908,5.192001602822087;-0.39469875454354825,0.8626674479862088,5.193053251607294;-0.397352020669976,0.8530707506440294,5.193982541112754;-0.3999416803181034,0.8434477535112063,5.194814159467854;-0.4024716838444775,0.8338021385034079,5.195563287813246;-0.4049373745374786,0.824137215599052,5.196277174820625;-0.4072946035825963,0.8144467753110012,5.197011230848851;-0.4095175534618433,0.8047262417662615,5.197766029788932;-0.41163852245947863,0.794988768111428,5.198592526814029;-0.41363903690697484,0.7852579105540853,5.19973635946965;-0.415621915870705,0.7755569352171151,5.201136098204804;-0.4176130185662189,0.7658666745926724,5.202597042791807;-0.4198929834854233,0.7563001825844637,5.204409221211301;-0.4220353603604008,0.7467126053125273,5.20627699619245;-0.4239210400765225,0.7370785053042774,5.208181813516828;-0.4258016388271307,0.7274441368752056,5.210090292836107;-0.42767494494586,0.7178140002558142,5.2120270924843375;-0.4295484778442186,0.7082013869136922,5.214048858844139;-0.43144318837745194,0.6986122910888186,5.216160567454873;-0.43337144324779037,0.6890562212672557,5.218388428025113;-0.4353397433678021,0.6795457487315061,5.220771012081199;-0.4373862516874309,0.6701045225613316,5.223354624300806;-0.43949697595429166,0.6607213220508331,5.22609330851938;-0.4415367787038249,0.6513706580706332,5.228992323502506;-0.44359776447052574,0.6420467890098444,5.231961802144746;-0.44563762898768083,0.6327667691341617,5.235079523084566;-0.44772528624834046,0.623545677086612,5.23833730586011;-0.4498333596051209,0.6143596601630466,5.241679927556085;-0.4518623372412105,0.6052145524674262,5.245179963982717;-0.4537773516016132,0.5961126985708302,5.248852698065723;-0.4554829855056478,0.5871271625752205,5.252896329584174;-0.457001534931249,0.5782329012120015,5.257207492123995;-0.45831665528085735,0.5694303070897433,5.261766526581512;-0.45943014456714504,0.560736163978339,5.266580258726921;-0.4604000859413037,0.5521281919799915,5.271576460464877;-0.46123705551343025,0.5435924896004479,5.276718567700553;-0.46191045532739805,0.5351364577889056,5.282014043004313;-0.46238869398194915,0.5267387284426128,5.2874223171852055;-0.46265821474028473,0.5183548710624825,5.292866423538912;-0.46266426632523444,0.5100360149769594,5.29841589169421;-0.4624340304814346,0.501788597209526,5.304066298018153;-0.4620598023692765,0.49355965786656786,5.309735910933511;-0.46166332658078346,0.4853416050371073,5.315419784141222;-0.4611744705847672,0.4771481869975965,5.321131957164247;-0.46061373964923985,0.46897460293682336,5.326865900346684;-0.46001530072621394,0.4608075058974326,5.332605272856339;-0.4593953498069485,0.4526396350067885,5.338341259778524;-0.45876694111610394,0.4444730990343325,5.344078226984971;-0.45813667044512724,0.4363083929199548,5.349817593931521;-0.4574876694495065,0.4281484843254173,5.355561694334236
3D gt;-0.45563496176505325,0.3968512710670695,5.377694618734553;-0.4558386002174312,0.3981305681363626,5.3767080030478;-0.4560188125813305,0.39936587395807815,5.375762979215442;-0.45617499331190187,0.4004460345148532,5.374942950547653;-0.45632347979396926,0.401498541798687,5.374157320202756;-0.4565335257133624,0.4027700562948253,5.373182744286089;-0.4567444297001494,0.40408780659448823,5.372178693089501;-0.4569334319597644,0.40526424411613604,5.37128151518834;-0.4571263139954607,0.4064254776274342,5.370398661392218;-0.4573128957501534,0.4075461454700487,5.369545992683347;-0.45751108065179585,0.4087382499744526,5.368635765839866;-0.45792957681165075,0.41134084877362076,5.366655783761984;-0.45835259024405717,0.41394699861483,5.364675636105118;-0.45875182166705314,0.4163745482628043,5.362835092917328;-0.4591431885200527,0.41873889859724506,5.361048001447795;-0.4595151251938911,0.4210019701917319,5.359336951544696;-0.4598635393633518,0.42315531256610484,5.357699487207766;-0.4601742107316803,0.4251899653009173,5.3561327944827;-0.4605107054819115,0.42734741753941635,5.354471316353117;-0.4608428317079326,0.42937672520615766,5.352922832333691;-0.46116773240651676,0.43133120371542066,5.351436171640402;-0.4615063362556482,0.4333946907838704,5.3498762223557454;-0.4618402473499409,0.4353642905232185,5.348384451577251;-0.4621790774280162,0.4373493332381358,5.346878702691789;-0.46253191020977996,0.4393892254285781,5.3453192128793425;-0.4628348512556343,0.44122856331492866,5.343926678983707;-0.46311999534085047,0.4429208646146793,5.342640057324586;-0.46343017958352145,0.44483554023096533,5.3411796823371125;-0.4637263977348998,0.44673584547881584,5.3397362824791035;-0.4640225198043674,0.4486738560890918,5.338282346744103;-0.4643228650543511,0.450623845296108,5.336816669476538;-0.46465494175143673,0.4526668828597674,5.335274022496874;-0.46496266474397646,0.45464991761496465,5.333765558600038;-0.46524471059917244,0.4567559915847032,5.332173364785286;-0.4655283044137861,0.4588877143921991,5.330561855167054;-0.4658178304926969,0.46109038156639864,5.328900128230987;-0.46611380637352173,0.46341980441463104,5.327164432954324;-0.46641407270773233,0.4658481985272336,5.325349673028877;-0.46668934758090047,0.4682848655004843,5.3235366558298605;-0.46695033599033414,0.4710205450958849,5.321553990963615;-0.4672086377159392,0.4738208076775268,5.319520762449754;-0.46744962025620646,0.4765309351942827,5.317542198140767;-0.46768848562085275,0.47939027136389517,5.315436254296317;-0.46793181195088235,0.4823615735579002,5.313244276025007;-0.46815119543293005,0.4851972984040599,5.3111585434811115;-0.46834674635150925,0.48810520678467395,5.309001442760131;-0.4685345719303293,0.4911371462756725,5.306757900707107;-0.46869407780550976,0.49397244895164666,5.304671158365006;-0.4688434277264225,0.4967368904325008,5.302635069247566;-0.46893823525494005,0.49976851731713523,5.300395534201632;-0.46897136300549835,0.5029039966198056,5.298060005775104;-0.46896092697541175,0.5059119865777827,5.295818757311919;-0.4689235724967932,0.5090244627402738,5.293494991206193;-0.4688386655242124,0.512191035429119,5.291141775348677;-0.4687196268336392,0.515645139961367,5.28861492301121;-0.4685745093379813,0.5189975582955327,5.286171631051974;-0.46833054527009355,0.5225137399803933,5.283693954057725;-0.4680030599525775,0.5262331142860437,5.281160630897125;-0.46761263350943405,0.5299309550853816,5.278750715799363;-0.4671204660272754,0.5336680667516851,5.276416667987936;-0.46655534764765144,0.5374731666614644,5.27406595119203;-0.46589686284391424,0.541517571731965,5.27159012912539;-0.46523353519501837,0.5454715150652957,5.269221549674044;-0.46443993932494126,0.5498196337821042,5.266766501575805;-0.46360986098870394,0.5543190501706996,5.264262026597313;-0.4627871138296221,0.5587391451049706,5.261871901167332;-0.46178541694168923,0.563475159244351,5.2594071593610785;-0.46069771542999555,0.568580316910138,5.25686037028496;-0.459542003575676,0.5740404087029373,5.254204820458975;-0.45837533250616114,0.5793737423303462,5.251713001276073;-0.4571350097842634,0.5847099213118662,5.2493278280034525;-0.45590070707091285,0.590373409414136,5.246874481657818;-0.45461689550169904,0.5961088190171929,5.244489682194464;-0.4533554577780857,0.6016981172095681,5.242247523093458;-0.4521114244181481,0.6069495052871952,5.240222632551038;-0.45076897728016013,0.6126773955814224,5.238021736440131;-0.449469820382929,0.6181975919990664,5.235928521693724;-0.4481018725342394,0.6238841291732042,5.233846014467047;-0.44671214196270376,0.6295043268918216,5.231775960698578;-0.445407388544238,0.6349147912997766,5.229789333275164;-0.4441579062433895,0.6404059210413833,5.227828250338279;-0.4429997688194051,0.645694236674604,5.226016268512714;-0.4418303108028946,0.6510571646426324,5.224222596842613;-0.4407652980792018,0.6561608192307167,5.222627730773404;-0.43972138132101557,0.6613805284344801,5.221058722402839;-0.4386703592232074,0.6667138460202792,5.219491193286759;-0.4377952591215749,0.6716540850909603,5.2180966217494555;-0.43699999751485513,0.6762398775330584,5.216809087408483;-0.4362547717700175,0.6805750508758843,5.215634210574122;-0.4355406379016292,0.684799841604326,5.214539530145229;-0.43492601438764644,0.6889540676154221,5.213548218739538;-0.4343110566403269,0.6929572867850139,5.212639138308721;-0.4337552823927194,0.6967816817690571,5.211828680998338;-0.4332226317775367,0.7007921880790386,5.21101344755651;-0.43260845617983945,0.7053478198222306,5.210121362341342;-0.43209873642439955,0.7094606014959975,5.20941908286837;-0.43158447171189496,0.713746635424586,5.208770599477065;-0.43116571399676296,0.7180888130486205,5.208373271417152;-0.43081576340516925,0.7227705712830981,5.20807997667207;-0.4304346230907627,0.7281227532799935,5.207835574603625;-0.4299796767032883,0.7336337350478778,5.207648210699473;-0.4294830994497293,0.7396016047847388,5.207397052668594;-0.428961815607276,0.745613648653807,5.207135865254978;-0.4283914643514429,0.7515838580799413,5.206875074529493;-0.4277024983210362,0.7579721186759029,5.206530945243587;-0.42692012392969786,0.7645733611638074,5.206088142913794;-0.42599871454021443,0.7716942624890455,5.205514044301905;-0.4250668928724159,0.7788142456154095,5.204931669682557;-0.42414859160382895,0.7858316394047941,5.204347179071135;-0.4231294257073916,0.7931543152774972,5.20359362347196;-0.4220007069367152,0.8005925957869241,5.20275784041439;-0.42084036260474394,0.8080284790884011,5.20188114462924;-0.41966320987167116,0.8154232251543178,5.200999112383939;-0.41843400397285196,0.8226750862668315,5.200104065634141;-0.4171655470757997,0.8297107919574949,5.1991865512586966;-0.4157599071167192,0.837196907453506,5.198136426583952;-0.41436356855137724,0.8444697821179119,5.1970387097771855;-0.4127794411500812,0.8518741299632315,5.195716509399662;-0.4111323287852035,0.8592081904085139,5.194276779681152;-0.4094236962942813,0.8661561477362915,5.192791490427445;-0.40758136305047943,0.8731956971755632,5.1912831413443;-0.4052231247494974,0.8804337648894964,5.189801236106051;-0.4027073417253525,0.8876420508891053,5.188313589394286;-0.4000575389240774,0.8947628545357272,5.186827101617372;-0.39712867162126664,0.9014736545450914,5.185499872838248;-0.3942031095237607,0.9078588314615554,5.184281488030274;-0.3910154650809322,0.9138872473900015,5.183217855357192;-0.3876559127161479,0.9199597290113617,5.18216661374965;-0.38382666384047714,0.9262336595765154,5.1811165327357935;-0.37974287555582753,0.9321280245330511,5.180347512642802;-0.37538882148692976,0.937754603780442,5.179761195238716;-0.37084780233613046,0.9431745146213991,5.179256043281927;-0.3657187830462129,0.9485533290080216,5.178824661692889;-0.3603150043642871,0.9537640499400781,5.178450510394689;-0.3548075858964206,0.9586372394872411,5.178179913620218;-0.3489087464646331,0.9630664344563934,5.178058417304719;-0.34244527942893566,0.9673820730824424,5.177947546878156;-0.33549193537584737,0.9709832834622759,5.177949660391294;-0.32831784410507747,0.9741554250810356,5.1780387854281;-0.320285277285871,0.9766508840504999,5.178125113853802;-0.31186110834190045,0.9785061984978594,5.178246593217509;-0.30330559908838933,0.9793050895964285,5.17842918357787;-0.29442630265512376,0.9797190622335925,5.1786842916376825;-0.2849044504880129,0.9794396477491146,5.178951465084809;-0.27539023409293606,0.9786358501421898,5.179247581621723;-0.265654506080702,0.977480305997867,5.1796363732247865;-0.2560566236732061,0.9758104704443721,5.180122244716856;-0.24650530981473895,0.9738949760909191,5.1806735576200955;-0.23710165771521657,0.971381645289617,5.181369393202692;-0.22788793654084594,0.9685778068766145,5.182061595003457;-0.21852730085795402,0.965007048839855,5.182943248189622;-0.2091389868919546,0.9610845800269312,5.183960991359301;-0.19990162177349918,0.9565365864135545,5.185127737411848;-0.19085364564156296,0.9517940386048359,5.186369576373396;-0.18196226744387747,0.9469191039392927,5.187647919527483;-0.17331501787570866,0.9415516435828193,5.18905325856038;-0.16513286813307274,0.936031378084363,5.190546613823708;-0.15744245671138704,0.9302049579682489,5.192161094308288;-0.14991421340109862,0.9242237906813232,5.193788104318253;-0.14332799509526853,0.9183858476321938,5.195501627689076;-0.13729003753413596,0.912596310978992,5.197249319092069;-0.13175820868023053,0.906812042112071,5.19905293837743;-0.12661514566154355,0.9010453094581828,5.200852693104199;-0.1221494292156704,0.8955321345251624,5.202718609055013;-0.11791066452423989,0.8900071223131609,5.204582829074672;-0.11384937582264505,0.8845735118754134,5.206404497370269;-0.10985728643693829,0.8790553513691556,5.208155658532432;-0.1058807045970755,0.8734429180629867,5.2098653102930665;-0.10215869318623494,0.8680638618096467,5.211452598652544;-0.09849466079764721,0.8625898140400938,5.2129950964116905;-0.09526904052864843,0.8575708606732395,5.214319754550822;-0.09222070891150433,0.8526959617813556,5.215538525568935;-0.08949283684892062,0.8480373629591751,5.216567619034833;-0.08660011943932075,0.8426706189581159,5.2175624048779765;-0.08361298872593557,0.836840705337276,5.218518207506558;-0.08083203999382663,0.8309151511176788,5.219364875165957;-0.07817050462669967,0.8249429411499818,5.220148976475096;-0.07573389716024118,0.8191061279967864,5.22082391675831;-0.07344219231916169,0.8129445328230964,5.221503365237083;-0.07118698509896614,0.8063517883872363,5.222221899470599;-0.06897963167557107,0.799492468147402,5.222948937487523;-0.06696471477875102,0.7922327007952263,5.223625824378444;-0.06507363389058687,0.7848750445337946,5.224267654133152;-0.06330867350528604,0.7775628915221372,5.2248542690152835;-0.06162436293468412,0.7699621968098493,5.225351892250757;-0.0600014201996769,0.7620270946390854,5.225758761573692;-0.05852698008245287,0.7541616431742615,5.226120653180423;-0.057123390640420324,0.7461941158033738,5.226455209610905;-0.05571867846976662,0.7378615388528532,5.226689954978246;-0.054391629308365066,0.7293993475475994,5.2268551742417015;-0.053094273842118844,0.7207308769163945,5.226973415806549;-0.05179615417287871,0.7114620810518048,5.227052644484206;-0.050610035028053814,0.7023344855914287,5.2271196363554715;-0.04963146639025561,0.6935102918233469,5.227155254786488;-0.04873732813988913,0.6847945266189327,5.227179500610897;-0.04786926492068201,0.6763234366625064,5.227169702042197;-0.04696127229948387,0.6676677611534294,5.227160862854326;-0.04606098346640311,0.659046605206468,5.22714216747346;-0.04503696502458778,0.6499625736944841,5.226960833909844;-0.04400114328348677,0.6411581266633075,5.226713363147325;-0.04291807423740724,0.6319802103943469,5.226343713263346;-0.04180867342490717,0.6231707745406062,5.225921352327452;-0.04068517175753654,0.6142331331296543,5.225451330141447;-0.03957691050235924,0.6050886612497636,5.224956051633878;-0.038539844276462405,0.5961352730356522,5.224482746757979;-0.037601190421402655,0.5873377640068727,5.224074265309187;-0.03671091176283088,0.5777073776978235,5.223737927104439;-0.03587769244004539,0.5682017388483601,5.223424769879939;-0.03512640545810862,0.558765029981781,5.223192054294995;-0.03440235776427515,0.5491588998912601,5.2229925194687485;-0.03373289557699273,0.5396501852712725,5.222793369286999;-0.03307027033175243,0.530200958711705,5.222600236616228;-0.03242884855938269,0.5207931963395609,5.222420320908488;-0.031840925521493355,0.5110881316778327,5.22229372184828;-0.031331697556017286,0.5012533002785053,5.222180782731272;-0.030872945681845326,0.49130128863580075,5.222106318256367;-0.03046345623580175,0.48143886966891714,5.222030725957517;-0.030026495315352945,0.4714659368098754,5.2219636911460565;-0.02966689643176449,0.46202631309832354,5.22198190005051;-0.029289420572088287,0.452661625554585,5.222006608602667;-0.02891397035898526,0.44340450711825,5.222101588283378;-0.028480122139477187,0.4338150724727868,5.222219750211759;-0.028025269137919927,0.42423603125581544,5.222366663355005;-0.0275946499082087,0.4149633763714024,5.222520104411371;-0.027183489805712373,0.40562444147302595,5.222669636210712;-0.026743470750724845,0.3961230661938945,5.222793731002931;-0.02632097654272757,0.38747428429010256,5.2228565509249405;-0.02592313897143746,0.3786116415669942,5.222920141198348;-0.025552915629812482,0.36986323022687084,5.223005851792203;-0.025238370693079427,0.36128224693447447,5.223116208930746;-0.024920368010524045,0.3526590936207228,5.22326017877411;-0.0246921286303368,0.34455092084679617,5.223411497029109;-0.024493461627525314,0.3363932557090486,5.223556372238681;-0.024361353275830278,0.32836763013535286,5.223663785487123;-0.02423172242556023,0.3205820322999736,5.223775153498696;-0.02420993560377861,0.31219154248874414,5.223794075077441;-0.024229859316387863,0.30376220499343115,5.2238256175354945;-0.024321869868797287,0.2950225667425397,5.22387322218022;-0.024493542473168643,0.2862080369943127,5.223936980812868;-0.024699836611747746,0.27734624237656974,5.224005732884236;-0.02499583268476232,0.26866384873716365,5.2240633834192725;-0.025378656374126774,0.26052345319058284,5.224118774637725;-0.025802299197411303,0.2526269364217205,5.22418627313061;-0.02623279072252081,0.24452662736352176,5.224254067166232;-0.026703880600121594,0.23619809767632996,5.2242839034388036;-0.027200535033347167,0.2281145636375253,5.224303398551692;-0.027683814957009854,0.2200329607861049,5.22434034625249;-0.028179734965877352,0.21205385839822619,5.224371950733544;-0.028651550128716213,0.20359009637428796,5.2244139594627885;-0.02912217362346401,0.19471392542531502,5.224437095294169;-0.029675593697675286,0.18551331836004584,5.224432167944768;-0.030278993110703346,0.17579111549520324,5.224394202943733;-0.03088376590793996,0.16589591775111331,5.224381627381043;-0.03149939002664549,0.15620810423689468,5.224388684595835;-0.0321409549817977,0.14640226920963487,5.2244129227691065;-0.0327132856958464,0.13691183354800207,5.224508241013518;-0.03323557337254578,0.12728941790016918,5.22466665272604;-0.03373895087420747,0.11741875312013801,5.224912191012006;-0.03422604840974467,0.10767626483820918,5.2251926693528015;-0.03471114029829977,0.09716948971530882,5.225522870122804;-0.035149087604948295,0.08642187774491991,5.225929134285022;-0.035584526055410556,0.07525904877605172,5.226312292586708;-0.03605291030461315,0.06347595489335742,5.226665965695334;-0.0365118361699853,0.05179553578459073,5.226960807523821;-0.036943417500595314,0.039947753627835966,5.227243401117356;-0.03741831839006965,0.027582697301035068,5.22745524606798;-0.03789959808203607,0.014709905366167442,5.227620672878304;-0.03835641125863849,0.001445895154235284,5.227758780908119;-0.038811901706826024,-0.011477033668310049,5.227872672823431;-0.039243705005521504,-0.024391650910098022,5.227979074639685;-0.03960134800132789,-0.036717739445767186,5.2280909078051305;-0.03988100777542165,-0.04850454077930332,5.228235412880343;-0.040138134578540194,-0.060070538418689125,5.228354094735186;-0.040376832310850534,-0.07134971505850073,5.228441106355152;-0.04059981006442142,-0.08234169804428612,5.2285058980190025;-0.04079040582715883,-0.09280161557018954,5.228551829813359;-0.0409971298697717,-0.10295490430620671,5.228517277947468;-0.041174212990443944,-0.11248067160130322,5.2283799205835955;-0.04131904873591681,-0.12183981877390641,5.228214941540449;-0.04145364895938662,-0.13067436178771208,5.227975215237771;-0.041581858716880846,-0.1394175225399215,5.227683332819117;-0.04170599953592406,-0.1481159394688248,5.227441485075687;-0.041816747672394745,-0.15693669781778058,5.227242149384092;-0.04192532898082795,-0.1656227309882446,5.227095114953355;-0.04202698613455707,-0.17356339968765203,5.226993495807585;-0.04207397425135882,-0.1807428509808518,5.226972149224545;-0.042113014909265875,-0.18717671516586198,5.2269665406130805;-0.04213980842723909,-0.19298273331023966,5.226969167246493;-0.0421590167699497,-0.1983835125979072,5.226966320205589;-0.04217146320762387,-0.20294023884857126,5.226967489416514;-0.04218392841590733,-0.20748611809609377,5.226972580297761;-0.04220038906759083,-0.21218194492476766,5.226974662047644;-0.042212306084772666,-0.2179017761957373,5.226973034290227;-0.042213285410443044,-0.22336942151781006,5.226961112488365;-0.04220894731760802,-0.22864447960247816,5.226953754571051;-0.04220310532231285,-0.23381442124680504,5.226947756524972;-0.04219519177865517,-0.23897770315039818,5.226938874875296;-0.04219227647548389,-0.24408172812135676,5.226929987295444;-0.04219180667516851,-0.24909343453882568,5.226923517553349;-0.04218809019246028,-0.25200951564624663,5.226945906704007;-0.042202513712366295,-0.25459834010455207,5.2269741682535145;-0.042215841852127074,-0.2568838808367046,5.226986400668569;-0.04221188002281158,-0.2582970997293143,5.226979293970797;-0.0422094172551241,-0.2597581047985893,5.22697300855241;-0.04220739217956103,-0.2613323292437128,5.226968023518508;-0.042207336610972326,-0.2630724444684454,5.226963419454254;-0.04220972497222477,-0.26503121417456676,5.226958938085036;-0.04221022534871687,-0.26717021186993534,5.226955987451907
