# Supplementary material for: AI co-pilot bronchoscope robot
Source: Nat Commun. 2024 Jan 4;15:241. doi: 10.1038/s41467-023-44385-7 (PMC10764930; doi:10.1038/s41467-023-44385-7)
Supplement: Supplementary file 9 — Source Data [file 41467_2023_44385_MOESM9_ESM.zip › Supplementary Fig. 6/Real/1-siliconmodel3 Centerline model_20.txt]

Path length,0.9846579881400568,1.9038830822320896,2.763513592633084,3.64844430985213,4.171324368062759,5.160708726373235,6.262329235125749,7.429673950736547,8.696332309280685,8.696332309280685,9.999389380027667,11.336249045889252,11.336249045889252,12.74551528972077,14.240383088430002,14.240383088430002,15.821000412197739,17.515522388724,17.515522388724,19.277937900235916,19.277937900235916,20.986388871246703,22.68234361352371,22.68234361352371,24.44311005449228,24.44311005449228,26.21459107464746,26.21459107464746,28.00532029975284,28.00532029975284,29.808281665397985,31.669064066040452,31.669064066040452,33.52892832410551,33.52892832410551,35.39614941823259,35.39614941823259,37.20512325187051,37.20512325187051,38.92358167336582,40.61980289132767,40.61980289132767,42.281372189753185,42.281372189753185,43.863629930495364,45.42012727051684,45.42012727051684,46.97095719639588,48.52115379419569,48.52115379419569,50.013080822254516,51.439509858774,51.439509858774,52.78828239170711,54.18447989161432,54.18447989161432,55.603262442625024,57.01376770148292,58.485933045570825,58.485933045570825,59.970869822655246,61.515606140759836,61.515606140759836,63.04572677878449,64.5540788218676,64.5540788218676,66.04361761460231,67.56732617755023,67.56732617755023,69.08926214807232,70.60275338334002,70.60275338334002,72.14300854686543,72.14300854686543,73.69240851311807,75.26619855458269,75.26619855458269,76.84669479115038,78.40403984800979,78.40403984800979,79.98951396982038,81.58457994311473,81.58457994311473,83.18655770965499,83.18655770965499,84.73709861008504,86.31841950225508,86.31841950225508,87.84628057164846,89.3387394715034,89.3387394715034,90.904706122524,92.41427094964797,92.41427094964797,93.90543511614428,95.3421188002508,95.3421188002508,96.75099287233998,98.1026349438904,99.46490310853548,99.46490310853548,100.82486865612485,102.10764955226068,103.34131849143692,103.34131849143692,104.53612755135127,105.71547546968762,106.85584852781128,108.01132994216087,109.22513482736224,110.44675848222425,111.66098466979105,111.66098466979105,112.86994433526452,114.0773108306298,115.26555253168173,116.3827042519932,117.47531538711642,118.597339993572,119.77070757010371,119.77070757010371,120.98933594517749,122.20062937917054,123.4794266290859,124.81028798031252,124.81028798031252,126.23812400073902,127.76596332064483,127.76596332064483,129.2977999606522,130.9030395271247,130.9030395271247,132.58433241031048,132.58433241031048,134.28410857728545,135.96742801645198,135.96742801645198,137.64805146976806,137.64805146976806,139.3446998620664,141.00710030259242,141.00710030259242,142.7043691327362,142.7043691327362,144.422393821405,144.422393821405,146.10738230101413,147.78528005280867,147.78528005280867,149.4216776371476,151.0004342869243,151.0004342869243,152.5499195546163,152.5499195546163,154.120893968127,155.6336617342848,155.6336617342848,157.10532274659846,158.518871794758,159.88578192914852,159.88578192914852,161.2230312372256,162.49515317209662,163.69988776439342,164.86970801971205,165.95869033946252,167.05576919898564,168.11010421290413,168.11010421290413,169.24071445903252,170.36728486749377,171.45988144637624,172.5892236630566,173.69735887234026,174.8140522399518,175.90598203057465,176.9601598445817,177.98775036891027,179.0044929983621,179.97256321373442,180.92847325910515,181.8786350631975,182.84805706958258,183.78530163741704,184.7403057916158,185.66485616961296,186.6185110222758,187.5514470807135,188.50896978415463,189.3707465726137,191.017864531439,191.7824245927046,192.54682954981988,193.96966237458415,194.65045463540974,195.94014910415743,196.56911189203944,197.72108453575152,198.79296569168247,199.78637178949853,201.0335930664537,202.05965587024602,203.18449867910343,204.28905138500474,205.17104231158805,206.20482244473757,207.24192857662885,208.21285420049566,209.22893384208234,210.18511150106352,211.20066876244326,212.21329079779952,213.18851294475502
Error,7.882905993025142,7.503608134770899,7.024103731161747,6.561293777273694,6.100078380141903,5.631988199277551,5.223796187879925,4.8439082391520945,4.522129912770198,4.165358003001185,3.8166780449057756,3.5158638286671686,3.3048249055848666,3.0606268520637165,2.8921875801245687,2.8159481710164465,2.593978564878,2.5205012448611517,2.3575782163181804,2.2147849542359754,2.141118135110563,1.8851458899621656,1.9015449446672827,1.6111756096664431,1.58992768714587,1.452500510473307,1.3473282967414921,1.39987974006124,1.1933782091951515,1.4220490061313211,1.0914751365125714,1.3233271670357731,1.0316435728698352,1.1836262254737413,1.0011980698458265,1.0604641293185677,0.9944927401729231,0.8992865106737413,1.0218382601543368,0.7306019821663436,1.0123942227608291,0.6821706507108614,0.7211418094496708,0.7965591619984475,0.4870841313442313,0.7085002499554982,0.5794414121548207,0.35962285489672885,0.7365017551739265,0.4359128092310315,0.3245895868853201,0.6525188671807527,0.49519635545991386,0.2874348073831722,0.43947690283390073,0.7264630236799452,0.3908790551588182,0.3504176378160413,0.7110906681401575,0.49535729365921416,0.36553120013156365,0.7514036867752613,0.5052087941716742,0.42920177683840294,0.7946761473486214,0.4878721197906548,0.4247923919758827,0.804306400814523,0.4876879736140766,0.4509202457990383,0.8288664384678565,0.46493471864360303,0.4648208868135211,0.8165295397504789,0.41308582268611266,0.5346116165107702,0.7089370612067787,0.3594133206001784,0.6377563456361454,0.6035554314099929,0.4063047059479588,0.8089833466580841,0.5091374410460439,0.5380840762128343,0.8380114494175493,0.5350003500134604,0.7152155715125394,0.8161629043304388,0.6411746564448637,0.8188723556398689,0.8768064185703013,0.6716900424614796,0.8036888196981236,0.7498958116153335,0.4978064339532622,0.626785979570996,0.6880729846365597,0.41707572234573936,0.403878221078245,0.6842167009122869,0.6205522959383702,0.5226642855258445,0.6446191312841676,0.8395234996726189,1.0229706681130486,1.0260967519166764,1.0701996381062335,1.1643739980713839,1.2499565354874125,1.3198752311998792,1.3790903081791108,1.432325928648442,1.445182533228516,1.342339551593828,1.2483193799889611,1.1652226261486953,1.072842277659067,0.9843098279999278,0.9166301210303396,0.9024328954323426,0.8862133742384121,0.6888543480064397,0.5446810024264751,0.5021841541602634,0.6646015363069198,0.6187928382622616,0.3674180016994553,0.5900808946745002,0.6209465321004023,0.3216001377501704,0.6886274433343843,0.4822988193673545,0.4236342116024976,0.7600258396857575,0.32521417570324207,0.7807861663793386,0.5109853497499077,0.5821149680696833,0.7805305778838314,0.4747123233701458,0.8706587914429942,0.49893946369913517,0.5998929333121793,0.6686301699597661,0.3945643500183748,0.8905122152380395,0.3238434647766767,0.5964901289150942,0.5174050861153525,0.2974678430035122,0.8007485901952653,0.35585920833320994,0.4019283772403157,0.7436609904525856,0.3855677243257803,0.6280652381127272,0.8668656544955855,0.7926079933615228,0.9565079837950864,1.1531358423474867,1.1607706989970357,1.1388205531139826,1.0967590752463519,1.0589481197737376,1.072177251109492,1.0391865405600462,0.9936996159507951,0.926743902920967,0.8460745834744003,0.6795463367988235,0.5056302576703686,0.3572161609717744,0.21247996760106622,0.14260869768522322,0.19297691787570045,0.27724275981980356,0.3317095316771442,0.36124730179574266,0.3828619794794748,0.35815909322949546,0.32656858433684777,0.2959791628458186,0.29693688099108756,0.26504116167016983,0.25989395920213965,0.2523712783678989,0.2822951017814149,0.3316572239551213,0.37130104637033895,0.45838841675520553,0.3819684206700268,0.13966464208655655,0.21741494104367612,0.25578990462946344,0.09186162550440855,0.23005393624758466,0.16962378315561233,0.27430448961365006,0.494689983957653,0.704784000975115,0.8050367227668566,0.7630823974640435,0.6873609368982916,0.6004465178670871,0.49932352033254673,0.4090636165184145,0.3325189301807709,0.26259335885531065,0.21218582470748895,0.16457795957183255,0.11860662229833546,0.08210277270318878,0.05001455117507001
3D pred;-0.010926275540624412,-0.24442681003633834,5.154579126718008;-0.013449554744207417,-0.23525351610463888,5.1576586949512855;-0.016014316390267316,-0.22651704538909503,5.161793435225516;-0.017925752106538444,-0.21764806798709244,5.1659991044166595;-0.019907028477875562,-0.20883494879975428,5.170289031470836;-0.022058107932215253,-0.2000052916102049,5.174461562009509;-0.02394222175758101,-0.19091812988597656,5.178186291112516;-0.025813711622341324,-0.18176788379004657,5.181759877835965;-0.027586045010875776,-0.17248056061641356,5.185016327225774;-0.029349253015246712,-0.16313444888670198,5.188105225584262;-0.03097227113624235,-0.15374805184925416,5.191148474314535;-0.03241316221597229,-0.14428207446036959,5.194032760182732;-0.03338695447760444,-0.1346195747932308,5.1964176771233666;-0.03379710741218959,-0.12478576631054861,5.198186288244043;-0.03423926834904992,-0.11492261607408201,5.199774608463269;-0.03462888144572547,-0.10502780265170648,5.201167759198572;-0.03485652057677119,-0.09509776285378659,5.202326417922159;-0.03506290949609612,-0.08517516124048215,5.2035509099954815;-0.035116650831843906,-0.07525141023533954,5.2047822823424035;-0.03515964542929134,-0.06532873849243238,5.2060227407041;-0.03513659272798987,-0.05541721195530598,5.207349809005583;-0.03501417608924149,-0.04553515682236194,5.208876242926856;-0.0347710388391446,-0.03563971383570166,5.2102978942115845;-0.03454126664468817,-0.02572154197268002,5.21155370933899;-0.03427066052693885,-0.015781254824900347,5.212610810918179;-0.03397698197416093,-0.0058296082524602055,5.21354808537365;-0.033612249662699864,0.004130756312387046,5.2143593239799255;-0.03322245383773359,0.01410457193746934,5.214968471820522;-0.03292970796894296,0.024088412965391826,5.215455522316341;-0.032735730663624986,0.034077873166444686,5.215871524355522;-0.03260876278724335,0.04407142054442936,5.216207515370792;-0.03255483518034589,0.054067672949094474,5.216475898819316;-0.03241026472901294,0.06406407669064366,5.216701756341977;-0.03225812316736761,0.07406012136962428,5.216938280592411;-0.03217408746028919,0.08405810928322326,5.217120422513628;-0.032002998343517074,0.09405479839991682,5.217312607888468;-0.031774092123511045,0.10404910182218818,5.217560601932787;-0.031557257009338605,0.1140411811932103,5.2178942669990676;-0.031246917380001352,0.12403015042133057,5.21824666318822;-0.03086923927847203,0.1340176428216942,5.218574313618257;-0.030444954867636875,0.14400478327392754,5.218851817358928;-0.029962736760696513,0.15399109760778962,5.219054281485725;-0.0294806698914467,0.16397773221742853,5.219240670077473;-0.029009319733918053,0.17396331654564326,5.219497447516338;-0.028630895723008372,0.1839517937127302,5.219792607050403;-0.02835843390403364,0.1939427803076839,5.220118108842497;-0.028075196606851375,0.20393309356256373,5.220454884291212;-0.027930552635949055,0.21392806861781824,5.220736933518337;-0.027976813052390574,0.2239246972007418,5.220992427058268;-0.027987238888572658,0.23392315927298235,5.221167491309065;-0.027999344911872694,0.24392189994009228,5.221325726943743;-0.02804771298871079,0.2539210008656009,5.2214507917694775;-0.02818109659439484,0.26391914342158973,5.2215899113003115;-0.028307484011669458,0.2739176286102247,5.221709578143682;-0.028365597905971797,0.28391732122195185,5.2217622131724895;-0.0284287614219006,0.2939171068340058,5.221779478259055;-0.028517309577459984,0.30391669206596816,5.221758161297102;-0.028672779674845043,0.3139154830351811,5.221761025351026;-0.028857747117717904,0.3239137338326465,5.22178873881453;-0.029069034303479624,0.3339114424923911,5.221823079461007;-0.029337077377361527,0.34390765828303377,5.221884908074529;-0.029581172089299602,0.3539045654862884,5.221932491066443;-0.029932965129948384,0.36389797353718656,5.222022141413875;-0.030202492051645075,0.37389433790370336,5.222029536703855;-0.030441139783196697,0.383891444251771,5.2220597348105935;-0.03066432024391698,0.3938886597147411,5.222136373370761;-0.03098409299909949,0.4038823620671626,5.222290187142078;-0.031402284747402344,0.4138711769122801,5.22251085352287;-0.03176789577702943,0.42386369838476406,5.222636723284773;-0.03219052311388559,0.43385366903528005,5.222784616949177;-0.03257634752127006,0.44384538110421734,5.222914345350535;-0.03305237080389828,0.45383244372096726,5.223093180815452;-0.033658141705929165,0.4638133729982743,5.22321189212767;-0.03414738369782864,0.47379772617039617,5.223482694652958;-0.03486480045042304,0.48376886062992847,5.223731272192217;-0.03552193942421858,0.4937456034452384,5.223912300273687;-0.036157193340484804,0.5037201589776246,5.224235865403471;-0.0368461581833702,0.5136937082454438,5.224467473796346;-0.037594257095001166,0.5236621236072251,5.224734013086919;-0.03852654434698265,0.5336179349124658,5.224846537458656;-0.039510613731963726,0.5435686879136595,5.224965374131348;-0.04031959256784394,0.5535287415374588,5.2253433755257115;-0.04129468294463858,0.5634759761878373,5.225662313713126;-0.04233428843039145,0.5734164081763571,5.225989471649917;-0.043428380839636134,0.5833499969296482,5.2263455282191895;-0.0446384166315229,0.5932699593514084,5.226706303680134;-0.04575111486436604,0.6031995322877807,5.227113100857963;-0.04682020637892895,0.6131321568357941,5.227560328900118;-0.047896576784485625,0.6230654951496964,5.227972902156162;-0.049035820480579195,0.6329969305145096,5.22823503837161;-0.05005600476750174,0.6429426094796259,5.2284416634997;-0.051079054929898386,0.6528900336623363,5.228395614672925;-0.05181509090178097,0.6628628925809016,5.228377283320305;-0.05277053449894133,0.6728148140692244,5.228161908709675;-0.05352898339418568,0.6827826617256094,5.227903512942675;-0.05472532667867261,0.692690495942473,5.227268230425357;-0.05598106854479111,0.702589519597226,5.226610626404446;-0.057648203714139895,0.7124121444405783,5.225752313225077;-0.059159483932058374,0.7222734883686704,5.225066800253057;-0.06157323085785976,0.731943296464949,5.224249097887077;-0.06383278316244748,0.7416704067584227,5.223722079176373;-0.06693522265460441,0.751168860063958,5.223329327346243;-0.07017709110883438,0.7606145174546132,5.222809860904757;-0.07359233303583439,0.7699850443148439,5.222082297201872;-0.07713584524859743,0.7792873439809977,5.221127969103641;-0.08082851916399311,0.7885047977112207,5.219943610169131;-0.08468172892267227,0.7976299778356343,5.218571071553052;-0.08881818354511208,0.806607224214439,5.217054895240503;-0.09302743787375353,0.8155310044655789,5.215427528033577;-0.09731805612683327,0.8244034286003594,5.213733218445897;-0.10166430444628606,0.8332451629357316,5.212020367171456;-0.10612146475513931,0.8420351911754724,5.210326517849426;-0.11068777114956106,0.8507717960956883,5.208647059490215;-0.11531937513682128,0.859478212002396,5.20698978263808;-0.12001749790987229,0.8681532797869379,5.205355511747761;-0.12480619690400517,0.8767836892649286,5.203747906638973;-0.12966599587817945,0.8853788471211023,5.20216499307277;-0.1345633339210053,0.8939577936480103,5.200610079382965;-0.13947579046992134,0.9025300769392172,5.199066146149206;-0.14440691146435586,0.9110923309888515,5.197526064551443;-0.1493111275563456,0.9196682724272925,5.19597626038075;-0.154204710122141,0.9282473721196762,5.19441040657535;-0.15912309995375212,0.936810496348173,5.192834860666265;-0.16403922808706622,0.9453775241572772,5.191273541129823;-0.16899303417856684,0.9539228621187125,5.189712450378885;-0.1739927723740667,0.962441446669943,5.188151573952004;-0.17902325340740907,0.9709405361255222,5.186583218444077;-0.1840424401096386,0.9794507272067787,5.185039064109606;-0.1890153895208689,0.9879896450454317,5.183503923628061;-0.19399169651762221,0.9965246945311005,5.181958187896686;-0.1988622002642531,1.0051079658861206,5.180343986515152;-0.20377148705087042,1.013658890543021,5.17867647616773;-0.20864854801880275,1.0222331547042882,5.1770344437661375;-0.21345151652050498,1.0308463878805605,5.175378029620212;-0.21824024857538343,1.039489766692532,5.173841784841754;-0.22294155953023556,1.0482038095317383,5.172440666466217;-0.22760431104950923,1.056925594030694,5.170961064011743;-0.2321575556796079,1.0656890962826586,5.1693897614889;-0.23669651856507676,1.0744134711112934,5.167577828881484;-0.2413666230317004,1.0830136084044595,5.165521676452913;-0.24594200911366243,1.0916265097855744,5.163311750662264;-0.25064649798550975,1.1000992947920576,5.160846046160793;-0.2553388386437316,1.1085625329635218,5.158325026763749;-0.26006276443143284,1.1169806675420693,5.155713602751882;-0.26469640997131144,1.1254101020638325,5.1529797478446;-0.2694022405708094,1.1337442372682651,5.1500819299132825;-0.27411624959505126,1.1420515407029284,5.147121046841664;-0.2787272853079383,1.1503063439748105,5.143865809124231;-0.28324371151343597,1.1585684875925875,5.14049848419641;-0.2877680012567839,1.1668113883961415,5.137094752617539;-0.29207482092970244,1.1749458430999404,5.133185539016723;-0.2964844157061683,1.1832106902421853,5.129685856799337;-0.3009083927807646,1.191196683471356,5.125605129047197;-0.30527180659443615,1.1987646178666373,5.120738200973003;-0.3093477884201803,1.2059148156035413,5.115058320298255;-0.31352916857722996,1.2126615007366088,5.108975697533569;-0.3178733815858745,1.2190537487076374,5.102630070755038;-0.3220555411491946,1.2253394996465004,5.096072717895726;-0.3261980093520921,1.2314917694629939,5.089365294150872;-0.3304539606999176,1.2377353285870314,5.08281511494801;-0.33472098330058775,1.2437344677628095,5.076047334863299;-0.3390055887791758,1.249732988592697,5.069290123622983;-0.34336154332853275,1.256005509685852,5.062834030446775;-0.34757098048984386,1.2622445119099848,5.056249541853708;-0.35176763236621506,1.2678031879714455,5.049073941985244;-0.3558821409193582,1.273280641283631,5.041789141055985;-0.36001556794494766,1.2785860525406612,5.034388641585145;-0.3641669534156819,1.2836887098179164,5.026856783422364;-0.36832376358612623,1.2885622795863596,5.019177639790486;-0.3724633796505739,1.2932242340571252,5.011359087536298;-0.3765742897779165,1.2976887145312799,5.0034112053013375;-0.38056668225135987,1.301992412139128,4.9953155898683885;-0.38444085560160435,1.3061696315071214,4.987097219032029;-0.38818496810094055,1.3102249356085784,4.978758386365701;-0.391775772088534,1.3141565739455552,4.970293851723448;-0.3952352092524525,1.317954441835827,4.961714312458607;-0.3985324742199301,1.3215809345223541,4.9529978570707325;-0.40161796635669994,1.3249853975213661,4.94411588825958;-0.40457105911639446,1.3282072085936256,4.935121491305514;-0.4074286361363703,1.3312265551408633,4.926026558650316;-0.4100855122775637,1.334083318144729,4.916818957751596;-0.41243845834499104,1.3367913999765781,4.907484615911071;-0.414502616870448,1.3393267046584065,4.898034140803857;-0.4165305829603511,1.3419903634462638,4.888611175485016;-0.41825647508378383,1.3445330694749644,4.879095086875199;-0.41988535021848317,1.3469772429039166,4.869536175742399;-0.421156753397567,1.3490641018102656,4.859839343586422;-0.4220409978159354,1.350861303405124,4.850041987910729;-0.4227235447317642,1.3523922856499564,4.840183477725428;-0.4233684296575986,1.353793259456737,4.830303123692037;-0.42422601721629705,1.355169428409943,4.820435464263814;-0.42503496747149,1.3564493376644156,4.8105507572987625;-0.42483127472440946,1.3564438121838114,4.800552833577616;-0.4246908346496051,1.3563687955815655,4.790554101203221;-0.424151568506199,1.3546477144263287,4.780718092272579;-0.42335006058686353,1.3529990369497145,4.7708875557850146;-0.4219710671683328,1.3482786609176967,4.762180292881668;-0.4199969666165834,1.3423749718211895,4.754354094439042;-0.4175225012069082,1.335255423179032,4.747782256943465;-0.4154203453226351,1.3273639701019262,4.742011129759798;-0.4135254076079472,1.3190753773575776,4.736747248931381;-0.4118363279745276,1.3103739518452893,4.732117756081611;-0.41060568998994706,1.3012744423767897,4.728157395292038;-0.4097443388651624,1.2919263010471147,4.724712061067285;-0.40896134967193026,1.2824926956712859,4.721488085642997;-0.40825174249089896,1.2730237603456394,4.718351890265257;-0.4076077558470096,1.2635321480094037,4.715270563203566;-0.4070037003763136,1.254014857884118,4.712261193558697;-0.4064571711230108,1.2444503421249595,4.70939390493212;-0.4058988552371431,1.2348730523527491,4.706571883672331;-0.4053156703188088,1.2252910642683925,4.70377091960575;-0.40488216672112404,1.2156972992072237,4.700983134359019;-0.4045601679153432,1.206093400474377,4.698215202658578
3D gt;-0.40389403772354127,1.1791942594766616,4.690899652707577;-0.40391158288175416,1.1799785621166228,4.691096306053075;-0.40393094946940744,1.180841464022795,4.691313292662303;-0.40394909273661106,1.1816444301421822,4.691516299137702;-0.40396543370825905,1.1823821427822112,4.6917028853382385;-0.4039811389048894,1.1830833338737488,4.69188119413058;-0.4039966084808111,1.183756056189537,4.692051486294717;-0.4040115290108849,1.1844120239930993,4.692218372383539;-0.404025888370143,1.1850308186213174,4.692376117663251;-0.40403995230950807,1.1856276539752357,4.692528021319917;-0.40405403605103485,1.1862292102932928,4.692680392879248;-0.4040992547571659,1.1877480858922003,4.693041099089384;-0.4041221442878246,1.1891236452460288,4.693395494589209;-0.40414934498667715,1.1903593017458913,4.693715144959093;-0.40417735314965253,1.191498704266548,4.6940054349273455;-0.40420329905152325,1.1926379607439037,4.694296553084255;-0.4042284326016904,1.1937140936374662,4.694570507311822;-0.4042533937275409,1.1947888116359708,4.694843256908657;-0.40427816752791407,1.1958556719064708,4.6951145034194;-0.4043028103291989,1.1968581348657605,4.695371616852283;-0.4043266663372516,1.1978443240880963,4.69562394529879;-0.4043509591042995,1.1988501503229139,4.6958794255882506;-0.4043741320431232,1.1997810013532637,4.696115800502897;-0.4043970218002797,1.2006993007421494,4.696347986653447;-0.4044212976694107,1.2016605265021325,4.696592655831576;-0.4044453455448151,1.2026149891972544,4.696834536653758;-0.4044686412155629,1.2035462918639184,4.6970715019673115;-0.40449231513142586,1.2044804305911065,4.697308451601863;-0.40451551141142844,1.2054040733933449,4.697542306885124;-0.40453849206566816,1.2063356391310693,4.697778171625734;-0.404561361438036,1.2072567009687425,4.698011448675394;-0.4045837925732136,1.208165951704979,4.6982421986401075;-0.4046062642216682,1.2090511555552483,4.698467488142848;-0.4046285972476005,1.2099469970345498,4.698694789406657;-0.40465116644501686,1.2108361028790475,4.6989204294830555;-0.4046730553686618,1.211715690767765,4.69914321346581;-0.4046953954279422,1.212599909102917,4.69936727644503;-0.4047164987385273,1.2134339599967006,4.699579139509796;-0.4047365716457366,1.2142400306701662,4.699783713242411;-0.4047555453777313,1.2150059822082522,4.699976651045679;-0.4047750348448753,1.2157860332727435,4.700173977047204;-0.40479399573802943,1.2165421754121781,4.700366512447596;-0.4048118476510048,1.2172718966126443,4.700552702155709;-0.4048293945670127,1.2179873029351236,4.700735414960979;-0.4048456611931323,1.2186525768995284,4.700903851592541;-0.40486146355271335,1.2192991839647291,4.701067894637585;-0.40487691775560386,1.219932240843773,4.701228042125702;-0.4048915677666664,1.2205358531236647,4.70138094985485;-0.4049069626152515,1.2211741557717324,4.701542745193839;-0.4049229774653912,1.2218250658631322,4.70170781776011;-0.4049381068944931,1.2224381835341451,4.70186395187974;-0.40495394444465643,1.223080056655407,4.702027380186319;-0.4049693885564804,1.2237317652344704,4.70219199283719;-0.4049844087600708,1.2243560548901558,4.702349794042109;-0.4049989217102528,1.2249712927937508,4.7025060744792215;-0.4050140340149403,1.2255979939103128,4.702665676274894;-0.4050287023603916,1.226208511412144,4.702821247139573;-0.4050435079157353,1.2268264774203301,4.702978147414326;-0.4050585415303708,1.2274526248574253,4.7031372733622785;-0.40507388188242927,1.2280986233353612,4.703302322247625;-0.4050894913792611,1.228750342798233,4.703468179032207;-0.4051051831960678,1.229395122718811,4.7036322787851095;-0.40512055864334107,1.2300375295639037,4.703795295286179;-0.4051360807657242,1.2306895837783816,4.703960906517506;-0.4051526868522167,1.2313701994299888,4.704134207993746;-0.40516908623576164,1.232048769271374,4.704306832045317;-0.4051853546380997,1.232733067071438,4.7044807219803335;-0.4052016946315765,1.2334205037951471,4.7046553828418265;-0.405217853140831,1.2340884682774544,4.704825527977944;-0.405233298778534,1.234734599030018,4.704989615094662;-0.40525030422806746,1.2354374815225602,4.705168533474207;-0.40526711667180065,1.2361344841718676,4.705346298605202;-0.4052832247376442,1.2367889406681063,4.705513927239179;-0.40530003012418747,1.2374787312269213,4.705690164881943;-0.40531639664769176,1.2381532881498338,4.705861902478336;-0.4053326494991779,1.238822012448311,4.706032013323902;-0.4053490589559079,1.239494051361084,4.706203328502178;-0.4053648206293584,1.2401477917432786,4.706369896817207;-0.4053809969067575,1.2408144395112992,4.706539753490686;-0.40539633301496514,1.2414424904108048,4.7066998157560835;-0.40541164309978484,1.242076989376545,4.7068612883359195;-0.40542724878787995,1.2427257722258571,4.707026435402037;-0.4054437549948692,1.2433982140779496,4.707197950008512;-0.40545986551046376,1.244055071282387,4.707365696218611;-0.40547522958517074,1.2447004286885264,4.707529627606273;-0.4054909755587578,1.2453559314846994,4.707695470997692;-0.405507765620947,1.2460394374370574,4.707869389647246;-0.40552432448267944,1.2467127753257752,4.70804077373147;-0.4055404841244221,1.2473795971155166,4.708210613206029;-0.4055559688389302,1.2480147175788878,4.708373121961952;-0.4055707833468915,1.2486407633543013,4.708532179734111;-0.40558555254340173,1.2492620433092119,4.708690320512652;-0.4056008813261986,1.2498997227072715,4.708853371837735;-0.40561592131853114,1.250538178503513,4.709016670098902;-0.40563112901449216,1.2511727345108983,4.709179134753347;-0.40564630879163743,1.2518126970410344,4.709342436078191;-0.40566150529384626,1.2524524531245231,4.709505288887025;-0.40567778325080867,1.2531292353510852,4.709677454805376;-0.4056942989766599,1.2538166551589964,4.709852464580537;-0.4057116704642773,1.254544098234177,4.710037212765218;-0.40572808477282524,1.2552304472684863,4.710211975845695;-0.4057441540658475,1.2559028830289845,4.710383574041725;-0.40575956655144696,1.2565605046272281,4.71055084810257;-0.40577541185021404,1.2572331854820253,4.710721285223961;-0.4057915527999401,1.2579114432215692,4.710893869006634;-0.40580736356377595,1.258576522600651,4.711063949173688;-0.40582312705516815,1.2592457969307902,4.711234750291705;-0.40583884193897246,1.2599189284443857,4.711406428417563;-0.40585502624511716,1.2605999846816063,4.711579079443217;-0.4058716675758361,1.2612999004721641,4.71175635009408;-0.405887137401104,1.261949286711216,4.711921208223702;-0.4059031180024147,1.2626141295552258,4.712089255294204;-0.40591892862915985,1.2632800513625146,4.712257740002871;-0.4059351416170596,1.2639518726944925,4.712427487981319;-0.40595170183181767,1.264651395750046,4.712604899394512;-0.40596781270503995,1.2653277834892274,4.712777406656742;-0.4059839157938957,1.266011025452614,4.712950713330508;-0.4059994886279107,1.2666726117849352,4.713118843102455;-0.4060142417252064,1.2673028447866441,4.713279002603889;-0.40602871914505967,1.2679207027673722,4.713435635969043;-0.40604394521713266,1.268607554125786,4.713610449129343;-0.40606089761257175,1.2693429929494857,4.71379661359787;-0.40607882829308517,1.2700847453713418,4.713984529063105;-0.4060963387787343,1.270847913992405,4.71417847199142;-0.4061134234786034,1.2715811689972878,4.714364369627832;-0.4061304288864136,1.2723805036187172,4.714565841165185;-0.4061463973283767,1.2731932062149047,4.714770039257408;-0.4061634768724442,1.274002961397171,4.714973485872149;-0.40618345237374304,1.2748558196663855,4.715188750839234;-0.40620294242501265,1.2756904746651647,4.715399542218448;-0.40622259711623193,1.276567306041717,4.715621174302697;-0.40624114655852317,1.2774346790313718,4.715840146508813;-0.4062586629211903,1.2782842800855634,4.716054199847579;-0.4062751058161259,1.279153650331497,4.716273853954673;-0.4062936652064324,1.2800644775271417,4.716502961796522;-0.4063111009716988,1.281020052754879,4.716744340080022;-0.4063292142271996,1.2819891950726512,4.716990385848282;-0.406350012922287,1.282984276378155,4.717241180837154;-0.4063707952558994,1.2840242004394535,4.71750362598598;-0.406394291883707,1.2851012012481693,4.717775800189376;-0.406417551445961,1.2861470518946652,4.718038979446888;-0.4064388016343116,1.2871515993714338,4.7182924217939375;-0.4064580842792987,1.2881864634752278,4.7185544501364225;-0.40647710734009734,1.2891843824625018,4.718806783610582;-0.4065019814431666,1.2902773928880695,4.719083389982581;-0.4065296640217304,1.2913760805368426,4.719360366693138;-0.40656265224218363,1.2925739475727083,4.719661216950415;-0.40660776194334025,1.2939696461200714,4.72001277450323;-0.4066595179438591,1.2955232910156251,4.7204125227808955;-0.40671475687026976,1.297089991092682,4.720820209014415;-0.40680058850646017,1.298840535235405,4.721280075550079;-0.4069951142251491,1.300925538134575,4.721844640493393;-0.40726500419378275,1.3032251111984254,4.7224757392555485;-0.4076163573741913,1.3056464107990267,4.723175947627424;-0.4080701371967792,1.3082188647270203,4.723957461893558;-0.4086208650887012,1.3109417037963866,4.724828470635414;-0.40924838600754737,1.3137810708284376,4.725799245882034;-0.4099806294381619,1.3167698330640791,4.726995497357846;-0.41073445945978165,1.3197436742305755,4.728239479357004;-0.4115770662903785,1.322870594549179,4.729920192092658;-0.41247198408246033,1.3259919668674467,4.73177383311093;-0.4134984074175357,1.3292307175636289,4.7342150845676665;-0.41462054908275603,1.3324638643980022,4.737212853720784;-0.415815553021431,1.3357151069402693,4.7407340307980785;-0.41699507279992104,1.3388575013160704,4.744432828575373;-0.41814931151270873,1.3418723945617674,4.7486738789856435;-0.4193125169575215,1.344716879248619,4.75310058194697;-0.420490250569582,1.3472719400167465,4.757918092063069;-0.421653758084774,1.349518839097023,4.763293170148134;-0.42278756492137914,1.3516761414766312,4.769091441214084;-0.4238645342648029,1.3535346613168717,4.775046776895225;-0.42469212175011634,1.35490587952137,4.781414518003166;-0.425319606512785,1.3558843759059909,4.788122469846904;-0.4257535895645618,1.356509996557236,4.79520432871133;-0.4260591782331467,1.3568772259473802,4.802293905414642;-0.4262101622819901,1.3568877130270003,4.809936456538736;-0.42626459217071544,1.3566776318073273,4.817578976541759;-0.42605959652662284,1.3560057658195495,4.82563953768611;-0.42575961941480645,1.3551513151168824,4.833970532917976;-0.4252448989272118,1.3538660316467284,4.842476356366278;-0.4244366122484207,1.3522369232654572,4.851877295217664;-0.423415967464447,1.3503377969741819,4.860954110323639;-0.42203747207522396,1.348152082490921,4.870133879408986;-0.4204845798194408,1.3458637521266936,4.878956090579183;-0.41870459657311443,1.343379460000992,4.888003921575099;-0.4167518566310406,1.3408288061618805,4.896808676523715;-0.41455859095454217,1.3380190688371658,4.905823822916579;-0.41218279814124104,1.335213476395607,4.914585386986752;-0.40945088014602665,1.3322452426910403,4.923251563434676;-0.40645036129951473,1.3291965357780455,4.931935932553932;-0.40313869062066077,1.3259537560939787,4.940985450479761;-0.3997574470341206,1.3225282900333402,4.950064415324107;-0.3963326617956161,1.318918390762806,4.9593578839812436;-0.3927642941713333,1.3151437430024147,4.968962562713399;-0.3891387743651867,1.311284506571293,4.978794261856004;-0.3854096976220608,1.3074420968174933,4.9884961296211925;-0.3816212010681629,1.303499637770653,4.998377713237331;-0.37789064468741423,1.2996305687904361,5.0078903355222195;-0.3739959844231606,1.2954429693579679,5.0175966077696526;-0.3698871968388558,1.2909747808814052,5.027135009584947;-0.365864887547493,1.286495760393143,5.0357907380688935;-0.3615552970290184,1.281530243229866,5.044573065281286;-0.35715279569029806,1.2762063311219216,5.052991033628955;-0.35232081373333923,1.2700112376332284,5.061658254060521;-0.3472754916965962,1.2631489912152292,5.070178397453203;-0.34192754721045493,1.2553954132914547,5.078728891057148;-0.33616230259239677,1.2467636957883836,5.087159726047609;-0.3302787682563067,1.2376331670522691,5.09545802709451;-0.32420075670480725,1.2276097216486932,5.103357420044392;-0.31788536903262143,1.2167185711979864,5.110978268679976;-0.31142345159649854,1.20510559040308,5.118205227344482;-0.3045900828778744,1.1926629319787028,5.124934371723979;-0.2977490993112326,1.180173541724682,5.131042279254644;-0.2906362561255694,1.167125350368023,5.13637138988003;-0.2831636626690627,1.1534848999857903,5.141458448539673;-0.275448607942462,1.1393059224486353,5.146037598364055;-0.2676416554659605,1.1250200917720794,5.150383303433657;-0.2595781463116408,1.1104215850114825,5.154509355247021;-0.2514889339953661,1.0959613199830058,5.15818869317472;-0.24352190010845662,1.08174818264246,5.161485755571723;-0.23525744689702988,1.0672901366353036,5.1647300267502665;-0.22697533735334874,1.052985513627529,5.1677687668338415;-0.2185601124227047,1.0387048833847046,5.170702028271555;-0.20990307649970052,1.0243659330844879,5.173595838060975;-0.20120470648109912,1.0102573964595796,5.176417562574148;-0.19278730449080467,0.9968336253881454,5.178992270427942;-0.18467697250843046,0.9840669733405111,5.1814186792552475;-0.17650719252228736,0.9714062471747399,5.1839465255081665;-0.16874187927097078,0.9596773700952532,5.186397019883992;-0.16141339971870183,0.9488141257524492,5.188721348479391;-0.154277831569314,0.9384396121621131,5.190954143944383;-0.14742833144962783,0.9287204940438272,5.193266344073415;-0.14047947373166675,0.9190018447875978,5.1956677488088605;-0.13380463725998995,0.9096695070981979,5.198124001705646;-0.12743642099946734,0.9007463627457618,5.200515076416731;-0.12129517516344786,0.8920432762265206,5.202948447304964;-0.11511514721289277,0.8830519923329353,5.205349877107144;-0.10885939306095242,0.8732298150420188,5.207712546628715;-0.10275084422454236,0.8630774101018908,5.210033686533572;-0.0968434540055692,0.8527711678266527,5.212279228392244;-0.0914114259637892,0.8421359030246738,5.214474390664698;-0.08635809885784981,0.8312053792715073,5.216529620835186;-0.08178611606955526,0.8201178707838057,5.2183994761377575;-0.0778669147878885,0.8093524683237077,5.219902706351876;-0.07433770528063177,0.7985801172614099,5.2211461708724505;-0.0709005547635257,0.7873544714331627,5.22226734138131;-0.06770224637016653,0.7758747785568237,5.223130095025896;-0.06473267219886183,0.7639197681427002,5.223803341183066;-0.06182914109304548,0.7514397191822529,5.224412083995342;-0.05885405807942153,0.7381809931814671,5.224964980876447;-0.05607211540676654,0.7248531757354738,5.225420538043977;-0.053562389538064595,0.7115752272367479,5.225722181355954;-0.051223507090285426,0.697682308459282,5.225817322507502;-0.04908520828075706,0.6834755707859995,5.225769534417988;-0.047030062710866335,0.6687068808853628,5.2256308533102285;-0.0451091307874769,0.6537352261364461,5.225435478404164;-0.0434132369466126,0.6381683798551561,5.225285824984312;-0.04214057637900114,0.6232987022519113,5.2251578412711615;-0.04096274316832423,0.60806656113863,5.224983110707998;-0.03974045143947005,0.5923019196391107,5.224783968240023;-0.03846208583600819,0.5768515531778337,5.224520025089383;-0.03714758673720062,0.5608882810235024,5.224238403543831;-0.03583522766530515,0.5449937849819662,5.223981002750993;-0.03458938840031624,0.5291906543076039,5.223695057812334;-0.03340367768853904,0.513664587378502,5.2234348685860645;-0.03224443753436208,0.49790434044599535,5.223174841141702;-0.031111396642401812,0.48220829790830616,5.222996021530034;-0.03007295119948685,0.46674980885982514,5.22285189331472;-0.029120975889265537,0.451377192080021,5.222729446482661;-0.028379761447757484,0.43626063748002053,5.222652309590581;-0.0277825192078948,0.42105308218896387,5.222602574157716;-0.02721879454106093,0.40582643636167043,5.22258676813841;-0.026820627921819697,0.3909367794185876,5.222697044911981;-0.02648570913672448,0.37585828343331806,5.222895480838418;-0.02630952560007573,0.36056006728708734,5.223141364541649;-0.026235067196190363,0.34511497065126895,5.22339528402388;-0.026200922392308718,0.33026658777594564,5.223562864792346;-0.02620727135762573,0.31554515795111654,5.223643757539987;-0.026233612934872513,0.30144046520888806,5.223741006165743;-0.026367419810220605,0.28725343630015854,5.223809556645156;-0.026533874236419803,0.2732926489621401,5.223883419364691;-0.02676547668911517,0.25980712009072304,5.223958292067051;-0.02709150416068733,0.24554658121764658,5.223985064437986;-0.027586346758529546,0.23063552895486353,5.224001705506444;-0.028176943166553975,0.2151452096626163,5.224111947467923;-0.028912942670285692,0.1996552155986428,5.224272367319465;-0.029714552119374273,0.18411317830812188,5.224538630536198;-0.030562656483054156,0.16831742534395314,5.224897605600953;-0.03142578031979502,0.1517295864267275,5.225321717196703;-0.032251544714346526,0.1347918559042737,5.225706476783753;-0.03306194268539548,0.11762893519159405,5.226002014225722;-0.03389583944156766,0.0995592741107568,5.226176936215163;-0.03470138025209307,0.08090473525132988,5.226280596140027;-0.035513923878222706,0.06232414484228943,5.226385184618831;-0.03622834907472134,0.043730388814769726,5.226498972499371;-0.036879136763513086,0.02571280224975201,5.226599064242841;-0.03748676703684033,0.007816272113285973,5.226725990560651;-0.038063031649217004,-0.009888471212424326,5.226882462105156;-0.03864154239147903,-0.02748597029093653,5.227034769251942;-0.039163499687612055,-0.0444363301957026,5.22723252785504;-0.039679478698596365,-0.06151252479497342,5.227366003331543;-0.04017232585437596,-0.07912941404823212,5.2274807127088305;-0.040584607121348384,-0.09606914539579299,5.227607199555637;-0.040880102938413626,-0.11187183729652314,5.227757942157984;-0.04111780539043247,-0.12681842896733433,5.227834548503161;-0.04131143847815692,-0.14090969052407892,5.22787914185524;-0.041511074097454546,-0.15427669708207253,5.227827586847544;-0.041671726547181605,-0.16730538594424735,5.227675172001124;-0.04181351934298873,-0.1799690812446178,5.227444833403826;-0.041948599147796625,-0.19163953192457567,5.2272174507319935;-0.042052129542827596,-0.20265392059981835,5.227046283859015;-0.04212212849259376,-0.21254729081094278,5.226979449290036;-0.042158056614430325,-0.21777596418637984,5.226973169919692;-0.04217842595362001,-0.2225597507572837,5.226971209608846;-0.04218904509789804,-0.22662521166661218,5.226975297731511;-0.042207308506593114,-0.23091936857253323,5.226978825896977;-0.042209492029746366,-0.23522145168781292,5.226964383629958;-0.04220241180700914,-0.23969621776683,5.226957008859941;-0.04219220295089942,-0.24441365768817763,5.22694253114095;-0.04219156430910031,-0.2493178627540669,5.226931553319096;-0.04220062454993075,-0.2542600540789692,5.226971675330942
