# Supplementary material for: AI co-pilot bronchoscope robot
Source: Nat Commun. 2024 Jan 4;15:241. doi: 10.1038/s41467-023-44385-7 (PMC10764930; doi:10.1038/s41467-023-44385-7)
Supplement: Supplementary file 9 — Source Data [file 41467_2023_44385_MOESM9_ESM.zip › Supplementary Fig. 6/Real/1-siliconmodel3 Centerline model_21.txt]

Path length,0.41143662873956477,1.2666681544918388,1.853055248244689,2.871004444269261,3.913404889808821,4.447287537405261,5.581606027085598,6.504362557379005,7.5382996948136665,8.122915351727311,9.53576585934883,10.368761889162037,11.250634358442863,12.156494899112602,13.071436587373391,13.943387564024842,14.852474099316742,15.810889497175836,16.77768879276179,17.822577660014144,18.87302439359535,20.005052179034667,21.13099120424769,22.31630444120151,23.52752167425887,23.52752167425887,24.80239751193135,26.12621692592195,27.44662744988102,27.44662744988102,28.79540776817867,30.056094018305036,31.2836936681251,32.4823366143969,32.4823366143969,33.65971643157783,34.82963208594955,35.903581050715744,36.98802578283215,38.013878307444614,39.010762254597644,40.01876899276265,40.96785108781604,41.97959648913357,42.93825520989318,43.964196111455436,44.9315835770322,45.889433503182225,46.79578012177574,47.6764759674957,49.30333375502239,50.13141609228029,50.9727163267907,51.79305706757531,52.595756797908614,54.279025768750465,55.17031781965893,56.058966083689185,56.93459914414964,57.79535301896743,58.648427265510925,60.280023085654065,61.11332956729657,61.933605992654215,62.79938013443741,63.667988412774854,64.55462216152856,66.33178628387485,67.29110368538821,68.24469419510379,69.18042990429211,70.14264022787206,71.12268216532563,72.06108309629556,73.00399920863772,73.96236993857535,74.96979294990003,75.96211976555452,76.96767897133282,77.95741226168343,78.94603388552916,79.89994117090669,80.86730631942406,81.83648443077121,82.819308594975,83.76368849258688,84.71922143391762,85.70574187245745,86.5990134262048,88.44720019786904,89.3503744542535,90.25633752398706,91.18505243671575,92.08477757077526,93.01817771337241,93.8865702370909,94.76644585265744,95.62667783054589,97.4304413520976,98.36383712372759,99.2881805172709,100.15070841362746,101.01150514037587,101.86043525815182,102.68472601288894,104.29483002590348,105.0685603743624,105.83538408083103,107.36431358010977,108.08078268524848,109.41184331463623,110.0661372165265,111.42265625577022,112.66348067846789,113.82239025732845,114.50167529172622,115.87749824943054,116.58758145413759,118.05938488445314,118.79640855019882,119.51700248421706,120.94273739562207,121.67149493969211,122.41794323493696,123.96053378273182,124.7309402922256,125.50278649365269,126.29092336244494,127.95156541709387,128.76614202448854,129.54522940423834,130.37778257790066,132.09000159687082,132.9983735015383,133.9173931445448,134.91754724916998,135.90571658834077,136.9571006421216,138.03504201708375,139.1093788786356,140.27472242543294,140.27472242543294,141.46545330484852,142.6635499982846,143.90268684418257,145.11188420982617,145.11188420982617,146.34425004804115,147.55941513897463,148.7643640653439,149.9591468134136,151.1344125785966,152.26346067967813,152.26346067967813,153.35649461415304,154.42250567385062,155.4223692887061,157.24439522585166,158.14572937765485,158.9792447940316,159.7765394489268,161.35180002527744,162.82473192309317,163.53138511823917,164.9866679941483,165.6860092265117,166.39990420780762,167.81494142641995,168.47788712350237,169.80062850639777,170.46540538334526,171.8341185241336,172.48273965595618,173.85756275563133,174.51128764848949,175.83466346986242,176.5202520773459,177.81711194486843,178.46330246479312,179.73448634009662,180.96697648713024,181.6082195468024,182.81632031958313,184.03836290867469,184.65435965249227,185.9112866976164,187.07212019415485,187.66487647477163,188.7543915648174,189.798913897459,190.79021834041896,191.83443708218994,192.85800198524728,194.00337432916484,195.1471519333203,195.71235785917912,196.85860087369124,198.03490465667133,199.13103236090137,199.6538441159019,200.72099732714847,201.73250084862846,203.1520005653226,204.02225855112573,204.78604019329146,205.82635723027582,207.05561123796724,207.912888517422,208.80198334577017,209.9791903360607,210.83128915898698,212.01709957181492,213.02524967647457,213.995704478877,214.953629941655,215.9218232747309,216.9064406039343,217.9663232761006,218.97087971243266
Error,8.750393536740757,8.169709139648965,7.654758599099439,7.161421970541193,6.682657244575307,6.2257112836313615,5.77661936071702,5.368747637281483,4.987782776601606,4.635714768130398,4.305752987913648,4.017513532545617,3.7590538891272542,3.5261740740789116,3.323620669390664,3.136161823733135,2.953377776885773,2.769404157838476,2.6017518451744714,2.433114036559659,2.259090002416033,2.1158354088281204,1.9653056637409991,1.8206632846939579,1.7506343353800573,1.6193776489370857,1.4246124669173335,1.3077935235621165,1.2763147461058257,1.209775236227348,1.0113444029194327,0.9151196000345833,0.8892987082084022,0.916284487327388,0.8510488420388382,0.7045561293020456,0.5875700187466962,0.5133157181461073,0.4592719921920094,0.40897186699873644,0.35974077454475806,0.3129549585389871,0.27849057156247,0.25909725554418256,0.24702620978310838,0.2309437877833537,0.2216876789352525,0.21128011076129555,0.24098972320389234,0.3230263098251887,0.3920884207411458,0.2777378393056307,0.2581814434503073,0.34416248485941825,0.503752851902683,0.5242825295709307,0.4925199618237658,0.4797867404612076,0.48934739893721585,0.534478326891591,0.6107047689591018,0.6019386148142976,0.5359751298814845,0.5141037373095567,0.5351140864773651,0.5876550065225093,0.6409839731937373,0.5610866893464528,0.5226149866690422,0.4962773419605999,0.4583399871755062,0.44576586878122765,0.4359491855840258,0.42921310782462285,0.4460932470713266,0.46752188430559066,0.4903075323456034,0.521767918951434,0.5421480384319949,0.5598498187515045,0.5723429318093448,0.5862508515431764,0.5997304584484199,0.6190859474064305,0.6391715865394209,0.6741769603166679,0.7071378500854454,0.7194720089795329,0.7390134575844747,0.6942905630619135,0.6140687454255136,0.5560001036696737,0.5186887224984985,0.47714857613984135,0.446392350971546,0.453182814107793,0.47622537363826833,0.5695176611834462,0.5870392290445084,0.5783353543932372,0.5670767413858322,0.6215592351332352,0.67862457223649,0.8377314854055323,1.01997569335739,1.1282238622039524,1.2429668944392818,1.401935952540397,1.527077552193924,1.6354681405398124,1.7604746886046123,1.8399248830474464,1.8356626165219918,1.8234655229127192,1.7553008925403841,1.6536020632281065,1.5312690246084943,1.3984006445438009,1.2969977393067633,1.1290077266943377,1.0217943348027125,0.9170636718383871,0.7828563997422324,0.7501798694860418,0.7158362418278772,0.6333398442780265,0.6451514099722131,0.7388737128269978,0.702660717281033,0.6597926864797184,0.6561223185785191,0.6938142389665303,0.6854823487740647,0.5935847626269076,0.5078270170747705,0.45966182314832554,0.41092015279051614,0.41714781878923163,0.4532640138191985,0.4999918539813377,0.6357976571214705,0.507459976853836,0.3642853970496285,0.29194541416083986,0.3847210478977473,0.5538278777642776,0.7236538829817227,0.6119345318668806,0.5762792305979045,0.6284873538146505,0.7734320128274959,0.895929094856335,1.0484549290980485,1.0727602582479188,1.1035257675862742,1.205602075351348,1.3977811193542846,1.5815871986554726,1.7391657541831897,1.8993407748869602,2.0701806262802256,2.0681714729083,2.0706011616634674,1.9468156537282455,1.8092178721686625,1.5579546585593518,1.4010776107805802,1.1586391909190183,1.0107880393407285,0.7876790123525516,0.6985097720793905,0.5119593956148127,0.48933337449176256,0.36759328505403543,0.3828690247375291,0.2893652473496614,0.3420664356658822,0.2757367724416554,0.41053320852522823,0.3063449500133613,0.36138513469819133,0.3485098890383803,0.30164163655468834,0.40327846482549184,0.38454350546634475,0.4105154842620353,0.4978279343470185,0.4864447730528928,0.5074055253426677,0.5550425013968936,0.5759063738762131,0.5647349730868133,0.49339539085092493,0.4147105200876838,0.49909541600804236,0.46979423670392134,0.3565020065694145,0.30754802955649846,0.3191576262513013,0.3492801561927263,0.3206505824117039,0.33388318743875045,0.3513890543887541,0.24069208467127964,0.21258933774689048,0.14181094640812844,0.1615923025169178,0.14524771364406028,0.21037951402749963,0.15723070299355674,0.18300591270080346,0.14105666881401802,0.1288092542342082,0.09869505082880065,0.06609263790926827,0.0591220847359473,0.06331434757086683,0.05787226135231363,0.07176863583937387
3D pred;-0.08564567697205716,-0.26273818211187694,5.1510039045876646;-0.08239361918607402,-0.2546142987727415,5.1558440119882025;-0.07944324253826937,-0.2460592965048762,5.160099269187587;-0.07680391110866722,-0.23735434754180812,5.1642535191987315;-0.07425683088257379,-0.22858027698604666,5.1683189918901125;-0.0718943639747757,-0.21972245751347597,5.172313711442334;-0.06975235415197052,-0.21076465323703172,5.17620852035471;-0.06779579380991002,-0.20163736473037508,5.1797952286149584;-0.06583475975238685,-0.1924024375506532,5.18309226750015;-0.06391841557652987,-0.18307828055706546,5.18615620636354;-0.06210144414555628,-0.17366126231557366,5.188987881178634;-0.06040171304463242,-0.16412757078648935,5.191481801789403;-0.05883289496446129,-0.1545281374527298,5.193803372271218;-0.05744473673723842,-0.14486835219746136,5.195985473450882;-0.056128607471652534,-0.13515206269865299,5.197950549055436;-0.0548045045371109,-0.12541173815865106,5.199787075470758;-0.05348745406153821,-0.11565670007139656,5.20154906581154;-0.052164664648188065,-0.10588682670583163,5.203222326875676;-0.05087166499553067,-0.09608828898057337,5.204744434081138;-0.04964731256257165,-0.08625123090408111,5.206060963427421;-0.04841270380812354,-0.07642092478795771,5.20741773271022;-0.047420854314399005,-0.06653015482613055,5.208508101521226;-0.04629202947834934,-0.05666885486960654,5.209724866764392;-0.045204381395527,-0.04681781706698199,5.211056811154821;-0.04437901706487707,-0.03690528569677544,5.212086614804242;-0.04330227735296166,-0.027016486467526295,5.2131124224842615;-0.04212348981190456,-0.01714511049186432,5.214192420762117;-0.04119378971261113,-0.0072318661848486294,5.215121530569833;-0.0402117765608224,0.0026765259308773326,5.216048577413706;-0.03934999700665288,0.012602366265434662,5.2169059161174225;-0.03849732347273923,0.022537685938838384,5.217655830000372;-0.03771028207561768,0.03248375458951128,5.218331318146322;-0.0369933896742802,0.04244137157101677,5.218907451233844;-0.03635832184834601,0.05240830715848763,5.2194142883395;-0.03580855431711455,0.06238409246706783,5.2198402732438325;-0.035346565642976266,0.07236704519873095,5.220196954084848;-0.0349448036002675,0.08235454600385031,5.220494300564193;-0.03458564934940781,0.09234564994192652,5.220715321655148;-0.034200939141745455,0.10233686234524972,5.220881672993589;-0.03373492835836629,0.11232402918785948,5.221079996990247;-0.03324796592154393,0.12230919309529356,5.221323655207429;-0.032649029536968015,0.13228852138910158,5.221556640210452;-0.031997384612678245,0.14226547273317364,5.221745851126274;-0.031329187802372635,0.15224208973226344,5.221889469635421;-0.03063356888056555,0.16221710390238173,5.222012784766542;-0.029943886785566188,0.17219218177989318,5.222161646935742;-0.029351701667616588,0.18217359543791095,5.222305515534176;-0.02891617891384301,0.19216279927554314,5.222467152847875;-0.028585973070119047,0.20215584537714643,5.222640339775793;-0.028465134264667766,0.2121541471139925,5.222779481293959;-0.028525378254416135,0.22215344520780275,5.222881502335033;-0.028568081485107547,0.2321531846353556,5.222939707275835;-0.028610760895590236,0.2421528478302081,5.223009810467153;-0.02868745078633459,0.2521524396992047,5.223057571477978;-0.028777756606789558,0.2621519536514228,5.223097138865911;-0.02889741854404753,0.2721511931655821,5.2231269744025495;-0.028972005790829546,0.2821508936261775,5.2231062997566;-0.029021696305026514,0.29215053146264774,5.223037205674131;-0.02909982849548703,0.30214975831436475,5.22294047032012;-0.029243352962598335,0.3121485015098332,5.222873126141354;-0.029404053350027305,0.32214706687432854,5.222819590756843;-0.0295834816162709,0.3321454103015265,5.222789025922796;-0.02980968214326476,0.3421428515539088,5.2227877118630435;-0.03002488450603509,0.3521405248553643,5.222802425816347;-0.030309751978089192,0.36213633878008283,5.222852967935107;-0.030610992597321345,0.37213177061233904,5.222877392841321;-0.03081558774512892,0.38212960155449527,5.222838440594181;-0.030991667363626397,0.3921280442218935,5.222850280978443;-0.03126126437570329,0.4021239846584281,5.222942434330699;-0.031650674003971854,0.4121143229981041,5.223146149819093;-0.03197376673370997,0.4221084358946315,5.223261555622476;-0.03238920146472986,0.43209860037948267,5.22341656384768;-0.03274935867098996,0.44209170965738986,5.223506306516372;-0.03316026700806275,0.4520821098203197,5.223658158164554;-0.03375355229972905,0.4620637068985373,5.223783586753044;-0.034284325580544735,0.4720475248669184,5.223987690889707;-0.03489971232490893,0.48202578242060695,5.224223647129545;-0.03561349044468579,0.4919986771992936,5.224402226324784;-0.036217154529703546,0.5019766999772164,5.224675449888398;-0.03688281902770194,0.5119522405432034,5.224888713088347;-0.037568947126211776,0.5219254922916483,5.225140661088093;-0.038349342256610464,0.5318934081906038,5.225318526407366;-0.0391794439250595,0.5418582322088105,5.2254334764235;-0.04000793841723985,0.5518212665137828,5.225660510153091;-0.040896567311508876,0.5617767389814728,5.225975004403174;-0.041806196481757804,0.5717267873532822,5.226386236905887;-0.04279062823235518,0.5816666536994219,5.226865769125133;-0.043840078978072905,0.5916070009165108,5.22716267034781;-0.044602893939013684,0.6015761437824796,5.227347883342135;-0.045498078909962006,0.6115307635417475,5.227670667040889;-0.04645742947391995,0.621477948749452,5.228035568313919;-0.04756260837586774,0.6314130000364597,5.228306373629993;-0.04866130266532704,0.6413507907079165,5.228488547801095;-0.04967944579229105,0.6512988176206209,5.228500594258008;-0.05052448253202856,0.6612629809625283,5.22846369162555;-0.051496211230105796,0.6712131747354384,5.228241459272203;-0.05228431355257655,0.6811793657960457,5.2280092299183565;-0.053502412775184985,0.6910854980572787,5.2273889252296435;-0.05468232448372779,0.7009984329893024,5.226804520067527;-0.05631338331444531,0.7108265253535097,5.225939507020603;-0.057875435592762224,0.7206782166517679,5.225229456850807;-0.06021297184093112,0.7303694206217672,5.224444288142588;-0.06243988032017251,0.7401048723214882,5.223932566707155;-0.06554356939205794,0.7496006491898454,5.223488341751268;-0.0687603326928071,0.7590548834872373,5.222968834564625;-0.07219034373870928,0.7684215040787579,5.222260708220325;-0.07573979256815565,0.7777231678815044,5.221322378050387;-0.07943329995341747,0.786944486986443,5.2201711712227885;-0.08329015126413962,0.7960711692393106,5.21881899925807;-0.08740213651709049,0.8050617039735979,5.217315050299132;-0.09186677814750285,0.813858841583984,5.215678790852737;-0.0962403673784016,0.8226980023024132,5.214023207863834;-0.10061144042684855,0.8315347603928844,5.212348267012451;-0.10508371770166602,0.8403235887307297,5.2106883777314925;-0.10966423685050716,0.8490588384357847,5.209040877528932;-0.1143211253069143,0.8577577808841091,5.2074155190499125;-0.1190443250751344,0.8664250342033857,5.205812364706446;-0.12383725616692971,0.8750594536896591,5.204239274853843;-0.12868804646944196,0.8836659329405376,5.202690614676383;-0.13360358649569812,0.89224036958768,5.201168608620411;-0.13855171765589105,0.9007972883290695,5.199653636780809;-0.14352101135466205,0.9093433924938927,5.198146910614797;-0.1484703789190666,0.9178994881977203,5.19663132920182;-0.15342217913933598,0.9264490315717276,5.195086990290018;-0.1583975698148532,0.9349800693958785,5.193516359439409;-0.16336698718086282,0.9435166551623861,5.19195700236245;-0.16836636762910934,0.9520349667279321,5.1903934924629045;-0.17340180358170013,0.9605330489049854,5.188835614393412;-0.17845268437829828,0.9690205200734876,5.187269908053641;-0.18350808829665988,0.9775050151661234,5.1857026702780455;-0.188595117754091,0.9859690308946435,5.184127053241265;-0.1936778945180537,0.994430087907842,5.182522093868843;-0.19866048691573673,1.0029395842001607,5.180860093312416;-0.2035414744682792,1.0114983009754408,5.179150026742816;-0.2083707975490306,1.0200922842954643,5.177470416884283;-0.2131403009858205,1.028719864930276,5.175792117341212;-0.21790188035653427,1.037366483286285,5.174191069902213;-0.2226472245286586,1.0460461564073722,5.172726493786349;-0.2272872531960252,1.054776249972917,5.171224628178896;-0.2318338980298133,1.0635348072254112,5.169607316950292;-0.23638583911730063,1.0722561990490844,5.167813673453382;-0.24102786560751246,1.0808840211768085,5.165810606955103;-0.24553358464291505,1.0895490676980437,5.163662243680691;-0.25019287014778396,1.0980447386102492,5.161189465013762;-0.25482754231835186,1.106539053077106,5.15866628535121;-0.25954663319456867,1.1149795711528316,5.156119162284816;-0.26418747818830524,1.1234315662657968,5.153468438543171;-0.2688230480911865,1.1318204038419013,5.15061556353763;-0.2734997136095773,1.1401595708548757,5.147685189302346;-0.2781417580873935,1.148459664227785,5.144593284862205;-0.2826347942857842,1.1566858168159178,5.141108598460719;-0.2871610945346019,1.1649733347931934,5.137817754825131;-0.2915901464308028,1.1730308050206013,5.133885748615167;-0.2960005626122727,1.1813095721643763,5.130420168766804;-0.3003803708285111,1.1893430022921458,5.126385161905445;-0.3047258338876961,1.1970009121360006,5.12164455354526;-0.308812194468988,1.2042118971177507,5.116049613617733;-0.3129970385412786,1.2110195964554364,5.110037766163058;-0.31733927508327237,1.217480285258391,5.103760467221256;-0.3215181232821567,1.223844895706782,5.097277492474204;-0.3256409645123683,1.2299933429746424,5.090554488950122;-0.32986430450705656,1.236318532139156,5.084061771389472;-0.3341029406818727,1.2423760279436769,5.077328220472181;-0.33834564323854815,1.2484797064231143,5.070639081212512;-0.342677567750591,1.2545916392329008,5.064014980718814;-0.3470085536343397,1.2608545159256337,5.05753277917872;-0.3511986624454956,1.2667380888995703,5.050617104431377;-0.3554163145412061,1.2723257377725679,5.043476404824782;-0.3596235047731417,1.2777130700998558,5.036177350040245;-0.36383484929110754,1.2828758014764605,5.0287200863273265;-0.36802867651267707,1.2877922505454227,5.021088550322831;-0.3721977589448241,1.2924990204290745,5.013312621507807;-0.37635222865776236,1.2969966023755455,5.00540615971766;-0.3803911320494683,1.301327373161147,4.997348139874358;-0.3843048375911881,1.305530689625453,4.989161868462195;-0.38807498538895596,1.3096077038310046,4.980845382380278;-0.3916824841682865,1.313566573360181,4.972400661863405;-0.3950984103425178,1.3174076096079137,4.963822906392665;-0.39836728926800863,1.3210949521599444,4.955121301053737;-0.401450379040049,1.324530040287755,4.946250296205823;-0.4043707769225522,1.3277543828779201,4.937246136552134;-0.4071943558433431,1.3307654245477416,4.928137841972979;-0.40984755744317014,1.3336081174770629,4.9189248284496925;-0.4121916826560484,1.3363137594173342,4.909587560183364;-0.4142810953556129,1.3388285258104848,4.900137147252767;-0.4160924927388431,1.3417064266900496,4.890733077599291;-0.41786222482368657,1.3444448214130307,4.881279546899652;-0.4192854469363016,1.347010518941112,4.871719649671514;-0.4205248644243116,1.3493274659810959,4.862071043518067;-0.4214640983265344,1.3514507080746887,4.85234429263769;-0.42247438713003566,1.3533355320532372,4.842575630748597;-0.4233855422862591,1.3552509531063914,4.832803171566262;-0.4244878534187245,1.3573727788742245,4.823093240280294;-0.42535371488221574,1.3594746261347612,4.813355041164471;-0.42492257659246935,1.3606694957618577,4.803436048960152;-0.42498952805456314,1.362124279542309,4.793542661185792;-0.42514441552413446,1.3640991945518628,4.783740838876812;-0.4253311206080612,1.366499126031025,4.774034888634463;-0.42559083207577914,1.3691598965239065,4.764398870248338;-0.42582434639015043,1.3719597529589784,4.754801668832927;-0.42599201810814596,1.374843561896271,4.745227979251153;-0.42612849031993527,1.3777291752925962,4.735654337798583;-0.42622540352275207,1.3806091562331377,4.726078518376036;-0.42628579462596067,1.3834785213536862,4.716499212726896;-0.426291866198384,1.3863339391792937,4.706915552039184;-0.4262750928968608,1.3891711385174115,4.697326494808562;-0.42620903407225963,1.3919897475480236,4.687732169435496;-0.4261088673524617,1.3947865930561612,4.678131772473295;-0.4260017343074465,1.3975761568855625,4.668529332358805;-0.425888386186846,1.4003606126888113,4.65892548114779;-0.4257696822289887,1.4031384791780024,4.649319786631587;-0.4256497367773388,1.4059103809473197,4.639712384606591;-0.4255029815192098,1.4086830812862638,4.6301055851538795;-0.4253228513576844,1.411456015608391,4.620499421071892;-0.4251308108022356,1.4142307402583651,4.610894004707054;-0.4249383732071976,1.4170062690842922,4.6012888286280615;-0.42474696051682737,1.4197797240909207,4.591683033059335;-0.42455657208486186,1.4225511048166857,4.5820766184775135;-0.4243654780439565,1.425322506367235,4.5724702239138315
3D gt;-0.4219955278249888,1.4371993298809342,4.528791889437162;-0.422055098740371,1.4368002862250053,4.530227199431733;-0.4221054594577887,1.43641729888916,4.531619631703695;-0.4221678583179,1.4360024738740635,4.533158810876248;-0.42223266657734965,1.4355954089154253,4.534679143943367;-0.42230400587033007,1.435190023068159,4.536184666701097;-0.42234805914805484,1.4347170255807729,4.537877677866129;-0.42241124924189366,1.4342470917438488,4.539590471404063;-0.4224709876622909,1.433783789792835,4.5412907769488475;-0.42253103163869754,1.4333429110507732,4.542907335610332;-0.4225932971660907,1.4329199761023887,4.5444683548619205;-0.42270904511671786,1.4321359498244066,4.547375497325017;-0.42283718160775996,1.4313006915752704,4.550413393977239;-0.4229788422217736,1.4304201248168946,4.553575872497559;-0.4231022182934101,1.4295883734130856,4.55660967914288;-0.4232320282745361,1.4287207696063702,4.559818216059759;-0.42334843713613657,1.4278711462637095,4.562971923534688;-0.42345624305725105,1.4270313642765926,4.5660961380063565;-0.4235703945159912,1.4261871273099458,4.569244790661151;-0.4236804127913255,1.4253640842848556,4.572260389251708;-0.42379119659423825,1.4245255850454475,4.575351357175386;-0.42389633358295153,1.4236650159865158,4.5785611560469395;-0.4240242364854079,1.4227402769118087,4.581951109149638;-0.4241485288238526,1.4218171376859225,4.58535342285743;-0.42427748034550594,1.4208938631028394,4.588746177872878;-0.4243904302802452,1.4199631392493612,4.5921730491109995;-0.42452181898850655,1.4190913654268704,4.595427259333683;-0.42463698667086086,1.4182404182551458,4.598595826597948;-0.4247504699354905,1.4174116086519681,4.601676042116606;-0.4248644799804687,1.4165822268442008,4.604744743353036;-0.42497540331913874,1.4157344731492263,4.607868208929207;-0.4250843609325702,1.4148788617882364,4.611014854079026;-0.4251965852708082,1.4140206456111029,4.614214372846162;-0.4253034918858455,1.4132172977858324,4.617261825133103;-0.4254036620976375,1.4124113912024867,4.620265330481896;-0.42550356405404893,1.4115966371506914,4.623241219846285;-0.42561580280597394,1.4107357879169176,4.626398488253081;-0.42573480979332556,1.4098537805175784,4.62962091891949;-0.42584678053048935,1.4089712646719128,4.632849640056904;-0.42595971646822417,1.4080902627798229,4.636076524640596;-0.42607359131446254,1.4072037701181268,4.639341992698082;-0.426185306455172,1.406355305387057,4.642406644510122;-0.42627399265582744,1.4055888212702827,4.6452059832998405;-0.42636570760873643,1.4048077297973633,4.648003064058743;-0.426450119188749,1.4040352481079101,4.65076267520611;-0.4265351449584962,1.4032812491079478,4.653446065949661;-0.4266196785618709,1.4024967502770058,4.656203057248042;-0.42670063564593985,1.4017065338134767,4.658955423404987;-0.42677750190734864,1.4009108085514952,4.661704813534664;-0.42684530901395357,1.4000848828594503,4.664530633835427;-0.42689506547781136,1.39923740234375,4.667362243922308;-0.42694526715792147,1.398359561744103,4.670238711362986;-0.4269918524874174,1.3974665931114785,4.673094861165561;-0.42704267229520365,1.3965676484562801,4.675936328274654;-0.42708951573885406,1.3956844752385065,4.67871643148569;-0.42712238643352807,1.3948165190007136,4.681443542392437;-0.427137496478741,1.3939023359562799,4.6841603849557725;-0.4271379835921068,1.392973293691782,4.686848485670824;-0.42714702525212217,1.3919500809185323,4.689642085533142;-0.42715180729205793,1.39092180086576,4.6924184175051185;-0.4271339097477839,1.3898030324143629,4.695299280735896;-0.4270852076545128,1.3885715395648661,4.698324106771029;-0.4270408245614859,1.3873197839120717,4.7013748382069505;-0.42697825499314535,1.3859617243370643,4.704582179075387;-0.42689058858431306,1.384558473346417,4.707919880288931;-0.42678391045203573,1.3830855371328499,4.7114793471820535;-0.4266916910846416,1.3816550521850584,4.714981491995591;-0.4266812001683162,1.3801746578275238,4.718844520354638;-0.42671483534592847,1.3787041392869215,4.723166681553768;-0.42678229504511905,1.3773121713256837,4.727536248350878;-0.4269097921166054,1.3759901500056342,4.732093460617066;-0.4270526084547777,1.3747270259211617,4.736786107700055;-0.4272114768160307,1.3735129946195164,4.741529325922453;-0.4273555568577693,1.3722845626126803,4.7465969074249275;-0.427486096120981,1.371083024949294,4.751827984067477;-0.42762572875389687,1.3699319864126356,4.757002315820547;-0.42779828684880183,1.3688511568509616,4.762114579925536;-0.42799233938363884,1.367779092900203,4.767429140842144;-0.4281641269566463,1.3667857591130184,4.772872780397855;-0.42834742122356706,1.3657796224036582,4.778735015842731;-0.4285427683081994,1.3648875149770885,4.784475084973848;-0.42873767201937163,1.3641018090585562,4.790125927016918;-0.4289182225623498,1.3633211846454327,4.795823766208062;-0.42904591381366436,1.3626438494873048,4.801433640171931;-0.42907746018629805,1.361952458613469,4.807151347147135;-0.4290589350186861,1.3612482685499925,4.812785815488375;-0.42895226540198694,1.3604946121920074,4.818563141698104;-0.42870273186316854,1.359718686734713,4.824130263510484;-0.4284031924966666,1.3589449459838867,4.829213087464845;-0.428041598540086,1.358116751075158,4.834217703696031;-0.4275913081066426,1.3571717724609376,4.839423864785709;-0.42711741838895356,1.3561885315410906,4.844438282030546;-0.4266054049799992,1.3551939507821888,4.849285356763693;-0.42603085435133714,1.3540944190861628,4.854065556514447;-0.42534733904325045,1.3528292462158202,4.859065889759064;-0.42464066869882444,1.3515038712017353,4.864088331847558;-0.4238474235006479,1.3500885938673752,4.869231899123559;-0.4229700987361028,1.3486160067044772,4.874459832490041;-0.42196214162973256,1.3469976084078277,4.880072390752205;-0.4208444449967604,1.3453140463726336,4.885564281212;-0.41971002965486964,1.3436345672137922,4.890952159921207;-0.4184267326002855,1.341776783118615,4.896678423836782;-0.4170154679518479,1.3398629348989632,4.902635261562055;-0.4156375596207839,1.3379986156522305,4.908342351995615;-0.4142120491614708,1.3361260068218521,4.913939982901353;-0.41272108568044813,1.3342331685462363,4.919596329991634;-0.4111606402763954,1.3323440720073991,4.925185675938313;-0.40959164765578054,1.3305080934964693,4.930654325029116;-0.4078306252171443,1.328447344970703,4.936465639995795;-0.4060676422529953,1.3263834037898137,4.942203571260801;-0.4042306500654954,1.3243830545748196,4.947528267670733;-0.40223829603928773,1.3223285555795523,4.953005632523987;-0.40003039080693165,1.3201476443481446,4.958753167338601;-0.3977203789285513,1.3180317437744142,4.964404983744668;-0.39537726916973404,1.3160163507080078,4.969834073938819;-0.3927763463475154,1.313824618718074,4.975631423811776;-0.3900816143564077,1.3115796405029294,4.981522235825475;-0.38737336355356067,1.30928688873291,4.9872609958170475;-0.3846929503631592,1.3069627329195461,4.992691385354125;-0.38200642413212704,1.3045345139840931,4.998133990719731;-0.37915766372093784,1.3019191965073804,5.004030205961238;-0.3764251166945237,1.2994655206650954,5.009630357269003;-0.3738053217198299,1.2970402256774904,5.015045664811364;-0.3710875155991774,1.2945439801964393,5.020829890618553;-0.3684635774054894,1.292043329561674,5.026614016690483;-0.3659353486457238,1.289594838256836,5.032253677964073;-0.3634909956007738,1.2871053769155651,5.037850054427156;-0.3610603184626653,1.2845607514718864,5.043472147658834;-0.3586686764995869,1.2819366825045073,5.04907071984314;-0.3561721034240723,1.2791310528094952,5.054872341155226;-0.3535424818596473,1.2760132720125639,5.060853282229625;-0.35100401298522954,1.272800233553373,5.066701116364185;-0.34855149850111744,1.2695242066486065,5.0723721512214945;-0.3460317075406588,1.2659160962266185,5.07803964240826;-0.34341479541778563,1.2619881144479603,5.083709495428525;-0.3409273924900935,1.2580440428396371,5.089019203484975;-0.3382958467190082,1.2537562887807996,5.094175903364328;-0.3354552174406785,1.2490824724872296,5.099344338042186;-0.3324874147767287,1.2441692476712745,5.104230726811336;-0.32913169081174415,1.2384782447345442,5.109112130356569;-0.3258107506707999,1.232718528090257,5.113512686847541;-0.32225395076751706,1.2265101496065582,5.117788199212734;-0.31834702098259554,1.2196615100567159,5.122155390677817;-0.31451075635763315,1.2128105436471794,5.126087254376044;-0.31036111173189607,1.2052400996633676,5.129903236270317;-0.30592486572559063,1.197096029862624,5.133640424154722;-0.3011583948164719,1.1883096982750527,5.137344353182866;-0.29623679157550514,1.1792378378178525,5.140943170707409;-0.29110623775775607,1.1697528038259655,5.144287794625209;-0.2857660979989858,1.1597783506422779,5.147468699044448;-0.2803468547879732,1.1495357829754171,5.1503794020726135;-0.27486985588660606,1.1391792277996355,5.153196215776298;-0.26933988864898684,1.1286885684204102,5.155847281215374;-0.2636815075918344,1.1180022647798977,5.158225977125902;-0.25813585293403035,1.1074773907588078,5.160391287303337;-0.25241956045884356,1.0966879175743691,5.162502514677781;-0.24687008671100327,1.086236315460205,5.164376260405321;-0.2413346769949106,1.0758231195420485,5.166022040695777;-0.23588832982283373,1.0656381812579814,5.167573457092872;-0.23080578098883997,1.0562498747605544,5.168776523038425;-0.22566136984605062,1.046851127389761,5.169957345903837;-0.22060790039355943,1.0377046519939717,5.1711172067495506;-0.21580908378894512,1.0291192237736628,5.172070960259072;-0.21090788236177885,1.0204602841656025,5.173086742093014;-0.20632775824913613,1.0125469403310923,5.174014730720521;-0.20168472812065716,1.0048015322758603,5.174997012249873;-0.1971490135750404,0.9974705611008865,5.175980134136494;-0.1926785515902593,0.9903754007192761,5.176981458044787;-0.18812442926553583,0.98349137692965,5.178069881222065;-0.18377078621350804,0.9771166017737757,5.179121426949134;-0.17911588691417993,0.9705646811382586,5.180447229887156;-0.1743745953912002,0.9640321751051681,5.1818571636962885;-0.16945754794194148,0.9573912570777304,5.183435111832251;-0.1648233957041227,0.9512275256582405,5.185062692988469;-0.16027873101307796,0.9452053260216345,5.186691738797701;-0.15573129252507137,0.9392283246553863,5.188408968209487;-0.15112478022795456,0.9331891582195576,5.190227477560778;-0.14659875356674196,0.927359246427096,5.19210548797901;-0.14214656774227435,0.9216618335430441,5.193959142089259;-0.13779625665371237,0.9161151061776971,5.195807753668566;-0.13357999840516313,0.9107359202575684,5.197647848240781;-0.1293506891837487,0.9052384711749738,5.199500874718887;-0.12513165795693032,0.8997006313030536,5.201360354978123;-0.12086674229695249,0.8939967970628006,5.203256972430303;-0.11653610209391667,0.8882124520756648,5.205181921096215;-0.11238696636933547,0.8825799655972993,5.207047334764921;-0.10837080496054427,0.8769914061091496,5.2087966964046775;-0.1043622363743415,0.8713015101154034,5.210509065628052;-0.10075262430264398,0.8660030547039325,5.212036256922209;-0.09711861386372492,0.8604713940194936,5.213565149985094;-0.09406489330511826,0.8556230328017014,5.21478839064965;-0.0911384280175429,0.8508331413973295,5.215940125031105;-0.088318338401501,0.845771871279203,5.216957693689787;-0.0853382854989859,0.8400491093210073,5.217934171151381;-0.08230106508548445,0.8338769465519833,5.218908558091384;-0.07954887845112729,0.8279166911550668,5.219740885851932;-0.07698009430591879,0.8219434075927735,5.220469777136582;-0.074608286623588,0.816022294745812,5.221134577856796;-0.0723405209519313,0.8095468645653359,5.2218434799282365;-0.07009903588441704,0.8027819632310134,5.2225814856808;-0.06793378258631781,0.7955318604337253,5.223304269324082;-0.06598821182397697,0.7881230609835111,5.223963665128855;-0.06412757600124067,0.7807110256605883,5.224597405128479;-0.06238102444795464,0.7731930790827823,5.22514137400407;-0.06067645359112668,0.7652496512545073,5.225598421748234;-0.05914753164584822,0.7574428825143669,5.225973921984159;-0.05766602501575764,0.7493418854698769,5.226326781481229;-0.05624617659715507,0.7409755712303749,5.226565634994507;-0.05485230585171628,0.7324837569603554,5.226773758098896;-0.05355996244137105,0.7239567561692458,5.226898430539645;-0.052251739859214205,0.7148068431384746,5.2269917907216;-0.05099408139962417,0.705558268162654,5.227061953142607;-0.049914603933921234,0.6964774750929612,5.227102391929627;-0.0489799691420335,0.6876339407348634,5.227125690970788;-0.048103264267628,0.6790764127291167,5.227128618809628;-0.0471959362745285,0.6703245667853723,5.227120978340737;-0.046293109176709105,0.6616877123788687,5.227106600673382;-0.0452952390234287,0.6524080815594012,5.226978969832201;-0.044260775940234844,0.6434735096095159,5.226746931284391;-0.043181458678979136,0.6342558478604831,5.226399188502385;-0.04208312453526717,0.6252722696685792,5.225991888427734;-0.04095498324394226,0.6163233309467022,5.225526951100275;-0.039834411541498624,0.6071220022935135,5.225040678050701;-0.0387723719556515,0.597996674969013,5.224553870911231;-0.03780605700822977,0.5891265394181473,5.224129209157504;-0.03687391281494727,0.5793112682694657,5.223791841336764;-0.03603905546114995,0.5697977256833593,5.223475865296583;-0.03528756000262041,0.5603867421076849,5.223243525425838;-0.03454149122091441,0.5505892149176965,5.223028639156636;-0.03385956195244423,0.5409235541006236,5.222827158156175;-0.03317553554168115,0.5312760989086446,5.222631584014893;-0.03252008035219634,0.5217613041921763,5.222450005085285;-0.031904778107496416,0.5118950128291204,5.222327655583895;-0.0313870264687905,0.5020118905463586,5.222213525012089;-0.030912205413304843,0.4919677899287298,5.2221392324770415;-0.03049757664350362,0.4820534672076886,5.222064808871929;-0.03005716372416569,0.47198913647578306,5.221991353076055;-0.029682149002735424,0.46241276966975275,5.221994243610088;-0.02929982969467456,0.45299139064495375,5.222017237287668;-0.02891528854846954,0.4436156130453256,5.222098189333403;-0.028462071992433984,0.4338262813392051,5.22220681445782;-0.028006677564841043,0.42421605378371013,5.222351772821868;-0.027573220563668472,0.41487001575763405,5.222506110076905;-0.02715523462185493,0.4053444655080941,5.222656663117043;-0.026717231183785654,0.3957621559407161,5.222785053256109;-0.026293283924322862,0.38702118839263916,5.222853043541543;-0.025905947499642007,0.37800966700920696,5.22292571826348;-0.025548393787970906,0.36915098987285916,5.223014797891469;-0.02523177991940425,0.3604714513749343,5.2231305616202715;-0.02491556620231041,0.35182068358201246,5.2232744780408416;-0.024697941725070664,0.3436222226304274,5.223426855900103;-0.024512881260651813,0.33529252921764663,5.223574942051814;-0.024368024004789504,0.32707154758159934,5.223691621545645;-0.024271443025515635,0.31897972195258506,5.22377889721797;-0.024262758801900423,0.31044903031569265,5.223807036018372;-0.024300350085772006,0.3018416525473962,5.223843889113207;-0.02439472608126127,0.29308597906552836,5.223894886245727;-0.024575597127400917,0.2842015555601854,5.223957162716205;-0.024796493233534007,0.2752916344686655,5.2240254492774385;-0.02509980444724743,0.2665185472400372,5.224075928330054;-0.02549480874318343,0.25847422682542065,5.224133127426734;-0.025918956334407512,0.25045874644646277,5.224202832685618;-0.02635870023544018,0.242267386157696,5.224267136808542;-0.026844516568917492,0.23386843518183778,5.224281746873122;-0.027340868238669176,0.22560259647222664,5.224321510857802;-0.02783230244306418,0.21748048695490912,5.224361609188959;-0.02830684112512148,0.2093629095708407,5.224397670387854;-0.028790304054847126,0.20056934693409847,5.22444280370272;-0.029306672880466168,0.19152060219104475,5.224441747967646;-0.02987660369542929,0.18195907619329602,5.2244486445676355;-0.030472579621535083,0.1723036669158936,5.224406988393342;-0.031094336153177117,0.1620631533380656,5.224434806148821;-0.03172459061072423,0.15249730642465448,5.224437343227679;-0.03236559230914482,0.14240039201809815,5.224503009033202;-0.03291037821402916,0.13292581754060895,5.224609447294381;-0.03344020299544702,0.12286313364432411,5.224872956161499;-0.0339544245995008,0.11291066765941112,5.225121466463529;-0.034469197210898764,0.10267047694398809,5.2254543981317365;-0.03493389656066894,0.09184188770083279,5.225811815561147;-0.03537045186849741,0.08111915045600668,5.226222867058973;-0.0358198909161641,0.06943425845815579,5.22658558923281;-0.036291735303218546,0.05767445774894488,5.2269123514468845;-0.036741260720032906,0.04569941313459319,5.227178292509225;-0.037204990637119,0.03343453939226958,5.227418951339721;-0.03768757401026212,0.02083811233456321,5.227592504771306;-0.03817348943747007,0.007359928844983802,5.227745117750901;-0.0386457919384883,-0.0058351111242403945,5.227872576514023;-0.0390833737211961,-0.019065657283251047,5.2279772407561085;-0.03947150765162248,-0.031807921596582064,5.2280992750519975;-0.03980645910409781,-0.04391503563578307,5.228200841442989;-0.04008447528655713,-0.05576397017469768,5.228349852397625;-0.04032017754811507,-0.06702058335221725,5.228433357279852;-0.040560107877437884,-0.07833803808569902,5.228512997052119;-0.0407513603085738,-0.08884066352101466,5.228558991423388;-0.04095852083132817,-0.09928746425069289,5.228585703274653;-0.04113774805252369,-0.10895270846027587,5.228440721321107;-0.041302290118657624,-0.11853438124289872,5.228297612689092;-0.04141442474511954,-0.12762145619355708,5.228060278469966;-0.04154680888652802,-0.13633588527679436,5.227793724984389;-0.04166961289332464,-0.14548025542332566,5.227515798571661;-0.04179486740845901,-0.1545356769114273,5.227310896415711;-0.041900545141513534,-0.16335201284995438,5.227134947436406;-0.04200809366372916,-0.17168045679972718,5.227017929235606;-0.042066939697999226,-0.17901266788042508,5.226972802866422;-0.04210479742637047,-0.1858084804564256,5.226969160346985;-0.04213200218934279,-0.19165457310896655,5.226971849145157;-0.042156446916140046,-0.19730859770994924,5.2269712934758115;-0.042169602925227236,-0.20199387309294486,5.2269706073819675;-0.04218197132257315,-0.20650080870995158,5.226974846613956;-0.04219794066355778,-0.2112213917306754,5.226977396756686;-0.04221158600953909,-0.21703552614945637,5.226977884098933;-0.04221439509391785,-0.22256454895312974,5.226966891241807;-0.042212547946343056,-0.22790336717458876,5.226957686529893;-0.04220732224170978,-0.2331083644866944,5.226951773153452;-0.04219865368036123,-0.23832735300504249,5.226944235279378;-0.04219453343611497,-0.24348636891585135,5.226934847426782;-0.04219393367400536,-0.24850682957282438,5.226927642593384;-0.04219040260623824,-0.251495256471827,5.226943344162543;-0.04220074494027684,-0.2543705161885319,5.226969873477253;-0.04221676608297081,-0.25669637106986065,5.226988014846044;-0.0422125798362952,-0.25814381413459775,5.226980633009399;-0.04220977220681998,-0.259607954105475,5.2269741632393085;-0.042207550229083055,-0.2611818321814904,5.226969055548866;-0.0422070844830846,-0.2629226474513669,5.226964376939401;-0.04220926202749595,-0.26488192894764434,5.226959616294274;-0.042210382030727155,-0.2670370041587136,5.226956470980344
