# Supplementary material for: AI co-pilot bronchoscope robot
Source: Nat Commun. 2024 Jan 4;15:241. doi: 10.1038/s41467-023-44385-7 (PMC10764930; doi:10.1038/s41467-023-44385-7)
Supplement: Supplementary file 9 — Source Data [file 41467_2023_44385_MOESM9_ESM.zip › Supplementary Fig. 6/Real/1-siliconmodel3 Centerline model_23.txt]

Path length,0.4092233668091338,1.495883872918595,2.2887434314117874,3.311092789817015,4.3521643787641064,5.466158839918609,6.391158654097909,7.373581954239201,7.954503776403765,9.298713841498698,10.079175846824679,10.943607471559703,11.824832960930904,12.68722201335013,14.443044755307739,15.3629206510219,16.311827291583132,17.30827136069948,18.352369640830617,19.430856601984587,20.557892247111393,20.557892247111393,21.69459808765077,22.87176361020885,24.08919572098307,25.371922668745544,26.656054652102796,26.656054652102796,27.97017533645635,29.271292099738872,30.50379557894256,30.50379557894256,31.682256989618363,32.849222714608715,34.023956609917285,35.15743948813127,36.22704973487483,37.28387902189757,38.268937947107375,39.25974225441535,40.22907461198605,41.16947385859543,42.146688992472576,43.09869922379678,44.09503385904969,45.06105483089184,45.99725569251387,46.885474586995365,47.741628795011756,49.34333638319492,50.15793359793948,50.982539172461195,51.79371603032644,53.3870945470347,54.26312226814507,55.13252392669246,56.018809062066396,56.87897149485379,57.72942392562152,59.374701801569564,60.16521296348426,60.981849238036276,61.80000091674249,63.51006484348524,64.37155420379086,65.27211274003089,66.12650022226806,67.04402347477291,68.00460388871105,68.92359907189162,69.8672260027008,70.81893441409596,71.74174388924831,72.69325747600894,73.62952270924771,74.62070515249323,75.61392643694035,77.58604139964834,78.56880966167422,79.507279043813,80.44657512206895,81.39667687005225,82.34364620916904,83.3145773151252,84.24367987601778,85.19406339958432,86.11639929842384,86.998073301739,87.91445345762295,88.8249361061806,89.7219691233551,91.50646321453934,92.40518933194531,93.28987639188993,94.15149272886208,95.01506666084681,95.86827376959091,96.74086320648846,98.57334823987411,99.46933294531564,100.32146223049239,101.15875312321405,101.98572223088304,102.80813971244771,104.40024788680553,105.15947004027988,105.91816523545994,107.41917942208934,108.12847171808417,109.44059537980004,110.74197700699429,111.41528832062338,112.63740614155621,113.767334432112,115.08579184138239,115.79564524675384,116.49779481298899,117.92870003719989,118.66633394318377,120.08890080438704,120.77667268776435,121.49005494054246,122.9893429185931,123.72857044456002,124.49655923871148,126.01536647363147,126.79410622115878,127.62685034984696,129.17458373110694,129.96577855972322,130.76401766114674,131.59815076261006,132.46679957830509,134.2999502257583,135.29612634271595,136.27333376834926,137.3333065774919,137.3333065774919,138.40300824896767,139.4905691919364,140.65153326662096,141.8447477476729,143.05159954592887,144.28666325215212,144.28666325215212,145.50094657855547,146.73531516379214,147.92964604668032,149.15267398792437,150.349888704103,150.349888704103,151.51228200195928,152.65300221388082,153.74533449264305,154.8610778676465,155.93812209149286,156.98962337832398,157.9602027196908,158.99709514265447,159.99685900202635,161.0004221571092,162.02822259497674,162.9898276340247,163.92489633821214,164.8345319257408,165.70894668736852,166.54862550866068,168.27203336198914,169.08205291387083,169.91760815803866,170.73963132774614,171.51599111060702,172.99760849002743,173.68916498668236,174.45368314401142,176.0698304012881,176.7990294233797,178.08736591418622,178.70640073883615,179.9620410438636,180.6379654226458,181.98823015330652,182.644317229587,183.91532578074361,185.17779073490226,185.8312717093461,187.1383597767281,187.71343986677095,188.87433603047091,190.19376418322025,190.9171281502869,191.66325303042154,193.14558729381338,193.85405421233492,195.2178481364076,195.9082268504016,197.28160999566214,197.94361878217498,199.2251459841045,199.87900820924133,201.16337234400157,202.37063652878518,203.4873391671177,204.48601370988388,205.37992817588898,206.3063973944226,207.21049869639384,208.1380301008131,209.18062349133106,210.19213024908575,211.17544528796674,212.1005317818459,213.40974223590368,214.3002811911541,215.57291535081927,216.34939027104784,217.4175834724876,218.3272783634734,219.46742622177794,220.50720652714057,221.55188344740475,222.44104002995257,223.32168549630217,224.49716211456789,225.38319514760423,226.50762830812369,227.32987077388245,228.36119170599306,229.49999849394808
Error,4.877616002273381,4.663350783065883,4.39634157660349,4.118274081394162,3.8513776437880543,3.6202502370605587,3.409599998593059,3.201218405071048,3.0184648726910246,2.805216061253463,2.6262634650882872,2.4799251016624746,2.3792167361167427,2.3144189186565187,2.2428388993401667,2.1557438643035343,2.07248138643851,1.9863183754154963,1.8876602777775415,1.7925343378913283,1.706254945804023,1.6238606271213085,1.4676502372407692,1.3031497970161061,1.1866331265876904,1.142403775299552,1.1859095013232468,1.0618355551535381,0.9259670711509725,0.9002340513260857,0.9361520745817629,0.9810568282977417,0.8443778725717203,0.7340733518171185,0.6479551182927926,0.597896854902718,0.5592416857040351,0.5320054137168452,0.4781541740990744,0.42774058210238347,0.37900431226013753,0.3331746084301572,0.3095225945899965,0.2898497602704077,0.2765557161679278,0.2582352692882892,0.25528525356587384,0.3003190201459065,0.40261745425517287,0.3735706189178054,0.2991587786733152,0.3358184996612169,0.4570141674148539,0.5265634565310352,0.4966271142152476,0.4890590022910911,0.5101824644008192,0.5608980214481997,0.6454872138654616,0.6149722703498881,0.5473316378870531,0.550937809691912,0.6075039110780772,0.6576014947468097,0.5693696536752428,0.5078496546896056,0.4516913521989198,0.4364488793270369,0.4392768518347748,0.4570392689559615,0.4814171517445552,0.5039191816917676,0.5588479596517464,0.6065536029647348,0.6640256257002718,0.690591593264858,0.714604025571976,0.7197474585445426,0.7187239161853501,0.6877983301972912,0.6612628766254817,0.6455993974252142,0.6350391129187416,0.638817412163852,0.6339053272846815,0.6434081754399491,0.640863418009641,0.61330507472323,0.6077323662709959,0.6217754536173239,0.6650324529661961,0.6038962763826814,0.5336735677019148,0.4616327122282123,0.42522204788083046,0.4159627351251643,0.4931109416069503,0.5868682303474395,0.648720084133462,0.6118216044332605,0.6558723404889291,0.7042189527621504,0.8612526914152149,1.046022574789478,1.1553945450343055,1.2751799185634178,1.4421438308241437,1.5470452990025287,1.6692829177358677,1.7775062922732228,1.8511826681445651,1.8554783095821592,1.8242215794550376,1.7436812813250504,1.6578061225363119,1.5111887025587125,1.422575921804341,1.243568686492036,1.1272647425975737,1.020523056484942,0.8745025148435183,0.8372158131614208,0.7175264644919929,0.6537625291994755,0.6956043464062559,0.6714728073950953,0.6530861371772316,0.6863081963018072,0.7565960920267549,0.6628016487036467,0.6193113974981407,0.6199550143153053,0.6379297489857142,0.6445781622616543,0.6009543992870294,0.5447657629668732,0.5720838889421754,0.5630584782334294,0.48350446606993686,0.396687549769084,0.2615537515824206,0.18268230486984677,0.2753877585562045,0.4769991612520899,0.5648768502036514,0.3616877504765933,0.1729157886839992,0.1648592266529732,0.3455156218342451,0.5342248868403914,0.5010420559962383,0.34698823871350576,0.20214207724557365,0.10595967000738896,0.08337236404966321,0.14150160750066823,0.2058914980817333,0.22283386651165007,0.28288631596079955,0.3128277741258911,0.34878746483614786,0.38748113328123956,0.3844354024473022,0.3816590574132761,0.3948177941985908,0.4436336637654208,0.5266734918972537,0.5972731128795066,0.4605293946575558,0.38075364789596045,0.3688821524432444,0.4624365550221835,0.3156948994500162,0.28913925266490415,0.4517235821160222,0.30920466890957493,0.2451529050294161,0.3586425509303417,0.32390897769292154,0.33610201165982795,0.41402123440996486,0.42911696513584535,0.4544683531713777,0.4209210134205831,0.5394075222173739,0.46619948711854253,0.5679707809075866,0.5837544092913756,0.5578077051638682,0.6033415353050573,0.5253537725564518,0.5366989868532296,0.6131251298423609,0.6479626448089565,0.7244488732159257,0.6847410405466764,0.8059945718275344,0.8494811750113912,0.9772140750374254,0.9801436820436166,1.0216727590419983,1.0802665834034737,1.0703056634913437,0.9446417355325621,0.7410510355229873,0.5327577351437274,0.3786366300959684,0.31614091230201863,0.30655736696259467,0.37946981746773256,0.46672074852466855,0.5725645914176194,0.6100439313403329,0.6505590512789061,0.6943604374417838,0.6331427989137538,0.5295426310351414,0.41739701220594083,0.32445824574783383,0.2968394617066119,0.29943991224703476,0.2727249932991054,0.2962366892520949,0.2776738277779331,0.28161298989796735,0.29750409671578093,0.3235125243449373,0.2920429670922962,0.2236228147409488
3D pred;-0.028887117531411682,-0.2630176481077272,5.1800411184305375;-0.029703945738593484,-0.2532507817098021,5.182026341955744;-0.030674078192764884,-0.2436124159999843,5.184508427664412;-0.03169892463173503,-0.23401606359882132,5.187127532543798;-0.03265816694491213,-0.22438920778304183,5.189658046579879;-0.03342671746191226,-0.21467792776979913,5.191916446590332;-0.034072906825046066,-0.2048951472785328,5.193886128078967;-0.03476751955075272,-0.19511669994624548,5.195860838419996;-0.035403796813743046,-0.18529566088177662,5.1976335039098105;-0.03606544774114014,-0.17551425076991464,5.199604857321515;-0.03655567741776144,-0.16568530250220553,5.201380089930177;-0.03697378007156182,-0.1558216179338397,5.202971603959857;-0.0373020711527145,-0.14590639717970505,5.204228832007115;-0.037406906990958756,-0.1359644793603552,5.205299943355349;-0.03748734974157662,-0.12601519544301845,5.206302579129744;-0.037575949663133774,-0.11605923252883464,5.207235827491809;-0.037602042677157284,-0.106099779914219,5.208135062039546;-0.03760904672398802,-0.09614183678718968,5.209051205926814;-0.03765365068290279,-0.08619022890958208,5.210032791958289;-0.037530319375058616,-0.07624517748574508,5.21107237916759;-0.03742155845326869,-0.06630714224669247,5.212178555758031;-0.03724764846425623,-0.05637162431756394,5.213298930157814;-0.03693000742463467,-0.04644101830379772,5.2144312588951065;-0.036410087653930626,-0.03653050477376359,5.215660651022559;-0.03603824216026536,-0.02658292747899177,5.216613245843761;-0.03553590076239607,-0.01662885724206875,5.2174281929821635;-0.034965847679106155,-0.006671236061407569,5.218149871514946;-0.03447342849444944,0.0032951069925025445,5.21880525649979;-0.03404879190630618,0.013272400000630439,5.219328045174086;-0.03358925066049943,0.02325537268297564,5.219687319814092;-0.03328859390757351,0.03324632188318606,5.219988217796363;-0.03308599124866989,0.04324178272094033,5.220211185963432;-0.03295683506110427,0.05323951159267092,5.220380703179602;-0.032837198058405515,0.06323784126868051,5.220518872197154;-0.032638537085764356,0.07323467032305166,5.220673606406785;-0.03251151599924319,0.0832332344737728,5.220785769535722;-0.03230684114697064,0.09323065549212535,5.22088416255707;-0.03203491112719159,0.10322603358923681,5.221020069731742;-0.03172091177893932,0.11321911731438396,5.221219273324823;-0.031387101695132404,0.12321034447015485,5.22147215817952;-0.030952813556987157,0.1331985866249075,5.221687593717648;-0.030481274148011824,0.14318630324013595,5.2218398021263255;-0.029997885224668203,0.15317440765560855,5.221903875009867;-0.029552447100808763,0.16316447521073682,5.221915499199571;-0.02918521031801757,0.1731577200731921,5.221929437075174;-0.02900859822475297,0.18315601004635987,5.221984262078281;-0.028869160887606986,0.1931549815247791,5.222017826982097;-0.028765071507135986,0.20315430353085637,5.222070026787197;-0.028760254502556832,0.21315400439499121,5.222147224094711;-0.02885337214992636,0.22315345148763033,5.222196080468498;-0.028872362113750417,0.23315329839803084,5.222248053055767;-0.028923175412593587,0.24315269640022677,5.222345303260603;-0.02899283798304505,0.2531521711041549,5.222420488177836;-0.029073854206861555,0.2631516079009648,5.222489045585041;-0.029164494015071762,0.27315105209498436,5.2225428994229395;-0.02920481000606666,0.28315097075252277,5.222544109168852;-0.02923153588508037,0.2931508535592279,5.222503741117689;-0.029292461600625205,0.3031504284654273,5.222434533079918;-0.029432826856816405,0.3131493762405605,5.222397913617709;-0.029581877128756793,0.32314823392961417,5.222372835131172;-0.029743283919836237,0.3331469144671657,5.222354522409325;-0.029955174502175986,0.343144659497324,5.22236854713969;-0.03015824362005376,0.3531425732447457,5.222390538785381;-0.0304593749555846,0.36313778968968174,5.222461023802516;-0.030722197250474464,0.3731343226292208,5.222476949568412;-0.030920782116075383,0.3831323505076504,5.222475339196132;-0.031124138344448746,0.3931300767540037,5.222539496404303;-0.0314216359406773,0.4031246096726428,5.222683742438832;-0.03180290467981422,0.4131150056710561,5.222899663589823;-0.03213790732719705,0.42310859739249396,5.223025749796263;-0.03254598989398535,0.43309913116472837,5.223176426816832;-0.032898021487508464,0.4430924122850678,5.223278437635027;-0.033325844305576974,0.4530818440687699,5.223446426548656;-0.033905534493961983,0.46306433692466087,5.223563881508432;-0.03438573951494955,0.4730499105173303,5.223804137961417;-0.035057205234019576,0.4830246283282897,5.224036814517699;-0.0357290081214599,0.4930004290649498,5.22421592493861;-0.03633643599309888,0.5029773844561067,5.224518236869604;-0.03699804960155467,0.5129531157333888,5.224735153712111;-0.03769267470311559,0.5229254369706494,5.225000304818392;-0.038474552942197225,0.5328933679421264,5.225170653188275;-0.039302406600731386,0.5428582384665798,5.225297198638341;-0.04013095027646155,0.5528206073446416,5.225551603266509;-0.041016288070078066,0.562775692510985,5.225886948345558;-0.041920040018729246,0.5727251288489004,5.226325068161453;-0.04291358127902715,0.5826639791898627,5.2268068665259575;-0.043958418542223265,0.5926044267349672,5.227116410862786;-0.04472856265106352,0.602572799208965,5.227312442164524;-0.04561831344507324,0.6125275926910543,5.2276447526421075;-0.04657772913519542,0.6224748992148977,5.228006158859886;-0.047699430679254425,0.6324087329079349,5.228252601155638;-0.04875807391904933,0.6423506400802413,5.228446910877671;-0.04980826728129929,0.6522952522419768,5.228404687015345;-0.05059603195630713,0.6622641537173938,5.228383945987433;-0.05158786973937774,0.6722125507865573,5.228170279035536;-0.05239043525445537,0.6821771480508949,5.22791989941663;-0.053636005760959,0.6920782798405793,5.227274807642827;-0.05486912091820467,0.7019835468511365,5.226670562279965;-0.056546373206178176,0.7118044327097621,5.2258120602622995;-0.05809715005937522,0.7216594508678421,5.22512379559264;-0.06048911289636509,0.7313366332269097,5.224329657458679;-0.06276378149143777,0.7410609931098415,5.223817107314971;-0.06589805669327248,0.7505488923591219,5.223422029101615;-0.06915433880396193,0.7599897050781216,5.222904649144158;-0.07258901145000587,0.7693528125201788,5.222173046217011;-0.07614854520124474,0.7786494740407198,5.221223412579084;-0.07985877980836838,0.7878608239295314,5.220046470615352;-0.08372991092777454,0.7969799293488038,5.218684024209595;-0.08786659921352478,0.8059579428301056,5.2171730364677185;-0.09235727022463137,0.814740617237798,5.215530324040521;-0.09673711829644538,0.8235760416477438,5.213871346534958;-0.10111686185100092,0.8324089938079925,5.212198982181389;-0.10558978279177368,0.8411976632642235,5.2105399862661725;-0.11017154522483127,0.8499321894452898,5.208892107205291;-0.11482418400401712,0.8586333225493855,5.207266304297425;-0.1195391002026076,0.8673049710731008,5.205662534637712;-0.1243325343839905,0.8759386741372673,5.204087047364342;-0.12918748302673158,0.8845423816215564,5.202536018286235;-0.134097945498038,0.8931191494243952,5.201010760152646;-0.13903700222586332,0.9016806909696308,5.199492298757506;-0.14399288456031728,0.9102339931987751,5.1979822486709315;-0.1489327519350145,0.9187948415620801,5.196462516582404;-0.153872214501708,0.9273510073764876,5.194915346227013;-0.15883701235318032,0.9358885327116451,5.193346447426721;-0.16380194547597804,0.9444282601509282,5.191790011000489;-0.16879689054454328,0.9529495418456999,5.190228511067615;-0.17382933685353066,0.9614495417532561,5.188671435051904;-0.17887718644121114,0.9699386097438731,5.187104610495409;-0.1839336059563234,0.9784217876142297,5.185533523321798;-0.18902529278278293,0.9868821574031399,5.183953375133761;-0.19410158235819372,0.9953453749108904,5.182339301540928;-0.1990846777387831,1.0038530500733895,5.180669504021064;-0.20397404776432804,1.0124055796840683,5.1789524431567475;-0.2089037684331085,1.020941338747133,5.177267607454043;-0.21373292248151599,1.0295301896920153,5.175561468355568;-0.2185685614207141,1.038121754759234,5.173887668563043;-0.22336602462751984,1.046743601305781,5.172260367451648;-0.22813701025753055,1.05538003131737,5.170632555185705;-0.23290480490478865,1.064016262005592,5.168994369084742;-0.2375891082529195,1.072702336111859,5.167378999540914;-0.24224358674544963,1.0814032250734735,5.165757160695581;-0.2468728856585961,1.0901109292616662,5.164100211890195;-0.2516268989234562,1.0987226877501979,5.162301052749725;-0.25644522198246,1.107284041182951,5.1604337042823625;-0.26118463593182034,1.1158752942066428,5.158502816688659;-0.2659056575365206,1.1244725847223167,5.156553829567856;-0.27068257761918113,1.1330331466261359,5.154579541236645;-0.2755202962341987,1.141552800513555,5.152576549414271;-0.2803669925718232,1.1500568093052337,5.150529266072399;-0.28525978501420235,1.1584820046833013,5.1482761205029375;-0.29021883284026373,1.1668517470884283,5.145961977739265;-0.2952699471990842,1.175152412186009,5.143598674400309;-0.30055003186089124,1.1834264374250982,5.141685244938043;-0.30586362721342514,1.1916803166337926,5.1397775808067525;-0.3112013971707913,1.1999222179232745,5.137885683606407;-0.3163520379480985,1.208346160216472,5.1363019867212625;-0.32145709761494157,1.216808596407073,5.134777014748412;-0.32650060195230735,1.2253117612099236,5.13327393380098;-0.3314706949199117,1.2338502190052087,5.131727029029669;-0.33634968233616497,1.2424323591603712,5.130132553520546;-0.34114026309109763,1.2510530175731718,5.128478895587273;-0.345839401781202,1.2597152430501275,5.126780677298141;-0.3504305337304847,1.2684298114674482,5.125055045609711;-0.3549090537170449,1.2772151659169235,5.12339359867193;-0.35930845883624113,1.2860580444936152,5.121828755844334;-0.36364273078498155,1.2949428180603844,5.1203204835408025;-0.3680267615188154,1.3038023800888598,5.118807726062423;-0.37241092157363676,1.3126527100514642,5.117242222895152;-0.37682814417964317,1.3214853674041396,5.115669865257966;-0.381191642008225,1.3303282955786446,5.1140077858373285;-0.38560271207357816,1.3391434522768022,5.11232389947968;-0.3901692482037981,1.3479080657345774,5.110798023106188;-0.3948142268885867,1.3566621049137813,5.109459751434656;-0.3996043620287854,1.3653682188417604,5.1083380627025745;-0.40434239517373943,1.3741084751311958,5.10726151176913;-0.4089709665697784,1.3829058178443177,5.106173813272462;-0.4135300942301264,1.3917473877835225,5.1051535211638965;-0.4180243621465125,1.4006299115797864,5.104203612271136;-0.42251376605853436,1.4095041801689867,5.103158332633213;-0.42700201240907154,1.4183889192225219,5.102200701886278;-0.4315312920742358,1.427269925919834,5.101417537946208;-0.436116785057817,1.4361335187154585,5.100777243599143;-0.4411233787155796,1.44472993539094,5.099759579466163;-0.44591660041128833,1.4534668709170908,5.098928325360807;-0.4505968178737417,1.462281460212723,5.09829699339308;-0.45536091861707384,1.4710607189834035,5.097819542301543;-0.4601609345681337,1.4798327982856971,5.09771721154447;-0.46488415769364977,1.4886421813165478,5.098010356427339;-0.46951330738927893,1.4974875133400296,5.0985857471553;-0.4741868909691949,1.5063031985642903,5.099250059241817;-0.47901810901690206,1.515040044436437,5.099821772790602;-0.48447643338314367,1.523418068619708,5.099697652295051;-0.4909258524432406,1.531060369617377,5.099682511347681;-0.4960805378176351,1.5395539255558182,5.10081773212426;-0.5007414622691402,1.5482977144346495,5.10216752444154;-0.5060653399032708,1.556738262645371,5.102810542978822;-0.5117749164709129,1.5648841961999738,5.103832551756781;-0.5180783584961793,1.5726112338121085,5.104580554681081;-0.5245889888038991,1.580200118912136,5.1044373208345855;-0.5307351254339555,1.5880871114900326,5.104579983376571;-0.5372527300855318,1.595664321248925,5.104906666518926;-0.5442014350636953,1.6028499864022612,5.105192525628585;-0.5513006230477244,1.6098845815158136,5.105533115639888;-0.5584444483337923,1.6168689085794852,5.105963157207419;-0.5655897955131285,1.6238363352703864,5.106594805047334;-0.5727138656504305,1.6307733224680983,5.107655857966647;-0.5798738073339466,1.6376438008689655,5.10889350154695;-0.5870054791625103,1.6445775552810245,5.109924184176532;-0.594085356155241,1.6516108716395062,5.110562778546469;-0.6010551380417668,1.6587806148255027,5.110692867366574;-0.6079727453513448,1.6660015235133767,5.110620847703578;-0.6147895696636397,1.6732976522838208,5.110075493451368;-0.621590819231263,1.680590227638905,5.109326261171418;-0.6284458074575514,1.6877772086630898,5.108161598054695;-0.635345292604666,1.6948800766475531,5.106766474010019;-0.6423239095236041,1.701878834086688,5.105244534390039;-0.6493445129560775,1.7088136377929124,5.103626008826423;-0.6564219229976382,1.7156753828061544,5.101944722867146;-0.6635650154880136,1.7224592088030122,5.100225439726329;-0.6707514820760139,1.7291943366004463,5.09849548263675;-0.6779977176954896,1.735856560064316,5.096732857360491;-0.6853058478765662,1.742440909137337,5.094933529557937;-0.6926731294157263,1.7489554126761362,5.093121236434372;-0.7001205684075794,1.7553761816232607,5.0913020666813615;-0.7076794043987197,1.7616792670263817,5.089531441690008;-0.7153789832823103,1.7678306652690587,5.087835333003822;-0.7232071119539902,1.7738255339925009,5.086167414993751;-0.7310690864991684,1.7797713751641564,5.084483274556491;-0.7389591279089017,1.7856749167761872,5.082781674430811
3D gt;-0.7736543739072739,1.8102941850231538,5.075838534009772;-0.7722782677264253,1.8094165062656467,5.076030766157365;-0.7707348453077986,1.8084607525375231,5.0762741043595625;-0.7690173074630645,1.8073789323685858,5.076538704400566;-0.7674780271200141,1.806411151893977,5.076773622777106;-0.7660214329157408,1.8054920892351882,5.076997185755569;-0.7646045722430054,1.804595507093189,5.07721720958997;-0.7632704726938587,1.8037483877063887,5.077421522929336;-0.7618715666357335,1.8028624424789887,5.077635862525878;-0.7603528341560346,1.8019094259854098,5.077876279974152;-0.7588350042751457,1.8009227124435108,5.078134443690699;-0.7558996921214889,1.7989817105514212,5.078657705079773;-0.7530091206614922,1.797098133523443,5.079138475622948;-0.7503499756642449,1.7953978525424632,5.079562787200698;-0.7477756400793528,1.7937449661210132,5.079970535304189;-0.7453140082485166,1.7921462162498856,5.080358652149826;-0.7428651072370691,1.7905520549337883,5.080747896142718;-0.7404583040388448,1.788959667619722,5.08116752950327;-0.7379819713156245,1.7873116263112714,5.081612459644194;-0.7355546125932173,1.785693489007586,5.08204616273533;-0.7331609677401456,1.784087478145476,5.082490291419266;-0.7308243022706152,1.7824942715552545,5.082936856222991;-0.7286700550202401,1.780991033000331,5.083349258600441;-0.7266688011706399,1.7795720981810448,5.0837562507827965;-0.7246641537842512,1.7781461958227969,5.084169852604964;-0.722588130167852,1.7766456155189672,5.084607714387329;-0.7204174093878514,1.7750548149399745,5.085084611555698;-0.7181992397252417,1.7734130570755675,5.085589443770322;-0.7160384555492234,1.7717733970038005,5.086102820389432;-0.7139905345055366,1.7701597896587118,5.086611299373538;-0.7119180510176941,1.768525524777052,5.0871480513094465;-0.7098078722911848,1.76681340821118,5.087702087459676;-0.7076188671302237,1.765035436837205,5.088289072734519;-0.7054254482638453,1.7632393206599175,5.088886072020376;-0.7032347511112517,1.7614406315867857,5.0894881078826355;-0.7010506740245651,1.7596387453051257,5.090093817811556;-0.698745166308719,1.7577220033886145,5.0907402261569;-0.6964847410655091,1.7558424443219767,5.091372900536332;-0.6943129965594786,1.7539995370456551,5.092007954885533;-0.6921822484483467,1.7521581837047233,5.092650422494782;-0.6900270435523428,1.7502723867690464,5.093319797377433;-0.6879513743559984,1.7484365875378383,5.093978320409826;-0.6858368814306174,1.7465537064404084,5.094663485150884;-0.68364860045805,1.7445605478370645,5.0953791246358255;-0.6814209402761151,1.7425101476316929,5.0961179789182385;-0.6792997727827592,1.7405278227462098,5.096845300793298;-0.677346506661334,1.7386686217903737,5.097529512331283;-0.6754220317717522,1.7368119065628718,5.098206038662415;-0.6736181344622392,1.7350577490798187,5.098848385110278;-0.6718169364369859,1.733285705409791,5.099510485763774;-0.6701264206894683,1.7315848400306142,5.100140523127447;-0.6685104278273597,1.7299249021021155,5.100776713007706;-0.666798065789634,1.7281113019478984,5.101456389095777;-0.6650559239429463,1.726237665663017,5.102164281710851;-0.6632529175498271,1.7242841745192004,5.1028899115942785;-0.6614069243959667,1.7222803632227204,5.1036398363337145;-0.6596220116041973,1.7203216219815338,5.1043871340402065;-0.6578145169344816,1.7183213852465677,5.1051728338803715;-0.6558998848755688,1.7161676433037454,5.106056557297356;-0.6539904535522909,1.7139751230502758,5.1069653583957315;-0.652142152450651,1.7118399600479262,5.107858722665792;-0.6502112282224415,1.7096154014609777,5.1087881323696935;-0.648001198021897,1.7070722104517249,5.109776863135901;-0.6458355700417349,1.704587313296858,5.110689471499311;-0.6433931312281366,1.7018546888737383,5.111484980074193;-0.6408526198926909,1.699023010209159,5.112214677817661;-0.63829639570734,1.6961746346258348,5.11291698226761;-0.6356223716679905,1.6931648598500364,5.113499956186915;-0.6329009248839795,1.6900990453815183,5.114064299847722;-0.6298160165020448,1.6868176096135918,5.114448441838238;-0.6267310561574448,1.6835439733689832,5.114771861407763;-0.6237108544771972,1.6803617279634449,5.115041906215578;-0.6206655038794464,1.67720541214034,5.115227117991518;-0.6177092134358246,1.6741579720729258,5.1153403527324155;-0.6145561407598233,1.671010829668241,5.1153194399047806;-0.6112938120050515,1.6678619423024466,5.115234003599787;-0.6078707674423621,1.6646217924101265,5.115078287360954;-0.6042424648374407,1.6612734382830758,5.114794922831471;-0.6005893899296736,1.6580516529698528,5.114387651195973;-0.5968719848789428,1.654860225308326,5.113919313566425;-0.5929042663630153,1.6515513455567123,5.113391068749413;-0.5887266749608552,1.6482309554203518,5.112759480123995;-0.5847336370182876,1.6452238915407065,5.112025490997125;-0.5808613512481063,1.6423523018129411,5.111304688197776;-0.5773252280115033,1.6398114586659538,5.110666231892325;-0.5737195380146553,1.6373766106524426,5.110079229462531;-0.5698522254574684,1.6348477435517519,5.109551428771089;-0.5659927557220905,1.6324397820167877,5.109117927738647;-0.5620164761417422,1.6299793742115547,5.10869483480006;-0.5583125085411184,1.6276518967256517,5.108411343066923;-0.5545040155338052,1.6251631819649528,5.108179645241879;-0.5505153700808976,1.622358074445529,5.107911640715389;-0.5465009806624606,1.619221114776701,5.107618301716018;-0.5423086129017938,1.6155784420561585,5.107232674804251;-0.5382665171133809,1.611720855981374,5.10686046176502;-0.5342112082484181,1.6075730879663375,5.10642327342355;-0.5300974679314846,1.6028945042450757,5.10585966180007;-0.5260628031341912,1.5979242211842468,5.105207048245538;-0.5221814620501835,1.5928723153480686,5.104510481584105;-0.5183088060194446,1.5876568426540518,5.103765524678215;-0.5146038335649149,1.5823149891514934,5.103007749454016;-0.5112270543554311,1.577080572312878,5.102290036921626;-0.5077642492534828,1.5714885519928246,5.101539135524604;-0.5042338968987339,1.5657378904504857,5.100793492286435;-0.5006366827061448,1.5598469629595357,5.1000261772245254;-0.4972129559838526,1.553904333366327,5.099235275383219;-0.49406897199188854,1.5480044360118879,5.098395042529902;-0.4909891811605772,1.5418867735429245,5.09755867297069;-0.48791899535662975,1.5355490993824175,5.096783829226172;-0.48481170376864346,1.528915838515654,5.096038024006001;-0.48167713500327736,1.5221875985556688,5.095286932143997;-0.47852772284812606,1.515457789781856,5.094607880879008;-0.47540726295873925,1.5089627065350937,5.093973714827093;-0.4724096685280898,1.5028907846803192,5.093452667560745;-0.4695127607105066,1.497197684950843,5.093015204740061;-0.4667734957328641,1.491823672386908,5.0926665249346295;-0.46419613656969727,1.4868926016396444,5.092483827776922;-0.4614854480933584,1.4818213720908966,5.092564511384433;-0.4584487615848216,1.476115077670369,5.092823503339045;-0.45538146879246505,1.470282876828549,5.0932229418782535;-0.4523340128062407,1.4645225706799638,5.093708352511229;-0.44926985285359045,1.458747940041103,5.0942109544270195;-0.4464615693637703,1.453396349574114,5.094755138864265;-0.44355775909759443,1.447906028121098,5.095338044823789;-0.4405501429258553,1.4422158757990053,5.09601724683784;-0.437496134207046,1.436452610743011,5.096726353181073;-0.43442432890190064,1.4306826378830717,5.097466195510629;-0.4312211371894456,1.4245968950780603,5.09827110054486;-0.4280882026974407,1.4186559991472978,5.099031267363305;-0.4252167587559943,1.413227390210999,5.099740452779004;-0.42231017478540134,1.407610674905637,5.1005382389337095;-0.4195066849940682,1.4021459135799463,5.101311052013353;-0.4167846048304761,1.3967396210253764,5.102093149979443;-0.41389767000192756,1.3906696208607068,5.102982507300167;-0.41082750614647284,1.3841390282415575,5.104030636741269;-0.4075066716817816,1.37713114155073,5.105193136262754;-0.40396231169714597,1.3696964754121397,5.106369763770061;-0.4007226012277464,1.362855700540403,5.107445345713595;-0.39777754676796484,1.3566674404423957,5.108371158866937;-0.3946838695492564,1.3503809398080597,5.109210940251952;-0.39125986477356867,1.343472034655708,5.110079037357285;-0.38784009639258965,1.3365559709834216,5.110943154679015;-0.3841638005667768,1.3292634820798275,5.111879457912837;-0.380440870872341,1.3218446488478317,5.1128365182932525;-0.37683256885383143,1.3146515362535403,5.113759803293737;-0.37301293272986097,1.307228827065387,5.114764874483483;-0.36889062989981647,1.2995057831481756,5.1158868558399835;-0.36485351069721655,1.2922315968823923,5.117024368480504;-0.36056174356287174,1.2847258220795663,5.118329817448894;-0.35609844041919425,1.2769331817067615,5.119778047844113;-0.3514440044951229,1.2689847086797363,5.121388436282485;-0.34669539321832293,1.2608138051298705,5.123164795264471;-0.34166151479122575,1.2520843097205734,5.125187998637427;-0.3366355878041287,1.243649892555304,5.127265151888046;-0.33158145620955753,1.2352620220352128,5.129278149506913;-0.3263530673505274,1.2265734399029236,5.131443116053807;-0.3214295135649068,1.2184886148178682,5.133587095357106;-0.31616503624622416,1.2096672275576774,5.135830731019945;-0.3107966346628855,1.2006139139639669,5.138115507469848;-0.3053173089349025,1.1912046543132526,5.140550902772158;-0.2999445629930916,1.182014468744004,5.142998977724058;-0.2943416160824012,1.1723954420565161,5.145490076214687;-0.2887109858493302,1.1625535265231761,5.148049083776837;-0.2829176976519946,1.1523869048982769,5.150580866599712;-0.27703418838803023,1.141961412110986,5.153085492996875;-0.27136018990491495,1.1317318275653023,5.155494635379209;-0.26554654948382783,1.1210803830770453,5.157756248916;-0.2598653571444872,1.1105696215028287,5.159923353992251;-0.2541305538384446,1.0998317190489115,5.162008472160162;-0.24851574143496427,1.0893265199297688,5.1639485235605775;-0.2429734602198223,1.0788946811083124,5.165632547763087;-0.23755998919087068,1.0687408419186766,5.167174507360656;-0.23245104740232314,1.0592296706057014,5.168484169348945;-0.22737545772731482,1.049886948884757,5.169658097324484;-0.22228674625721148,1.040661682632312,5.170821589377619;-0.2175661735534668,1.0321559547021593,5.171750147936981;-0.21270073126068567,1.0235199507548314,5.172741910366719;-0.208128258660392,1.0155736626096488,5.173661094246022;-0.20353253075104658,1.0077560402990438,5.174607068293955;-0.19903775175715477,1.000380857417311,5.175533737467881;-0.19464231032709925,0.993357577170095,5.176498844871074;-0.1903719271313061,0.9866833167201963,5.177466647078215;-0.18599287318624017,0.9801699685463108,5.178466200876096;-0.18175272224375935,0.974069770443824,5.179522543823266;-0.1771652627704431,0.9676850737742313,5.180852188004078;-0.17232794344250413,0.9610690432797429,5.182326894958699;-0.16774052932605016,0.954980199931304,5.183915975774839;-0.16311023568827387,0.948821233363445,5.185556086101142;-0.1587763734045616,0.9431548927844096,5.187152263532287;-0.15424965490274067,0.9371950171350385,5.18887545262334;-0.14985246710064126,0.9315391828475461,5.190698091221695;-0.14536523602225565,0.9257765723421427,5.192562267448896;-0.140918447274966,0.9200867178908542,5.194414344678527;-0.1366570566952054,0.9146681165946895,5.196250300608773;-0.13256704495589405,0.9094402019131568,5.198051335980815;-0.12835877721959893,0.9039632834716975,5.199899056938037;-0.12422759195227073,0.8985169987720478,5.201726248302068;-0.11995990447914144,0.892807661017365,5.203623795128988;-0.11579555132661742,0.887233067543276,5.205503992413496;-0.11173471899396159,0.8816993486510694,5.207324623907766;-0.10777326055216296,0.8761638488657665,5.209046974184926;-0.1038088873047982,0.870524921875895,5.210742684322368;-0.10020209164983011,0.8652304024794237,5.212269142852851;-0.09668097523020856,0.8598512037506552,5.213756273887723;-0.09363767344720898,0.8550217735536636,5.214975005711977;-0.09086584821963938,0.8504426914114408,5.216063901758612;-0.08808926638969578,0.8454793538292134,5.217065941223301;-0.08514191550872892,0.8398283324479359,5.218032889897523;-0.08219883051505887,0.8338439239658568,5.218960207721005;-0.07945935284846688,0.8279363034379796,5.219786370599025;-0.07693249766288265,0.8220449654251949,5.220497793303907;-0.07458315572361093,0.8162465829261937,5.221143621232153;-0.07231797950987942,0.8098395395250965,5.221844671979327;-0.07008504871818677,0.8031467563819327,5.2225728409115515;-0.06793529215725985,0.7960934207614218,5.223283956757039;-0.06600210840611165,0.7887702049188252,5.223937944210869;-0.06416074986122222,0.7814364423667931,5.224560170422551;-0.06245131844928888,0.7740589653865334,5.225101008185893;-0.06077328287121838,0.7662444647623996,5.225566338883118;-0.05925821302223764,0.7584849474283257,5.225940883921739;-0.05778041376256524,0.7504024193839243,5.226295709453371;-0.056392997616546946,0.7422545740793177,5.226570452667751;-0.05502575955362965,0.7339971700763424,5.226797483754647;-0.053752872317417634,0.7255724647835204,5.2269260554411545;-0.05247235919792982,0.7167051364026114,5.227024202139846;-0.051205377200481836,0.7074362468775418,5.227094086619067;-0.0501471441421341,0.6985294683126412,5.227132848722844;-0.049237785389696045,0.6898511580190353,5.227167915028212;-0.048379842099206545,0.6813623354511879,5.2271757739757865;-0.04749471840026441,0.6727720858050932,5.227163098972914;-0.04659125441959527,0.6642034248452733,5.2271545312998935;-0.04566987060941209,0.6554047960242219,5.227106550605416;-0.0446370026984872,0.6464798036838207,5.226886189508298;-0.04359564144100961,0.6377089796821394,5.226605733446362;-0.04251358547343536,0.6287744025624742,5.226221476149349;-0.04138557481835665,0.6198867742756595,5.225769282841612;-0.040268327386148516,0.6108634451868947,5.225290580780275;-0.03919281476718589,0.6017764600882434,5.224795370286512;-0.03819583894954748,0.5930278839323877,5.224344416545633;-0.03726902731038258,0.5838592859866683,5.223959471193576;-0.036430694393748055,0.5743981570246631,5.223632177943008;-0.035644165858495266,0.5651442193565479,5.223369181054079;-0.0348880954376064,0.5554672016076678,5.2231359295635285;-0.034191741850019546,0.5460250732108645,5.222945152358226;-0.03352716175167441,0.5365494389743748,5.222745096712868;-0.03287469886859491,0.5271811095990043,5.222554284859262;-0.03225537759572529,0.5178182914711512,5.2223913247816025;-0.03170626621092519,0.5080067561085272,5.22226644003636;-0.031207766969882145,0.49820305986488317,5.2221557150558295;-0.030779172853290855,0.4883084432596336,5.222082783743783;-0.030361620532452525,0.47838530000144086,5.22200708747819;-0.029933939901614814,0.4684828395675704,5.221955801871514;-0.029571257503151545,0.45912724964779494,5.221981442230538;-0.029179880663796252,0.44962021355614984,5.222011433909016;-0.028801610682017635,0.44040039862915215,5.222109705348868;-0.02836815330185149,0.43089421004354084,5.222248929292225;-0.027917963644276615,0.4214698520112248,5.222397197312274;-0.027502176853568677,0.4122906238634216,5.22255246039919;-0.027078336999213592,0.4026952665250672,5.22269720324463;-0.026632732413031844,0.3935314551630328,5.222801557269613;-0.026212410587719115,0.38499807139925246,5.222851437962999;-0.02582320418525651,0.37600118657780535,5.222923198713934;-0.025477138941938232,0.3673937479953263,5.223016105593124;-0.025159798704633966,0.3586941556930542,5.223133500885054;-0.024860621589369795,0.3503063584073199,5.223283391748356;-0.024646186001489594,0.34212904976819625,5.2234345794996555;-0.02446987502595896,0.3339657172709268,5.223570216774592;-0.02432897052422297,0.3260627505198953,5.223688758601193;-0.024230483923489744,0.31802287001344137,5.223774569287679;-0.024218958928787816,0.3096110745091593,5.223798405107515;-0.024259990205513067,0.3011067231533465,5.223833875533073;-0.024365209257847402,0.29250594943429725,5.223893553524073;-0.024548932779569425,0.2836452300108074,5.223957044344145;-0.02478296026141762,0.27495467423693526,5.224030500912597;-0.025086811337652788,0.26619982200913417,5.22408240282221;-0.02549114773420294,0.2582486350655206,5.224141560520944;-0.025913757994028126,0.25028803389093396,5.224209951607714;-0.026349415283398892,0.24218823226805658,5.224274804285893;-0.02683934781872981,0.23395675850194225,5.224290331739835;-0.027333344703545665,0.22582582668684795,5.224318208666491;-0.0278166726617869,0.21777877020626124,5.2243548513647395;-0.02829440450353706,0.20983774045765222,5.224382276381216;-0.028763393518512197,0.20128915427087693,5.224423825166093;-0.029255548090878818,0.19242061455438567,5.224432048627009;-0.029811000582060154,0.18307509965980512,5.224437453753787;-0.030405603631500622,0.17343329666646698,5.224395811766124;-0.03101008991412054,0.16348830541207993,5.224399789798993;-0.03163889119771919,0.15398899197718263,5.22439866466746;-0.03226244620458822,0.14423690176289797,5.224452119262337;-0.032821453847144015,0.13484996554858517,5.224541636111799;-0.03333867449005329,0.12517235779167962,5.224733763292039;-0.03384291084211243,0.11528011769912805,5.224975939241672;-0.03433310637061547,0.10544623480811496,5.225273536693316;-0.03480386791690703,0.09489359770404977,5.2256037607193;-0.035236901474138854,0.08421422799329253,5.226016256189767;-0.035672511765684194,0.07289390127487543,5.22638880173412;-0.0361431186510321,0.06116110899808467,5.226735337486715;-0.03659514722691253,0.04950372865280447,5.227021788149636;-0.03702690602397639,0.03773046574232516,5.227306383348281;-0.03750523323886905,0.025416238171089435,5.227499993844466;-0.03798888576030732,0.012415092742512998,5.2276636427155;-0.03845104725969152,-0.0007173205706730655,5.227795720816358;-0.038893363707575984,-0.013550556487526701,5.227904840614789;-0.03930635818043762,-0.026370670210755804,5.228018691132846;-0.039659467690151815,-0.03853945091934846,5.228119607805158;-0.03993602412921593,-0.050306938320835305,5.228266657258758;-0.04017972465204704,-0.06167095105861288,5.228365860799191;-0.0404183135801746,-0.07293845435583696,5.228451763704026;-0.04062939739192336,-0.08372110556280157,5.228509114477991;-0.04082209538469567,-0.0941602203669436,5.228552374699948;-0.04102045056302527,-0.10412242477188358,5.22848014655351;-0.04119685765410449,-0.11360889232455809,5.228345257115853;-0.041330504216406716,-0.12280491002354103,5.228164803720289;-0.04147141538337529,-0.13153102102622258,5.227926415314772;-0.04159694196227009,-0.14035302764369598,5.227634619175864;-0.04172228787791344,-0.14897294391075536,5.227404793756099;-0.04183205273144405,-0.15778238706714592,5.2272111464917135;-0.041941701147213704,-0.16642491750493424,5.227073857595494;-0.042034376229708494,-0.1742284752029128,5.226984455363143;-0.04207779939223595,-0.1813636480636261,5.2269707286141145;-0.042114446985406964,-0.187670322806954,5.226966781493156;-0.04214143825276507,-0.1934794778558166,5.226969113114992;-0.042159311994429564,-0.19876929530090598,5.226966228468326;-0.04217171528542147,-0.20330366254342266,5.226968052039049;-0.04218432856305254,-0.2078590207197799,5.226973311303998;-0.042200741373548775,-0.21255361106458648,5.226975325078208;-0.04221208098976494,-0.21824193749190077,5.226972990707219;-0.04221289824810197,-0.22369353133842043,5.226961318815908;-0.04220772797900561,-0.22894728840411233,5.2269545778766755;-0.042201395034090865,-0.23410423287478363,5.226948487863512;-0.042193733727127924,-0.2392489042841445,5.226939157284599;-0.04219113219448548,-0.24432770415834676,5.226930447368678;-0.04219070581187251,-0.24933648595502306,5.226924223206261;-0.0421881640812997,-0.2522562081851715,5.226946706696782;-0.04220399806925977,-0.254753500682673,5.2269755438353735;-0.04221558673928395,-0.2569473012858719,5.2269858350025;-0.042211703236851174,-0.25834913511779656,5.22697881857321;-0.04220929867268075,-0.25980826721862615,5.226972622794023;-0.0422073393782962,-0.2613826073789177,5.226967678737281;-0.042207420841985484,-0.2631224887322121,5.226963099577129;-0.042209879633035595,-0.26508108745921743,5.226958711508549;-0.042210173004311076,-0.2672147139699515,5.226955825914481
