# Supplementary material for: AI co-pilot bronchoscope robot
Source: Nat Commun. 2024 Jan 4;15:241. doi: 10.1038/s41467-023-44385-7 (PMC10764930; doi:10.1038/s41467-023-44385-7)
Supplement: Supplementary file 9 — Source Data [file 41467_2023_44385_MOESM9_ESM.zip › Supplementary Fig. 6/Real/1-siliconmodel3 Centerline model_24.txt]

Path length,0.4106122682357355,1.1623942098771032,2.1308151122535235,3.1232985177185464,4.13919368671189,4.666556718234862,5.675973802871764,6.573908605785768,7.541994111553102,8.726467453196959,9.430104421274352,10.183485070593122,11.896473213363993,12.715119084487982,13.54938396957178,14.38118272855276,15.255172467907165,16.188223294325045,17.13188409025672,18.156707315086862,19.191701447637634,20.299257632079293,21.403131773586807,22.55879186778818,23.726483168251455,23.726483168251455,24.955615620996404,26.184998651906845,27.428916876621834,28.70918986647614,28.70918986647614,29.93054327031312,31.11871633119831,32.226594561153206,33.37211356232889,34.508326187064014,35.57483471747299,36.61640762404713,37.62610633774145,38.57264697506089,39.537320558680946,40.43723061420313,41.35915950930231,42.24608500811552,43.18372999785961,44.11128179220594,45.062636356099524,45.96984712123095,47.64140876990534,48.41831770099933,49.19321756199602,49.98263285364086,51.55872883287387,52.34360706449161,53.11673893543147,53.91576497389764,55.61578114401787,56.4560994061596,57.29085143217566,58.11484879153651,58.90947326088125,60.405326488147224,61.18260527245474,61.978548717435075,63.63473108111993,64.45866556461756,65.31752851052727,66.16348425779998,67.03140172933114,67.95235121474701,68.85175988892868,70.70240599326134,71.5988080456926,72.47850636722565,73.40640541431527,74.32316376585499,75.2990889614122,76.26626166417519,77.22346018128627,78.1884488244618,79.08827709323545,80.00238267609609,80.9099041732068,82.74170775950651,83.66133701269231,84.57957810343385,85.48442567870428,86.34491964223334,87.20815172046372,88.09207534720879,88.97733225919706,90.7039627882409,91.56475946322482,92.43952857779645,93.27091283410736,94.12369061757133,94.96127057745521,96.63055429458942,97.46746744896362,98.36922146939382,99.2501230284652,100.09571331848701,100.89721549190193,102.51662723389872,103.28175081149287,104.05762614376195,105.53951073780676,106.28772024869279,107.71399871740026,108.40479226958861,109.66952705933397,110.94355916209291,111.57009464491634,112.71305284172273,113.80561760202201,115.05085270880109,115.71076623191728,117.07526779937878,117.76088024916918,119.18558855928285,119.8829485166032,121.24478804883128,121.95823800982338,122.6974851850549,124.14275092984488,124.88636378199732,125.6000628221794,127.13112947594392,127.9057399463003,128.66269583852474,130.12130463438828,130.88988553994102,131.71064814664183,133.38072158391057,134.2896458354978,135.26455340989796,136.23492072974787,137.24277161267906,138.2843885544648,139.3258632328006,140.44919068215336,140.44919068215336,141.60405938370664,142.74206783951405,143.9617830556707,145.12104112954225,146.34790348890854,147.49981083667402,147.49981083667402,148.6828663273555,149.87943166032213,151.01229925486552,152.1278800047855,153.21521102935253,154.26223169868797,155.32393364608356,156.35958894703347,157.3364809889794,158.30141463387488,159.257358900242,160.22610205082492,161.19668782522038,162.1510841178723,163.08478319196215,164.00483520144152,164.86344201551407,165.73564224763166,167.38299814286918,168.21349041861922,169.0061768829463,169.8152356156967,171.38618234902282,172.15601421648958,172.84535788850707,174.20538595465217,174.96795942786758,175.75076185677057,177.17115666519462,177.78081664359513,178.96628598774458,180.17958118899358,180.8378228687819,182.11401408269984,182.76294244726407,183.99267483166074,185.2129318360866,185.85230873655664,187.09886829070504,188.1755688028992,189.3430729823213,189.9811545335893,191.36962482839974,192.0884528488987,192.80950347172669,194.17845164714407,194.8459680701333,196.19207971966225,196.8736771305538,198.18275962379352,198.8084415825969,200.07029145089095,201.32632182747165,202.4634940391844,203.53638654044087,204.49025485034292,205.36637178247767,206.24674423328108,207.5418881542875,208.45134890513597,209.3718343098959,210.7142083724611,211.62281965955688,212.49181996454226,213.81244017529522,214.77533866016842,215.67427554515982,216.59523104028372,217.99502905903537,218.8984104622674,219.77604725750885,220.9803460138851,221.80703706640008,222.9555576212372,224.04057464168957,225.03216475973394,226.05945554299086,226.76244256678189,227.77500683673807,228.75725598677326
Error,8.719245275611003,8.295448066375956,7.834545457995092,7.315237745409778,6.845648675537698,6.396567325508745,5.974535786316665,5.586617738471001,5.219165562100013,4.8870576490034505,4.579245659696421,4.30596257280896,4.058843911002855,3.799276812717453,3.552355847297211,3.3179462635925896,3.1169714600493594,2.947180599303287,2.8005233123788793,2.6873335218957406,2.5917962468922715,2.507578635077806,2.4343845105691533,2.3803569571656378,2.3461715129619964,2.306674660811257,2.209828141089638,2.137106433585651,2.092325787742904,2.085053856936016,2.0582009279744207,1.9584850287668425,1.8973690746630392,1.863392858850354,1.8384882838894188,1.8282033387958392,1.8246779280613628,1.8137542905050468,1.7923822209297633,1.753351081400704,1.717895565080501,1.6589686071560015,1.590236110933052,1.5142301906282825,1.4335400543793195,1.345638957719621,1.2580346086618892,1.1859287036804353,1.145459945160817,1.0274320461097781,0.9642071341436724,0.9621840599332672,0.9630836590705266,0.8956899006614055,0.8841850540590874,0.9225898746628673,0.9422423059213237,0.8721790785877626,0.8271760881505007,0.8155523777840623,0.8499264730409142,0.7851084789000099,0.7567153241576136,0.7814028569532274,0.8143553056281281,0.7207490502405713,0.6596826755851083,0.6345432965232439,0.6539869543674579,0.6912312131777382,0.7433266072369357,0.7799398158075472,0.7309970711617604,0.6931945478072997,0.6816363631530973,0.6777523019690106,0.6828640178075982,0.6944442884515102,0.7103618138901966,0.7195445879867924,0.7414548346550258,0.7620824505169921,0.7992340016273891,0.8497965391530566,0.8144681148242563,0.7841834141380902,0.7581475457700915,0.715851977260322,0.7029424649797219,0.70757219286684,0.7266349321642802,0.7208695922481333,0.6318018423531128,0.5557538305345835,0.4988645955439124,0.5055567270361615,0.5484022520181603,0.555302208251542,0.47922473068743743,0.49188109475326247,0.507717447676743,0.6492296375957372,0.8092861887553466,0.8707614460561527,1.0014997550286275,1.183172832652206,1.3145529269867144,1.443293646669308,1.5889156750384672,1.6860319206792627,1.7678027379376442,1.838326097345534,1.8302891370279493,1.7873576571912007,1.7040590203979928,1.5951120083544739,1.4943341420880965,1.3396911885642013,1.2248143153998585,1.0931335008880343,0.955515521664553,0.8748552803565404,0.7291675075639512,0.6984715552204678,0.6494723661136893,0.606761900580911,0.7005117159432865,0.684173890002723,0.6760249742626064,0.7445305230579967,0.6842282224575116,0.6424346118224668,0.6520298872629792,0.6563349319754869,0.5564425815971437,0.48911210901057234,0.42709479276479184,0.3983766070628133,0.4007125370909824,0.41384461043870974,0.5135078602970946,0.5815967175141487,0.44034083620231285,0.31369823379084766,0.1790804029361603,0.21435299920162088,0.398255929903626,0.5352874076070703,0.50687535239548,0.33033771630903175,0.1686134401908383,0.13151402732132086,0.19410573323440164,0.24725289932003122,0.28510376513753805,0.35160990312702967,0.3932333519313551,0.3866360925310711,0.3830637381485957,0.3736830912714414,0.3794670782146998,0.39397292728348055,0.3873019070044277,0.38031524761700186,0.3842123666874498,0.42397542154844314,0.5043640451686808,0.577612156972986,0.46810409009177456,0.39340355698595914,0.4126221210638414,0.5010955862407358,0.33187727284071605,0.3121755720524061,0.2961270159182607,0.20630239193933086,0.3327252967111606,0.2875779558890608,0.3505132298564885,0.2955193523913696,0.36343877686287474,0.3998714834546403,0.4349815491047181,0.4994629089037519,0.4459966781615054,0.5079751237966971,0.5239497950889571,0.5362763135148223,0.5780554730679041,0.6247025482552393,0.5830096050526234,0.608172254998386,0.504531799323579,0.6487243435148485,0.6756721539801658,0.6771150371512695,0.6604408536386015,0.6860714152751685,0.7483963212325471,0.9008413224171036,0.9758522061107876,1.0657827689526225,1.1032484563064524,1.0788097914606265,0.959123022946051,0.8093185137752611,0.6946149682968585,0.6018834838160136,0.6252233418443377,0.7101657742982752,0.828259045690143,0.9198389529441008,1.000300387353001,1.059363699358379,1.0749813536465442,1.0620326251969205,1.042503570050949,0.9894649317111583,0.931298660959396,0.8764324036126574,0.8103968342924607,0.7451779553130231,0.6683205749810113,0.6156126291780363,0.5471368609952472,0.48566558335771565,0.4142889060752752,0.340832012323716,0.2835283279179213
3D pred;-0.02701856135920796,-0.26394410816338476,5.31281965894348;-0.02730333857203573,-0.2548917632416948,5.30858008899385;-0.0275731679512715,-0.24606103703930987,5.303895490094839;-0.028097082079004264,-0.23752136633388873,5.298718663052168;-0.028805337311741803,-0.22870538167213014,5.294052102330508;-0.029539181493167605,-0.21975851376530256,5.28964585365673;-0.03021076793238767,-0.21067991513307127,5.285507252621416;-0.03094987612114051,-0.2014647923951312,5.281694742685689;-0.031775616445685044,-0.19216135120112318,5.278122049742536;-0.032489149638288015,-0.18274174351464037,5.274841522130123;-0.03296356790813112,-0.17321062503923146,5.2718527585207084;-0.03344792994649517,-0.16358777797764726,5.269175781149651;-0.033880629138099076,-0.15387178669486629,5.266849349374914;-0.03424465522216414,-0.14411588794488006,5.264683726002732;-0.03461383644515508,-0.1343311357067214,5.262653374096673;-0.03492392518101648,-0.12453606514049681,5.260663289279743;-0.0350673521411671,-0.11469819956171518,5.258875600950944;-0.03508126145184869,-0.10482250434821286,5.2573038342439915;-0.035051473761165686,-0.09491405732608123,5.255954097120291;-0.03491382385544893,-0.08498026797053365,5.254813535178498;-0.03474405083850696,-0.07503236560429008,5.253808340851811;-0.03457705345482973,-0.06507517699841563,5.2528992165803885;-0.034405208436358074,-0.055112634455800495,5.2520517406950615;-0.03424549346336577,-0.04514597479683034,5.251251624222503;-0.03407660805851028,-0.03517458653760815,5.250514810878519;-0.033893546219077905,-0.02519898194746817,5.249841163029772;-0.03371100382645419,-0.015220491033781855,5.249211562076489;-0.03350529566086459,-0.005239932628199473,5.248623227084016;-0.03332196347703263,0.004743123361346338,5.248070974949602;-0.03318005659567004,0.014726111185219153,5.247505451700364;-0.03304546768296873,0.024706594469375454,5.2468956654761385;-0.03291770084252162,0.034687191842517964,5.2462862791375136;-0.03276724089460739,0.04466959881709748,5.245712769941476;-0.032629112945355955,0.05465341592794705,5.245161120989023;-0.03252115760809402,0.06463798623834136,5.24461641798559;-0.03244180780601129,0.07462363391528289,5.244086753864753;-0.03226573753126586,0.08460902613247027,5.243575929504249;-0.031927468871008426,0.09458719931764972,5.243008801476328;-0.03152038730988459,0.1045629388567772,5.24244408451175;-0.03110368459884312,0.11453880682694301,5.241888731387665;-0.030601051749763974,0.12451069967564471,5.241333111703854;-0.02999949221235341,0.13447552691337508,5.24074972140128;-0.029410314123123907,0.14443209693519082,5.240028900633091;-0.028882026758496715,0.15438581250482458,5.23922611870803;-0.02844631700718762,0.16434410393739554,5.2384245023680025;-0.028057696114674627,0.1742976406493324,5.237543547927621;-0.02777594633873058,0.1842558545529975,5.236674874851829;-0.027594909187203455,0.19421794096520692,5.235823957778643;-0.02756602454864575,0.2041907691241348,5.235087843527897;-0.027636402852559295,0.2141722227862956,5.2344831703232035;-0.027795431474434234,0.22415783766827582,5.233971110437839;-0.027969904176449574,0.2341472522932338,5.233545487685948;-0.028094488315816,0.2441377812257778,5.233128581892969;-0.028249274776932266,0.25412751212978274,5.232702767829059;-0.028415009671964666,0.2641167365307391,5.232269261413988;-0.028611225754529346,0.2741042783210845,5.2318104496497035;-0.02879475469157002,0.2840913648414505,5.231336719806868;-0.02894175045368908,0.2940782515567828,5.230846326106829;-0.029102070248010484,0.3040656286493598,5.230370304705822;-0.02927064172755482,0.31405514877220464,5.229944779886849;-0.029421232305066464,0.3240459988157376,5.22954448264029;-0.029598241238545858,0.33403796198765845,5.229184844199011;-0.029804961031918476,0.3440309313673418,5.228872066476437;-0.029954525417481514,0.35402497581231596,5.228561090389812;-0.030169519670685298,0.3640197899005228,5.22832136385129;-0.030352161201983405,0.374014607750228,5.228056301175192;-0.030479921002746265,0.38401113977312445,5.227826029708191;-0.03064991768079981,0.3940083435024848,5.227661655978189;-0.03092883896251463,0.4040041660410596,5.2275859282030535;-0.031285773288743025,0.4139977805888058,5.227602242547518;-0.031615326720451746,0.42399229472726657,5.227569353768925;-0.03201587558536901,0.43398426946261115,5.227568131047039;-0.03237244884292191,0.4439778800257485,5.227543566349862;-0.03276602918370084,0.45397012642028095,5.2275538865391065;-0.03329916894717009,0.46395587180924874,5.227528371458929;-0.03384039132657661,0.4739411546068793,5.227493647009718;-0.03437465238433449,0.4839265911997232,5.227568621488425;-0.03511263529992641,0.4938993214655748,5.227574301353018;-0.035745861900358875,0.5038779251819024,5.227737064816352;-0.036441090692969406,0.5138535710533018,5.227793157368072;-0.037184142802182775,0.5238254894148497,5.227886526279474;-0.038032715288943524,0.5337893581289047,5.22785124195167;-0.038989711723134084,0.5437432164862719,5.227781516587437;-0.03987553205312345,0.5537028815859509,5.2279243222078176;-0.040792913301893746,0.5636584777319424,5.2281353127818315;-0.04166537807854014,0.5736151517255041,5.228456946423484;-0.042629674898855906,0.5835611111659778,5.228841683282627;-0.043645095594850976,0.5935070966037972,5.229056844805275;-0.044697946284710424,0.6034470540151194,5.2293547576884505;-0.04574218175965024,0.6133868263207536,5.2296871712637225;-0.0468306155616805,0.6233238240043653,5.229954358266578;-0.04798071900763112,0.6332560288218233,5.230123383494503;-0.049016139864874624,0.6432017791358735,5.230223154928063;-0.05001604794174747,0.6531506112500404,5.230078505690507;-0.05075012109954335,0.6631231036590468,5.229975881369253;-0.051738833892855295,0.6730693122126788,5.2296670409250146;-0.05251320173341672,0.6830342463416219,5.229350114666509;-0.05379248725179082,0.6929263966393601,5.228636818760564;-0.055058635282320315,0.70282442809824,5.227984252745659;-0.056766282442417305,0.7126364673690306,5.22708546104283;-0.05830308764959638,0.7224908149933649,5.2263574070242536;-0.06077193975371437,0.732141666532003,5.22548228767973;-0.06310655923711049,0.7418472510693223,5.224889682704475;-0.06620019304030682,0.7513468353055078,5.22445686723417;-0.06953369980178302,0.7607575088778309,5.223885066931291;-0.07295857166938555,0.7701171366033616,5.223067985827616;-0.0765312462126038,0.7794013253455987,5.222048262332369;-0.08024432645129678,0.7886020125462151,5.220799106546472;-0.08413631857560268,0.7977015422446418,5.219366990429744;-0.08831799943819975,0.8066475946524262,5.217791651900868;-0.09253852609206478,0.8155584164879244,5.2161229970593785;-0.09683608569165411,0.8244213124015491,5.214396712751325;-0.10119561341363645,0.8332504837014606,5.212653080852648;-0.10566379889959197,0.8420293804004187,5.210930788423321;-0.11023800435342249,0.8507570540541558,5.2092265709900065;-0.11487727204288922,0.8594550415317235,5.207546627792888;-0.1195842452156975,0.8681215388198512,5.205892472931535;-0.12438090517889103,0.8767441121491537,5.204266655482282;-0.12924172446639057,0.8853352226110328,5.202665013547872;-0.13414080425298636,0.8939099412171905,5.2010923667121896;-0.13905990582257924,0.9024750798915104,5.199530048166662;-0.1439970601482028,0.9110307492362473,5.197972797631743;-0.14890122902866382,0.9196038079596333,5.1964069778090005;-0.15379313294080266,0.9281809480906822,5.194825224577061;-0.15871193358215102,0.9367409710091261,5.193234184701261;-0.16362920989107774,0.9453045957425108,5.1916578836109135;-0.16858560725843938,0.9538456602199187,5.1900817038211775;-0.1735889208736955,0.9623593868470329,5.188505851104024;-0.17862279442809356,0.9708536119348611,5.186922103271936;-0.18368807519391336,0.9793277871249363,5.185331101822744;-0.18879593097405548,0.9877748640521099,5.1837321331815005;-0.19389925082444154,0.9962182512237584,5.182099546407605;-0.19891180160009853,1.0047045659538365,5.180409340200209;-0.20385465738414169,1.0132242001503842,5.178681911517118;-0.20879928375091772,1.0217496183075867,5.176988419462862;-0.21371691106823493,1.0302872112681782,5.175277733048807;-0.21853956837676736,1.0388903333742348,5.17362598654503;-0.2233501230567528,1.0475091409702242,5.172021393358523;-0.22813969233944453,1.0561387265529463,5.170411959061394;-0.23291474465422732,1.0647740676683723,5.168790305827401;-0.23760165355672208,1.0734607402989234,5.167185748708022;-0.24227342258129048,1.0821546895684862,5.165576456851535;-0.24691697092346662,1.090853149351575,5.163910846994498;-0.25170420531163645,1.0994469051299636,5.162113696879973;-0.2565399149843288,1.1079998560231128,5.160252798446203;-0.26128542352913303,1.1165897332057138,5.158330779029282;-0.2660280708847766,1.1251783840186953,5.156396257570968;-0.27084502046554365,1.1337194148056808,5.154434679167713;-0.27571397618291055,1.1422258284094917,5.152451197929278;-0.2805991540133311,1.1507115187789436,5.150419426160856;-0.28552103300647846,1.159125693193047,5.148188557248108;-0.29049521172915627,1.1674838450509357,5.1458650160809825;-0.2955687739694175,1.1757706878893102,5.143501289792624;-0.3008607801935466,1.184038404100232,5.14159353226625;-0.30618739265868256,1.192285693826769,5.1396936870586565;-0.31154501907853327,1.2005173360165127,5.137813286567977;-0.3167042184277115,1.2089345034289638,5.136221446492401;-0.3218199550267865,1.2173883295029038,5.134684545792792;-0.3268759068587793,1.2258825204733084,5.133172569989128;-0.33185855977527656,1.2344131239736156,5.131622739729304;-0.3367470429169726,1.2429888391944026,5.130022789409664;-0.34154838278060295,1.251603505144907,5.128369106829743;-0.34625510266664505,1.260261316389134,5.126669373799625;-0.35085024450927016,1.2689756476933933,5.124953244035953;-0.3553331951390529,1.2777605578646736,5.123301424756047;-0.35972427802170825,1.2866083951014877,5.121741242924177;-0.36404926291215545,1.2954973630284499,5.120231026088474;-0.36842215845649595,1.3043615457723907,5.118713116723489;-0.37279940323404354,1.313214085239462,5.117140770342637;-0.3772212990033401,1.3220438477367566,5.115565291987709;-0.38160100856700513,1.3308789142635096,5.113904044382506;-0.3860263713077134,1.3396884928796862,5.112228487991765;-0.39059729467279575,1.3484534185831898,5.110717615064413;-0.3952414343789829,1.3572109928477945,5.109399715451639;-0.40002515726557775,1.3659221728891102,5.108290058913763;-0.40474869802444063,1.3746717428664155,5.107225545921075;-0.4093611106782044,1.3834773089096513,5.1061357495320125;-0.41390641532641126,1.3923257732704388,5.105113553801801;-0.41838798227743346,1.4012138031905346,5.10415517923881;-0.4228726874791605,1.410089923812838,5.103105464062239;-0.42734925396856144,1.4189816093456649,5.102157687268217;-0.4318731188387486,1.427868326616085,5.1014087528305625;-0.43645829449730383,1.4367349746883575,5.100809823667257;-0.4414154955013001,1.4453754348743815,5.099933121905131;-0.4462559123108623,1.4540848232946286,5.099086411532589;-0.4509591396090369,1.462887260253817,5.098456525383177;-0.4557450730772491,1.4716544496212962,5.09797566008748;-0.4605704275713609,1.4804122799008632,5.097847742925011;-0.46532028986250684,1.4892075727591396,5.098133455634395;-0.4699753831281313,1.4980402145796565,5.098694298891282;-0.474673331807733,1.5068438415441794,5.099346549206234;-0.4795066996284413,1.5155775444061481,5.099947373497172;-0.4848621557058176,1.5240215310130085,5.100082208160574;-0.4916726776433621,1.5313276988365951,5.099595687172524;-0.4958485443158096,1.5401351128778777,5.101829875042727;-0.5003105809293218,1.549032801345457,5.102789754823524;-0.5058419873409383,1.5573618899793287,5.102962455832893;-0.5109637770442287,1.565871154234379,5.104128514181773;-0.5172369853909234,1.5736469117877245,5.104557992365793;-0.5236353677147896,1.581290644056088,5.105354271617824;-0.5304120521437814,1.5885282995828676,5.106655382921879;-0.5372021804991525,1.5957745043569496,5.107832953849534;-0.5440885361300288,1.6029472981168642,5.108895561868902;-0.551165744475674,1.6099412940422324,5.109894132361288;-0.5583478199626123,1.6168063747218127,5.111029235423909;-0.5655268462271732,1.6236613358536662,5.112242120320972;-0.5727868866319633,1.6304117605410324,5.113554972125637;-0.580074652470031,1.6370098950863228,5.1153861164705035;-0.5873506888131058,1.6433347476404367,5.118042342233306;-0.5946505460630134,1.6494161689485822,5.121161380386936;-0.6018938266398851,1.6552669973384815,5.12480866617731;-0.6091064545543274,1.6607281515338,5.129069393042853;-0.6163614881678763,1.6660507585392013,5.1334322294977675;-0.623563341658163,1.6713118077213556,5.137954913193031;-0.6307026818326976,1.676376071054699,5.142790516440075;-0.6377767114738804,1.6813269766408696,5.147834982567674;-0.6447536748151232,1.6861740230836166,5.153110219369639;-0.6516641323457345,1.6908802526647722,5.1585962908098475;-0.6585028619421497,1.6954885244955467,5.1642527568656815;-0.6652845968245108,1.7000423639877305,5.170020825681568;-0.6720174887147344,1.704532225629969,5.175895288144476;-0.6787201645611871,1.708953197543068,5.181855920983443;-0.6853835356893979,1.7133021823641208,5.187912802708719;-0.6920165530448449,1.7175746207743057,5.194056852740539;-0.6986330119866276,1.721841884335859,5.200222315640269;-0.7052474313449734,1.7261044160474064,5.206393237772333;-0.7118568573334061,1.7303624448233288,5.212572613068174;-0.7184679163620539,1.734620480033229,5.218750236775635;-0.7250969284077563,1.7388689248180762,5.224915211731629
3D gt;-0.7561835363051472,1.7590368795955882,5.255591528387631;-0.7553375362457438,1.7585135279364765,5.254686593142423;-0.7543757868748086,1.7579293127620923,5.253654509619171;-0.7533977259985463,1.7573339788514564,5.252599162537588;-0.7524972040512983,1.756776850083295,5.251622718201966;-0.751573527317421,1.7561890593884038,5.250606560202206;-0.7505947853537166,1.7555784943524528,5.249559653857175;-0.7496875483106988,1.7550112503210153,5.248590840402359;-0.7488661862042993,1.7544989557203905,5.247713793336956;-0.7480353002872997,1.7539790103310033,5.2468260799325295;-0.7472058738259707,1.753456174513873,5.245933731640087;-0.7454639650232651,1.752341204923742,5.244051605561201;-0.7434831109888411,1.7510995864868164,5.241899902512046;-0.7415042013280531,1.749883469076718,5.239772579698003;-0.7395076361263498,1.7486394653320314,5.237628959206974;-0.7375601066140567,1.7474233169555664,5.235531682968139;-0.7355427288728602,1.7461640292896945,5.233363091749304;-0.7335166320800782,1.744901673709645,5.231181630639469;-0.7315040137347053,1.7436572898415956,5.229020706737743;-0.7294242977815515,1.7423579653571637,5.226778371474323;-0.7272657432556152,1.7410181745641373,5.224469506319832;-0.7251484915789437,1.7397036738676181,5.2222060852050785;-0.7231708214703729,1.7384654989803536,5.220092484754675;-0.7211237139982336,1.7371725006103518,5.217897814414082;-0.7189874103770537,1.7358330576279584,5.215607558362624;-0.7167880080727969,1.7344740596098056,5.21326629077687;-0.714702626172234,1.733178999956916,5.211030105703018;-0.7126186978957232,1.7318865289127128,5.208796332303215;-0.7104203147888184,1.7305146803014417,5.206423991595998;-0.7082151682236615,1.7291508591595819,5.204048279762267;-0.7059237136840821,1.7277237153894762,5.201582565419814;-0.7037171945010914,1.7263525956097774,5.199232023856218;-0.701752020443187,1.7251255102718581,5.197152224204119;-0.6997320662105785,1.723857714933508,5.195002565159517;-0.697712968265309,1.7225870994119084,5.192830012321473;-0.6954951331194708,1.7212230682373046,5.190523270606995;-0.6932618735818302,1.7198537691901712,5.188201993942261;-0.6908821763431324,1.7184098833869483,5.185739846790538;-0.6885561460607192,1.7169940921559053,5.183333546806784;-0.6862281305649701,1.7155876518698303,5.180927335094003;-0.6837507158167222,1.7140459433162918,5.1783609646067905;-0.6812040580300723,1.7124568266027118,5.175766267860637;-0.6785477023405188,1.7107913553574505,5.173093638560352;-0.675860336079317,1.7091081197402058,5.170420982697431;-0.6732611409355612,1.7074829438153436,5.167867026974173;-0.6706822682548971,1.7058806798598347,5.165387124314028;-0.6679366526884192,1.7042162089628334,5.1627848742148466;-0.6650060171239516,1.7023995325425094,5.160025800452513;-0.6620831078922047,1.7005977370318248,5.15733831503812;-0.6590522933286779,1.6986784084544468,5.15458895335478;-0.6559746470731846,1.6967566119923316,5.151903612052694;-0.6527999060013715,1.6947704629337088,5.149193741686204;-0.6496225811453427,1.6927607574462893,5.146514450297636;-0.6463405489080093,1.690618964700138,5.1438147530555725;-0.643054458730361,1.6884708153219787,5.141204208654516;-0.639927287045647,1.6863793779260974,5.138744350265055;-0.6367577717724967,1.6841611444809856,5.136331723521739;-0.6336744315203499,1.681920705458697,5.134073623404784;-0.6303291568756102,1.6794801765890681,5.131790167836582;-0.6268200709399053,1.6768889743580537,5.129557647480683;-0.623609213436351,1.6745061820535099,5.127631035608404;-0.6203778438568115,1.6720442118925205,5.125835235707902;-0.6172226013856775,1.6696253262688134,5.124129486027887;-0.6140704958298627,1.6671912684721106,5.122549250742969;-0.6108217388601865,1.6646854153801414,5.12094484797646;-0.6075278109382182,1.6621549139583813,5.11942965670193;-0.6040405611150407,1.659421033522662,5.11797223295885;-0.6006348986906166,1.6567790917789236,5.1166864388129305;-0.5971985894371483,1.6541333856021658,5.115489150580239;-0.5937717796774472,1.6515347707411823,5.114440306158626;-0.5901974621941062,1.6488663330078126,5.113471417791703;-0.5865286860746496,1.6461829560223749,5.112537576731513;-0.5827569859448601,1.6434713659847486,5.111645826928756;-0.57923303491929,1.6409916305541992,5.1109517241365765;-0.575806958142449,1.638603988198673,5.110331783154431;-0.5722512631135829,1.6362229564891142,5.109756659507751;-0.5685380314097686,1.6338851022159353,5.109296789141262;-0.5647492641000189,1.6315460416008445,5.108873939065372;-0.5610657620149501,1.6292955699247471,5.108520053723279;-0.5574459535935345,1.6270600060855642,5.108256524198196;-0.5536722824994256,1.6246225078807162,5.1080227242918586;-0.5498969649146584,1.6220455950568706,5.107780624137206;-0.5459405323477351,1.619066715016085,5.107484379908619;-0.5419786378075093,1.615721889271456,5.107195747403537;-0.5379836171094108,1.611905564252068,5.106847356010886;-0.5340518903171314,1.6079668852862192,5.1064401296447315;-0.5302349436142865,1.6036318821626552,5.106014021396637;-0.5263303769055534,1.5988720586440142,5.105412387202767;-0.5224639158809886,1.5938508233463062,5.10472493645724;-0.5187305071213666,1.5888275604248048,5.104019348425022;-0.5151880773656508,1.58364435487635,5.1032915452788865;-0.5118231032876407,1.5784183556051814,5.102574835833381;-0.5085106885573443,1.5730805646110981,5.101834927614997;-0.5049928445255055,1.5673499136532052,5.101090318315168;-0.5014736833011403,1.5615616464053879,5.1003360175805925;-0.49808538145177506,1.5556933216768152,5.099550668800578;-0.49497342491149904,1.5498886153277227,5.098711663919337;-0.4919654104569379,1.543989969590131,5.097865705882802;-0.4890382540085736,1.5379420583388381,5.097040015164543;-0.48612587973650756,1.5317142957799572,5.096253845888026;-0.4831282654930562,1.5252006782082952,5.095493257270141;-0.48012963496937455,1.5187078265021827,5.094770440550413;-0.4771554180594052,1.5123475611069623,5.094131741271299;-0.47419043383878823,1.5062154428818646,5.0935705692347355;-0.47131194226882045,1.5005381218405331,5.093126588737263;-0.46853131024977746,1.495042918934542,5.0927495326154375;-0.4659827798955581,1.4901714172363283,5.092472455389361;-0.4635500915751738,1.4855824172076058,5.092398697712843;-0.4609003975812126,1.4806812115837549,5.0925019011777986;-0.4580205920724307,1.4753092395558078,5.092744781606337;-0.4550536522584802,1.469693205440746,5.093166523232179;-0.45206447590098664,1.4640610243853405,5.0936394326827115;-0.4491280117034912,1.4584923136094041,5.094163832187653;-0.4464090975593118,1.4533002252017753,5.0946986736409805;-0.44361853947358965,1.447991959964528,5.095267530272988;-0.44070680124619416,1.4424748472325943,5.095929290799534;-0.4376834984947653,1.436776554780848,5.096636330997242;-0.4346993488984949,1.4312225593118106,5.097353638957527;-0.43168399911768296,1.4256102030137006,5.098114085646236;-0.42863304968441235,1.4198259663301356,5.098864101942846;-0.42579797385720647,1.4144746412389417,5.099565187650568;-0.42303654457541073,1.4091580496395335,5.100305833704331;-0.42036387881110693,1.4039020515890681,5.101076362301321;-0.4177277258704691,1.3986696131089154,5.101836319446564;-0.41504525005116183,1.3932544070973116,5.102641550007989;-0.4121172622231876,1.387012435913086,5.103578535444596;-0.4090757215163287,1.3805212065752817,5.104635541439056;-0.40575461533490353,1.3735338552138385,5.105829333277309;-0.402523079030654,1.3667116510727828,5.106909395302043;-0.3995602735631606,1.3604473271089443,5.107881817565245;-0.39672268463583554,1.3545460061465993,5.108729564470403;-0.39369981058906106,1.3484039786843693,5.109540243793936;-0.39030388383304376,1.3415485406763412,5.110397426156437;-0.38689799544390513,1.334656718534582,5.11125614676756;-0.3833513144324808,1.3275725411807788,5.112163346851573;-0.37976033996133246,1.3203786845487708,5.113063864707947;-0.37623567166047944,1.313335890826057,5.113964394008413;-0.37248354160084446,1.3059918574164895,5.114943391098697;-0.3685360350889318,1.2986084471309884,5.115999749688542;-0.3646996816747329,1.2916289172453037,5.117060790819281;-0.36041740142597867,1.2841428583930519,5.118362452535069;-0.3561844780865837,1.2767903000326717,5.119682608464186;-0.3515936727523803,1.268967268551097,5.12122347018298;-0.346975554410149,1.2610367676230037,5.122943799832288;-0.34224417776219984,1.2529428847817812,5.124729958814734;-0.3373452540004954,1.2448108269186582,5.126748338222504;-0.33244845412759216,1.236687234990737,5.128716823521783;-0.32759013041327983,1.2286879656174603,5.130663955828722;-0.32269410986058855,1.2206545214933509,5.132809288473689;-0.3177474094278673,1.2125094041263358,5.134958479965434;-0.3125743239907658,1.2038256703545067,5.1372146149523115;-0.3073346535738777,1.1948917281206917,5.1395494880956765;-0.30217732395845304,1.1861010809505688,5.141947758674621;-0.29682114763820877,1.176958786908318,5.144388805697945;-0.2913798569510966,1.167532700706931,5.146836926516364;-0.2858877778894761,1.1579442017499142,5.149334255891687;-0.2801088515449973,1.1477714661990899,5.15184350305445;-0.2744596929550171,1.1376640844906079,5.154270408826716;-0.26906689666299266,1.1277470851225013,5.156563861566432;-0.2632986738541547,1.1171532911412858,5.158804008792428;-0.2579621801376343,1.1070565261840821,5.160795264777016;-0.25229468334422384,1.0964453270856072,5.162808335724999;-0.24704732143177704,1.0864971232694738,5.164541759603163;-0.24167720682480756,1.0763941603267895,5.1661115305003;-0.23644627716962024,1.0665627766777488,5.167583850552053;-0.23153841259900262,1.0574503591200886,5.168743014980764;-0.2265898656284108,1.0483533419440776,5.169862276666303;-0.2217746005899766,1.0395629440756404,5.170919853210449;-0.21709451540778665,1.031112159280216,5.171837629093844;-0.21234789786619296,1.022650992225198,5.17279822882484;-0.2078313860051772,1.0148160826739143,5.173709075927734;-0.20358178363126864,1.0075604025896858,5.174564046410954;-0.19931873377631687,1.000548450694365,5.175401804924012;-0.19501046046088719,0.9936241704155417,5.176328222386979;-0.19089060502893782,0.9872007504631493,5.177243715791142;-0.18670097550223852,0.9809749132044174,5.178198415475734;-0.18272879911871517,0.9752664770238537,5.1791652182971735;-0.1783732196302975,0.9691946067810058,5.180373333089492;-0.17388146955826705,0.9630254433575798,5.181702897688921;-0.16942625143948725,0.9571055104872761,5.183232506471522;-0.16486382776148184,0.9510572817185347,5.184842909195844;-0.16062372465694652,0.9455292279860552,5.186391708598418;-0.15623136590508854,0.939761937758502,5.188047472897699;-0.15199417198405546,0.9343015758290012,5.18976520762724;-0.14762737770641549,0.9287015030804803,5.191585049236522;-0.1432170011576484,0.9230602919634648,5.193421881956213;-0.138953171673943,0.9176401901245115,5.195250361891355;-0.13487468037885778,0.9124615684958064,5.197035265193266;-0.13084264039993285,0.9072994503694423,5.19882083051345;-0.12674998199238496,0.9019508494208841,5.200630169083091;-0.12268078038271737,0.8965755428987391,5.202432766409482;-0.11848059418622185,0.8909484769035789,5.204310146387885;-0.114534587467418,0.885639165317311,5.206112002260545;-0.11066247610484854,0.8803586663638845,5.207840322831098;-0.10679137504802032,0.8749360587176154,5.209526787757874;-0.10314239301401025,0.8696631707584155,5.211085687525133;-0.09960371773383196,0.8644786370221306,5.212591173115899;-0.09642028302304886,0.8595672154146081,5.213899187873393;-0.09341268393572641,0.854815066393684,5.215103076990913;-0.09079446290521062,0.8504728227503158,5.21613423611136;-0.08817512890871834,0.8459231845631319,5.2170995888990515;-0.08533857037039363,0.8406187367158777,5.218062227361343;-0.08255115301468793,0.8350729758318733,5.21891634200601;-0.0798447320321027,0.82924868033914,5.219726519023672;-0.07736074402753045,0.8235372065375832,5.220422589245964;-0.0750358540170333,0.817855635025922,5.221058274830088;-0.07276071202053744,0.8118285428215476,5.221715801239013;-0.0705333217312308,0.8053268412421731,5.222413068939657;-0.06839710440355187,0.7986720899694105,5.223105365753173;-0.06646562055980457,0.7917249327266918,5.223749409675597;-0.06463620205486521,0.784495927698472,5.224362974222968;-0.06297771171962513,0.7774221413556267,5.224900000628303;-0.061358980347128465,0.7700816935370949,5.225399942117579;-0.05985493369663464,0.7624804483301498,5.225796386438258;-0.0584623625979704,0.754965176526238,5.226146878018099;-0.057113413936951574,0.7471155631121466,5.226475393126994;-0.05575577956087448,0.7390099482816809,5.226736345796025;-0.0545279324054718,0.7310916043449851,5.2269174371046185;-0.05327725856444415,0.7227295572617475,5.227036925091463;-0.05204264508976655,0.7140078815011417,5.2271197331372425;-0.05089762544631958,0.705063574734856,5.227185595287996;-0.050016539826112635,0.6967409972022561,5.227213056900922;-0.04918292623407701,0.6883643431944005,5.227255724906922;-0.0483641588197035,0.6801302581113928,5.227246118882123;-0.04749627151208764,0.6717995633517996,5.22722836040048;-0.04659666300521177,0.6633193732990937,5.227219642526963;-0.04568716330388013,0.6550556436426499,5.227159971573775;-0.044652409202912274,0.6463723248874439,5.226933344728807;-0.04362153128315421,0.6378308621574851,5.226654424106374;-0.04253345945302179,0.6292058281618006,5.226268192179064;-0.04143384777798373,0.6207230740715477,5.225842080340667;-0.04033130251660067,0.6119527162664078,5.225359174616196;-0.039295706615728496,0.6031882985058954,5.224864583632526;-0.03831309577296762,0.5946239905637855,5.22441284533108;-0.037373964835615725,0.5860807519800524,5.223993210119359;-0.03654432650874642,0.5770776348114014,5.223631969283609;-0.035756896853446955,0.5679327896342559,5.223370375521043;-0.03500810189106886,0.5587698237475227,5.223144192863913;-0.03431770927064559,0.5494794577430276,5.222953728114858;-0.0336716274654164,0.5405044325660255,5.222770952000337;-0.03305165067841025,0.5314524712282067,5.222578204772051;-0.032433753855088183,0.5223342158373663,5.222392398946425;-0.03190565120472628,0.5133529195224538,5.222229563376482;-0.031404264422024,0.5037167256299188,5.222116928100586;-0.030964491170995378,0.49415543724508854,5.22201079598595;-0.030562763480579153,0.48449238418130325,5.221931272114024;-0.030146713810808516,0.47474221106136555,5.2218678250032315;-0.029808836495175083,0.465580925324384,5.221903463139253;-0.029447479745920963,0.45630902840109433,5.2219352892707365;-0.029112210056361033,0.44751908504261684,5.222042077288906;-0.02875154941923478,0.4385631477131562,5.222163627344018;-0.028329374060911287,0.42927742049273315,5.222315568643457;-0.027890064099255728,0.4200792032129622,5.222464103754828;-0.027482703790945168,0.41109557780097505,5.222612859782051;-0.0270632602817872,0.4018966627120971,5.222750059632693;-0.02662109208808226,0.39322905417049625,5.222821636143853;-0.02620051209365621,0.38478006845362045,5.222864827099969;-0.025790463840260226,0.3762014264499439,5.222922427345725;-0.025428759133114535,0.36797046672596656,5.22300772117166;-0.02511685910645654,0.35954266312543093,5.22311581246993;-0.024835720882696265,0.35142128921957577,5.223262251012466;-0.02459792301935308,0.343466786440681,5.223410353941076;-0.02441098481767318,0.3356971657696892,5.223529851184172;-0.02430202308823081,0.3284121416316313,5.223627539185917;-0.02416628514317905,0.3207421092426076,5.223738679941962;-0.024112732578726374,0.3127960601694444,5.223754203403697;-0.02412738488702213,0.30455613955329447,5.223779862179475;-0.024216905425576602,0.2962092606039608,5.223831750252668;-0.024347907809650196,0.2878074375601375,5.223907156383289;-0.024559826275881595,0.2791723074071547,5.2239811207266404;-0.02483109365491306,0.27081500395606545,5.224063935392044;-0.025223905430120576,0.2628346282173606,5.224123626204098;-0.025652252512819624,0.2551154510834638,5.224187752162709;-0.026071576630367948,0.24727813894608447,5.224251702084261;-0.02651507306098938,0.23952402950735657,5.224314737319945;-0.027009614264263827,0.23154543814939615,5.2243320071837465;-0.027492812766748316,0.22366610036176798,5.224346342591677;-0.02795685958161074,0.2159310328259188,5.224365583868586;-0.028424353999250078,0.2081760417713839,5.224383231387418;-0.028864457516109242,0.20003904205210077,5.224408716201783;-0.029341798950644093,0.19148567126779004,5.224416689592251;-0.029883200414040502,0.18242973751180322,5.224407442990471;-0.030458768984850705,0.1729336792440976,5.2243735487320855;-0.031017213982694282,0.16367505811242505,5.22433739566803;-0.03164511865728041,0.1543196560495041,5.224338195632486;-0.03219854713187498,0.14546795334535492,5.224407189874087;-0.03274784153349259,0.1362653929065256,5.224487475563498;-0.03323378682136535,0.1272799459415324,5.224584484941819;-0.03373417768057654,0.11764945565427057,5.224835040541256;-0.034196105087504654,0.10819898798535858,5.225098102737876;-0.03468967445457682,0.0981196777820588,5.22543432342305;-0.035120423281894006,0.08772017294519095,5.225824408755583;-0.035554177978459514,0.07707196981766654,5.226238741425908;-0.036005071261349844,0.0657244595780093,5.226597376991721;-0.03646020152288324,0.05428312061814712,5.226929035635555;-0.036876524055705344,0.043216715518166124,5.2272464800441965;-0.037322856300017415,0.03134603636405053,5.227498047548181;-0.037806492279557624,0.019143160076702394,5.227660282752091;-0.03825724791078007,0.006349148455788151,5.227801629346958;-0.03870114818040062,-0.006081634086721044,5.22791050041423;-0.03912923250478857,-0.018367519056095776,5.228020218232098;-0.03948830925015843,-0.030653032765668976,5.228138012212865;-0.0397813274159151,-0.04232548622524037,5.228273171032177;-0.04004523069017074,-0.05387835038409518,5.228402438668644;-0.04027291332974155,-0.06491447499219113,5.228479420998516;-0.040505919239100296,-0.07598731376143067,5.228557009696961;-0.0406955416062299,-0.08633540874369008,5.228604539029739;-0.04090754037744859,-0.0965814381136614,5.228618782828836;-0.041090477452558644,-0.10601518957229225,5.228475824019489;-0.04125524986491485,-0.11534315082255538,5.2283330884821275;-0.04136695703338176,-0.12407970215292545,5.228118615150452;-0.04151219259290134,-0.13239240056626944,5.227860024227816;-0.041640089399674354,-0.14072909157416408,5.2275719004799335;-0.04175048296591815,-0.14891155823539298,5.227341338494244;-0.041858766948475554,-0.1575911401860855,5.227160864773918;-0.04196920201357673,-0.16603728544010843,5.22703887092366;-0.04204653063942405,-0.17357039460013898,5.22697158835916;-0.04208551998699413,-0.18060665607452397,5.226969982315512;-0.04211953433822183,-0.18671773520637963,5.226968967493842;-0.04214497218412512,-0.19245123767852784,5.22697167003856;-0.0421611731192645,-0.19761024090823004,5.226969490331761;-0.04217350226290087,-0.20213204950444838,5.226971669309279;-0.042186489694258755,-0.20655320206810446,5.226977025032043;-0.042203360543531535,-0.2111113433276906,5.226979486745946;-0.04221600999551662,-0.21575181366415586,5.226977275006911;-0.04221696134174572,-0.22120548427806183,5.226965812739204;-0.042212842113831466,-0.226479107688455,5.226958338849685;-0.04220746215652017,-0.2316242607341093,5.226952406658846;-0.042199727058410644,-0.23663804009381462,5.22694397763645;-0.04219611758344313,-0.2416433750601376,5.226935204337625;-0.04219556041324839,-0.24656286032059613,5.226928327840918;-0.04219194730590371,-0.2512710484336404,5.226943706849043;-0.04220088378563754,-0.25405372885358596,5.226968502895013;-0.04221723411597458,-0.25624676579743433,5.226988511303671;-0.04221310658438395,-0.2576176338459794,5.226981306307045;-0.04221008384928984,-0.2589718238045188,5.226974987001981;-0.04220780866286334,-0.26041851799160826,5.226969825520235;-0.042206610050521974,-0.2620032740039986,5.2269652501274555;-0.04220781993002913,-0.263764517339646,5.226960600080532;-0.042210640416425825,-0.2657326442120122,5.226957057410595;-0.04220950725881811,-0.2678706330284078,5.226954538477933
