# Supplementary material for: AI co-pilot bronchoscope robot
Source: Nat Commun. 2024 Jan 4;15:241. doi: 10.1038/s41467-023-44385-7 (PMC10764930; doi:10.1038/s41467-023-44385-7)
Supplement: Supplementary file 9 — Source Data [file 41467_2023_44385_MOESM9_ESM.zip › Supplementary Fig. 6/Real/1-siliconmodel3 Centerline model_25.txt]

Path length,0.4078028675763309,1.1923839762817354,2.1930525503555605,3.1948104005469005,3.7040076293119513,4.759618774875351,5.77744758511931,6.6746194957894245,7.695036134574115,8.268017173335785,9.653240151953826,10.461839652571244,11.332648070328247,12.179638354009207,13.0535435876491,13.876056461483296,15.673985356955757,16.617510378766116,17.62230420086709,17.62230420086709,18.66230554543193,19.745257511356325,20.863779842170697,21.996211798467545,23.169821254762628,24.388035624071307,25.661337923851775,25.661337923851775,26.91461127014473,28.227014978475424,29.49230670320116,29.49230670320116,30.710008086358563,31.854523674716162,33.008164497882944,34.170885937033354,35.27469144103162,36.34031204651742,37.37504591842693,38.33814683050015,39.316100032901005,40.24721884711745,41.174455003266694,42.10295191979823,43.04330248142072,44.0067265488569,44.967311426152214,45.896594241479136,46.76941526990252,47.60821227740822,49.187042885836405,49.98741436069357,50.79172540607006,51.59353124300425,53.16039018509229,53.98803899347043,54.82601813234689,55.70579624320651,57.39898700095747,58.230885664161235,59.03200167415091,59.804945381767915,61.3755647200788,62.17099062772951,63.01533797219189,63.85769331164391,64.71441313226082,66.42300864581725,67.35030608883241,68.25916659041901,69.17129037167122,70.11726030572562,71.03498550970238,71.95672661992748,72.88552794114217,73.81839993266496,74.78802633937869,75.77206764734909,76.74792485879549,77.72551543849026,78.67297536820152,79.5888550860241,81.44438291894645,82.38573463269509,83.32765697278133,84.23943949697129,85.18695679745495,86.09297674528842,86.96009318081933,87.85637518317006,88.75462416257592,90.51118384101017,91.37787046360052,92.26156274001148,93.11718554372993,93.97171040928909,94.8233014072785,95.65540478343438,97.36955798507962,98.27870645993315,99.17714001243148,100.03119542582466,100.8540924266005,101.69078169289124,103.26438086086351,104.05403249554655,104.8152583917956,106.30688270918043,107.03882437010085,108.44440246895597,109.09290912720434,110.3568392252972,111.66294340702963,112.80378516474778,113.9202215232817,114.56529373693004,115.9177018226321,116.61120468311137,118.01638586092564,118.74437777370966,119.4415018538546,120.82311933557106,121.52957274774892,123.01067215162989,123.73822646595376,124.50245058550871,126.00387225061608,126.77843227837538,127.59246625589968,128.37980615482473,129.86364212850324,130.6326245607958,131.46437505559228,133.16215558029376,134.07171166524114,135.0509640253753,136.02724372962416,137.04944136036374,138.0998550157546,139.1459102626093,140.28195361268897,140.28195361268897,141.450658023034,142.59249661866482,143.81557499010125,144.977505598473,146.2066400365409,146.2066400365409,147.3745286254032,148.56938532916834,149.77599350920138,150.92664032379562,152.06276864691063,153.15273552205167,154.2320724829661,154.2320724829661,155.30533250411798,156.35748294975934,157.34604628266885,158.31127870099104,159.3044765175738,160.27608638448086,161.2736101638065,163.18337220807925,164.1030920751191,164.99031093160107,165.86264985588647,166.67864991036575,167.54148259831726,169.16816785879269,169.99411629937575,170.80053552301297,171.5743058297788,173.02606581566712,173.68857881498167,174.4494932386918,176.02793469892984,176.75529213019394,178.0297371534504,178.63884682382692,179.85130027804087,180.5001026674117,181.81591907893875,182.47092964704353,183.73715299569847,184.95058528505513,185.61101716267103,186.90247296962005,188.00667839399446,189.11940440366158,189.74532131177108,191.08561683447348,191.78085534711872,193.13804853294266,193.82263229467037,195.22767252613102,195.935638735355,197.40791061739657,198.1464059001781,198.9078444171828,200.49230408929972,201.288934158982,202.10023339649058,203.63759836854408,204.35899828149763,205.71328123461953,206.3315536051615,207.47465171713912,208.90801453587932,209.82576607821306,211.10084345392178,212.19306332253387,213.1485783837578,214.01917387829724,214.98425690218176,215.9866548895485,217.00936693443958,218.1269560373357,219.24715355531563,219.95428135499844,221.34759540189194,222.05419014135273,223.31654584443913,224.16701002802336,225.40788537987405,226.16815828032327,227.04033724920683,228.37697596850063,229.27100528501168,230.10482269328384,231.2430541440673,232.1702359758508,233.35097839001432
Error,8.540966534806943,8.211262574386316,7.664367873447807,7.155879894349192,6.720975895102502,6.297924201375256,5.878850548249828,5.476507506796341,5.0961239528237545,4.727066247030811,4.375644888549698,4.040730037784655,3.7305017586574634,3.464861686459506,3.2194872679823154,2.995979824898619,2.792679427669352,2.5903079285465345,2.4166651771457706,2.2519529257464677,2.087071882812558,1.928364519563976,1.7788334724736878,1.6514469584557916,1.5504769165347028,1.4955481030609457,1.510765031839646,1.3443169136414281,1.2356441047505524,1.2013287915592061,1.2395695343743411,1.2106213723683887,1.1072372056794768,1.0634672641489504,1.0436782244219,1.053631263844216,1.077117499449111,1.0922309225544073,1.0931943463510407,1.0630802823746899,1.0364856688121689,0.9952434103323575,0.9596610334193577,0.9337412514813714,0.9001862387164944,0.8600298330287512,0.8050053471990002,0.7535972038918624,0.7332522619187376,0.7685757127005283,0.68441411701435,0.6534282618890705,0.6879151325901606,0.7820156926726888,0.7275780512597143,0.7226993515139526,0.7509260006837689,0.7874708880967985,0.830342586799215,0.7539470176580161,0.7032358998133746,0.7159870303087523,0.7663266627920791,0.674632393482923,0.6415496930781333,0.6508935151821129,0.6746007081268441,0.6881975685820158,0.6348473544293589,0.5991877723727972,0.569636326064627,0.5666292492186739,0.5633992959825133,0.5744506687187299,0.60256771912883,0.6339035943787061,0.6581314955481661,0.682578792697996,0.7093707993127115,0.7289936150124272,0.7616165041623426,0.8061327579035455,0.7741026390844145,0.7523758521552552,0.7376961379122602,0.7181708930672575,0.7183194769669502,0.6985861804010532,0.6946227859977574,0.6701536087073453,0.6721649211745235,0.6964302546130374,0.6054532624824002,0.5280134691347192,0.4620932209249444,0.4480411086447215,0.4700866356823757,0.5720767330597173,0.5157701652826541,0.5036107870858832,0.49804411080520233,0.5915322525929244,0.6970055537197352,0.8922749677696417,0.9708013667706943,1.1090828698087931,1.2858276729098337,1.4054881634290532,1.5355867822586933,1.6562525497688183,1.777905066017838,1.829445543652648,1.8545571529872624,1.8317216387073096,1.7641031427345502,1.6520825531231316,1.5312931168714532,1.4011753657384516,1.2804967362017088,1.1303578014938755,1.055990543082536,0.8976982345719324,0.819161342072958,0.772379721486694,0.6727455833948696,0.6828777719509944,0.7154800404173027,0.6732495444151703,0.6921776011313946,0.769770469397599,0.6802796039042629,0.6457271548315934,0.658541903938095,0.6681512320212497,0.5664491447848732,0.505854921556581,0.44041968929202463,0.4191326164542608,0.4307696810389815,0.44860118141764493,0.5650203729769371,0.5077742564034702,0.3538867202152335,0.23259345273439852,0.16354181816272045,0.26408174873192175,0.477032557153373,0.5624028494941417,0.3980820202751212,0.21966961575765523,0.12882421961316642,0.21779784621192413,0.3403400845582231,0.41471625398894535,0.4888572978005709,0.5204182705693732,0.4494414454196719,0.40637381092882613,0.4326879407099266,0.4865576578005619,0.5098143583113056,0.5513574917719615,0.5735230247144901,0.5569646100973211,0.5063998580677257,0.45126811199090255,0.4293933713654728,0.4336948255375455,0.47628681992044963,0.5513403156692618,0.41797949516872307,0.3266694233163759,0.3536742505681832,0.3634969269452486,0.23338814757538304,0.3738066164513268,0.3258117863523889,0.22235380628590964,0.36369526056826834,0.30516273108354486,0.3150485361803749,0.435822712751346,0.39788217494622774,0.5420304462326899,0.5240124474624905,0.6205229149733634,0.6913046177478339,0.7471983880863431,0.807428415122794,0.8439475265462681,0.8330016166077681,0.8398683836246196,0.9202866523992812,0.9507979501952037,1.0035166940467088,0.9919566229645038,1.0300140684918893,1.072314644266736,1.0708251713534758,1.1479666376012498,1.2209913914262234,1.2557006555049635,1.3188378598621036,1.4222197610026563,1.4185135162735234,1.4512471964670863,1.4670580958724972,1.363411539788456,1.2436802346859728,1.1990554652834442,1.1159602961906494,0.8567127690019126,0.5159850022929813,0.25283383375513285,0.2366698277758565,0.3908284192634596,0.5101803909294926,0.5806234606397778,0.6282098073332737,0.6559933069405817,0.6520579113160107,0.586278293987369,0.5063956707399108,0.4222966573264583,0.4004647599797207,0.2867563232726121,0.2829864887002369,0.2360378898796896,0.14110577553985476,0.15311883776222449,0.10896285819559844,0.10784000669331147,0.16827238139507375
3D pred;-0.11584808749157366,-0.2634390588950561,5.270226940888171;-0.11278025527015806,-0.2540089322972091,5.26893809729416;-0.10784414787422522,-0.24566847402323433,5.266474035696735;-0.10354915784025949,-0.23706019816872895,5.263744448288192;-0.10000673228506647,-0.22807014290269284,5.261169544892037;-0.09639667756509732,-0.21898692398487987,5.259057048972535;-0.09270894801470372,-0.20991200119031309,5.2570454756987495;-0.08909578958399797,-0.20077334003924246,5.2551934609794415;-0.08565094648691773,-0.19154662204942124,5.253461199113323;-0.08232257949395558,-0.18228615185466343,5.251681967556678;-0.07912220454152535,-0.17294593922277782,5.2500951379643706;-0.07606210860591313,-0.16353004152005796,5.248689192262445;-0.07313806300300874,-0.1540408512856039,5.247503769972087;-0.07056812194556407,-0.14442046578325016,5.246585300730707;-0.06816097477171605,-0.13474901795469885,5.245767535860438;-0.06586362143247777,-0.12504778488819687,5.2449876354667335;-0.06369573407812623,-0.11531354292731423,5.24424953122895;-0.0616511226712006,-0.10554891792959574,5.243562754082707;-0.05971310164979085,-0.09576120122879857,5.242895913542915;-0.05791788724431804,-0.08594910813972668,5.242188782402482;-0.05626116143695796,-0.07611324751160986,5.241473866111236;-0.05469873493108644,-0.0662581798692101,5.240813210998885;-0.05316834990625973,-0.056392629131868974,5.240239773709607;-0.05167913634925906,-0.04651404769878604,5.239797199589719;-0.05011561460614056,-0.0366413889754844,5.239503925840448;-0.04863437102345526,-0.02675508607714523,5.239245212773433;-0.04719188078155786,-0.016862890861803825,5.238992832656135;-0.045799431789055954,-0.0069637920640518835,5.238730289715597;-0.04450221637963098,0.0029484596202465213,5.238476323716546;-0.043364875585665236,0.012880574612611332,5.238232299748823;-0.0423247261171276,0.022822492944002383,5.23795598656591;-0.041343556019564714,0.0327694645121893,5.2376476655297655;-0.04043294552028562,0.04272330143049993,5.237344483864292;-0.039657668453582706,0.052688422021348796,5.2370357492214605;-0.03901006830084574,0.06266239938829511,5.236718906159649;-0.0384727134556015,0.07264212823724177,5.236377934208026;-0.03802414867792185,0.08262606372339575,5.236031781281502;-0.03742647858839329,0.09260034900264379,5.2356362770055975;-0.036740365603764945,0.10256910168095228,5.235244845005064;-0.03592675673977047,0.11252750739433606,5.2348347276266525;-0.03488202167702731,0.12246581177477454,5.234462390829609;-0.03380823451271802,0.13240262110887882,5.234135586020247;-0.032787068297710706,0.14234693097252635,5.23387496964108;-0.03193780995117458,0.15230828853467354,5.2336511041013205;-0.031234864663822453,0.1622794259809468,5.23336424882332;-0.030633785973329025,0.17225404519650753,5.232982573683441;-0.03012276683446935,0.18222769064660516,5.2324675437081325;-0.029740392959083782,0.1922031866426496,5.2318816513525555;-0.029556886544662504,0.20218758250303015,5.231354238137816;-0.02957514910353577,0.2121776229465578,5.230908414836915;-0.029666155825709292,0.22217042873953421,5.230540243463264;-0.029743401953809992,0.23216538544152862,5.230232227942632;-0.02978972175385439,0.24216133549345165,5.229951448606526;-0.029858015447687444,0.25215789436434854,5.2296981765945025;-0.029919723936893756,0.2621536447849319,5.2294132808385365;-0.03000773162586574,0.27214801824738283,5.2290896240145095;-0.030071762720478304,0.28214184358566347,5.228744145901075;-0.030119604236290842,0.29213459280739845,5.228366423541557;-0.030151369192656725,0.30212652042744487,5.227965957034468;-0.03024016388678892,0.31211905142942653,5.227589872367499;-0.030308020054626312,0.3221126447783231,5.2272384644601075;-0.030386925888527063,0.33210761946261963,5.226931454802853;-0.03050270152126447,0.3421038083107682,5.226680846512858;-0.030601405442059592,0.3521010013847663,5.22646546736525;-0.030771205714590195,0.3620987344285182,5.226337007825626;-0.031011095471174734,0.37209514080320355,5.226217372977712;-0.03115617967057941,0.38209256092024196,5.226042611487336;-0.03127437683944193,0.39209111066777746,5.225920004899707;-0.03149979827194141,0.40208850330932056,5.2258835968155735;-0.031852002014836775,0.41208197461359103,5.225964118950497;-0.032155260292958246,0.42207735393436613,5.22598477447209;-0.032548312769137125,0.4320693770734893,5.22605536723515;-0.03288946190008767,0.4420635507658375,5.226065830390853;-0.03324703477019907,0.45205703226361404,5.226115521397666;-0.03377825962180445,0.4620427372126338,5.226174655382479;-0.03428666825188829,0.47202974349572185,5.226209672041592;-0.034822179910224516,0.48201449452606965,5.226343739657947;-0.035523613492164,0.49198960849026435,5.22641510023148;-0.03611754608392998,0.5019701334797446,5.226605796353091;-0.03677430147105928,0.5119477824527521,5.226729057591601;-0.03744849799499762,0.5219238034503904,5.226885467635359;-0.03824293479797233,0.531892125654819,5.226923184936075;-0.03911103096144698,0.5418543740244811,5.226927243522741;-0.03997429680998516,0.5518159854769891,5.227072396352578;-0.04086473274648946,0.5617731198278395,5.227322594997849;-0.04174620260734348,0.5717281140472414,5.22767059065311;-0.042712850675532696,0.581672169832567,5.228096438103026;-0.04373732386054484,0.5916164870024562,5.228343441580405;-0.04480931967225243,0.6015533559454765,5.228674289867266;-0.04561860805355482,0.6115197006848421,5.228804769183672;-0.04650500006690199,0.621477037989515,5.229061173161104;-0.047542261360878676,0.6314208059098736,5.229274641083905;-0.04863969723369686,0.6413597606643451,5.229387835136847;-0.04961795808647773,0.6513117868154208,5.229374374370812;-0.050448203056713686,0.6612769230204572,5.229292193445577;-0.05139951425070764,0.6712285876695845,5.229048517998535;-0.05220203283985166,0.6811923923325139,5.228768231443269;-0.05341520773119225,0.6910963046563209,5.228104358439324;-0.05459385601517602,0.7010072644913325,5.227484952779479;-0.05622745746397739,0.7108317314442574,5.226584288914676;-0.057787728785333475,0.7206816790654138,5.225846667559082;-0.060142026145974,0.7303659192204286,5.225026437982877;-0.062346034092384296,0.7401051203097767,5.224487632718054;-0.06546478416302205,0.7495929576471636,5.223983310741353;-0.06867122608396238,0.7590480596517993,5.223417823084929;-0.07212066835367589,0.7684043320716674,5.222668480417566;-0.07567522704954678,0.7777031296350014,5.221721128131591;-0.07936939962431212,0.7869231338489971,5.220561554381564;-0.08322999567473228,0.7960456773437529,5.219192248600604;-0.0873430161196016,0.8050325279086459,5.217669231941349;-0.09182024886219126,0.8138196242893657,5.216013537475384;-0.09619667662447234,0.8226541522356768,5.214340816336825;-0.10056857498696752,0.8314875109373145,5.21265017185728;-0.1050428107061067,0.8402724838497859,5.210975219423113;-0.10962466417040541,0.8490044617348954,5.20931414114511;-0.11428241079045935,0.8577004506880593,5.20767549153344;-0.11900517838954122,0.8663657306466606,5.206060440622748;-0.123799354843297,0.8749974216415274,5.204476211251922;-0.1286486182456919,0.883602891820002,5.20291719635091;-0.1335634193806232,0.892175874947057,5.201384652678675;-0.13851000151116308,0.9007318906595583,5.199859555844617;-0.1434761875816869,0.9092779238628477,5.198342218571229;-0.1484225034849071,0.9178339963743809,5.196816577013412;-0.15336905332500872,0.9263849290485128,5.19526313081806;-0.15834030562148074,0.9349168143147836,5.193684022079558;-0.16330838324048577,0.9434527707949014,5.192116970152826;-0.16830702131039915,0.951970189762621,5.190546240521622;-0.1733400394231334,0.9604685236141367,5.1889819354282745;-0.1783913168172799,0.9689545018643652,5.187409431112212;-0.18344771646337668,0.9774371561814595,5.185835455777071;-0.18853599406599858,0.985899159781495,5.1842530758885355;-0.19361759823782074,0.9943597646713176,5.182642031525636;-0.1986019208408422,1.0028671269329124,5.180974303868313;-0.20348187684690536,1.0114258675151278,5.1792614147810605;-0.20841226681883485,1.0199619210280932,5.1775800328647525;-0.21322625734826905,1.0285587968722765,5.1758714600971425;-0.21806009282639655,1.0371480281435292,5.174180560709441;-0.2228686085637791,1.0457618048170787,5.172543176264187;-0.22761635968530972,1.0544098857017161,5.17090929857575;-0.23238709337423663,1.0630420166461834,5.169258112509036;-0.2370793449453916,1.071721389693814,5.167629843890823;-0.2417313339106246,1.0804206728594292,5.1659923240980286;-0.24636598259983594,1.0891263367520814,5.164339614893188;-0.25109303056972443,1.0977547371433267,5.162549161269457;-0.2559163027177485,1.1063153772155667,5.160691343372123;-0.2606825942767193,1.1148957130562938,5.158778151893149;-0.2653860415937466,1.1235003196675022,5.156818986662165;-0.27013059314586874,1.1320755685307606,5.1548304350529675;-0.27495648414885393,1.1406011942948793,5.152824324049682;-0.2797954345331277,1.1491120512841266,5.150787200467983;-0.28469404221446226,1.1575391807692783,5.148554011845215;-0.28964963325950976,1.1659093300860026,5.146233943352695;-0.29468492222656406,1.1742141339541488,5.143851487113876;-0.29994670782929606,1.1824915139561643,5.141902489275725;-0.3052471568467614,1.1907444260429965,5.139954494845479;-0.31056392171599595,1.1989884275492575,5.138013245121708;-0.3157604686020409,1.207378948546297,5.136402326793741;-0.3208965313122144,1.215820209301141,5.13486415362212;-0.32596839738008015,1.2243049968999942,5.133352679509877;-0.33096647572588167,1.2328265415158812,5.131802682668372;-0.3358794330305255,1.2413903831175306,5.130214140083294;-0.340700313660262,1.2499953541662197,5.128566844358461;-0.3454313453746579,1.2586410876197558,5.1268731407339185;-0.3500505588941932,1.2673406589811649,5.1251467790717244;-0.3545552404453242,1.276111951012003,5.123481762485424;-0.35897790680352565,1.2849425843303341,5.121913343701676;-0.36330906359569987,1.2938306377346354,5.120415482718844;-0.36769246669425837,1.3026912697778184,5.118907180006897;-0.3720709650616593,1.3115481067952246,5.117362773941844;-0.37644457998738196,1.3203880250054474,5.115711308375122;-0.38084464292418274,1.3292105922688162,5.114037464584464;-0.38528334998258534,1.3380116606174561,5.112352508925624;-0.3898336325434789,1.3467872017586724,5.110840951353168;-0.39446335560970824,1.355549080569697,5.10950112150168;-0.3992380704488165,1.364263074310115,5.108374883828204;-0.403968238947002,1.3730065944495518,5.107290281804401;-0.4086010739288774,1.381803134200723,5.1062143039064996;-0.41315484220392323,1.3906469919923778,5.105189914401391;-0.41764355743706294,1.3995323834908615,5.104240570694164;-0.42211351818010395,1.4084170699675738,5.103200475907042;-0.4265982744550144,1.417303601764755,5.102243128649073;-0.4311023498313815,1.426196068592529,5.101444793681193;-0.43568500704741725,1.4350596289930757,5.100784074477465;-0.44029959159659254,1.4439161669091036,5.100267019760367;-0.4448466017025858,1.4528168819366927,5.099947690629777;-0.4493225782795391,1.4617572684678002,5.099760281033015;-0.45373234095126164,1.47073224402188,5.099698580281387;-0.45804735611941094,1.4797531732759688,5.099757567494981;-0.46223956838342733,1.4888297612874537,5.099959820809412;-0.46631958751162134,1.4979496840618853,5.100384617822082;-0.47040499535452424,1.5070444128383713,5.101156207894145;-0.4744113780440761,1.5161140356767437,5.102456530667356;-0.47774996924587415,1.5253151495160868,5.104504288685953;-0.48099691949621015,1.534506275568129,5.106735995648642;-0.48412333075460157,1.5436713866582903,5.109231249412972;-0.48705993725647717,1.5528009304655557,5.112064581748645;-0.4898266126148678,1.5619069248364474,5.115134821800915;-0.4924675049136941,1.5710008577946188,5.118348242286672;-0.4950563815717518,1.5800112239768835,5.12182833120951;-0.49765433653348295,1.5888793768134901,5.125650175696587;-0.5000439302221398,1.597657290795031,5.129802050951915;-0.5021124407243421,1.6065123840065323,5.133962410133273;-0.5041279292666766,1.6152679420194989,5.138353083181598;-0.5061474299277815,1.6237667493094101,5.143220514920077;-0.508170185241013,1.63226035428119,5.148095669843374;-0.5103078847690705,1.6403868796113565,5.15351690833526;-0.5129823978824684,1.6480589777337857,5.159346650182553;-0.5154101683115475,1.6562361464578088,5.164565830424943;-0.5177992461215302,1.6639030893095639,5.17052488190364;-0.5202746541328447,1.6703706891118302,5.177738931250245;-0.522767472609631,1.6763423298264597,5.185362930411917;-0.5253169270358923,1.682362106553604,5.192930134009267;-0.5279475191907965,1.6885441493610924,5.200337045082106;-0.5306748623129068,1.6949211945705602,5.207540856149221;-0.5336188558403206,1.7014572442009297,5.214513155435675;-0.5366433885932945,1.7081275780927554,5.22132188860696;-0.5398261241781811,1.7149390695642095,5.2279153534116745;-0.5430948552647906,1.721866194957462,5.234344220409023;-0.5464429634883393,1.7289154277744623,5.240597098787428;-0.5498685239404346,1.7361180194997718,5.246629362709667;-0.5531977095294176,1.7435816028070759,5.252392300114241;-0.5565296003214056,1.7512035015233924,5.25794254008279;-0.5599050264581524,1.7589175363402108,5.263336996982264;-0.5633357305197751,1.7666863691630115,5.268616722942286;-0.5668442753642905,1.77453480470388,5.273724772730107;-0.5703981195778098,1.7824123630981907,5.278756101088529;-0.5740303788373834,1.790325490060462,5.283674344103084;-0.5777518873874923,1.7982728502714458,5.288469116234097;-0.5815360813306668,1.8062517050624942,5.2931614240270495;-0.5853364249226831,1.814258477296421,5.297792729132162;-0.5891994864313139,1.8222788104581233,5.302348056975011;-0.5930699342135783,1.8303095910145852,5.306878641663405;-0.5969454844679607,1.8383475090798842,5.311392175024454
3D gt;-0.6102530525870944,1.8690884784200918,5.326960198278012;-0.6095991104487845,1.8676548230318213,5.326249472425861;-0.6089524414228356,1.8662539175282353,5.325547668899315;-0.6083463738993258,1.8649406392279277,5.324880978766093;-0.6077687596386262,1.863700937780534,5.324248160605104;-0.6072530655791792,1.8626000636004016,5.323685068489849;-0.6067896621123603,1.861614707863849,5.323180640313936;-0.6063590585850083,1.860709543447665,5.322718479517476;-0.6059234362984625,1.8597724925607872,5.322241841606472;-0.6054487976493224,1.858768540301639,5.321728783919554;-0.6049749517855436,1.8577523299507468,5.321210892387058;-0.6039243129232655,1.8555015872457754,5.320071914092354;-0.6029127179021421,1.8533222380928371,5.318982145724089;-0.6019548573701279,1.8512251951798144,5.317936386605967;-0.6009502729332966,1.8490754517264985,5.3168592061167175;-0.5999131856171982,1.8468547990218451,5.315738788687664;-0.5988653702943221,1.8446042334515116,5.314603559494019;-0.5978070235874342,1.8423281677909522,5.313450659295787;-0.5966229570637578,1.8398114554363751,5.312156633377075;-0.5953620785422946,1.8371509724492612,5.310794139779133;-0.5942250041132388,1.8347606705375337,5.30956261920929;-0.5931246317987856,1.8324620630015498,5.308374236562978;-0.5920497793114703,1.8301305372818657,5.30717892559715;-0.5909750449139138,1.8277522957843284,5.305959010455919;-0.5897954490495765,1.8251556184188182,5.304620342544888;-0.5885952382295028,1.8224855950396996,5.303230901635212;-0.5873421790081522,1.8197077258566154,5.301754918761875;-0.5858801741392716,1.8165978798244313,5.300049806221671;-0.5842895558398704,1.8132222465846848,5.298210854571798;-0.5826973191136899,1.8098125315127163,5.296344130433124;-0.5811319539443307,1.8064571211441702,5.294497675978619;-0.5794529647827149,1.8027991445790168,5.29258859953673;-0.5777685382677162,1.7991074089382006,5.290676971103833;-0.5760558141625447,1.7954021696007767,5.288743029428565;-0.5743835387851882,1.7917570631607713,5.2868258727944415;-0.572726508513741,1.788146692358929,5.2849237031522005;-0.5710777673306674,1.7845480403070866,5.282990907917851;-0.5694580168516741,1.781029429891835,5.281085612089738;-0.5679986004207447,1.7778340832254163,5.279360257770703;-0.5666313022115956,1.7748298266866929,5.2777128558366195;-0.565142691321995,1.7715794996178666,5.275950857908829;-0.5635456829900327,1.7681499975453252,5.274035182165063;-0.5619379818128503,1.7647947785750677,5.272124090941057;-0.5602943125185759,1.7613999749888543,5.27016971488621;-0.5586705768419348,1.7580145615287446,5.2681644630017495;-0.5570078503152598,1.7545693004442295,5.2660789042348455;-0.5553472007253895,1.7511307303387185,5.263985700068266;-0.5538990012459133,1.7480213623046876,5.262105010779008;-0.5525931445412013,1.745237188919731,5.260346997053729;-0.5513033700196639,1.7425024019324262,5.258537603627081;-0.5499819135251254,1.739739224309507,5.256662112775057;-0.5487559809477434,1.7372296384728476,5.2547107911731885;-0.5475200867030933,1.7347328305451768,5.252658649900686;-0.5463072838990584,1.7322501569001574,5.2505523628566575;-0.5451210357831873,1.7298176995982295,5.248409313284833;-0.5438846007637357,1.7273141350124193,5.246106672079668;-0.5426345388163691,1.7248134596451472,5.243750641822816;-0.5413523885478144,1.722253462086553,5.241281042098998;-0.5400834103459897,1.719707762345024,5.238814648628234;-0.5387935361447542,1.7170953020842181,5.236161661770032;-0.5376185246343199,1.7146966466489046,5.233512555205303;-0.5365756797790527,1.7125193869549296,5.231015055075935;-0.5355527177893598,1.710343283943508,5.228433658848637;-0.5345919969807501,1.7082862220432447,5.225863750416299;-0.5337329614058786,1.7064361996858017,5.223307672583539;-0.5329038417650307,1.7046602856179944,5.220596530914306;-0.5321091416400412,1.7029713771654216,5.217843113443125;-0.5313176493437395,1.7013045053896696,5.215044550066409;-0.5305605321967084,1.6996921788091246,5.212155293920767;-0.5298691210539446,1.698222268809443,5.209412628712861;-0.5292282981043277,1.6968379237962803,5.206749593983526;-0.5286649584562882,1.695620293327,5.204167824703715;-0.528149120082026,1.6945137485006583,5.201641232946645;-0.5276627948595131,1.6934846387116802,5.19887603540006;-0.5271704535276993,1.6924766603552779,5.195980837365857;-0.5266566964854364,1.6913762930165166,5.192954383062282;-0.5261684580263883,1.6903571422411048,5.189972098143206;-0.5256297779083252,1.6890911642986794,5.186742311104485;-0.5250166230409041,1.6876740337869396,5.183402936852497;-0.5242983954885732,1.686068907364555,5.180110625888991;-0.5234956137615701,1.6842041689001994,5.176770043642625;-0.5225937053016994,1.6818100363689918,5.173249871730804;-0.5216762669604756,1.6791811855150303,5.169727437288865;-0.5207544129413108,1.6764557309358015,5.166265101868174;-0.519814961143162,1.6734478434687072,5.162810699276301;-0.5189060948413352,1.6704108269732931,5.159609043100605;-0.5180322758218517,1.667069543921429,5.156390251864558;-0.5172169352821683,1.6632985027147373,5.153044206411943;-0.5162406863336979,1.6590972684777299,5.149717850000963;-0.5151315807674244,1.654338508605957,5.146263284766157;-0.5139745601985767,1.649390246847401,5.142741625868757;-0.5127694370435631,1.6442147249968155,5.139265306286191;-0.5114610057499098,1.6381539893772292,5.1356195476366135;-0.5101040940492049,1.631917186902917,5.13225757366678;-0.5086068007427712,1.625074384938116,5.128927861607593;-0.5071452994968578,1.618253582498302,5.125866500066674;-0.5055018145519754,1.6109589518671452,5.122718807821688;-0.5038561863277269,1.6036932966812798,5.119896732475446;-0.5022212195189103,1.596458600583284,5.117169672095258;-0.5005610177413277,1.5891479687898058,5.114547842481863;-0.4989915239085323,1.5821128845214845,5.112093633859055;-0.4973337841863218,1.575288691976796,5.109808940576471;-0.4955326791016953,1.5684514743970788,5.107683047273886;-0.4936849341185197,1.5616643829345702,5.105587705653647;-0.4918085108217986,1.5551133794369902,5.103668069196784;-0.4899160818017047,1.54860700690228,5.101788088342419;-0.48790277970355495,1.5421074162358823,5.100067498124164;-0.48572083315641984,1.535790219845979,5.098585056989089;-0.48346702044943113,1.529464804276176,5.09729428131684;-0.4811217918395996,1.5232488907523776,5.096194406654524;-0.47858530019677215,1.516851653057596,5.095205862791642;-0.4759388245292332,1.5104589767456054,5.094308451984239;-0.4732046932552172,1.504677932407545,5.093676192428754;-0.47049726287178373,1.499060499440069,5.093136317294577;-0.4679344601009204,1.4940606706038766,5.092806283867877;-0.4653898664557416,1.4891932081139605,5.092534351597662;-0.46285016068168316,1.4843809064782183,5.092496835687886;-0.46017852667103654,1.4794597589244014,5.092601970859196;-0.45712367207071053,1.4736694325986117,5.092910179677217;-0.4541636217366095,1.4680559964387314,5.093339185403741;-0.45108684398816984,1.4622328195986545,5.0938301809974345;-0.44819415714429767,1.4567328371794332,5.0943662961462275;-0.4454677476468293,1.4515319008205252,5.094905676572219;-0.44258955250615656,1.4460705772068194,5.095515024910803;-0.43958522854680593,1.4403951449186907,5.096208474449489;-0.4365353308967922,1.4346422125774883,5.0969196553230285;-0.43353116317417306,1.4290822581415592,5.0976680782566905;-0.43038253535395077,1.423112538213315,5.098450156605763;-0.4273788621321968,1.4174098202249277,5.0991927256376846;-0.4245952529077945,1.4121450354534646,5.099886010957801;-0.42181974386132276,1.4067370761373765,5.100669913395591;-0.4190737936600395,1.4013543830539867,5.1014366152390185;-0.41640758282205337,1.39602173150104,5.1022131271154985;-0.4135367554374363,1.3899971217279847,5.103098041451495;-0.410477342688519,1.3834820815376612,5.1041464346180785;-0.4072186622619629,1.3765831093166183,5.105295084891112;-0.4037856523265009,1.3693714138528574,5.106438658175261;-0.40057309565336807,1.3625568907364554,5.107506754771523;-0.397754617276399,1.3566277840655783,5.108397945632106;-0.3946710538449495,1.3503646323162575,5.109233010706695;-0.39137246455316954,1.3436965272322945,5.110073960760366;-0.3879654902582583,1.3368025511036747,5.11093283680211;-0.38437678668809977,1.329638595746911,5.1118439606998285;-0.38070471390433935,1.3222997015248175,5.112779693416928;-0.37714638038303544,1.3151886367797854,5.113683023929596;-0.37342582370923916,1.3078734379643981,5.11465240855839;-0.36941937504643985,1.3003069816257644,5.11572251711721;-0.36552754866558584,1.2932148949996285,5.116790975632875;-0.3612444717987725,1.2857273740353794,5.118090899571128;-0.3568965181267781,1.2781164379949155,5.1194637365548505;-0.3523064836004507,1.270295895120372,5.120999690843665;-0.34765176345991056,1.262303633150847,5.122717065023339;-0.3428636937763381,1.2540769379657248,5.124534643525663;-0.33787549984973414,1.2456887212006946,5.126598889122839;-0.33296633508931045,1.237540500475013,5.128576052168142;-0.3279336783367655,1.2292190609807552,5.130593526093857;-0.3230361112511676,1.2211829928522524,5.132738941628;-0.318037073964658,1.2129329706274945,5.134900539605515;-0.31277384994340973,1.2041055150239361,5.137153661105944;-0.3074819106641023,1.195068884642228,5.139503852014957;-0.30217295837402347,1.18599036208443,5.141931254179581;-0.2968037194791048,1.1768253838912304,5.144376091044882;-0.29126295695097554,1.1672259723829188,5.146872089033541;-0.2856855161086373,1.157477626302968,5.14937423042629;-0.27986147266885514,1.1472144738902217,5.151891878252444;-0.27414989007037616,1.137007996103038,5.154336032432058;-0.2686700930802718,1.126955735745637,5.156642601801001;-0.2628898894268533,1.1163418011872663,5.158881080212799;-0.2575389682520991,1.1062220190296999,5.160872543376425;-0.2518527922422989,1.0955829781242037,5.162890037184176;-0.24657942481662917,1.085605910259744,5.164630511449731;-0.24114159235746963,1.0753818749137545,5.166207242012024;-0.2358411486252494,1.065445850704027,5.167703961247983;-0.2309072856903076,1.056295604539954,5.168867210844288;-0.22590484192060384,1.0471285489953082,5.169997491214587;-0.2209924461115961,1.0382296427851139,5.171077600147414;-0.21627195300226626,1.0297346806733505,5.172007530046547;-0.2114711049536,1.0212566521686055,5.172991607873337;-0.2069476224235866,1.013419086953868,5.173908070895983;-0.2025533184797867,1.0060190000119416,5.174801046993422;-0.19822392086360768,0.998963209732719,5.17568428586877;-0.19383862325419549,0.9919620331473972,5.176650505231775;-0.1896940605536751,0.9855486798493759,5.177558743974437;-0.18547590815502663,0.9793506058402682,5.178557330546171;-0.18134311476997705,0.973453997404679,5.179593680754952;-0.17679668223339579,0.9671634534752889,5.180916337137637;-0.1720604058763255,0.9607058261373771,5.182376428604126;-0.16749488171287205,0.9546534428803817,5.183963554838429;-0.16289019008304761,0.9485348845772121,5.1855997890804115;-0.15862712928523187,0.9429698144663933,5.187168756360593;-0.15412683793772824,0.9370369874705438,5.188887125388436;-0.14979135328790416,0.9314799638831097,5.190691727762637;-0.14537732437382575,0.9258191538271697,5.192530510404836;-0.14096123515004697,0.9201742822398311,5.194376276347948;-0.13673982972684115,0.9148112049932067,5.19619967456486;-0.13272785688483196,0.9096960379559059,5.197972177007925;-0.12856254857519397,0.9042754778654677,5.199806901226873;-0.12448957909708439,0.8989127596979556,5.201609779979873;-0.12027944801164714,0.893277671813965,5.203485360767531;-0.11617213419209357,0.8877689082933509,5.205348284970159;-0.11219511115032695,0.8823828421882961,5.207145730350329;-0.1082739385003629,0.8769250843213954,5.208858011245728;-0.10434987775139189,0.8713594574306324,5.210544528339221;-0.10077442961153778,0.8661382020038108,5.212065989618717;-0.0973039369997771,0.8609031594317893,5.213536304681197;-0.09429462104258331,0.856156879093336,5.214741377208544;-0.09152365559080372,0.8516340967261273,5.2158400538485985;-0.08889593990989353,0.8470986737790316,5.216822299045066;-0.08605275268140047,0.8418187685427458,5.217797427674999;-0.08310305541494618,0.8360536706343942,5.218736568533857;-0.08036769475107607,0.8301958294744077,5.21956130836321;-0.07780849375932113,0.8243830214790677,5.220287803401119;-0.07543264808862103,0.8186428501295009,5.220940775622493;-0.07314963358381518,0.8126089920375659,5.221601449427398;-0.07090622728803883,0.8060804615850035,5.2223071909365455;-0.06872819797889045,0.7993426848701808,5.223017203704172;-0.06677003729861714,0.7923203853109608,5.223670484003814;-0.06491027726297792,0.7850351846114447,5.22429779898602;-0.0632057082031084,0.7778852728138799,5.224853731528572;-0.061560636572215846,0.7704699217754861,5.225356518579565;-0.06000323273824607,0.7627390556335449,5.225760464626808;-0.0585906023253565,0.7551804593956988,5.226114799665368;-0.057210262879081396,0.7472685145502506,5.226448124014811;-0.05582340055963266,0.739020983322807,5.2266925302173775;-0.05454772743971451,0.7308935372725777,5.22687481071638;-0.05327564507982006,0.7224491265338401,5.226996460458507;-0.052019218164941525,0.7135534660505212,5.22707953150376;-0.050849084283994594,0.7045378583825154,5.227148088123487;-0.04992898427921792,0.696018040035082,5.227173590162526;-0.04906602444856063,0.6874895220217498,5.2272083100857945;-0.04823878065917803,0.6792097153041674,5.227199866543645;-0.04735426372548809,0.6707398780325184,5.227185403782388;-0.04645467444088148,0.6622421167622442,5.2271772124249;-0.04552095594613449,0.6537374185479206,5.227091677168141;-0.04448536034770635,0.6449645213251528,5.226857113713804;-0.043450157072233125,0.6363644990506379,5.22656981381126;-0.04236264398305313,0.6277298603887143,5.226178620504296;-0.04124030579691348,0.6189589961508045,5.225726052823274;-0.04013660622161368,0.610057938783065,5.225238048843716;-0.03909300059339275,0.6011696581633194,5.22474662469781;-0.038117021265237236,0.5925649569967519,5.224304274766341;-0.03718875183748163,0.5835610053850255,5.223911355143009;-0.03635112266436868,0.5741286391382632,5.2235831055019215;-0.03558484309652578,0.5650462173793627,5.223344007699387;-0.034851911617361994,0.555658177583114,5.223121994847837;-0.034165394269901776,0.5462716249383014,5.222933240310006;-0.033528462005698166,0.5371067633421525,5.222737280099289;-0.032877557878908906,0.5277651592752208,5.222545299447101;-0.03227556453580442,0.5186278359786323,5.2223706777406775;-0.03173795063080996,0.5091692662446395,5.222250420860623;-0.031241750027822413,0.4994066276550294,5.22213637314672;-0.03081430258439935,0.48965772910740074,5.2220589425045505;-0.030405661453371462,0.47982610039089046,5.221982661537501;-0.029995313898376803,0.470138598151829,5.221944554950879;-0.029637731920117927,0.4608167746170708,5.2219720571766715;-0.029267422857491877,0.451536207282025,5.222005681079366;-0.028891511512839287,0.4423269993325939,5.222104913296905;-0.028497174729471626,0.4331593171824579,5.222246537789054;-0.028046241698057757,0.42371152164625075,5.222393950545269;-0.02762440667981687,0.4146013136324675,5.222546083367389;-0.027219169528588005,0.4055229255012843,5.222692346572876;-0.026773584562799206,0.39626132766060207,5.22280331619926;-0.026351247238076254,0.38781029021221664,5.222853444265281;-0.025935487187427025,0.379196231012759,5.222901870395826;-0.025552561962086228,0.37063799982485557,5.222985130890555;-0.025241397629613464,0.3622208075730697,5.22308663529935;-0.024926933521809785,0.35378438074692425,5.223228263481802;-0.024681237899738813,0.34583531806779944,5.223377507043921;-0.024475825771041536,0.3377680111346037,5.223519491942032;-0.024356918822164123,0.330134491879007,5.223613394364067;-0.02421895513845527,0.32240720665973155,5.2237326699961795;-0.024159629557443704,0.31439630562326176,5.223757793799691;-0.0241643056506696,0.30607736007027003,5.2237835154740715;-0.024238215581230498,0.2975710780516915,5.223824665525687;-0.024364209973293804,0.28914713954925536,5.223898582914602;-0.024560875773429875,0.2803518279946368,5.223967645603679;-0.024831297325051353,0.2719767993429433,5.2240493217136565;-0.025192312769267873,0.26370838024305265,5.22410561059869;-0.025620451906453012,0.2559789446955142,5.224170212248098;-0.026042202990988028,0.24806341391024386,5.224236523047738;-0.026480903179749205,0.24005761080202853,5.224299122976221;-0.02697767689435379,0.23202986953569496,5.224313676626786;-0.02746316272797792,0.22404092425885408,5.224336185413858;-0.027937011926070503,0.21616302853045255,5.224364116005274;-0.028404556056727537,0.20828079609248945,5.224388037930364;-0.028855249311613002,0.1999050095184989,5.224421457041864;-0.029348768208337872,0.19119076336985044,5.2244242722055185;-0.029900178178496984,0.18191430950164791,5.224426672645237;-0.03048925301303035,0.17232663600341125,5.224383796318717;-0.031070225404656454,0.16270993322911464,5.2243741941037385;-0.03169891928071562,0.15332746771107547,5.224372554779053;-0.03227881790762362,0.144060919046402,5.22444635063669;-0.032829975102258775,0.13480530572974164,5.224527201154958;-0.03332491401485775,0.12550849301141245,5.224677312353382;-0.033826742047848905,0.11574492320159213,5.2249225057519;-0.034302404258562166,0.10612968942782161,5.225200645322385;-0.03477885814853336,0.0957987004064996,5.225533926134523;-0.0352089809593947,0.08515924586550057,5.225948328018188;-0.03564386506702589,0.07413668641966328,5.226339119703872;-0.036109333007232,0.06252422272770305,5.2266942831951635;-0.03656129662368608,0.051000799636478036,5.227002769884855;-0.03697973041430763,0.039567392817010064,5.22730889871846;-0.03744897491517274,0.027401250353325975,5.2275197375339015;-0.03793107666658318,0.014758588429378425,5.227684030698693;-0.038393880439841224,0.0016433666180009534,5.227814869797749;-0.0388309907913208,-0.010881281239830917,5.227922287816588;-0.03924594701373059,-0.023607019723757415,5.22803746609066;-0.03960044961908589,-0.03578355555819427,5.228142002852067;-0.039877741191698166,-0.04751546018926992,5.228288422460142;-0.04012519766973413,-0.058836585727722754,5.228393757156703;-0.04036074228390404,-0.07001900510036427,5.228478822791058;-0.040576306161673174,-0.08084618064502014,5.228544381846552;-0.04076647001764049,-0.0912443539461364,5.22859030980649;-0.04097439739496812,-0.1012900697783284,5.228552598828855;-0.041154107886811966,-0.11072261770134388,5.228415885635045;-0.04130263559196308,-0.12008370311623037,5.228256689652153;-0.041431897355162596,-0.12869556586638742,5.228035524575607;-0.04157064327986345,-0.13691442700054338,5.227746018119482;-0.041688520276028186,-0.14564865464749543,5.2274806727533765;-0.04179631202117258,-0.15411528277397157,5.227271285139997;-0.04190463010124539,-0.16282126197607621,5.227113413769266;-0.04201045694558518,-0.17090582926377007,5.227004383087158;-0.0420642131411511,-0.17812590178199436,5.226971161344778;-0.042103405496348514,-0.1847576654475668,5.226967089570087;-0.04212853337370831,-0.19048741933573843,5.226971095665641;-0.04215077749542568,-0.1960512151096178,5.2269704520184055;-0.042163468910300206,-0.20069152384218963,5.226969995042552;-0.04217592133646426,-0.20514978425399116,5.226974307765131;-0.042192202785740714,-0.20966319299780803,5.226977470729661;-0.042207421561946026,-0.2142975621016129,5.226978048988009;-0.042211710764014206,-0.21984144700091815,5.226968981286752;-0.04221107593826626,-0.22520668150031048,5.226958917659261;-0.0422057185276695,-0.23039754274617072,5.226952915647755;-0.042196930906046995,-0.23548950323851212,5.22694636581255;-0.04219135038749032,-0.24055438551695452,5.226936920663585;-0.0421903176618659,-0.245507063575413,5.226929099041483;-0.04218868403849395,-0.25039209846828303,5.226931818132814;-0.04219219918109188,-0.2533216252970751,5.226954987349171;-0.04221147830935493,-0.2555133964243719,5.226982554007268;-0.042214373334899274,-0.2572475753354905,5.226983147008948;-0.04221090271421101,-0.25859661366628567,5.2269765744001955;-0.04220857620239258,-0.2600423703400985,5.226970943174499;-0.042206936548955694,-0.26161609608194103,5.226966221791615;-0.04220764437646771,-0.2633591574729486,5.226961600389767;-0.04221043883890346,-0.26531577255414884,5.226957687156788;-0.04220990891513146,-0.267437178494902,5.226955018250838
