# Supplementary material for: AI co-pilot bronchoscope robot
Source: Nat Commun. 2024 Jan 4;15:241. doi: 10.1038/s41467-023-44385-7 (PMC10764930; doi:10.1038/s41467-023-44385-7)
Supplement: Supplementary file 9 — Source Data [file 41467_2023_44385_MOESM9_ESM.zip › Supplementary Fig. 6/Real/1-siliconmodel3 Centerline model_26.txt]

Path length,0.41078121261318296,1.370531473890431,2.5215678630829657,3.0531866841704063,4.124352816024116,5.261179259238705,6.311996998247234,6.79630482082724,7.989216949021317,8.69819219771017,9.46601745634438,11.225291416719632,12.174898325772046,13.12041663377643,14.073145705193472,15.050751940819012,16.02628964339169,17.074757202172073,18.139609989114422,19.280612909377997,19.280612909377997,20.425790855009083,21.642425297442426,22.85339682228493,24.136947078316084,24.136947078316084,25.47588933629859,26.874958375052493,28.237150721673665,28.237150721673665,29.579890375421048,30.839362390518065,32.114076149108115,33.319810584886554,33.319810584886554,34.52090480857646,35.66536825752603,36.78517941447299,37.85792598714755,38.884097296007326,39.931442638519954,40.92636847888216,41.97702920128631,42.99034172223667,44.04202824961655,45.03351752038973,46.01857599985166,46.9652839785796,47.87352456877024,48.742697261709125,49.579399910269395,50.42728970408983,52.152947903275795,52.98102285140588,53.86452046138608,54.79927048456067,55.698518935585476,56.62358215061075,57.52658024936673,58.40731846768429,60.14232681806002,61.021031033794905,61.87176404984671,62.769884475456216,63.676235789362046,64.61269432262223,65.52667133689997,66.47353209008494,67.46539790017945,68.457221618647,69.4278541723475,70.42015006758008,71.4267653079459,72.42602681109102,73.38325889647308,74.42595480328961,75.43963147249904,76.47211953574453,77.49353940385944,78.5452636126862,79.55923771938458,80.54827633807639,81.5738447739962,82.57904349358186,83.58395496863629,84.54628205444962,85.55876305518909,86.51715834147134,87.46692701725932,88.42223496264722,89.357322241538,91.28539448760665,92.22031666089597,93.18410558599203,94.07241844670897,94.9661110674357,95.87217309025175,96.82688882263436,97.80687234095478,98.76130379519809,99.68538641560009,100.58707396164944,101.44407720251482,103.16240608674454,103.99426660825064,104.811721402225,105.6064317336296,107.18536958576443,107.92292082676826,109.31194880018036,109.99318531075927,111.39557910349826,112.06757075698877,113.31415136699012,114.69477789171307,115.42201714297755,116.15673740534824,117.68396255288589,118.4393237443262,119.19467123937268,120.6790780013594,121.42341106852655,122.1749141434173,123.76715980776243,124.55018802002486,125.37841915692039,126.17751372220734,127.05357679945477,128.76536720487422,129.6136643022731,130.4974144009723,131.35523754917153,132.28271897958274,133.26525387790207,134.2559090363578,135.26624243714133,136.31844109996976,137.42411829021955,138.52303761730678,139.7023088750442,140.9189877150289,140.9189877150289,142.18173551213877,143.42647230324866,144.7154819068694,145.96114483151612,145.96114483151612,147.2554562611482,148.50432685746262,149.74402855482705,150.99985596155346,150.99985596155346,152.19993384070813,153.3724219852648,154.55451074454456,155.71206704707566,156.78046985981982,157.81403253322827,158.91377360351888,159.98021838929876,159.98021838929876,161.0700683382676,162.1602728846399,163.16047442874466,164.15886134461567,165.08761152873018,166.9066318448576,167.80300938411173,168.66959619454732,169.53004449064443,170.40030286915743,171.20951950941006,172.77422749491453,173.60365522402478,174.41097720435238,175.26751885544692,176.83304353794534,177.54693101691973,178.2020973262847,179.54251978872463,180.22623059229042,181.67966814780877,182.3486621986984,183.6766074947651,184.32735901227727,185.6645319645324,186.35577552549222,187.65677074316147,188.88686661548942,189.53543636052595,191.00207267418475,191.73151662954507,192.47951460601308,193.99469997664363,194.74311587324715,195.4606462387937,196.9742162903393,197.7793444875697,198.57586305945452,200.18935484279012,201.00806165249176,201.84339459841968,202.66634609169375,204.2727317132768,205.0774151278687,205.8106445566803,207.2000156616467,207.87290116413254,208.53291768285365,209.8462837502057,211.18882557203798,211.85848215763795,213.13969933101916,213.77724593997604,214.9940939913746,216.1567943866439,216.70160637983864,217.726289828478,218.71700231913934,219.73746452924124,221.10283917912508,221.988693867968,222.94242689446034,223.9653050728454,224.95889211872787,225.96817088862977,226.970120926743,228.02647495310148,229.06491873670836,230.17247648288995,231.3271681540658,231.92427147949917,233.04278623903326,234.05044359228336,235.02115362260048,236.00827477015187,237.44069140115732,238.37700210924945,239.35730910341948,240.20688172192308,241.35651271682366,242.07761495679594,243.14964842805878,244.1995369983276,245.24236862836628,246.2342244574082,247.2059681528377,248.16149530547597,249.1145169864876,250.37377618783387,251.3887345814632,252.38195827300552,253.37875566745828,254.44594844419632,255.12825836871494,256.430949998829,257.39013030924417,258.2509131632162,259.1509219953356,260.2686707680362,261.37783747790684
Error,5.814294562657805,5.571928482793335,5.261042019815814,4.889034398633346,4.5191823846284205,4.160996982889051,3.841631904745518,3.4997761626705257,3.1589923900066075,2.8589514882784157,2.5809463715151515,2.3170135945585266,2.071079343255238,1.9018294156713922,1.7630790549482558,1.6541962926014175,1.568932588376629,1.4905774218734962,1.4194875602496204,1.3851888082046453,1.2987466895636568,1.172297116915049,1.041831895898954,0.9569791927458446,0.9560184932077781,1.0249735049323672,0.819559357463857,0.743588518368837,0.8509762281717739,0.8496351213903552,0.672657113371551,0.6224188394123747,0.6827507239648392,0.7785877766063493,0.655289918000701,0.5038318650730508,0.42070558832024774,0.37808541262228945,0.3605504220831619,0.3398533748577329,0.34316381469077817,0.32799203770096746,0.33849695486604325,0.330791304729864,0.3538803829718277,0.3238349292335704,0.28895372312504264,0.22985502563205815,0.14312836504257417,0.10642171189178928,0.23391350753385376,0.38951611921998236,0.5096811226311645,0.4276860593302157,0.4197642642456128,0.4420657549560552,0.46786308365472956,0.5026808091857999,0.5532768038718159,0.6242037002806791,0.6441367831733814,0.5830240562231127,0.5297747267537755,0.510017211481917,0.5148991206279504,0.5146571046277083,0.5263236449676519,0.5376160901709631,0.543192025079499,0.5440488862899356,0.5632027105303911,0.5652781964992302,0.5620509173383726,0.5787241537308563,0.6226105353772183,0.6099008308421662,0.6268346479954823,0.6269598637080868,0.6341241392229161,0.6234695459812685,0.6275632460456051,0.6378092775814267,0.6375734302197135,0.6486041463837875,0.6605955182068636,0.6813436119921203,0.685774975040644,0.6836914266847351,0.686743191917115,0.6928574387605062,0.7199336914223322,0.7105587414789399,0.6585305315440197,0.6182942873940074,0.5435083031005546,0.47464654550617374,0.4500039228680951,0.442847985816211,0.477801420912385,0.5089432763660946,0.622434346291294,0.7048563738116186,0.891596868866257,0.9929410891364987,1.0905567857050067,1.2186547158048782,1.3741446547370797,1.502530502271883,1.6030278507864248,1.7519027554968714,1.8016485885322269,1.831153778777801,1.8285750468027093,1.7508899956964017,1.6628953689757464,1.5267081450094735,1.4381560517338143,1.2722643050077203,1.1327552201492184,1.0546797701773751,0.914100344228984,0.7907210656750393,0.7627819132951869,0.7202466427094237,0.6266159220309564,0.6143946954581498,0.6760601357690452,0.7406955917193404,0.6980610605643673,0.627374218895005,0.5912074216231444,0.5671065219183709,0.5500049435980998,0.5124442239721022,0.46729465563529243,0.4111888440929818,0.34508080453210294,0.27190272258319403,0.22678458021870074,0.29638645553094556,0.47353852682031816,0.5971794343052632,0.3516525279637148,0.16782530597099427,0.27499061109037737,0.5009481874468626,0.5411511661119431,0.2699657294067973,0.14410372187596376,0.29702277544246786,0.5369332029922825,0.4997106213793487,0.2951917953186172,0.12400001706398013,0.10156247578758498,0.24696904031341183,0.322013974359531,0.36922353359753796,0.4789190952137601,0.5567798885847981,0.5525572607342081,0.492130047317747,0.44176366719026705,0.4553298815227801,0.4802754076638233,0.5544514704106023,0.5825586187334041,0.5121090179250896,0.42716697287880445,0.36903949471423936,0.35570577452227553,0.4256846416339078,0.3905196617605596,0.2590545992317012,0.226804295513874,0.3065983582871377,0.40751969163553575,0.2619989542096931,0.40401428209303214,0.3091536321078559,0.43325421479892173,0.4224222058019507,0.4583071477801754,0.5290569451183151,0.5928845548360299,0.6476986572681439,0.7084621209567665,0.7467385994642353,0.8007619055243198,0.7526425648522197,0.8132477713237619,0.8224410665972374,0.9412241413177578,0.9715625134216421,0.9282444681120063,0.9629813187996975,0.8598068985177721,0.8131411124667861,0.826849114569187,0.7847256009805675,0.6734347842972529,0.6010583518015727,0.5820933137662158,0.607334446897729,0.42924694519752093,0.30683692142654606,0.40074216791383444,0.1916364707921191,0.40163322634515575,0.2871798944501944,0.45062478531130606,0.34399637120077925,0.4602645077801424,0.4380186562997603,0.497810894442116,0.60445937899022,0.6180301409311999,0.6525825059240177,0.654640653450295,0.6489337586100845,0.6016399738789021,0.5532011705122565,0.4900853697135146,0.3831390246651081,0.299292755455684,0.22685014425376393,0.19385657379209084,0.2079565366619912,0.3094622176048898,0.44021051876324147,0.5752951418915244,0.6280816115917702,0.6306945946947663,0.623747928292393,0.6058776672125906,0.5803790955123771,0.534155823025278,0.43293570860319264,0.3502948083688583,0.24156994239082813,0.24824241305298972,0.28783260049366644,0.28596149611481675,0.29705526589913495,0.3136099279303565,0.3219647096985502,0.32396998937761445,0.33958610093752695,0.3558859781886455,0.3395162175889308,0.3381371589690485,0.3321402285772924,0.3267109196288293,0.34308531984929064,0.33009128350857997,0.322788069088879,0.30584880177669527,0.2804866312176271,0.29929027384842516,0.24518031242765229,0.2277218551166178
3D pred;-0.00664285065867324,-0.2619849788310136,5.180967935319549;-0.008249181476276644,-0.2522780679709988,5.182755554647074;-0.010401838611410667,-0.2427879748440312,5.185058639469663;-0.01275906006330957,-0.2335184227410724,5.187977356797059;-0.015002341591247415,-0.2242175511378278,5.190886218328031;-0.017406762442553153,-0.2148912746308526,5.193576818053975;-0.019573011968901738,-0.20543055904462568,5.195985598572436;-0.021709133203100587,-0.19603179235231355,5.198650213129232;-0.023700282099636892,-0.18659345649472592,5.201287094300464;-0.025730486861049423,-0.1770793429147421,5.203602242549261;-0.02765161086798485,-0.1675519140831254,5.20595540688871;-0.02944619099582158,-0.15796255686818242,5.2081517015795455;-0.031007495445258677,-0.14830311308630872,5.21021506636576;-0.03194240537750346,-0.138468931055029,5.211769031357079;-0.03269195530025112,-0.12858118479217745,5.213061567141796;-0.03318763951907007,-0.11865057497260065,5.214128003153256;-0.033513270763766666,-0.10868879435890358,5.2149384914610355;-0.03385035947296847,-0.09872167545711319,5.215675317084709;-0.03415549228783121,-0.08875160406324022,5.216385648251398;-0.034359084816646054,-0.07877619311495694,5.217056264755133;-0.03452659810752672,-0.06879912909178916,5.217712109839729;-0.03464352013854514,-0.058823137513010285,5.2183946940900565;-0.03461781392725557,-0.04885076544446946,5.219137078436125;-0.03436309381641397,-0.0388919742821968,5.220007478488614;-0.034026540860201425,-0.02893481968146984,5.220868759142574;-0.03355525417721633,-0.018976167746740085,5.221645380353554;-0.03311846853300028,-0.009009169298870962,5.222329602715934;-0.032753846912229476,0.0009710613763203643,5.222841507730206;-0.032448930630030036,0.010958907488184542,5.223228749394505;-0.03207809843185781,0.020949470003031635,5.223454900047237;-0.03182880478606761,0.030944878805425437,5.22362710791929;-0.03168313068004405,0.04094327713078296,5.2237310789841205;-0.03160709989411795,0.05094274757537919,5.223800434209143;-0.03159082358992677,0.06094256874425509,5.223857981341333;-0.03148197285346601,0.070941849567766,5.223908325454584;-0.031418189294676505,0.08094159599140227,5.223939997533797;-0.031238863598345327,0.09093983271722204,5.22399571709144;-0.03101738863180494,0.10093720806170957,5.22405432648172;-0.030753060900785258,0.11093340359875646,5.2241331023393025;-0.030458110183920185,0.12092825277916086,5.224259569471753;-0.030086166375934094,0.13092047778888616,5.224390325575706;-0.02966023611349069,0.14091116759986255,5.224458885858576;-0.029260507650264615,0.1509031463658463,5.224434854715939;-0.028900558622970828,0.1608961397510312,5.224332288145355;-0.02857142020169662,0.17088954007597534,5.22417860716069;-0.028425032456825094,0.18088752819794512,5.2240414789684655;-0.028445614413663743,0.1908869980841884,5.223940591024852;-0.028391407047724044,0.20088598869173555,5.223809257892466;-0.02849779746175053,0.2108853927478236,5.2237847711022996;-0.02855812899034146,0.22088505020553034,5.2237281068703;-0.028667953151725833,0.23088442464093717,5.223706904179224;-0.028774958227546853,0.24088384383354164,5.223719777575127;-0.02888129687475308,0.25088326283048623,5.223737435877834;-0.028963400286320485,0.26088292574608957,5.223736658628915;-0.029088005543068313,0.27088214312684145,5.223725464770773;-0.029187513541358377,0.28088155229074,5.22368170941433;-0.02924387432663692,0.2908809385411219,5.223586325571059;-0.02931086621606408,0.3008800033343469,5.223467097438309;-0.029434028221060487,0.31087873314569564,5.223365937761702;-0.029566879224103986,0.3208774494568349,5.223276368010401;-0.029726183255910782,0.330876055184692,5.223226310799994;-0.029944179342437673,0.34087366871259556,5.223212117388207;-0.03016260162832963,0.3508712733155801,5.223226042452243;-0.0304090617976336,0.360868209746786,5.223248832260799;-0.03072400813945518,0.3708631909577073,5.223282882152183;-0.030913546128580133,0.38086116813852133,5.2232155943925225;-0.031076600015280537,0.39085983304098687,5.223204936145188;-0.03132340842763376,0.4008565369917865,5.223275616606829;-0.03170901543444385,0.41084738262923637,5.223460848043008;-0.032039506939617636,0.42084133345213987,5.223569117680464;-0.03242971078700768,0.430832769327542,5.223706777061582;-0.0327874199496782,0.4408259733525281,5.223795757227593;-0.03317000606254745,0.4508177885688995,5.223927121408895;-0.033759024227136745,0.460799427777866,5.224068317385492;-0.03432089876865639,0.4707822966798422,5.2242314905620475;-0.03488586608067788,0.48076350545094837,5.224468731797799;-0.0355982201080486,0.49073647380182867,5.224648881768736;-0.03619269550400246,0.5007159448920276,5.224887116450278;-0.03686380608469478,0.5106912985537284,5.225091884398153;-0.03753321676119429,0.5206656940045852,5.225343528464475;-0.0383149072597021,0.5306337663718182,5.225506295924819;-0.03914999920509719,0.5405983191782409,5.225607828238646;-0.0399755050091058,0.5505620007399196,5.22581661019431;-0.040866083874327816,0.560518352621578,5.226095763366273;-0.04175246959752256,0.5704712128919397,5.226489327577517;-0.042728132122883095,0.58041961226103,5.226767594768705;-0.04373667409124742,0.5903614563084935,5.227145192483161;-0.0446377018943133,0.6003180137206573,5.227379954908576;-0.045615053147005924,0.6102643467693879,5.227719430110305;-0.046627068726408864,0.6202056408330578,5.228102179122959;-0.0477456784367482,0.6301383036799021,5.228403710359907;-0.04885622478403037,0.6400745303973979,5.228598865244707;-0.04987036968167098,0.6500229108941336,5.228634016613942;-0.05073483357879542,0.6599854135323974,5.228598755400757;-0.05165518415428888,0.6699409917028951,5.228400215456921;-0.05246881693860701,0.6799050347404535,5.228163893562109;-0.053601006791205726,0.6898233622666523,5.227576590215685;-0.05477290632542929,0.6997360842042338,5.226972772966945;-0.056378192049369814,0.7095684431475688,5.226108032917026;-0.05791059611806931,0.7194242880902658,5.225391054370801;-0.06020501705269492,0.7291243565541732,5.224588368647581;-0.06230248443248575,0.7388884407949176,5.224075251185044;-0.06538734759395835,0.7483824424733907,5.223485716280107;-0.06854497084500136,0.7578542953846258,5.222925878953377;-0.07197810274980071,0.7672216190774342,5.222242613149756;-0.07550037019496154,0.7765363970965566,5.22133237005078;-0.07915130983288964,0.7857805028762469,5.220229125701552;-0.08297787115180995,0.794923595514115,5.21890199138736;-0.0870382637843497,0.8039406265759473,5.217416608440249;-0.09144844479404542,0.8127695893503819,5.21580424378256;-0.09580654345228773,0.8216186987004017,5.214161003143938;-0.10016151192181659,0.8304631763817488,5.212484857513761;-0.10461132958304695,0.8392626382181541,5.210820948209908;-0.10917041455085029,0.8480081917074491,5.209168665418668;-0.11381131870104925,0.8567144748947966,5.207536905102207;-0.11851877727884264,0.8653890037736405,5.205926817381472;-0.12329406158316235,0.8740315920956669,5.20434494288933;-0.12813607820215828,0.8826414314011133,5.202787527660254;-0.1330474632278871,0.8912173148573448,5.201260268653346;-0.13799663479138755,0.8997731329286484,5.199742481459503;-0.14296427404141993,0.9083201511892434,5.198235484732701;-0.1479138313317865,0.9168764795916124,5.196721837845151;-0.152867528129124,0.9254250110768651,5.19517797985761;-0.1578440478821512,0.9339551642200375,5.193606121561912;-0.16281179639505902,0.9424921255916632,5.192043506685534;-0.1678070184222228,0.951013459058169,5.190483175678361;-0.1728389468284895,0.9595144270537596,5.188929715137455;-0.17788806239135957,0.9680038371152416,5.187368834347391;-0.1829378964480476,0.9764924881553038,5.18580615091177;-0.1880195994212626,0.984960563803987,5.184235167238972;-0.19311334479056483,0.9934172988711234,5.182642248497486;-0.19811370140974202,1.001919143538588,5.18099450126828;-0.2029885653011696,1.0104860288373956,5.179308032081746;-0.20790627301396905,1.0190349084060464,5.1776549111024535;-0.2127030130266016,1.0276474252875456,5.175976865150431;-0.2175388058366276,1.0362375079124155,5.174295916490772;-0.2223494147900153,1.0448522268521352,5.172669675706872;-0.22708908873672554,1.0535068785196777,5.171047179052829;-0.23186514614455128,1.062137665747202,5.169404380382767;-0.23656627674648842,1.0708122478356579,5.16777619223204;-0.24121075027321345,1.0795150649361938,5.166136119009842;-0.2458358016210833,1.088226667106543,5.164487820597802;-0.25052923994927084,1.0968763620711288,5.1627117536848965;-0.25534660928460934,1.1054425769041851,5.160864345738377;-0.26013481463792837,1.1140118566019286,5.158956327144052;-0.2648352693505043,1.1226154764195186,5.156985679654166;-0.26957759735430076,1.1311919503713683,5.154997107388029;-0.2744036512265913,1.1397206715467627,5.153004591607884;-0.2792545112425637,1.1482313479224235,5.150995227346678;-0.2841525356881196,1.1566673572559225,5.1487945222197125;-0.2891071914069421,1.1650429574357974,5.146492195497716;-0.2941281490572642,1.1733555481894897,5.144106651694869;-0.29936972301166404,1.1816397036020043,5.1421321462930365;-0.3046671392098353,1.189892245258997,5.140174357279135;-0.3099874059528646,1.1981320423488484,5.138224868704895;-0.31519426735637973,1.2065197565444352,5.136632749080703;-0.32032529321845404,1.2149661151591729,5.135105791401535;-0.32539237475813176,1.2234538424224388,5.133594774997035;-0.33038556566572164,1.2319782518338238,5.132044778626893;-0.3353008264897377,1.2405419023114443,5.130462343310982;-0.34012099229991466,1.2491473568209304,5.128815481371545;-0.34484947297649016,1.2577942593398952,5.127120622286319;-0.34947594829742595,1.2664895928483597,5.125392356889643;-0.3539892825106076,1.2752549999223945,5.123719798039681;-0.3584201420556244,1.2840793531531192,5.1221392051914965;-0.36276883520861786,1.2929572303116996,5.120631834958851;-0.3671574168624493,1.3018143919249046,5.119118217033077;-0.371550275057401,1.3106642025695834,5.1175743101601165;-0.37596989431519484,1.3194961690608529,5.116004809120541;-0.3803252277163608,1.3283415626285142,5.114334454787514;-0.3847265926446674,1.3371601435510987,5.1126431188422625;-0.3892535448810936,1.3459404182290686,5.111089580935253;-0.3938862839438341,1.3546943087375272,5.109708592252288;-0.3986544579451376,1.36340784017633,5.108551489595526;-0.4033919779066197,1.3721445048477448,5.107443972086043;-0.40804779107450573,1.3809296301058112,5.10637393566338;-0.4126147102812229,1.3897654925027576,5.105339148409136;-0.4171145133790966,1.3986447847450294,5.104385239945657;-0.4215903731676161,1.4075266605816488,5.103346509578145;-0.42608860616049543,1.4164063993753548,5.102389358128623;-0.4305981901315845,1.4252935572922398,5.101563478858969;-0.435186622411432,1.434151945979781,5.100874103000894;-0.4398190308523549,1.4429970603182412,5.100322066429613;-0.4443970953217888,1.4518796966087966,5.099947769430676;-0.44890566302228296,1.460802677096226,5.099717039044697;-0.4533466730887061,1.469761615815557,5.099595192365648;-0.45769599844853226,1.4787662461593611,5.099596326303789;-0.46190723467056743,1.4878342613280098,5.099787612433392;-0.46599461457407,1.4969522503108534,5.100182077176032;-0.4700857378798094,1.5060482994791766,5.100906369675428;-0.4739761051419422,1.5151873054296263,5.102065512808683;-0.476955789266108,1.5245448422208245,5.103951775707;-0.4796331809416613,1.5339115830610832,5.10620915025437;-0.4823643204872834,1.5432832944838442,5.10837984180105;-0.4850600618619185,1.5526651727351128,5.110550864352627;-0.48764518626890163,1.562058673493438,5.112804589114829;-0.4901812817820896,1.5714523424464375,5.115112662586242;-0.4924770949750121,1.5808965008760678,5.1174657697532115;-0.49451473164759424,1.5903787472893591,5.119901963454085;-0.49666476664749876,1.5998239409864703,5.122385039273152;-0.4988071609750039,1.6092845714706099,5.124815392619488;-0.5009282221615632,1.6187628390267688,5.1271952126918325;-0.5030388053222954,1.6282525464662767,5.129538477814302;-0.5052947074722374,1.637689628337001,5.131957649419445;-0.5075212117824034,1.647157467343665,5.13428202096907;-0.5097560358934152,1.6566471564543,5.136507186530626;-0.5120024161055977,1.6661738493743647,5.138555575641392;-0.514323962583352,1.6757199744066889,5.140421565678574;-0.5167330106859492,1.6852897420265471,5.142038981809718;-0.5187131711629954,1.6949595104665593,5.143643519999257;-0.520705388187815,1.7045955477175077,5.145426174599664;-0.5228521050064359,1.7141884811374328,5.147261177406619;-0.5251797944094417,1.7237384959295132,5.149099404681516;-0.5276174461969722,1.7332811978860871,5.1508299228497965;-0.5299519360420121,1.7428378774672997,5.152624367762698;-0.5323754646586586,1.7523869520974396,5.1543395012129904;-0.5349140728989382,1.7619175979079345,5.155989428071151;-0.5376704341849593,1.7713843398040443,5.157657741690757;-0.5403595164762534,1.7808627895994298,5.159368830790426;-0.5434819673456186,1.7902368897259342,5.160910436247951;-0.5471056909479697,1.799474050329079,5.162152809479099;-0.5511127676410151,1.8085784905410034,5.1631787260466355;-0.5554301800811982,1.8175539097793392,5.164074158521735;-0.55994345090256,1.8264476506199867,5.1648033775234365;-0.564751694932151,1.8351872083374823,5.165511134723659;-0.5696082443998377,1.843893146649416,5.166298894443826;-0.5744148319028715,1.8526188413340754,5.167170082624293;-0.579074688562761,1.8614114117131368,5.168158233441999;-0.583548996573249,1.870283854311261,5.169280877717928;-0.5878498906060612,1.8792253968676116,5.170526320302511;-0.5919830746786005,1.8882334917434511,5.171857115602466;-0.5959220422057014,1.8973038898327828,5.173344533943584;-0.5997274598033304,1.9064052518746069,5.174982827534886;-0.6033536866088711,1.9155634661141963,5.176708397323842;-0.606891171963157,1.9247313686197682,5.178561977917326;-0.6103129968254821,1.9339280587721506,5.1804886343092775;-0.6136437783337034,1.9431491556919462,5.182457711793844;-0.616867576825311,1.9523882562877457,5.184518329047535;-0.6200917704616449,1.9615892972536741,5.186742159198138;-0.6234372154565809,1.9707100763610068,5.189112683667766;-0.6267929643092346,1.97979790515446,5.191592667026338;-0.6300536656754069,1.9889112910487081,5.194105439229138;-0.6332260493938776,1.9980477832434942,5.196647189003879;-0.6363488601644024,2.007201898602645,5.199186918297102;-0.6394744265389823,2.016341314531742,5.201775723294212;-0.6426107023532835,2.025457669810064,5.204432006497494;-0.6457726246261736,2.0345376316602053,5.207180922709419;-0.6489749404471503,2.043575228115956,5.210021173347255;-0.6522030831319423,2.0525730773951456,5.212956782850512;-0.655481962464344,2.0615222402624327,5.215983568984074;-0.6588145430009422,2.07042454188526,5.219088876180358;-0.6622001863506304,2.0792771193744137,5.222277808745847;-0.6656345636554759,2.088083600205046,5.225541387748671;-0.6691144929848728,2.096850131895371,5.228863738420248;-0.6726672369169195,2.1055525739891148,5.232276290567592;-0.6762866210090467,2.11419430645901,5.235772076418072;-0.679979994891345,2.1227768911380065,5.239335533951621;-0.6837081553346837,2.1313267234689515,5.242941249805852;-0.6874755853038442,2.139833195790486,5.246608183139093;-0.6913146994282847,2.1482875304226074,5.2503210565098986;-0.6951545698389355,2.156739847276261,5.254037739847883
3D gt;-0.7122996056512231,2.194473444133225,5.2713414684799655;-0.7116406532823057,2.193241991680072,5.27069609239536;-0.7109706719386969,2.191962758000033,5.2700412398216425;-0.7103071693520757,2.1906770042519783,5.269391084342612;-0.7097036807824734,2.1895035802020932,5.268797420625947;-0.7090753995009244,2.1883003111000923,5.26818040576994;-0.7084691278304461,2.1871428482520154,5.267582820348171;-0.7078810578299456,2.186019842513485,5.267005619353108;-0.7073232645376291,2.1849492769345655,5.26645806958501;-0.7067660278099774,2.1838768415864567,5.265919691530013;-0.7061736623437911,2.1827125395147298,5.265330201316991;-0.7048635671447595,2.18018293173202,5.264048441229706;-0.7035294406673451,2.177601804407149,5.2627394713391915;-0.7023422789894854,2.175286862961369,5.261577943987179;-0.7011736416890832,2.1730008090122994,5.260436060989459;-0.6999891452196347,2.170679011468443,5.259280503025944;-0.6988061593110079,2.1683610472209716,5.258139481727324;-0.6976012799851017,2.1659560621587723,5.25695902989936;-0.6964196809363489,2.1635753010962295,5.255793741117487;-0.6951894671188118,2.1610623342089084,5.254587008066127;-0.6939803787982525,2.1585788033836244,5.253385635435272;-0.6928602429721022,2.1562430572509763,5.252270031894427;-0.6917371277191479,2.15392198671331,5.251168479726722;-0.6906339413044985,2.151642897531776,5.250092286144513;-0.6895445884941773,2.149391682679171,5.249033076061487;-0.6885060251660916,2.1472264155649765,5.248028108574566;-0.687430731422543,2.1449440206023693,5.2469832765648405;-0.6863087868369305,2.142567596751791,5.245894092861234;-0.6851335068539635,2.140053633042568,5.244757901335009;-0.6839353038412302,2.1374491785672047,5.243586600026935;-0.6827605889473556,2.1348904540699385,5.242451158246846;-0.681666355666719,2.13246218551873,5.241389136704756;-0.6805563731910034,2.1299872898635477,5.240307795126821;-0.6794873289493699,2.1275882078575967,5.239262543992057;-0.6784136546930501,2.1251524227715524,5.238214027466552;-0.6772878095300705,2.122555235907204,5.237117881253594;-0.6760957489211326,2.119772752356653,5.235961038848897;-0.6748826918725523,2.1169242673093174,5.234774323698153;-0.6736695970130091,2.114076766849182,5.233595528120821;-0.6724798876115078,2.111282911389603,5.232442438893985;-0.6713047173159111,2.108507062842809,5.231318646206139;-0.6701160160025168,2.105702237144036,5.230187056657565;-0.6689376644470532,2.1028513280245926,5.229032518137304;-0.6676851521427767,2.099786108086146,5.227811226076413;-0.6664382389147664,2.096728868889685,5.226591097604425;-0.6651878121232739,2.093627874957465,5.225358775509453;-0.6639303688286499,2.0904946614991813,5.224142636187953;-0.6627526618285501,2.087511039200224,5.22300654940778;-0.6616067630589935,2.084550440397905,5.2218869498208385;-0.6605176868932853,2.0817397708991647,5.2208162150308866;-0.6594425404504174,2.0789415567625373,5.219750115528007;-0.6583085991162709,2.0759527125185633,5.218652587139544;-0.6571815610599024,2.0729661383554725,5.217569885992632;-0.6560195753759672,2.06987696298787,5.216452270198979;-0.6548843114882553,2.0668418985870836,5.215358570459593;-0.6538085012781806,2.0639624743288665,5.2143186631128575;-0.6527482677420186,2.061068987297888,5.213265632589864;-0.6517615235975988,2.058340524920528,5.212305542382551;-0.6507590988139416,2.0555523642505387,5.211344034624841;-0.6497539047083088,2.0527109337050677,5.210378410566657;-0.6487303223684043,2.0497968636547346,5.209395390718095;-0.647722840027488,2.046909951007428,5.208425986275154;-0.6467539430529343,2.0441310393377905,5.2075131628896285;-0.6458535405588892,2.0414926254391053,5.206656720868047;-0.6448886898169247,2.0385715239727435,5.20572154007304;-0.6438524792478495,2.0354597246436876,5.2047399307680875;-0.6428644403497173,2.0324730074788624,5.203795418902383;-0.6418806104363556,2.02949551858062,5.202850416242769;-0.6409303747285835,2.026623437555343,5.201945319531496;-0.6399581405165282,2.0236695170427237,5.201038665405828;-0.638936595388027,2.0205034714733383,5.200133192586158;-0.6379844558547816,2.0175336244217474,5.199287048310196;-0.6370251557048737,2.0144444269763375,5.19841058239912;-0.6360263464043177,2.011232503031202,5.197528479081978;-0.6349959181454515,2.00790092742999,5.196636410564955;-0.6339682122956903,2.004581182469976,5.1957455104867405;-0.6330020669037812,2.0014610303572424,5.194931957877361;-0.63199694678944,1.9981728254328122,5.194068222357201;-0.6309600627780576,1.9948037564173884,5.193203172140171;-0.6299404263175213,1.9914833053233092,5.192368179756125;-0.6289524657244511,1.9882096239791636,5.191540330540948;-0.6279728090108369,1.984893375930391,5.19068039965753;-0.6270215241130771,1.9814868340961678,5.189787754560381;-0.6261065654655813,1.977969345547375,5.18887900742595;-0.6252112485065362,1.9744351123948174,5.187950500419103;-0.6243791325919987,1.970682690951491,5.18688835323907;-0.6235733007668214,1.9669422126137532,5.185803029139425;-0.6226750174062857,1.9626700489459261,5.184637531848768;-0.6215459976146875,1.9580747414821176,5.18342019472468;-0.6203646045991176,1.953459851615787,5.182201906594587;-0.6192193070100379,1.949072427225854,5.181027681943666;-0.6180603153890896,1.9446875948732998,5.179877082093391;-0.6166769289155082,1.9401791642935162,5.178757046798348;-0.6152430108470621,1.935742051692824,5.177660750680635;-0.6138017481423413,1.9314121897208256,5.17659209653627;-0.6122981044344333,1.9270094684146226,5.17552773138649;-0.6106206902321138,1.922318847300475,5.174441394326599;-0.6089645487236853,1.9178108356851369,5.173407883683634;-0.6073203543430783,1.9134218523094688,5.172397343484848;-0.6056159903669606,1.9090314842579896,5.171428134673617;-0.6035948379743903,1.9042581807072299,5.170487158656738;-0.6013996236484904,1.8993195031714567,5.169589517351259;-0.5989753830766431,1.8942128075318014,5.168809010730506;-0.5962784731276913,1.8889336343873968,5.168094695839857;-0.593439891494,1.883716191978652,5.167490609055356;-0.5906015324913777,1.8789316079727727,5.167102771689855;-0.587682713385073,1.8740613317341381,5.16676724239211;-0.58473295905553,1.8695599067371742,5.166514866300197;-0.5819266712307314,1.8653022614118349,5.166338312756829;-0.578998755529137,1.8609103389008674,5.1661413664842515;-0.5760153802762996,1.8564833111738293,5.165980372579602;-0.573064299519198,1.852176256980303,5.165851667480764;-0.5702322988312479,1.8480208642989244,5.165762189175798;-0.5674287362222226,1.8438938874951298,5.165669734408818;-0.5646306292479519,1.8397616772231662,5.165570461359666;-0.5617790082625156,1.8355328467374021,5.165475310046437;-0.5590245505071055,1.8314831861387268,5.165427931074033;-0.5562412311623133,1.82728508728897,5.165324741160932;-0.5534881319184377,1.8230598337242643,5.165200365439598;-0.5507506441254689,1.8186610188261834,5.1650200019327475;-0.5483245358936527,1.814539571435958,5.164784556695217;-0.5460489804658247,1.8103819251381672,5.164485950818334;-0.5439572794919187,1.8063165602214597,5.164084007481838;-0.5421170758163374,1.8024901352719322,5.1636407666366955;-0.540431226206567,1.7985153798908766,5.163122416596338;-0.5387534838958108,1.7943949721934263,5.162586288693038;-0.5370951506659157,1.7899016694380212,5.1620093913720675;-0.5355123055907729,1.7851994021321826,5.1613800105257965;-0.5339664714744055,1.7802844204284987,5.16065331637674;-0.5326105912806457,1.7755143520770296,5.159964547567417;-0.5313666382478309,1.7708283428132845,5.1592512964695825;-0.530169706369311,1.7661131209141232,5.158516247056308;-0.5290532762744883,1.7609680376003438,5.157705680866933;-0.5280056381274998,1.7556817658379906,5.156905808401848;-0.5269706168446515,1.7500757607178372,5.1560654864372975;-0.5259797261440691,1.744358968863215,5.1552107548478965;-0.5250640520728314,1.7385203741992694,5.154290943165518;-0.5241356522505766,1.7324739931729174,5.153362029836585;-0.5231630060265101,1.726248901466014,5.152387986499411;-0.522216610873919,1.7200095200415106,5.151339770512259;-0.5212557131762331,1.7137565193571578,5.150277515001248;-0.5202449668577915,1.7072542758012683,5.149035252998531;-0.5192606241196548,1.7008417758645173,5.14778956542361;-0.518263611808342,1.6942429753634596,5.1463879148342455;-0.5172947233526201,1.6879387038631144,5.14500886614335;-0.5163546150978366,1.681571876288696,5.143510449099416;-0.5155461402161753,1.6752436555061934,5.141818654019597;-0.5146224515746913,1.6688224204661317,5.140032028765258;-0.5136292547314897,1.662212221313635,5.138186067807242;-0.5126290699262075,1.655593219519897,5.136284067683886;-0.511555142822661,1.648624639936062,5.134272073974262;-0.5103995759598332,1.640978708118973,5.132045881788964;-0.5091530888068245,1.6335487869934717,5.129700912947481;-0.5078257742026928,1.6258683780610874,5.12723979720427;-0.506350520519395,1.6181924047321856,5.124665311614466;-0.5048178883438901,1.6104251769268454,5.122000855968407;-0.5032583925415197,1.6028295940932833,5.1193734659543315;-0.5015926868260833,1.5952701640746754,5.116757147622232;-0.49996560660545064,1.5879064636428122,5.114197252980168;-0.4982147337019135,1.5805433368781687,5.111714715596927;-0.4963208332111182,1.573093007003705,5.10932121040784;-0.4944318314537484,1.5660779911693514,5.107162223696092;-0.49249831176421804,1.559089262789395,5.105035221377802;-0.4905916824489059,1.5524481770609326,5.103099833161103;-0.48854236762387765,1.545500703821528,5.101216867477783;-0.4863329696408208,1.5384978992481924,5.099526717864171;-0.4837842306967226,1.5314582417344798,5.098125822308151;-0.4811923116130532,1.5245491572760546,5.096902464351507;-0.4785124981045105,1.5178451929438297,5.095861162189375;-0.4756525323996271,1.510981606122743,5.094905052514891;-0.4728047198211591,1.504454934214063,5.094071502641076;-0.4699978486441577,1.498640606559002,5.093455597183248;-0.46730120836761946,1.493163930843531,5.09302165698264;-0.46445876069143033,1.487681017762021,5.092771339564744;-0.4615936169599622,1.4822312755288236,5.092762157149884;-0.45841632626587864,1.4761660272865096,5.093045612805866;-0.45521529088489754,1.4700497104466888,5.0934003054354475;-0.45209264029369456,1.4641112645994196,5.093870903987341;-0.44899748351536883,1.4582510625216627,5.094366147381036;-0.4459644898725915,1.4525218093753476,5.09493567499472;-0.44289736227915083,1.446745478694303,5.09558141249696;-0.4397789791186238,1.440847502555254,5.09627455590426;-0.4366707164833582,1.4349686141335283,5.09700440405811;-0.4333144706024406,1.4284724460661102,5.097813403836186;-0.42999949797694537,1.4221589737333782,5.098633141833883;-0.42683171860788766,1.4161486627054953,5.099399550020385;-0.42372440198295463,1.4101970894176106,5.100222233672215;-0.4206773820343412,1.4043516847481994,5.101020842004933;-0.41771981430053706,1.3985628819045623,5.101837447191149;-0.41467781154849986,1.3921736555741857,5.1027795402966625;-0.4115650101893924,1.3855869219488428,5.10382752919444;-0.4080285876180224,1.3781788708978362,5.105019974682614;-0.40438064517876027,1.3705205920125536,5.1062072574968775;-0.4009390486682635,1.3633052197787427,5.107334508568511;-0.39735625364866906,1.3558983576680712,5.1083818906872995;-0.3939895970636082,1.3490681381818548,5.109286498222944;-0.3904731180260219,1.3419630698960061,5.110187315456608;-0.38687119781415086,1.3347751158877357,5.111105272453683;-0.3829708494077693,1.3270598288323594,5.112103567249417;-0.3791136177438529,1.3194349231127012,5.113113371033743;-0.3751814759111157,1.3117811029365025,5.114140292315903;-0.37100194992302615,1.3039350615486578,5.115289407777045;-0.3666582433053249,1.295933551116311,5.1165195931017085;-0.3622538468380666,1.288193619505729,5.1178417736026285;-0.35768838422409616,1.2802457325792065,5.119340217786749;-0.35277642016830846,1.2717338020443298,5.121100130018175;-0.34783011963206867,1.2632300691654028,5.122905940365914;-0.3425295351058091,1.253957494735718,5.125091749694063;-0.3372198032616334,1.2446979754947012,5.127292963517144;-0.331855830721287,1.235742711536625,5.129475048332017;-0.32633123403509673,1.2265087969191955,5.13174588396265;-0.3211249861816051,1.2178454524914837,5.1339061215887405;-0.3157826391353509,1.2088694266778819,5.136150836639453;-0.3100449272980962,1.1991004370555978,5.1385255290374845;-0.3042514424793461,1.189108237291247,5.141040456671787;-0.2985054800596879,1.1792019723882328,5.143554949951911;-0.29265386704459706,1.1690634717200084,5.1461984553757105;-0.2865697184547859,1.158393362173762,5.148814204934964;-0.2805903769330039,1.1478375432108348,5.151365320540463;-0.27459537199247686,1.1371748476571988,5.153882186831588;-0.2683929756317732,1.126074603619353,5.156298603470461;-0.2625174566056444,1.1153252557942286,5.158556347851926;-0.25644857647258384,1.1041781066439929,5.1608067557206425;-0.25064267194085793,1.0933660417764297,5.162887066702768;-0.24474918516435765,1.0823626864635882,5.164796565428917;-0.23907268039179588,1.0717356266258913,5.166491744693697;-0.23354581433133137,1.0614359146375112,5.168053075676755;-0.2283128067570029,1.0518499133945127,5.169272329809752;-0.2229854024136005,1.042240105268251,5.170506248624831;-0.21789402754689746,1.0331041482520225,5.171657071795488;-0.21294461120842656,1.0243545990187886,5.17267000032089;-0.20805344824716837,1.0157995560799238,5.173683671617756;-0.203068219231818,1.0074009612187202,5.174755389240739;-0.19825196729916986,0.9995497893002365,5.175843965009087;-0.19371365277260696,0.9923416294631563,5.176859931730853;-0.18893079140643382,0.9850026195901664,5.178028090509108;-0.18423600393008693,0.9780221172490886,5.179120040216594;-0.17943253889479166,0.9711816553797747,5.180472713020799;-0.17444440488617652,0.9642753277121432,5.181974166926943;-0.16934745942249196,0.9573306195155327,5.183568163958239;-0.16465649576755384,0.9510729605126258,5.185208827305335;-0.15980724908280247,0.9445913759933233,5.186961125887738;-0.15518514406742828,0.9385168639860005,5.188707484161299;-0.15037608803245073,0.9321588687600251,5.190578448379595;-0.14577867401819775,0.9262380602248592,5.19248155199802;-0.1412990350859153,0.920499608183154,5.194346676754827;-0.13686422103303705,0.9148237736064534,5.196222975681482;-0.1324283835122005,0.9090761862739999,5.19814040971667;-0.12811559401645564,0.9034501788480294,5.200024098705134;-0.1237277735774381,0.8976170561597755,5.201967470858381;-0.11934986411722212,0.8917747218571794,5.20390605064995;-0.1148613771725195,0.8857431197981758,5.205886599177524;-0.11060216763353099,0.8798662280739897,5.207765781073991;-0.10647402458610929,0.874050347856907,5.20953081894168;-0.10242897250985852,0.8682556010429107,5.211247255925687;-0.09864969169290572,0.8625277758781156,5.212829586540479;-0.09506362038572833,0.8569961195832088,5.214343323724875;-0.09191180497377029,0.8518849442042218,5.215583348849894;-0.08885470084761088,0.8464488909825143,5.216690794228272;-0.08579454504084708,0.8405509653239669,5.217694386576125;-0.08272606653067731,0.8342188833661648,5.218685094729606;-0.07984945445295441,0.8279910331192413,5.219579344991574;-0.07714526210053595,0.8217902213081795,5.220382834219562;-0.07470473752491212,0.8154529562737658,5.221113305459985;-0.07242255535212204,0.8088121320497187,5.221845979781966;-0.07015904323362934,0.8018333985719039,5.2226022702325805;-0.0679652561499047,0.7942016252606644,5.223348543317824;-0.06597476378376618,0.7866761341292625,5.224024363782121;-0.06404347730115287,0.7789951918804584,5.224679886304034;-0.06220751998770422,0.7710474247314769,5.225214200919155;-0.06045975322303376,0.7629268846363602,5.225662901959888;-0.0588080757751366,0.7544953153442224,5.226051357405174;-0.05727164526801035,0.7460566517824954,5.226352870108551;-0.05584145810567035,0.7376100104435739,5.226585829885513;-0.05438937621413116,0.7287126921717986,5.22676811762795;-0.053046997217316705,0.7195706105009879,5.226883140608438;-0.05171128396234363,0.710120630881947,5.226970863952538;-0.05039644536267908,0.7004096388495649,5.227038708051869;-0.04926972966552399,0.6909292224182366,5.227059420180444;-0.04830921884583687,0.6819196890648166,5.2270832243361;-0.04738211339156246,0.6730309813306738,5.227083796864346;-0.04647239383051434,0.6641945718261244,5.227067946322841;-0.04546089674030561,0.6546107799599208,5.226938654731592;-0.04443620814622375,0.64531991080546,5.226744462428314;-0.04334590099697904,0.6357898625882796,5.226408326981598;-0.04223547863651435,0.6261799935256879,5.225995405792572;-0.04110033983578954,0.6169097720477248,5.225533588115415;-0.03994919640350836,0.6074381313966347,5.225060070188552;-0.03884200397983116,0.598017623367705,5.224576120640947;-0.03785116924708371,0.5884940474218656,5.224161512135224;-0.036909132761349946,0.5784182081568428,5.223842438396395;-0.03607896015773782,0.5688360066982132,5.223526890201272;-0.03528547363701262,0.5588218515079875,5.223258968128442;-0.03451882756744641,0.5488018039792314,5.223027996461008;-0.033782951107914586,0.538574697899695,5.222818595530455;-0.03308134964340091,0.5287111106931854,5.2226258736299105;-0.03239162621813117,0.5185957871718728,5.222488539871156;-0.031760185570605684,0.5080982545299234,5.222364152238776;-0.031235736108196827,0.49789787239608374,5.222280415848746;-0.030758487910186684,0.4875842467441459,5.222213183835381;-0.030321769664942294,0.47745717545247457,5.222137399947706;-0.029851194513276454,0.4670412710763013,5.22204268742349;-0.029471396114233245,0.45747649207139884,5.222051758914414;-0.029040577046302935,0.44749317216131973,5.222060342067264;-0.0285735238398295,0.43743822954602807,5.222146449669657;-0.02810329390591291,0.42752714431841765,5.222266398783175;-0.027654838664544056,0.417832404497374,5.222420227028545;-0.02721621677294913,0.40792511402387077,5.222577182950134;-0.02679167877423331,0.39801666856676815,5.222726362823823;-0.026356943215422063,0.3885587562995872,5.222842246957394;-0.02597925769665081,0.3794271802679863,5.222926336735641;-0.02564365705739649,0.3700690357005658,5.223015560710986;-0.0253121415021506,0.36101241015399677,5.22313763268871;-0.02499505751645627,0.3520377740069375,5.223269517728085;-0.0247611650243942,0.34353506829701563,5.223424296191319;-0.024593480470575822,0.33475113850677574,5.2235872968219095;-0.02443865133443645,0.32608787014323815,5.223713679778141;-0.024403948561515218,0.31740358520665934,5.223765694168564;-0.024413680235030124,0.30859632588421126,5.223811185290775;-0.024474423033276994,0.2995666703486072,5.223857959818962;-0.0246096489191673,0.29031710307462233,5.223895568103987;-0.024797874477552013,0.2813267894853583,5.223955654482766;-0.025046080138708033,0.2719826622330464,5.223993607412348;-0.02535160872015929,0.26315309939853887,5.22404130564576;-0.025741955887468377,0.25488178733964045,5.224103256314529;-0.026182755122530647,0.24656516156171895,5.224173936166911;-0.026655701942085608,0.23764972966816758,5.22419045695122;-0.02714738289896071,0.2291851849617736,5.224228443746123;-0.02764849792675651,0.2208333256677025,5.224278065029204;-0.028157138505747904,0.2121567683763455,5.2243470240479315;-0.028671516156876027,0.20308910559496116,5.224401835379823;-0.029197692513774708,0.19363666599278626,5.22441295776219;-0.029783556793946675,0.18380351880300846,5.224413388306614;-0.030407589753983548,0.17390836034908194,5.224374408282147;-0.031048117567220507,0.1634110661677128,5.224405938862519;-0.03165458317124164,0.15329613850647922,5.224431714638528;-0.03233348927380507,0.14281155713852206,5.224469601349511;-0.03289373685010357,0.13287934893029957,5.2246280486398415;-0.03344388342336052,0.1224236649667815,5.224891180263283;-0.033976440120237476,0.11217934018134146,5.225161270188544;-0.03447550914571693,0.1014684572061572,5.225487516902271;-0.034949965493049025,0.09028682925378409,5.225866713726459;-0.035390633522846535,0.0788565423305634,5.226232789044554;-0.035855838361490575,0.06685967840578583,5.2265814634580074;-0.0363242640884429,0.054814695708723896,5.226861681458863;-0.036803649729397626,0.04207848982698249,5.227082511210071;-0.03728771376486269,0.029494625390116352,5.227280029627943;-0.03777724644680715,0.016077245185643886,5.227451038330947;-0.038264878245215336,0.002464921351773108,5.227604836869116;-0.038748782156662616,-0.011516825549111459,5.227731360084651;-0.03918628325641464,-0.02489872149891494,5.227831812050676;-0.039557564711014834,-0.03772821176770128,5.227960091044865;-0.039876350753974416,-0.049833164757783516,5.228077103713633;-0.04016551123721611,-0.061995018787720624,5.228237195627678;-0.04040701913833618,-0.07344395423962351,5.228319679976745;-0.040646810876273115,-0.08485123632894588,5.228391663739101;-0.04083972001724292,-0.09549790675567531,5.228440044249896;-0.04104732590543173,-0.10598052317652987,5.228431386888337;-0.04122206962664508,-0.11573331631974852,5.228290420752115;-0.04136980565100753,-0.12550636222279138,5.228097695461826;-0.041488134720473704,-0.1350298171877243,5.2278546479057155;-0.04162141173954454,-0.14448017548279432,5.22758362685831;-0.041760098634606196,-0.15397280587371762,5.227369005381134;-0.041867878747727585,-0.1628841234754404,5.227176339638665;-0.04197772529273453,-0.17156113866450248,5.227046091586196;-0.042056323750031425,-0.1792386354263582,5.226972413001283;-0.0420928046505686,-0.18632829330498682,5.226969152136787;-0.04212591381023585,-0.1924629149301064,5.226967992646707;-0.04215341115739062,-0.19825725986920484,5.226968442454857;-0.04216784939494157,-0.20310031640220796,5.226967155345364;-0.04217944054714757,-0.2080049601317687,5.226970514191247;-0.042194024457215026,-0.2136084591934717,5.226973458836115;-0.04220777935994104,-0.21945095390606412,5.226973238104984;-0.04221025824361515,-0.22497669521638147,5.226961887611627;-0.0422077175718515,-0.230333980898783,5.226953111127251;-0.0422021807549531,-0.23568834277385253,5.226947343018389;-0.042194028974197065,-0.24100451756759006,5.22693861350865;-0.04219088513369387,-0.24623682909308311,5.226929414321722;-0.04219049302635058,-0.24942474865087666,5.226922246515834;-0.04218736836055126,-0.25251477262379446,5.226945849324206;-0.042204773849701234,-0.2551227743456327,5.226976591753762;-0.04221452255168727,-0.25733250245529127,5.226984699427154;-0.04221054465947785,-0.25881513606122525,5.226977453291107;-0.042207983299858205,-0.26038956555324855,5.22697124843682;-0.04220615265235429,-0.26211195378248403,5.226966169576998;-0.04220703084954738,-0.26403770306773333,5.226961174159469;-0.04221022988960421,-0.2662197533678008,5.226957256718733
