# Supplementary material for: AI co-pilot bronchoscope robot
Source: Nat Commun. 2024 Jan 4;15:241. doi: 10.1038/s41467-023-44385-7 (PMC10764930; doi:10.1038/s41467-023-44385-7)
Supplement: Supplementary file 9 — Source Data [file 41467_2023_44385_MOESM9_ESM.zip › Supplementary Fig. 6/Real/1-siliconmodel3 Centerline model_27.txt]

Path length,0.4086291937994603,1.234278220918989,2.2671544049167442,3.284804363032078,4.322405372962161,5.431512435084975,5.900841803906812,7.321579819299748,7.902838017883404,9.228563092203782,9.994302878899402,10.854108118148933,11.734106428787952,12.590228554287094,14.343157407918616,15.245567987804383,16.194003370067755,17.169987290722272,18.210003557672156,19.265818445749833,20.39046293533454,20.39046293533454,21.505264345497306,22.68243745663793,23.885867484585056,25.158412395216388,26.437316010297845,26.437316010297845,27.737352443422502,29.045703153668494,30.27274740215951,30.27274740215951,31.46411468212617,32.62856288148456,33.79770585363032,34.94586709894966,36.014883686150014,37.07597342708246,38.078099361188386,39.063496486025194,40.03565153742722,40.971052087063406,41.94087754634652,42.88776670864626,43.88943011838781,44.85090201557795,45.8016731581915,46.69154720646495,47.5543501455934,49.16460292960904,49.97813513616828,50.7833663053651,51.594052385343446,52.39506971967736,54.02890525975953,54.877384464415776,55.76044481534703,56.60974415765301,57.47039535471785,59.127030666146915,59.89993515723081,60.697171713475676,61.513677766331945,63.19145225588488,64.03752918577824,64.92246180854845,65.77994388293614,66.66382280114166,67.63981881502446,68.55512665832663,69.4850173610193,70.44205703726556,71.37703036083649,73.24763827822626,74.20521118186528,75.19940800923419,76.18171814067554,77.1679454790886,78.15521624445006,79.10436317032524,80.04653508175448,80.9900886975622,81.93289052907446,82.89713984685704,83.82474188623169,84.77718047129595,85.72336583087468,86.5873863832001,87.48774320023635,89.29994273332805,90.17420386301626,91.08159133402408,91.96886988727505,92.86793376782563,93.72945064251765,94.59654226808324,95.4414416065995,97.19152511340886,98.10323262566264,99.02760662174285,99.89534368627902,100.74066628167824,101.58492100065723,103.18359786886684,103.98739847495106,104.76200651174628,106.26904516393665,107.01724667486327,107.73758931248216,109.0948241405502,110.37748097627475,111.03233591832722,112.30950992453414,113.42246395113563,114.67440996585978,115.32743384680968,116.73643151660806,117.44358260274998,118.90958657315673,119.62027461610218,120.32965047532824,121.74739704284777,122.49164712623062,123.24679869741439,124.76707185724909,125.51475889713875,126.29756913144321,127.9006976763616,128.6949373042444,129.4426642585267,130.25286041044572,131.90457034649882,132.77893849993217,133.69445194933058,134.6478164864863,135.63540144606787,136.63673004968314,137.69578474219455,138.76029398224213,139.8816721993938,141.04418251446626,141.04418251446626,142.21453077071655,143.4376680778881,144.6410302927069,145.87369903646575,147.08791111471254,147.08791111471254,148.28855608832404,149.50589900790717,150.68395285760408,151.83839789939148,152.95312669509775,154.06114307703305,154.06114307703305,155.1557257625249,156.2115489295943,157.231191529621,158.20175055436277,159.23022897906517,160.21368898458516,161.22886154699208,162.22869614249868,163.1833778559917,164.99982179370258,165.87309462989674,166.7038439450279,167.5775879731094,168.4088818123523,169.22049030579836,170.8667044852161,171.6416758103736,172.398378418733,173.8034224272314,174.56754322917294,175.39922116440914,176.89278918738165,177.55260673030764,178.7721215216682,179.41313318637904,180.71401369107434,181.39570934999117,182.7075550695707,183.3502398510609,184.57701681544526,185.8865027963613,186.54930202649876,187.75645528944855,188.8652057948864,189.47874067483343,190.82597975527798,191.53652228029802,192.9142666480377,193.61641760907037,195.0241237215044,195.73574070865916,197.20902431505343,197.96088605531398,198.72278242742374,200.26295798362116,201.04118520471218,201.84443126631507,202.61991822967835,204.14937112875018,204.89067888935236,206.29668450539634,206.97689330546473,208.21148994390776,208.82493552644524,210.0761743816797,210.69335602168528,211.96917364002593,213.18837747104845,213.77744643074377,214.9442285785802,216.05405298149884,217.1013878027665,218.04715599955756,219.01386522853653,219.96234391444239,221.2438052767075,222.0330447378532,223.359395929978,224.32606049250424,225.27593986563303,226.2312067011411,227.1920918630813,228.20415818437624,229.23429929272686,230.25730705977386,231.3839101640904,231.9793786773241,233.15132218131694,234.25115217503424,235.33520568111626,236.45283579384255,236.99794898223686,238.06732511092963,239.08077812026193,240.07570656988247,241.5038427325194,242.308709557228,243.29481936974076,244.49678033157073,245.3491620871135,246.2804807830473,247.50255343951312,248.42989775547778,249.41076578196095,250.39990432539466,251.37278456728797,252.31109020784984
Error,5.250711284263611,4.985562629396475,4.6552863735218235,4.329618786523038,4.015668179303907,3.7227558953509847,3.444598546533922,3.18443887936187,2.9228305808685557,2.6922121558257577,2.467930780180509,2.2771668708461865,2.107933492612634,1.95974826364437,1.8180736831401372,1.6556351688236957,1.518086339592162,1.3901706125480757,1.296586278740824,1.2138424168852076,1.1756270754791094,1.0498835748362718,0.9175762928543264,0.7967518861489253,0.722973377274261,0.7502517443183205,0.8878173716509452,0.7059525580841911,0.5935977654077316,0.6303428979404075,0.7458115211551619,0.7793426823155863,0.671675244309494,0.6141186671739218,0.6036788886185793,0.6348709636732962,0.6698340578819383,0.6981795860901342,0.7017289212197247,0.6947757051287843,0.6818372160102202,0.6434566518255755,0.6184233265608574,0.5840217070771786,0.5575723997521107,0.511654825217044,0.4695871843915252,0.4479578953249296,0.48570107006557833,0.5600877786423821,0.4735993696681182,0.4622149676571094,0.5367270601576261,0.6661151803221488,0.6216429267407481,0.6072221925781905,0.6167817219632407,0.6500356988406061,0.7080952191386493,0.6905875659087078,0.6116352163167915,0.6141129078449903,0.6695838001304322,0.6859160595441188,0.6147904642146107,0.5601790585562453,0.5202745862773217,0.5241080434675177,0.5352892633444134,0.5698171482707914,0.6114884396972669,0.6365584640206798,0.6830342067393209,0.675302167424348,0.6618176679780859,0.6709269360196899,0.6844470056241408,0.6898089846620011,0.6966595445497209,0.6811623043938673,0.6637056728183534,0.652383002358768,0.6500618556231537,0.660565064985386,0.6730937499039447,0.6893668037694485,0.6995608816654427,0.7041478809069013,0.7244082084035933,0.7000458001571056,0.6144096976549832,0.5617860657737883,0.5062036654588778,0.4654543679415942,0.46563222959440403,0.4977914313729188,0.5904563757087242,0.5271712487281174,0.5139510800063584,0.5114299466728334,0.588460434956227,0.6639600529386528,0.8473777983954593,0.9806051606852415,1.0926471177563961,1.243085482027087,1.4092107435534134,1.510367996174953,1.6525141681229676,1.7518553543196698,1.8289883062622314,1.863314320073998,1.8330150328296115,1.7622768067355101,1.66959770275657,1.562095602644003,1.4235801601884301,1.283915112060346,1.196658686326103,1.0257294765049452,0.9367437250418756,0.8237856276653095,0.7172614519028377,0.7194065434756883,0.6821525403212041,0.6288829727879656,0.6775585792530567,0.752984031876514,0.6822089365762068,0.6597381136700096,0.6928782205407917,0.6737979227312775,0.5713416543359049,0.489308950347433,0.42328845049294994,0.35952217425840904,0.3077248547837818,0.29200181144877974,0.2956718338863997,0.3768164657169855,0.5182200263644763,0.5490832324406123,0.38901570242283695,0.20222236723281095,0.16547225140124214,0.34826098715267223,0.5498039475715765,0.4926313280239002,0.30245633388659693,0.1447297985900489,0.1846444552297439,0.31174338006594954,0.40805385437397035,0.5090943232769898,0.49745037821682353,0.4043882226323505,0.3588971890015894,0.3595813818435115,0.4119467413677353,0.4127363083532697,0.4478779101317632,0.46183825736603346,0.4777181208165837,0.5265085435130086,0.592723249420846,0.529836992640454,0.4611421808471697,0.43804429419382584,0.4489096636342145,0.5278991585163164,0.4537420448404911,0.32617229254174446,0.34027656886453067,0.32826147392784044,0.2124717416767442,0.2743375304107328,0.3891170434379634,0.25941719678441283,0.341433745036333,0.35209572141054285,0.3674440640296697,0.4293826722801747,0.4588922187710444,0.5551176267518196,0.5701221792549915,0.6975224306014104,0.6976690906907761,0.7613464574831474,0.7944930173600305,0.8123867139776528,0.7938556712352995,0.8986514544246713,0.9591616577985931,1.0163078938206545,0.9726823362348909,0.9577625231725164,0.9344197749767966,0.8516933343304475,0.8410286543307185,0.7944048531834655,0.6875823873312011,0.6422334983953986,0.669822212831436,0.5166438200948503,0.42388548033297013,0.46370617909198725,0.276502705500342,0.33065276717193326,0.29208095630719694,0.321075035379984,0.43092151124396955,0.3321493969448426,0.40338796550280775,0.44210632148566076,0.4404910588933254,0.5096944082939047,0.57344661279284,0.6024001045170541,0.6171652563291455,0.6300227189940838,0.6189814439534403,0.5977799627941517,0.5243337726343019,0.40743232787212486,0.31131329161170745,0.2818026580902101,0.26506609961368005,0.2717987700189011,0.2922637701101221,0.3123058171097517,0.35939393066951103,0.41724987684765197,0.36647894475340514,0.38565643249488313,0.4335787498592882,0.4974341516654618,0.5728064604597246,0.601625927815981,0.6415967658186987,0.6727080932626405,0.6632323096231089,0.6425296088459973,0.6503359341721351,0.6664528887784533,0.6373625071415921,0.6274307587098159,0.5877706959951702,0.5307664737171237,0.48322883650194354,0.4439756603579449,0.403557065391554,0.3735860610134713
3D pred;-0.09245688636203134,-0.2632038930475945,5.242194185303882;-0.08988989245629336,-0.25356636547294065,5.24146713335547;-0.08676459872684214,-0.24413325379532852,5.240349572089879;-0.08367721670888738,-0.2346730871892516,5.239363002244162;-0.08066603684565056,-0.22517859075929975,5.238475684165417;-0.07775615072783099,-0.2156447310381397,5.2376768840661665;-0.07507059144014104,-0.20603711502114078,5.236982992300681;-0.07248660496022137,-0.1963981975667002,5.2363393431896945;-0.06996438353536037,-0.18674169150040024,5.235714611506903;-0.06759750784614588,-0.17704006007697776,5.235189019273449;-0.06540401440550686,-0.16729309304890838,5.234758647016441;-0.06340615532629965,-0.15750087937596385,5.23441063770187;-0.06158861675958792,-0.14767254011374578,5.234093934520234;-0.0598553342478086,-0.13782782661411058,5.233815819715773;-0.05819791764910712,-0.12796901858639645,5.233577335982516;-0.0566568665316882,-0.11809073833950787,5.233365815729508;-0.05520751323210929,-0.1081984666407893,5.233160059437426;-0.053772657890037635,-0.09830373682504187,5.23297161310372;-0.05248041203217527,-0.08838869699518137,5.232823000132828;-0.05119865904216756,-0.07847230437280986,5.2326737800551495;-0.04995096191290143,-0.06855128632709431,5.23254473428727;-0.048664797572850624,-0.05863467316548762,5.232463711491523;-0.04733879726069409,-0.04872347152306598,5.232562732577253;-0.04601850258430975,-0.038813238979114616,5.232772763271006;-0.04469826299891135,-0.0289025753830868,5.232961746136675;-0.04337956770515111,-0.01899085327935575,5.233098887161258;-0.04212355367299234,-0.009070632596524617,5.233206823971243;-0.041076028204338165,0.0008743294810897966,5.233227309754901;-0.04018812163607574,0.010834832357640854,5.23322521876123;-0.03934817975474502,0.02079935213668771,5.233171897011721;-0.03862473856328226,0.030772668512751976,5.233073951591087;-0.038056485694306495,0.04075584546767249,5.232958771021351;-0.03759440690940421,0.0507440115455942,5.232807042327963;-0.03722939166424632,0.06073575528462291,5.232628658123553;-0.03694516024285552,0.07072975434929861,5.232430680361278;-0.03664953148801449,0.08072300474424957,5.232212620316512;-0.03621854079286998,0.0907110672566249,5.23198271975196;-0.03566468033647837,0.10069282565743312,5.231742432792805;-0.035062774586021174,0.11067112075489405,5.231475344014393;-0.034336803512860184,0.1206420149684078,5.23124246081652;-0.03351408062031484,0.130605365930092,5.231008442320694;-0.03263973032050416,0.1405630858158396,5.230726793194639;-0.03178312219048953,0.15052268377753666,5.230457291890462;-0.03103366882345166,0.1604912832781601,5.230201667856369;-0.030356974054877434,0.17046399283382227,5.229906458932743;-0.02978121458320962,0.18044049390599928,5.229535073166139;-0.029366816709776714,0.19042365592487492,5.229129178466281;-0.029170537400172253,0.20041523690478946,5.228768923064613;-0.029183395528608234,0.21041160482686178,5.228499733475109;-0.029251950881644197,0.220408155607423,5.2282462129528025;-0.029359477588816945,0.23040497208694163,5.228017962471819;-0.029440515027137966,0.24040278819326222,5.2278253331963;-0.029532463603753965,0.25040130370688835,5.227679617778323;-0.029604011672984248,0.2603994132704795,5.227498825001319;-0.02970100066079168,0.2703964656843916,5.227276257776106;-0.02979235273739006,0.28039291934888677,5.227026119950694;-0.029850779543745633,0.2903885094589044,5.226734976239071;-0.029884254267477508,0.3003833420132827,5.226415286306778;-0.02996534088434972,0.3103781154728487,5.226102351085815;-0.030037794891182957,0.3203738364683211,5.225818957018188;-0.030120906131749194,0.3303709309125893,5.225592693468154;-0.03026520850002386,0.34036829535853924,5.225414141063056;-0.03042735516746534,0.350366231116536,5.225291711339507;-0.03062287234346571,0.360364030098574,5.225215628827401;-0.03092330704224333,0.37035939915233435,5.2251672917722605;-0.031096158899830653,0.3803566576105275,5.225009350151991;-0.031214337913323318,0.3903553517196845,5.224899123874364;-0.03143598720937614,0.40035286124964087,5.2248731471926995;-0.03180300247716532,0.4103457413688099,5.224960592702165;-0.03211852616295338,0.42034068349408843,5.22500030058601;-0.032502078232287616,0.4303329349250501,5.225088613385501;-0.0328407746710954,0.44032715043570664,5.2251192899057;-0.033206456309649024,0.45032017350917397,5.225195229305053;-0.03375659037558916,0.4603045560566513,5.225292479781257;-0.03426958684168191,0.47029111425434095,5.225366574247548;-0.03477647503308426,0.48027609161047546,5.225574640484352;-0.035479776726359005,0.49025040245900464,5.225710617780804;-0.03607115255799291,0.5002314427520107,5.225881232244287;-0.03673285541991983,0.5102081656746988,5.226046001921193;-0.03739375971438875,0.5201844169011661,5.226239952894285;-0.03817605631090025,0.5301532282589768,5.2263439343708615;-0.03901982384451653,0.5401174443876376,5.2263934650739685;-0.03986423191374432,0.5500807978737611,5.226529708690976;-0.04074449099330863,0.5600381626420371,5.226805445566168;-0.04163834537326318,0.5699920100421312,5.227154653646082;-0.042575832298540686,0.5799376784433611,5.227607200127353;-0.04360047787821703,0.589881296412649,5.227880262605377;-0.04440862889858557,0.599847175563315,5.228048026375596;-0.04532867967726372,0.6098006145368793,5.228335357481091;-0.04631173573752873,0.6197465309862663,5.228670539169416;-0.04740854076769423,0.6296823617438533,5.228946738159988;-0.04852852588775408,0.6396182456944112,5.229101151410358;-0.049523640132319344,0.6495685631898199,5.229131637158252;-0.0503942941012063,0.6595303909372091,5.229068791332546;-0.05130021334314316,0.6694871416861297,5.228862818395107;-0.05215151921481029,0.6794475582346144,5.228607122299057;-0.053252530503677044,0.6893700574325696,5.228031115521001;-0.054448733506731774,0.6992774239053756,5.227388318547608;-0.05606697800875193,0.7091071987996802,5.2265183701244355;-0.057601536277332145,0.7189619515106829,5.225791060063101;-0.05989482181361728,0.728661450010769,5.2249783053055685;-0.06197131377532702,0.7384297077348456,5.224459342716385;-0.06503903366507587,0.74792683022379,5.223831840439077;-0.06819453982472859,0.7573977640529056,5.223245160559664;-0.0716278305015249,0.7667639562606519,5.2225473363295185;-0.07515387035217684,0.7760752400382755,5.221616187907313;-0.07880133543236054,0.785319595497616,5.220503582572882;-0.08263352524926221,0.7944586409971265,5.219164863571332;-0.08669013329580948,0.8034749951548257,5.217665100636856;-0.09110073222277731,0.81230102581286,5.216037894464035;-0.09546357654391871,0.8211459066489721,5.214384512347142;-0.09981558334640989,0.8299894454358505,5.21269576769029;-0.10426874561950764,0.83878542074317,5.211022398585016;-0.10882908167945052,0.8475293130143157,5.2093647849475895;-0.11347353581642976,0.8562325769097967,5.207727029369027;-0.11818312302284478,0.8649048138043518,5.206110831488232;-0.1229567026270862,0.8735470654871091,5.204521988005114;-0.12779789305564437,0.8821562934060134,5.202958635877538;-0.13271258679050774,0.8907293236488175,5.201426011348026;-0.13766366814589853,0.8992836011621231,5.199905771354586;-0.1426333648173531,0.9078292512529434,5.198397799365789;-0.1475913464193451,0.9163806398461103,5.196883807436166;-0.15255276246208663,0.9249246532789213,5.195339726702922;-0.1575365075960558,0.933450383267049,5.193766763699804;-0.16251010825892334,0.9419830936008522,5.1921995525443645;-0.1675090348849217,0.9505017844181161,5.190636658002897;-0.17254233977221534,0.9590010863164193,5.189078547238848;-0.17759085718320136,0.9674901702476855,5.187513962323003;-0.18263565450359728,0.9759809974785199,5.185946839822288;-0.18770985286869932,0.9844528252403009,5.184371833369503;-0.19280239578097252,0.9929098454570611,5.182776585507894;-0.1978190167436166,1.001402194759069,5.1811293097417135;-0.2027066817612703,1.009960127044856,5.179434457043958;-0.20762772330656587,1.0185038511483009,5.177764688031882;-0.21243735153788457,1.0271071838197259,5.176076451312316;-0.21727568068906908,1.035694631340964,5.174389348442074;-0.22209387753938498,1.0443026335597363,5.172750056853241;-0.2268338832275814,1.0529556757436842,5.171119962672317;-0.2316116044900208,1.0615845638246995,5.169472033661787;-0.2363092457276005,1.0702608857069984,5.167843044589469;-0.24095286646632685,1.0789641463870505,5.166202910457781;-0.245571283997618,1.087678438348369,5.164550235317422;-0.25024037143835015,1.0963440025121765,5.162787390969859;-0.2550462000578011,1.1049181383940574,5.160946683182211;-0.2598485086890849,1.1134801599387192,5.159041527314927;-0.2645462586114823,1.122085052525568,5.157069987501631;-0.26928247586912696,1.130665489886744,5.155083951051985;-0.2741013227015077,1.139198132517527,5.153090781480323;-0.2789449520776245,1.1477157418894108,5.151093386913689;-0.283834648662407,1.1561642253574544,5.148922213406353;-0.2887771422282852,1.1645512938168656,5.146635547709667;-0.2937842867836277,1.1728751607100096,5.144260312279836;-0.2990147099172979,1.1811678345286798,5.142292004687026;-0.30430689823105306,1.1894262042544048,5.140344680285448;-0.30964092992226616,1.1976580582752827,5.138399253520934;-0.3148434493262785,1.2060530555994013,5.136831512541398;-0.3199680448693627,1.2145061377962356,5.135320247543667;-0.3250234001229167,1.2229999806057397,5.133804326177698;-0.3300046262489134,1.2315302414361595,5.132248036857972;-0.33491039125565525,1.2400985157995572,5.130661170722418;-0.3397211043031726,1.2487080949152571,5.129008237745873;-0.34443901786121645,1.2573587351772668,5.127303035495076;-0.34905665319959633,1.2660568185678738,5.125564993720033;-0.35356496243037294,1.2748216900934946,5.123876155356228;-0.3579906480867582,1.2836464774450753,5.122283536547396;-0.3623542401441938,1.292515264577912,5.120765748963868;-0.36674440419958865,1.3013710029902759,5.119248397080321;-0.37114777098947155,1.310215207685729,5.11770230386881;-0.3755827987869124,1.3190382694887124,5.1161261982706145;-0.37995125201250535,1.3278750512614037,5.114444560878774;-0.38437367332904326,1.3366820817374612,5.112747974926685;-0.388904375801847,1.3454598844553056,5.111191403518258;-0.3935405599210307,1.3542112149565524,5.1098057588051455;-0.3983176036990757,1.3629195311080986,5.108645981866522;-0.40306644151644194,1.3716501103728906,5.1075389475014115;-0.4077356826374761,1.3804282108958323,5.106469770919749;-0.41230848978037915,1.3892597100917132,5.105423799224639;-0.4168164290600829,1.3981341047401512,5.104462756523049;-0.42129309738642956,1.407015250664945,5.103421273081795;-0.42580093665264973,1.4158905835415825,5.102468460676965;-0.43031647731285416,1.4247730770694487,5.101625133176254;-0.4348978276549397,1.433634068425005,5.100922238276695;-0.4395323210928754,1.4424769188328201,5.100351740915846;-0.4441179851983549,1.451354379075969,5.099948771508785;-0.4486356620846649,1.4602720799602382,5.099693415894778;-0.453089177527306,1.4692241986752812,5.099532883300161;-0.4574584706942863,1.4782190860897135,5.0994971394522075;-0.46168357231911783,1.4872809798604651,5.099672060998791;-0.4657768637166617,1.4963971087875696,5.10004777221662;-0.46987129046972487,1.5054938939649496,5.100743594751755;-0.4737573639361,1.5146355702477843,5.101896065035013;-0.47675394886133515,1.5239917916443715,5.103761969631689;-0.4794306717890329,1.5333612290346719,5.106008922536754;-0.48217365215383345,1.5427277747777037,5.108186967431151;-0.48486228245796,1.5521065217292973,5.110380223619038;-0.4874224354221376,1.561500678292208,5.112659574244004;-0.4899800624430228,1.5708884307734432,5.1149679605576654;-0.49231348141972914,1.5803226087083588,5.1173241105044;-0.49436845540334207,1.589800104692681,5.119764223574286;-0.4965178700347042,1.599245779980078,5.122246004206724;-0.49863384750928214,1.608696344166037,5.124737886205165;-0.5007334246265873,1.618165008425594,5.127174312495508;-0.5028206636658181,1.627648159243137,5.129564560132228;-0.5049828756230546,1.6371138946149528,5.1319571932680725;-0.5071439205348275,1.6466000981177995,5.134268432760614;-0.5093230713469802,1.6561055726243883,5.136481407261706;-0.511501908156569,1.6656467029645405,5.138535549902665;-0.5137337704732734,1.6752119339736429,5.140413087210359;-0.5161016552593504,1.684792126368567,5.142029575786286;-0.5181330281637495,1.694457060932855,5.143598831658126;-0.5201541054223384,1.7040934777180514,5.145346606888755;-0.5223164732019272,1.7136821204574106,5.147185654469089;-0.524643066811959,1.723236434099174,5.149002809665701;-0.5270727956665344,1.7327863244050503,5.150704577228846;-0.5293952563540605,1.7423351418109394,5.152555593842464;-0.5318072015829164,1.7518811992418513,5.154303537702756;-0.5343582620894355,1.7614038568970527,5.155980165709773;-0.537070563643935,1.7708752188016412,5.157693852947798;-0.5398959560491805,1.7803164665476048,5.159390908856046;-0.5430235590516117,1.789685454457208,5.160953011608393;-0.5466837093826811,1.7988893764689433,5.162328191289695;-0.5508793765224984,1.8079047919086162,5.163385859338738;-0.5552701876083623,1.8168470349711898,5.164255955320862;-0.5598164890935933,1.82572638165175,5.1649547724155385;-0.5647288308029841,1.8344218204852827,5.165462947997861;-0.5701492782843458,1.842823137425253,5.1656543187792385;-0.5756191273833586,1.8511939439363938,5.165756049733585;-0.5812953119424039,1.8594268566225685,5.1657648561789;-0.5870557179762451,1.8676007180880285,5.165689284565484;-0.5927634069804855,1.875810265003665,5.165529204364218;-0.5984683388026046,1.8840195344797461,5.165280915069135;-0.6043277864423275,1.8921075727085543,5.164780404363275;-0.6102836196503125,1.9001068343774006,5.164045650287417;-0.616196612269714,1.9081065118238867,5.163025023502011;-0.6222221063058315,1.9159956804928715,5.161819022120163;-0.6283171594594152,1.9238235537754709,5.160564140880142;-0.634542644484472,1.9314863112932785,5.158974963915145;-0.6407669141390293,1.9391018864050074,5.157169006278606;-0.6469855140988007,1.9466885267440375,5.155226867533167;-0.6531944783598617,1.9542545756642313,5.1531765830304455;-0.6593940531549694,1.9617861363777638,5.150976386316913;-0.6656627724384769,1.9692183837697619,5.148638682903578;-0.6719969168707072,1.9765533703679807,5.146173609696634;-0.6783780286411498,1.9838072403034348,5.143592372874366;-0.6847723690100952,1.9910166616565692,5.1409209210220865;-0.6911930923556228,1.9981679454523313,5.138158050812926;-0.6976201335081991,2.0052935641628133,5.135344032331124;-0.7040702287778648,2.0123881294304478,5.132504417097415;-0.7105401643217417,2.019443031624699,5.129611617573144;-0.7170364547504533,2.0264437792084053,5.126647204657395;-0.7235256124288766,2.033441687755047,5.123660549572287;-0.7300107014908914,2.0404359977478843,5.120656677474172
3D gt;-0.7592274872070964,2.0739701777983477,5.108030785397412;-0.7582183130956935,2.0729053897514587,5.108540124712376;-0.7573084390779655,2.071955530911206,5.1089976268167385;-0.7562297223341018,2.070808957914716,5.109565611660407;-0.7552534276206043,2.069770500526982,5.11008040535623;-0.7543331496838791,2.0687939645151827,5.110562214166298;-0.7534419190819888,2.0678397316346193,5.11102946859152;-0.7526039581682817,2.066945058337245,5.111469071741635;-0.7516932482841251,2.0659720724222566,5.111950191417339;-0.7507088959616336,2.0649309124505053,5.112468812866275;-0.7498112870690656,2.063980809012836,5.11294120704554;-0.7478815764360888,2.0619363858228064,5.113937024074443;-0.7459451677556981,2.059895553711264,5.114945673608526;-0.7440387840576987,2.0578759770928854,5.115948624174862;-0.7421542312703668,2.0558788951322997,5.116950541554925;-0.7402377839725922,2.0538636259803162,5.117957081103707;-0.7383458012157582,2.0518635597229,5.1189475532355795;-0.7365259746306718,2.04991353858091,5.119896899846786;-0.7345913118270628,2.0478411404818777,5.120906065944682;-0.7326867108982513,2.0458354250454014,5.121907267490172;-0.7308140533875653,2.043866470234917,5.122896219426936;-0.7288750519879998,2.04179795145861,5.123944843649228;-0.7269243526662734,2.039686881243864,5.125016487623919;-0.7249807680405398,2.0376045225418826,5.126041763280165;-0.7228511570711187,2.035356820336,5.127148128628095;-0.7207628045413583,2.0331526985780437,5.128236410940395;-0.7186721235061074,2.0309527758226036,5.129325455956281;-0.7165489709211543,2.0287125324310464,5.13043224851843;-0.7144638410660036,2.0264952565361467,5.131525926283975;-0.7123889456662265,2.0242741128238126,5.132601928394747;-0.7101720528424105,2.021916316496497,5.133746634710282;-0.7079381968044341,2.019540277511678,5.1349025848434575;-0.7058348911101804,2.0172953892264136,5.135992810137132;-0.7038400146157983,2.0151759629275072,5.137015103386049;-0.7018233426751936,2.013011448722472,5.138050559725992;-0.6998700111307562,2.010887366208163,5.139063086924069;-0.6979046451548203,2.0087487170377516,5.140090442642171;-0.6959504334760859,2.0066331593314595,5.141108167770712;-0.6939858108357311,2.0044991678452106,5.1420899717578274;-0.6920930325921206,2.002431196222968,5.143028688286714;-0.690091010312983,2.0002011052095954,5.143990598478419;-0.6881038830395051,1.9979858631399228,5.144912996556032;-0.6860845757958723,1.9957484406047967,5.145831929243822;-0.6841537758118329,1.9935687950868661,5.146728420824928;-0.6824057883196337,1.9915460557784628,5.1475469410942205;-0.6805886197217645,1.989445287877863,5.148385685066489;-0.6788186091152741,1.987394459607129,5.149191809614712;-0.6769586382065229,1.9852165126698538,5.1500062509207805;-0.6751137470204563,1.9830467241868615,5.1507846452896615;-0.6732408902887356,1.9808061085869284,5.151573793153712;-0.6713370021371281,1.9785285608016232,5.152334520183145;-0.6694155569127537,1.9762197578348577,5.153097216296324;-0.6673707317617487,1.973762404518331,5.153908142627879;-0.6652195207626423,1.971178533931467,5.154741614094393;-0.6628778002172866,1.9683968254946134,5.155565311231715;-0.6601896713634223,1.965182333063952,5.156617356923812;-0.6573949899367469,1.9619030924302372,5.15762834107302;-0.654222475974955,1.9581423817802879,5.158646595353111;-0.6511812969248563,1.9545088125422676,5.159590324683623;-0.6480756668662002,1.9507731333645908,5.160492871530552;-0.64489897033875,1.946983715648957,5.161286887305305;-0.6417553620108946,1.9432188949176972,5.162037918408286;-0.6384851780957717,1.939271888324921,5.162733191365226;-0.6351438805789233,1.9352328376974015,5.163355043191961;-0.6317146888263723,1.931082990880956,5.163939913416929;-0.6282759925005907,1.9268882020756528,5.164482087995917;-0.6247865525260966,1.9225901930701927,5.165005556443158;-0.6212997191781029,1.9182091048949546,5.165431363138923;-0.6178817499946146,1.9139151460576191,5.165813872416388;-0.6145622587866962,1.9097440706344853,5.166110534517523;-0.6113161676223267,1.905598915956875,5.166369800695124;-0.6078207769801911,1.9010673685328847,5.166583850794298;-0.6042963948326314,1.8964533491695632,5.166724928509106;-0.6007367833438404,1.8917358224430187,5.166872351891218;-0.5972177054869299,1.8869332934088887,5.166972755768721;-0.5938609370471322,1.882324541652904,5.166821425840817;-0.590638484837537,1.8777931118521463,5.166672233935985;-0.5877514866966614,1.8736271646061045,5.166509249837643;-0.5848304360231612,1.8693779928237997,5.166345962473416;-0.5818760833434243,1.8650915354152413,5.166198656755336;-0.5790172259437847,1.8608782086091886,5.166067112249488;-0.5761045405188985,1.8566088745402776,5.165908452115596;-0.5733222784307552,1.8525166640052184,5.165786053481588;-0.5706350169309321,1.8485569298688105,5.165703319873402;-0.5679327550826864,1.844563155250754,5.165629086377149;-0.5652396130638326,1.8405917192958896,5.16555149229835;-0.5625666927653838,1.8366616097108568,5.165472942234998;-0.5599177856190318,1.832800580845797,5.165436932920771;-0.5572054513023498,1.8288206937861315,5.165410649863157;-0.5545098252525942,1.824755254429292,5.165322437329726;-0.5518942483555187,1.8207468385543415,5.165197845275389;-0.5495099724193309,1.8169064416936371,5.165038361467781;-0.547282686774106,1.8131908009983,5.1648572402535935;-0.5451854354124019,1.8093328468608345,5.164514478884916;-0.543358083153791,1.805830316614977,5.1641439321729585;-0.5417045256364791,1.8022980477032178,5.163707499969453;-0.5400466153404928,1.7984414047812396,5.163201769830071;-0.538446735866567,1.7945627216604307,5.162668024500424;-0.5368944039115293,1.7905255422541166,5.162144889289682;-0.5354317016040577,1.786182468332709,5.16156108545747;-0.5340433144390901,1.781567184611438,5.160898086971141;-0.5327500265294856,1.7769532833405357,5.1602236353445825;-0.5315185465124201,1.7723387221882045,5.159516447856465;-0.5303584830697208,1.7677378223439586,5.1587859831175065;-0.5293402364292247,1.7632537205945997,5.158049350222164;-0.5283362908592836,1.7582551884982671,5.157262399822632;-0.5273596962250491,1.7530899781619798,5.156480091997645;-0.5264792345373388,1.7477513102771123,5.155649774566689;-0.525604862498727,1.7422611763286082,5.154798511769043;-0.5247691119902912,1.7367211728019512,5.153972213170106;-0.5238873116549324,1.730849051429626,5.153080595953578;-0.523038321464457,1.725085427166944,5.152208773183313;-0.5221051476422478,1.718956334323169,5.151195178952447;-0.5212124254665274,1.713186457016889,5.150278827361245;-0.5202414643394755,1.706966076978388,5.149165422833539;-0.5192938304431935,1.700786425095829,5.147971995393222;-0.5183621446283105,1.69480236975522,5.146782726332466;-0.5174108339554486,1.688662093749021,5.145446856367397;-0.5165040409118734,1.6827321933807535,5.14406080457106;-0.5156812144141784,1.6768506890567227,5.142523790675689;-0.5149686441166516,1.671147938264245,5.140950935279622;-0.514106467925291,1.6650521578253272,5.139248402694967;-0.5131359305152281,1.6585746133773722,5.137413225256822;-0.512146676089037,1.6520478573763433,5.135520721278725;-0.5110829966336011,1.6452170177194525,5.133534499423389;-0.509998976426966,1.6382076305858593,5.13137878334841;-0.5088224736381979,1.6311501979929879,5.129095665692009;-0.5075370113352402,1.6238599337205533,5.12668852262701;-0.506216704822479,1.6166342764869732,5.124201622691383;-0.504731870651245,1.609181779382063,5.121598551825406;-0.5032614911737288,1.6019753114424926,5.119055214491758;-0.5017331731765664,1.5947514660677171,5.116490664158276;-0.5001835405839318,1.587739253141026,5.114048403863601;-0.49861562187786407,1.5806943405681753,5.111607206215834;-0.49686959209544135,1.573742432986989,5.109337411373057;-0.4950649423242253,1.5669056008894813,5.1072142793584;-0.49318621882780356,1.5601099325781838,5.105137903399646;-0.49129182306075486,1.5535240093577993,5.103220417114502;-0.48937749388383683,1.5469679477508058,5.101348577340018;-0.48729752421251604,1.5404959847965345,5.099698550493322;-0.48503168017341497,1.5340099905697422,5.098249610574486;-0.482683815726622,1.5275667033271998,5.097013262149483;-0.48027343240013726,1.5212882087013944,5.095947795424231;-0.4776462798807072,1.514758162962562,5.094976383938509;-0.4748977605901299,1.508321409868047,5.094123347004468;-0.47213296420561435,1.5025575583962838,5.093514488123318;-0.46945542517065364,1.4970580010031636,5.093036829157947;-0.4668934439898812,1.4921385092301804,5.092731978299146;-0.46433693386526664,1.4872360171149759,5.092536061160706;-0.4616387257040503,1.4821619804912713,5.092601690344632;-0.4586672610063604,1.4765836101266792,5.09282344030059;-0.45559462298938935,1.470722818711225,5.093198008783361;-0.4525551607570546,1.4649550337561952,5.093663446717084;-0.4494912004521824,1.4591777324778512,5.094164004749155;-0.44667809728122654,1.4538165909058274,5.09470775601188;-0.4437988056856043,1.4483680930316134,5.095280176639557;-0.44081346839252006,1.4427164509615162,5.0959517985524965;-0.4377630820452848,1.4369599887419515,5.096659525263118;-0.4346994448320113,1.431199463563807,5.0973909083075695;-0.4315344583490953,1.4252144347614144,5.0981866393777775;-0.4283856772203497,1.4192444866608809,5.098949346305215;-0.42549970843575213,1.4137849957675217,5.099662591579763;-0.42257381400960015,1.4081379050596508,5.100462031242044;-0.41979490208243303,1.4027144034074586,5.101235913942205;-0.41708758698427745,1.3973560926875965,5.102002899042427;-0.4142527482802856,1.391461639689889,5.102871825032056;-0.4111823500770936,1.384933498790557,5.103915594944979;-0.4079525051218941,1.3780950426111882,5.105043088816067;-0.4044106922557648,1.370663113864348,5.106222417234737;-0.4011711148960705,1.3638271758339624,5.107300911449494;-0.39821006602017006,1.3575752256668827,5.108250993917332;-0.3951121999006221,1.3512785454408371,5.109092869179771;-0.39177721886456335,1.3445404088841402,5.109950366108174;-0.38836461320152893,1.3376359945695029,5.110811319673762;-0.38476503133008827,1.3304561732185078,5.111726392392806;-0.381033713758948,1.3230161552123207,5.11268752988647;-0.3774193991135786,1.3158077695611963,5.113607714983232;-0.3736714233918623,1.3084524433829567,5.114585876277423;-0.3696101805641052,1.3007942517326478,5.115681900913065;-0.36566234294870953,1.2935650303478547,5.116762353962118;-0.3613752383267816,1.2860691767809862,5.1180636832471835;-0.3570121777835377,1.2784298116918555,5.119452199300979;-0.3523963123642825,1.2705584071256264,5.121016120391734;-0.34767424289427984,1.262446277771404,5.122758858085315;-0.3427595472259318,1.2539526502333862,5.124674838140048;-0.33771105951676395,1.2453959499399931,5.126761266927668;-0.3327439555790336,1.2371459557130378,5.1287574713191875;-0.327549738187841,1.228523742543185,5.130868000341609;-0.322627082531465,1.2204386929088737,5.133012275452282;-0.3174954826615074,1.2119069708655865,5.135213071883043;-0.312216094269472,1.203044349803007,5.137462129934586;-0.30683002896487394,1.1938207220903696,5.139855060750787;-0.3013849846845005,1.18448929681625,5.142313927441357;-0.2959012848451176,1.1751032251368234,5.1447822716835345;-0.290289341987773,1.1653438675926333,5.147338709271528;-0.28458353239457235,1.1553491289577384,5.1498546631234206;-0.2787178962651421,1.1449824489960696,5.152368353190906;-0.2729887931920628,1.13471714999969,5.1548088141635136;-0.26726995586201474,1.1242550414794268,5.157104523639627;-0.26147091788276633,1.1136098067951712,5.159340001265632;-0.25590302426547296,1.1031396589330174,5.1613851483059445;-0.25021018006839857,1.092499974306892,5.163383928740089;-0.24478809535184648,1.0822722723853782,5.165106315114282;-0.23937754826877206,1.0721010689556918,5.1666605429993595;-0.23412724283289782,1.06229611120377,5.168090929976121;-0.22908752236391772,1.0529932012098997,5.169263566089823;-0.22402003466254244,1.0437648141218379,5.170411226458728;-0.21919777248504965,1.0350474483877579,5.17142079041986;-0.21439802293471474,1.026469830273307,5.172379579748061;-0.20969421895430052,1.0182329199683857,5.173337666807328;-0.20512634110068256,1.0103541658472888,5.174273729314141;-0.20063510492906214,1.0029090714786144,5.175196407083521;-0.1962642467060191,0.9958805967728723,5.176139551068372;-0.19191395376582837,0.9890143088274461,5.177115888730727;-0.1874569264503724,0.9823252077051661,5.178132064967231;-0.18325649312983222,0.976224836063895,5.179157435911862;-0.17870389419188473,0.9698462449548078,5.1804493635504;-0.17405646835418948,0.9634581860832989,5.181828996663425;-0.16935564299445743,0.9571606328219652,5.183389412206761;-0.16474940582010197,0.9510426028450543,5.185011594252152;-0.16033126123831234,0.945225659385722,5.186607450826921;-0.15580558761938373,0.9392769254694648,5.188320336311259;-0.15134624292123763,0.9334709493973676,5.1901014154531095;-0.14685924773930228,0.9276903729260286,5.1919661404844275;-0.14241948289794715,0.9220103271606771,5.1938144875618235;-0.13811375157080868,0.9165285811806745,5.195652026943982;-0.13395772987381022,0.9112378140107834,5.197468316233732;-0.12977459115650564,0.9058116713641164,5.199306722449746;-0.12560842677233688,0.900354825412526,5.201143473936274;-0.12141300990109778,0.8947543782728878,5.203009914367594;-0.117122312336682,0.8890134953891529,5.204921938903828;-0.11305729474103388,0.8835284944932091,5.206764942697024;-0.10907861727954234,0.8780200300267674,5.208506906670044;-0.10511333802294605,0.8724137204522119,5.210210991020508;-0.10152197340592983,0.8671784343005504,5.211740009662302;-0.09792794228492574,0.8617858243320077,5.213256246350029;-0.09484989271444433,0.8569518919144083,5.214498909713114;-0.09190730441572831,0.8522097386446866,5.215671797867128;-0.08922563264905449,0.8476006055311723,5.216678517428313;-0.08634703202107372,0.842250498572773,5.217665489319175;-0.0833621947516732,0.8364228373644824,5.218619575383192;-0.08061057632300941,0.830539009624624,5.21945184136457;-0.07798953010755426,0.8246221919238248,5.220213183688608;-0.07558043205100584,0.8188275532543978,5.220877774666976;-0.07329308968495557,0.8126942919562845,5.22155241468501;-0.071040062474057,0.8061143042008508,5.2222683210984915;-0.06884442778832134,0.799291613665494,5.222989038617854;-0.06686081157393632,0.7921080851733365,5.223654422125077;-0.06498254628041208,0.7847770697241798,5.224290379544631;-0.0632436364430157,0.7775290049180628,5.224865656704827;-0.06157287428085815,0.7699816702470422,5.225363707131881;-0.05997550896782289,0.762114318633462,5.225767122648617;-0.05852143351343227,0.7543414644557525,5.226126233246236;-0.05712926205275529,0.7463985027884417,5.226459508913722;-0.05572891971835477,0.7380761922438516,5.226693584964874;-0.05442247466671276,0.7297262297543613,5.226861979680902;-0.05313276748797473,0.7211460628356526,5.2269809433610686;-0.051848416557286524,0.7119923323615988,5.22706087807283;-0.05067675869350128,0.7029511150013318,5.227129180961752;-0.04972071798217489,0.6942354102211203,5.227161859300685;-0.048831961675761225,0.6855479954602247,5.227185960695705;-0.04797796609057463,0.6771422777226903,5.227176469652411;-0.047073332593084036,0.6685186861874586,5.2271666726479555;-0.046173470018700494,0.6599506540706452,5.22715233631695;-0.04517009393639744,0.6510175903340711,5.2269936074700585;-0.04413408733721086,0.6422089210755049,5.226747926120452;-0.04306497657522161,0.6332048881755156,5.226402099619574;-0.041968621195000125,0.6245408497060685,5.22599504364238;-0.04084513066541702,0.6156524597106771,5.2255299633786;-0.039740355392828344,0.6065820348709026,5.225035645089685;-0.03870152956725442,0.5976514368618236,5.2245565836085355;-0.037750322315782146,0.5890743426970622,5.224130189497841;-0.03685275140133771,0.5796618927889331,5.223774062205126;-0.036016600005448186,0.5701795518793524,5.223457854125589;-0.03526441615788057,0.5609369277342119,5.223228348752394;-0.03453421138378388,0.5513243327319304,5.223022210462846;-0.03386173619529143,0.5419222888385548,5.2228301763560046;-0.033202927832616205,0.5325118026988391,5.222635074470133;-0.03255280345550834,0.5231144014348322,5.222448048145376;-0.031961902220300174,0.5136423886345033,5.222307343026534;-0.03144811251201732,0.5037837058949599,5.222194421857436;-0.0309771154832075,0.49393310434168036,5.2221036080880605;-0.030572409455788967,0.4841186306846333,5.222028512817015;-0.03014521016029113,0.4741860957069193,5.221957923629068;-0.029770931849823913,0.4646176840379275,5.221958599929503;-0.029401596930256502,0.45529258875413364,5.221986642396386;-0.02901914191724144,0.4459270625190939,5.222061454143116;-0.028618825307823108,0.4365865236170152,5.222169116624537;-0.028170518105042803,0.4270277131330521,5.222312841968741;-0.027728626789256212,0.4177405278006977,5.222463150195259;-0.027320188068132346,0.4085978248565592,5.222614825794404;-0.02688475282211355,0.3988485711398608,5.222753642311707;-0.026451367748931132,0.39002076590124934,5.222832548916658;-0.02603354207876532,0.38145625376063863,5.222878421482555;-0.025649339292138657,0.3726156087584674,5.222955615061489;-0.025335285009547355,0.3641612479750485,5.223054462323214;-0.02501729863372079,0.3554958085962795,5.223183292327716;-0.02475493003627196,0.34739592991793217,5.223333357321386;-0.024547228402313697,0.33923486353879306,5.223481913780783;-0.024410389867377147,0.33126443733123534,5.223592339984874;-0.024272123554811113,0.3235375566227551,5.223712057057549;-0.02421077389066869,0.3153668479103455,5.223753115001209;-0.0242086458770349,0.30697157856742324,5.223779453575929;-0.02427613446769867,0.29836543024542495,5.223820740993011;-0.024401676878890884,0.28987366127585334,5.223891706861915;-0.024592870159901397,0.28104537890429165,5.223958293917344;-0.024858928063655285,0.2725651209800638,5.224036618905909;-0.0251932239280665,0.26404773476289556,5.224089863935257;-0.025614205441054173,0.25624509388367767,5.224153078446414;-0.026038618641422394,0.248246466256718,5.224221682461826;-0.026480821266850047,0.24015191412482034,5.224283929141448;-0.026978080927688174,0.2321149840966903,5.224298494073797;-0.027466267377297515,0.2239943924957418,5.224332126676081;-0.02795558094659592,0.21595444716871742,5.22436949488441;-0.028420325526579186,0.2079203187552366,5.224400737155568;-0.02888012538937962,0.1993046344142547,5.224438928772423;-0.029395442583662945,0.19042082893784673,5.2244333947253105;-0.029955869393233952,0.18092965595097468,5.224444957037024;-0.030545649992909662,0.17133313860230268,5.224402125628875;-0.031149829116415857,0.16133476602074937,5.224423850008511;-0.03178004674286766,0.15188687038676627,5.224425399441133;-0.03238270604419198,0.14220773975734408,5.22451127244317;-0.03292519693196138,0.1328699403105573,5.224604137690948;-0.03343493431264704,0.123164434709651,5.22483189464508;-0.033938029079832496,0.11332639074986954,5.225077935422806;-0.034439815219392114,0.10332262753922353,5.225391895732778;-0.03490038849293867,0.09272720328363823,5.225732484832805;-0.0353339346765197,0.08205383872722878,5.22614597379715;-0.03577186977767689,0.070586381270844,5.226510743393618;-0.036240660173051505,0.058909261929080414,5.226849341053377;-0.03668529448279724,0.04727658038016625,5.227126795934484;-0.037125886169984385,0.035374173585664116,5.227399176258455;-0.03760788659042217,0.023114437180327203,5.227573238436552;-0.03808537335956798,0.010040601070472246,5.227731269629882;-0.038553268549276556,-0.002950733273504272,5.227856883321854;-0.03898730154279719,-0.015731960125227706,5.2279631903872765;-0.039380131940471935,-0.02845076098233305,5.228085026315189;-0.03972495807077796,-0.04047974672746214,5.228179789703797;-0.04000151223071756,-0.05224730811216298,5.228326997764608;-0.040231491172058695,-0.06339267094194256,5.228405836138495;-0.04046945468053461,-0.07463628879532144,5.228489225173378;-0.040667599570942445,-0.08519246223337837,5.228538709885298;-0.040867401448800605,-0.0955906501234694,5.228572641640424;-0.041056784753493454,-0.1053480018250605,5.228460022490293;-0.041228366288271825,-0.11482979845203825,5.228321964768804;-0.04135001744306024,-0.12385093256177752,5.228124922033301;-0.0414923081334262,-0.13246336139395914,5.227878257055335;-0.041614958200225226,-0.1413698950291955,5.227586553412964;-0.04173945545767718,-0.14992736969465878,5.227366015072175;-0.041848166178892005,-0.15872468235467208,5.227178466108393;-0.04195899373133552,-0.16732108445856023,5.227051607659794;-0.04204203954928699,-0.1749776517720146,5.226975302617181;-0.04208164593561447,-0.18206475495144644,5.2269697643932815;-0.0421155592101143,-0.18823469614727611,5.226967738850231;-0.04214276247547272,-0.19404721412684192,5.226969754203756;-0.042159525038086794,-0.19919776585140328,5.2269673900910245;-0.0421718820735095,-0.20370816303191974,5.226969915170721;-0.042185281869561914,-0.20825452653609497,5.226974724953188;-0.04220164339172648,-0.21294779130354285,5.226976665853817;-0.04221169188825842,-0.21860445404562726,5.2269730573184985;-0.042212335401677833,-0.22403883984509637,5.226961653344771;-0.04220646096933335,-0.22927182388815645,5.226955462866289;-0.0421996016999617,-0.23441483468805407,5.226949274259455;-0.0421922108043324,-0.23953955464439597,5.2269394624042;-0.042189945650610704,-0.24459131185511218,5.226930942953589;-0.04218956581411516,-0.2495969583006466,5.226924982065823;-0.042188285596264016,-0.25252057917514653,5.2269475668180565;-0.042205634032128764,-0.25491973910385557,5.226977021157281;-0.04221536052343268,-0.25701518333869444,5.226985231356337;-0.04221156394656967,-0.2584048050163902,5.226978311873375;-0.04220917827517804,-0.2598612429504939,5.226972235443332;-0.04220728998242489,-0.26143564994322427,5.226967337187963;-0.042207511142172076,-0.26317613888061475,5.2269627566516075;-0.04221004543776181,-0.265134554308791,5.22695846860634;-0.04221011688828643,-0.26726242262006217,5.226955652737653
