# Supplementary material for: AI co-pilot bronchoscope robot
Source: Nat Commun. 2024 Jan 4;15:241. doi: 10.1038/s41467-023-44385-7 (PMC10764930; doi:10.1038/s41467-023-44385-7)
Supplement: Supplementary file 9 — Source Data [file 41467_2023_44385_MOESM9_ESM.zip › Supplementary Fig. 6/Real/1-siliconmodel3 Centerline model_28.txt]

Path length,0.41020888757842977,1.1666281397944425,2.1432650987587993,3.1367845633726894,4.154724355414117,5.229843672383998,5.693005078910558,7.044627871281198,7.568691178815862,8.761137079979259,9.467591731127557,11.08275728160159,11.947175279463721,12.772203704502274,13.601294811330442,14.437565907192415,15.319527194167351,17.200298667399437,17.200298667399437,18.227514745515585,19.26282097118789,20.376309165511223,21.478940187030215,22.649661373784152,23.823600844973384,25.06213394454416,25.06213394454416,26.29278516740024,27.549531907932412,28.829921664942887,30.04837416838378,30.04837416838378,31.23394952144879,32.3469624296027,33.49552283374995,34.62959810332708,35.69553031784927,36.73123924358399,37.73736201110198,38.68242743946698,39.647783952548565,40.55624210874619,41.480192519889194,42.37933226749033,43.31819959551772,44.24239609090831,45.188586886933905,46.94368512105356,47.75373336573411,48.52525613661015,49.31392425369702,50.88811307671761,51.68024851818406,52.46452505409442,53.237854513775396,54.88678695362131,55.76466784998224,56.601850005647755,57.436553499694156,58.26195491823943,59.81672015791071,60.5553286526509,61.35366223781258,62.971529476816656,63.81244262791971,64.64999317119062,65.5099169182489,66.35360791095385,67.24826440674788,69.05791726441257,69.988951982121,70.90564637930378,71.82063412035374,72.7114228820185,73.63816896651413,74.56309068486144,75.54179951287662,76.50337375625976,77.46451979175258,78.41180847897988,79.30446231011587,80.23098125195929,82.03886055378827,82.96266707628749,83.87054705350495,84.80707923508336,85.69604805086556,86.55106104800544,87.42160431226814,88.30932908040806,90.04231381506055,90.91166909877954,91.78357844128723,92.64992710897157,93.49855210566051,94.35465931980175,96.02450829025419,96.86300494718755,97.71195561937873,98.62593803389605,99.49333046021093,100.33438116473745,101.95979220582655,102.75686207651549,103.5281187304697,105.04575644808325,105.77702087919674,106.52399738737988,107.92972259963727,108.61256546612323,109.8586547051141,111.1331314929053,112.36351425317466,113.41741829641931,114.6170040341569,115.26513485749122,116.63732236299667,117.31850309346079,118.0174015064575,119.43165160870781,120.13429980587127,121.50541287091514,122.23463797809222,123.69306649129499,124.44061588481883,125.15859101298925,126.68486879527852,127.46107774447361,128.24031961223181,129.68983866462025,130.44744457544382,131.2483450882073,132.0545487902947,133.7865874557837,134.71255235783158,135.68753068624446,136.65790424963012,137.6835489845246,138.7270138882692,139.79734128095436,140.93850298069137,140.93850298069137,142.07513758897665,143.254029865469,144.44128663185714,145.62236669565115,146.80938483536227,146.80938483536227,147.98132555523466,149.1774629231986,150.34981757277765,151.46591604807415,152.57570131173148,153.6639372721803,154.73623791897836,155.75184137747152,156.78876394457174,157.75841718492504,158.73722847449926,159.7143809055232,160.67121975626782,161.6595971335699,162.61202490054492,163.53679727534686,164.41368850502954,165.28986999826705,166.13718110247083,167.80329795531432,168.60998721918864,169.40773359970038,170.21804777274275,171.7738800528916,172.48144595598262,173.18089021850338,174.59807333122745,175.38598532346677,176.13021481422714,177.5016977537476,178.09248260809525,179.29687674572003,180.53347319130236,181.2017989625446,182.48560197528317,183.1262319492896,184.3285874436786,185.59780795663374,186.23221635923088,187.43773776620455,188.5023511731304,189.65880138004013,190.29626924220148,191.6736167131773,192.33851731534594,193.67515278611776,195.03712488564042,195.7429054548643,196.45516300955606,197.91191255568384,198.64966507806153,200.15159831924723,200.91529280016167,201.69001377484886,203.2090709994998,203.9384949118292,204.66964413248894,206.03603570449494,206.71486019883804,207.95461272859802,208.55431809199874,209.73884416337637,210.9649396783142,211.59120136250817,212.82341361266384,214.0630837601964,214.65818199929427,215.822022811557,216.99450591117017,218.16928561283672,218.764298935164,220.0325193723792,221.30727989926388,221.93174965304493,223.26145853010314,223.91282528183868,225.16547268710272,225.7737357123923,226.9714079378983,228.13506713659044,229.19814070113333,230.18052730290316,231.16418155823735,232.14792489659155,233.11960224465332,234.4163629459643,235.224903350375,236.36558585368982,237.08965993668025,238.16683594756523,239.13606858880186,240.290933942804,241.35989061056677,242.37965104983186,243.23707444382686,244.3066347399198,245.28390722369252,246.29312857945726
Error,7.00841476939086,6.5994676167140165,6.149764481846354,5.720174178990037,5.327044816558831,4.985245120680594,4.678945714320029,4.393412955468563,4.132637842317601,3.8905119110920947,3.6678429835211896,3.462502361909486,3.245408315581497,3.048581151369249,2.881463709605324,2.7431393354252407,2.6214621139451775,2.506183272214596,2.394774501037096,2.2920677260794133,2.199234922698316,2.1056086468705018,2.0254642363327955,1.965417013032609,1.9274137403202094,1.9222127875484385,1.9199529154617316,1.823036651330122,1.755271827417779,1.7274973386325405,1.7283956508443281,1.7399085258807578,1.6622024922325958,1.619124621940416,1.5816114090229119,1.5613424432476055,1.5564335903768274,1.5434754244943076,1.5250644714172308,1.499125062260211,1.4757689418798525,1.4371915775091981,1.4017642983033427,1.365211804702241,1.317214211480788,1.264230571770551,1.2062539389394789,1.0915128228225197,0.9896698897569458,0.9351343908009541,0.9448750797888064,0.9162721042531692,0.8657208294737997,0.8665903031814088,0.9287791213681553,0.8952281603658118,0.8574201417222742,0.8284806333807494,0.8296801241342191,0.8668821768442162,0.7951996702159453,0.7633826571770668,0.7965819714342423,0.803259273351369,0.73298118888718,0.6789486261489599,0.6567693246280806,0.6824588914469104,0.7301777218313656,0.7522457406261012,0.7228223097144938,0.6911363303862552,0.6674980284745009,0.6604341660156483,0.6582389904249923,0.6764467678315551,0.6949005871252181,0.7140673510396638,0.734316541727927,0.7561028146046911,0.7967336122956417,0.8290070313014158,0.7988815652203359,0.7750310238821357,0.751262963217616,0.7425395515440816,0.7219782680978081,0.7265568476324039,0.7097556577630033,0.7214630382988519,0.6551793754858531,0.5737200698012248,0.5046324199697383,0.4565427914941047,0.4605665517546553,0.5196194858651357,0.5107823579164711,0.43968445611957824,0.41725895482441383,0.48472006240211996,0.5410517772453696,0.7312597632757623,0.8008758170919626,0.9089656551724827,1.0687954469988927,1.2548478224162145,1.3510948118437525,1.5108933552511157,1.609958153900937,1.7489373636800138,1.80107322312485,1.836708643760368,1.837196685121286,1.777840502755473,1.7057889659663574,1.5713226622112613,1.466547177068514,1.3114001793450536,1.2354743280597635,1.0662875979956405,0.9787358465571808,0.8582367598284393,0.7711286159372726,0.7971309347714004,0.6932371321409273,0.6947357350297239,0.7743364844433838,0.7139927994961858,0.715884375299889,0.7696822497511918,0.6656687613506699,0.6324499116557205,0.6528085827658925,0.6485637717680074,0.5562451285356599,0.48768613367317143,0.42678240147900814,0.41401175112715366,0.4214964046456464,0.4693222722523413,0.596228156152428,0.469380016933454,0.34587479539131116,0.1999143847350155,0.16322864513750587,0.2945450905016127,0.4662186896096837,0.580972078781155,0.4128381035326957,0.2360206516594978,0.14276640849725586,0.17214324069051978,0.24961019904067802,0.3117226623656689,0.37905405762788474,0.39602118567504446,0.44358582973628513,0.4353108398327836,0.44486778492165885,0.4507191170946865,0.44506325700906696,0.46263738615676986,0.45033716771177257,0.43163659460732207,0.4205722315942746,0.4508079024294691,0.5254153530653962,0.61980774567307,0.489036228681509,0.40978370935909136,0.41873443053782816,0.5109204720527777,0.31918394055171523,0.34159729575293973,0.30521699779536027,0.21636742982427876,0.34568313955830554,0.2770410453469325,0.40820591308362086,0.3229023616396186,0.36545823574089376,0.423924988614253,0.4434180418225367,0.5630945270450607,0.5677304505217768,0.6629985813897962,0.7252056961691061,0.7600944935403723,0.7909358591987775,0.8143621421867374,0.8605307483421979,0.8925370604075878,1.0008587691832236,1.0229725098258642,1.0821060020617181,1.0233147026977432,1.0315072555457767,0.9612910514298085,0.9290556867608397,0.9316866450521827,0.8262854002601812,0.7828258068631806,0.8044489342455744,0.6584091079250927,0.6017653667642133,0.5649003237521162,0.49745041376173155,0.4736207107748168,0.5145626239232722,0.46669197765310977,0.4770444889937538,0.5299234887456111,0.4879116115229494,0.5164937221188709,0.4879501615906874,0.42811624207316734,0.4162093155202313,0.4469056005075115,0.47529590363184027,0.4539087282198126,0.5247970373277565,0.44755207820906484,0.42575727427621446,0.3260274588576436,0.1935537394044841,0.28836300568473056,0.3739518570199537,0.6144576843289061,0.816866525711608,0.887418206606688,0.8994077869884259,0.8605066988252049,0.7762310062689033,0.6626798205160245,0.565656474981388,0.5418818258565745,0.507702895758161,0.45864158674342337,0.43185742959607426,0.3799953888143527,0.34984937103509356,0.3170750148212415,0.2543737094622668,0.21618767116901721,0.16435590255177607,0.10416835278861229
3D pred;-0.05278263148082129,-0.2638281618373293,5.296242316779237;-0.05221645502628153,-0.25469710286179365,5.292204593880422;-0.05157210797580784,-0.24579016944919715,5.287704443431591;-0.0509904032632619,-0.23675165518558292,5.28346570782603;-0.050374333877858585,-0.22755658395895106,5.2795835533147395;-0.049886917533787614,-0.2181722356319595,5.27616354866778;-0.04937494325882252,-0.20864673236858058,5.273163103713922;-0.04884047985655215,-0.19906274316261396,5.270359267097508;-0.04836517551034912,-0.18942361318233947,5.267739866593222;-0.047951098062367324,-0.17970314498796927,5.265428798020178;-0.04754738603631215,-0.16998509564169675,5.263105754003498;-0.047120757509741845,-0.1601682525162029,5.261248988226734;-0.046631484505283184,-0.15035624299147257,5.25938215105823;-0.04615645861091606,-0.14050343768593787,5.257740024993975;-0.045708901888477975,-0.13060862974097173,5.256364354716461;-0.04520700200199123,-0.12069486508727474,5.255153831319309;-0.04457875861584277,-0.11077449224327193,5.254062266898979;-0.04396580589635728,-0.10085104969128257,5.252990083667883;-0.043355842797153835,-0.09092449580930369,5.25194534779419;-0.04268952139617994,-0.0809928682876437,5.2509868121602095;-0.04202954878651454,-0.07105335918459431,5.250108976785615;-0.04141202391976671,-0.061105286127882505,5.249299961645291;-0.04082685954862684,-0.05114993935946214,5.248559250244508;-0.04014558636889714,-0.04119391621571186,5.247916233902811;-0.03946159892647711,-0.031233681222760365,5.247345374845078;-0.03880544696357062,-0.02126991335327698,5.246804270008078;-0.03824709580997405,-0.011300389470854285,5.246259442010375;-0.03769482144473101,-0.0013285406670024685,5.245752269003784;-0.03721375866761844,0.008649150562238707,5.245289390684568;-0.03682361906116577,0.018629687074361787,5.24480289092336;-0.03651212535875053,0.028611109798164003,5.244279276483032;-0.03623233534278402,0.038594831687851286,5.243782270671854;-0.03595511596703288,0.04857890288533177,5.2432908729293395;-0.035699798824287574,0.05856350642292118,5.242798424603342;-0.035505644908030314,0.0685494840878687,5.242305926550584;-0.035294449114955675,0.07853540807610625,5.241819389359684;-0.034912786512279165,0.08851705670819503,5.241349257204606;-0.03439189299198896,0.09848946716127835,5.2408203907793585;-0.03378519990894656,0.10845721670362528,5.240295136018284;-0.03305713147006952,0.11841780239138411,5.239788530545431;-0.03226717565594132,0.12837423449058433,5.239293121960785;-0.03144440218527862,0.13832638139900238,5.238766039681403;-0.03066115502306674,0.14828199667575245,5.238244265454148;-0.029936690484978865,0.15823842110943628,5.23765709969442;-0.029286244594836017,0.16819774920586394,5.237033638379098;-0.028758888805455653,0.17815846396894514,5.2363222613483025;-0.028397387182273692,0.18812346702017052,5.2355685831905285;-0.028214564358108825,0.1980947641704315,5.23483386626806;-0.028207637129170113,0.20807431325950076,5.234194685548422;-0.02828777071119133,0.21805973695776992,5.233660932632667;-0.02843031137610004,0.22804856658509484,5.233210416445251;-0.028569088564745403,0.2380400751692928,5.232822476883192;-0.028674127465772435,0.24803292290919435,5.232459212686752;-0.02881483098356274,0.25802368631792794,5.2320531966392965;-0.02896493354873948,0.26801392093208964,5.231637646914315;-0.029140664595156383,0.27800208951105426,5.23118420779215;-0.029311417983291226,0.2879904387120408,5.230732850373254;-0.029409350584227095,0.29797872889085447,5.230259069295658;-0.02953186684203513,0.3079669861431124,5.229790340344889;-0.02964595308305092,0.31795780957549935,5.229377506876673;-0.029806605232926945,0.32795066883459045,5.229035520451887;-0.02999326540748907,0.3379439378823304,5.228719717160714;-0.030177554541974967,0.34793865009384717,5.228451826653477;-0.030323567938176112,0.3579342157749717,5.22819231402863;-0.030532022953283014,0.36792967387426256,5.2279746815586305;-0.03066250803476066,0.3779254830841404,5.227716278998209;-0.030769245751226068,0.3879232065649809,5.227531529815438;-0.03096003635973294,0.3979207817944641,5.227421582216422;-0.03130210310938323,0.4079149252987472,5.227412311047133;-0.03162335956500977,0.4179097636246393,5.227411248504594;-0.03199514502436473,0.42790283078505303,5.227430852067332;-0.032338832668189293,0.4378968878857414,5.227404366757011;-0.03269509965668182,0.4478905231798117,5.227386271397884;-0.03316820356971495,0.45787929271907657,5.227411879578741;-0.0336182112691755,0.46786899930341364,5.227354823209428;-0.034146301322111224,0.4778549533893707,5.227397740445461;-0.03477627123024254,0.48783443342939137,5.227512265751303;-0.035481948042424785,0.4978094711155232,5.227537631022789;-0.03612992744432218,0.5077875866894244,5.2276692831727445;-0.03680910027373511,0.5177641314212781,5.227754603047979;-0.037592445641797964,0.5277333563094074,5.227785019560562;-0.03847543127291624,0.5376942339679252,5.227749626803092;-0.03938597488219657,0.547652687767569,5.227739222190811;-0.04025699020721196,0.5576122488653092,5.227959392679225;-0.041153750590357405,0.5675685101558278,5.2282214650549985;-0.04205386799188267,0.5775212776437179,5.2285850692291636;-0.04304755337275412,0.5874696251821016,5.228792362787619;-0.04420050098603849,0.5973992775398269,5.229062021564117;-0.044972187577921624,0.6073691658233897,5.229138359085583;-0.04583794931980396,0.6173292616742834,5.2293550322202895;-0.046799463756731115,0.6272797670041732,5.229605898055776;-0.04794706243395084,0.637213441421421,5.2296775210141115;-0.04887706386617631,0.647169815454057,5.229753108435749;-0.04980517077206393,0.6571252573245859,5.229586390908883;-0.05057780587155059,0.6670945936928652,5.229462425675261;-0.05161713908577506,0.677035303029811,5.229142919261917;-0.05244572049414194,0.6869939661342701,5.228770787535787;-0.053909515118365184,0.6968559618468657,5.227997259344419;-0.0552596089773308,0.7067463205460668,5.2273988854035425;-0.057184295846499325,0.7165140416514607,5.226456969875009;-0.058768333093226946,0.7263654745926406,5.225793573307023;-0.06148343222852199,0.7359475704895564,5.224892643283198;-0.0641327980836253,0.7455695284887512,5.224261149160072;-0.06736371563092768,0.7550169109207452,5.223706048280784;-0.07067495638178926,0.7644292926903261,5.2230406505700175;-0.07418669120212619,0.7737481274884552,5.222131235067175;-0.07778304986844345,0.7830194464650555,5.22107821617972;-0.08157870908783013,0.792177197863852,5.219763468900535;-0.08555938536715146,0.8012330397271524,5.218298564635354;-0.08987403089759426,0.8101136873424145,5.216711765378935;-0.09419449649879776,0.8189827778041434,5.215076891876035;-0.0985391584331758,0.8278310532640933,5.21339405675018;-0.10299367205843993,0.8366276393225932,5.211727508797752;-0.10755196520613194,0.8453737263819937,5.210075865758506;-0.11220697425819506,0.8540721763146524,5.20844250741012;-0.11692579774820745,0.862739593882559,5.20682739825788;-0.12170416392115949,0.8713794363042529,5.2052398404965725;-0.12654980941460423,0.8799867028692547,5.20367949373035;-0.13146757847875262,0.8885581540198849,5.202147902203844;-0.1364381087206099,0.8971019944019809,5.200632441666566;-0.1414113269379894,0.9056461619957606,5.199127682319784;-0.14638844066494602,0.914187193192823,5.197618005188823;-0.15136981466299754,0.9227206169922925,5.1960796322333325;-0.15637514682005418,0.9312338218154208,5.194507374736292;-0.1613752188986612,0.9397487008899057,5.192927465385844;-0.166388453461179,0.9482572895992755,5.191355397513275;-0.17143390905656297,0.9567466931855602,5.189782691379191;-0.1764963894158554,0.9652253790523392,5.18820688092604;-0.18154794195557103,0.9737100920238584,5.186628444126726;-0.1866029490881227,0.9821918973084408,5.1850454463363675;-0.19168825522027175,0.9906519087882696,5.183442989689999;-0.196721415060938,0.9991341483307191,5.181794076604718;-0.20162073707276648,1.0076867778320828,5.180106127423962;-0.20651688011556715,1.0162449994942226,5.178437407769223;-0.21137148445645626,1.0248242532729461,5.176755378847449;-0.21624030825369034,1.0333930604667927,5.175061242457967;-0.2209933241777499,1.0420399014421136,5.173436132992993;-0.22574514537689666,1.050689655471983,5.171823076727979;-0.23053514875884315,1.0593139978657067,5.170187049259762;-0.23523647180077026,1.0679875750755845,5.168554070374493;-0.23986761859295197,1.0766964679945537,5.166908572420925;-0.24448174348877547,1.0854103157446147,5.165241626460644;-0.24908545724617165,1.0941143240450983,5.163496330169159;-0.2538491560875154,1.1027084665699771,5.161639481330117;-0.25863686261765023,1.1112720950195216,5.15970502172613;-0.26329877220124726,1.1198890714297711,5.1577014457780885;-0.26800355545542753,1.1284798168517534,5.155685482577563;-0.27278663813140885,1.1370263765579778,5.1536659684521675;-0.2776421549566869,1.1455335685108443,5.151653099495547;-0.2825340515655032,1.1539903987337807,5.149519705451054;-0.28744669351618957,1.1623959877057324,5.1472367198840905;-0.29243614294162223,1.1707284499403037,5.144854395905179;-0.2976026144036943,1.178975683336536,5.14255424070614;-0.3029275765971883,1.1872318264643917,5.140688529503885;-0.3083019752277224,1.1954595539991533,5.138839113657235;-0.3134765427748124,1.2038828703124087,5.137331933181164;-0.3186030762899207,1.2123361873042355,5.135828574955669;-0.3236667632554499,1.2208262336289608,5.13431920829407;-0.3286602848778513,1.2293535692970974,5.132786469500427;-0.3335802357351964,1.2379179898607244,5.131222889003417;-0.3384005148768081,1.2465251893458718,5.12958550510835;-0.343132039003861,1.2551698844219066,5.127887881334513;-0.34777107400903723,1.2638582555593745,5.126158268314684;-0.35229879577957235,1.2726097168732151,5.124451909489297;-0.3567444705749492,1.2814192016012018,5.122830504406931;-0.361123936489724,1.2902748652008431,5.121282117985098;-0.3655106119509542,1.2991353288090328,5.119782363656621;-0.3699216786580178,1.3079789204415515,5.118254823954001;-0.37435357539727876,1.3168026235897285,5.1166735099290905;-0.3786689724360694,1.3256556497136085,5.11494109056661;-0.3830598754174751,1.3344720771001974,5.113211761464072;-0.38757942487321506,1.3432461288378688,5.111602510451399;-0.3922027522616334,1.3519951882564294,5.110160704934001;-0.39694592727393774,1.3607121983234451,5.108929434738553;-0.40171684331228796,1.3694323819494978,5.107835470533043;-0.4064102926778034,1.378199465566958,5.106782010568068;-0.4109853206938811,1.3870262903106494,5.105706704287856;-0.41551381237745943,1.3958879037613818,5.104724578979375;-0.4199955843186737,1.4047703828061493,5.10371696482395;-0.4245168008145188,1.413635884003919,5.102736408905074;-0.4290374752642527,1.4225099584700136,5.101834020468906;-0.43361381137454,1.431371029142547,5.101100144224536;-0.43823245711472597,1.4402198635009416,5.1004949648921425;-0.442815193624629,1.4490967987725802,5.100049379587245;-0.44732773133331916,1.4580165971213797,5.099776981267855;-0.4517728042834082,1.4669728484573687,5.099613004211598;-0.45615483766191584,1.4759614805089023,5.099565283023548;-0.460401355183916,1.4850143359832246,5.099678846646142;-0.4645468089793541,1.494110068290324,5.099966712287504;-0.4686748728134745,1.5032005120386027,5.100534974058878;-0.472524015393824,1.5123778515254935,5.101515046167701;-0.4756753545225545,1.5216968444575316,5.103310995061282;-0.47858126640197984,1.5310358431899211,5.1053939686149885;-0.4811620237419934,1.5404063579965437,5.107746232165451;-0.48374201372527836,1.5497828024419238,5.110075597153779;-0.48628123044562116,1.5591639918758189,5.112430520348388;-0.4888794523561846,1.5685396025068399,5.11474291482143;-0.49117864221876,1.5779625163850433,5.11717651709374;-0.4932365880678553,1.5874052809761876,5.119745379830132;-0.4952477826922992,1.5968579999820671,5.122314659802904;-0.49729352432686547,1.606290879623139,5.1249291813349735;-0.4993124550993387,1.6157428763074222,5.127495049066612;-0.5012945302640962,1.62522573180302,5.129974329141726;-0.5032696614165396,1.6347288501966077,5.13238048743413;-0.5052947189583518,1.6442397684760586,5.134713205898488;-0.5072263467111883,1.6537979626337187,5.136928998909792;-0.5089863532168487,1.6634143849352587,5.1390329949217834;-0.510574599377757,1.6730731103243481,5.141079088270222;-0.5121601309751401,1.6827776312365936,5.142897978980927;-0.5135992777013444,1.692503791414605,5.1447229899102425;-0.5151912704993233,1.7022008321765605,5.146575814616511;-0.5163851731188541,1.711907973651298,5.148660521052561;-0.5173353029623827,1.7216120117897917,5.150880633006291;-0.5184880390406843,1.7313161862596878,5.153001999874986;-0.5194986929724508,1.7409830007587748,5.1553538663827725;-0.5199526940733655,1.7506585891050057,5.157839197981302;-0.5194767719654705,1.7601896414138272,5.16082793350552;-0.5182576373269688,1.769526234526376,5.1641956834641585;-0.5162101633969624,1.7785192028385752,5.168060184912176;-0.5135764815952099,1.7873939301313484,5.171842107127931;-0.510858607149169,1.7961862166392293,5.175754760506253;-0.5075856996470836,1.8048507823925222,5.179524823740425;-0.5044836995226204,1.81367520439288,5.1830613717165495;-0.5014655391727374,1.8225296011160603,5.186595543015585;-0.4994413686041288,1.8318162446729032,5.189703755517543;-0.49768089560214085,1.8412145203723993,5.192631749487061;-0.49616577120270655,1.8507263927793283,5.195320370205672;-0.4948060613557828,1.8603275465445908,5.197763531172118;-0.4935878101654507,1.8700000707326756,5.199990219266165;-0.49203043862851603,1.8795867727591016,5.202371340462674;-0.4906388003188441,1.8892374169274917,5.2045913427037025;-0.4893867357967533,1.8989233606938756,5.206739557727151;-0.48826145333588367,1.9086286064831601,5.2088707413308875;-0.48727785397712703,1.918342745106455,5.211031306791331;-0.48643794325689915,1.9280674116321181,5.213205107827924;-0.4856979869682548,1.9377994809946153,5.215382099011746;-0.4850628128085039,1.947536866672668,5.217568391294045;-0.48451942442691515,1.9572790332424848,5.219758121778077;-0.484126782112107,1.9670150241071618,5.222006746667993;-0.4838765028881931,1.9767416478298174,5.224315458704594;-0.48375542453501896,1.98645670020185,5.226682544981234;-0.4837165750363877,1.99616624019897,5.22907489189604;-0.4838290667541966,2.0058634369887614,5.231514506626584;-0.4840054239508142,2.0155599960865653,5.2339528748928625;-0.48419183798450127,2.0252595249618697,5.2363786509347054;-0.4843614526524554,2.034954240933594,5.238824813867138
3D gt;-0.4875938403437047,2.0710618943177934,5.2481621536088126;-0.487396730592579,2.069558643657534,5.247723780317918;-0.48718805919362335,2.067865103980448,5.247244888880648;-0.4869738736499404,2.066225296668317,5.24676940003179;-0.4867682846778078,2.0645378427259815,5.246296367235802;-0.48658464954980746,2.0629711246455735,5.24586178930036;-0.48641731438089597,2.0615241906942563,5.245461668394954;-0.4862566291124865,2.0601248531899468,5.245075760954486;-0.4861101882647369,2.058837758141282,5.244721617417836;-0.4859775732576351,2.057661346049359,5.244398576990434;-0.48585341932995074,2.056555308982974,5.244094418014986;-0.48546462245586797,2.0535612412332833,5.24323676745618;-0.4851841970245695,2.051185620792576,5.242573561939387;-0.4849049964029281,2.0486316627127223,5.241874996602211;-0.4846310211035722,2.0459563577370563,5.24116607776496;-0.48436699215831647,2.043317757444955,5.240468222675428;-0.4841059961266857,2.040704255526183,5.239771970160022;-0.4838442753755331,2.038094457699302,5.239074544229142;-0.4835920648626943,2.0355004929506064,5.2383835024859735;-0.4833505029730459,2.032936302393512,5.237707361289061;-0.48311696822786593,2.030450783026023,5.2370580992620495;-0.4829089744338573,2.028076141482494,5.2364487524293155;-0.48271878541623314,2.0257688633652986,5.235857136992157;-0.48254824340278335,2.0234968169582346,5.235288851816145;-0.48238070295156676,2.021227621610047,5.234723818669553;-0.48220352120738214,2.0187965000340196,5.234118730732652;-0.4820275052388509,2.0163087518827507,5.23350464142346;-0.4818563556566916,2.0138053080240885,5.232896018163754;-0.4816871112760951,2.011304820326508,5.232287723494359;-0.48151703739687396,2.00869154653914,5.231652342509703;-0.4813394936003972,2.0059340595599737,5.230997170787041;-0.4811762391595892,2.0031039227761855,5.230322997827999;-0.481031714142346,2.00032065924139,5.229655939321049;-0.48089052557814965,1.9976029489652707,5.2290204044404565;-0.48077691574305137,1.995031259922382,5.228427086501825;-0.480676601034696,1.9926325414688866,5.227892731734312;-0.48057912884905035,1.99016395589693,5.227335843492726;-0.48047315902918414,1.9876638111885778,5.226777804921886;-0.4803677793096324,1.9851712135356632,5.22621892834752;-0.4802639051239347,1.9826186912828454,5.225656739318307;-0.4801725285118395,1.9799759645305695,5.225083334240107;-0.48011216992237526,1.9772259383071311,5.224502299835123;-0.48006531415220166,1.9745570621594706,5.223947662207599;-0.48000447967404225,1.9716998948894564,5.223349315205558;-0.47997469032787893,1.9687728994817681,5.222762569969469;-0.479956095731975,1.9659109577950233,5.222197787623589;-0.47995995979100636,1.9629140825115265,5.221609019414975;-0.47999297693388054,1.9597671680137758,5.221016264482925;-0.480064684654194,1.9563897036359605,5.220390258564974;-0.48015271949768057,1.9528104402302389,5.219735653668804;-0.4802589077767127,1.9492992212681173,5.219084782975618;-0.48037532107035313,1.945798356311569,5.218452261174312;-0.4805005714541576,1.9423150701470717,5.21784745662981;-0.4806770840003843,1.9386688115271067,5.217225571043504;-0.4808663176031061,1.9350256112937718,5.2166041861726935;-0.4810584111656649,1.931207744202327,5.21596436659495;-0.4812389957136144,1.9274327184541629,5.2153416549911915;-0.48140131599134434,1.9235850370229914,5.2147231867639094;-0.48149743651301485,1.9194515002307995,5.214076284700404;-0.4815301934330842,1.9152290728209451,5.213456624249943;-0.48153411608836694,1.9109514296484775,5.212838771715842;-0.4815248666773728,1.9066256236925803,5.212166180245863;-0.48166795611772384,1.9018393844020824,5.211442971948718;-0.4819767988548905,1.8970344012317764,5.210685675381311;-0.4824202169303685,1.892231570342851,5.209878684705723;-0.48302241159657955,1.8873990818294673,5.2090077421000744;-0.48370460816680405,1.8826787695962879,5.208094014214687;-0.48463952921257636,1.8779132430279848,5.20698922564814;-0.48561612433553397,1.8733239364207115,5.205852163809896;-0.4868925601563167,1.8686917429439354,5.2044834361310865;-0.48831315452283847,1.8639777644006277,5.20298840319524;-0.48997433270522156,1.8590207989385217,5.201327606581598;-0.4918214705003415,1.8538897808887917,5.19948104782834;-0.4938012608283205,1.8487460985027375,5.197434968135395;-0.49587449761687735,1.8435145912378865,5.195306611947023;-0.49800024268145127,1.8383913865636607,5.193124958616789;-0.5001727718707644,1.833176416490899,5.190870497515943;-0.5023966536078948,1.8277364747928142,5.188490835512922;-0.5046898701464544,1.8225062360919888,5.1861133249731015;-0.5070866554760542,1.8170039620738212,5.1835818698106575;-0.5094807872876445,1.811290249016767,5.180987700824529;-0.5118505311976366,1.805694500365544,5.178461979397008;-0.5140120026114209,1.8003733211996777,5.176010583682138;-0.5159664010011433,1.7948468391543533,5.17359594062899;-0.5177008802069992,1.7891704209541366,5.171181251770813;-0.5192305970218012,1.7834560092446587,5.168807609623247;-0.5206372145147272,1.7777521021274925,5.166509896390425;-0.521759006979687,1.7722941462198896,5.164422701059144;-0.5227988746101089,1.766841311095191,5.162400327262984;-0.5234767569349112,1.7613209792590534,5.160620052874415;-0.5239826297551556,1.7557054828998173,5.158966100098658;-0.5241749018788989,1.7500542346558288,5.15747032317959;-0.5240980913443642,1.744348102298591,5.156125636697468;-0.5237924873789802,1.7386944101469115,5.154986145530242;-0.5233391580112644,1.7328690549089611,5.153857464772105;-0.5227665334816186,1.7268827236154696,5.152764096734303;-0.5220713543084149,1.7207352548818122,5.1516596638387675;-0.5213110211169133,1.7147692621783484,5.150619598307896;-0.5205087046492947,1.708697861301443,5.149540041837535;-0.5195881266567877,1.7026128655939154,5.1483799844648015;-0.5186701252421395,1.6967438112686242,5.147238304268466;-0.5177318058118143,1.6907343043759873,5.145976491899438;-0.5168283433653619,1.6848562680854173,5.144624384791473;-0.5159692249819229,1.6793381832935772,5.143270094673491;-0.5152405800428547,1.6735960859288284,5.141701003632258;-0.5145099244352246,1.6679152884978414,5.140117502415766;-0.5136328376603257,1.6617564250341528,5.138394995942143;-0.5126592322802935,1.6552975965406074,5.136546781542523;-0.5116697833368687,1.6488285552061317,5.134658675253717;-0.510638095094858,1.6423444010833574,5.132696260293325;-0.5095536401363019,1.6354401098365987,5.13054855498069;-0.5083927918001603,1.6286075511577998,5.128273802811981;-0.5071641382623893,1.621521814773643,5.125883596613107;-0.505863592502198,1.614440204015846,5.123412492512354;-0.5044251869389269,1.60726437273703,5.1208712932372995;-0.5029892455033267,1.6001995945497938,5.118351390981934;-0.5015409109292785,1.593301071083611,5.11589315334174;-0.4999936929087821,1.5863180804643477,5.113462547974508;-0.49846683436534434,1.5794981258788394,5.1110993296461675;-0.4967789657050794,1.5727919325281363,5.108925241720481;-0.4949828761991906,1.5660171080625775,5.106819155549743;-0.49313881316471625,1.5594283178777644,5.104839671312134;-0.4912567773725165,1.5528969060345428,5.102939349812887;-0.48937183289449715,1.5464723300204253,5.101101318911776;-0.48729390626917757,1.540317722591546,5.099558470809394;-0.48513897365299075,1.5340748431930125,5.098131241032334;-0.4829097872770549,1.527974590322359,5.096904889424642;-0.48057808922939615,1.5218371444868912,5.0958540688368785;-0.4780107084388942,1.5153975553252008,5.094877865429133;-0.4753871462983512,1.5092097278865961,5.094043982594391;-0.4726525451889455,1.503483731295893,5.093434517792664;-0.4700167218505359,1.4980578929713515,5.092982587754401;-0.46747673025287567,1.493171507038054,5.092680244182629;-0.465012706339685,1.4884687360753128,5.092479540650311;-0.4625068566786136,1.4837609511828815,5.092483691754888;-0.45983978866618846,1.47884888399885,5.092592958202779;-0.4568269847181977,1.4731384336544517,5.092919159719853;-0.4538736252393879,1.467540293375651,5.093350315534351;-0.45080590961018563,1.461748431429837,5.093847366682166;-0.44797397140336176,1.456350927717699,5.094388131144268;-0.4452512378379948,1.4511577448193496,5.094927445917181;-0.44241033097564203,1.4457541389256883,5.095536037585774;-0.439429751036597,1.4401256360747126,5.096226526718973;-0.4363816780965837,1.4343766433632443,5.096936909688625;-0.4334080329749102,1.4288807327604034,5.0976756269189165;-0.43030532830660456,1.4230113314435784,5.098443276301107;-0.427339060423804,1.417380751104303,5.099179857256634;-0.4245759532907621,1.4121462656656902,5.099872123356074;-0.4218369020555839,1.406796794370224,5.100651726446516;-0.41914970488626446,1.4015055650804864,5.101417256157256;-0.41652833739525635,1.3962655453708002,5.102174422144238;-0.41372510994457806,1.3904598156037877,5.1030351521095945;-0.41069316133384487,1.3839990155162707,5.104063556843117;-0.4075636110253673,1.3773374751356782,5.105166982470966;-0.4042158876012584,1.370297358320059,5.106311549572345;-0.40101549987584517,1.363499857918161,5.107379584989912;-0.3982152049684785,1.3576094524612843,5.108273101366282;-0.39515218415807507,1.3513771265165402,5.109108711604864;-0.39204372921928027,1.3450725408251818,5.1099178209148475;-0.3886456327177787,1.3381984831387876,5.110773700953833;-0.3851813773275073,1.3312172522206123,5.111649968590242;-0.3815804041356988,1.324016544529649,5.1125685036872905;-0.3780374755546695,1.3169247434855809,5.1134595389183755;-0.37442781675578474,1.3097714277382102,5.114395056966875;-0.3705415181957307,1.3023381461888714,5.115415945709728;-0.3666295569789866,1.2951984964172696,5.11648760386764;-0.3625026151834291,1.2878995573325238,5.11770721461864;-0.35820341278555623,1.280379670586091,5.119025381137765;-0.3538399780930066,1.2729044506927658,5.1204308519128885;-0.3492485365320425,1.2650469431642628,5.122073603979225;-0.3445473296368709,1.256959437781996,5.123863233983191;-0.33962982267369346,1.2486207272680732,5.125856476624806;-0.3347822564964087,1.2406059096914823,5.127810411117116;-0.32983213009860346,1.232413967716238,5.129777902582303;-0.3248732072017232,1.2242508548674036,5.131917955474123;-0.31995474859664996,1.2161741067438179,5.1340621675324565;-0.31475600698606565,1.2074858433457671,5.1363000249471815;-0.30972122128804525,1.198964572406206,5.138576845765764;-0.3044426460266113,1.1899418798352852,5.140966517226943;-0.29908362791447035,1.1807920263947034,5.143413322787468;-0.29363338432416236,1.1714408829902692,5.145865524854816;-0.28821502470318733,1.1620121652780335,5.148377146238838;-0.2825462252507444,1.152059359795409,5.150876729850561;-0.27679781486427846,1.1418651273967138,5.1533481391922376;-0.2712695777351088,1.1318066920713,5.1557168895247205;-0.2657097533439678,1.1215614415570037,5.157958407099782;-0.26023570407804897,1.1113033276542288,5.160032267148377;-0.2547478295675393,1.1009696543542413,5.162046291085541;-0.24929287121986426,1.0906875638075864,5.163917318443131;-0.24402551519154195,1.0807491579316353,5.165553433472993;-0.2387139650928518,1.0707617846004296,5.167058362702855;-0.23368079798338845,1.0613990535006494,5.168309988827002;-0.22874970939511163,1.052274819212533,5.169456555233627;-0.22387003404064912,1.0433207182128572,5.170555443737676;-0.21919331318693733,1.0348677751092963,5.171471151221645;-0.2144713297150825,1.0263895949483568,5.1724100906966175;-0.20988617742257037,1.0183977429749536,5.173330840647546;-0.20545779270422257,1.0107550641878054,5.174230427924402;-0.20113645404023547,1.0035528250105394,5.175077031224153;-0.19692198042009695,0.9967351898235048,5.175945652826237;-0.19267097502849134,0.9900135214341794,5.1768902640473;-0.18854567031912461,0.9837183542095247,5.177755944288494;-0.18446960190736525,0.9777914213587027,5.178737460303176;-0.18033794190453703,0.9719469959279878,5.179796428617883;-0.17582511179043298,0.9657330637864078,5.181116731820863;-0.17128316464189625,0.9596136983652587,5.1825912202824655;-0.16672900578754196,0.9535807334816523,5.184183121535296;-0.1622778314788485,0.9477108829060541,5.18578135043806;-0.15801875848978597,0.9421498158981242,5.187357313468808;-0.15360586992378447,0.9363643562025059,5.189071338028205;-0.14927590845712552,0.9308173850429512,5.190873844829414;-0.1449112651986503,0.9252300833821947,5.192695307856701;-0.1405570380440176,0.9196766225053963,5.194532888839806;-0.13637629552747385,0.9143696797480347,5.196346204231347;-0.13237704604310419,0.9092721943881342,5.1981147442489375;-0.1282445443705783,0.903890397222967,5.199939610846055;-0.12420521719208182,0.8985705815091158,5.20172893243279;-0.12002173153298798,0.892979288486835,5.2035921456905;-0.11599585686876476,0.8875707987384065,5.20543238235953;-0.11208819122001774,0.8822778907525735,5.207197599906086;-0.10820243475736817,0.8768699816927885,5.208896329744265;-0.10437636477829981,0.8714336585998534,5.210546331129438;-0.1008122721187404,0.8662378898787371,5.212065734738209;-0.09742724622663904,0.8611634617372939,5.213501825650534;-0.0944249260138944,0.8564342426029059,5.214703771148224;-0.09170104003734275,0.8519878421429077,5.215783151699545;-0.08911791594562633,0.8475657233358082,5.21676247417992;-0.08633479889364189,0.8424813636613022,5.217737622599786;-0.0834227483728544,0.8368297943156925,5.218672945892877;-0.08070168161652777,0.8310599940982673,5.219490670318812;-0.07814346368195581,0.8253339898990152,5.220216242607825;-0.07576749065925514,0.8196391922372287,5.220870209224889;-0.07347429385602147,0.8138532475122338,5.221501598874076;-0.07122633076886661,0.8074430344586816,5.222196774102299;-0.06904672019859479,0.8008260461150624,5.222900674095571;-0.06707628645141266,0.7940828081558312,5.223548737739604;-0.06521073954222631,0.7868770731524692,5.224176836592251;-0.06349995290907354,0.779789083449567,5.224732154418862;-0.061883198444960555,0.7725614699275115,5.225241833665984;-0.060330344111541576,0.7649781031165619,5.225671273090801;-0.058907286904548675,0.7574064517828936,5.226030002646108;-0.057519705533981315,0.7495648050360342,5.226369461205488;-0.056169179206337426,0.741610619779493,5.226668200763848;-0.05487093397437548,0.7335364163508182,5.226876398988109;-0.05362112646676152,0.7252202892824602,5.227005397186906;-0.05238118372849428,0.7166359445853313,5.227097756536932;-0.051176924153103855,0.7075760698787503,5.22716714371749;-0.050238268716739184,0.6991386609520418,5.227195089319366;-0.049399920893497165,0.6907958045188197,5.2272348866905665;-0.04857330071144418,0.6825082684188595,5.227231970344086;-0.04772551530762449,0.6741814995437373,5.22721639102665;-0.04682405691459531,0.665668025345099,5.227207114970097;-0.04592445426755916,0.6572296243365346,5.227183834148887;-0.04491320223430468,0.6486275169289178,5.226991171560653;-0.04387884698930335,0.6399742222666089,5.2267206334494505;-0.042815205454826366,0.6313530411642106,5.226371686435137;-0.041728087051318655,0.6229742395786639,5.225965631042021;-0.04061468148492074,0.6141858300276792,5.2254966384908546;-0.03955624255782269,0.6053857953014269,5.225002045475068;-0.03855372360299846,0.5967508303324381,5.224536327507978;-0.03760911222559508,0.5882637068430582,5.224110690632804;-0.036766725480882195,0.5794222014588737,5.223730266320901;-0.03594877545690276,0.5700974802527922,5.223430625034811;-0.03519552046744549,0.5610528150464666,5.22320425469758;-0.03449686505038881,0.5518432362561668,5.223010894374117;-0.033837908656219315,0.5427376943181772,5.22282763542634;-0.03323211653636453,0.5338127203456692,5.2226342804444945;-0.03259603918054716,0.5245713293044292,5.222444986546626;-0.032051839473469,0.5156631907478706,5.222266100101784;-0.03154592652073322,0.506204470629249,5.222155413622413;-0.031084658783641667,0.49660475477625116,5.222042021511682;-0.030681277792961863,0.48699782110954254,5.221960708206469;-0.030269596601444515,0.47721964444228215,5.22189087509197;-0.0299191762261052,0.4679770900330257,5.2219111743416295;-0.029560494070496064,0.45871663013312325,5.221943733001668;-0.029218104032219434,0.4498156822809104,5.222023471227762;-0.028842961377133436,0.44067410384631545,5.222128677404644;-0.028441139081136775,0.43151718698303554,5.222277922786651;-0.027994768998661972,0.422218723839098,5.222425914232849;-0.02758172736467559,0.413208074194486,5.2225761087657325;-0.02717209746603106,0.4041432722748303,5.222718310898119;-0.026723969968290275,0.39520840019997366,5.222809235583237;-0.026301699622081277,0.3867821863883181,5.22285459715421;-0.025883038963776465,0.3781932744458726,5.222901501030218;-0.025509077758736953,0.36982653724170134,5.222984884642512;-0.025198048622881785,0.3614237678819668,5.2230859822862135;-0.024898170961056905,0.3531811762377214,5.223229552800538;-0.02465324921946708,0.3452569696968371,5.223377880982364;-0.024449554285065074,0.33727739576954663,5.223514114723832;-0.024328844856043332,0.32989289619883555,5.223608168826077;-0.024189291752101293,0.32217767015050675,5.22372886845323;-0.024116103989830436,0.3143478605343345,5.223761680332038;-0.024121288319103058,0.3060938833320076,5.223785838971373;-0.024192364493354428,0.2977472540485403,5.223827312808219;-0.024317806407402127,0.28937670650899083,5.223902108468645;-0.02451676297122664,0.2806004330942539,5.223972308575782;-0.024782668095468828,0.27228124705559564,5.224055356114288;-0.025153568917284902,0.26412440890432054,5.224113800726302;-0.02558162176543898,0.25640323724903047,5.22417802182703;-0.026001795327077155,0.24857200027945262,5.2242424437361334;-0.026435086534322937,0.24066276391868385,5.224306433437952;-0.026924452668982128,0.23281594991423388,5.2243328611968;-0.027409536467223872,0.22495111584272537,5.224342343987011;-0.027883156820724574,0.2170787172838638,5.224369995065073;-0.02835776338420931,0.20937811665196232,5.224385393632565;-0.02878678860039007,0.20128904813234919,5.224412295675017;-0.02926119265269712,0.19276638408306515,5.2244239667673575;-0.029805715749172575,0.18376774047632682,5.22440842577929;-0.03037180284984777,0.17432281236179537,5.224384331088249;-0.030930316364178888,0.16509785807197863,5.22433745663544;-0.03156139263364135,0.1557304183629041,5.2243360414661355;-0.03213210623772418,0.146757300087663,5.224387645460869;-0.03268552394707997,0.13753475002512905,5.224469714993337;-0.0331850032324348,0.12846440270363962,5.224564277497796;-0.033688179989981526,0.11882725138807562,5.2248161651840626;-0.03414766587194849,0.10939139044887385,5.225077445587826;-0.03464823638155161,0.09934818267121999,5.2254116745985275;-0.03507981437672683,0.0890071372453307,5.225793535592127;-0.035512781250020845,0.07836469602470846,5.226208424912125;-0.03596036971657653,0.06703850853264012,5.226568720854046;-0.03641862879359657,0.055566923380060994,5.226903135122498;-0.03683976658315606,0.04444912008004771,5.227214368340748;-0.03728043873974534,0.03260454966478018,5.227480547805954;-0.03776184821584837,0.020430685943756043,5.22764769245106;-0.03820814551551486,0.007635407709847486,5.227794207374908;-0.038661446687953724,-0.004923384248070281,5.227906008934063;-0.039090039653856254,-0.017221944885664222,5.228015359492901;-0.03945189396149475,-0.029601356379809853,5.228140484997483;-0.03975701916608655,-0.041336109350124925,5.228266419650426;-0.040029944934480186,-0.05303927499072144,5.228408670222173;-0.040257004426476735,-0.06406298517773708,5.228484661414975;-0.04049318503747221,-0.07519507319923954,5.228564854246669;-0.04068254663840018,-0.08554629246116983,5.228612813261687;-0.04089034219843442,-0.09581633228079865,5.228632567311896;-0.04107364565036335,-0.10528062035786648,5.228487556228219;-0.041241375542729275,-0.11461859281336675,5.2283466855033485;-0.04135049254516435,-0.12343495252158472,5.228133457579898;-0.041495196317063,-0.1317926918509228,5.227884080959798;-0.04162482060239614,-0.14007757941751534,5.227595911052057;-0.04173843349263967,-0.1483238065529391,5.227363488259863;-0.04184633389717894,-0.15696532831556811,5.227178267765566;-0.041957636932206284,-0.16549527311846207,5.227053372476921;-0.042040667985957826,-0.17311452163894317,5.226978341081754;-0.04208193352313641,-0.18017894467108886,5.226971876467512;-0.042117604323423624,-0.18637194361973333,5.22696967613762;-0.04214291140160274,-0.19210324396070888,5.226972568892391;-0.04215973502951242,-0.19734384944530134,5.226970088807611;-0.0421720804516735,-0.20187968122763716,5.226971855856681;-0.042184767393466556,-0.20631319559337014,5.226977270439022;-0.042201682072519606,-0.21086000660859824,5.226979783772119;-0.042214731983799755,-0.2154916019439697,5.2269779952679825;-0.04221578744851827,-0.2209550795841738,5.2269663912194675;-0.042212203468781365,-0.22624277561479578,5.22695851951349;-0.04220714089127839,-0.23139636593698798,5.226952646724513;-0.04219924411226493,-0.23642215490601748,5.226944506369001;-0.04219533186010977,-0.24143663709150634,5.226935629865511;-0.04219474641872886,-0.2463573351062712,5.226928595172902;-0.042191437385121336,-0.2510926891180986,5.226942029457926;-0.04219947650098651,-0.25393112301106485,5.226966408446222;-0.0422162726639109,-0.2561234018711444,5.226987576881322;-0.04221321933946209,-0.257549449107686,5.226981568620045;-0.04221012268887192,-0.2589021390187935,5.2269752091267065;-0.04220783382165627,-0.26034788600734016,5.226969974038379;-0.04220654967052689,-0.26193013561972406,5.226965377421978;-0.0422076739258704,-0.26368753498168784,5.226960730085657;-0.042210619082650634,-0.26565537783617527,5.2269571452410055;-0.04220957946493089,-0.26778961662030965,5.226954602460865
