# Supplementary material for: AI co-pilot bronchoscope robot
Source: Nat Commun. 2024 Jan 4;15:241. doi: 10.1038/s41467-023-44385-7 (PMC10764930; doi:10.1038/s41467-023-44385-7)
Supplement: Supplementary file 9 — Source Data [file 41467_2023_44385_MOESM9_ESM.zip › Supplementary Fig. 6/Real/1-siliconmodel3 Centerline model_29.txt]

Path length,0.4096161486209353,1.5102327341953194,2.3030405656706057,3.3284964828653116,3.8451127177991187,4.918296904361631,5.958913073162194,6.868905004596495,7.987221080569467,8.626939141912562,10.133807194206861,11.001312143329432,11.8833490801617,12.751320556450354,13.628511809747469,14.50923830679357,15.440662651858043,16.392344122386287,17.402323304880614,18.4481206913146,19.541459157977574,20.669753231893136,21.82080291029584,22.99796341651259,24.226451780659513,24.226451780659513,25.515911161159377,26.805664076879825,28.129095787938603,28.129095787938603,29.421093336510058,30.657207366254813,31.840940917535466,33.00957138649938,34.187884696222426,34.187884696222426,35.31024511605686,36.383561388878185,37.43719115127027,38.41300976380987,39.40230303103669,40.36977685465354,41.317333260275,42.29944090936555,43.26429052489084,44.25710435360212,45.230234906577,47.04480203040693,47.8949652726704,48.69204664875555,49.50065454430648,50.31312316220389,51.95589010828171,52.74855834709372,53.55447695407099,54.42647947152558,55.3099735322497,56.19569237259113,57.90874376217198,58.748417981427814,59.53438006986461,60.33355948615905,61.96556305919484,62.82252101033402,63.684776081907934,64.55639569638709,65.44870205422203,66.3033705175395,67.24357564837499,69.11068551065723,70.06555306262327,71.02614195254858,71.95158211105552,72.89356566190489,73.83577210571282,74.83580090516163,75.82469524641125,76.81961550205206,77.80271607406236,78.7770541017849,79.7163897955819,80.65443280454286,81.60608567075823,82.56213192251965,83.51645272582267,84.46592655528681,85.43471473588737,86.33100089448475,88.14847379451912,89.05349929862466,89.94537314448932,90.8660181495735,91.74933174297047,92.65561142343934,93.52378367962368,94.39014637450741,96.11629424118058,97.0000572535609,97.91607463066644,98.86001999883621,99.74253664272027,100.59804779793413,101.44056531571128,103.06050367811619,103.86611255224241,104.6526373969322,105.40704889843798,106.92112253289446,107.64798269780201,109.02220367999624,110.31086425465682,110.96727501830128,112.26134274643074,113.38921470267607,114.6561347788475,115.31547852751649,116.73224379977276,117.4453765640358,118.19355266338923,119.63585724654013,120.34818244631924,121.05138268102652,122.52224040266711,123.27823229780009,124.0450613689597,125.57636057910895,126.36030168735637,127.18160537849452,127.98419333182495,129.53861615239651,130.3552510064527,131.19236866201558,132.04148351191384,133.8414702912399,134.82250628692282,135.80846639320538,136.8354251329721,137.90214512486344,137.90214512486344,138.9670115499976,140.11695933393773,141.29277753704605,142.46429101021957,143.69386784450825,144.8831571039908,144.8831571039908,146.11479912095282,147.32541113016816,148.53992620620974,149.75688035077422,150.93726925324523,150.93726925324523,152.103426700782,153.2014860999489,154.3385564989294,155.42978277945554,156.4886051997978,157.48242577661858,158.47943180058667,159.52003672435754,160.51209008008829,161.56398825542482,162.54371262690074,163.50001556683236,164.43494350312588,165.3184496572806,166.19791190201465,167.06784678878287,168.75313255937422,169.5778715503742,170.42032410493067,171.2075762727276,172.70650930780207,173.4141359469573,174.1799099872665,175.7985397719081,176.52826132813254,177.23926862997155,178.48101492029508,179.09776259913727,180.3851410455702,181.73880534996883,182.39508639434476,183.68526014893314,184.2863227636252,185.58746569076698,186.23802243190843,187.47727234056214,188.60997319455126,189.8441131013754,190.53057641439716,191.95157440657476,192.64497074312658,193.3561698527839,194.76486298503542,195.4759484327551,196.94189798448102,197.69699497191635,198.4699187158987,200.0140260400037,200.78846296031122,201.59173675626946,203.15435270422256,203.9212150834945,204.66119833487096,206.09674056098552,206.782787914349,208.04532907706238,208.6836343026726,209.93313031758453,210.56295164120132,211.86586636955886,213.1352937917535,213.76534751537326,214.98585498487714,216.20237676662293,216.81631687474763,218.02379093541555,219.27032614412084,219.91433519811343,221.17575971828697,222.38418260044725,222.99298927889515,224.17632779104704,225.32068022450594,226.4744200182415,227.03340801023572,228.54179873411465,229.40833130088936,230.58234673836088,231.35222274937325,232.4661068206669,233.4855685547317,234.44094378039813,235.68231087120975,236.6429051214777,237.6375884058995,238.5774607373457,239.84952252739507,240.79175097342622,241.7424944730228,242.7248982450267,243.66969262281776,244.58668737639374,245.83890239715575,246.76505480573164,247.7554412027608,248.77124153819054
Error,6.608483436543068,6.317876034789026,5.903953761421416,5.4697061456490355,5.063802519828955,4.6942129353530895,4.341149366370936,3.9871936879911827,3.673041373133424,3.3717468403336537,3.0883593482613505,2.806281319918523,2.556944560227184,2.343785441732552,2.147478634023388,1.9735032031548476,1.8310957024848529,1.6930709163867093,1.5786209121680859,1.4813370437111855,1.3887904232274044,1.30910681301621,1.2535279769574021,1.237076703352407,1.2784274759408414,1.1556599047813592,1.0514284827496339,1.0276264506478752,1.0998202212076347,1.0802573611549304,0.9428393506243786,0.8749134858256026,0.8538965264965044,0.8639453096667897,0.9211157177860814,0.824837095141988,0.7400941961871967,0.6924859937520438,0.6499412524449957,0.6414491133359953,0.6264220325409545,0.6155442586577236,0.6032673696964803,0.5645127132117801,0.5376392316691139,0.49038342153065495,0.4656746080210208,0.44503120032244553,0.2845859151102024,0.08672316344631581,0.1506589397641896,0.3434427060483483,0.4014485393613024,0.3132554393309545,0.3569247649812041,0.4451962987841147,0.5356227860893983,0.6299900725820994,0.5507509633489784,0.5044642363765635,0.5084181509941073,0.5904927650227196,0.5948541694004861,0.5222113559751168,0.4933872710616947,0.4822598098984443,0.49043833717335666,0.5496688424915379,0.587873063276936,0.6200798721173468,0.591051229690236,0.5641989660489284,0.5244057203032875,0.5133837718531452,0.5105034234960065,0.5279115410240371,0.55096187532597,0.5710758170955771,0.5838665009511399,0.5910718798159463,0.5913597658270088,0.5981358905981458,0.6116122833489396,0.6340044981569883,0.65917889539322,0.6857145861796309,0.7038656563969871,0.7226348571076698,0.7357221915750669,0.6600225543794629,0.5913952445602056,0.5524921520956398,0.506532147926381,0.47484024729395224,0.4771084828886195,0.5254978855312135,0.5934295479734888,0.5368585156647226,0.5219206980737917,0.5526924804453694,0.5773275161610106,0.6940841832386605,0.8369025668763685,1.0243130470129873,1.1322786598148389,1.2685309204385145,1.441247399178303,1.5412435303097416,1.6669054965705576,1.7896925338342078,1.8821909827978354,1.8974027794085584,1.8835916118788456,1.8192097276855164,1.7456038888296805,1.6063487819578053,1.5054248855816788,1.333824479172204,1.2210150048729305,1.0976771467697006,0.9542698324399961,0.9061463319141175,0.757958456302085,0.6871586393867573,0.7149865630468624,0.6573609866448022,0.6226772504361686,0.6553580240381467,0.7399780915330408,0.6413804718199992,0.5993152892255663,0.5944051478653317,0.62540556520397,0.6337698380861259,0.5847969738092146,0.5337871217818355,0.5283626352836972,0.5668903958145415,0.5466448772955256,0.4755354415088703,0.3396439861151814,0.2144951311281323,0.19523265472457316,0.34169219023379016,0.5093727327698276,0.5321936870428302,0.31885428780322744,0.1624531339204266,0.20239643864528165,0.387648266786521,0.5604215224745803,0.476885485154607,0.31834077792858523,0.209150007214634,0.09121262826193714,0.07870238423240634,0.1470583737999657,0.1860498540732621,0.23200128853534302,0.28772125939127596,0.32218238033570884,0.37651601899809367,0.3853136926128581,0.391427944167487,0.40793418680851196,0.44196901419947227,0.5065353825536334,0.5728475802611996,0.5512552873567409,0.43899733079897113,0.3796840306466259,0.40444931072311213,0.42341581662278927,0.2664709576893884,0.3279479586007618,0.44376724598689365,0.2587781370284461,0.31026297977219414,0.2898568543451355,0.4430995713062892,0.3417481019616179,0.5044077452353476,0.4351696071757286,0.5630366017403232,0.5772498973738363,0.6440740938752003,0.7142988770762132,0.7407989122198857,0.7680061365196561,0.8186170376853467,0.7775943850642987,0.9209659105753191,0.9471473335876892,1.0509635107413544,1.0080016043942692,1.0278482179850768,0.9669232047416914,0.9359444894588178,0.9600344826090192,0.8712259794292518,0.8030325323204339,0.7914722898604543,0.7684521808472089,0.6460771005088772,0.5971169661446407,0.5798642663204393,0.4802228228358953,0.5003203694794824,0.46148265749449413,0.4704401059726523,0.523913261376076,0.46380913185134764,0.5593617495031716,0.47411119980162825,0.4576423711627654,0.5208927973140164,0.4292051728807782,0.4030614163517875,0.525470091325742,0.5092906318228321,0.5842834784538511,0.7021510316446986,0.7547401674419508,0.7956623229610518,0.8154627446025569,0.8277176750740924,0.8448064498425769,0.8140939973352282,0.7844834318959221,0.8123864828472345,0.8487795522126899,0.8757618400974505,0.9195855392491353,0.9643840364378703,0.9816091499309876,0.9895479771741187,0.964112181402262,0.9163652448369742,0.8523953740693846,0.7737449426490933,0.7005547535022714,0.6276249849685366,0.5565202366672406,0.49873130081439637,0.41480044603980315,0.3315959812286093,0.2587611867182025,0.1883344066108083
3D pred;0.02055220768845751,-0.26304666966030377,5.206264528621191;0.01787396524041698,-0.2534788344869706,5.207397466168209;0.013939213800169496,-0.2443684016406342,5.208629433885264;0.009828089202453231,-0.23537920095292317,5.21014367479678;0.0060018821194706955,-0.22626559468822743,5.21166101464343;0.00257606020229826,-0.21696032758469738,5.212955521624401;-0.0006451878246882575,-0.2075981191902379,5.2143600198007425;-0.0038598331273829996,-0.19825190041516907,5.215881285782224;-0.006706601698899297,-0.1887720829589231,5.217305704855559;-0.009448328958018119,-0.1792469773038815,5.218630579905102;-0.012143224052775778,-0.16970096715118602,5.21989992248805;-0.014575520803339858,-0.1600853161174776,5.221173966331541;-0.016732804949052552,-0.15039264741467206,5.222356463068243;-0.0185746839589194,-0.14061088874067243,5.223318065354349;-0.020339004439548985,-0.13079689982051473,5.224074897381058;-0.021948998149929375,-0.1209427784832695,5.224626452385916;-0.023267358502637968,-0.111037486975282,5.22501002261703;-0.024508472267448202,-0.10112120959467545,5.2253665047816185;-0.025426762519188694,-0.09116592385319824,5.225587929303971;-0.026110328465124222,-0.08119382689209655,5.2258879622953955;-0.026708323208420447,-0.07121465314574027,5.226129816852979;-0.027232603100368312,-0.061231002956624224,5.226357543654789;-0.027676673416158634,-0.05124301831868923,5.226564822276476;-0.027992383342172734,-0.04124989492815323,5.226759275726274;-0.02818077915404422,-0.031253519003172456,5.2269515655713885;-0.028356243471767253,-0.021256151100893832,5.227099373892179;-0.028376229358869267,-0.0112570528223098,5.22723216764028;-0.028333637133054892,-0.0012571487223730863,5.227242360499011;-0.028295050516756338,0.008742761846299914,5.227225048896407;-0.028214756819470846,0.018742418956061546,5.227204785397944;-0.028195140800640017,0.02874237869741123,5.227184282149645;-0.02823924777595647,0.03874224017296758,5.227155558563303;-0.02833905529365501,0.04874167536118665,5.22711902945139;-0.028462686684640897,0.05874084221637467,5.227081915016567;-0.028508403727972025,0.06874056360336497,5.227022905402793;-0.028529877728474335,0.07874044540883128,5.226979284948803;-0.028471799846652934,0.08874023923660523,5.226951892218798;-0.028343714990502297,0.09873941214142648,5.2269402522397;-0.028237872760717854,0.10873885144341638,5.226936925347162;-0.02802082084618424,0.11873649115499908,5.226946341491915;-0.027825145038243876,0.12873457651834402,5.226946554692398;-0.027621790903125387,0.13873229602836445,5.226881349671986;-0.02745609316461103,0.14872912788148643,5.22669188421377;-0.027348501717784947,0.1587250260447479,5.226426471346192;-0.02726459429806366,0.16871928385028567,5.226098187229362;-0.027342518396695367,0.17871466597526633,5.225804479874212;-0.02744064368595042,0.18871012221393335,5.225519478104917;-0.027494966407640535,0.1987064456512945,5.22525383402429;-0.02764243698920518,0.20870387275297592,5.2250814861953545;-0.027717506015095778,0.2187021852083104,5.224913817811766;-0.027865871731331336,0.2287006059638782,5.224815991389585;-0.02799852893592016,0.23869954204217897,5.224755333594325;-0.028142313466653333,0.24869849344673822,5.224738105188006;-0.02826785170810011,0.2586976210947453,5.224697039036557;-0.028451756923279052,0.2686958088872712,5.224647848212038;-0.028619577035441896,0.2786941074063905,5.224571277117423;-0.02874181136563644,0.28869256580339253,5.224445227714643;-0.02883482167786216,0.2986908117413536,5.224282663124817;-0.02897158602259969,0.30868859803305004,5.224122773226529;-0.02913577954510278,0.3186864468697028,5.223996048617206;-0.029329307016074214,0.32868429264328064,5.223921035246857;-0.029560353261073036,0.33868145790246784,5.22386355122149;-0.029808435603652858,0.3486783648008288,5.223846012213439;-0.030041406510432973,0.35867559401966004,5.223812359535376;-0.030374834862240664,0.3686700323607284,5.223817630284252;-0.030587754629033778,0.3786673534983582,5.22372688203904;-0.030750800910977105,0.388665898254034,5.223676695599719;-0.030987633974615007,0.3986630388891397,5.22370969896148;-0.03136415357658691,0.4086549880636288,5.2238482077473245;-0.03169826343098153,0.4186489431068719,5.223944297282825;-0.032104078714872565,0.428639960269146,5.224066321946332;-0.0324648679765862,0.43863330227168545,5.224120605727645;-0.032848027239395006,0.44862545011856,5.224221454056955;-0.0334161264407695,0.45860838334940485,5.224356758919729;-0.03399015097616835,0.46859131416330246,5.224464407411099;-0.03456745377229109,0.4785726910186963,5.224661479865278;-0.03522564646044445,0.48854862792592174,5.224879344980246;-0.03587413260673146,0.4985259303904584,5.225060731995284;-0.036544542501499855,0.508501417336081,5.225261258229752;-0.037214402300674555,0.5184758892841279,5.225508638922358;-0.03800817445267185,0.5284432128278065,5.2256582622706205;-0.03886879663731271,0.5384057622858359,5.225741555437332;-0.0397170436714955,0.5483686105597829,5.225890321156876;-0.04058984047750026,0.5583256146059894,5.226200637381485;-0.04149227404807085,0.5682782547833829,5.226561978148685;-0.04242801226510312,0.5782241643040769,5.227012841537479;-0.04345710696026209,0.5881672230485608,5.227289512663792;-0.044294482793108554,0.5981301202632474,5.227488210434678;-0.04525679327772858,0.6080787583180755,5.227802152125472;-0.046265791091709786,0.6180206895902985,5.22817621895075;-0.047360173256181554,0.6279552965120218,5.228501661709058;-0.04850461800137765,0.6378878440612787,5.228688062907932;-0.04950794005399453,0.6478369456162787,5.228781460483011;-0.05042029383912473,0.6577950273156162,5.2287165032657255;-0.051233796918115755,0.6677610902632393,5.228590797003006;-0.052206165866432425,0.677710160921055,5.228325294321025;-0.053069094066863005,0.6876651292949507,5.22793291746692;-0.05445454598086772,0.697541814202747,5.227203795922807;-0.05598156516951633,0.707401485376321,5.226529187335186;-0.057759875843952126,0.7172098415161087,5.225733096272381;-0.0595676640526757,0.7270262007192199,5.2251240036785225;-0.062077284832431266,0.7366831371386005,5.224456633815658;-0.06479559421072549,0.7462944107020296,5.223972676572912;-0.06822324948578247,0.7556764141073475,5.223493937167832;-0.07161770728680605,0.7650332287271255,5.22253077757141;-0.07508265400405192,0.7743637632805548,5.22156368440428;-0.07865919377817346,0.7836339571047424,5.220435912394465;-0.08241923104016934,0.7928005126386539,5.219080781614017;-0.08642031030751723,0.8018396507656053,5.217569045321441;-0.09080858006089741,0.8106763503539172,5.215939373895203;-0.09514120903845602,0.8195363947562988,5.214287726435652;-0.09948246813347209,0.8283865912211238,5.212606211641206;-0.10390267815836411,0.8372007571849103,5.210941212632596;-0.10843111226090478,0.8459624633615753,5.209290216129651;-0.11305477385221044,0.8546778177490776,5.207657932027747;-0.11774226550962875,0.8633624795233572,5.2060442183517806;-0.12249077204622555,0.8720186140761457,5.204455816552512;-0.12732092908306855,0.880634258401627,5.202893684721891;-0.13222792794612911,0.8892121143595946,5.201363407190761;-0.1371744588417964,0.8977699694028606,5.199848498230904;-0.14212867869204718,0.906325788900914,5.198347279262162;-0.14709411532375855,0.9148740643894749,5.196840154440481;-0.15206992710355866,0.9234111227549215,5.195303947554361;-0.15706316023372383,0.9319330145514262,5.1937403033760114;-0.16203753599196494,0.9404658014456942,5.192175971687132;-0.1670281440829835,0.9489907806575684,5.190620799568371;-0.17203897340719235,0.9575043107734621,5.189067933041775;-0.1770714058955074,0.9660040691296383,5.187509494356051;-0.1821048357065425,0.9745027632820189,5.185948474804067;-0.18715521371209407,0.9829903130994088,5.184381573371824;-0.19223890576074384,0.9914542969159682,5.1827950510405865;-0.19727368324136862,0.9999383870833403,5.1811606613219165;-0.20216073378954616,1.0085026228618723,5.179496148639697;-0.20704515467235662,1.0170761366469327,5.177872173880982;-0.21182658208357755,1.0257078488676887,5.1762499852207835;-0.21666015148955198,1.0343040985134087,5.174594358805771;-0.22144625814100233,1.0429373766271055,5.172994455017255;-0.2261764040985575,1.0516026679516008,5.171401205042565;-0.23095439034699175,1.0602372052819278,5.169783919507798;-0.23565005043363244,1.068917947299562,5.168172865699258;-0.24027618692802258,1.0776337589266811,5.166550062933718;-0.2448706857994321,1.0863615733577134,5.1649020837536055;-0.24949306538972046,1.0950553858771486,5.163155306492419;-0.25426966398006823,1.1036442129461534,5.161307022021505;-0.2590727601882061,1.1122027322268788,5.159388164409065;-0.26375178128452137,1.1208136130970454,5.157398317123458;-0.26846309754729414,1.129403405927751,5.155393583176597;-0.2732731082685739,1.1379383950217692,5.153389148586454;-0.2781177705823044,1.1464541858845043,5.15138651206225;-0.28301717226268397,1.1549068267418572,5.149253737880368;-0.28794926661716963,1.1633017687712628,5.146973519995742;-0.2929567975038876,1.1716254344268153,5.144598393794222;-0.2981358143342228,1.1798677126562207,5.142308713847117;-0.30346081801634484,1.1881240006777993,5.140443762402676;-0.30883896739955297,1.1963494687693883,5.138595199748572;-0.31395155347764103,1.204811501614756,5.137093379613517;-0.3190580862136004,1.213280673356462,5.135611335948147;-0.32409193766274896,1.2217891778898415,5.134106114969897;-0.32905551464658567,1.230331598246057,5.1325601660757725;-0.3339491028404274,1.2389100152170398,5.130990593885318;-0.33874448809289803,1.2475294475001713,5.129344487146101;-0.34345189083467587,1.2561864246259393,5.127642398291008;-0.3480656101611426,1.2648874807337254,5.125908842238915;-0.3525748529662891,1.27365037218179,5.124212238928276;-0.35701241324879524,1.2824674061441608,5.122609749974952;-0.36139987006427554,1.2913217118773275,5.121076292223363;-0.36579987254599694,1.3001734183638938,5.119563919770386;-0.37021815048655626,1.3090105053652528,5.118019668051793;-0.37466682102664545,1.3178265854320905,5.116442942748879;-0.37903451035839264,1.326659390237625,5.1147385809420225;-0.38346562078415236,1.3354594041935663,5.113028313486342;-0.3880083221320629,1.3442281268639993,5.111455619239921;-0.39264877289462025,1.3529731667755318,5.110044770677536;-0.3974210332909383,1.3616790803051448,5.108847857846695;-0.40219297468029325,1.3703985831701326,5.107752939966655;-0.40688644174775956,1.3791646351654718,5.106691008094256;-0.4114684561557143,1.3879887787324265,5.105623471549183;-0.41599534969586827,1.3968526833030621,5.104654745252038;-0.42048399570191164,1.4057294152825972,5.103627279244848;-0.4250057075489789,1.4145973758050339,5.102671560591374;-0.42953794965245673,1.423466645438847,5.101780023896568;-0.43410476663550307,1.4323323362442297,5.101042657510901;-0.4387346096442916,1.4411753577273154,5.100438071070714;-0.4433247488525863,1.4500484685298123,5.099992507680064;-0.44784698565515796,1.4589631121094315,5.09971232175997;-0.45230605709523347,1.4679119279673545,5.099524234989332;-0.4567028247497989,1.4768932771377108,5.09946258053363;-0.46095529454677314,1.485943110655271,5.099593017990931;-0.46508507569741686,1.495044719827565,5.099918007410148;-0.4692035456527095,1.504135945993242,5.100540752969636;-0.47303299795563225,1.5133129096312898,5.1015984076607275;-0.47608154562387445,1.5226466811155415,5.103492363044106;-0.4788393404431595,1.5319950564973073,5.105728977775418;-0.48153439897898515,1.5413524350687255,5.108004087829818;-0.48415977010194783,1.5507152351443134,5.110337626175611;-0.48670224327085754,1.56009485749534,5.112695276433283;-0.4892496432481478,1.5694750399231285,5.115045368128751;-0.49150776336049995,1.578896200494575,5.117523800505317;-0.4935650199240879,1.5883337628818692,5.120112257887139;-0.49557833218288494,1.597795915444189,5.122644893399005;-0.4976083430018228,1.6072392315243653,5.125233877270117;-0.4996092144238592,1.6166998759409665,5.127781959053559;-0.501571402707134,1.626192240582315,5.130240582785783;-0.5035445979901129,1.6356966066172303,5.132643399185256;-0.5055567301733288,1.645214865356211,5.134957286532359;-0.5074684214061983,1.6547807856597077,5.137156969549823;-0.5092037835187008,1.6644041740270652,5.139249555191917;-0.5107748303521714,1.6740687746141447,5.141281132741327;-0.5123215083781957,1.6837800057094603,5.143097661765919;-0.5137220364856393,1.6935115607213862,5.144923958037098;-0.5153405712841694,1.7032035199376903,5.146780371691284;-0.5165093935680315,1.7129078390446408,5.148892253586472;-0.5174508093704576,1.7226142194708196,5.151105828818814;-0.5185496875713181,1.732321282454559,5.153242507299398;-0.5193939446244952,1.741982451124357,5.155681574736325;-0.5195903378479533,1.75161849481626,5.158347675197581;-0.5191159247269951,1.761152440034542,5.161327410213563;-0.5177608958365576,1.7704567003677592,5.164732499985918;-0.5153150492278371,1.7793279820866148,5.168646346563303;-0.512528739348736,1.7880459000743745,5.172675537948224;-0.5092079278866043,1.796544600098404,5.1767675190252245;-0.5048513407219121,1.8046971993063567,5.180582656562841;-0.49973907819218893,1.8123985923261212,5.18439753760716;-0.49438120275615915,1.819947508249142,5.188180002306156;-0.4888440065815451,1.82739875803953,5.191897304430693;-0.48299702525654986,1.8347153179644584,5.1954016959970115;-0.47690575751052944,1.8419382663500659,5.198676672922906;-0.47071421138159897,1.8491273336287506,5.201836114043717;-0.464102609430363,1.856068430306375,5.2046835508823985;-0.45712613959251325,1.8628459510628734,5.207006066974228;-0.44970744026884774,1.869323206231501,5.208740444622127;-0.44209630691332685,1.875626254839721,5.210270878314548;-0.4342198526403914,1.8817012789759244,5.2112982778623875;-0.42615054287660076,1.8875535393127079,5.212096581618175;-0.4179682422714017,1.8932690984783072,5.212714918282697;-0.4096874380601533,1.8988612237102265,5.2131104141809095;-0.40140209421100376,1.9044518225618805,5.213423913433293;-0.3930573543964874,1.9099564370589202,5.213677954113119;-0.3846427314785156,1.9153561238265717,5.213871613503778;-0.37616153944460085,1.9206528693346898,5.213989378974493;-0.36763939639827514,1.925884401004666,5.214053832709829;-0.35909691624144024,1.9310829904132611,5.214080307809932;-0.3505376327748818,1.9362539081152252,5.214096940867799;-0.3419671418380513,1.9414062374123378,5.2141106491070035;-0.33339681368186563,1.9465588412327628,5.21412286242073;-0.3248263485062013,1.9517112266315748,5.214130030044645;-0.31625615881505265,1.956864075110863,5.214131128783225;-0.30768642209987757,1.9620176768958497,5.214129999907188
3D gt;-0.2656767161410788,1.9857441935331923,5.213071325571641;-0.2667222397694946,1.9851936926860583,5.213132497218286;-0.2678046738583109,1.9846270299994426,5.2131927631039545;-0.2690471200719725,1.9839646489325173,5.213243336486178;-0.2704217717218103,1.9832345595270948,5.213319992204631;-0.27192670632790833,1.9824380813819773,5.213404702739439;-0.27346462288628454,1.9816242908394852,5.213498746480631;-0.274984404985862,1.9808182353924604,5.21358506079525;-0.2764880561828613,1.9800195838633365,5.213674297113926;-0.2779908208170526,1.979220531559645,5.2137591455075505;-0.2793988645802373,1.9784705705228056,5.213839940444283;-0.28201103670700733,1.9770663532588788,5.213982627412547;-0.2847224045940068,1.9756159251669174,5.214135088702907;-0.28765363126215726,1.9740720815243926,5.214293087990387;-0.29069108341051186,1.9724837687948475,5.21444167689655;-0.29352947616577146,1.9709679245326828,5.214602227221365;-0.2963217904567718,1.9694765668951948,5.214766429621241;-0.2991137496595797,1.9679895836374033,5.214932991017466;-0.3019723280720089,1.9664664633377735,5.215100233938383;-0.3048601931385372,1.9649289834395698,5.215267588148946;-0.3078023722690085,1.9633671816120977,5.215438578315403;-0.3107329232796378,1.961800695253455,5.215605004289877;-0.31378038553569626,1.9601752031575077,5.215787403324377;-0.3167561423882194,1.9586009190600848,5.215982918376509;-0.3197408702373505,1.957004905534827,5.216165165797525;-0.32266517857883287,1.955444864521856,5.216337728956473;-0.32548000700577445,1.9539407477171529,5.216495945464011;-0.32826213281050964,1.9524497238656753,5.216653090839801;-0.33095108301743215,1.9510110740661624,5.216803312405297;-0.3336364174303801,1.9495777478425402,5.2169574230442874;-0.33641918219690736,1.948092837872713,5.217123067918031;-0.33919972311932106,1.9466178344228993,5.2173001636629515;-0.3419458134174347,1.945163904853489,5.217464795879695;-0.34467158950930055,1.9436965352763298,5.217619750064353;-0.34736454080498735,1.9422512484840724,5.217791028748387;-0.3500523584199989,1.9408238809834355,5.21795952454857;-0.3527536225318909,1.939393567375515,5.218122286381929;-0.3554717225406481,1.9379459244271984,5.21828299261176;-0.3582103445633598,1.9364814390099567,5.218445297303407;-0.3610810789854631,1.9349566544242527,5.218602380068406;-0.3640072479248047,1.933379648457403,5.2187704806431485;-0.36692248431496,1.931810265416684,5.218940449538438;-0.36971075207254167,1.9302877717225446,5.219093426766603;-0.37259262383502467,1.9287144930466362,5.219235890077508;-0.37535944449383285,1.9272078266143802,5.2193742609957;-0.37804403305053713,1.9257304875747017,5.2195158728412965;-0.3807911025752192,1.9241934680109434,5.219658197983452;-0.38351825054832134,1.9226664911353069,5.219798497780509;-0.38625646402524866,1.9211301574707036,5.219930837061094;-0.38910267491962597,1.919506221937097,5.220034219627794;-0.39185252724523134,1.9179307461614201,5.220122658698455;-0.3945503711285799,1.9163557505400284,5.220189977987952;-0.39726203626135126,1.9147599481499715,5.220252104842144;-0.3998643814791804,1.9132193619271984,5.220307786672011;-0.4025841829051142,1.9115816599804423,5.220334977543873;-0.40531069407255754,1.9099082212862761,5.220345025332078;-0.40814010020960934,1.9081053878120755,5.220313507111177;-0.410942710482556,1.9062816344551414,5.220263907463655;-0.41365879029813024,1.90450221824646,5.2202046415494845;-0.4163458802181742,1.9026625867926554,5.220099867986597;-0.4189757857944654,1.9008313353165338,5.219962498581928;-0.4215424684441609,1.899028272214143,5.219815092750219;-0.4240726554497429,1.8972375438524327,5.219649922028832;-0.42659283660805747,1.8953939961972441,5.219435017616853;-0.42904897297983585,1.8935858512546706,5.219202350357305;-0.43154313765401425,1.891732492198115,5.218912733855455;-0.4339759607729704,1.8899187167623772,5.21859005548643;-0.4364226143878439,1.888076522163723,5.218236325367638;-0.43911049110993094,1.8860123879805855,5.217783626805182;-0.44169005765085634,1.8840065768697987,5.217312477692313;-0.4442619678870491,1.88199526886318,5.216831853016563;-0.4470144434597182,1.879769481576007,5.216215748807659;-0.44981036988548617,1.8774861774444578,5.215575061507847;-0.45262181172163596,1.8751314243648363,5.2148503591910655;-0.45537554680782816,1.8727371680218237,5.214056468134342;-0.4581942245441934,1.8702493455306342,5.213161206991776;-0.46095892226177704,1.8677696763743523,5.212208363180576;-0.46367838021983265,1.865315636842147,5.211220338157986;-0.46644337061177127,1.8627785812875501,5.210174783789594;-0.4692594595784726,1.8601191295955495,5.208989379177924;-0.47209262943267827,1.8574234362892483,5.207678728912188;-0.475144759344018,1.854440848060276,5.206127001223357;-0.4782978351427161,1.8512843199190887,5.204397828153943;-0.48149290209231166,1.8479066257476806,5.202523193742918;-0.48480454737207157,1.8443224002174705,5.2004918363301655;-0.4881995582787887,1.8404872697747272,5.198252989986669;-0.49163173281628153,1.8365057345680569,5.195941314811293;-0.4950230683451114,1.8324521652719248,5.1935647035578025;-0.4981491221552311,1.8284302505824876,5.191187771589861;-0.5011470573259438,1.8241017834207285,5.188702556568643;-0.5041042266928631,1.8196220974300217,5.186167672742968;-0.5067779856557431,1.815014185283495,5.183638770689135;-0.509299597221872,1.8101088084345278,5.181061308710471;-0.5116781157410663,1.805184418885604,5.1785536120922675;-0.5138328896190809,1.8000571750972578,5.1761270003526105;-0.515725079142529,1.7946804538395091,5.173750206822934;-0.5173604201441225,1.7889398533365,5.171336357966713;-0.5188983479790066,1.783159405749777,5.168949734864027;-0.5203496416133382,1.777397534577743,5.166615740480629;-0.5215374520965244,1.7718377247685972,5.164456375096155;-0.5225875653805939,1.7663529349617337,5.162422266384829;-0.5232969169202057,1.760552857606307,5.160564840062806;-0.5237797307346178,1.7546660768260125,5.158890042014745;-0.5239500720604606,1.7487964684859567,5.157349137161089;-0.5238762521536453,1.7428636419047483,5.155957393537397;-0.5235627014947974,1.7369917061017908,5.15475594357304;-0.5230672125609025,1.7309217784715738,5.153576422779457;-0.5224431275906769,1.7247563032067337,5.152438792710719;-0.5217024856028349,1.7184067914382268,5.151262858079828;-0.5209260794805444,1.7123545710522194,5.150195584380109;-0.5200473980281664,1.7059128471042797,5.1489453761940425;-0.5191076310199241,1.6996899560016128,5.147735693605051;-0.5181614735437476,1.6935914659914757,5.1464784364337515;-0.5172122315738512,1.6874518366274625,5.14513260786948;-0.5163106198310853,1.6815458301875903,5.14372381978968;-0.5155243084741676,1.675432308445806,5.142065530771795;-0.5147671885075776,1.6696664939548662,5.140463422298432;-0.513863809855088,1.6633723220825196,5.138719619284506;-0.512879555868066,1.6568432928997539,5.136857062137645;-0.5118879912417869,1.6503242316867996,5.1349588556134185;-0.5107864768608757,1.6432063931174903,5.132890729981921;-0.5096951388690784,1.6362125026039458,5.13073388086713;-0.5084679237448652,1.629020530783612,5.128372255314952;-0.5072010499290799,1.621795533968055,5.125970610857011;-0.5058107174583104,1.614443243275518,5.123412541736728;-0.504309867941815,1.6069912416209344,5.120816390509191;-0.5028382429454638,1.599824689367543,5.118276685206787;-0.5012633172325467,1.592552991369496,5.115721490331318;-0.49971346838577946,1.585551006482995,5.113284412757211;-0.49805102327595596,1.5784061390420665,5.110849611551865;-0.49623528826755037,1.571415300535119,5.108647696614266;-0.49439802930666066,1.564561301936274,5.106527667475784;-0.49251039061339014,1.557852450163468,5.104516998513885;-0.4906094837603362,1.5512707834658417,5.102611095050107;-0.48863080126306285,1.5445677573162577,5.100768268315688;-0.486460583831953,1.5382386939007304,5.099258246027905;-0.48412709333585663,1.5316637406556506,5.097877945594165;-0.4817307788807413,1.525263447056646,5.096705867596294;-0.47918943531616875,1.5188127675263778,5.095684098269628;-0.4765000486995864,1.5122007215748663,5.094727607151737;-0.4737192129674167,1.5059711944745935,5.093963975859724;-0.47095344582847937,1.5002079030741817,5.093358429758445;-0.4683278568516608,1.4949169432598608,5.092957304420678;-0.46573420238494867,1.489949133665665,5.092650818394577;-0.4630893664567366,1.484884029554284,5.092578576663266;-0.4603832008113031,1.4798794915572455,5.092675029355546;-0.4572632818222046,1.4739552402496332,5.092975970040197;-0.4542431925483372,1.4682079798656957,5.093388845568119;-0.4511571641175644,1.4623528802291204,5.093873680819636;-0.448191221403039,1.4567342026751973,5.094398640466773;-0.44540690119370163,1.4514358332260797,5.0949486121302066;-0.44245305413785185,1.4458498137930165,5.095577391292737;-0.43940588913793155,1.440092321727587,5.096277100563049;-0.4363506927490235,1.434328075160151,5.096991045557934;-0.4332608015640922,1.428553482802018,5.097761584857237;-0.4300473347539488,1.4224514373281731,5.098556818065437;-0.4270220188057941,1.4167084210437282,5.09930131806498;-0.424097243723662,1.4111346995312237,5.1000603751306945;-0.4213016952846361,1.4056937051026719,5.100846669280012;-0.41850505173724634,1.400223424911499,5.10161281683134;-0.41575765837793766,1.3946971604720406,5.102435841057613;-0.4127539664558742,1.3883256922182832,5.103402983991996;-0.40968445541547693,1.3817907457766327,5.104462196878766;-0.4061899897119273,1.3744412727355957,5.105658525269964;-0.40280484997707866,1.3673248767023503,5.106787060302237;-0.39957227485076247,1.3604645692576534,5.1078489585544755;-0.39649462971480004,1.3541529339500096,5.1087235477177995;-0.3933020224985869,1.3476851966692056,5.109574473681656;-0.3898984752323317,1.3408019769502724,5.110432514885198;-0.3864178023545639,1.333796119150908,5.111315391084422;-0.3826540472818458,1.32632077125881,5.112277655243874;-0.37897781407314807,1.3189975300664485,5.1132130098083755;-0.37529698879822443,1.3117188882827757,5.114163838526478;-0.37130870406523997,1.3041275923770406,5.115229813456535;-0.36721939271429316,1.2965304788506549,5.116343397518863;-0.3629042488388393,1.2889784599801768,5.117644138963326;-0.35857267645130986,1.2813976047350013,5.118995592568232;-0.3539282083718673,1.2734330084427543,5.120545801188635;-0.34918410038948056,1.2653055009427279,5.122245387191358;-0.34435272634547687,1.2569808279120405,5.124073946237564;-0.33920731582848923,1.2480559027713278,5.126199843453325;-0.3342113040944804,1.2397330638636714,5.1282461096463;-0.328955181038898,1.2309996949900752,5.130340697739435;-0.32391146129110593,1.2226690174600352,5.132476769877515;-0.3188862063677415,1.2143727222110914,5.134641540532526;-0.3135934384283812,1.2054822997217594,5.136890426319577;-0.3082067956302477,1.1962902518977292,5.13925004825903;-0.30262732205183607,1.1866967715802403,5.141725430898044;-0.29722209225530205,1.1774588857319042,5.144178673713103;-0.29152659154974897,1.16760910411503,5.146735115196393;-0.28581092322391005,1.1575942149369611,5.14925799578169;-0.27993966867612746,1.1472391714427783,5.151787656483443;-0.2741277491320734,1.1368652957004046,5.154259291628132;-0.26841334888209467,1.126452871115311,5.15660133939204;-0.2626199159518532,1.115816795349121,5.158838353690895;-0.25712727748829384,1.1054652248880135,5.160867345058399;-0.2514083131603572,1.0947725437827729,5.162903502453927;-0.24598488043702166,1.084541909673939,5.164682514823001;-0.24051540148776507,1.0742565551426098,5.166279739561287;-0.2351423338392506,1.0642042760434358,5.167802834940993;-0.23010358359502706,1.0548974286784296,5.168980815602385;-0.22500691132960116,1.0455983211683189,5.170138263417327;-0.22006809593283613,1.0366606014500495,5.171228994379872;-0.21528227480598114,1.028092987931293,5.172179598321085;-0.21046253480081972,1.0196060868968133,5.173172462660334;-0.20591860053850258,1.0117474561774213,5.1740961471951525;-0.20137453616183737,1.0041826929838762,5.175042688048405;-0.19693126896153323,0.9970103734887166,5.1759991463474595;-0.1924978659930436,0.9899793172504593,5.176992012511128;-0.1880255661477213,0.9832259985467664,5.178031468650569;-0.18377601695060727,0.9770263088475103,5.179064888498059;-0.17922547780949133,0.9706249123034268,5.180342377455339;-0.1745786447939665,0.964226659318675,5.18171498226083;-0.1697728521098261,0.9577513525175009,5.183273421805838;-0.1651603341672731,0.9516232106167335,5.184894199765248;-0.1606599426217701,0.9456729262393452,5.186510988670848;-0.1561272128405778,0.9397151961533916,5.188223092929176;-0.15159964657348132,0.9337894727872763,5.190009046098461;-0.14710815337948174,0.9280019022900128,5.191875296665275;-0.14266523883135424,0.9223174107593041,5.193724864410318;-0.13833002616011575,0.9167921283141428,5.195566620225492;-0.1341362643552863,0.911452063228773,5.197395588190659;-0.12993774310920547,0.9060008752242379,5.199238869967669;-0.12574411054797793,0.9005102255448051,5.20108637669812;-0.12153432862654975,0.8948853389076564,5.2029600352100704;-0.11720365418558536,0.8890954132080078,5.204883253045703;-0.1131037896975227,0.8835639446507327,5.2067406169642565;-0.1091036692754082,0.8780239604867022,5.2084914064821985;-0.10511830575051515,0.8723846179298734,5.210200213960979;-0.10149067368196403,0.8670994270988132,5.211743088338685;-0.09785860115289688,0.8616291151461393,5.21327257206129;-0.09474766387887625,0.8567438061755637,5.214532190074091;-0.09178382851248203,0.8519655039828757,5.215713676691054;-0.08906289889501488,0.8472554524877799,5.216727039264596;-0.08615197520670684,0.8417988445033199,5.217713663826818;-0.08315249120670817,0.8359093372096185,5.218668709236643;-0.08039753357742145,0.8300099576037864,5.219502398501272;-0.07777769833544027,0.8240479323345682,5.220263263132261;-0.07537036753478259,0.8182313215421594,5.220927754485087;-0.07308879753558531,0.811963333254275,5.221618245622385;-0.0708365432438643,0.8053366309041563,5.2223413327673205;-0.06864197027164956,0.7984450712203979,5.22306439882776;-0.06666910059296566,0.791202311474344,5.223727673074473;-0.06479380315023917,0.7838597196496051,5.224362664305644;-0.06304840575612106,0.7765424245336782,5.2249322707342065;-0.06136598050076027,0.7688747494324394,5.225420468371846;-0.059777043739090784,0.7609867341414742,5.225814245649006;-0.05829860249032145,0.7530407454449198,5.2261745477862975;-0.05691172646180444,0.7450576027994571,5.2264936934657715;-0.055518476722033125,0.7367516892889273,5.226726572606874;-0.05421529499344204,0.7282977191261624,5.226875029802322;-0.052921632248422376,0.7195686147109324,5.22698788140131;-0.051621042567750686,0.710219490175662,5.227062866169472;-0.050464552692745045,0.7011328216221022,5.227124260653621;-0.04950548896063929,0.6923474715481635,5.227163338028865;-0.04862346632584282,0.6836783064759296,5.227186988405558;-0.047748683013345894,0.6751756687993589,5.227175512137619;-0.04684176551388658,0.6665596463161967,5.227166071404581;-0.045941709694655046,0.6579247335351032,5.227143993678299;-0.04491326885638029,0.6489226492176885,5.226946323985638;-0.04387791485890098,0.6401540764518406,5.226692426018092;-0.04279700333657472,0.6310189514574798,5.226318468591441;-0.041681522349948465,0.6221807774875476,5.225886868383574;-0.040558682645144666,0.6132128426717677,5.22541517733491;-0.03945996156723602,0.6040851175681405,5.2249199186408;-0.03843314249360043,0.5951885530430339,5.224453085090803;-0.037498061149016666,0.5862836525336557,5.224051516159721;-0.036624101882395524,0.5766408936251763,5.223722199108289;-0.03580116596299669,0.567186711601589,5.223420083201449;-0.0350502507492252,0.5576759689579839,5.223186159558918;-0.03433585527539253,0.5481442093227219,5.22299214689628;-0.03367150002329245,0.5386530220197594,5.222791364783825;-0.03301943039764528,0.5292972426621809,5.222599879845329;-0.032386343493409776,0.5199269128882367,5.22242303114352;-0.03181253884797511,0.5102013081053028,5.222293342818384;-0.03130655234922534,0.5003839844206105,5.222180175677589;-0.030858365811731497,0.4904451512875765,5.222106989000155;-0.030446533652751344,0.4805650764962902,5.22203137017333;-0.030005897919768876,0.4705747296084529,5.221963774432306;-0.02964540076126223,0.4611595862222755,5.221984148232832;-0.029263173635887058,0.45174753769584325,5.222007514186527;-0.028886901981156805,0.44250128634079633,5.222103452806887;-0.028449584043544272,0.4329061696218407,5.222228311590527;-0.0279959509683692,0.42336941741860434,5.22237588742505;-0.027570033519164382,0.41412575823327763,5.222530066189559;-0.027156554092531614,0.4047196602199389,5.2226782610831055;-0.026714320469161734,0.39532875269392254,5.222795964375786;-0.026294294866530787,0.38679256738787104,5.222850159696911;-0.025899571190709646,0.3778784884473551,5.222916894135268;-0.02553407456304716,0.3691704083421956,5.223005371995594;-0.025218717063250747,0.36055436028604915,5.223117828151454;-0.024902513847402902,0.3519918792766073,5.223264891033586;-0.024678295722474226,0.34386356617056807,5.223416171270868;-0.0244842447159083,0.33567991039027334,5.223560227756915;-0.024349573911532113,0.32769001720262614,5.223670882929927;-0.024227850031593574,0.31983204742099935,5.223776403800301;-0.024209052636571554,0.31143535093639213,5.223796756972438;-0.024233763273643412,0.3030047985159833,5.223829099489295;-0.02432962166356004,0.2943056136214216,5.223880221283954;-0.024507931399604548,0.2854504438275877,5.2239431496081155;-0.024720924893151162,0.27661834701247845,5.22401297190915;-0.02502017445149629,0.26790363182192267,5.224067998212316;-0.02541350753929304,0.259854248015777,5.224124474141908;-0.025836624052213587,0.2519391562938691,5.2241922172774435;-0.02626823957847512,0.24383721599371538,5.224258947527927;-0.026744818609693778,0.23553696017679968,5.224284615423368;-0.027241286276475242,0.2274274882078171,5.224307192999384;-0.027724580193343375,0.21935594924118212,5.224344051848287;-0.02821460220736006,0.21140026744033977,5.2243736748073415;-0.02868559407021688,0.20291179484388105,5.224415549547777;-0.029162488145672755,0.19403835913927658,5.224434292482294;-0.02971650029394938,0.18479553821294206,5.224432375140813;-0.030319534971662183,0.17508302066118822,5.224391640663148;-0.03092422430282054,0.1651733173080113,5.224383887415348;-0.03154349477135617,0.1555447159176288,5.224388059927071;-0.0321808629528336,0.1457443955307422,5.2244200842276864;-0.03274990573136704,0.13628638909692353,5.22451292170649;-0.03327207320928574,0.12662722330119303,5.2246814957079675;-0.03377568677715634,0.11675014422736743,5.224926034460897;-0.034260560289673184,0.10700821559033971,5.225212252150412;-0.03474147753093553,0.09648808017275903,5.225542459695236;-0.0351770281843517,0.0857715614726362,5.225951488702194;-0.035612516694742684,0.074562851006894,5.2263315553457845;-0.03608177394063576,0.06279431693741808,5.22668316461729;-0.03653869052036948,0.05112060937188242,5.22697556197125;-0.036970323549664535,0.03929453580826517,5.227258738662886;-0.03744622257999752,0.02694428667328923,5.2274652716387875;-0.03792808191154314,0.014034354350165132,5.22763027330067;-0.03838645313615385,0.0008086803221831751,5.227766624720201;-0.038838226626748636,-0.012080441241355083,5.227879338492518;-0.03926455062757368,-0.024967528166654332,5.227987910229228;-0.03962090666268184,-0.03724676178816871,5.228096529421599;-0.03989746460836867,-0.049014200282809554,5.228243474027385;-0.040150680131238445,-0.06052135663933082,5.228356481552124;-0.04038953852653504,-0.07180143183178232,5.228443671247233;-0.04060905139342599,-0.08273243327730376,5.228506295266359;-0.0407996662894021,-0.0931885689130944,5.22855223952169;-0.04100395235419274,-0.10328619186871728,5.228506711980571;-0.04118085266714511,-0.1128003814732251,5.228370093594426;-0.04132242883288342,-0.12211200654182748,5.228200606636379;-0.04145886753045995,-0.1309149616567985,5.227961270083552;-0.041586295637099646,-0.13968109141225402,5.227669412799504;-0.0417107875191647,-0.14835663990093306,5.2274310673423425;-0.0418212492103162,-0.15717410196169554,5.227233388776364;-0.04193012809753418,-0.16584726970092104,5.22708919990581;-0.042029168636902516,-0.17374799587415604,5.226991139733272;-0.04207511822814526,-0.1809145481845606,5.2269720129241115;-0.04211357335163199,-0.1873116110874258,5.226966795537782;-0.04214042447701745,-0.19311854305992945,5.226969336229821;-0.0421591232004373,-0.19849467581769686,5.2269662661863405;-0.042171557068824764,-0.20304488854822894,5.2269676260222555;-0.042184031699014746,-0.20759455789690423,5.22697279978835;-0.042200478413830636,-0.21229002451896659,5.226974861735883;-0.042212227225303656,-0.21800067794841263,5.2269730281311535;-0.0422131593382877,-0.22346364723081166,5.226961179132046;-0.04220857881981394,-0.22873250000373174,5.22695400094986;-0.04220259380340577,-0.2338986553731172,5.226947976112366;-0.042194753740144815,-0.23905651575586068,5.226938963682755;-0.04219192984311477,-0.24415319227135696,5.226930127859116;-0.04219147269103839,-0.24916404670217754,5.226923729658127;-0.0421880977322908,-0.2520811783967356,5.226946146635496;-0.042202931366105007,-0.25464332694592673,5.226974576245184;-0.04221575190344125,-0.2569021298025575,5.226986243572381;-0.04221181191504002,-0.2583120179046755,5.2269791636518805;-0.04220938271024953,-0.25977271787671075,5.226972896175108;-0.042207376797747165,-0.2613469760314278,5.226967923078478;-0.04220736114875131,-0.26308702312584303,5.226963326269168;-0.04220977002727813,-0.2650457430231398,5.226958872079849;-0.04221021009999302,-0.26718317601049374,5.226955940393591
