# Supplementary material for: AI co-pilot bronchoscope robot
Source: Nat Commun. 2024 Jan 4;15:241. doi: 10.1038/s41467-023-44385-7 (PMC10764930; doi:10.1038/s41467-023-44385-7)
Supplement: Supplementary file 9 — Source Data [file 41467_2023_44385_MOESM9_ESM.zip › Supplementary Fig. 6/Real/1-siliconmodel3 Centerline model_3.txt]

Path length,0.40816411142889875,1.4397472849729425,2.2308997997985203,3.241471700595802,3.753532384958014,4.815653657178694,5.84548533931743,6.746103229489489,7.813876329802135,8.408882835020998,9.841787451790271,10.679176249948261,11.557201354977929,12.409313677471696,13.314110930751582,14.157777901397555,15.036101970736595,15.983780016508378,16.938863750839488,17.97231666404546,19.015826566268696,20.136624747788588,21.25154269348166,22.42872801205166,23.616618120185795,23.616618120185795,24.87102090402372,26.146166736390082,27.425363451485378,28.74094365929696,28.74094365929696,29.978517323520858,31.19287297067203,32.34979512639646,33.50994526776421,34.665282869529996,34.665282869529996,35.733575651059176,36.79282678185305,37.8172321054639,38.77841425993464,40.68709525270718,41.63547011192716,42.58340489061537,43.55395550931151,44.508271724459114,45.46362231972921,46.36031531000755,47.22731651610401,48.04731449690354,48.830468975020466,50.443693364244915,51.24715455598795,52.04984923723909,52.834871307017714,54.498162441932585,55.36796889580765,56.24065105227702,57.10089111789435,57.93652787439445,59.541913874505816,60.314820502503565,61.11772213586198,61.92629634120582,63.625798132302705,64.47826249629702,65.3665079598148,66.2181284757212,67.12812376375031,68.0687323312411,68.98175837394201,69.9222099815612,70.86494426348908,71.78619519234864,73.64922515408331,74.62001997095916,75.61027777997353,76.5913697755663,77.56744459854342,78.53598015059846,79.45878783326344,80.39746149931736,81.32944572381277,82.2700636616598,83.22465008971963,84.13712561499942,85.08658983684424,86.0107965635287,86.88025232860605,88.68943022649736,89.58031094092811,90.45676075721899,91.33825476738687,92.2274887545977,93.1018965297682,93.95814160263697,95.65139929046539,96.51640909422797,97.3867992742896,98.30219352220243,99.20638118732103,100.06268779987191,100.89635405795659,102.54629615789052,103.31978321064379,104.11608503932763,105.62324752298625,106.38188372980979,107.11868562297302,108.52577325269384,109.79973393029631,110.44765964656584,111.75668772802265,112.89642961309706,114.04777855846943,114.70505677481559,116.05722952530178,116.75562498780793,118.1461835735221,118.86869696593996,120.42475658925349,121.25995463963974,123.06255531926094,124.03757584347039,125.00692480318381,126.01924706396979,127.02262198453023,128.0442096904987,129.0730153792847,130.08618822754391,132.06896424493928,133.05765818979924,134.01161424865288,134.97854255326388,136.9096758483444,137.84611147553952,138.7468218034744,139.62576020193757,141.33943703204687,142.12792098859825,143.68310439753387,144.43639880891786,145.89828242423403,146.63999592307016,148.05852465688906,148.77067076102176,150.2064443508556,150.91976346694628,152.32565299780458,153.06389436299867,154.49252492285902,155.2419818242027,156.6199259896098,157.32327812964684,158.71129843898174,159.38498047846002,160.6853712898599,161.32822959687337,162.64515592939327,163.3155721056949,164.66024543933088,165.40189918166953,166.86088675715288,167.58301850741262,168.28610879956528,169.70436942362102,170.36085049196706,171.61162593098805,172.82334616203437,173.4286296106894,174.6277216088797,175.83381105463124,176.39025939287416,177.4707336232099,178.4293460798526,179.4049682241067,180.36653991027566,181.6761785771702,182.5124674186283,183.79146666340577,184.72071781178494,185.65967174150072,186.59098081452652,187.5140957113624,188.82559215017025,189.7192663864038,190.61168086805162,191.91930606028902,192.76033432242966,193.80431789685483,194.76719295450658,195.7550857157759,196.79217711386534,197.84029845442487,198.5533070102578,199.6415311157382,200.72208802327566,201.8131869282111
Error,8.550796446374516,8.28576613257458,7.896486792664207,7.412830632617763,6.894264750982685,6.410168536409937,5.951335704879028,5.5683428595592765,5.1596178818450955,4.821994815289814,4.47950757128047,4.132363100197095,3.818440895033379,3.5461501136116325,3.31947622973333,3.096866529055077,2.8899756431886336,2.693403007406916,2.518209725839379,2.366243115632907,2.238114728881696,2.1299339152131105,2.0538935837993018,2.0075439798940127,1.9897929263784961,2.0066296834309294,1.894972294973027,1.8091872733045102,1.7642173943415995,1.7804825582953476,1.7286708359921144,1.6251405226216227,1.5635143911644445,1.5318587283851606,1.5169840056611852,1.5233447783415746,1.5201807484595435,1.478095869997464,1.445284931714642,1.4174227294015744,1.4059750042307748,1.3777878867408881,1.3107283974848596,1.2274595948516187,1.1521125656630826,1.065273973253309,0.9794851355997978,0.886831754278461,0.8154065828986056,0.7853842168450512,0.8248491956044932,0.7437804042551557,0.698414672822433,0.7141844529137494,0.7945611905654478,0.7641140562581132,0.7255643482073388,0.7034325200416397,0.7036914935374706,0.7411611281385925,0.7408779211882156,0.6665398772097223,0.6619833212494343,0.7075609741652782,0.73690595645238,0.6513800055144195,0.5893226590882306,0.5498905983492339,0.5515582646800319,0.5760726489372632,0.6128775325310439,0.6478125044035198,0.6828678085301205,0.7399963003339042,0.7213018397530171,0.7109742750200976,0.7181389100512695,0.7259244653381706,0.7281831264866331,0.7223886536437436,0.6991459638720695,0.6812533628976501,0.6727563607942584,0.6797027022952256,0.694215003322396,0.7150925633069961,0.7365281999843966,0.7513426168342617,0.7958904452116946,0.7289836674581546,0.6368491486677709,0.564067879948405,0.5161354491094052,0.48489844830035517,0.478343112379334,0.533564309237582,0.5438359378632827,0.46792571770023944,0.42691904582061013,0.4598042958811305,0.4888481455436542,0.6398584415026344,0.7887483267413705,0.8656730754465553,0.9813952387801845,1.1463884339553487,1.3072666976379528,1.4163537463334506,1.5707659531820537,1.6638606502435,1.7961241261456928,1.883329181769322,1.9470941021248158,1.9858571249480939,2.025942125733489,2.1137128474616853,2.2664150656229545,2.3904264514714844,2.531255397843852,2.7028856797096545,2.8359577231876,2.9185563159912973,2.9960239373406505,2.988118212378452,3.0111039376529196,3.048836384306274,3.068692595539538,3.110664607075901,3.1816321159314818,3.230684966874097,3.2090660111841522,3.168351073472073,3.083960095118479,3.0001810883954687,2.9122382206874664,2.758201075028284,2.5733244844467102,2.4251374871426545,2.173508944332857,1.9679295618282762,1.8566682059721518,1.8344539701510387,1.3920743523180115,1.3288102754734366,1.3338899235715245,1.4540360955172205,1.4559453114612366,1.484343835866593,1.4795654324784064,1.4877759148877048,1.4677069708449562,1.4515396297062344,1.437933801598666,1.3979394585606777,1.3875188220295733,1.3428400398390852,1.2823577344530328,1.236170100057074,1.159782272061272,1.1267179938646077,1.0297922283373775,0.9776209159751982,0.9126458123967205,0.7916220383532232,0.76995589774051,0.5947143323540773,0.5342565235791611,0.3863041983306998,0.38656058769922536,0.30091085664082134,0.2501496960959795,0.3520478690315398,0.3006571203795068,0.25047534523397263,0.2571355158863502,0.25994572124714477,0.28106844081332066,0.22100481757354448,0.2956576783574526,0.4305771805883464,0.43309503096481483,0.4558846169516466,0.48289509285412346,0.5076690988882057,0.4462245289259307,0.3721799872116243,0.3199271425587778,0.2684624962634773,0.09910036493591834,0.0906522628341152,0.0528029020687218,0.043238867259684045,0.07457599190797556,0.12030069123978011,0.1684123568577349,0.0839238490424928,0.037481188673988086,0.10470466537165779
3D pred;0.03413947356674709,-0.26335365692831,5.265468466076577;0.03176554267055313,-0.25370921880395453,5.264306887252056;0.02825120879923476,-0.24450106390101684,5.2626159287296765;0.02388739042450087,-0.23575032676129515,5.26052268036796;0.019111062544034024,-0.2272326068653593,5.2583697428972815;0.014655255200371323,-0.21846696262646242,5.256550605191318;0.010359437261231102,-0.20958683396696975,5.2549107078699535;0.006696884141721458,-0.200363394721599,5.25368031235073;0.0027230395176785598,-0.19127547858844637,5.252408172711874;-0.0005911642201879329,-0.18188553743282038,5.251488901980374;-0.004018300976612915,-0.17254066701168316,5.250525506700691;-0.007279631737741877,-0.1631328789839232,5.249599630849807;-0.010254742001299376,-0.15361855276140274,5.248808229907721;-0.012795154015769656,-0.14396974049030972,5.248139852354282;-0.014806644745189692,-0.134193823488357,5.247519085234995;-0.01683878414430992,-0.12442069799940732,5.246922069623988;-0.01878643016228411,-0.11463170248023957,5.246303812626953;-0.02061240099386678,-0.10481769050048903,5.245711360617485;-0.022237689760307523,-0.0949640572174798,5.245197213216778;-0.023599662978771283,-0.08506938472973391,5.244706820198442;-0.02468014657098012,-0.07514095642852778,5.244198030777585;-0.02546124940576,-0.06518308711021702,5.2437177006817715;-0.02600261872652454,-0.05520480560178407,5.243342444240121;-0.02640668442105472,-0.045217473831960425,5.243042552536377;-0.026694096307554666,-0.035224040139544555,5.2428219228856365;-0.026897122624215827,-0.025229837228270033,5.2425486309482965;-0.02707111251902213,-0.015237440281672326,5.242199731567199;-0.027252264397864337,-0.005244189311572455,5.241880170860306;-0.027419085404003472,0.004748985090277918,5.241550570911713;-0.02755939484943993,0.014742870794509571,5.241230318214182;-0.027704972286815763,0.02473463102243853,5.240851458401977;-0.027860283940111148,0.03472659715669406,5.240482011433873;-0.028031328869663374,0.04471884023675345,5.2401272976604165;-0.02814136863855435,0.05471111790124898,5.239750099668791;-0.028306195147344483,0.06470258817967083,5.2393714786215515;-0.028402205421842946,0.07469329697404127,5.238951336010906;-0.028462164773645885,0.08468446260986603,5.238535386358129;-0.02837512847148671,0.09467393602228599,5.238085002494452;-0.028162319041511952,0.10466247740433343,5.237656338050347;-0.028006750988974306,0.11465327213121147,5.237256563981133;-0.027844481361486626,0.12464489585074484,5.236880899216678;-0.027669942963805497,0.1346353348990868,5.236480070114568;-0.027538546588167158,0.14462241465062575,5.235989180077116;-0.027533818001562925,0.15460795180177384,5.235451569210866;-0.02749283870406868,0.16459249481958546,5.234897293627202;-0.02750779943291552,0.17457535508187805,5.234312249047591;-0.02755181277502779,0.18455570228029364,5.233687162953685;-0.027555531323994235,0.19453661477117537,5.233069609699499;-0.027628271555897994,0.20452078735986315,5.232511930062111;-0.02774766921262034,0.21450831443689009,5.232027113514102;-0.027925978443520457,0.22449801632175884,5.231609906048174;-0.028093337603851246,0.2344909121020788,5.231272230412221;-0.02821286958199151,0.24448504601893814,5.230951295281573;-0.028363969898336443,0.254478381933113,5.230619021296941;-0.028519226736128955,0.26447139948359705,5.230279174934541;-0.02870207196333354,0.2744628652255549,5.229908796816706;-0.02885378651869628,0.2844546548786475,5.229533134438975;-0.02897286915898257,0.2944453347864834,5.229118243725717;-0.02910822669184073,0.3044353563390429,5.228692629207996;-0.02926857101042905,0.31442736084621775,5.228326383896635;-0.02941961351663065,0.3244206551977195,5.227992836050648;-0.029592026455277382,0.33441463039507835,5.227691615976344;-0.029791511092759244,0.34440952040371636,5.227441856903162;-0.02994573259286675,0.354405425721937,5.22720083284197;-0.03017539210438215,0.36440132967901145,5.227030068121626;-0.030390916572404947,0.37439711975413376,5.226835826061891;-0.03053095133542279,0.384394316081702,5.226644891902551;-0.03070706047857313,0.3943921417747153,5.226533236263098;-0.03098893208185446,0.404388125068331,5.22650380170823;-0.03135158431332615,0.41438132065734956,5.226571071899462;-0.031702922732289675,0.4243751444714682,5.226577919360005;-0.032104158750529015,0.4343670657603998,5.2266006924463735;-0.032463748793688116,0.4443605978220028,5.226604147091606;-0.03288911217940758,0.45435137661565306,5.226662500210097;-0.033428458084324014,0.4643368024419301,5.2266430821059195;-0.03393344629477578,0.474323936125121,5.226689425405091;-0.0345003062734247,0.48430687885403484,5.226829154556786;-0.03527318124289587,0.49427689687844667,5.226866636211867;-0.035910095782742936,0.5042547106357252,5.227060472467489;-0.036604326998184854,0.5142301076430795,5.227157927919739;-0.037353789223369634,0.5242012556747221,5.227278399095095;-0.0381923027221544,0.5341660355700546,5.22728593235022;-0.03911673429289271,0.5441231888214597,5.227263010765332;-0.040007249371620736,0.5540821415807242,5.227425007164351;-0.04093029462015241,0.5640362082211169,5.227679063826899;-0.04181478717718057,0.5739909076836084,5.228027820945871;-0.04278213364536479,0.583936120645969,5.228424027891526;-0.04379516361679829,0.5938818983307551,5.228659137486795;-0.044845484404525536,0.6038214076315837,5.228980044173562;-0.045670883288184826,0.6137866577656846,5.229091876403505;-0.04656754741996534,0.6237433874867461,5.229335857338234;-0.04765659942304276,0.6336830152306631,5.229469146673703;-0.04867582183675829,0.6436301758888758,5.229592355890416;-0.049691385982072726,0.6535776294387328,5.229462751337295;-0.05043353447444246,0.6635497887012929,5.229390258183064;-0.0514394646755975,0.6734951244596968,5.229110256249116;-0.05224291327209191,0.6834579690207696,5.228800097250061;-0.053549256475649815,0.6933471406769054,5.228094582267938;-0.05483964053174633,0.7032442986338149,5.227477189877512;-0.056574124082523554,0.7130537525510612,5.226601872416527;-0.058112267417105914,0.7229101588477339,5.225905187410811;-0.060628425325654774,0.7325493105436983,5.225035875061058;-0.06300310116526565,0.7422459490606379,5.224456119829454;-0.06611759207754277,0.7517392776095383,5.224035811109611;-0.06945882293415995,0.7611475239875354,5.223469175023844;-0.07290500594300091,0.7705002914423059,5.2226632199341765;-0.07649157983719689,0.7797810321353431,5.221661052338375;-0.08022616823912067,0.7889745980205143,5.220423637378374;-0.0841293889103066,0.7980730178813829,5.219015225355073;-0.0883197001723508,0.8070195071164172,5.217465508640767;-0.09285482452771249,0.8157715219656809,5.215781797513621;-0.09763430214873504,0.8243938005391414,5.214104625527273;-0.10262132217695703,0.8329276823736094,5.212587229048613;-0.10785935711740731,0.8413250297459559,5.211156303798726;-0.1135325873936138,0.8494328271631244,5.20971474933382;-0.11980942308045175,0.8571052370531856,5.208397380653712;-0.12689811737013307,0.8640906081694887,5.207420137779622;-0.13363632114237428,0.8713890293052583,5.206267029437485;-0.1406978911130808,0.8784092660713686,5.205344800996929;-0.1480057579055455,0.8851954067193482,5.204607659185993;-0.15548681681120458,0.8917804015477184,5.203788146672119;-0.16299001928918067,0.8983264911078122,5.20286583216734;-0.1705754029092241,0.9047639661282231,5.2018554507055335;-0.17829533169990783,0.9110385387666339,5.200839361303916;-0.18644269030102667,0.9167479857212211,5.199828043699239;-0.19494307356359744,0.9219213184987438,5.198838037455615;-0.2036618290496948,0.9266876655327085,5.197713209146288;-0.21262352773079327,0.9309730599730859,5.1965628391016585;-0.22182114777240625,0.9347065126490136,5.195352419056085;-0.23112799896379652,0.9380901615789361,5.193961936830253;-0.24053447298472044,0.941188487436343,5.192576793020027;-0.25000263555980096,0.9441595895203425,5.191341297225499;-0.2595184911855784,0.9470506885390557,5.190297248293046;-0.26913575736179546,0.9495564122048445,5.189188401952701;-0.2787790848747814,0.951498806272511,5.187390252970224;-0.28851939780922836,0.9533076354098734,5.186028474320489;-0.2983464991175012,0.9548285761010086,5.184972624288055;-0.3081254483715327,0.9553894998785358,5.182958296607939;-0.31761324765296745,0.9551632694089595,5.179807029470764;-0.3268004055865302,0.9540868598896409,5.176007362162894;-0.3356578266241144,0.9509633859599831,5.172573704758069;-0.34427765582023684,0.9462681843356309,5.170662258620623;-0.3534989856801224,0.9430991009570643,5.172881264288681;-0.36018677907075836,0.9362877210780101,5.175860949457853;-0.36610929375463463,0.9285336793007997,5.1780515329272845;-0.37079930723634785,0.920168222601066,5.180884006712906;-0.37566868809823223,0.9119722656921505,5.183903182158142;-0.3802947989144492,0.9037254236551565,5.187157209683064;-0.3847441614355133,0.8954570609942551,5.190597754997976;-0.3890732299776136,0.8872129538740798,5.19424383005876;-0.3933306522551334,0.8790199280906782,5.198084231608519;-0.39752093126545895,0.8708843595353858,5.202115867268864;-0.4016476306118717,0.8627674429236428,5.206249390853208;-0.4057960894853515,0.8546987359160336,5.2104548939385005;-0.40992738476834734,0.8467074979322359,5.214822102975289;-0.4140175273222275,0.8387255919517911,5.219244761769303;-0.4181428718656983,0.8308103243123145,5.223753649724566;-0.42229363169131423,0.8229810675942129,5.228387647147107;-0.4264513650462347,0.8151986509071357,5.2330937329791;-0.43060625885550197,0.8074581519408461,5.237870921816333;-0.4348136343097346,0.7997701818452164,5.242686844115937;-0.4390748157553731,0.7921482569938837,5.247560097059093;-0.4434135734761021,0.7845578846870318,5.2524141087694405;-0.44786001577045687,0.7770324537651837,5.257271787264716;-0.4523685119014354,0.7695371234356633,5.262118795196247;-0.45690710959390834,0.7620362047904277,5.266928925180294;-0.4614480054667639,0.7545141036459769,5.271703677429839;-0.46608228405510455,0.7470465573726003,5.27647433929384;-0.47078960969052375,0.7396223317356788,5.281241094904756;-0.4755695756136667,0.7322571397948787,5.286027102995928;-0.48041898643316805,0.7249646118506283,5.290854343500194;-0.4853087785058029,0.717737359248605,5.295738681051279;-0.49026297998596446,0.7105580361487764,5.300628794293551;-0.495279058370415,0.7034527624337138,5.305563775861407;-0.5003615598695446,0.6964307032967164,5.310549642284394;-0.5054550832120557,0.6894556321676248,5.315589920322697;-0.5104245977619126,0.682456146265735,5.320719357158063;-0.5152390883288762,0.6754170614471172,5.325941613901744;-0.5198989020003194,0.6683453952228502,5.3312592894616095;-0.5243613350690184,0.6612338285539217,5.336691812873503;-0.5285597270336815,0.6540606200801407,5.342252261156037;-0.5322537910093652,0.6468134235345442,5.348068792216131;-0.5356338537378325,0.639606108138088,5.354121046401774;-0.5388561786801708,0.6323749246706105,5.36023059692744;-0.5419427417536382,0.625121115888325,5.366383270049226;-0.5448958866552145,0.6178351428602834,5.3725633616525075;-0.5477858174712797,0.6105409162541057,5.378763567947146;-0.5505991929207091,0.6032109677448594,5.384956852490291;-0.5533629083994047,0.5958595202994026,5.391147013813674;-0.5561060187848238,0.5885122971652033,5.397351339532855;-0.5588230615018144,0.5811878275743855,5.403593921057131;-0.5615299761902977,0.5738616425894189,5.4098388891463465;-0.5642355769505968,0.5665332878900756,5.416081880570855;-0.5669431623308049,0.5592085085586919,5.422328206623456;-0.5696504055873012,0.5518821195403151,5.428572792910919;-0.572357306404588,0.5445541212370234,5.434815639123371;-0.5750638644672622,0.5372245140510035,5.441056744951028;-0.577770079460015,0.5298932983845503,5.447296110084192
3D gt;-0.5886984548066793,0.4975170214803595,5.475097320456254;-0.5883654807058819,0.49843559785322705,5.474315200604891;-0.5880254809898243,0.49938457555938176,5.473500956401491;-0.5877112604828499,0.5002763539673345,5.47273918221354;-0.5873665588063405,0.5012530044326208,5.471907584326608;-0.5870425679390892,0.5021523963526675,5.471131517443741;-0.5867298914884267,0.5030257557567797,5.470379607928427;-0.5864139813756796,0.5039151573771662,5.469620308890801;-0.58608629672848,0.5048581339183607,5.468808756488109;-0.5857838468472384,0.5057385704590013,5.46805338143642;-0.5854374044819883,0.506755367178666,5.467160662048742;-0.5845943652203208,0.509153735211021,5.465093881657249;-0.5838358178891634,0.5112893844403719,5.463250893442255;-0.5831040837639256,0.5133566958778781,5.461467890890021;-0.582343677520752,0.5154851516924406,5.459634184235021;-0.5816437143024646,0.5174561440317255,5.457943739690279;-0.5809074017876074,0.5195435398001419,5.456164240887291;-0.5800869175258436,0.5218435475700781,5.454183070534154;-0.5792478896693181,0.524233084026136,5.452132588085375;-0.5784070579127262,0.5266113809284413,5.450083872393558;-0.5775377709238153,0.5291010088669627,5.447940017499422;-0.5766201317435817,0.5316994091837031,5.445697690762972;-0.5756713267878483,0.5343859865790919,5.44338866178613;-0.5747148900283011,0.537087916976527,5.441063228055051;-0.5737809454767329,0.5397210858495611,5.438789566140426;-0.5728494009218719,0.5423672943617167,5.436512729544389;-0.5719225126567641,0.5449967978628056,5.434250561212238;-0.5710045673972682,0.5476133211035477,5.431997484257347;-0.5700743111058285,0.5502553233096473,5.429752076901888;-0.5691090738396896,0.5530031522449693,5.427438545227051;-0.5681858743366442,0.5556134175752339,5.425229215872916;-0.5672617601093493,0.5582391226919075,5.422965397433232;-0.5663603811264039,0.560810157524912,5.420746925805745;-0.5654555414601375,0.563344743778831,5.418568744408458;-0.5645272724251997,0.5659081147846423,5.416365129922566;-0.5636030529925697,0.5684604192031057,5.414170485496522;-0.5626436991440622,0.5710410844903243,5.411952722047505;-0.5617482303820157,0.5734887845892656,5.409856266824823;-0.5608660059979088,0.5758935430426347,5.4078110070981475;-0.5599703769181903,0.5783740930055318,5.405720814303348;-0.5591048714487176,0.5807564139617117,5.403709160353007;-0.5582523575832969,0.583121593123988,5.401711162767912;-0.557447021082828,0.585407327451204,5.399755089358279;-0.5566232716409784,0.5878482729259289,5.397687946972093;-0.55582458737022,0.5902859695334183,5.395626798880726;-0.5550443278864811,0.5927707084354601,5.393510416984556;-0.5543173280515169,0.5955990278846338,5.391089437233772;-0.5535587020171315,0.5985354984183059,5.388540542953891;-0.5527846008601942,0.6017988847431383,5.385618082347668;-0.5520486279035868,0.6049560901240298,5.382765656119898;-0.5512510686171682,0.6081729665555452,5.379914146071985;-0.5503703616292853,0.611412416207163,5.37709145641327;-0.5494412278125161,0.6146952146730926,5.374276001277723;-0.5484336314452324,0.6180275889446861,5.371423571937962;-0.5473823934354283,0.6213509078778718,5.368569253218802;-0.5463335619976648,0.6246193328656648,5.3657663872367465;-0.5452291135787964,0.6278432930394222,5.36301904281817;-0.544032498460067,0.6310438800610993,5.360287585158097;-0.5427653713226318,0.6342004028119539,5.357555034587258;-0.5413193870343659,0.6374317944175318,5.354762681910866;-0.5397298213055258,0.6407993091282093,5.351858727204172;-0.5381148953186837,0.6440981018166794,5.349024125751697;-0.536378048043502,0.6474088645734286,5.34621972967449;-0.5344936219265587,0.6507141760775919,5.343418290037858;-0.532588752746582,0.6539635472046703,5.34066649344093;-0.5305777609975715,0.6572314672470093,5.337935017410079;-0.5283682708238301,0.6603395714006928,5.335393952771238;-0.5261392208400526,0.663384898436697,5.332966147573372;-0.5239222653037624,0.6660069353204026,5.330974092182361;-0.5214772618946277,0.6688568496704103,5.328812139962849;-0.5190400131125201,0.6716938682355379,5.326682310003983;-0.516723815165068,0.6743643773731433,5.3246879172074175;-0.5142702276330245,0.6771559954191508,5.322535449253886;-0.5118210514470152,0.6800131374158357,5.320380120252308;-0.5093052806854249,0.6829854831695557,5.31819608971947;-0.5066863731585052,0.6860771121978759,5.315922171918968;-0.5038644175278514,0.6893986323507207,5.313534753297505;-0.5011055091054815,0.6927506873482152,5.3111759263088825;-0.4984348833184494,0.6960426953968248,5.3088915606548905;-0.4958388437973825,0.6993211747219689,5.306614153360066;-0.4932567546744096,0.7026788420426219,5.30430475844835;-0.4905963597046702,0.7063118713780454,5.301744952176747;-0.48778289518858253,0.7103002819262053,5.2989488500795865;-0.4850443484155755,0.7142504519412393,5.296145282042653;-0.482201942243074,0.7184458879169666,5.293203647964879;-0.4792737841355173,0.722898259815417,5.290032036982085;-0.4764545753880551,0.7272215266980624,5.286924501519454;-0.47366583362378567,0.7314903542368036,5.283826525637978;-0.4708594172126369,0.735804303721378,5.280640513696169;-0.4680897847727725,0.7400747665606048,5.277268908425381;-0.46537601295270414,0.7442516942275198,5.2739027610829;-0.46259571361541757,0.7485869246031109,5.270392092428709;-0.45982930078004547,0.7529679383729635,5.266852680482364;-0.4569940346667642,0.7575175483101294,5.263063346134989;-0.4540549224050422,0.7625590103550961,5.258876715936159;-0.45122466448733684,0.7674850712826378,5.254786407897347;-0.44853386703290443,0.7725820624702855,5.250759760931919;-0.44583852823157066,0.7778906612396241,5.246673031882236;-0.44315528929860964,0.7832100755791916,5.242586933888887;-0.44049065870987747,0.7887347749408924,5.2385092520964776;-0.43787278095044596,0.7943745433405827,5.23446638729698;-0.43538130770231553,0.7997144832611085,5.230714806456317;-0.4331391492140922,0.80468473504719,5.22724821176027;-0.4308826979586954,0.809942152224089,5.223753390262003;-0.42865671479074585,0.815227547394602,5.220310528554416;-0.4265662335847554,0.820435714219746,5.217070505242599;-0.42450674152374274,0.8256334677244489,5.213897410342568;-0.4224381960316708,0.830911312404432,5.210745665048298;-0.42037161049089944,0.8362743695911607,5.207671556799035;-0.4183189638539365,0.8420201957100316,5.20481553280981;-0.4162548678046779,0.8478673202113101,5.201991313081038;-0.4141133877101697,0.8540138644168251,5.199239860534667;-0.41207673830735053,0.8602396160928827,5.196678123122767;-0.4100974299280267,0.8667601319363245,5.194378970848886;-0.40830831141220897,0.8728466768766703,5.192603850138814;-0.40602489315836054,0.8797406859146923,5.1907525789110265;-0.4036460193332873,0.886355842188785,5.189057697496915;-0.40112335360677615,0.8927594106573808,5.187507432285107;-0.39824957410912765,0.8993932249169602,5.1860127981838415;-0.3952992260079635,0.9057355769307991,5.1846931477847855;-0.3921926159607737,0.9118367336674741,5.1835549518183655;-0.3888283792294954,0.91802769620795,5.182443056959855;-0.38516968842556604,0.9242674996225457,5.181375108844356;-0.3813735995543631,0.9301419976886949,5.180523106198562;-0.37712721448195613,0.9358239054428902,5.179891168343394;-0.37278889851821095,0.9412395092813591,5.179380439055594;-0.3679759970213238,0.9466112940938849,5.178914733786333;-0.36273213953720895,0.9518437366485596,5.17854406542527;-0.35727503736395577,0.9568779906222694,5.1782187094939385;-0.35164978720012463,0.9613487214540181,5.1780616650832325;-0.3455274565094395,0.9657365418484336,5.177964989737461;-0.33881643629074093,0.969558561927394,5.177934692558489;-0.3317955610877589,0.9730220592900327,5.177951924123262;-0.32439455875597495,0.9757394195355868,5.178060610620599;-0.31590241715782563,0.9779475856580234,5.178148136440075;-0.307634619185799,0.979186861540142,5.178313530972129;-0.2988654596680088,0.9797389165978684,5.178537913222062;-0.28986333056500074,0.9798905590458918,5.178795955206218;-0.2805181865190204,0.9793464457863253,5.179047732704564;-0.2709884605909648,0.978404134248432,5.179366969911676;-0.2613741110500536,0.9769720125700296,5.179794235706329;-0.2518807186076516,0.9752061263636536,5.180296411438992;-0.24258793395443973,0.9731255472082839,5.180860822627419;-0.23310830260577955,0.970419440520437,5.181612585720265;-0.2240544702379327,0.9674463315261038,5.182293176224357;-0.21454849446447272,0.9636716106816342,5.183264178752899;-0.2053388982321087,0.9595802492844433,5.184311089063946;-0.19621724846488553,0.9549712135917263,5.1854927870097915;-0.18727168679237366,0.9502001656984028,5.186749040352671;-0.17861550548202115,0.9452897610915334,5.188027545276442;-0.17018517347386009,0.9398662626366867,5.189439920124255;-0.16238167889494645,0.9343201371243127,5.190959691399023;-0.1547601222615493,0.9284587718562077,5.192579189451118;-0.14753809634007903,0.922530124965467,5.1942466950165604;-0.14146366749311748,0.9167849483489989,5.1959594125747675;-0.1356181852190118,0.9110823218696996,5.197710402739676;-0.13040106586406106,0.9054196778347618,5.199497956476714;-0.12551103043556217,0.8998099801916826,5.20129698281539;-0.12115695192939357,0.8943474776619361,5.203142416828556;-0.11702618842375907,0.8889036022989375,5.204983393142096;-0.11309594966235914,0.8836067764884549,5.2067504083984755;-0.10913344656793693,0.8781242122650147,5.208486980011588;-0.10518894944692911,0.8725534595690275,5.210186498290613;-0.10162117764824315,0.8673528179369475,5.211706914500186;-0.098061145575423,0.8620364470230906,5.21321151986875;-0.0949961501987357,0.8572234549271431,5.2144472099354395;-0.09206519419268558,0.8525062985671195,5.21561573169106;-0.0894087779270975,0.8479634127365916,5.216622010281212;-0.08656405199201482,0.8427282515074079,5.21761022249021;-0.0835956764095708,0.8369601168381541,5.218565172170338;-0.08084665423945378,0.8310919460497403,5.2193963743009055;-0.07821981015958285,0.8252186004237124,5.220160752948962;-0.0758064461821004,0.8194450491855019,5.22082640223754;-0.07351229070989711,0.813456438064575,5.221484186448548;-0.07125814506254699,0.8069368665594803,5.222192839321337;-0.06906005218781926,0.8001856729607834,5.222911678514983;-0.06705758363322209,0.7931264576159025,5.223578987573322;-0.06517464828491212,0.7858051990709807,5.224216653020758;-0.06342829162823527,0.778585661436382,5.224793551670877;-0.06176882675446963,0.7711644341318231,5.2253023621659525;-0.06017016549486863,0.763374816994918,5.225721655946028;-0.058740568091994835,0.755781647029676,5.226079766574658;-0.05733190163185721,0.7478179291173033,5.226418538043372;-0.055932880922367686,0.7395337919937937,5.226662606189125;-0.05462163113292895,0.7313031329104775,5.226854486440357;-0.05334341694179333,0.7228368984021639,5.226977544157129;-0.05207535787632591,0.7138847877100896,5.22706283037286;-0.05088262842830858,0.7048091442710475,5.2271317908136465;-0.049927416726162556,0.6961578552346481,5.227157774799749;-0.04904674009272926,0.687552765143545,5.227189856755107;-0.04821399301290512,0.6792461395263671,5.227182509296819;-0.047324176182872366,0.6707080806932951,5.22716967002969;-0.046424201529276996,0.6621930617784199,5.227161860842454;-0.04547595018148422,0.6535010640495702,5.227067570912211;-0.04444052551294628,0.6446723361768221,5.2268326915690775;-0.04339493077679684,0.6359248118149609,5.22653149697655;-0.04230852021669086,0.6272367338381316,5.226139781249197;-0.04118336029429184,0.6184110643989161,5.225683252133821;-0.04007660329341888,0.6094372300599752,5.225195847260324;-0.039026323061240355,0.6004751270695737,5.224704073203237;-0.03805162597957411,0.5918466126793309,5.224263576030731;-0.03712728457701834,0.582658844947815,5.223881052243082;-0.03628986560984662,0.573206788163436,5.2235561170578;-0.0355276626944542,0.5641169799503527,5.223320337948047;-0.0347898910233849,0.5546022262573241,5.223099702533923;-0.03410549214011745,0.5452228725834897,5.222911199670088;-0.033459749422575305,0.5359275383698313,5.222713114663175;-0.032807660190682666,0.526565430841948,5.222521940908934;-0.03220894314427126,0.5173583314795244,5.222353830387718;-0.03167438681188383,0.5076884790721693,5.222234182960109;-0.03118136492214705,0.4979408571343673,5.222120156739886;-0.030759729608109125,0.48813929357026764,5.222044488103766;-0.030344473274130573,0.47824571800231946,5.221968478303206;-0.029939620946582996,0.46854626264070226,5.221938180973655;-0.02957866408009278,0.45923078828108954,5.221966801869242;-0.02920405492343401,0.44993064378437253,5.222010949210116;-0.02882620000839234,0.44072642622495967,5.222110609506305;-0.02840060338221099,0.431309771035847,5.222252965374997;-0.02795137352378745,0.42191715797625096,5.222401070318724;-0.027536913761967114,0.4127976140975952,5.2225553363749855;-0.027118947603200615,0.4034019261159396,5.2226995562252245;-0.026670265263632732,0.3943135978046216,5.222800130015925;-0.026249976073440755,0.3858079131527951,5.222849484970696;-0.02585133263625597,0.37693464121065645,5.2229137406851125;-0.02549074803528033,0.36841808775851603,5.223002313990343;-0.025175759591554336,0.3598269976565713,5.223113756305294;-0.02487177752821069,0.35143640106602725,5.223263304961355;-0.024645366750265425,0.3433552247097619,5.223413476241262;-0.0244507848557673,0.33532971783688204,5.223549419628946;-0.02432333987951278,0.32760245980714503,5.223657617041939;-0.024192986206004484,0.31982327413558964,5.223769549093747;-0.024167483373692157,0.3115505486287569,5.223783825347297;-0.024191023735623603,0.3031942694563615,5.223814208331861;-0.02429237237415815,0.29459264130341384,5.223869150312323;-0.02445855589916831,0.28586765703402073,5.223935837319022;-0.024672945850773863,0.27717254053918944,5.224008726345865;-0.024964260066810406,0.2685666667034752,5.224072702784286;-0.02536072220614082,0.2605548013887908,5.224129633727826;-0.02578601642658836,0.25271639030858095,5.224195978039189;-0.02621156323583503,0.2447010160747328,5.224263512736872;-0.026678572576296956,0.23668010114368646,5.224306110959303;-0.027174900748227777,0.2286478035073531,5.224320702778665;-0.027658218104588357,0.220577734093917,5.224357505672857;-0.02814182996436169,0.21276116853011282,5.224380221642946;-0.028592110878542847,0.20457363579147742,5.224415201689068;-0.02905955114490108,0.19591626748285793,5.2244393409427845;-0.029606358499903423,0.1869660496586248,5.224418496357768;-0.030180409848690026,0.17742981844199338,5.224403159467799;-0.030763218638144036,0.16790457500909506,5.224358267282186;-0.03137824600307565,0.15821857994481142,5.224367822396128;-0.03200185738739214,0.14875977541271013,5.224380476625343;-0.032575938657710427,0.1392939167148189,5.224477621705909;-0.03309597100082197,0.12996730259531425,5.2245807484074644;-0.0335984231421822,0.12023839446745424,5.224833016797116;-0.03407581304562719,0.11064192101280941,5.225091685546072;-0.03458451935805772,0.10041593521911849,5.2254249409123465;-0.0350275554060936,0.08983944479180012,5.225802915924474;-0.03546204699026911,0.07917341907792971,5.226217716166847;-0.03591322623114837,0.0676344940450631,5.226578470631649;-0.036379094622637095,0.05604693012880655,5.226904299083508;-0.036811967548571134,0.044489405730053055,5.227192636113417;-0.037267687948126536,0.0323570036613628,5.227443838696731;-0.03775073408766797,0.019991772812448082,5.227606902850301;-0.03821233545165313,0.006844888672232674,5.227753497199008;-0.0386780684496227,-0.005938066685670279,5.22786998189123;-0.03911068836011384,-0.018681732230280534,5.227977303279073;-0.039475129557283294,-0.031219797575944314,5.228106664833269;-0.03978641009017041,-0.043094008561027665,5.228227117362774;-0.0400629605839127,-0.054861688955049746,5.228374580558977;-0.040294396648281494,-0.0660081780356796,5.228454712240319;-0.04053135410735482,-0.07721337378887752,5.228534057466607;-0.04072276781734667,-0.08764661504328249,5.228580202052467;-0.04093399699738151,-0.0979789679419053,5.228599128045533;-0.04111549155335677,-0.10752701777768761,5.22845665693283;-0.04127931070327758,-0.1170013007584371,5.228313502713254;-0.04139058236071938,-0.12578114572951668,5.22809611370689;-0.04153147210572895,-0.13421242799884395,5.227829608340013;-0.04164949501815595,-0.1432549317071312,5.227538053487478;-0.041766657703801204,-0.1517725201092268,5.227322410884657;-0.04187367274886683,-0.16055031966535666,5.2271446716408985;-0.04198232259875849,-0.16892265721371297,5.227025679563221;-0.04204987879175889,-0.17634277594716924,5.226970442646428;-0.042088274121284484,-0.18325108303521803,5.226967716141751;-0.04211778897360752,-0.1892010747884449,5.22696878164693;-0.042143872606126884,-0.1949521945024791,5.226969917121686;-0.042158847727273636,-0.19987872353352995,5.226968390339299;-0.042171148256251685,-0.20435296382402118,5.226971991237841;-0.042185813245020416,-0.20888485850785904,5.226976077983254;-0.042202092264827934,-0.21357599095294347,5.226977901659515;-0.042209612137392945,-0.21918313847090065,5.226971896271957;-0.0422099761649182,-0.22458984342374294,5.226960923270175;-0.042204328731486676,-0.2298043334107649,5.226954815538306;-0.04219662281713988,-0.2349249305223163,5.226948468333797;-0.04218996456422304,-0.24002237229598195,5.226938655828176;-0.04218824050928417,-0.24503062870627956,5.226930442759865;-0.042187689235335904,-0.25001236052262155,5.2269262396159935;-0.04218843603398331,-0.2529420636301226,5.226948989197157;-0.0422082181074466,-0.255183157474674,5.226979438519617;-0.04221494630394337,-0.2571201508997395,5.226984303684056;-0.04221128640990509,-0.25848986390389894,5.226977542858374;-0.04220892756445367,-0.25994166856063045,5.226971661484032;-0.04220714941060633,-0.2615158408387263,5.2269668404141765;-0.04220758536566608,-0.2632575335097217,5.22696224139287;-0.04221023519833883,-0.26521524517159717,5.226958117275907;-0.042210026620107415,-0.26733916670511787,5.226955374165585
