# Supplementary material for: AI co-pilot bronchoscope robot
Source: Nat Commun. 2024 Jan 4;15:241. doi: 10.1038/s41467-023-44385-7 (PMC10764930; doi:10.1038/s41467-023-44385-7)
Supplement: Supplementary file 9 — Source Data [file 41467_2023_44385_MOESM9_ESM.zip › Supplementary Fig. 6/Real/1-siliconmodel3 Centerline model_30.txt]

Path length,0.4083206164990836,1.4587902416682088,2.2517758292784658,3.266172705955661,4.301951108305277,5.407618533879507,6.330846939787964,7.28524682550789,8.473872507197026,9.176714489047603,9.931904232285962,11.660905649675922,12.51524110923732,13.412507810924005,14.266179721054877,15.156076094444101,16.104173932329548,17.065390441590097,18.1024819342235,19.147514419181814,20.270445160724687,21.383799031654725,22.560977581779223,23.75748211566645,23.75748211566645,25.022731189363494,26.299960513008287,27.589903220578655,28.901474588070496,28.901474588070496,30.127020018775568,31.32862907555139,32.493477080639416,33.65861316304826,34.810683859957834,34.810683859957834,35.87927497413787,36.93954350723202,37.95390243663272,38.92850983499818,39.90269620829479,40.83754638002444,42.744124916975856,43.73428831141289,44.69303394451286,45.646887431087684,46.537952481931896,47.40263356703213,48.2140052872938,49.00954369400692,50.62733565566695,51.439989503003346,52.24175418119719,53.02058470304423,53.848697933704514,55.57961824939051,56.43869312473959,57.30665886033823,58.14445382079386,58.97008837609761,60.529978657144355,61.34189569981731,62.143793240460475,63.0009582631771,64.71778816325326,65.58896148398942,66.44824005250366,67.39482555404022,68.3097372472277,69.23186752521477,70.1876402175211,71.12551376319487,72.05034723799828,72.98580991877495,73.92614982194966,74.91767132471989,75.90203189094477,76.88918969854107,77.87156669489055,79.75954835990291,80.6956637747949,81.63376269720584,82.58673739963078,83.53401364415934,84.47420449066637,85.4232588894931,86.31194075178031,87.19896145042611,88.10992860445268,89.01124206862765,90.80289690221461,91.6807398439034,92.5766568677473,93.4418231601067,94.304216175754,95.15766274001165,96.01380872475846,97.77296412243173,98.71231693287127,99.59479443362214,100.44063236076497,101.27738434840381,102.09020444068437,103.69544337279947,104.4871717269737,105.23861795770286,106.74711095500864,107.47615859578978,108.85988578699038,109.48651218861735,110.78327617584675,112.08501874617414,112.65276458219245,113.77083742361114,115.07953880515134,115.78007987343804,117.18221916451645,117.89411594786546,119.33287358820857,120.04500867173611,120.72487220163009,122.17622910354513,122.92386429794364,123.65950277898597,125.15915178503096,125.94618039950723,126.7239923434345,128.35093214910282,129.09316850983964,129.86332890245063,130.65001293644045,132.33705391125778,133.22762230126804,134.13981881454185,135.13658121905613,136.11422620386978,137.162283059487,138.22361044346013,139.27440384229422,140.42480434368878,141.60886612401268,141.60886612401268,142.77953317981783,144.01076915989887,145.18993159404067,146.4185831647922,147.59811257353277,147.59811257353277,148.810184757944,150.0187160920543,151.17806752586557,152.33324028993562,153.42499334808713,154.5476418912263,154.5476418912263,155.61799895774234,156.67478626153195,157.64932965442298,158.64792896778343,159.6650168017385,160.6486201788814,161.6885199057669,162.64806956439838,163.6152623595521,165.42922655181547,166.29816498901639,167.1183747162938,167.9409366418791,168.74609124271555,170.50171595399183,171.36011700693473,172.25163391427608,173.08855647524922,174.73008986091799,175.55744395356035,176.36469875374306,177.8054801300033,178.4499243074481,179.65597330805636,180.8740720120162,181.504019751283,182.8106331939342,184.03728006481518,185.08638429030754,186.02083186247756,186.91916716920517,187.84692258732278,188.8293842735113,189.87559503886393,190.98398800145054,192.09510757892753,193.18182217750453,193.70155649522505,194.78648838625622,195.8519381022273,196.94260077632146,197.95595129122302,198.989557676512,199.96100544530094,200.89003465980508,201.74537771664865,202.9059004348095,204.01493180963993,204.99929271437395,206.01017852621246,206.89262257200843,207.97000785837443,208.9343663420558,209.88759824929141,210.9701262929135,212.0854589598047,213.02824731307877
Error,2.616682605326647,2.541245051913647,2.450303947748781,2.333002550946365,2.2055197308026817,2.0783081432479245,1.9557985627901155,1.832158300409491,1.7233160058616137,1.6207827369223275,1.567520022891472,1.453392789638793,1.341636383088987,1.2518163242933915,1.18263892365313,1.1294282799206727,1.0823446599529902,1.0292358692278019,0.9789058667548574,0.9293701597670545,0.8776570676733896,0.8398913838374661,0.8536379675090562,0.9194243106342355,0.9412421735079539,0.8163910295223693,0.7687523549551605,0.8254304232606192,0.9849281732735786,0.8400697141446515,0.7586827592770602,0.7467698269898866,0.776966248116659,0.8430759764917944,0.9287981364828027,0.8800615973750427,0.8566663646286421,0.8332835521701042,0.8312958680516702,0.8352742959551188,0.8444537805777468,0.8600117155311301,0.8509183840179511,0.817658143472468,0.7550143853785038,0.6892442542335444,0.5932119725909017,0.5153993164710362,0.48548066364728515,0.5458318762323756,0.6111775250856941,0.5466717581005464,0.5484722544640047,0.6316870777680654,0.739364906818429,0.6966625872615639,0.6515016432263265,0.6307121380808953,0.6453786697923748,0.7021790809303314,0.6617869180630955,0.610590383875391,0.6139265785293192,0.6554737217221503,0.6984009563822827,0.6021832447224612,0.525209707507413,0.5054325868015145,0.50392645337889,0.5134232833425314,0.5269929561771336,0.5509911059709933,0.5955809266498853,0.6362166345468421,0.6829108037793779,0.7046247402017056,0.7306922382066064,0.7571801018485018,0.7792527913078996,0.7767547511894304,0.7433384523876776,0.7173607548908281,0.7079044834831183,0.7000976173400993,0.6900692858772898,0.6928020912126287,0.6763929552539618,0.6776407918955667,0.6574646408502688,0.6651639816537189,0.6935830391362645,0.6012819589732815,0.5265113945286379,0.4505949514396135,0.4260956812284152,0.4347920141822664,0.5227265633571578,0.6027864372930025,0.6016925608538011,0.5583461267906784,0.6394565247401401,0.7201515268020124,0.8932717712325721,1.0600864647765362,1.1586330322736542,1.3043469037328224,1.4703195135731622,1.5572537993825766,1.707924455457015,1.7639891701492711,1.8053707895135032,1.8344799121952404,1.7917305963917334,1.702375788802193,1.5828189597362048,1.4776126502025388,1.3320501645902212,1.1996992384800915,1.1059730625974824,0.943006268142492,0.8795836687982956,0.7492496076591658,0.6640524178888796,0.706156287046118,0.6398994742511324,0.6267714124001809,0.7014663393537777,0.7542576429300888,0.6715676538827838,0.666378877388162,0.7202089467707882,0.641660241144523,0.5454613653403795,0.4631091552691002,0.4015793104260676,0.3439227116615999,0.32833478347203876,0.3234885741468155,0.33305321935560933,0.44842241992069576,0.6129978437519087,0.4684993791520624,0.31027027770628,0.1643119687216167,0.22407324490791447,0.4194523976608907,0.5867954615289456,0.45052002339004243,0.25141529809665697,0.12545636443589886,0.20552002821364207,0.3472052369901667,0.42930897438983934,0.5437026637359923,0.5036504593703734,0.43266111737792384,0.37293337114373964,0.39137778725256256,0.39369885511642166,0.3918746563423048,0.4404376474966154,0.4727588400716065,0.595021489747684,0.7059285955421452,0.8221397201921469,0.8779942103220606,0.9392180760598736,1.0008647835053435,1.0823061959297962,1.1243601840909923,1.1514122081201332,1.2718521090738601,1.4079966562618782,1.5424670148151638,1.5922798054306728,1.6679784903915478,1.7079115553793611,1.670094617229949,1.5790250878276009,1.4621506906903046,1.3739672504697638,1.2357913022204263,1.1194611157112444,0.9563385066047685,0.8138733567125176,0.7100146675803924,0.6543987705200813,0.6220887916785091,0.6092705133459186,0.6073384799209449,0.5975086503290783,0.5872306001248849,0.5443956927234981,0.4769884961291597,0.4265504268536124,0.38294240548443087,0.33646673376287944,0.2932619246180166,0.24116445729539612,0.19602452345891808,0.2523650463120145,0.18889651899668167,0.2340874368382781,0.26446154497504426,0.296745738580239,0.3224688065489557,0.36076693565391915,0.4014996779710205,0.43973414176326864,0.4585652172789294,0.47737308690718233,0.45993916523593564
3D pred;-0.0574365554107863,-0.26325865979752733,5.248241109830035;-0.0571179265886823,-0.2532909167482015,5.247504513484442;-0.05672413568663176,-0.24333923553324321,5.246605086043617;-0.05624872776570086,-0.2334081631116918,5.2455337374231314;-0.05568092042737118,-0.22348791468905882,5.24440845254374;-0.05514101760847181,-0.21357132898461353,5.243238053931072;-0.05459829552995818,-0.20365455711346464,5.2420705401619525;-0.05398969999159724,-0.19373856660996175,5.240929162132933;-0.0533070127704841,-0.18380644950396963,5.239987361755471;-0.05253928430072183,-0.1738662077228942,5.239211355099263;-0.051798289253986746,-0.1639154157667216,5.238553581744919;-0.051084180627163016,-0.15395640916223285,5.2379983913984205;-0.050386568842092985,-0.14399035297863103,5.237561285069682;-0.04977137136208637,-0.13401501273494126,5.237223469908363;-0.049167260988014286,-0.12403625995095405,5.2369794544744135;-0.048542102427064936,-0.11405782687521912,5.236779329196772;-0.04786570163720563,-0.10408222906954497,5.236606325176857;-0.047099119176730354,-0.09411353356964308,5.236412775799365;-0.046412138763919676,-0.08413895444831733,5.23622348960117;-0.04571755364537898,-0.07416486101329396,5.236036375565017;-0.044964290798982565,-0.06419502403313569,5.235849437946258;-0.04413475896639465,-0.05423119979740372,5.235664820671434;-0.043246167443265954,-0.04427104967331737,5.235588567076853;-0.042228023175320865,-0.03432301936742145,5.235597243633023;-0.041213008479275906,-0.024374692382195175,5.235620381520382;-0.0401868930703584,-0.014427482704025047,5.23561004778434;-0.03931918068443376,-0.004465477760794945,5.235535665485559;-0.038566384031727,0.005505562371644776,5.235427703098821;-0.03796446456511117,0.015486521730760332,5.235293006300817;-0.03739387826331215,0.025467921231454766,5.235078308187793;-0.036963058325468166,0.03545630406652116,5.234862432016558;-0.03663450269253061,0.045448317664853424,5.2346350217115845;-0.036349774777007515,0.055441190443094306,5.234387183756432;-0.036142568602371354,0.0654356255753389,5.234125779876301;-0.03595827748578946,0.07543027499935513,5.233855558346143;-0.035621598035812004,0.08542158245875742,5.233609749071185;-0.03514507223742207,0.09540627110441005,5.233328829486884;-0.03461969999019407,0.10538747718876637,5.233013378851362;-0.03397308336252089,0.11536262864792798,5.232733664168869;-0.03325178248135292,0.12533144346084585,5.232413576267542;-0.0324424928674469,0.13529461554341315,5.232130287767996;-0.03164783197725699,0.1452587082288302,5.231838104561734;-0.030952908416241987,0.15522957535421697,5.231523636737899;-0.030334644913285767,0.16520400551547226,5.2311651772574095;-0.02977454431497115,0.1751786716269233,5.2307266304698965;-0.029333959312453535,0.1851572695266143,5.23024344436513;-0.029092856776991617,0.19514313723798293,5.229769824667019;-0.02907160095262883,0.20513533365551356,5.229375415053269;-0.02915698797590011,0.21512968053627288,5.2290502389727935;-0.029282973568824845,0.22512442035838526,5.228751402029535;-0.02934922421406934,0.23512144317063552,5.228516570721246;-0.029415182549194927,0.24511925848934546,5.228318231741223;-0.029496205629800782,0.2551166768376764,5.228105954495941;-0.029588803406405868,0.2651136284396364,5.227877078285212;-0.029684599526589254,0.275109663487287,5.227612302097653;-0.02975289470398896,0.2851054827708178,5.22733135260088;-0.02978126834462256,0.29510006663815136,5.227003498585572;-0.029824283451278213,0.30509386096212565,5.226653892077196;-0.029934955970384588,0.3150889769245541,5.226361644765623;-0.030048545201149794,0.3250852051830509,5.226111608586872;-0.03017427038122476,0.33508177839296066,5.225882006239304;-0.0303187672799671,0.34507905079800044,5.225698525707136;-0.03044555796043092,0.35507700506941825,5.225540936018433;-0.03066457589333253,0.36507417885091736,5.225448483178703;-0.03088060394864503,0.37507122908487556,5.225337494444886;-0.03101050232863305,0.3850695517547738,5.22520838131823;-0.03119003738270171,0.3950678055052486,5.225156524732558;-0.03147516442714829,0.40506369142626597,5.225187624934048;-0.031818225083535316,0.4150570746981491,5.225308456086012;-0.03216839540891591,0.4250506606595209,5.225383425252308;-0.032537043072966815,0.43504358881770006,5.225457490934375;-0.03289962905710695,0.4450367765628095,5.2255262666212134;-0.03334936573740531,0.4550260410465815,5.225637316122094;-0.033869026465022205,0.4650125137335135,5.225655092548455;-0.03434188523019093,0.4750003225037984,5.225796798428441;-0.0349803242492114,0.48497880135351557,5.225946315868025;-0.03566018041956364,0.4949552332629448,5.22603906253457;-0.036298013659797145,0.5049324443868809,5.226259123767094;-0.0369877689750531,0.5149077199544733,5.226393715578405;-0.037730284402255926,0.5248788932010837,5.226549840292805;-0.03854045425010996,0.5348458513670918,5.226607889708581;-0.039402243827766435,0.5448085852665805,5.226643272922422;-0.040259057816586265,0.5547695871743176,5.2268537741875525;-0.04115600689051462,0.5647258123268902,5.227116572722667;-0.04201781613806807,0.574681258747801,5.227499157852026;-0.042997965821715965,0.5846240932550414,5.227922653494594;-0.044007751489315794,0.5945696559832472,5.228179781721035;-0.04505969680384975,0.6045080369083529,5.228529060467492;-0.04589862260850584,0.6144717325661662,5.228673878742427;-0.04679328517501367,0.6244277849071278,5.22895064701395;-0.04790199141292906,0.6343652655768794,5.22908198024021;-0.04888139034034879,0.6443161285387612,5.229227252587266;-0.049897801065515696,0.654263524888922,5.229099914099088;-0.0506127836078594,0.6642377887734267,5.229046435819292;-0.051609475519002614,0.6741844866950581,5.228782228154619;-0.05242946645727344,0.6841455422921778,5.2284582123336385;-0.05375504349644633,0.6940314794501514,5.227743305331424;-0.05506616179737878,0.703926649107736,5.227137841667297;-0.056830291413295736,0.7137315038563421,5.226270276074976;-0.05835432853281705,0.7235920947553494,5.225602400352452;-0.06093172645044589,0.7332123441589726,5.224703611508346;-0.06331091049622202,0.7429067461775551,5.224105236393198;-0.06640703669875825,0.7524057347091697,5.22367719502344;-0.069769647464573,0.7618064970844994,5.223112823160028;-0.07321551428472856,0.7711592842489109,5.222305745645181;-0.07680114942282494,0.7804409922057449,5.22130919255553;-0.08054739751273758,0.7896291444579219,5.220066822465887;-0.08446175640861434,0.7987225396973218,5.218656873014902;-0.08867193848476253,0.8076603251794073,5.21711079489207;-0.09291943728830272,0.8165647781536544,5.215476943263756;-0.09723465190273363,0.8254248633947948,5.213780531653584;-0.10163187274475458,0.8342433989429836,5.212078215686489;-0.10613601609202711,0.8430119064950086,5.210397154111977;-0.11074570220606572,0.8517285243680667,5.208732411854111;-0.11541930895138874,0.8604153544051476,5.207090344895385;-0.12015966607367928,0.869070559339811,5.205472802966368;-0.12498284212286223,0.8776854524129164,5.203885166314754;-0.1298628449000889,0.8862730991335587,5.202323789776022;-0.1347881719295164,0.894839370402458,5.200787511741023;-0.1397242660263988,0.9034011016233449,5.199260510245276;-0.14467542102303235,0.9119547633366334,5.197737048564126;-0.14960640938563954,0.920517137237722,5.196197208654983;-0.15453476335597155,0.9290770065857155,5.194635170278887;-0.15948868632874016,0.9376203848311078,5.193063758386342;-0.1644531866055094,0.9461597766926677,5.191504103412739;-0.16945412676595106,0.9546771058609883,5.189940229584658;-0.1744979692460568,0.9631688566431063,5.1883750389603955;-0.17954700474336022,0.9716561407125832,5.186802382077611;-0.18461561271104696,0.9801307342734742,5.185224257479359;-0.18972077717261848,0.9885804968032708,5.183630893424802;-0.19478800232867527,0.9970454987206404,5.181997806851238;-0.19976271566307943,1.0055541028757955,5.1803078711804575;-0.20468435661300133,1.0140890900540864,5.178595725092514;-0.20959255792225054,1.0226355092320916,5.176902125629327;-0.21450287414320124,1.0311790530938252,5.175200170020944;-0.21929910820488974,1.0398005353889919,5.17356732530707;-0.2240406330531293,1.048461207078185,5.1719828039264835;-0.228844813858906,1.0570819002846297,5.170369268855355;-0.23359957859577457,1.065728436173128,5.168747655638235;-0.23826453180285206,1.0744257086339473,5.167136549397774;-0.24292894236551232,1.0831203219871683,5.165509597419093;-0.24756810415779384,1.091814671144835,5.1638106357980975;-0.25236165166431823,1.1004012185551235,5.161995944123579;-0.257183741558071,1.108958302544323,5.160118775335656;-0.2618982995389413,1.1175611808527397,5.15817881970328;-0.26663832672549226,1.1261484139429976,5.156231624252294;-0.2714538372670849,1.134689094745636,5.154264995245274;-0.27633991647715217,1.1431824595916622,5.152267751257867;-0.28122255065219043,1.1516631999836022,5.150209371818292;-0.28613556084096575,1.1600764407400708,5.1479555504281445;-0.29101633755370093,1.1684495458456572,5.145491990083598;-0.2958935241923195,1.1768253955809307,5.143030650670961;-0.3008119860997285,1.1852456737154156,5.140815329339126;-0.3058515668259003,1.1935920282825292,5.138592495214766;-0.3108684501704457,1.201961571935392,5.136405803524095;-0.31587523947080726,1.210371715372513,5.134356035666792;-0.32085202354278747,1.218831664322366,5.132442691979221;-0.3257776412422653,1.2273416402044885,5.1306209892690395;-0.33061025427358226,1.235924415529413,5.128894194836741;-0.3352743263117063,1.244608440863958,5.127210705599422;-0.33969583092620265,1.2534123854175818,5.125495812821228;-0.34361581575460065,1.2624240468834256,5.123645494856619;-0.34727840921036734,1.2715331770756753,5.121745716891061;-0.35107237862684587,1.280616262079171,5.119984080468272;-0.35481214471315237,1.2897206187343275,5.118216358907782;-0.35841513179620355,1.2988739387356327,5.116417688000396;-0.3620521615045672,1.3080101519598726,5.114600651175865;-0.3658987760312284,1.3170721409753032,5.112844544183823;-0.3697229045361681,1.3261211708370402,5.110976095699358;-0.3733722295915449,1.335203455095065,5.108928038254697;-0.37619452668665854,1.3444891917265729,5.10651769920859;-0.37798664193368264,1.353910688006159,5.103685080138695;-0.3794401192302206,1.3633299513908412,5.100657724685757;-0.3806408863053934,1.3727383468677368,5.0974890888623285;-0.381640662095426,1.3821262056887476,5.094192339686787;-0.382483460390732,1.391464873276207,5.090716857170018;-0.3833404338309211,1.4007734591668493,5.087164980871589;-0.3842590709977767,1.410077659980695,5.083617030340465;-0.38526657631007954,1.4192800598735256,5.079835394549155;-0.38625802141922017,1.428420982952956,5.0759034024520755;-0.3872673257925133,1.437498923493712,5.0718324934355845;-0.3882961600686464,1.4464846680193881,5.06756659430978;-0.3893070444992308,1.4553868720233318,5.063124874311832;-0.3904026394276493,1.4642651760197525,5.058655490696616;-0.3915765927853576,1.4730676043788964,5.054057764248026;-0.39288777620240106,1.4817571478942382,5.049285696400452;-0.39429221471339687,1.4902937542849508,5.0442703296343145;-0.395769128524442,1.4987692872765537,5.0391728728073275;-0.3974326256381184,1.507148649475345,5.033974886034137;-0.39927376746071275,1.5154212925537716,5.028667007617477;-0.4011883203867203,1.52362474530564,5.023278329668167;-0.40318733081482744,1.5317733754882579,5.01783739376933;-0.4052594192302546,1.5398963368468732,5.0123854263845145;-0.4074077478716252,1.548016244078994,5.006958475989457;-0.4096184760772221,1.5561619295413547,5.001595595313061;-0.4118693013100916,1.564333755725653,4.9962894627681;-0.41414641911012917,1.5725304477391042,4.99103313567008;-0.41647349452857474,1.5807673543725074,4.985862247051142;-0.41884498557720806,1.589038565697159,4.980766847809748;-0.4212460765314348,1.5973739701585357,4.975791328269559;-0.4237982173754453,1.6057747493995385,4.971004525029789;-0.42649470426220953,1.6142577026715128,4.966447282195025;-0.4292759591934338,1.6228049085273066,4.962064372993796;-0.43210580511320723,1.6314180061369772,4.957844595554566;-0.4349758606809153,1.640082572484822,4.953759492001159;-0.43788150244564705,1.6488124288137154,4.94984198585414;-0.440927757467912,1.6576350474630879,4.94625287307978;-0.44401283646941664,1.6665172203000145,4.942848567974559;-0.4471253988503367,1.675452664799771,4.939612862948347;-0.45028585643744345,1.684438008731508,4.936567357691662;-0.4535104026419293,1.6934422576693746,4.933647459946866;-0.4567438616068087,1.70246785346376,4.930804334258681
3D gt;-0.4728694709202029,1.745871784714033,4.915820068089467;-0.4723677046630231,1.7445623418111131,4.916058863186713;-0.47186888040986447,1.7432773539705098,4.916303073175298;-0.47134896542752597,1.741924635799945,4.916561148232403;-0.47083018783610464,1.7405030374449861,4.916871624301385;-0.47025941126601495,1.7389835635011301,4.917192490109857;-0.4696935067086849,1.73749074576036,4.917516329901398;-0.46913164568529536,1.7360168074291369,4.9178427256278265;-0.46860031823692083,1.7346186828613281,4.918155454234756;-0.46810358697158216,1.7333157939588895,4.918449014409887;-0.4675928584764589,1.731965420561017,4.918755875650441;-0.4665105875123222,1.7291428022564581,4.919340584107164;-0.4654366586433267,1.7263352661132814,4.919950846357166;-0.46440895541209104,1.7236187667846674,4.920576741070117;-0.4633698387145997,1.7208720695927453,4.921228915358489;-0.4623390261452154,1.7181510886426241,4.921887555293316;-0.46136469135644304,1.7155755695846842,4.922520594952241;-0.460454620361328,1.7131298427941666,4.923135448631251;-0.45963650606263357,1.7109270611169205,4.923716567840216;-0.4587769969004506,1.7086229926055334,4.924343316312107;-0.45792625927475267,1.7063428550576265,4.924973534678513;-0.457041971962407,1.7039981495119492,4.925631318744625;-0.4561323347631491,1.7015652401042438,4.926336031715825;-0.4552628636630077,1.6992358264563223,4.927030878971209;-0.45442276310470875,1.6970257123551278,4.92768572482073;-0.45366651934497765,1.6950133281203936,4.928309654492252;-0.45294720588540127,1.693076905448482,4.928921168210372;-0.452233801319914,1.6911224126275983,4.929552636546908;-0.4514961847629187,1.689121797381707,4.930214393053413;-0.4507172910222468,1.6870379003848668,4.930918525983701;-0.4499876584107021,1.685088718630233,4.931598442122621;-0.4492573570035539,1.6831095153520692,4.932300567316558;-0.44858989017414597,1.681301402109974,4.932946966630107;-0.44793006432731186,1.6795237760723762,4.933598805085667;-0.4472384918860669,1.677649142715166,4.9343151377686905;-0.4465055082789008,1.675643927808078,4.93508752904298;-0.4457375885225693,1.6735303171985554,4.935909462654364;-0.4449581954524202,1.671375289341189,4.9367612323401096;-0.4442113290462853,1.6693042481620357,4.937593284795868;-0.44349726230693304,1.6673250790002208,4.938404393726924;-0.4427086768240299,1.6651540547496868,4.939304397205136;-0.44192779933281656,1.662981694779306,4.9402226690571265;-0.4411999136007056,1.6609592221817882,4.941098517049034;-0.44044894984983046,1.6588486397221403,4.942034630950893;-0.4397078467315098,1.6567561409428435,4.942973449455118;-0.4389004511563283,1.6544957979310233,4.944004681542235;-0.43805655806919325,1.6521466332201686,4.945091712362362;-0.43721949829245527,1.6498248793404056,4.946184359599959;-0.43637633636762513,1.6474789179675984,4.947321105646639;-0.4355563044278128,1.6451472585426188,4.948466419606839;-0.43466270184067063,1.642602863239792,4.949715616514098;-0.4337149128464034,1.6399503496278007,4.951076521443871;-0.4327212742859463,1.6371151501637589,4.952545389989637;-0.43171462134595184,1.6342266485826022,4.9540706691292105;-0.43074686485866326,1.6313986305380765,4.955575918220125;-0.42983435375285595,1.6286970285379663,4.957049446472583;-0.42889858720887375,1.6259682157984323,4.958579201486876;-0.4279306796451784,1.6231688978087226,4.960183567967055;-0.426896653301311,1.6201563359386515,4.96192911721513;-0.42583327865600584,1.6170506776053952,4.96377708502423;-0.4248092074124318,1.614025005268601,4.965626830016666;-0.4237926125436459,1.6109957521546563,4.967505761991132;-0.4227412175952264,1.607794064359845,4.9695003233681305;-0.421656401292333,1.6045570635525688,4.971551038253982;-0.42051050189755995,1.6011809669350678,4.973731035920528;-0.4193323482297502,1.5976843647507002,4.976080915154994;-0.4181530177998093,1.59415528884024,4.978556596402009;-0.41684649895722015,1.590324809668199,4.981176307481695;-0.4155594032935377,1.5864718603458043,4.983830848679509;-0.4142895041411778,1.5826157176179705,4.986505671439587;-0.41293281490397904,1.5784638595581053,4.989395153015571;-0.4116130283643614,1.574413760491137,4.9921976315696845;-0.41032601662401885,1.5705062130622143,4.994954091111725;-0.4090564177171239,1.5664063241346828,4.997856828288368;-0.4077740984502829,1.562141805252939,5.000862752994558;-0.4064534437791357,1.557756610078632,5.003969219377861;-0.40516601364567595,1.5534621281173995,5.007006427710068;-0.40392647091847556,1.5493100593135043,5.009951560595407;-0.40266111913717023,1.5449919944619233,5.013074994737528;-0.40143609403214364,1.540769296178278,5.016161243310796;-0.40025821113586435,1.5366889112940376,5.01915714504162;-0.399097520720284,1.5324326823972307,5.02230093322863;-0.39796713605916734,1.5281511198799564,5.025477775839983;-0.39689362140871454,1.523727788673257,5.028699146913189;-0.39588414534082955,1.5193082245160947,5.031874533879869;-0.39499773342204547,1.514839754500479,5.034994283861147;-0.39418818315469994,1.5102785157977412,5.038073493800074;-0.393596169813624,1.5059353151141472,5.041055594457771;-0.3930588298653656,1.5016949356367004,5.043947211434256;-0.392579013932426,1.497434161636065,5.046864917557195;-0.39230050238123476,1.4936454041678953,5.049526116933463;-0.39208698114359153,1.4898660806619899,5.052198450947708;-0.39191309227133686,1.4860578014445758,5.054850447346579;-0.3917887191412583,1.482449450510853,5.057346932669856;-0.39190608848715724,1.4786685626911669,5.059953498523191;-0.3921592165749028,1.4749191495787424,5.062497014428084;-0.39253484110562314,1.4709387071717461,5.06516517823822;-0.3931671914514506,1.4664882291397958,5.068086351340671;-0.39396851748340544,1.4621603010645452,5.070721626749578;-0.394845641693979,1.4571327380774157,5.073432259964493;-0.39554335943258034,1.4513596541206792,5.076309055413839;-0.3961566408265312,1.4455254281961696,5.0790518124013575;-0.396645703549655,1.439498481318636,5.081672534069925;-0.39713000607040694,1.4337153108704768,5.084122800597605;-0.3975762753396664,1.4279202906770527,5.086488105481525;-0.3979917435556088,1.4224344963217683,5.088636057709747;-0.3982664168015966,1.416935711986614,5.090677601117007;-0.39824325331202093,1.4110841847545699,5.09269178410746;-0.39807302672907996,1.4049688737977226,5.094717820779333;-0.39763940289335437,1.398150092358859,5.096758048574879;-0.3970690440051961,1.3911897680894385,5.098803901883792;-0.39601716952054006,1.3834666493253889,5.100904622680736;-0.39479834301066846,1.3755389231555868,5.102933686301394;-0.3935102747791218,1.3676695101755971,5.104879623215154;-0.3917498442451909,1.3598240095894292,5.106524964287596;-0.3897374510855045,1.351853484099766,5.1080949752735645;-0.3872465340596325,1.3434205391362029,5.109565013102765;-0.3844622045912832,1.335390677110204,5.110770858044893;-0.38125719862164187,1.3270833283190455,5.112023271110822;-0.3778476503120278,1.3193069857471391,5.113142673141551;-0.37446874478178205,1.3120671348571775,5.114140144762002;-0.3708440627332004,1.3047539276986753,5.11515970017775;-0.36709151775432086,1.2975411354640742,5.116240641449982;-0.3629975936997612,1.2899796660081395,5.1174933849460675;-0.3588079290569953,1.2824137038464816,5.118808808191767;-0.35427370022827726,1.274335439070216,5.120353296576805;-0.34957871690786113,1.2660550214659494,5.122067357900006;-0.34488721018017465,1.2578748528822414,5.1238416637654565;-0.33983288871117356,1.249032806684386,5.125941948917676;-0.33487228690453297,1.2407853718163833,5.127971679975401;-0.32972454900561643,1.2322508575871307,5.129998901619101;-0.3246740441772173,1.2239049386798213,5.132133871744263;-0.31973143381442665,1.215783747763004,5.134276380403987;-0.31444757188041256,1.2069130421044691,5.136528340600572;-0.3091483224292971,1.197907845047285,5.138850151574838;-0.3036381268411312,1.1884398999484083,5.1413057035140275;-0.29826337868312613,1.1792577297282671,5.143753622279978;-0.29260064376975004,1.1695070615804422,5.146263665199281;-0.2869836304502667,1.1596857045731457,5.1487934245973275;-0.28114306575847126,1.1494139410774664,5.1513298546323245;-0.2753300020109933,1.1390707515500629,5.153807478148983;-0.2697675997716077,1.1289408459213546,5.1561683372911435;-0.2639899158837661,1.1183314593333118,5.158408371520492;-0.25853178072875405,1.108081912202655,5.160457261184478;-0.2528108268593842,1.0973758590266387,5.162517677667006;-0.24738736739248596,1.0871643105992728,5.164349753451797;-0.2418815102127363,1.0768085066597413,5.1659755121806885;-0.23651371578000627,1.0667482237905825,5.167498543001569;-0.23155648659760097,1.0575575457159079,5.168670717077434;-0.22650877515325005,1.0482929850884204,5.169824019791945;-0.22147600702969533,1.0391728008918044,5.170979789014133;-0.21674826861327548,1.0306662614210598,5.171910513104132;-0.21187063631021755,1.0220319002259455,5.172915520056238;-0.20733547793694265,1.014170132043227,5.173829405964545;-0.20282093114672964,1.0065496027964467,5.174755476699685;-0.19839422083800695,0.9993243544956425,5.175667117928558;-0.19399039565392256,0.9922994148686246,5.176639765757434;-0.18975397634506225,0.985740972986761,5.177602453897583;-0.18547183078190066,0.9794180315125661,5.178601625316547;-0.18126027155822177,0.9733997749472565,5.179666913230463;-0.17669599885760617,0.9670702930666364,5.180993386610499;-0.17183888258124297,0.9604393219857844,5.182485692546053;-0.16725666442007392,0.954359524780849,5.184078954822612;-0.16263122258096374,0.948207485126999,5.185721848577822;-0.15828787162168975,0.94252620783392,5.187328515268722;-0.15377201882848204,0.9365749731243783,5.189052212895088;-0.1493925793305883,0.9309523670988262,5.190875179884569;-0.1449384851455689,0.9252405304818785,5.192727693269838;-0.1405099116631274,0.9195775006852062,5.194577112863649;-0.1362739808154556,0.9141939878643685,5.19640722940553;-0.13223204551552828,0.909027174463812,5.1981927938101435;-0.12804240110685242,0.9035712571054134,5.200034934745646;-0.12394433209581195,0.898162745709689,5.201849538911064;-0.1196847551633727,0.8924631281438862,5.203744302515714;-0.11557552184698716,0.8869571908914817,5.205609392202126;-0.11155230480320048,0.8814754910019209,5.207412355368992;-0.10761204257101382,0.8759660548084188,5.209125637630246;-0.10370626057768766,0.8703955471830547,5.210795994074839;-0.10010472326008779,0.8651125693411196,5.2123215341388045;-0.09663289977919381,0.8597985944927864,5.2137832641061745;-0.09359738066961182,0.8549863513730609,5.2149987771376125;-0.0908758583653648,0.8504919609933529,5.216072206875063;-0.08813385470408315,0.845621028324343,5.217066673710661;-0.08520731032569455,0.8400327786859478,5.21803204639003;-0.08229225310739482,0.8341419074580354,5.218945241694181;-0.07955741347906725,0.8282504456718014,5.219769327055732;-0.07703747658459648,0.8223881243579791,5.220478717192163;-0.07469169437210516,0.8166133206205547,5.221122931696333;-0.07242578476330021,0.8102578501431446,5.221818928682579;-0.07019358890461472,0.8036052120136766,5.222540537096418;-0.0680412014565378,0.7966757892392717,5.223248615156929;-0.06610819693781297,0.7894183546822026,5.223901093123093;-0.064271527258855,0.7821252337041891,5.224519174413861;-0.06257543054616677,0.7748248212562416,5.2250617403534205;-0.06090964057310573,0.7670992270415685,5.225534727114551;-0.05938863085350902,0.7593315320284862,5.225911188899346;-0.05792385517426257,0.7513442528922604,5.2262660815220965;-0.0565562545308527,0.7433375112425606,5.226565091349044;-0.055186377291409495,0.7350860670557562,5.226794207177074;-0.05392493633504185,0.7267233122339789,5.22692565451928;-0.05264957361401253,0.7179917878924675,5.227028545415627;-0.051367726532918115,0.7086863938097686,5.227098397218957;-0.05029628636252207,0.6998196456837205,5.227144415837415;-0.049392040752015046,0.6912068983473868,5.227186300259716;-0.04853133278073007,0.6826888217926027,5.2271984787167245;-0.047659426300030845,0.6741990227249435,5.227184525795702;-0.04675470131298283,0.6656226854864157,5.227175381804412;-0.045855457031501914,0.6570179143581751,5.227152038790145;-0.04482417857871866,0.6481207522626196,5.226942986740255;-0.043789416252442134,0.6394074843064793,5.2266802102574745;-0.04270862717448541,0.6303852690210883,5.2263024019745155;-0.041596065503246384,0.621644378842048,5.225870732955212;-0.04047647850693398,0.6127135845400253,5.22539741048273;-0.039395430735821996,0.6036818436676603,5.224902326547874;-0.038380169486099826,0.5948820494165963,5.224440333348401;-0.03744455689304281,0.5860539128645412,5.224035142862572;-0.03659040071154542,0.5766079081769261,5.223697744207562;-0.035778627127971294,0.5672455706686346,5.223408706467106;-0.035027434502007834,0.5578055083796666,5.2231759792363865;-0.03431847021489774,0.5483041277111703,5.222983071543136;-0.03365958328741901,0.5389483671368296,5.222786676748744;-0.03300894731170727,0.5296118246834236,5.222594700597368;-0.03238101130836415,0.5203139243575764,5.222415850765301;-0.03181569720214268,0.5107725181219716,5.222286006891503;-0.031310870040137814,0.5009623826224849,5.222172660899613;-0.030865022708784856,0.4911011720693338,5.22209650124244;-0.030457549016430698,0.4812662967106084,5.222020578240448;-0.030023834053075543,0.4713607767932821,5.221956895090499;-0.029665864532848578,0.46196421831958717,5.221978343243869;-0.029290984956723342,0.45261714222746097,5.222004353703193;-0.02891585747925741,0.4433769222115573,5.222100837095729;-0.02850473855801349,0.4340080424254797,5.2222263422912025;-0.02805081523589369,0.42446223489293533,5.222373502425428;-0.027621459763005098,0.4152521920114195,5.22252578163147;-0.02721724695979425,0.40611322169034,5.2226746913801945;-0.026775909437323525,0.3966584449804055,5.222796468752733;-0.02635335781889142,0.38807626236609694,5.222856113829701;-0.0259443378560948,0.3793743025041976,5.2229098977322845;-0.025564398601370036,0.37069541873572015,5.222992473854208;-0.02525211541832618,0.3622211035962375,5.223096927696803;-0.024935011762493065,0.35365647184623866,5.223237340927123;-0.02469521166468567,0.3456424919164406,5.223387634529257;-0.02449152106384062,0.337527160428605,5.223531972327322;-0.024372630119323734,0.329681991127302,5.223629372704704;-0.02423788930335135,0.3219318058085891,5.223745621141398;-0.024202107573455235,0.31367554464880026,5.223756261645623;-0.024211416170282184,0.30529764747619625,5.223784402217506;-0.024297867124935365,0.29661853970221747,5.223829858761915;-0.02444191930878837,0.28802927967287445,5.223899322869643;-0.02463878896101466,0.27922539595837853,5.223968288511601;-0.024919247001971838,0.2707274853688365,5.224041031063727;-0.025283689289722806,0.26245455745481083,5.224095783485556;-0.02571074306739951,0.25467824536449496,5.224161308450519;-0.0261356613501063,0.24667215624395405,5.224229436028677;-0.026584368984654272,0.23855821188440846,5.22428596874453;-0.02708121361822452,0.2305233458303054,5.224300545656456;-0.02756523563951817,0.22241016521993656,5.224338303440022;-0.028052008797537616,0.21446974731841162,5.224369143306084;-0.028507445207181976,0.2063688936593396,5.224403121462408;-0.02897050048945086,0.1977345496033721,5.22443506550339;-0.02950241869125727,0.1888398029219428,5.224419671238593;-0.030070186889396534,0.1793181808669611,5.224419354438782;-0.03065719387891159,0.1697488112539614,5.224375686339612;-0.0312600717139694,0.1598655665730529,5.224394860843443;-0.03188734591232157,0.15041281045157942,5.224401358046622;-0.032472387061928815,0.1408390112957863,5.2245067743265405;-0.0330048714876175,0.13150619550021175,5.224604211591325;-0.033509245499125075,0.1217806950852555,5.224857504952629;-0.034000887398449885,0.11205028348261448,5.225109172155273;-0.03451098070729454,0.10192476443299699,5.22543485997758;-0.034963740225108175,0.09133777619307885,5.225792106466473;-0.035397653815881266,0.08066871562318971,5.22620630748317;-0.035841248809166684,0.06916227912677897,5.226569393841726;-0.036308737298227714,0.05752506143416987,5.226902302148208;-0.03674892777541899,0.04588824262484055,5.2271811710033775;-0.03719626009914111,0.03388336084698721,5.227444115530771;-0.03767971606749409,0.021638524615539584,5.227606646339849;-0.03815012505369366,0.008532141768707322,5.227759581817771;-0.038622129667480035,-0.004358079107302631,5.227880562368428;-0.03905553305823848,-0.01712257042246056,5.227987321367803;-0.03943391155296901,-0.02976875878954845,5.228114880561828;-0.03976379135644661,-0.04172878424401563,5.228221089812943;-0.04004034388290261,-0.05349639865362429,5.228368411549981;-0.04026999699169736,-0.06462729534338116,5.228446402081903;-0.040507512252285806,-0.07585379413163898,5.228527989387511;-0.04069946835176001,-0.08630225355445223,5.228574227980848;-0.04090436169336428,-0.09667110849551444,5.228601473880264;-0.04108724357946865,-0.10628048818966136,5.228459721007438;-0.04125536656379701,-0.1157589370923223,5.228319392528174;-0.04136842042545104,-0.12465472944277645,5.228110459957483;-0.04151008692102613,-0.13318644796002593,5.2278549550434334;-0.04163067534734619,-0.1421535634094815,5.227563317694754;-0.041751904667548426,-0.15069326664816668,5.227344960662554;-0.04185985987591294,-0.15948188519477854,5.227161782444648;-0.04196973480368561,-0.16797910417700726,5.227038467497195;-0.04204587917957666,-0.17553032122018214,5.2269715494119895;-0.042083928630037126,-0.18255863771798483,5.2269694067037324;-0.042115882176273274,-0.1886305798764499,5.226968758385136;-0.042143226349128864,-0.19444474584651447,5.226970552714366;-0.04215919251262017,-0.1994954836863392,5.226968561676313;-0.04217151639596471,-0.20398870115460094,5.2269715895382864;-0.04218547990187159,-0.20852861803882533,5.226976077169742;-0.042201804664899714,-0.21322093274458404,5.226977965840753;-0.042210726526548274,-0.21885553385176748,5.2269732893817835;-0.04221124551431188,-0.22427758637914114,5.226962077428709;-0.042205472221914335,-0.22950233034817674,5.226955923818193;-0.04219823572770605,-0.23463535467183813,5.2269496645477584;-0.04219110977874613,-0.23974692603777042,5.226939692623211;-0.04218908571297268,-0.2447793013554699,5.226931309682018;-0.04218873923679568,-0.2497827006465984,5.226925537487246;-0.042188362663291776,-0.2527090661504418,5.226948195422417;-0.04220679597034895,-0.2550378378582201,5.226978092793399;-0.042215187187067814,-0.25706272698930577,5.226984812284548;-0.04221145221084919,-0.258443526749341,5.226977963132678;-0.04220907928658732,-0.25989795521670167,5.226971973203263;-0.042207240974806715,-0.2614723203767021,5.226967108873024;-0.04220755888519509,-0.26321341803873227,5.226962519564026;-0.04221014588134094,-0.26517160436642245,5.226958303931374;-0.04221007666906811,-0.26729661614367317,5.226955528619154
