# Supplementary material for: AI co-pilot bronchoscope robot
Source: Nat Commun. 2024 Jan 4;15:241. doi: 10.1038/s41467-023-44385-7 (PMC10764930; doi:10.1038/s41467-023-44385-7)
Supplement: Supplementary file 9 — Source Data [file 41467_2023_44385_MOESM9_ESM.zip › Supplementary Fig. 6/Real/1-siliconmodel3 Centerline model_31.txt]

Path length,0.4122153848876903,1.292929444778508,2.4274999422342414,3.4790370339528516,4.00448801678535,5.11392840278686,6.1785444739620345,7.160952574542094,7.746770442602956,9.109396843633652,9.907112599230196,10.781547843243356,11.672979181522216,12.620785650319108,13.540627844975814,14.442044004086057,15.406096595376678,17.43124431633921,17.43124431633921,18.48687127985584,19.626614234829677,20.761774244525597,21.963959723450493,23.168925820438865,24.44098116589568,24.44098116589568,25.77219413644109,27.123196498625408,28.474762057409308,28.474762057409308,29.775701439417034,31.020157699072982,32.25719232128943,33.44744670124752,33.44744670124752,34.643461611899525,35.75570559157342,36.86571120732788,37.91452006540176,38.91863189195478,39.946439730325935,40.91067372034788,41.94487710569156,42.922899419580595,43.96423343423294,44.94011859230515,45.909213034477794,46.83512159281832,47.73579748278702,48.57736248414174,50.229512051604196,51.108144868186265,51.93708034993958,52.74158316799905,53.58943723092738,54.47146763722053,56.265671040552846,57.154986202059575,58.01985857708317,58.89144179471999,59.69156198660919,60.55844341795069,62.24457234035457,63.140939875678434,64.0335124294734,64.94649907743538,65.83349824164621,66.78377432610279,67.76827365039988,68.7084939312907,69.66942803823298,70.66007135529674,71.62211712431453,72.6166846220725,73.56714402436191,74.60125465914807,75.60413965691858,76.6226384329683,77.6228141339831,78.6536737730901,79.63707805142393,80.60327712538779,81.60227954825827,82.58389700165922,83.55639073526166,84.51580763204312,85.52577003802341,87.386326858937,88.32985501387842,89.24535142018685,90.18209782417986,91.12892619043595,92.0355940300118,92.99295913531961,93.87036051737311,94.75896480149076,95.640682998948,96.54950279536916,97.49862341587145,99.38126222105211,100.25680454615411,101.12626856483253,101.98253897925571,102.81523127917957,103.62614321078836,105.22723005485159,106.00184013479914,106.78502248447566,108.25854689222962,108.94567695196793,110.27134185828862,111.63652777323234,112.28491298211085,113.47050845919253,114.82832562965872,115.54736559211311,117.00850595246028,117.76146866201755,118.51293842743699,119.97727163571061,120.70336354489662,121.43190624902775,122.95105144429908,123.74254533721098,124.51912206624046,125.3188507316306,126.96142545573052,127.81374455016628,128.63134295393277,129.43716065695332,130.27456513442564,132.0086501812831,132.94270959631245,133.88040811489458,134.88386243086825,135.87982256758465,136.94641455190612,138.04245094976793,139.15823301543685,139.15823301543685,140.3387780511904,141.5415057744483,142.78706185134132,144.0272375239762,144.0272375239762,145.2861691124285,146.5373914624051,147.7731458165803,149.01287067628,150.23682903667975,150.23682903667975,151.45507598019225,152.6238597482178,153.7730325479827,154.9144012234163,156.02784867910927,157.0912423378817,158.096708107666,158.096708107666,159.19429936189476,160.22572904354823,161.28497529973777,162.32977412711952,163.3394875434039,164.32151187670863,165.2185799264422,166.94478313197126,167.8161478921277,168.66398185587713,169.57894327689547,170.50870497949234,171.41453263209834,173.1882615214847,174.05603388515323,174.89059755601176,175.72530979538055,177.2807626176703,178.00546172966432,179.28778650558073,180.53249010493835,181.18381691222976,182.54213522730475,183.20101628840223,184.3774001972442,185.4322881671269,186.40168854591494,187.35764297677778,188.45103050087437,189.56411331612082,190.12613462744326,191.2154943769746,192.23928931496096,193.19424916093493,194.1298541919963,195.524286536277,196.45444366065985,197.75603462424885,198.54071141764607,199.71979545388228,200.47073058726372,201.55893306812786,202.61188991451218,203.6131197040669,204.63134581487202,205.58727640440324,206.49366065855418,207.58596416869898,208.58297134363863,209.58872239185666,210.5430025970798,211.71465844740533,212.506649835696,213.59293011715624,214.77441452412594,215.66405041233548,216.55460718747938,217.8043659756813
Error,5.281021609780191,5.0541759102400965,4.77469556841537,4.447729885217268,4.104699781526937,3.7795490112649652,3.449635935041563,3.134124735645398,2.8398317157472577,2.5495785922580234,2.2941972239791313,2.0964255368277898,1.952339426482528,1.820705271245478,1.7252535843729127,1.6684235800953646,1.6045845311619438,1.5396787501416638,1.4487389859149034,1.356006086513084,1.2459517005648397,1.1532957589077804,1.0693744266519774,1.0277985313821751,1.0722744369042274,0.9925043809814311,0.8536491345217808,0.8401392338820103,0.9715828817900446,0.881108301113048,0.7549333865615444,0.718164698673555,0.7560204537595808,0.8235739745824175,0.7394328962476882,0.5912397983793655,0.5071553604884131,0.4432916332832488,0.4012191238521227,0.35739584870022234,0.3259287527264028,0.30069954999155446,0.27894899267778295,0.25370692585738996,0.2372258846699206,0.1968007754584994,0.15794799853798264,0.1547980813597228,0.20806614126400208,0.35348793160944203,0.38980469514043947,0.33039788914769475,0.3084400212316615,0.38990539249121464,0.5089192420998172,0.615692118635613,0.5955107263669905,0.5511048427420822,0.5212626836975506,0.52295453489748,0.5693006836032897,0.6346963454422759,0.6033798248601654,0.5467299658344119,0.5070488264939763,0.47509333305535884,0.45846500896706477,0.455003625943458,0.4589906289980486,0.47724541491476896,0.4983217205036962,0.4994042906889287,0.5260653877293605,0.5459697418051899,0.5926969498471536,0.5896758052140524,0.6129867322784074,0.6226024234614421,0.6386470106206232,0.6365771386896847,0.6526201667348394,0.6754308441991712,0.6861094986868189,0.708827878495733,0.7386956343712928,0.7689400648725504,0.7713933621439825,0.725458821287151,0.670846963607625,0.6072075479416832,0.5703862880274784,0.5421473422313432,0.5035957217678003,0.4736544249004713,0.46888664434125915,0.47520416283024114,0.5413476401913544,0.6051628154942474,0.6722906176784261,0.655873884849488,0.6779523505924735,0.6978558882166019,0.8234475200634849,0.9732630719444283,1.1629222703877928,1.2563691445559906,1.3738869288108513,1.5351662241188846,1.6323217308859321,1.7763341982156837,1.8137010871160775,1.8483187905567573,1.8276980106664675,1.746768850398175,1.652833145950285,1.520436228454055,1.4290334765249717,1.2549057646193391,1.1325156791169972,1.0505160837046177,0.8882059003084845,0.8086053519711709,0.7735649114372126,0.6641503787872829,0.631196677958596,0.6830568981661349,0.7194965744154218,0.6684812800497988,0.6456979490763178,0.6601287726471418,0.7076937598501675,0.666210869208338,0.5905402436282865,0.5106109858515896,0.4612784270810247,0.4083085757615271,0.4174593849092266,0.46922115541797066,0.5553787774125722,0.5293705911227661,0.3628733948975556,0.21214944772729058,0.22448118245776463,0.4110297696331727,0.6325029257834824,0.3852042410116724,0.178750260518187,0.19138806521355686,0.3944715922295064,0.6094014669355332,0.43309469172355225,0.2493892576104758,0.1602246503355269,0.19080611440076145,0.29550117762420575,0.3974042100389411,0.45666796266425985,0.4630859005247251,0.5476879361657191,0.4630511975071205,0.4568695196867113,0.4461957275887332,0.4856170605672732,0.577990150534974,0.6855230802578145,0.8347504374066052,0.8990868238481333,0.9590870957159807,1.0319089015693639,1.100156630863611,1.1994914357310282,1.3158262858133862,1.4108085230450966,1.4781007065058627,1.546653102190153,1.6567709004102074,1.6978717105244674,1.7120889161794175,1.6489907570140194,1.5516923175595152,1.4652823723411204,1.3519390928940989,1.2364380605449679,0.9843249057769825,0.7732663311860561,0.606133437454686,0.47551722105837607,0.3937916666408599,0.3574622211603168,0.2826339585485727,0.13042573156748744,0.18798694353889053,0.3301626139185912,0.48406003045835405,0.5502396986763165,0.6302398409921436,0.6287670994173011,0.4628989803601468,0.34337024606200867,0.19724320093893843,0.06336381841455353,0.08363088652276203,0.15746193703621242,0.24297833314576792,0.30123267534254305,0.359774510572769,0.40333164787520254,0.44574651428994283,0.4851490626276107,0.5088435648116462,0.5270429706181594,0.5333771399200782,0.5119029959330671,0.50316401290887,0.4521149813321344,0.4179441233755754,0.36666730079648324
3D pred;-0.010171939023102573,-0.2624910052873752,5.184981108491572;-0.011760350816905707,-0.2527548767333513,5.18661962878526;-0.013675924247160775,-0.24315276512674486,5.188651876586975;-0.015832557734624556,-0.23372344413319857,5.1911889689387465;-0.01797059833671105,-0.2243448420389985,5.193922209715279;-0.020040544923796477,-0.2148730619692166,5.196371843042186;-0.022168208217658275,-0.20542815981094614,5.1988752151936355;-0.02412011042221851,-0.19593724653712338,5.201347591178919;-0.025907198503099277,-0.1864157454005306,5.203826972613276;-0.027625493771746206,-0.1768062268146749,5.205995984811914;-0.029093003088560877,-0.16713950766712635,5.208093830689828;-0.030124201756545555,-0.15736255939304283,5.209923560657075;-0.030878948451263384,-0.1475017591554203,5.211405105830371;-0.031684745079729404,-0.13761647660772877,5.212682556708431;-0.0323833569819168,-0.12769891447794665,5.213756755392118;-0.03280997457766176,-0.11774575416512024,5.214624279002273;-0.033196386886113455,-0.1077792162544184,5.215344562003891;-0.033573571778129904,-0.09780809150021952,5.2160036543293185;-0.03387364389356716,-0.08783216083975723,5.21662876566595;-0.034141413977034615,-0.07785364543873473,5.217226703433579;-0.03431694172048037,-0.06787140692874583,5.217796005059236;-0.03441451082785395,-0.05788698881857851,5.218345436829931;-0.034409614025922686,-0.047905686969947216,5.218956656453177;-0.03421866019021649,-0.03793472625841969,5.219693866817865;-0.03390519261907332,-0.02796491779108644,5.220404259108457;-0.03353171588630358,-0.017988063218310556,5.220972491423413;-0.033134114761515183,-0.008005520222238027,5.221409239264999;-0.032795685386551074,0.00198315598540158,5.221743624039019;-0.03246989211967249,0.011975615122328294,5.221954856479961;-0.0321111097032855,0.0219687005057859,5.222052425412606;-0.03186362743628549,0.03196508525650131,5.222157517958416;-0.03170271740003054,0.04196334851084911,5.222251538472087;-0.031597590539075744,0.05196232046688505,5.222349048294735;-0.031557012489189115,0.06196188723410195,5.222432821141402;-0.03143693053457642,0.07196075833723099,5.222523137181991;-0.03137467410112229,0.08196033518016649,5.2225908653055555;-0.03120262125166237,0.09195859250318324,5.222663310593426;-0.03096854864841148,0.10195538182914703,5.22276033218228;-0.030666992955980885,0.11195005446871997,5.222885164037729;-0.030391608608076763,0.121944553280567,5.223069980056834;-0.030027766521527322,0.1319365599790327,5.22323557315413;-0.029609665912534663,0.14192726010600482,5.22334094323375;-0.02920698835980639,0.1519191372198174,5.223356516640472;-0.028842928959847254,0.16191237399071345,5.223304751844402;-0.028527970922836807,0.1719071316259163,5.223229776858728;-0.02840501022032585,0.18190630517151601,5.223192239269339;-0.02837821139562134,0.19190615739826591,5.223144939521354;-0.02831918107868896,0.20190581815346775,5.223087492131864;-0.028384751533776457,0.21190559303866022,5.223101731545259;-0.028467030613890866,0.22190522893549444,5.223079102278373;-0.0285466954731669,0.23190490373958564,5.223091645109803;-0.028649334828217424,0.24190421329155412,5.223148860900514;-0.028754488243625316,0.25190357357292814,5.2231905349032965;-0.02884596384342323,0.26190312038493513,5.223216912339164;-0.028970586495321995,0.2719023259357118,5.22323582127754;-0.029053759036815178,0.28190194598772983,5.223209722549211;-0.02910156806509548,0.29190152495774596,5.223131398100757;-0.029180608490452495,0.30190067163637413,5.223027386993469;-0.0293214565874125,0.3118994129972097,5.222954359514403;-0.02947534540737,0.3218980328767582,5.222891759710979;-0.029643459740983563,0.3318965312641041,5.222849717243455;-0.02986264628405377,0.34189412546434395,5.222841503433885;-0.030072492949168236,0.3518919204172367,5.222849278847177;-0.03034391366112931,0.3618881470405867,5.222891517357416;-0.03064351798765761,0.37188362075934095,5.222918764104343;-0.03083656625370331,0.3818816554536083,5.222873657350936;-0.031019514570596433,0.39187995984196355,5.222894616147235;-0.03129087398003018,0.40187579903423254,5.22299240629608;-0.03167362330086468,0.41186640350152887,5.223195692634626;-0.032001214336672454,0.4218603092677222,5.223316239927028;-0.0324101075326328,0.4318507692835442,5.223469586027598;-0.03276490523818215,0.4418440571726031,5.223560776786593;-0.03317290904145055,0.4518346228476402,5.223709539649195;-0.033766695635487495,0.46181616295739913,5.223837111268356;-0.03429911975014284,0.47179998109850546,5.224036860830182;-0.03491399332233537,0.4817784319243499,5.224265879620729;-0.03562057123228619,0.49175183679871304,5.22444460530215;-0.03622307270976294,0.501730066045443,5.224712808712534;-0.036889264326289285,0.5117056867408301,5.22492060782667;-0.03757113438025224,0.5216792018819222,5.22517368678651;-0.038351161900331415,0.5316472270102812,5.22534698453122;-0.039181793202531665,0.5416120504712526,5.225458092728397;-0.040007989291277773,0.5515753462348406,5.225682006886525;-0.040892977468588686,0.5615312601733741,5.225992769777707;-0.041794036041334304,0.5714823763363179,5.2263969733898605;-0.04278380558481603,0.5814292552713309,5.226679737784702;-0.04379542281218236,0.5913708366173597,5.227056023481466;-0.044672413343145555,0.6013295765349277,5.2272892333930026;-0.045635376497912376,0.6112770496010508,5.227636337932469;-0.04663699967749794,0.6212193114125149,5.228021280887229;-0.047758597652921085,0.6311520975668916,5.228307248005877;-0.04885745274018318,0.6410896720214375,5.22849994325116;-0.049874762510071405,0.651037775121124,5.228517986258035;-0.050714577543407934,0.661002389814052,5.228483858098606;-0.05168250364578837,0.6709529645691069,5.228262089966553;-0.052461112564296725,0.6809200289712067,5.228035384526802;-0.05365797943847629,0.6908292555578458,5.227423225936127;-0.054835832135899376,0.7007417614822241,5.226827500057607;-0.056456158732593964,0.710571503521767,5.2259610630107955;-0.05800858469594242,0.7204245532145346,5.225248753120246;-0.060332660075473624,0.7301185368811056,5.224457959656369;-0.06253080121071007,0.7398604682859803,5.223945175050225;-0.06562420631463381,0.7493582618782055,5.22347319862867;-0.06881370468336294,0.7588213837414458,5.222947437506735;-0.07225324284508747,0.7681849826470295,5.2222455879720115;-0.07578779923840084,0.7774937075479703,5.221321168250731;-0.0794677710585763,0.7867221734361378,5.2201839678490245;-0.0833126076310591,0.7958548651255298,5.218838169113177;-0.08740973847886296,0.8048532211472426,5.217340468301105;-0.09185953355437734,0.8136587903357714,5.215709126812648;-0.0962209715419614,0.8225039428134703,5.214053489072466;-0.10057902916871325,0.831345973632864,5.212372470122305;-0.10504315244424679,0.8401379672923518,5.2107074022941475;-0.10961629757453062,0.8488760023360787,5.2090541971671405;-0.11426674537618942,0.8575771813551957,5.207422382557166;-0.11898323683872887,0.8662470516069668,5.20581363829494;-0.1237701388422558,0.8748838394211044,5.20423520062997;-0.12861739061755198,0.8834914005239096,5.202681481836764;-0.1335288561378922,0.8920674557268212,5.20115544658189;-0.13847535600265434,0.9006247918911353,5.199637508223843;-0.1434439495047623,0.9091708340525112,5.1981281235853904;-0.14839185222249401,0.9177274648177052,5.196610780959614;-0.15333915019432587,0.9262794589608021,5.1950655822816625;-0.15831075238025927,0.9348127461960095,5.193495174479126;-0.16327642091810202,0.9433516366738018,5.191936493825321;-0.16827208885244702,0.9518724351089438,5.190374669277736;-0.17330594512081465,0.9603718335841632,5.188818868317184;-0.17835597442968734,0.9688601974841979,5.187255256383194;-0.18341052583653528,0.9773455694527698,5.185690017541833;-0.18849727923118811,0.985810098507636,5.184116267948881;-0.19358028327162685,0.9942715939475053,5.182514342592957;-0.19856656331508982,1.0027796478657138,5.180856021196779;-0.20344110033078733,1.0113446100603398,5.17915887315161;-0.20836732397339927,1.0198867362249069,5.177496224297645;-0.21317301083273216,1.0284916100081973,5.175804621216637;-0.21800517806728803,1.0370840601443754,5.174125347422827;-0.2228126755507646,1.0456998958739832,5.172495825214699;-0.227561090128469,1.0543489979155698,5.170869297356817;-0.23233397845282358,1.0629809596636908,5.169223462182137;-0.2370298387850803,1.0716591626322216,5.167599365825105;-0.2416770995076548,1.0803615987747186,5.165965177047093;-0.24631129595734189,1.0890678677905326,5.164314388420411;-0.2510381890625251,1.097696562426426,5.162524944246184;-0.25586427761678066,1.1062560400592623,5.160669085437044;-0.26063500592874683,1.1148343632350317,5.158757927969575;-0.26534199652192386,1.1234375166032045,5.156800891516302;-0.27009142975034683,1.1320114364315408,5.154818271334317;-0.27491862716693355,1.1405372701909755,5.152816191463837;-0.2797568612169457,1.1490483222975418,5.150778181817978;-0.28465579745661995,1.1574760740432022,5.148548064280017;-0.2894848217916589,1.1658783968191826,5.146081995355626;-0.29439287593753394,1.1742587231907777,5.143698482316705;-0.29934555196851503,1.182679334104231,5.1415620572708916;-0.3044400831413464,1.191035757709721,5.139508782653443;-0.30952316836691884,1.1994213727663896,5.1375482458109065;-0.31459797124577715,1.2078450964664895,5.135735167002607;-0.3196291466800997,1.2163018187556216,5.133954402595514;-0.3246246684567261,1.2247838868601626,5.132193924578276;-0.32952837483886244,1.2333337238561446,5.130504560478997;-0.33429559486236615,1.2419603296166382,5.128814801235635;-0.3388617612429614,1.2506898626548772,5.1270985910157;-0.3430301575043211,1.2596026179056128,5.12531329931719;-0.3468479865076606,1.268658443489947,5.123465001536156;-0.35048901844636393,1.2777870395122097,5.121617944124035;-0.35421901212438794,1.2868867279372753,5.1198060893482245;-0.3578350813681431,1.2960255127849483,5.117960376821228;-0.3613979090573852,1.3051776111987217,5.116077465914845;-0.3648893585337116,1.314345345886261,5.114137769739372;-0.3682806584549977,1.3235374769753994,5.112136817245188;-0.371449793614655,1.3327876385206046,5.110041323573657;-0.3741933554366801,1.3421195436359665,5.107720027503223;-0.3763837297559208,1.3515501612276768,5.105216887039618;-0.37796923125228726,1.3610403159624784,5.102492341551919;-0.3792219537931105,1.3705353929783761,5.099615850860489;-0.3802485645267933,1.3799993356302551,5.096553195169192;-0.38101148007613195,1.3894192124026215,5.093284574442033;-0.38160723772317345,1.3987786898855827,5.089813947110853;-0.3823339453932875,1.40806142145131,5.08616664802237;-0.3831418071383256,1.4173049791568082,5.082437841196316;-0.38382260050224537,1.426486912145572,5.078535453851947;-0.38437628138433727,1.435627567684592,5.074517761255718;-0.3851835180113072,1.4445757335862248,5.070127010064301;-0.38620640579613225,1.4533977156005282,5.065530670877626;-0.3874231431835686,1.4624066790197388,5.061364362170709;-0.38866988037465294,1.4711976931742692,5.056763958219835;-0.3898613499540115,1.4799764592295068,5.052125675478467;-0.39110053050419324,1.4887242568489458,5.047441610110287;-0.3920175648767159,1.4976021003263418,5.0429312949161496;-0.3926577214332675,1.5066813761081188,5.038789199931538;-0.3927993480770197,1.5161928626298429,5.035705117241201;-0.392311578585462,1.5258048534536368,5.0329900273114925;-0.39094301166151635,1.5355782825430864,5.03137537304256;-0.3889950410279241,1.545261890202959,5.029815516286214;-0.38663288684564723,1.5549462610853255,5.029019785030122;-0.3837686379658578,1.5645271986956677,5.028978398300906;-0.38059258726115713,1.5739983827698698,5.029435972506637;-0.3772984037493059,1.583420583075202,5.0300446566582675;-0.37384136178653216,1.592781494404096,5.0306944258174315;-0.37041542796123517,1.6021559485419703,5.031312962026217;-0.36702213377853726,1.6115448619839217,5.031890767330115;-0.36367307565282225,1.6209531793456056,5.032407849617976;-0.3603706531447936,1.6303813357136565,5.032859372682774;-0.35712054751860856,1.6398310870906805,5.03323221625731;-0.3539427492771336,1.6493083412219651,5.0335207512942235;-0.3508344924702623,1.6588113219150917,5.0336999092373995;-0.3477949238926724,1.6683379304305739,5.033768851639975;-0.34481669618971816,1.6778840054880602,5.0337177561783975;-0.3419574343222559,1.6874650427350817,5.033549390966838;-0.3392414882680826,1.6970838470504495,5.033229640167807;-0.33664749682834705,1.7067299004273102,5.032755443308548;-0.3341120794178979,1.7163876161845486,5.032207551980655;-0.33165476712987046,1.7260599840278956,5.031569651814411;-0.3292767907734419,1.7357466040808394,5.03085228133957;-0.32697361754585635,1.745445685896996,5.030062847993915;-0.32475199154423384,1.7551562158607745,5.029185359685461;-0.3226866598745275,1.7648972692972784,5.028265423252176;-0.3207832307386188,1.7746677602675365,5.027309147285376
3D gt;-0.3130876347409762,1.8189450015024036,5.021508614679484;-0.31321146752417506,1.8174668229536577,5.021808280791436;-0.3133529908644847,1.8158800357916416,5.022139265616736;-0.31352993385721234,1.8141953363362147,5.022498291696176;-0.313694218650231,1.8126326135991693,5.022829221444602;-0.31385517596513796,1.8110487178861177,5.0231541790805725;-0.31400275497069724,1.8096033537351168,5.023450851975955;-0.3141542170597957,1.808216301855027,5.023733594550914;-0.3143161693181747,1.8067194425142727,5.024017399741442;-0.31450173797916303,1.8051411578591536,5.024323852176899;-0.3146919892619206,1.803562080782377,5.0246225049158255;-0.3150746623053918,1.8003669439932015,5.025285885330531;-0.31545042221069336,1.7973112132145808,5.025903079705973;-0.3158386656951904,1.7942634167245721,5.026487230835696;-0.316234363109882,1.7912164084801312,5.027030136424211;-0.3166337079297579,1.7880195894916244,5.027575704105818;-0.31705563771467943,1.7848648143122747,5.028112546327297;-0.31743911370204037,1.78203509385329,5.0285924872581775;-0.31783821951939506,1.779121388643705,5.029082442287298;-0.31825907843663137,1.7760133322143556,5.0296031791595315;-0.318687147125831,1.772955731811523,5.030117492312651;-0.31920385651221633,1.7698179305091268,5.030613152801073;-0.3197265123073871,1.7667431582406852,5.0310636710636425;-0.3202292712959876,1.7638155357712964,5.031468362992359;-0.3207432538927518,1.7608669506601184,5.0318666731977455;-0.32125524916722226,1.7580471551513672,5.032237875084509;-0.3218081683789767,1.7551267829073391,5.032616661844619;-0.3223892237325815,1.7521762357271633,5.032982626079412;-0.32299363920065066,1.749320753056453,5.033331548956356;-0.3235982344025832,1.7464741801335264,5.033649823130459;-0.3242139294697688,1.7435975167611926,5.033954451759778;-0.32482267545553356,1.7407615259728064,5.034237308730345;-0.32543557367764986,1.7379020277052661,5.034514776802062;-0.32607796274625345,1.734977585167518,5.034774089199212;-0.3266694925220196,1.7323099310537486,5.03500465819909;-0.32728863621638365,1.7297030294095552,5.035208642229667;-0.327914735054603,1.7270730721811145,5.035402412948241;-0.3285518912153978,1.7244323154390773,5.035591091029827;-0.3292120868272048,1.7217579338191105,5.035769455032348;-0.329863556236854,1.7192364938354494,5.03591723648108;-0.3305196548168476,1.7167745443490836,5.036044504074317;-0.33108735612722545,1.7145497495211088,5.036156703764108;-0.3316771203789345,1.7123221373807467,5.036270026964408;-0.3322775498082088,1.710051812157264,5.0363762198081385;-0.3328733028118428,1.7078393695537855,5.036471616973877;-0.3335233980736366,1.705461899766188,5.036566526965362;-0.3341484051454985,1.7031629958167442,5.036645016382659;-0.33476574033883905,1.7008680918297396,5.036718669125118;-0.3353870578941932,1.6985839040668194,5.036773704049038;-0.33606020420954785,1.6962661079993613,5.036800031726178;-0.336772522553664,1.6938888999352089,5.03681187355445;-0.337528936497615,1.6914388384305514,5.036815065579415;-0.33830137785691483,1.6889699087524412,5.036812091035476;-0.33902973918034485,1.6866571606445315,5.036812046815064;-0.3398006673490085,1.684231575692984,5.036805210046401;-0.3405533718050444,1.6819408873572719,5.036771596330129;-0.34134581538860614,1.6795916537006081,5.03672500766534;-0.3421571376917913,1.677191925048828,5.036669944363373;-0.34298359733581546,1.6747696349628154,5.03660066903261;-0.34384585300739,1.67225707824707,5.0365277062526115;-0.3447337738800049,1.6697046517944336,5.036440396914848;-0.3457146327855037,1.6668709507634087,5.036311316863207;-0.3466735240818904,1.6641124043156552,5.036173605318437;-0.347703326457097,1.661263418696477,5.0360141328749295;-0.3487624178372897,1.6583483582012473,5.035836795707116;-0.34985624786376956,1.6554088400033806,5.03563292455013;-0.3509798529756986,1.6524463165283205,5.035415492667419;-0.35216649733323313,1.6494407934570314,5.03517339538024;-0.3533958017437275,1.64631757209191,5.034923259792695;-0.35472709396362306,1.643080262474647,5.034621622096575;-0.3560033315805289,1.6400485243107723,5.034320322761536;-0.35726396111708425,1.637075867591271,5.034011761319087;-0.3585459040715145,1.6340303714928262,5.033678214818514;-0.3598871010002723,1.6308732700289212,5.033332226223579;-0.3612764885359544,1.6276810180664065,5.032956195275233;-0.36270268634502706,1.6244455090566785,5.032529572788018;-0.36409425422081587,1.6213017516620347,5.032087532115349;-0.3655456557288537,1.6180114745624252,5.031591149064578;-0.36698874778160684,1.614762838252141,5.0310913640326715;-0.3684653927084116,1.6114558301955006,5.030549288655796;-0.36999933401841384,1.6080588579852766,5.029957768864632;-0.3715500571969839,1.6047190427574745,5.029329662470451;-0.37317359325115496,1.6012487050687352,5.028648468218949;-0.3747803709528997,1.5977953123356745,5.027922788206796;-0.3764532731628418,1.5942195127751275,5.027153582877011;-0.3780814400306115,1.59072798652062,5.026391619634444;-0.3797108693342942,1.5872371368642952,5.025668730069856;-0.3813092838580792,1.583420561828613,5.025052653136436;-0.38284259870675896,1.5791831345073992,5.02460974315845;-0.3841658124014048,1.575094594069261,5.024361466757151;-0.38543099706209627,1.5706921815608097,5.024341830144111;-0.3866022309288612,1.566123143287072,5.024539920591024;-0.3876796608851506,1.5616011519446742,5.024836045945057;-0.3886642618149978,1.5571799985914967,5.025193101250025;-0.3894523012366662,1.5525559738628685,5.0258942705453356;-0.3901338353142372,1.5480043504216123,5.026748246955688;-0.3907698381629357,1.5434686049476039,5.027685972136534;-0.39130236861595735,1.5390078960946894,5.028829842488765;-0.39176783661475545,1.5343247047541695,5.030243067598893;-0.3921163495694674,1.5295323520366966,5.031865914063636;-0.3923604926182674,1.5247042887761044,5.033688204905987;-0.3925049079308143,1.5197774819007288,5.035792275479574;-0.3925736509293776,1.5147626938335712,5.038132435404154;-0.3926093247281588,1.5097357966731144,5.04064556647044;-0.3925522602257362,1.5048616513531026,5.043268439789368;-0.3924763972179707,1.499993494567871,5.046026112218637;-0.39237422653785126,1.495137542583759,5.048835025579747;-0.39221534570547256,1.4906256319251425,5.051655114903084;-0.39203416289696336,1.4867025507530798,5.054358214697103;-0.39193175841698286,1.4827680014742337,5.057091606921049;-0.3921026717787523,1.4786913930804912,5.059876688781518;-0.39236366570692804,1.4747656107741136,5.062544961230938;-0.3927946640718901,1.4706030455134464,5.065316425483043;-0.3934639332580566,1.465975398935171,5.068268176004703;-0.39427508540226863,1.4613937778648964,5.07099060201278;-0.3950134983004057,1.4557619535475512,5.0738807252671165;-0.3956826812978892,1.4498861841524564,5.0767858850559815;-0.3961758278479943,1.4436021096332259,5.079663492116929;-0.3966454968379094,1.4375123514263444,5.082303593611351;-0.39709422105055586,1.4315164963472804,5.084807795967689;-0.3975295169360821,1.4256815170053334,5.087174505168474;-0.39786152920062723,1.4199652854097806,5.089378273799602;-0.3979297505657489,1.4140070294893707,5.09148644915434;-0.3977806610576923,1.4078414134333683,5.093547394417249;-0.39739604130671574,1.4009252681321365,5.095677624947474;-0.3968485448749249,1.3938998674128604,5.097789013728362;-0.395800280532837,1.3860631192016601,5.099956680640441;-0.3945866432718131,1.3780669075599083,5.1020211748240545;-0.3933174295102634,1.3700693703754132,5.104040617193076;-0.39164380308297975,1.3617573719904972,5.105887924678509;-0.389515875361516,1.3535348873901367,5.107491046877642;-0.38707908313457795,1.3449136093022271,5.109051659013309;-0.3843625713289701,1.3363926516606255,5.110489093569242;-0.3810917463097206,1.3277874514653132,5.111792134494782;-0.37768496964087855,1.319389967428354,5.113053710799584;-0.37412810781625605,1.311770405766414,5.114136880707374;-0.3702813023611216,1.3040372975980319,5.115289608069199;-0.36648247109339793,1.2967119681020882,5.116386162272233;-0.36225524176964397,1.2889488373037485,5.117708036903968;-0.3579716520896325,1.2811923970618617,5.119108609220065;-0.353227717643151,1.2727627334007852,5.120803612361321;-0.3483486614755484,1.26411482526339,5.122636810131072;-0.34329323665912337,1.255197149083064,5.124656263135764;-0.3381477391580435,1.2461878195894682,5.126790765575996;-0.3329545863753099,1.237529034024752,5.128898208467044;-0.3274407096099854,1.2283139204758864,5.131167459760813;-0.32235633193969726,1.2199060019859902,5.13330103699024;-0.31703597194671634,1.2109780814537638,5.1355519505530145;-0.31149591324439413,1.2015993585087705,5.137859292997214;-0.30589275391505316,1.1919660434898964,5.140324266141745;-0.30025421775817873,1.1822676603698732,5.14281586948835;-0.2945266901984581,1.172401499434251,5.1453574922150835;-0.2886129583769578,1.1620725423255334,5.147956142350711;-0.2826924642914992,1.1516699982158953,5.150513921197746;-0.2767356928575956,1.1410951089477541,5.153039859404932;-0.2708242713869535,1.1305207777170039,5.155478608593574;-0.2649118938680796,1.1197342155456547,5.157769810353793;-0.2589754141029945,1.1088644751680818,5.160027647053646;-0.2532103692098765,1.098083684117244,5.162111482843252;-0.24738781943101157,1.0872529911099948,5.164095165560795;-0.2418015663880569,1.0767388292518025,5.165798566567347;-0.236282435637254,1.0664231589449367,5.167378060163351;-0.23101584776951717,1.056677124610314,5.168710287166008;-0.22577913837139424,1.0471260243342473,5.169928046066578;-0.22064418702052188,1.0378520323181153,5.171105837563735;-0.2157945132240882,1.0292073423649715,5.172077258726267;-0.21087638912787804,1.0205200241206243,5.173094418261601;-0.20618352954864502,1.0124581328758828,5.174048792246305;-0.20140524047558123,1.0044986917114256,5.175079301326458;-0.19677568219404956,0.9970312718200682,5.176095642858652;-0.19227381720322828,0.9898971485314002,5.177106901471065;-0.18769921361629782,0.9829704335608851,5.178210644026535;-0.18319557584762572,0.9763792089491625,5.179309380581194;-0.17852643713144156,0.9698006340026856,5.180639121272746;-0.17358918538753804,0.9630156571373572,5.182133249121445;-0.1686408934549185,0.9563244733722392,5.183729178190964;-0.16397067021883452,0.9501017819683367,5.185372743867726;-0.15927256528854367,0.9438601728468674,5.187083509621253;-0.15468932800586405,0.9378366013981744,5.1888206522809535;-0.15002331720058731,0.9317186898451583,5.190676928027226;-0.14543610359045173,0.9258151265892615,5.192576093427218;-0.14097690348698538,0.9201070751718374,5.194433569133464;-0.1366297326513437,0.9145644035926231,5.196293231647198;-0.13233273700127238,0.9090186287865271,5.198164369333707;-0.128052757833921,0.9034435932922362,5.200035474906334;-0.12376715766906739,0.8977562087191068,5.201934233292799;-0.119415353610699,0.8919415114534817,5.20386342430995;-0.11506663552210879,0.8861089186917818,5.205803732754634;-0.1108764671582442,0.8803392552654559,5.207658187942505;-0.1068039806145888,0.8746096361248309,5.20940606511923;-0.10279593455974871,0.868889684823843,5.21111474024846;-0.09905663533577551,0.8632638932448167,5.212683240459149;-0.09552488932462841,0.8578385415062538,5.214175256318312;-0.09243399597974924,0.8528864921804576,5.215411227719234;-0.08952993584192717,0.8478787164658768,5.216492634761517;-0.08653665591533369,0.8422159199993426,5.217499287317716;-0.08351042491986202,0.8361814956430289,5.218468320764396;-0.08061420927121091,0.830060135991023,5.219371766935495;-0.07789387101833639,0.823922716686542,5.220187280065096;-0.07541814638064459,0.8179590816086989,5.220878711046071;-0.07312881943262542,0.8115195809467023,5.221590459069471;-0.07087018742928139,0.8047812268066407,5.222333001321646;-0.06865615963202257,0.7975596736731896,5.223075585004366;-0.06662218829815204,0.7900280041503908,5.223764333214392;-0.06471158453794627,0.7825498659221943,5.2244194053532516;-0.06288323334327112,0.7749343888854983,5.225004828761174;-0.06114707630010752,0.766978089587872,5.225475958618751;-0.05953436048801129,0.7590409703533466,5.225874834600595;-0.05801432588797352,0.7508619472797102,5.226236390973605;-0.0565582755132822,0.7424275461519684,5.226482758959256;-0.05513475960511429,0.733852824965257,5.226693773193359;-0.053801271698291506,0.7252006389970047,5.226831338732793;-0.05246208089755132,0.7159366068913386,5.226934220487155;-0.05116288920989405,0.7065609801189717,5.227007230902451;-0.049975204414220965,0.697144557823768,5.227065465005728;-0.04898917611525609,0.6881100310105546,5.227085853523841;-0.04807811093843901,0.6793400562579818,5.22710003292964;-0.04716369176901304,0.6705011891761193,5.227095168057955;-0.04625834686095899,0.6617740298285852,5.227076224902226;-0.045248740942294786,0.6522546916785609,5.226943215276278;-0.04421555048172291,0.6432499122326193,5.226717114116962;-0.04312673178305993,0.6338512501643255,5.22635931433751;-0.04201436410170335,0.6245596505443867,5.225937180255009;-0.04088249235556676,0.6154869176131028,5.22547054281088;-0.0397471945652595,0.6061326890622651,5.224986760770358;-0.038678113971123335,0.5969056702775221,5.224502134549068;-0.03771497791070205,0.5876604123276931,5.2240953287476755;-0.03677533885955811,0.5776096896949181,5.223775236320496;-0.03594468922761771,0.5680566969299317,5.223461502987788;-0.035186598289196305,0.5583641938546988,5.223226793688261;-0.03444281804414896,0.5485785703512338,5.223013144261287;-0.033740396463320804,0.5386154183607835,5.22280628578773;-0.03305969491335061,0.528979372400137,5.22261307942904;-0.03239083763819474,0.5191693667895978,5.222455544254596;-0.03178254281337445,0.508879522757897,5.2223280814625666;-0.03126920353449308,0.49889143026498645,5.22222992634113;-0.030808712933613702,0.4887170864809477,5.2221617159887455;-0.030383119104091937,0.4786975558295616,5.222086169357299;-0.0299191340978329,0.4683672486290564,5.22199699786553;-0.02954834537029266,0.45886990074157696,5.222011363231952;-0.029122035712828998,0.4489333723332331,5.222022041517404;-0.028704559067946205,0.43932240977360637,5.2221132451189485;-0.028235113029113173,0.429427820593027,5.222232171686612;-0.027784100120617782,0.41983025286160985,5.22238289257343;-0.027360950559469365,0.4104388863754272,5.2225397288924;-0.02693283910311185,0.4006042991931621,5.222686383212162;-0.026500455470451927,0.3911121527158296,5.222807475392268;-0.02610004907204554,0.3822514721151498,5.222876509731;-0.025728613053101757,0.37312950462341304,5.222955289799616;-0.025397413063416106,0.36421058887775126,5.2230640320058965;-0.025073796292818508,0.3552536882899358,5.223193182631272;-0.024802554044723507,0.34673343013469987,5.223345397092379;-0.024603891273645248,0.3384018767166138,5.223500016544049;-0.024436864006335914,0.32973589340209963,5.223645538655795;-0.024318785433035627,0.3217362092590331,5.223747240222051;-0.024300764770141012,0.3130205283854558,5.223795330681434;-0.024320723119515636,0.3043719022340041,5.22383124536661;-0.02439997258663177,0.2954792298859817,5.223878612879239;-0.02457315494940831,0.2865288399711022,5.223936828938998;-0.024779389180770283,0.277541651664147,5.224000465390132;-0.02507793445403759,0.26872653597318213,5.224049146364652;-0.02542481249662546,0.26025525729839627,5.22410172430772;-0.025847675894223727,0.25222165531451896,5.224171753859887;-0.026290028722469622,0.24394438216282782,5.2242386600523725;-0.026763749982393704,0.23517084605730504,5.2242533232879635;-0.02726090508460998,0.22687110304612385,5.224295668214651;-0.027756274594160225,0.21867940709921033,5.224337780609131;-0.028243924582921538,0.21027806183888367,5.224390320648781;-0.02874564418976123,0.2012854255412176,5.22444007736793;-0.029271944396312415,0.19204130990395182,5.224440212522654;-0.029858381911791288,0.18236812641143801,5.224436219329834;-0.030464178690910337,0.17262818121249862,5.224395452203018;-0.0310963763156304,0.16223409155405483,5.224425105916538;-0.03171850326721485,0.15247368191058822,5.224436343991208;-0.03238039767925556,0.14215297630823578,5.2244872937950735;-0.032923027704312255,0.13252671338924996,5.224611122797453;-0.03346083627480727,0.12226604798766283,5.224872661933899;-0.033982109446525584,0.11224167748102776,5.225126288132302;-0.03448242835705097,0.10177073456727541,5.225456496493999;-0.03494826030877921,0.09068699535810033,5.2258372489547735;-0.03538580357294816,0.07957990199382489,5.226224159695552;-0.035849107797329235,0.06763414307887738,5.226583825918345;-0.03631813151689675,0.0557446366552206,5.22688416348384;-0.03677263753964351,0.043385192424334,5.227135217731183;-0.03724858602890602,0.030951598964837866,5.227350542925321;-0.037730810711934015,0.017952283917206983,5.227522575519268;-0.038213439701153686,0.004446093111038205,5.227673655416048;-0.038694788206540626,-0.009054755855707024,5.227800616261408;-0.0391321086542423,-0.022359305090537435,5.227903172484178;-0.03950694812921377,-0.03507370538638189,5.228029666260939;-0.03982697344229771,-0.04711858269838185,5.228142996870188;-0.04010896490023686,-0.05913615056037902,5.228296411581773;-0.040347349709364086,-0.07048493169931265,5.228381052615826;-0.04059028935285714,-0.08187953043644244,5.228455216560365;-0.040783397771028365,-0.09243393184808585,5.228501569457422;-0.040997118752919705,-0.10293796264611758,5.2285179097513055;-0.04117313512765445,-0.1126805984395284,5.228375950722327;-0.041331159121073206,-0.12231856684409656,5.228219959288377;-0.04145078248720903,-0.13132869838091044,5.227978445044298;-0.04157662854708158,-0.14052171820787282,5.227689454495357;-0.041713036212187554,-0.14999587425672092,5.227453933073191;-0.04182346847020663,-0.15890719396737907,5.2272510320692795;-0.041931521828724796,-0.16764957966584426,5.227100312567491;-0.04203283109078041,-0.1756254330459008,5.2269976384911185;-0.04207808495521546,-0.18282050220196067,5.2269776158846355;-0.042116499899350686,-0.1892514094998287,5.226971777100198;-0.04214481938655561,-0.19510951940683224,5.226973720820501;-0.04216291862267715,-0.2004057937636743,5.226970705704323;-0.042175311409143296,-0.2049335512190599,5.226972723849371;-0.0421877520260444,-0.2097849181571374,5.226977173676124;-0.04220297732353209,-0.2155796734853892,5.226979462406452;-0.04221262298730703,-0.22124650010035593,5.22697480451437;-0.04221316927469694,-0.22667405547508834,5.226963525499197;-0.04220732997307411,-0.2319285584757879,5.226957389200651;-0.04219919758943411,-0.23721962176983186,5.226951149958096;-0.04219281764103816,-0.2424439056865987,5.22694098844088;-0.04219138849038344,-0.24753225392855144,5.226932772918113;-0.04219010493707078,-0.2506821476523211,5.226933513650623;-0.04219403383874486,-0.2537895039615469,5.22695807071588;-0.042213764238141785,-0.25612859082804557,5.226985514306806;-0.04221358987368071,-0.2578222476445713,5.226982573278133;-0.042210215489314154,-0.25928657759837626,5.226975789708846;-0.04220778148148086,-0.26086038768894076,5.226970285851615;-0.04220664951956485,-0.2625963596005413,5.2269654525756835;-0.04220832000267812,-0.2645459519801997,5.226960463069036;-0.04221042606247056,-0.26671850253552,5.226956979578191
