# Supplementary material for: AI co-pilot bronchoscope robot
Source: Nat Commun. 2024 Jan 4;15:241. doi: 10.1038/s41467-023-44385-7 (PMC10764930; doi:10.1038/s41467-023-44385-7)
Supplement: Supplementary file 9 — Source Data [file 41467_2023_44385_MOESM9_ESM.zip › Supplementary Fig. 6/Real/1-siliconmodel3 Centerline model_32.txt]

Path length,0.3823474551643231,1.3390273326138495,2.4360806707365503,3.389855002320198,4.633186837225967,5.294228260366225,6.048617802094515,7.6199243442325315,8.508937376789888,9.432620780795123,10.454421036935175,11.52960187765676,12.707483572038464,13.936540554053012,13.936540554053012,15.213736234501843,16.44452917102325,17.693317058473532,18.998709161297413,18.998709161297413,20.314150688275078,21.704338409654405,21.704338409654405,23.180463791733903,24.716116344031185,24.716116344031185,26.252216129119667,27.80893642149138,27.80893642149138,29.394981548621786,30.929231791258417,30.929231791258417,32.38660589213346,33.813823164530184,33.813823164530184,35.150696631381976,36.50995606671873,37.8144227806103,37.8144227806103,39.164161949540436,40.48150328787918,41.788724973608986,41.788724973608986,43.014715754544895,44.2532070601951,45.441871581801664,46.60185348150684,47.75022786189222,48.88251524667458,48.88251524667458,49.93176024782968,50.94679437433598,52.0015789085358,53.07532294907653,54.114883246291136,55.14759536164091,56.22575632806872,57.30120234288799,58.44816040375785,59.57467917388746,60.72919520353205,61.837342407672125,61.837342407672125,62.91910633252583,64.03191625282682,65.20238959064322,66.3603928061591,67.52801098401787,68.70025635333147,69.91978631228697,69.91978631228697,71.09739574533981,72.33778524064502,73.5591159725077,74.74912434723994,75.9499036658113,75.9499036658113,77.15575742574084,78.41028542199217,79.67662407226153,80.9362735470922,80.9362735470922,82.13405373767645,83.34713053416253,84.54919285662791,85.7445338211707,86.92286076365073,86.92286076365073,88.1053799142192,89.24564746472578,90.41713069884995,91.56369163449422,92.67672415129492,93.7824352768189,94.96704118534075,94.96704118534075,96.10965825116313,97.23499882308327,98.37362064918423,99.46214809866241,100.54057651352979,101.57985008048654,102.58306620997809,103.58069080739402,104.57487979757047,105.53467124303151,106.42889670883693,107.30458471448965,108.1896821405526,109.89226699708297,110.71232110983698,111.56988660530519,112.51837337616797,114.31628359156389,115.18370427281484,116.09715756596977,116.97468761392003,117.86007080141292,118.75072370361524,119.64051407274579,120.52636342545289,122.30992241273668,123.2483040768456,124.23414899527631,125.24855616459509,126.26701463945355,127.33264083949078,128.481820929708,128.481820929708,129.64449062820705,130.86738627464032,132.0521237067301,133.21571992665162,134.4475657600639,134.4475657600639,135.68463478096677,136.9760960266613,138.32170592320406,138.32170592320406,139.74268176264053,141.1419613404753,142.5692363935629,142.5692363935629,144.03293648615914,145.4901198735806,145.4901198735806,146.96103796050087,148.42528567165957,148.42528567165957,149.8676061802983,151.3261225813161,151.3261225813161,152.79950306026268,154.17049704659618,155.55713813100937,155.55713813100937,156.927981991185,158.28292395439837,158.28292395439837,159.59279390593179,160.9019493510384,162.14689066592823,163.36315291633102,163.36315291633102,164.5344597101446,165.64920726545643,166.71001614440587,167.78764360262056,168.79317804873216,169.76488475768204,170.74383407601846,171.7785958469834,172.81816291289147,173.83481852914096,174.7763882063226,175.69173833759055,176.6478943823023,177.54007337505934,179.22943406967596,180.04308434218157,180.8752550208558,181.73614665220694,182.5905502671157,184.26023340028604,185.09415723204398,185.96080285057303,186.8571645202158,187.76908065469152,189.5203909218588,190.29468736753137,191.128412504008,191.97581983141234,193.7170543673404,194.55716935638765,195.41643533839274,196.2889676205179,197.19688204092222,198.10254263289107,199.88559259164157,200.73349924409914,201.56810796543053,202.42438149610928,203.2443351166526,204.07818163381955,205.67736654750797,206.4629792921977,207.27991489523697,208.0689209299162,209.65285925219152,210.45281411148719,211.22685083971896,212.80108158788815,213.5281330426896,214.2230529751946,215.54819786031337,216.22789168765954,217.56020496559648,218.17699632332358,219.3400933008068,220.47538544562175,221.55485892974173,222.57425934269884,223.55221764894085,224.40064443527547,225.25006024397464,226.47488431798791,227.6586635146682,228.40748417908716,229.73374291816776,230.5582058559637,231.71099831181544,232.6500159270356,233.60828909317033,234.59296004529318,235.61879693830807
Error,1.7618097115722424,1.7040224244129356,1.6351336385196924,1.5502094222702678,1.4739946662353682,1.3628689804423717,1.3168943657263799,1.2345564782487883,1.1577442965025477,1.1092673134100188,1.0886863440190784,1.0799271531105947,1.1068014167150932,1.1841882923990688,1.0762268194153133,0.9762155855775874,0.94086201447289,0.9587650019404349,1.069011206680235,0.8822647325980676,0.7708808461305959,0.8077781223552634,0.9377636023923901,0.6670773441060835,0.7134265702293252,0.8468056237672084,0.5432757465035044,0.689753375741081,0.719596581619718,0.4704687788567346,0.7392901842795563,0.5835680813390187,0.38917449535239385,0.5956520513640815,0.6188081074271581,0.35376405324808846,0.3178501918084649,0.5287136470161891,0.5637787437537141,0.25145076930045585,0.21984354910121856,0.47638051566929135,0.5697639923103338,0.3492804470433009,0.12897711401847836,0.11536924501828003,0.26963249976123893,0.4260705141507562,0.5682355006442084,0.49242113287733214,0.47434623834439255,0.491426258108944,0.47635540495179973,0.4568390243358948,0.45850829407770666,0.46152248673144725,0.4553086363416981,0.4646478587848027,0.48694877886720256,0.5359017871177372,0.6217821372162918,0.6867826444532062,0.7136967366138108,0.6612258021479676,0.5839534480310742,0.49871448693038267,0.4718597377380015,0.5092104382361688,0.5825305130001227,0.7290912612978814,0.6461224572371929,0.5329305717956043,0.46331048642999056,0.5019894307834761,0.605948176665224,0.7564067791210086,0.6521975224774,0.5497376451807178,0.5161263934603131,0.6029498976445795,0.7675279995112719,0.6994498347659663,0.5995594920535345,0.5591890044254428,0.5799635280895532,0.6737205973760808,0.7646450661333247,0.7244083776281137,0.6220276417631864,0.5730710366616848,0.5637525418963605,0.5818787997075795,0.6053273226164996,0.6423499298297896,0.7298146533099011,0.6170581204395126,0.49966462929984357,0.45294230920577117,0.43068826547961786,0.5200624601067847,0.5833707081724924,0.7085295920807408,0.8137953014978796,0.9302953158512968,1.040553500359848,1.1574670420468403,1.286201548890754,1.4362331062975773,1.6065705484985358,1.661946739594199,1.6728395744752873,1.6851048236639272,1.6678346780569093,1.59214842083337,1.4570560306133091,1.333201646822414,1.2070095333991033,1.0958713315287407,0.9995987097075413,0.9285680860956315,0.890003715417718,0.7681632590929939,0.6874312290649062,0.6410765606957058,0.6217723359239682,0.6168899256121995,0.6391523063632254,0.7331847646320628,0.688613371981136,0.5813659687498615,0.481792828780495,0.44402044123632917,0.46560963234871033,0.6017112973179795,0.6078268483219984,0.3998049985642546,0.2688499872665376,0.4393498206394353,0.6808869264432759,0.3260655353139759,0.3084802871364874,0.6612595323644256,0.44655601380288856,0.23626715094467085,0.5854398546016094,0.5124460757583773,0.22105000395414007,0.5218716459934671,0.5585588884667897,0.19152988749748587,0.41120581456766836,0.6294436812092303,0.17019376438630807,0.24101414579563454,0.6192132193748205,0.3868241993112437,0.07960341701691083,0.3650052603189213,0.6699981999529652,0.3840132792292943,0.19606496256930564,0.2952755648351421,0.48473993256533426,0.6279371239271566,0.4952782458387038,0.43235966687380856,0.4048916889882647,0.36770978058398185,0.34269295847019815,0.3162891373559241,0.2804177571396206,0.2137568211103402,0.13642066244634277,0.1152665534932943,0.20212902457653537,0.3166551043567884,0.39309794204606874,0.5337638428364864,0.5304270095183946,0.5804598981766007,0.642649404355672,0.73940417363591,0.8478768761295689,0.9087061245385615,0.9257562201562325,0.9887378992005316,1.1078230823901527,1.2569679640859988,1.3217751628133154,1.356725561017706,1.3324334803838167,1.3420755895652534,1.2956198837181079,1.1635763936322274,1.0234996531252416,0.91157282672068,0.8218342499284939,0.7543164360717906,0.7119696565184105,0.5258714013192062,0.35634356502610914,0.23323946491127248,0.23495092764319803,0.3479795843671881,0.27062895549456234,0.0729268644289892,0.15593399014369327,0.36212700889274985,0.28113573378457135,0.16450450265555405,0.25719284539231746,0.41232704344332505,0.17306099344445985,0.23818345699769564,0.18652591162861137,0.24898007402232972,0.2054073015188385,0.3229448076145841,0.28895151559013355,0.33240957386722286,0.3906840627240097,0.3847589154136374,0.3356534250980762,0.32984830316758473,0.4657997368656926,0.572408439828694,0.6791433315755466,0.7166573029879131,0.6887707139503951,0.5952037056943882,0.5015700303760977,0.41699838887258434,0.3456276618646387,0.2878905379535928,0.24067614756638503
3D pred;-0.03784381419146293,-0.25783351495396584,5.209914569777309;-0.03794316029748681,-0.24784712994157543,5.210426668142394;-0.038193242696929336,-0.2378739127081392,5.211113979431534;-0.03865191309689243,-0.22791377804378146,5.211879053893307;-0.039266642687813345,-0.2179724016491156,5.212768516039565;-0.039932399620654785,-0.20802423540237513,5.213537122592743;-0.04046760082858314,-0.19806517672857044,5.214265621047613;-0.040792697321905394,-0.18810064580622307,5.215041788405605;-0.04091971310871034,-0.17812550085464407,5.215734861406731;-0.04091639581382346,-0.16814368578981004,5.216337652421102;-0.04082600644158462,-0.15815527209515312,5.2168103273895285;-0.04072697386040415,-0.14816457573313047,5.217230063913711;-0.040592570427767385,-0.1381722292379321,5.217597415567024;-0.04041134022178691,-0.12817983141993305,5.217942584307335;-0.04023838428070234,-0.11818600530933121,5.218248404374525;-0.0400141535015847,-0.1081923937251815,5.218526699295149;-0.03984310280700585,-0.09819849708918202,5.218831283747875;-0.039681960554040545,-0.08820646406900352,5.219196399206288;-0.03940813158659691,-0.07821594863559174,5.219534953590914;-0.039161201397390356,-0.06822443234154144,5.219864540646767;-0.03882682767189304,-0.05823505067701537,5.220181476242949;-0.03840682073933275,-0.04825128407835445,5.220566182208674;-0.03781568069551365,-0.03827699405786441,5.2209712649604;-0.03708392753333657,-0.028311863529674748,5.221372152557846;-0.03633958288086256,-0.01834986814548294,5.221824478771628;-0.03563406002827432,-0.008387209552508473,5.222322144587521;-0.03503743087157895,0.0015847517222989348,5.222773832514216;-0.0345505084383571,0.011565455437248245,5.223159137456336;-0.03405232417515384,0.021549787562097304,5.223413940244004;-0.03368664408364745,0.03154086142255799,5.223625414085165;-0.033434957349306,0.04153673547190296,5.2237638184831745;-0.03325799784638608,0.051534759772248924,5.223854347064395;-0.03315129821658639,0.06153396930994408,5.22392085879469;-0.03298208593521078,0.07153236463973774,5.223979663836924;-0.032837996116162865,0.08153125810622061,5.224016644507184;-0.03258655517594701,0.09152799329992051,5.22406206389319;-0.03227960052322314,0.1015231006986046,5.224122121614941;-0.03193024128998465,0.11151666687412659,5.224203258669446;-0.03155503195954799,0.12150869656701165,5.224339495870154;-0.03108873443263626,0.13149701191649898,5.224466472622325;-0.03057541561056321,0.14148360751512395,5.2245328965369175;-0.030090803751619436,0.1514718408745659,5.224514303433301;-0.029647499826979427,0.16146160994650643,5.224424885763354;-0.02923962406582681,0.17145234179981284,5.224287356134571;-0.029012984703607556,0.1814488853145739,5.224154118163326;-0.028957905388535477,0.19144826757187453,5.224057574176291;-0.028877028994514164,0.20144729932062344,5.223944335064667;-0.02894235007117744,0.2114470279291073,5.223910262882277;-0.028982696843301545,0.22144674003006284,5.223845997526272;-0.029067578133365104,0.23144636776743532,5.2238304965402325;-0.029147361902888923,0.2414460330095302,5.223848651323639;-0.029240225466467856,0.25144558693729235,5.223865902536208;-0.029304517193488127,0.26144537938472223,5.223861709427398;-0.029405589305135107,0.27144485297127574,5.223844034018896;-0.02947754113043843,0.2814444477833661,5.223789936617378;-0.029510918054341903,0.29144381665932784,5.223682660975233;-0.029566155778733613,0.301442802398337,5.223551386511243;-0.029689042741389074,0.31144151352581867,5.223448068634844;-0.029812457995179523,0.3214402834923196,5.223351281072986;-0.02995532918166503,0.3314390573333175,5.223287175685936;-0.03015985204105953,0.34143693568962474,5.223262705858215;-0.030353663437718652,0.35143505651137613,5.223258561441958;-0.03060007620353826,0.3614319885391657,5.223283676787787;-0.0309013249255864,0.3714274217916262,5.223307410794439;-0.03108191755750899,0.3814255433701917,5.223237046019743;-0.03123932745446394,0.3914242946816024,5.223223105542597;-0.03148234608011509,0.4014211187589885,5.223289816211761;-0.03186157006545295,0.41141219741715834,5.223475655968561;-0.0321744394781448,0.42140678588283925,5.2235772144850925;-0.032573146430774726,0.43139784299131456,5.223717964693297;-0.032920208546813656,0.4413914970816079,5.223798125850808;-0.03330693091795812,0.45138310101971485,5.223933390597369;-0.033890953061393954,0.4613650849627676,5.224070921308899;-0.03442770826426667,0.47134917740767784,5.224243524621947;-0.03500496220380732,0.4813298816803519,5.2244722605192395;-0.035721348748503134,0.4913026675829193,5.224646420388702;-0.03631482166361521,0.5012820094913184,5.22489243862847;-0.0369738803977667,0.5112581737294942,5.225096861420451;-0.03763999346374985,0.5212329901319037,5.22534044122575;-0.03840610836207129,0.5312021525610994,5.225510348326495;-0.0392288758760978,0.5411677012631837,5.225614716349604;-0.040047793730156996,0.5511318902900985,5.225825217143461;-0.04093156216002484,0.5610884420750236,5.2261185257121605;-0.041916457408908404,0.5710348513839423,5.22643304631273;-0.042865192302726486,0.58098736142925,5.22665086710903;-0.04398989827760405,0.590918240130983,5.2269865524997465;-0.044794689155343334,0.6008844215532824,5.227152502796292;-0.045708103698961576,0.610837910938994,5.227458644789544;-0.04667195492338089,0.6207841999919094,5.227835904505177;-0.04776181406260735,0.6307200742121494,5.22813692034565;-0.048865669680161226,0.6406572618920994,5.228320778413314;-0.04985636609826148,0.6506079382126984,5.228371388390919;-0.050712317223675876,0.6605711735338954,5.228335477315286;-0.051647474740734056,0.670525431524481,5.228139956791679;-0.05245842851283895,0.6804897830401544,5.227907464100171;-0.053612811626808685,0.6904051721830684,5.227313782560316;-0.05479422902897177,0.7003169022893025,5.226712235203046;-0.05640928352545119,0.7101482459731939,5.225854167407001;-0.057956811415753595,0.7200021772318979,5.225143395870237;-0.06026846321204503,0.7296995826962113,5.224358161361694;-0.062419092314490485,0.7394525578633511,5.223853909586418;-0.06551425405588543,0.7489467389179818,5.223324287177058;-0.06868895668763375,0.7584142363694304,5.222787858983556;-0.0721266465390223,0.7677798578417067,5.222104175633095;-0.07565034140914623,0.7770947230662538,5.221200372385267;-0.07931713818843678,0.7863313766652683,5.220087344231446;-0.08315200075155545,0.7954702489371477,5.218755111999339;-0.08723494375759226,0.8044770208153336,5.217269300186297;-0.09166853198871992,0.813293721494362,5.2156540340988595;-0.09603566196051715,0.822138601139418,5.2140119988148586;-0.10040121239036107,0.8309792927625222,5.212343424252646;-0.10486674137831177,0.8397722420499535,5.210687195498387;-0.10944078621598996,0.8485113897426642,5.209042382005039;-0.11409297452149235,0.8572132541159712,5.20741920598294;-0.1188115775082833,0.8658835004700647,5.205818701683547;-0.12359660969973722,0.8745227034228831,5.204247829547832;-0.1284425391911225,0.8831324351759879,5.202702033149822;-0.133357813641971,0.8917077398985385,5.201184065433354;-0.13830800972003027,0.9002641492275902,5.199672967096885;-0.14327993604023004,0.9088095173673788,5.1981707580495184;-0.14823490917004986,0.9173633400823306,5.196660672540701;-0.1531925160046588,0.9259103366635373,5.1951208725815246;-0.15817032277556445,0.9344405968165123,5.193553677164835;-0.16314530937113786,0.9429742454329642,5.191996002723627;-0.16814862134226516,0.9514910574800529,5.1904369062307385;-0.17318735747793312,0.9599880914317905,5.188883988918667;-0.17824040503195526,0.968475307924506,5.187323903465055;-0.18329095265420417,0.9769637629674498,5.185762461919778;-0.1883726886276536,0.9854320115958914,5.184192517760566;-0.19345502898454442,0.9938950301377598,5.182596543557545;-0.1984395499212287,1.0024053305748368,5.180944472886404;-0.20331479597521493,1.0109704747328545,5.179250282381925;-0.20823446144706742,1.0195168097592107,5.177589845914504;-0.21302990947656963,1.0281277622795582,5.17590011963825;-0.21786143569177244,1.036719740421963,5.174216591785126;-0.2226692199782148,1.0453361039887359,5.172590710750048;-0.22741323348712594,1.053988055756268,5.170966498190199;-0.23218766370271166,1.0626197214412865,5.169323585040159;-0.23688336589842773,1.0712977235508856,5.1676979589223375;-0.24152508763958688,1.0800021526865586,5.1660586503181705;-0.2461584629422091,1.088708933190327,5.1644082544371015;-0.250869404164161,1.0973473526875879,5.162623670061776;-0.2556928481660591,1.1059097950075718,5.160774624503251;-0.2604693709859587,1.1144862674919116,5.158869644325836;-0.2651727522699298,1.1230903265009557,5.156907917263659;-0.269919164504086,1.13166488453521,5.154920827577546;-0.27474452435040436,1.140192300772205,5.152921058922283;-0.2795830119737733,1.1487041082560199,5.150886809459465;-0.2844808766637526,1.1571352421891474,5.1486671468544;-0.2894371205928964,1.165507056104931,5.146354490832784;-0.2944618310215745,1.1738173178234004,5.143968734081043;-0.29971206879504275,1.1820990307322896,5.142007042306889;-0.30500910247067314,1.1903525820682814,5.1400524772444305;-0.31032126715511416,1.1985986339985422,5.138107346418799;-0.31551831991904034,1.206990506094923,5.136505121313843;-0.32064704410009726,1.2154370049132106,5.134971222364333;-0.32571160394736115,1.2239260349167365,5.133459070535739;-0.33070273628747004,1.2324514476228516,5.1319079624950374;-0.3356122592501951,1.241017201049788,5.130319109919307;-0.340429816748171,1.2496240554669187,5.128671931484523;-0.34515748503396704,1.2582718078308732,5.126979143360984;-0.3497818414777645,1.2669685692682904,5.125252392660575;-0.35429219872329576,1.2757364419307236,5.123584733674739;-0.35872075068945836,1.2845630563554529,5.122010311469561;-0.3630611795575467,1.2934460049415728,5.120509011480413;-0.36749231115988645,1.302288031015186,5.119031294445157;-0.37198910034276683,1.311087734816846,5.117500249035058;-0.3765510577454363,1.3198419228475435,5.115902520466301;-0.38114585951935126,1.3285589894092897,5.114199421168986;-0.38589570373456816,1.3371980413671016,5.112524380512346;-0.39058593033116745,1.3458333392393305,5.110671435523838;-0.39538654023967246,1.3544482662909425,5.109016994106995;-0.40028679351319835,1.3629897420200212,5.107276100593636;-0.40514150293603074,1.371557394345664,5.105536235642909;-0.4100833446789117,1.3800808145292645,5.103824654922606;-0.4150202877267231,1.3885969284426822,5.102063292621329;-0.4198348614047121,1.397183683541177,5.100306159394255;-0.4247085095414887,1.4056636718218973,5.098223528222458;-0.4294268261499664,1.4142655471162382,5.096288268600915;-0.434282615086892,1.422646931699478,5.0938035741996135;-0.43900250483227743,1.4312314531447603,5.0917964288767985;-0.443885550292481,1.4396993261562776,5.089686691050812;-0.44871054402653027,1.4481788396341355,5.087491859247413;-0.4537591411411148,1.4563293864649898,5.084649280570813;-0.4588312235738955,1.4645168059012037,5.081958529231394;-0.4642967051506017,1.4722628273072311,5.078776130213035;-0.4699274057378883,1.4796650722743587,5.0751016261182;-0.47580358927752653,1.4866668232117823,5.0710462653674435;-0.48178828639167026,1.4936775464422771,5.067169003416355;-0.48788799157099744,1.5003624393175203,5.062913911881286;-0.4940248117093574,1.5073582532415077,5.0592535804577174;-0.5003370332473945,1.5141351015589328,5.055481288563212;-0.5066969437585427,1.5209025369450313,5.051772736745431;-0.5130415312457194,1.5276421330094703,5.047988023479441;-0.5192516206734692,1.5344808272088157,5.044158264877755;-0.5254055618773475,1.541150033219872,5.039956991399237;-0.5315885654528433,1.5476268950364587,5.035504943803551;-0.5378203030057644,1.553919030903761,5.030860110835734;-0.5440427115563267,1.5601361294104208,5.026103082562917;-0.5501534754473008,1.5664321094073674,5.0213052496618245;-0.5563529986277118,1.5725686587202778,5.016415599892591;-0.5624425644564824,1.5787875302775622,5.01149189960002;-0.5684333713396235,1.5850877309146862,5.006550472192793;-0.574344730787921,1.5914421676330193,5.001582880878511;-0.5802037795323232,1.5978148294574472,4.99657681165384;-0.5859813316617021,1.6042348873489733,4.991536697760111;-0.5916940615577672,1.6106191774582828,4.986378640283233;-0.5973342491875602,1.6170525328739038,4.981201747238459;-0.602895067370472,1.6235397830426188,4.976006279368757;-0.6084125596567763,1.630057006697809,4.970802139218954;-0.6138721599641828,1.636657351291021,4.96564188576256;-0.6193529239992519,1.6433530241952938,4.96062898341453;-0.6248495284027736,1.6500729546505832,4.955666133960108;-0.6303389131824341,1.6569020811549844,4.950846415511099;-0.6357857458212915,1.6638063143665687,4.946085787615082;-0.6411790320893086,1.6707400522555997,4.941307111844805;-0.6465300858468404,1.6777495168406287,4.936591856823576;-0.6520522975161755,1.6849310554048067,4.932357393205798;-0.6576521232460893,1.6922413624570274,4.928458500722432;-0.6632390326028578,1.699650889130772,4.92473219446686;-0.6687908621629767,1.7071373402514278,4.921108627418574;-0.6739098911589594,1.7147465443578895,4.917121704419005;-0.6785747982443854,1.7224680008084141,4.912806875086691;-0.6828157355728698,1.7302996447527281,4.9082593698689525;-0.6865841339117345,1.7381762673233345,4.903385152922626;-0.6901015694119014,1.7460944841652468,4.898392208946711;-0.6934866359262557,1.754006029419193,4.8932982147978965;-0.6966861894828464,1.7619509143410532,4.888136658771183;-0.6998028136305762,1.7698588539679134,4.882868723238195;-0.7027561224890833,1.777793658384961,4.877547365737569;-0.7055840151430414,1.7857521369419542,4.872193335274865;-0.7082932121710728,1.7937321493533465,4.866810059935694;-0.7109107439295349,1.8017226965864763,4.861397141830959;-0.7133765315646199,1.8097548368939853,4.855974539741633;-0.7158428049337336,1.8177855642483307,4.850550066142382
3D gt;-0.7244003780485918,1.8437328984153372,4.832120077666357;-0.7243378546027448,1.8434637654249286,4.832311265694086;-0.7242683585805464,1.8431679331534878,4.832521166952611;-0.7241950974393595,1.842858093268484,4.832741126959193;-0.7241267785126901,1.8425655870684974,4.832948762380129;-0.7240661934331333,1.842304551592707,4.833134140271159;-0.7240118922005471,1.8420694105769442,4.833301257578714;-0.7239623629228407,1.841853647938541,4.8334547461370505;-0.7239135831478046,1.8416384525647196,4.833607879291159;-0.7238629971652768,1.8414164712825747,4.833765438724392;-0.7238015704196196,1.8411604535765194,4.833945638925952;-0.7236671301542168,1.8406305709531054,4.834322520745246;-0.7235276897551348,1.8400564217031519,4.834730459617263;-0.7233863402814618,1.8394668174765634,4.835149464700682;-0.7232553721271262,1.8389136117500944,4.835542799015209;-0.7231072062951343,1.8382834178473832,4.83598502471605;-0.722952413333596,1.837627920738902,4.836447482812644;-0.722783569929579,1.836918964726781,4.836948054760264;-0.7226148673835336,1.8362136224752201,4.837444366754648;-0.722446925446348,1.8355118879818437,4.837936333091527;-0.7222840177112765,1.8348367536033614,4.838409503126007;-0.722111486374473,1.8341221293248773,4.838910095857956;-0.7219481321219408,1.8334451492265598,4.8393844491521625;-0.7217911344412767,1.83279214934863,4.839841907167297;-0.7216353018593031,1.832145028018127,4.840295608649679;-0.7214748022865493,1.8314779382315423,4.840763396107841;-0.7213138349681492,1.830809322610025,4.841231945481699;-0.721153095388275,1.8301425023147626,4.841699182847047;-0.7209944885539732,1.8294849966087672,4.8421593598756045;-0.720836426056084,1.828819592104865,4.8426215303981675;-0.7206890759976521,1.828181460377806,4.843063524625487;-0.7205394166841973,1.8275233470905754,4.843515642325541;-0.7204068856143125,1.8269266399196655,4.843920537114487;-0.7202849906569597,1.8263423731251482,4.844305989621352;-0.7201672231910552,1.8257755482038782,4.844678419559765;-0.7200713813847698,1.8252816970341488,4.844996660716252;-0.7199822819404711,1.824798353827309,4.845299820010875;-0.7199051505756653,1.8243786238084954,4.84556263618167;-0.7198201128385252,1.8239481158077886,4.84584165203743;-0.719736229184725,1.8235319376129238,4.846114517294365;-0.7196514525289838,1.8231241358556391,4.84638606374202;-0.719571680272347,1.822748910139892,4.846638770654498;-0.7194857840194483,1.8223612186970555,4.846904349555201;-0.7193976835860986,1.821977719551548,4.847170974863365;-0.7193118463235905,1.8216054362536163,4.8474293513146876;-0.7192230450962737,1.8212313214392757,4.847690909392552;-0.7191313465459201,1.8208480030026837,4.8479596468694615;-0.7190394495763421,1.8204650475449795,4.848228169534666;-0.7189444513568273,1.8200737497730972,4.848503263422666;-0.7188531952673832,1.8197083714070175,4.848764056278581;-0.7187628686778484,1.8193550185057894,4.849019107072429;-0.7186665351713769,1.8189852494341494,4.849290214728209;-0.7185627254738931,1.8185872761619195,4.849581321969156;-0.7184529762487932,1.8181928032866819,4.849878938537509;-0.7183259783478223,1.817732280082593,4.85022524302425;-0.71819361974183,1.8172704977205925,4.850579680510145;-0.7180622694691594,1.8168261866280946,4.850926807686643;-0.7179302094649169,1.8163689849589673,4.85127748318433;-0.7178057872321489,1.8159235401428397,4.8516122470328025;-0.7176787551418162,1.8154593497724285,4.851957215779109;-0.717555859953251,1.8149978173995218,4.852296290579033;-0.7174348701125264,1.8145299816736227,4.852635829866446;-0.7173195593996076,1.8140711652332495,4.852964524424385;-0.7172049027258793,1.8136022593693362,4.853297070602175;-0.7170867595397772,1.8131185503912934,4.853640754955303;-0.7169722052472469,1.8126405077667678,4.853978627564928;-0.7168587256000089,1.8121634119347125,4.854314902331713;-0.7167439054109863,1.811678553270675,4.854655911783664;-0.7166298607708053,1.8111946879010374,4.854995283155689;-0.7165084257977841,1.8106785805562045,4.855357062653095;-0.716388857772783,1.810169958878663,4.855713769360304;-0.7162776596882845,1.8096925895097278,4.856050279358966;-0.7161427048345121,1.8091157769634676,4.856452016474534;-0.716002527627203,1.8085186450529513,4.856868988649989;-0.71587634242165,1.8079795852793055,4.857244468186018;-0.7157516742563386,1.807449928107798,4.857614846592333;-0.715624652565728,1.8069115972381506,4.857992143915434;-0.7155028613087768,1.8063861778545103,4.858362299385949;-0.7153750554725141,1.8058350359562152,4.858753063182666;-0.7152315298844483,1.8052276406191958,4.859179625173123;-0.7150878054813968,1.8046201482107727,4.859605709776756;-0.7149390959506076,1.803993153640791,4.860045958604181;-0.7147889787305671,1.8033602278431833,4.860490650138526;-0.714626700948226,1.8026810304933047,4.860961959001998;-0.7144504111562062,1.8019411367586777,4.86148098159867;-0.7142732555708211,1.8012004219516897,4.862002610849716;-0.7140892017485428,1.8004381505433007,4.862540009038249;-0.7138918767044111,1.7996215112339864,4.863116557209224;-0.7136829265407595,1.7987532982290309,4.863728880636287;-0.7134748897057789,1.797886063083792,4.8643377408156825;-0.713256998749219,1.7969802002700674,4.8649711109018465;-0.7130415749673542,1.796089612845385,4.865591478735294;-0.7128465062342049,1.7952837905663919,4.866158561427587;-0.7126410850173116,1.794437306736663,4.86675132225982;-0.7124144587667944,1.7935066745329316,4.8674044110397094;-0.7121803877772791,1.792540472332957,4.868083389746696;-0.7119271877849481,1.7915045089501813,4.868819297343921;-0.7116409461051656,1.790355130352273,4.869637814391243;-0.7113082563636627,1.7890399484112216,4.870569705919161;-0.7109477784764182,1.7875700294868406,4.871603319198322;-0.710566938669606,1.7859865747281387,4.872715601097953;-0.7101846616453671,1.784387841040532,4.873844628518184;-0.7097684932236026,1.7826141133596987,4.875102523001195;-0.7093166369127608,1.7807130086057814,4.876463867153147;-0.7088450848472221,1.7787666389399373,4.877850953047146;-0.7083583141953524,1.776769423427087,4.87927743393406;-0.7078518577707603,1.774717215568257,4.880752264186353;-0.7072599065819116,1.772486838700792,4.882294390899647;-0.7066112871747195,1.7701497438194427,4.883869013562326;-0.7058751079108598,1.7677000753089396,4.885500257383507;-0.7049467959884952,1.7650165413628394,4.887209021043365;-0.7039577376835628,1.7622496961434222,4.888946828003919;-0.7028817438680776,1.7594111714211942,4.890690984661366;-0.701591839837066,1.7564076980678767,4.892445252256366;-0.7001894780469559,1.753356827705669,4.894177993817014;-0.6986983256271317,1.7502468897135182,4.895914551685454;-0.6971166343359163,1.7471226008522407,4.897610361709375;-0.6952992300423834,1.743868246182928,4.899282900035209;-0.6933624412030925,1.740637766681418,4.900880941566884;-0.6913291830892864,1.7375172477304421,4.902398956227371;-0.6891681773600729,1.7343380696849109,4.903921714039288;-0.6869010035380162,1.7310593310309421,4.905477869917405;-0.6846053325752016,1.727851205809316,4.906962265547827;-0.6822839493435466,1.7246992887337544,4.908403358762477;-0.679888887586786,1.7214375073875405,4.909895247588584;-0.6771910926093285,1.7177126076558136,4.91166850780891;-0.6745058805262322,1.7140556958113347,4.913383861824827;-0.671746018610358,1.7103818435009344,4.91523606356695;-0.6688283396454298,1.7065238183540985,4.917250442611381;-0.6658396271092748,1.7026021146307078,4.919364160925236;-0.6628033419507383,1.6986843596576613,4.921581701344645;-0.6596960971898237,1.6946089605721686,4.9239504281313335;-0.6565735470554672,1.6905131837916305,4.926409264343272;-0.6534508119247833,1.6863895588415843,4.929030116739809;-0.6503582202900384,1.6822522286846588,4.931738261045571;-0.6470490464257233,1.6779117711311802,4.934611056628077;-0.6435410978938386,1.6733652657500602,4.937662493780985;-0.6399526224603571,1.668599876513742,4.940968474956685;-0.6364298640589204,1.6638620240269202,4.944336159168643;-0.6329950791944345,1.659187925772983,4.947691572165799;-0.6296693206919031,1.6546220357273775,4.951008201367745;-0.6261508734865215,1.6497951165894613,4.954559645040147;-0.6224482296000984,1.6447902640966585,4.95831494284039;-0.6183776020302897,1.6395481541218604,4.962310262762493;-0.6140752685777736,1.634219726914288,4.966436587128572;-0.6097833956737684,1.629206196040173,4.970481042693334;-0.6053174427318299,1.6240667360948902,4.974680327570822;-0.600898860733516,1.619067911571316,4.978748677179764;-0.5962097169617755,1.6140771550994786,4.982932686702909;-0.5915505630921905,1.6092180736662676,4.987047861683512;-0.586693709211322,1.6042895236496277,4.9913905271167085;-0.5819613094824535,1.599601084244698,4.995554859862107;-0.577177925252777,1.594883935889868,4.999756073421194;-0.5722590381501387,1.5901399392119744,5.004045210359665;-0.567138520881147,1.5852957650220358,5.0084999023506604;-0.5620860437618551,1.5805925597924664,5.012925366113;-0.5567790480896787,1.5758648367450285,5.0177008103495435;-0.5515431066782399,1.5713826821626777,5.022407441799757;-0.546179956804435,1.566845420859389,5.027155541674967;-0.5405929294168433,1.5620603303277183,5.032042485016643;-0.5348941759060027,1.5571727564699025,5.037004244518287;-0.5290933293224411,1.5521967984510083,5.041863476092592;-0.5232984988022948,1.5470431646957177,5.04658479559427;-0.5177946410330297,1.5419307393890294,5.051023479574266;-0.5124269014188123,1.5367160943770617,5.055245878373082;-0.5072280686842949,1.5314701455415842,5.0592498112516715;-0.5019425234945776,1.5258985817329342,5.063122875174287;-0.49653128278221104,1.5200630182271733,5.0669046311643005;-0.4913929757384814,1.5142656864089308,5.070339549266295;-0.48635393420282635,1.508509456799422,5.073653706987927;-0.48170896598859886,1.503017959067045,5.076520974244782;-0.47673292834477055,1.4968401231353494,5.079461787671108;-0.4715220117431552,1.4900343483476883,5.082374315268025;-0.4664364945414431,1.4829664055332323,5.085083706859209;-0.4615224195639751,1.4758862426274102,5.087547359558622;-0.45684252792820124,1.4689594166340674,5.089833220172684;-0.45253274650463793,1.4620440964272796,5.0916072061467235;-0.4482559611680528,1.4549308356908968,5.093206738897977;-0.4441642307754209,1.4479195636232578,5.094644014970025;-0.44007293623668664,1.4405362694819996,5.095966448460944;-0.4360041893511065,1.4330476389068691,5.097182651973251;-0.4321960565253705,1.4257271137512384,5.09825914613108;-0.4284661408844873,1.418563389429098,5.099244772704945;-0.4247117354753038,1.411395163544317,5.1001985768419855;-0.42081976540425325,1.4036363239563165,5.10126621020699;-0.4168637762921687,1.3957241380015435,5.102426296011514;-0.4126371647397792,1.3872339700044747,5.103641302328631;-0.4086358499389561,1.3790870415415475,5.104826048194159;-0.4045182775777768,1.3706995354468265,5.105988237963629;-0.40005714767192224,1.3616464928838636,5.107212821370929;-0.39550701406847166,1.352384755807926,5.10847237644278;-0.39091314240491365,1.3432023517267848,5.1097580632998545;-0.38654319370720513,1.3345254359616328,5.110961748462588;-0.3820944116850752,1.3259706035361167,5.112163652582195;-0.3773642522113812,1.3171958139403066,5.113482216624774;-0.3721729224724454,1.30788096133845,5.115035184884965;-0.36708496329007995,1.2987114300576688,5.116636407922256;-0.3617093482443511,1.2891252910932822,5.118500520001228;-0.3560750472758621,1.2790611110874146,5.120540837116131;-0.35021174823859924,1.2686634162111312,5.1228730146039805;-0.34419932492940497,1.2580323755995342,5.125285405371993;-0.3378605020589031,1.2468784734412643,5.127892815812521;-0.3315250151906302,1.2357109408419829,5.13048583543816;-0.32501277727627276,1.2241284611726704,5.133136060791674;-0.3182982267220357,1.212479337939612,5.13580702085385;-0.3114929769334601,1.2006823343832145,5.138414055971316;-0.3047855276333153,1.1890311386811976,5.1411014736268985;-0.2976102973734612,1.1764597336387086,5.143851173528677;-0.2905735846775066,1.1639901855864512,5.146630032109252;-0.2835989311943824,1.1516623918384914,5.149351898208475;-0.2764833695029662,1.1391504685349696,5.152039405050471;-0.26933201972345794,1.1265783289598796,5.154715130125755;-0.26222712633589157,1.1141280074655495,5.1573320609801785;-0.2551371741775821,1.1015745717908876,5.159859040849834;-0.2483091108585985,1.0892752275934137,5.162270490899209;-0.24168530123927753,1.0771502688295216,5.1644860844529665;-0.23488883949631573,1.0648666884452536,5.166685855883342;-0.228432686910162,1.053216976693453,5.168601295585248;-0.2221930906477167,1.0420482959912216,5.1703662955190675;-0.2160675185365704,1.0314066387033602,5.171871776414536;-0.20988132297889642,1.0208718488182047,5.173450890826904;-0.2039557265946776,1.0109568650413319,5.174856600788898;-0.19781628750930255,1.0009420820670445,5.17639662935823;-0.1913111499530781,0.9907459816176886,5.178204970368046;-0.1849867911929699,0.9811545816800779,5.17999036004289;-0.17866518121356575,0.9717386253642759,5.181844679837955;-0.17270101135677146,0.963077212572785,5.183566459787682;-0.16690560744612631,0.9549032253188429,5.185389915952764;-0.16106164602587475,0.9468409566302121,5.18732644094033;-0.15533540852269107,0.939072447774046,5.189338776530725;-0.1498593785096314,0.9317287950323362,5.191373444675369;-0.1447046880763271,0.9249021353378074,5.193359292612983;-0.13943346956071662,0.9178374347851668,5.1954275641262715;-0.1342683545533106,0.9109671540823726,5.197570864757131;-0.12906858829256437,0.9040784731378471,5.199734471879019;-0.12388876752963326,0.8971735464750173,5.2019293987263175;-0.11879683126221474,0.890256569777167,5.204078342019996;-0.11380023068241155,0.8833562821819735,5.206182127240755;-0.10870481939068448,0.8760793161969366,5.2083086835410475;-0.10393863126867445,0.8691229391290406,5.2103419402147235;-0.09934567988983836,0.862134607914202,5.212216976924314;-0.09458726596351315,0.8542235032117332,5.214033568953918;-0.09006081454073661,0.8460586296873066,5.215709514447523;-0.08622288918082925,0.8385075532764799,5.217048705199955;-0.08274090183708785,0.8311769978416068,5.218226667821924;-0.07957725308195658,0.823481664102428,5.219350274654906;-0.07650459343486973,0.815496917592689,5.220481848015909;-0.0737636082763287,0.8071401377631195,5.2214773260935585;-0.07126014204739838,0.7987948095448079,5.222355450283898;-0.06886226796554212,0.790219403478529,5.223177964147299;-0.06639056372161556,0.7809759989252008,5.22393302194117;-0.06392816299869965,0.7713700068141266,5.224642016342118;-0.06163724313964073,0.7616768481889442,5.225207565458776;-0.05949182733884804,0.7518856791185713,5.225625248980453;-0.057455280939508926,0.7416992484155924,5.225938399095012;-0.05559081650467358,0.7310797551289758,5.226164052160742;-0.05383631877390725,0.7203384292778432,5.226350753792426;-0.05205292765482701,0.7090938258322239,5.226506881158703;-0.05038712619120518,0.6979648213455243,5.226604374234203;-0.04875204501509322,0.6866565256860826,5.226683965295466;-0.0471977240297224,0.674912921289889,5.226653015164202;-0.04599844306106182,0.6639215464028568,5.226547599028441;-0.044889432460499076,0.652848744142296,5.226330150340407;-0.04377060148867131,0.6414415707052268,5.226038929895297;-0.04264260421774917,0.6297850857000872,5.225736810274701;-0.04146375957002557,0.6184496808670439,5.225362736429879;-0.040308238633427904,0.6066869440710854,5.224991322132627;-0.0391350921564212,0.5949669965199845,5.224656665472201;-0.037988801564881707,0.5830738742124794,5.224305009660529;-0.036914955353530746,0.5711070855879989,5.223933247585462;-0.035901671165691665,0.5590235300311437,5.223591968115882;-0.034950335602938955,0.5470882234271046,5.223258568340489;-0.034022736791574984,0.5345277560780989,5.223044324638521;-0.03314604090854139,0.5218956938367068,5.2228901637651735;-0.032347660302428756,0.5093761714748416,5.2227996232969955;-0.03159474233179339,0.49734144034921596,5.222717829061172;-0.030875280633439924,0.48535567673345115,5.222613222166165;-0.030227451204222967,0.4734737882531686,5.222499045259327;-0.029580479306858625,0.46127826511482006,5.222374472368004;-0.028913468075760507,0.4488931515828332,5.222230705808149;-0.028336556862341922,0.4371312697462802,5.222189392416896;-0.027763200909328746,0.4249494556459982,5.22218989869703;-0.02725762462409842,0.41323836462367175,5.222293147301467;-0.026834870852379705,0.4015714591215941,5.2224876111302665;-0.02648777402855821,0.38999878540643695,5.222710975388628;-0.026156685130396908,0.3783012305982519,5.222952584794344;-0.02583678069100943,0.3671793861828895,5.223144495768918;-0.025573100205113636,0.3563658445809005,5.223282733010284;-0.025282587762868368,0.34528934265763345,5.223443139584675;-0.02512524853247387,0.3337457408410328,5.22354910060102;-0.025068459812777194,0.32248171115402535,5.22370030971769;-0.025079718406674494,0.3110130934976364,5.223848504302824;-0.02518561063204444,0.30025944107616337,5.223926986872978;-0.025344138174304358,0.2894790533296657,5.223961858155747;-0.025509560993150604,0.2791532575651274,5.223958953148349;-0.025711716256155405,0.26875962320047436,5.223966640673041;-0.025989776660111173,0.2580257843056056,5.223963256824944;-0.026335390566748912,0.24748363088118594,5.223987619957938;-0.026775185156280773,0.23734297847747804,5.22404398788705;-0.027293116185438386,0.22686381263897815,5.224145663956744;-0.02786338404413602,0.21555569636512564,5.224239328678473;-0.0285329996618826,0.20409194613190135,5.224341393693381;-0.02924851408300207,0.19251431523551168,5.2243893801966745;-0.029974024734167264,0.18065012877750114,5.224473335406279;-0.03068748321794295,0.16828614271889503,5.224567660120104;-0.03140699349906327,0.15604774925825576,5.224664458632127;-0.03212186591906918,0.14299758626224332,5.224919520908543;-0.032836646703890485,0.1298466543879049,5.225203949169742;-0.03355937161260104,0.11637223780936745,5.2255159571644905;-0.034178728827138447,0.10334798585363703,5.2259014417939635;-0.03477542194406306,0.08977214559483257,5.226216306601203;-0.035330649814619454,0.07641699791633091,5.226450441464911;-0.03589062204553346,0.06215675463241875,5.226614169431351;-0.03642453945713702,0.04759362086773955,5.226769069850273;-0.03696826909598424,0.032261486314473384,5.226918698802806;-0.03752551748704498,0.016411485567474328,5.22706314630261;-0.03804519824164058,0.0008539486136664026,5.227238596330802;-0.03855140690398147,-0.014497780078511996,5.227407219955489;-0.0390445349312653,-0.029845614695840905,5.227561081729636;-0.03952626420304135,-0.04459849893952297,5.227683383664068;-0.03995615895989992,-0.05849321499209228,5.227802741880719;-0.04031209162951202,-0.0716423226736635,5.227916408951069;-0.04060193183958015,-0.08469213146031404,5.228069175099089;-0.04084439069221617,-0.09717750532216556,5.228130591862483;-0.04102597154664031,-0.10948407990247078,5.228149976180678;-0.041224027284627686,-0.12225449417930838,5.228163157163504;-0.0414021136046143,-0.13454296414893346,5.228022098409339;-0.04153703318205622,-0.14631959574126358,5.227839687767909;-0.04167909985076454,-0.1570679927415049,5.227609116710916;-0.04181368536495682,-0.1672820800312656,5.227360351919785;-0.041922060267038916,-0.17651601699381106,5.227155984271158;-0.04203253397474371,-0.1854045014834884,5.227025384721564;-0.04209401439727212,-0.19327352132714778,5.2269749662718095;-0.042134198252680666,-0.20111705842141786,5.226967177968205;-0.042160883042585605,-0.2086609066419023,5.226967301190071;-0.04217375904476264,-0.21527130762781793,5.226964247552393;-0.04218375557987422,-0.22149498300250037,5.2269672917907455;-0.042198409430918855,-0.22770459978175078,5.226968571231413;-0.04220657211353182,-0.2338318174290724,5.22696245339968;-0.04220621794213589,-0.23724232048325106,5.226952644859047;-0.04220099584131795,-0.24078502678848235,5.226946440576706;-0.04219302057795534,-0.24446300400214813,5.226934898937127;-0.042191737344869626,-0.2482128037430709,5.226924701905045;-0.04218756082628234,-0.2520180836071998,5.2269415639058305;-0.042206357419613504,-0.25532549271911387,5.226977699463531;-0.042213380285494345,-0.25777929802845745,5.22698212082173;-0.042209252450010386,-0.25960246092075334,5.226973678861868;-0.042206427408257856,-0.2616027358117326,5.226967180445459
