# Supplementary material for: AI co-pilot bronchoscope robot
Source: Nat Commun. 2024 Jan 4;15:241. doi: 10.1038/s41467-023-44385-7 (PMC10764930; doi:10.1038/s41467-023-44385-7)
Supplement: Supplementary file 9 — Source Data [file 41467_2023_44385_MOESM9_ESM.zip › Supplementary Fig. 6/Real/1-siliconmodel3 Centerline model_33.txt]

Path length,0.4126106342353528,1.2786069329329737,2.403358873782653,3.450724657573665,4.514602772076442,5.076463825152204,6.143204548083779,7.100565492282043,8.309087294845078,9.02117565028586,10.663621151793388,11.551706515568704,12.486053272691947,13.404135682123128,14.287604897992704,15.23367561989373,16.201513635772944,17.224293930749976,18.27772370726883,19.3882864910842,20.52391231403289,21.702880726169212,21.702880726169212,22.888860794528846,24.140570481125803,25.45066663734102,26.793937398250385,26.793937398250385,28.13149512101372,29.44701796924239,30.69818318549689,30.69818318549689,31.933526545343412,33.11918996353849,34.31229470142586,35.44804807716122,36.54536215388304,37.61219136193021,38.62496253512464,39.63334667628818,40.61070414446332,41.599918743586045,42.58533834567182,43.59836716325438,44.58940596542322,45.574071764829924,46.505559966945405,47.41169834574594,48.255745701092145,49.08491359316463,49.916872266039164,51.58775186136382,52.402248829602904,53.20989868117157,54.090538664960434,54.98975917976298,55.87887786861432,57.647721300915244,58.509518591488174,59.34903488093192,60.180581305312984,61.03071732289892,61.855765156755425,63.602489637278595,64.50154794267418,65.40847852255158,66.29637884211337,67.27205141591166,68.24301967472506,69.18749594619507,70.15362530408173,71.15031022072034,72.10628825028142,73.05571590646807,74.03853392219155,75.05481373036898,76.05798494187026,77.07344545568142,78.0753376454776,79.08003390994934,80.0338057002618,81.02433857371373,81.99974429461511,83.0049923981334,83.96749100848136,84.92370899754992,85.90287967798051,87.73788201404543,88.67067645547789,89.58512336215048,90.51279457045337,91.43700617051731,92.35267152996549,93.27578392285187,94.14569439984982,95.02324593747173,95.90533618591641,97.7648826846796,98.71173958190234,99.62301442052997,100.49894624131565,101.34759859017055,102.18744977693359,103.02312740339758,104.64297122078581,105.42056982480983,106.1904291162232,107.70871093169956,108.41627011725346,109.74566313546038,110.42112469313932,111.77895954908598,112.98418771468621,114.24321553243556,114.92465806031129,116.36029295679855,117.09469523030485,117.84335575424704,119.32314222041836,120.04725022771056,120.76593132823025,122.239960864883,123.00962464879834,123.79522281246639,124.5683350144017,126.15020127814307,126.9909964333457,127.8350003484673,128.6504982091608,130.27929199528143,131.12745584781624,132.00347682379666,132.92575302106616,133.85931858928728,134.8611811557094,135.85562481765274,136.91446858993274,138.00458133834587,139.102096432822,140.27531185106898,141.47241244114463,141.47241244114463,142.70223629134088,143.94164546063206,145.18602134374393,146.427904991897,146.427904991897,147.65992878514737,148.89797820168445,150.11995740998273,151.33010764603213,152.50107652028015,152.50107652028015,153.6223544996305,154.7652940550721,155.8851182131548,156.94846780077341,157.93774793319272,159.01881724730268,160.04358971867507,161.09865238843238,162.15828881007488,163.1429871228405,164.09944357809323,165.01372232992614,165.89582883348996,166.78590830178402,167.67729079245873,169.35840082214105,170.2228514214159,171.03630766872027,171.8115538979369,173.31186385021368,174.08417166487064,174.9066774419128,175.74991266490179,177.21923701182502,177.86502667018078,179.14111009733355,179.80088335750017,181.11906278375196,181.76305211086873,183.08111795996206,183.7591496455812,185.11679959370636,185.83991678869586,187.28475575247822,187.9494413723651,189.23405594441024,190.61257455730635,191.35049033166754,192.73524265612187,193.4372420066917,194.82838289152312,195.54618933072322,196.92818226523,197.62180719755474,198.29927567370444,199.71230272467213,200.44022711237477,201.88913937856466,202.55765272704284,203.82367481982456,204.44661909783005,205.73939948363673,206.4350580937444,207.75777119935768,208.3973447688721,209.65475388155866,210.30359245361242,211.57905244204716,212.8163456593565,213.38712209047975,214.52452590204234,215.72354823920185,216.31019070728095,217.44172383977673,218.477233584731,219.47404802529692,220.504224095296,221.4949992176793,222.85593393145268,223.73454077781952,224.97158068212485,225.77153008687384,226.9136086587158,228.03139442385404,228.98117447991035,229.86424493013,230.69892770284724,231.73217335899392,232.8256633683509,233.9809465673063,234.86417688583398,235.79473123230392,236.72895783747592,237.96736599657032,238.8576400695955,239.94923584039793,240.97776548273671,241.94707641386182,242.9053617802301
Error,3.405568018492603,3.3110840801899624,3.14098802197214,2.9489912916687326,2.766013415372935,2.5815317905396067,2.403970306740905,2.2431469998645253,2.0872424670151313,1.9669084887495167,1.8497335230605156,1.7145304794094915,1.600913006332932,1.498621287213133,1.4198724672880918,1.3666335582036722,1.3236156086362287,1.2904453516224665,1.2688681081499236,1.2548574156754044,1.2561814387820078,1.2890227573987394,1.3307454480321281,1.257993006595322,1.1929373077561443,1.176493494752673,1.2511908577895126,1.215051494738339,1.1056611064815867,1.0895962914067199,1.138900792032167,1.1775177398738144,1.0674168704804232,1.009276453980627,0.9918080993253706,1.0068945633350213,1.0315267213452255,1.0473439302917253,1.0458886035170434,1.0374446303473541,1.0082348063694468,0.9686627512607664,0.915340609198406,0.8691970589897948,0.8067462885820895,0.7408947925492149,0.6609326019514159,0.592511931544781,0.546977188353728,0.566188246507127,0.6419284347131518,0.6475376123326518,0.5967023014528677,0.604151311632455,0.6407866107141437,0.6855451974521161,0.7389661777976955,0.7279062628739347,0.6647504241821574,0.6228335788696759,0.6192792813590128,0.655572263254113,0.7319334301969621,0.657077613310876,0.599974850015196,0.547247293583225,0.5116319678424356,0.5090001827404931,0.5191749086108712,0.5323413083019843,0.5456029461139019,0.5494822266988353,0.5756493196689754,0.6034405058444134,0.6219003007575343,0.6326093149783097,0.6530369959172527,0.667073571029722,0.6772820925984296,0.6840801460020745,0.7020223610101755,0.7077515277659397,0.7292834196841014,0.7381379102721414,0.7628656690613331,0.7877940966597139,0.8004589414884529,0.7543194368236188,0.6791804911551983,0.6068842626765164,0.5636282649559127,0.5197065658166569,0.48390253087657864,0.4500392175259855,0.46871775552727946,0.5037496027282846,0.5911272209012812,0.5952649839248566,0.5944033351686205,0.5630630805861195,0.6326174717162005,0.6977795091163401,0.848873466920801,1.0349373570377485,1.1618701090751442,1.265009020218779,1.4185966672424988,1.5465431085240604,1.6542921834303639,1.7443065176932147,1.7987939383114795,1.7896467515916523,1.7589441319411387,1.6940548592521858,1.5635857610413666,1.4787954855721674,1.3096306700271767,1.18598827829807,1.0964987058746414,0.9289111522783398,0.8463324844211053,0.7641674703255654,0.65096947902046,0.6349085765954567,0.7142302379926804,0.6430316815476208,0.6300784750221388,0.6568985242160699,0.7277182134153135,0.695604329858196,0.6129372614602163,0.555610784828591,0.5115915339448313,0.4710302200922666,0.4120617596564303,0.3677442373213087,0.31794843204471623,0.2670988221424718,0.25833671566202626,0.3553520724584437,0.5188838439201207,0.5672562610367298,0.3532171744510084,0.18008125592486535,0.25413471581196667,0.4631463578662953,0.5901580958831097,0.36727312851221267,0.1711649791852639,0.18558306230339805,0.3622935683663305,0.523957989607481,0.49829914677816206,0.37166708402304893,0.23532092132304377,0.13945389158875882,0.13571193557899403,0.18112457503345877,0.21993070057656286,0.25807405729998173,0.30797129627828257,0.35783403561467025,0.36077029132572924,0.3622496375905737,0.3704747075770925,0.40997471230763627,0.4572299318309851,0.5103890952178256,0.48974114445401634,0.36319779497189075,0.2346003729538516,0.2517420389921521,0.3237681566046091,0.09590457121305533,0.12612118757921992,0.29576951619132597,0.3339390127285214,0.34509978963620336,0.4458244628964324,0.5252673431338825,0.6292605950713002,0.6944117870789354,0.7528968415721571,0.8778889192493745,1.00038499128302,1.0461607115838565,1.2321479914863929,1.39735938316879,1.4706345462547181,1.5744622497626974,1.5852330284641103,1.5848312162137557,1.4953794056794756,1.4210279467651308,1.2421506314275517,1.108218692471722,0.8917998189039411,0.7936642365650318,0.5863470502307556,0.4652857486082778,0.4311736320092412,0.22123890147539865,0.28159657517412073,0.14370731314712334,0.1750866994739826,0.15383868911972626,0.2166260070809757,0.221610858871327,0.17072575025459577,0.3219652157210416,0.18148410856124733,0.2956206244702958,0.27287822917686827,0.20125844707341076,0.2554688888909857,0.3890329014220923,0.3703027305154277,0.40779916348571865,0.4970548146666388,0.5717276055320275,0.6706267372934874,0.7289608716145274,0.7654514495140389,0.7663566567338574,0.6874967712772206,0.5662401795124992,0.45594807897285355,0.32831249679958124,0.23674149781407003,0.2714934031387299,0.31080296634616716,0.35738264863052155,0.4400706806718977,0.4646683371543922,0.5009506786115763,0.5237708158769492,0.4854079640669644,0.446406626192442,0.392290063559591,0.3338798452599819,0.2611706921390066,0.1918541080298358
3D pred;-0.027341765151121578,-0.2628163988496363,5.257605312585136;-0.02766734989864758,-0.252863592126659,5.256691182995179;-0.028426500127017414,-0.24300889812543297,5.255171743271805;-0.029240166577972786,-0.233195614893871,5.253428923968568;-0.02998939894932263,-0.22336933713780271,5.251731008683779;-0.030768581204860507,-0.2135541832098072,5.2499829731056495;-0.03143614990801942,-0.20370111205135544,5.248410923242239;-0.0320827698147491,-0.19383451664410115,5.246916875797956;-0.032679780514797474,-0.18393866427318314,5.245607034556803;-0.03335825264326852,-0.1740311013560416,5.244432354764788;-0.033984758140966125,-0.16409535756761448,5.243489759288411;-0.034489372715407404,-0.1541412022342136,5.242677259608541;-0.034853853078563805,-0.14417330519502192,5.241964390279038;-0.03506942884393216,-0.13419310647063987,5.241373492224185;-0.03515519661056564,-0.12420425230417949,5.240909341029644;-0.03512959279172221,-0.11421059861854131,5.240554051772853;-0.035096686643426585,-0.10421473877189169,5.240268214211391;-0.0350646860733196,-0.09421757516141148,5.240032214828334;-0.03503755936974649,-0.08421955871451009,5.239834904743842;-0.03504543020474219,-0.07422102710668017,5.239663721400077;-0.035083979557856804,-0.06422252726895958,5.239494857719921;-0.03515380950877429,-0.05422408086579754,5.239333014273805;-0.03508916619847021,-0.04422502463278575,5.239211788486527;-0.034890405270902654,-0.034228216878128694,5.239055811532777;-0.034578546806916355,-0.024236084316967277,5.238810798923677;-0.034306989132927054,-0.014244106648471542,5.23851645439429;-0.03406693277450109,-0.00425190727917117,5.2382028866840065;-0.03379689749208284,0.005740257735510207,5.237913543867219;-0.033539490971302544,0.0157326763559401,5.237621461691888;-0.03333870839790662,0.02572654315228732,5.237334559591706;-0.03321597167944027,0.03572191649047384,5.237056265631638;-0.033160251394007884,0.04571788362837418,5.236777812354036;-0.03307502945673815,0.05571336115784122,5.236489426884001;-0.033054577555877644,0.06570890775794033,5.2361917191666025;-0.03299354087919607,0.07570400822642342,5.235884731953467;-0.032819660192079714,0.08569788586360744,5.235581128133265;-0.032487548925528874,0.0956869950987823,5.235253410580524;-0.03208365623447238,0.10567265616227026,5.2349020648544204;-0.031625392727071995,0.11565682100222595,5.234575802680123;-0.031147976660997344,0.12563873486910784,5.234210467965095;-0.030625227453195684,0.13561700874305038,5.233809489459015;-0.030129915126656404,0.14559427679632028,5.23335255632126;-0.02974157488766225,0.1555748706748816,5.23286579386379;-0.029370888113563386,0.16555368480215427,5.232331135160643;-0.02899750869709275,0.17552904051853044,5.231737109788191;-0.028758341391566123,0.1855092937830442,5.231156296757923;-0.028628592417984263,0.19549350100867482,5.230609697014491;-0.028670805934557248,0.20548299162725406,5.23015330332442;-0.028746256650168143,0.2154754683869353,5.229772888555065;-0.028886255620519673,0.22546968550331195,5.229463010322489;-0.028988119326399678,0.23546598769684254,5.229210886858606;-0.029069003380390205,0.24546326116426787,5.2289918412302;-0.02916749939863123,0.25545976897105294,5.2287466266236295;-0.02927553989368078,0.26545577286689276,5.2284854114522;-0.029397430046493367,0.2754506845658298,5.228190652362264;-0.02949619336714623,0.28544561615338593,5.22788801666284;-0.029543762685452404,0.2954391857492958,5.22753262407476;-0.029603829931429078,0.30543180304757545,5.227153162013305;-0.029732146261393373,0.31542593132164376,5.226835459383583;-0.029866583448889206,0.3254213962450805,5.2265660013962;-0.030010250625229898,0.3354172443991649,5.226316242666765;-0.030168597865071676,0.34541393364926937,5.226113436876706;-0.030302445501416034,0.35541139444676023,5.225932156947098;-0.03051904836049291,0.36540833196753536,5.2258124765094385;-0.03073007720508903,0.3754051495639787,5.2256742565029635;-0.030861890418293687,0.38540331044566856,5.225534957326112;-0.031046376499154954,0.3954014318335674,5.225475513244761;-0.03134554281623353,0.40539692212089645,5.225501463786876;-0.03169619362734699,0.41539021224134554,5.225607277666876;-0.03205415644578276,0.42538366726515864,5.225659424648016;-0.03242851911426777,0.4353765154926038,5.225712687164765;-0.03279549086676293,0.4453696085998673,5.225771184023087;-0.03324475740852638,0.4553589886982595,5.225873383946261;-0.03376221749052702,0.46534558483687977,5.225884900353303;-0.03426373893551289,0.4753323214705643,5.226001380607604;-0.03488380667676769,0.4853117901113669,5.226161760293018;-0.035630288842824195,0.4952836477890098,5.2262311781048085;-0.03625866627129557,0.5052612360252235,5.226461123306883;-0.03694198753837256,0.5152369997943859,5.226592307405878;-0.03769185731048647,0.5252079802479384,5.226723624273579;-0.03851300171744273,0.535174120171688,5.22676577736563;-0.039390043248089646,0.5451355489992746,5.226792867335092;-0.04025305179589161,0.5550958966804066,5.227008946758894;-0.041155480655509384,0.5650518098635133,5.227264710016167;-0.042012148728799804,0.5750080832800032,5.227637187489717;-0.04300148549083935,0.5849561876633034,5.227874741589327;-0.043986619741379206,0.5949015989177027,5.228218697239494;-0.045037188842612395,0.6048391413236959,5.228594935850777;-0.04589518180928584,0.6148010438321807,5.228750969438774;-0.046799317739746917,0.6247561433664673,5.229031204129158;-0.047920223381286806,0.6346924557470088,5.229146385807657;-0.04888143971966244,0.6446451498204486,5.229287608438127;-0.0499024343102089,0.6545918496609491,5.229143621184996;-0.05060707222038808,0.6645668684743099,5.22909377052166;-0.05159646609673442,0.6745145454480144,5.228839167724585;-0.05243635649711861,0.6844731813182091,5.228492532873172;-0.05379315044274625,0.6943526876168792,5.227747908482189;-0.05503378952563143,0.7042596770809733,5.2271890038173785;-0.05679063313360107,0.7140616717010415,5.226275547740006;-0.058343206918540204,0.7239157033413346,5.225577281977976;-0.060933932770742015,0.7335340783665604,5.224696940321092;-0.0633660135684368,0.7432160273297546,5.224109703343725;-0.0664845944258021,0.7527075957039211,5.2236800718334795;-0.06983246720587885,0.7621135669863239,5.223114870910766;-0.07329862255944042,0.771458535248363,5.222304108771506;-0.07688864729706528,0.7807387729408857,5.221309668851991;-0.08064523087976873,0.7899225775025197,5.220066361343821;-0.08456678548129708,0.7990132876978637,5.218659095323659;-0.08878239964587212,0.8079492375970226,5.217117214454345;-0.0930308311089262,0.8168538815086608,5.215486832011279;-0.0973459247854251,0.8257136250101932,5.213788329244106;-0.10174162009628279,0.8345326579584321,5.212084650696967;-0.1062427994306241,0.8433021341196378,5.21040070519365;-0.1108488189749292,0.8520200255867997,5.208732486885315;-0.11551944893967266,0.8607078042521921,5.2070869724996;-0.12025807174719665,0.8693630771863973,5.205464719645564;-0.12508264888430337,0.8779761139909876,5.203871279200841;-0.12996572781674792,0.8865608670520532,5.2023036201116115;-0.13489348545227972,0.8951245206404512,5.200760557603682;-0.1398262227377291,0.9036872958420439,5.199228570750042;-0.14477660968658343,0.9122401685765975,5.197698199212426;-0.14970842077081398,0.9208005616957864,5.1961500037872925;-0.15463539926247788,0.9293600172484873,5.194581372669401;-0.1595871219380265,0.9379038587853272,5.19300555087179;-0.16454792117808134,0.9464447239320619,5.191442191205827;-0.16954662551460645,0.9549630002418047,5.189876329249306;-0.1745870154850705,0.9634562438410219,5.188308119406842;-0.17963666240749845,0.9719428431970859,5.186733731484991;-0.18470575241524326,0.9804167458323649,5.1851534465039855;-0.18981206443202753,0.9888653697718462,5.183557723747217;-0.1948804890087871,0.9973289351877542,5.181920918089741;-0.1998581946944872,1.0058345534289095,5.180224774097542;-0.20478708286776173,1.0143659643207925,5.1785156545671365;-0.2096936025309183,1.022914059729708,5.176825645787533;-0.2145994103197158,1.031461904727772,5.175132307124286;-0.21939187151496817,1.0400877703633145,5.173511579593339;-0.22413021709344794,1.048751963670534,5.17193683024375;-0.22894141976415555,1.057369813347169,5.170329038026981;-0.23368452045655266,1.0660243086984442,5.168715747589231;-0.23834894166894446,1.0747227461344615,5.167109397401669;-0.2430056408700112,1.0834217724510087,5.165483945558394;-0.24763695612007758,1.0921186445678457,5.163776510511932;-0.2524231566606459,1.1007063616664003,5.161948014020097;-0.257241571939833,1.109261480459602,5.160052541353054;-0.26195419132774933,1.1178618053312064,5.1580966194201805;-0.2666940788626263,1.1264471844968196,5.156140927537655;-0.2715106735907759,1.1349858883353348,5.154168377922845;-0.27639874122093,1.1434781026519745,5.152171107074087;-0.28128943609417323,1.1519556912918374,5.150118890099667;-0.28621527703944694,1.1603629520638297,5.147870767039515;-0.2911893450166065,1.1687135396182704,5.1455199511696055;-0.2963094973647421,1.1769790177380475,5.143182022303415;-0.3016144703365943,1.1852440788948257,5.14129893286246;-0.30695958916013993,1.1934857834665642,5.1394270326208975;-0.31233415857070385,1.201709508848297,5.137560392726093;-0.3175204398925034,1.2101059727246415,5.135947358186973;-0.3226512307647211,1.2185470302314505,5.134390588071539;-0.3277197917158548,1.227029340149425,5.132854323660679;-0.3327174245416158,1.2355498185622613,5.131297045986252;-0.33762137125031777,1.244116411801329,5.129695550761604;-0.3424349856479976,1.2527239862792372,5.12804062537425;-0.3471486447490062,1.2613773726769522,5.126337592276709;-0.3517161416749935,1.2701083585322561,5.124632348063823;-0.35618202012109174,1.278905356804515,5.122998716801099;-0.36055140605749963,1.287767001968872,5.121456085438865;-0.3648837858091152,1.2966561428532228,5.119968248073439;-0.3692493938943122,1.305527241915703,5.118469893152159;-0.37370550562151866,1.3143410043499513,5.116901244043121;-0.37822734521744955,1.3231103080813866,5.115272662226169;-0.38284525676546544,1.3318166992421565,5.113577479082561;-0.38761134046759954,1.3404501226001477,5.1119196349204215;-0.392345342184344,1.3490574565977798,5.110047996814625;-0.39707626904905796,1.357704425282387,5.108360316878101;-0.4019550413035902,1.3662436895410317,5.106549640979591;-0.40686481773326794,1.3747794694663484,5.104807643138852;-0.4118401107778647,1.3832822668522335,5.103090408229186;-0.41668264189372595,1.3918513887362582,5.10132404401741;-0.42149488616350494,1.4004160560089585,5.099456216510407;-0.42637925511543595,1.4088633398328279,5.0972684468835014;-0.4311249378157306,1.417440176720481,5.0952894661583;-0.4358388586446558,1.4258944789312327,5.092778744240623;-0.44043434004908194,1.4345928067835587,5.0909841291746485;-0.4453557076810693,1.4430489437468872,5.088916790719471;-0.45027110403023973,1.45142338762328,5.086527738921851;-0.4553805390786947,1.4594862293919304,5.0835470919955394;-0.46036449196933,1.4678816857925243,5.08138456444435;-0.4661193356468032,1.4752936482337462,5.077928470259035;-0.47205830969868884,1.4823073257016663,5.073986780825934;-0.47802410630384273,1.4893007695192155,5.070049648057444;-0.48412446192360514,1.496085062533044,5.065955868677097;-0.49021859939446716,1.5028826314035144,5.061874870522547;-0.4962988243096632,1.5099124902882202,5.058185433025888;-0.5025474938102038,1.5166943360676748,5.05431752696489;-0.5088181788219823,1.5234816951627952,5.050495189198948;-0.5150658353404849,1.530308869079453,5.046706194036835;-0.5212646665847153,1.537102258370313,5.04277880901008;-0.5274432544076316,1.5436813067921924,5.0384728626127036;-0.5336470046464566,1.5500889737814199,5.033950110493756;-0.5399041260032053,1.5563126187558893,5.029247486166992;-0.5461519598599643,1.5625459540959248,5.024545348074911;-0.552303904156705,1.5687830451224534,5.019723286597016;-0.5584368849575999,1.5749375154588825,5.014772625896274;-0.5645087806548682,1.5811401867030608,5.009806847802346;-0.5704949663030129,1.5873890459446542,5.0047951275822316;-0.5764718589331879,1.5935938946433261,4.999718060799733;-0.5823462826448083,1.599868622267863,4.994607391636675;-0.5881597355560977,1.6061768950764357,4.98946837816901;-0.5938772182236458,1.6125213475960622,4.984266617488963;-0.599525114123565,1.618920222820398,4.979055507456824;-0.6050729329659931,1.6253932141773606,4.973828453890589;-0.6105129614163948,1.6319543771138636,4.968598039817165;-0.6158207049514732,1.6386170311331965,4.963360015381894;-0.6210287463165852,1.645326301291901,4.958081568728114;-0.6261611294110498,1.6520438637812205,4.952739939952756;-0.631085322245999,1.6587422080506429,4.947182556668103;-0.6358117279779145,1.6654478069470862,4.94146451222115;-0.6404171424788532,1.6721590568607074,4.935655099008831;-0.6449344241264432,1.678886378481173,4.929795294376323;-0.6490168780577467,1.6854197456266884,4.923419662357402;-0.652838032362499,1.6917386385414126,4.916676490098626;-0.6563891468530566,1.697742348138152,4.909510943577043;-0.6598158020098169,1.7035040789245366,4.902090667788242;-0.6631473593198912,1.7089940963443355,4.89442513228053;-0.6664525379436642,1.7143736419684088,4.886670373538733;-0.6698236893770758,1.7196860424621754,4.8788977459902885;-0.6733263023347159,1.7249390352707785,4.871142891444797;-0.6769879912592347,1.7301410518916167,4.86342725425163;-0.6808156794933775,1.7353090466508707,4.855769537036263;-0.6848031197987408,1.740456061492944,4.84817950686329;-0.6890315926369791,1.7455717648788323,4.840699560585148;-0.693488726856856,1.7506359124259891,4.8333179371751775;-0.6982165507985173,1.7556670957130727,4.826083652448377;-0.7032340628799472,1.7606399865835682,4.819005875332442;-0.7083794263807096,1.7656172513969846,4.812023607117732;-0.7136139756344826,1.7705781892450376,4.8050962273982725;-0.718967999523726,1.7755070977923815,4.798237635070008;-0.7243568811607225,1.7804262015072023,4.7913993331356615;-0.729787416435961,1.7853518960754078,4.784598831709653;-0.7352771902758534,1.7902677506354332,4.777838894052285;-0.7407725008176989,1.7951852792705185,4.771084675061772;-0.7462531072140995,1.8001363426183352,4.764343019089117;-0.7517404181625515,1.8050753641670845,4.757597985012406
3D gt;-0.7769254166029826,1.8268637069744416,4.728595604117227;-0.775970053998207,1.8260960637565462,4.729562183678886;-0.7749781606996488,1.8253195191838623,4.730596627497827;-0.7738165908446069,1.8243930205876144,4.7318192388435785;-0.7727356919989454,1.8235260527550017,4.732961184211432;-0.7717014579315044,1.8227008751246627,4.734033169180182;-0.7706809166065542,1.8218821905722578,4.735098486346221;-0.7697511565127783,1.82114111935294,4.736068983769521;-0.768853387806224,1.8204262003101688,4.737006272383197;-0.767935953758986,1.8196911785939391,4.737971986074596;-0.7670169529267625,1.8189580419440017,4.738930005250545;-0.7649010613248619,1.81725805843702,4.741136872172687;-0.7631285292289924,1.8158351176253977,4.7430032062239915;-0.7614274758209483,1.8144906588102643,4.7447812211942795;-0.7597149327983487,1.8131434169145835,4.7465627068892084;-0.7581260687175551,1.8118710474664153,4.748208941438522;-0.7565539666278871,1.8106042004107106,4.749856462668843;-0.7549439800505493,1.8092909542516988,4.751544618197094;-0.7533259127291947,1.8079822838062065,4.753239052468719;-0.7517568458493727,1.8067214741587967,4.7548830882968005;-0.7501904452315988,1.805457458622898,4.756533847983193;-0.7486413683693165,1.8042045613339073,4.758182718443408;-0.7471427099909478,1.802981725148547,4.759759274736335;-0.7457764521781097,1.8018798860671446,4.761185830174389;-0.7444223557786598,1.800792294002966,4.762599720489946;-0.7429976615483079,1.7996491015320668,4.764088733599126;-0.7415773844309459,1.7985076041181993,4.765575079550703;-0.7401228464079035,1.7973306657785855,4.767096514271236;-0.7385827484447869,1.796061961483097,4.768721628733289;-0.7370181002841429,1.7947965557489372,4.770366266121165;-0.7354896684366581,1.7935484781027504,4.771988956044585;-0.7339578180603703,1.7922918920332047,4.773619128488766;-0.732429036507646,1.7910360943696506,4.775253005923325;-0.7309001448676197,1.7897861734532916,4.776886909141434;-0.7293291805404706,1.7884947409167515,4.778578654352648;-0.7276673922129285,1.7871117469386046,4.780416045220606;-0.7259908736590863,1.7857119878626269,4.782278382520597;-0.7242989192444862,1.7842951406547563,4.784192360782888;-0.722596152424482,1.782845316857842,4.7861486571251195;-0.720886684216951,1.7813695179101834,4.788138968663203;-0.719228543173243,1.779930264523155,4.790112362956736;-0.7174998728892148,1.7784325798013536,4.792181256125177;-0.7157701383152165,1.7769088118281064,4.794304192115065;-0.714026312186117,1.7753504012258432,4.796508832247303;-0.712300790939965,1.7737962115174184,4.798712385270074;-0.710674561656413,1.7723054376322147,4.800853937566446;-0.7090699149578231,1.7708163217349064,4.803001003371051;-0.7074221879214131,1.7692502214426475,4.8053127327493685;-0.705864342570635,1.7677581686933947,4.807559209459045;-0.7044202011087264,1.7663324534661882,4.809698808717595;-0.7030014001735359,1.7649222155330584,4.811829952041858;-0.701575734167548,1.7634979688269277,4.814000006686287;-0.7001846426121084,1.7620827186563335,4.816179962985073;-0.6987931100100362,1.760642826154291,4.818420729983216;-0.6974578065528764,1.759249828412592,4.820609325530455;-0.6962048093209307,1.757907779556232,4.822736835544459;-0.6949705850912923,1.7565594940396885,4.8248838326250745;-0.6938322034185944,1.7552792637579326,4.8269528342468915;-0.6926981559182799,1.7539811468362145,4.829091115239586;-0.6915809729515351,1.752690982364221,4.831235685323415;-0.690473269370124,1.7513841691162444,4.8334014623818975;-0.68948035648589,1.7501580166803499,4.835452184218781;-0.6885401328131763,1.748994344927927,4.8374108525498105;-0.6876255589852374,1.747780681092323,4.839479163888419;-0.6866806882081601,1.7465088435249645,4.841682412950616;-0.6857421950342915,1.7452302192835927,4.843913313832639;-0.6848137093118685,1.743921808660195,4.846213428381076;-0.6839122038125333,1.7426213078168622,4.848529693586345;-0.6830297808132014,1.741298437863506,4.850894775423647;-0.6821510666717784,1.739955125972505,4.853326289783224;-0.6812728810402826,1.7385570925979406,4.855911219168899;-0.6804360802351933,1.7371417939669538,4.858548488739785;-0.6796301438181024,1.735731976284545,4.861195132003267;-0.678799085611782,1.7342827153721014,4.86402343034348;-0.6779119055370215,1.7326406496634443,4.867154898910312;-0.6770175072202391,1.73095583620362,4.870354963840211;-0.6761096750190714,1.7292072005549297,4.873612384448752;-0.6752055490340554,1.7274436007893315,4.876836155865002;-0.6743195152388386,1.7256854991754333,4.879963178200074;-0.673286345706422,1.7237444434337668,4.883234170064371;-0.6721899617160787,1.7216902761063086,4.88650461745196;-0.6711034590808308,1.7196342001833085,4.8897405058446015;-0.6699634999304268,1.717474714897346,4.893050686344875;-0.668772099735334,1.7152033366364452,4.896244064165285;-0.6675397723401353,1.7127979763591061,4.8994079825541315;-0.666088508912401,1.7100831478467609,4.9026812228951755;-0.6646910833321782,1.7074684989908069,4.905785718640462;-0.6632322423306198,1.7047700418065461,4.908853573659121;-0.6616273779406774,1.7018899942752068,4.911956525447296;-0.6598999997136337,1.6988105388017907,4.915124044589388;-0.6580052709077535,1.695605129442717,4.918291290300374;-0.6559487503400472,1.6922831837662038,4.9214424264866885;-0.6538174426271646,1.6888292065564947,4.924614659977092;-0.6516229985889636,1.685294146720062,4.927650349012042;-0.6494619283808236,1.6819068895588287,4.930402970842377;-0.6471145650541354,1.6783492903141433,4.933199488496846;-0.6447615800683189,1.6748208600622791,4.935914277027849;-0.6421855770385827,1.6711215775296957,4.938738714916884;-0.6394754597935981,1.667271516435364,4.941644797828059;-0.6365470986775745,1.6632450780894945,4.9445857099644694;-0.6335732328251129,1.6591678767111824,4.947576945386105;-0.630517112478325,1.6549855574716161,4.950661391008759;-0.6274729897771186,1.6508604589446432,4.953703823568419;-0.6245340849171056,1.6469690361762641,4.956617568423544;-0.6215675634717017,1.6430666341385352,4.959513292592979;-0.618580426123664,1.6392180286312368,4.962487148599199;-0.6154204573961507,1.6351555908921682,4.965638017560638;-0.6119898940479986,1.6309458448034904,4.968906553587788;-0.6084217160137737,1.626705555162932,4.972211541991124;-0.6048863620335375,1.6226255078936547,4.975462820198284;-0.6011598186175909,1.6184967315758363,4.978804261435979;-0.5975231809853847,1.6144798160035194,4.982110326363821;-0.5938998476540943,1.6105887657228926,4.985350938700294;-0.5901173620356086,1.6066340421428311,4.988661285968089;-0.5860111118485724,1.6025112599930273,4.992178405357911;-0.5821003305958249,1.5986438190322834,4.995505166024103;-0.5778339079489669,1.5945441371674685,4.999163626982947;-0.5738108323274227,1.5906692159552325,5.0026692737424;-0.5699323572491675,1.5869783548370955,5.006052101349619;-0.5661255215938071,1.5834204735584207,5.009466107859558;-0.5622877842752557,1.579942721612566,5.012877775358743;-0.5582615325061239,1.576371599783858,5.016448131437663;-0.554056531752906,1.5727016752036989,5.020127891205735;-0.549553379830231,1.5688540638001673,5.024079758147505;-0.5448459961486986,1.5650247213728212,5.028260082837669;-0.5401434463913091,1.5612754637911053,5.032360873589029;-0.5354568613163322,1.5575988601726842,5.03640329619463;-0.5309401638950338,1.5540433859574168,5.040276715391251;-0.5265542749103749,1.5505555686845014,5.044084006042444;-0.5220573890400726,1.5469003965425359,5.047895736457403;-0.5177041530926142,1.5431843768302091,5.051544120360774;-0.5132409065648129,1.53917479213387,5.055212595301322;-0.5087184381775578,1.5349645350870993,5.058865761558435;-0.5043160616961873,1.530586140746225,5.062334191292277;-0.5001791813446215,1.5262625431472905,5.065562813356974;-0.49593950293268857,1.5216887071984626,5.0687854614135635;-0.4919208652306132,1.5171050431312285,5.071619481151124;-0.4876678295452509,1.5121542632507154,5.074477520700968;-0.4832489144755863,1.5069640924765462,5.0773036993837755;-0.4790715489955491,1.5019447271500268,5.0798342678315755;-0.4750377111989706,1.4970322035263783,5.0821980211721565;-0.47125724588008466,1.492301392869606,5.084270219862956;-0.4675493037205324,1.4873933240304036,5.086195908995546;-0.46385989464947397,1.482140215506514,5.087920382501016;-0.46004921181380254,1.4761157030015772,5.08944623622868;-0.4564195595315949,1.470099872092461,5.090816551565134;-0.45281540161618905,1.4639669868913052,5.092115633009544;-0.4494403419441794,1.4580492698901908,5.093263942792476;-0.44621663583877014,1.452298927391665,5.094264896878906;-0.4429825466451883,1.4464164353685036,5.095218653323578;-0.4398042507013127,1.4405280451893478,5.096094114520214;-0.43676746818035267,1.4349114850960942,5.0968725303018525;-0.4337414285654507,1.4292803125566393,5.097650479801474;-0.4306467544206952,1.4234470618926918,5.098425565282393;-0.42760930088286253,1.4177127182979004,5.0991826134996066;-0.42456900911516093,1.411910761613925,5.099972550261383;-0.4216229465780496,1.4062297064868365,5.100773000421286;-0.41875855592743505,1.4006588999993912,5.10154497454239;-0.41591578963324627,1.3949221120395818,5.1023889958600925;-0.412865503422111,1.3884612095375801,5.1033867511115245;-0.40970845257872684,1.3817686997093983,5.104473559882832;-0.40611803125608653,1.374232398923414,5.105664193881185;-0.40261381153518794,1.3668827191508706,5.106827906352331;-0.39934407943239497,1.3599676481970786,5.107894012227943;-0.3961685578882529,1.3534825005782276,5.1087841251867285;-0.3927624954477241,1.3466032903359533,5.109673221503597;-0.3893485379522857,1.3396965272961556,5.110534726072876;-0.38572121271994636,1.332474396660717,5.111459089297666;-0.38185111790284554,1.3248083198526228,5.1124496024665405;-0.3781199224054649,1.3173984670031431,5.113412856747899;-0.37428854111224996,1.3099233150218001,5.114412510737157;-0.3701336414305457,1.3021198265942178,5.1155520946365325;-0.3659193099146074,1.2943685662647364,5.116727475071218;-0.361593273965936,1.286793449021442,5.118036749711658;-0.35710535401584703,1.2789628213475615,5.119496341558705;-0.35236353982782764,1.2708239448737568,5.1211560954651345;-0.347494053180198,1.2624537654464594,5.122942508871866;-0.34232747459675805,1.2534451983760926,5.125048481257008;-0.33714194851238644,1.2445099891493523,5.127190461418965;-0.3319690046680271,1.23590931979573,5.129260485684773;-0.3265325456365654,1.2268373527949537,5.13149999771356;-0.32152222205661346,1.2185794969912709,5.133638219682793;-0.3162036182530369,1.2096507794599451,5.135888039981229;-0.3106343039436023,1.2002168816120007,5.138208583887264;-0.30502852765873195,1.190568633356913,5.140681974392519;-0.29952024596153537,1.1811194718168052,5.143151510711522;-0.29378525863393856,1.171234169133152,5.145702495158875;-0.28792173244021946,1.1609666956640017,5.148280170180461;-0.28201432698849505,1.150578255418265,5.1508308933408635;-0.27606823573548384,1.1400151426679872,5.153349083884601;-0.27019177114798426,1.1294597914634983,5.155765690516897;-0.26433627686011824,1.1187448619409284,5.158030855306958;-0.25849458183806356,1.10798133664118,5.160237267833668;-0.25273241328400586,1.0972073035094878,5.162318405148726;-0.24699544901332696,1.086502718505437,5.164253804616321;-0.24143298038683442,1.076035828429246,5.165929554355442;-0.23594877063666683,1.0657832909898415,5.167495556025624;-0.23076007736554768,1.0561957210001853,5.168764375197921;-0.22554983363059095,1.0466965236927996,5.1699698589858585;-0.22045593005732494,1.0374877594607028,5.171138542481737;-0.2156155911416559,1.0288550005038357,5.172107258978973;-0.2107051787759459,1.020181720046786,5.173124567541718;-0.20603592297773288,1.0121537015074837,5.1740750598564045;-0.2013145642980645,1.0042961380237359,5.17508837457641;-0.19672787780708886,0.996900482790622,5.176092299744032;-0.19223453398490548,0.9897779862675969,5.177101307499111;-0.18767594209602337,0.9828859109852122,5.178192351063863;-0.1832273288407154,0.9763837459912921,5.179279218398964;-0.17856710587710226,0.9698248073123498,5.180608248652513;-0.1736773018546382,0.9631055421697134,5.182083224394316;-0.16876329548537236,0.9564712778339756,5.183674678894953;-0.16410136639840717,0.9502622493204977,5.185315528267309;-0.15946527138179029,0.9441131543822566,5.186998888631278;-0.1549022476758983,0.9381158635781413,5.188725609612927;-0.1502675908794033,0.932047235853454,5.190571730246505;-0.14569066620137225,0.9261567655653173,5.192467080953709;-0.14123360181977548,0.9204519759730287,5.194323440612518;-0.13689573834147153,0.9149249856267279,5.196177840153597;-0.1326343917278702,0.9094443360431701,5.198036242049156;-0.1283707750669147,0.9038963608675715,5.199900319580225;-0.12411307233060165,0.8982635712980234,5.201784000663546;-0.11977729890749396,0.8924669236687743,5.203707625534395;-0.11544988451902227,0.8866709071235974,5.205638670569971;-0.11126701197795923,0.8809269524148957,5.207494804062671;-0.10721765881628212,0.8752466856303969,5.209240802088603;-0.10321769607034086,0.8695525634744493,5.21094924564573;-0.09952352768100199,0.8640410818274331,5.212502655393859;-0.09597728924605983,0.8586133468078442,5.214000051044031;-0.09289693000508147,0.8536910213142879,5.215232603170866;-0.09002500281043327,0.8488397435323023,5.216320283921472;-0.08707965505882642,0.8433511802060453,5.217332888130336;-0.08406844317087504,0.8374575662163816,5.218293793828863;-0.08113041622090536,0.831293647998588,5.219218484738526;-0.07839324184467919,0.8251740363060274,5.220044959636276;-0.07589316916267627,0.8192124106283003,5.220745054213294;-0.07359176934524916,0.8128618096856199,5.221450763734094;-0.07133180209804439,0.8061968449938662,5.222182059710706;-0.06910217785835267,0.7991909295502132,5.222924196890517;-0.06702955785154306,0.7917109442628982,5.223624007018979;-0.06511349938120536,0.7842832802009054,5.22427735178094;-0.06328105957224098,0.7767504107192613,5.224880676417469;-0.06155363464817774,0.7689211041881107,5.225369429966088;-0.059902905800335936,0.7609344847301367,5.225783786163435;-0.05836389587658593,0.7527289207437362,5.226152402029802;-0.05690893612806157,0.7444624876830717,5.226442536782029;-0.0554990973182002,0.7360971266411018,5.2266752814691815;-0.05413946541128396,0.7274453897555448,5.2268318234995785;-0.05281553907209487,0.7184300312084503,5.226944573077469;-0.051507538680554764,0.7090525626555042,5.227022141731346;-0.05029074755864131,0.6996569049338552,5.227085086199055;-0.049276550473268683,0.6905923725350079,5.22711269644687;-0.04837537718611741,0.6818176626009953,5.227138637159671;-0.04747043801377686,0.6730889332578452,5.2271323708484045;-0.046563663594280255,0.6644372237144744,5.2271220786974375;-0.04559812850106786,0.6552571474904829,5.22703494950873;-0.0445666479407255,0.6461613359636217,5.226819158937132;-0.04349854869393431,0.6369863787674838,5.226509267637934;-0.04241608699437984,0.6277812063423222,5.226121370275925;-0.04128535380621036,0.6187184694770963,5.225663595788696;-0.040154446226407944,0.6094715007771417,5.225189080346654;-0.03905761151465682,0.60019533917118,5.2246988471630855;-0.03805903282687274,0.591265606143138,5.224254265172329;-0.03712294689076759,0.5815248808504143,5.223908525337472;-0.036285915708277695,0.5720047625015978,5.223589135785511;-0.03550076874999788,0.5624156253899234,5.223320154002499;-0.034729030557946815,0.5523955146599345,5.223087396436782;-0.034030402169003056,0.5426686369190586,5.222883926967505;-0.03332135688631159,0.5327907137249978,5.222685368416383;-0.03266575221407777,0.5232772882942348,5.222503759257352;-0.032018262163423766,0.5132518952863699,5.222386669306874;-0.03147951345298429,0.5032482069284963,5.222265157731287;-0.030985131825766732,0.493105917082599,5.222190666124762;-0.0305581043975175,0.4830835530553168,5.222119148024563;-0.03011523482244761,0.47293072327484376,5.222039280389485;-0.029708898035773285,0.46311098153703434,5.222013054036697;-0.029321590488307035,0.453624632098338,5.2220343759462775;-0.028923315534631306,0.4440733401438536,5.222094362293255;-0.02845565387912074,0.4341179401260334,5.2221912403952055;-0.027999602171192538,0.42446846499139246,5.222333508039776;-0.02756108793591529,0.41503515482873465,5.222488128146967;-0.02713638458225536,0.4053359555405593,5.222640102460444;-0.02670344496863041,0.39558980610760297,5.222777330911061;-0.026277284644977538,0.3867213599794129,5.222853149099693;-0.025895512880380795,0.37766040850081933,5.222928755276751;-0.02554954790474636,0.36867695261038574,5.22302047305226;-0.025231008150240725,0.3599200521004167,5.223139894868528;-0.024916098391910675,0.3512231867438869,5.223282848418915;-0.02470318646378134,0.34297688197825427,5.223436207599588;-0.024530706848794402,0.33447862401365247,5.223587822866572;-0.0243847611455706,0.3261652586981861,5.22370445293733;-0.02432079138253864,0.3177705802124954,5.22376802191906;-0.02432134461501959,0.3091526714256266,5.223801261038001;-0.02437702383526144,0.30034198553080044,5.223843669508303;-0.024487020294091708,0.29146533509833,5.223893260313863;-0.024669041165684726,0.2825762314598316,5.223955783851919;-0.02490666158212519,0.2735873728960835,5.224016707433558;-0.025211731929197862,0.2647863929648148,5.2240653123459335;-0.025609833237867273,0.25671993196704046,5.224124899201116;-0.026038263034952647,0.24858655782947908,5.224197039165655;-0.026490717230080896,0.24017468947254722,5.224246846909668;-0.026981350869022903,0.23190462243325824,5.22426146574628;-0.02747503620270546,0.22359982946638918,5.224308496649575;-0.02798963954376051,0.21532428169382575,5.22435780983024;-0.028468882551814047,0.2068975461222789,5.224403059726937;-0.028945055786262257,0.19784876781421357,5.224442383203479;-0.02949079446350108,0.18854988670481207,5.224439838126757;-0.0301037917137146,0.1787223686075607,5.2244116233867945;-0.030711623002947865,0.16883065569037548,5.224392983959652;-0.03131966496273421,0.15871865657425985,5.224415285889792;-0.031968341086049484,0.1488858446989033,5.224429747161443;-0.03257799129803095,0.13901290866344587,5.224519262358752;-0.033114152144196954,0.1292555059721265,5.22468774477993;-0.03362769247653412,0.11918782880060234,5.224936763478118;-0.034152653275764555,0.10907758882361107,5.225216063840238;-0.03464005618676584,0.09842548412868854,5.225544027077524;-0.035094591718631434,0.087468688965917,5.225933713500851;-0.035531170307764384,0.07612565889822483,5.226306058862534;-0.03599760343361429,0.06420883502697684,5.226654828869406;-0.036460524837396154,0.05236458557637776,5.226936312173543;-0.03691749627405257,0.040022035782109326,5.227181186332598;-0.03739890166960265,0.027521291897650218,5.227383895525312;-0.03788524099895499,0.014376051045273128,5.227545615687595;-0.03834861971731001,0.0010092752987823194,5.227689325390761;-0.03881994604469997,-0.012414648161948209,5.227806645998333;-0.039254284607406466,-0.02550800078620206,5.2279098977434995;-0.039612877372559405,-0.0380193885781923,5.2280294832747405;-0.039902582401714154,-0.04987485879040486,5.22816648436253;-0.04017026674846532,-0.0616607682086589,5.228298150442973;-0.04040956152872365,-0.07301418183211472,5.228383813023237;-0.04063573990337076,-0.08411731841053985,5.228448397411864;-0.04082894036578339,-0.09464974206859382,5.2284948180349256;-0.041032408612917,-0.10487544758341319,5.228456080766927;-0.041207398700251814,-0.11455126511935054,5.228318327441441;-0.04134901403423162,-0.12400912167309393,5.228134274215909;-0.041479123195782924,-0.13283961387750512,5.227894974042834;-0.04160394876221211,-0.1420151409415987,5.227609224633827;-0.04174226189121976,-0.15135509272955786,5.227393455471028;-0.041851030285008396,-0.16023317250518582,5.2271999864314065;-0.04196089759229623,-0.16890435596978562,5.227065308473117;-0.04204734668507141,-0.1766549642607776,5.226982773437394;-0.04208675347933149,-0.18377573488557766,5.2269753297161206;-0.042121245377611916,-0.19000198405733398,5.226972475191894;-0.042149820755063,-0.195860786843498,5.226973968268102;-0.042166190089941685,-0.20094323976812598,5.2269717682022145;-0.042178510936013214,-0.2054343514851916,5.226974858207386;-0.042192186443429244,-0.21023995009023394,5.226978643232436;-0.04220728549864814,-0.2161017178960784,5.226980869948369;-0.04221453867526596,-0.22172031953922597,5.226973995110995;-0.04221482159094137,-0.2271219049120874,5.226963121194919;-0.042209197019936306,-0.23235908320736023,5.226957062908818;-0.04220026143435957,-0.23763127407010565,5.226950676365902;-0.04219467227808988,-0.24283271719808389,5.226940785595585;-0.04219374996341167,-0.2478785121051228,5.226932860828833;-0.04219175729308051,-0.25097217366827146,5.226938936283853;-0.042197869291449384,-0.2540801174936385,5.226963891648411;-0.04221638908560277,-0.2564197082513315,5.226988179332876;-0.04221327957931979,-0.2579604356671965,5.226981974206143;-0.04221010641113874,-0.25942640944222883,5.22697530578092;-0.04220770920507041,-0.2610000708021097,5.226970009684893;-0.04220681105344859,-0.26273982938713236,5.226965242410656;-0.04220871694640549,-0.2646964933249209,5.226960254798636;-0.04221048404815605,-0.26686592512723933,5.226956897659705
