# Supplementary material for: AI co-pilot bronchoscope robot
Source: Nat Commun. 2024 Jan 4;15:241. doi: 10.1038/s41467-023-44385-7 (PMC10764930; doi:10.1038/s41467-023-44385-7)
Supplement: Supplementary file 9 — Source Data [file 41467_2023_44385_MOESM9_ESM.zip › Supplementary Fig. 6/Real/1-siliconmodel3 Centerline model_34.txt]

Path length,0.4104699053653715,1.262496386855913,2.327827226904515,2.8413814655237055,3.878653801822952,4.9575918859228345,5.533511624935674,6.456216489367246,7.465333558239746,8.70405148661477,9.427552236308676,10.238072747400185,11.112403302254926,12.001918639722643,12.889616752783281,13.758822259712794,15.608482622524955,16.56629184113171,17.605716420566722,17.605716420566722,18.65351300869352,19.77913428659988,20.906950829856132,22.089184057599397,23.282559937874844,24.535848211582234,24.535848211582234,25.843721853430978,27.151414574476497,28.490455785401164,28.490455785401164,29.7635043875931,31.00024917714823,32.19626649754417,33.368733670181136,34.54901587497445,35.64783258568085,35.64783258568085,36.73338743048788,37.77825968552403,38.75719488809812,39.74499190373981,40.68964205065287,41.65443261218865,43.608143108708816,44.576422403815215,45.54867963242796,46.45994850454569,47.346119012767055,48.17739077484378,48.99160758864471,49.810402783379445,51.449277383209676,52.25954878012883,53.04824026895919,53.903358416214445,54.76640950768634,56.517913588856075,57.39568715772157,58.24180262476276,59.084668102208795,59.85970467542058,61.50175771444536,62.326596254575186,63.20793066315781,64.07040713801352,64.96921186701343,65.834540145672,66.74393799223853,67.72397969187384,69.58769419788021,70.55155527289828,71.49834312726125,72.46303887326417,73.39925777820643,74.39231615897299,75.39307041852811,76.38864790387777,77.38351402329513,78.38865249197275,79.35043098729783,80.29256905969072,81.25810504197567,82.20809479025563,83.19193446467213,84.12669803217166,85.07917508772523,86.02323253732258,86.90666246741031,87.82833563037543,88.74650372649663,90.55152569607202,91.44436444150111,92.36023623426347,93.25476916016015,94.14891022421938,95.06167395889648,96.00000005631516,96.94240807546663,97.86535446028051,98.7949794041943,100.62598503120668,101.51960220474908,102.4146987258172,103.28929970673646,104.15433574050057,105.02825474027411,106.73372143503437,107.59354986591497,108.42072571910721,110.011984344427,110.77469121309196,111.50509780288245,112.90848551041006,113.60469079247424,114.8953810651737,116.04949466308933,117.12070250948426,118.2120480713369,119.2463104563932,120.30113740666015,121.44404301924834,122.03287801650164,123.17350174140844,124.34839189174156,124.91060891164638,126.13754980037362,127.49327732211482,128.2185992422776,128.92071586336704,130.36254208692435,131.08366384249862,132.57331656993517,133.33338289663686,134.06923347005255,135.50345595404306,136.24706955282832,137.05927910097884,138.70768788013353,139.5805192880425,140.41807080276445,141.21609343497929,142.02592078695758,143.6518602373386,144.44515843252907,145.25439465808228,146.0749936973921,147.80246279853444,148.6666056112025,149.50944583071052,150.38965367839367,152.19049157235895,153.10759536358228,153.98289640948937,154.8626515376999,156.48200887151535,157.33947651809152,158.22046097203503,159.1010386692954,160.7989131253935,161.68377408555892,162.53693504838762,163.42007700506335,164.27407664669943,166.00156913482405,166.84599435948311,167.67928523818355,168.56055332531818,170.21926898013487,171.0551617005303,171.84231247627486,172.68336952034522,174.34977567714407,175.1549813119603,175.91331256998805,177.48529224381411,178.21622384578345,178.94836014475283,179.63864155340224,180.97439586519278,181.60653906407993,182.22339990089705,183.43740317583425,184.0269293716636,185.1704369204418,186.32797564556586,187.30327559324903,188.20103878363517,189.11401086434276,190.1045598096875,191.07649086288768,192.07295297984678,193.0274170104247,194.3982800524352,195.25999527045482,196.14795774589302,197.08788799069774,198.05661649803375,199.4281697300808,200.39573414126517,201.40412811353582,202.40325958726206,203.37947484589395,204.35257410356039,205.33586970384627,206.33888415999775,207.34421569927264,208.432016790761,209.5107085631459,210.06160469935264,211.13654427015143,212.218191526357,213.29949015222763,214.38183347000893,215.4755966266006,216.56004863418752,217.08769425830687,218.15032966941445,219.51242738010356,220.35311023456492,221.49851281224673,222.22668704654166,223.3139641892367,224.25549939919435,225.36788102441605
Error,8.361556337100817,7.937735136084467,7.397485499680512,6.869344119994331,6.387375165908154,5.927558459746197,5.514127922382665,5.09485866832747,4.674531898281519,4.30372754554822,3.924109050005764,3.573475562574939,3.265766015696968,3.01064077556484,2.78809693095804,2.5784654220645473,2.3754899042365016,2.180680210408913,2.015277312536522,1.8827192562112138,1.7471373158116876,1.6138926815371495,1.4930096356760822,1.3837189588171528,1.3209158700697508,1.3189668188206731,1.329660156576867,1.1906438979727112,1.1228534860236996,1.1487258811545855,1.2262757686856807,1.0711220560867232,0.9693806908855916,0.9149817431981729,0.8970454844364552,0.9259197538724642,0.9385193093671482,0.8747844801890349,0.8095860451022193,0.7662151448707655,0.7510794946878521,0.7286524567320908,0.725614643733014,0.7033960150607063,0.6677578768774499,0.5978781923727498,0.5280031817741058,0.4153667498674763,0.2857072382116787,0.11934242740163918,0.12605080977522445,0.30609483701686424,0.38096019874990683,0.27645947716626745,0.2985295986236522,0.40256624371890143,0.5192600512643092,0.5906832638838749,0.5313795464591774,0.48633028202458783,0.48497402283070634,0.5516440305111079,0.6177536427031928,0.5204404957573232,0.4854636229628572,0.47483524572026414,0.478400723413215,0.5184673394986768,0.5658981482179076,0.5808326648583277,0.6148184816270285,0.5922085739246287,0.5582381901064168,0.5455712045231592,0.5273678262779427,0.5351220113241217,0.5601310169264091,0.5801407752111168,0.5961757971629351,0.6118157296805827,0.6069091504144283,0.5958287200099635,0.5987095229910033,0.5808541238399663,0.5720587818099138,0.5628006540481489,0.5634908641571708,0.5709540926732828,0.5895872117655743,0.5761600232125416,0.5759650319540679,0.5004761543293383,0.40252394039665296,0.35225329879940176,0.32221241694323133,0.35253063486843206,0.4636958240937757,0.57145468821227,0.7094368631327221,0.8634522922802276,1.0275671821355314,1.1538756444069873,1.221333420476709,1.3090875134859339,1.414504193940357,1.51619786137518,1.624836268092954,1.6579887689251633,1.702300338628102,1.7426098268753978,1.7928889688613205,1.7839508842581608,1.8244418810562786,1.8118845800247758,1.8362663967749766,1.809236222764745,1.7833051385106065,1.7501983765830613,1.7223983949348556,1.6806730322175247,1.6340699510179482,1.6001383817436738,1.5395369451585044,1.480189760734844,1.4413885357863148,1.4171308863488683,1.363095992834512,1.3765980179349278,1.3332374952631922,1.3488685352500873,1.3169113862667665,1.3054184707537115,1.3487582292214482,1.321191548095111,1.3469375492182019,1.388036901417765,1.4163396160487556,1.4649658885237977,1.4961676681745295,1.4395217949297165,1.3598399582760143,1.3239242477710134,1.3180263619389754,1.2121641264041116,1.1780500035894368,1.2309949313981638,1.2994672291336047,1.349148937318866,1.3427692604706538,1.385137454290845,1.4364626555553397,1.476371574389374,1.4182850011015664,1.4284238872690855,1.417710201825057,1.444904958279102,1.3747410436672596,1.3769204604785408,1.382025179439632,1.4019599669651222,1.3393428491457313,1.285677312858053,1.2376606914300488,1.2081831020242075,1.0863525957239597,0.9589208942519118,0.8417005252831005,0.717111174651575,0.5963262917157888,0.5019218576620587,0.5421091242995401,0.6564047520621233,0.6365417963518148,0.5177288142223068,0.48356351302364425,0.5525883232399568,0.4722306770979825,0.6571938927136186,1.0037142757350146,1.3791228335250565,1.7429456773313285,1.778565267824503,1.4901393286744589,1.3171440832096144,1.1522621318169826,1.0530763716612936,0.9701964904317628,0.896708753273441,0.8352038042376896,0.7502756098501013,0.6744525004647706,0.6032921072633733,0.5623712036671291,0.517638077990496,0.47549116081982856,0.49141958478414766,0.5272232990306673,0.5494892621074837,0.5284541407480301,0.4558255941129244,0.3813747107091528,0.31979927597702046,0.27757299875437114,0.1997172152240835,0.11947983217348906,0.0872091666841198,0.12671704783471097,0.2822324093019737,0.42584715318182387,0.4706664440918665,0.49285907366772835,0.4822007558060019,0.4694146246227373,0.44296125805789444,0.3976374030176667,0.35641037252403945,0.3175683543534291,0.2311293744811063,0.28375256726201903,0.3257227523510751,0.4118785811561136,0.41637719740867496,0.3726704031240316,0.34495728622952654,0.2736022399686682
3D pred;0.037102093430726395,-0.2629559211395579,5.200476265036926;0.03333410888878844,-0.25393588119214694,5.2025836738342;0.02821979153994321,-0.2455193200363144,5.204317241359689;0.02317935569790079,-0.23703218084155947,5.20591801455134;0.018645840124160505,-0.22827035785908437,5.207554380820372;0.014298810871725664,-0.21941312160891002,5.209183092792168;0.010439665267317478,-0.21030066153676485,5.210621865407121;0.006610383676441751,-0.20122171697444155,5.2123275524042105;0.002832433127147925,-0.1921566294105358,5.21421203565057;-0.0006036030027757422,-0.18290250564049168,5.215810425140828;-0.003994549421238202,-0.17362100167067068,5.217345080296005;-0.007155914325212059,-0.16425146539687593,5.2188342283604925;-0.00994252090046426,-0.15474971731792958,5.220231227730213;-0.012253499799608736,-0.14510313590095264,5.221497262284775;-0.014315070230912632,-0.1353792467293187,5.2225908374923184;-0.016363449865989546,-0.1256300452320975,5.223461016230959;-0.018290964320429575,-0.11583768142649424,5.224088948652989;-0.02000824361959999,-0.10600080523709768,5.224624503172271;-0.02155700154998774,-0.09613206725263612,5.225082061329347;-0.022842602378293712,-0.08622057394284491,5.225413015828067;-0.023878955985764654,-0.07627796347140163,5.225678474324689;-0.024690335201399585,-0.06631254132105402,5.2258574300001985;-0.025427656768101197,-0.056343752224202764,5.226139566225764;-0.026099214712319047,-0.04636964119499851,5.226396702579988;-0.02654468164578051,-0.03638269478204507,5.226646623679516;-0.026832338063186467,-0.026389182406155606,5.226863335881455;-0.027045056065895308,-0.01639257517873096,5.227013652187706;-0.027068175292548416,-0.006393007043593706,5.227103666698239;-0.02705834673376695,0.0036069793658969618,5.227116903368297;-0.027061431645609875,0.0136069646500091,5.227133779412254;-0.027036881819778202,0.023606923413844808,5.227118878820416;-0.027073530840635844,0.033606830246934886,5.227096071392054;-0.027169869472897994,0.043606322312341655,5.227066452111156;-0.027311362752901802,0.05360526891114343,5.227034101438456;-0.027426307859962064,0.06360451731783033,5.226991452596356;-0.027479781453473493,0.07360432956477422,5.22696152600838;-0.027579251575146704,0.08360374843705755,5.226919957853282;-0.027538269770191432,0.0936036573337462,5.226908018439994;-0.027451057622664258,0.10360327679652186,5.226905864141464;-0.027306938171753635,0.11360222474000946,5.226889444418739;-0.027168683708028572,0.12360126892924851,5.2268904468681345;-0.02707966005778165,0.1336007894925497,5.226849663368856;-0.026949281374837243,0.14359872837070248,5.226694036932301;-0.02690193779962289,0.153595931787068,5.226462342224345;-0.026797615954560015,0.16359062244333952,5.2261536747040545;-0.02682105705518619,0.17358587053063843,5.225846321180976;-0.026975388925499943,0.18358087421532573,5.225570489680069;-0.027061369508194846,0.19357725567548614,5.225315607271181;-0.027197697890008646,0.2035744630165722,5.225122578901123;-0.027332707927598364,0.21357218169551825,5.224957069063341;-0.027506761939135888,0.22356969970137833,5.224818004605008;-0.027621342300311897,0.23356858874946945,5.224722667598571;-0.0278086339440312,0.2435668125078676,5.224701607750626;-0.027980078293412935,0.25356525727033385,5.224660265677919;-0.028149476692456425,0.2635636253852395,5.22459750246226;-0.028344048029720424,0.27356151604782436,5.224531743100085;-0.0285040276687001,0.2835596998598903,5.2244281719880235;-0.028623673063524514,0.293557914212464,5.22428190258081;-0.028752436890406838,0.30355560281809935,5.2241097328342345;-0.02894335645782088,0.3135530274751435,5.223987054614883;-0.02913646589395499,0.3235505445604105,5.223875875140738;-0.02932988172530921,0.33354815725643183,5.223774235106624;-0.029566659354616935,0.34354519761303226,5.223718374004216;-0.02977335390654813,0.3535429396966031,5.223669072963673;-0.030090858158034105,0.3635378865082405,5.22368421505166;-0.030368014916834166,0.3735339541040604,5.223641591691268;-0.030575000507476368,0.3835315951519624,5.223575785592984;-0.030777823584324994,0.3935295364449646,5.223570067098506;-0.031084160392790893,0.4035245516009477,5.223646420169478;-0.03145718802984822,0.41351621881922634,5.223812060083651;-0.031828338927197455,0.42350880254162676,5.223914615250341;-0.03223286117043624,0.43349998248621413,5.22402724326462;-0.0325972400750174,0.4434929233571491,5.224118680477469;-0.033047075760181434,0.4534817256685564,5.224265228217054;-0.03361832438456404,0.463465058071986,5.22434738131665;-0.03409515905941368,0.473451699720812,5.224546422193847;-0.03477448558853852,0.48342671118824987,5.22474048839727;-0.03544813089253718,0.4934031215118696,5.224872545427275;-0.03606983520100481,0.5033798913885079,5.225151017295577;-0.036750838026216315,0.5133550645446701,5.2253303372795035;-0.037465340544866194,0.5233267172981847,5.225566192137768;-0.03827201937771622,0.5332933394549076,5.225691539837192;-0.039231207173351754,0.5432471736891644,5.225657734369575;-0.03984542072782276,0.5532265665510993,5.225843367924375;-0.040571158719517275,0.5631988677252789,5.226006198077805;-0.04133231386922617,0.5731673904267739,5.226228004272153;-0.04212931495863891,0.5831274856550162,5.226629616408202;-0.04302255837394414,0.5930765900170987,5.227095919521427;-0.043896734412840754,0.6030294045552405,5.227516988425969;-0.04430279606423622,0.6130064784487123,5.228058385193109;-0.044638063666845196,0.6229901209826595,5.228521502229073;-0.044936142677416205,0.6329741750632556,5.2290008904007985;-0.04513073268417199,0.6429586862497374,5.229522111175797;-0.045221949133511845,0.6529438827730127,5.230058329369204;-0.04512071862329591,0.6629365549085988,5.230427458038482;-0.044701618902760344,0.6729232921979362,5.2307265127793;-0.04377068126583617,0.68286941911773,5.231182489107097;-0.04286801831281869,0.6928129620418322,5.231740300643181;-0.041415902910022395,0.7026940648660106,5.232245442044151;-0.03953933892655971,0.7125049199811959,5.232720446807089;-0.03727587112304462,0.722234832787638,5.233173779225392;-0.034844946701468295,0.7319297853720947,5.23348762766289;-0.03214766810292172,0.7415556262745477,5.233748156130595;-0.02919853349524856,0.7511089916061965,5.233937407037796;-0.026010869142855827,0.7605859963047293,5.234096082557239;-0.022572424250994972,0.7699746394178256,5.234270659819635;-0.01894987028961209,0.7792919989614037,5.2345234718695135;-0.01505531166865325,0.7884982832117011,5.234800497952473;-0.010929858272004423,0.7976019458386572,5.2351229278621325;-0.0067173336178482776,0.8066632690322657,5.235506409307705;-0.002269721970516509,0.8156090534837598,5.235944234823094;0.0024972967259135623,0.8243869572657905,5.236417455639729;0.007563477906672509,0.8329927559804423,5.236940940812986;0.012879491213085566,0.8414440213840833,5.237503182400973;0.01845192405675624,0.8497280811852708,5.238070937113088;0.024239126559043984,0.8578620258777188,5.2386602001593685;0.030155575014404207,0.8659000351456518,5.239281525101478;0.03616805132523081,0.8738652638902189,5.23991812517882;0.04227434337018636,0.8817584905478145,5.240558570643738;0.048470016285881476,0.8895810019936795,5.241208148815348;0.05475842294278383,0.8973282769023438,5.241868204272872;0.06115286960335039,0.9049866787539991,5.242546387864337;0.06764971598035878,0.9125569491287916,5.243240645457808;0.07412806457013396,0.9201343792281302,5.244023941467625;0.08055290226123975,0.9277509843958238,5.244865835975512;0.08706978567042965,0.9352974781692207,5.245627848022075;0.09361013601988083,0.9428248757075397,5.246377583713197;0.10023303094964114,0.9502801057661447,5.247123779078116;0.10703905444980673,0.95757371974742,5.247817493145539;0.11391526319987974,0.96480213521273,5.248501425222786;0.12084029371310405,0.9719829218419087,5.249194430112465;0.12786603394452328,0.9790680213774582,5.249858010380385;0.13508670291176816,0.985961529861635,5.250442373661273;0.14245461468977635,0.9927026534341149,5.250963074162563;0.14987323880739437,0.9993876567096313,5.251487237694136;0.15744193129593176,1.0059065724723273,5.251954817946961;0.16512453438692273,1.0122953152398875,5.252356782617354;0.17271965262126104,1.0187938050783447,5.252646280157741;0.1802618383361557,1.025355281077981,5.252896214845685;0.18775059961430574,1.0319799072626852,5.253077274039903;0.19507455390118073,1.0387880114336079,5.253174285387847;0.20258566055145655,1.0453897026399135,5.253205109157384;0.21017119141863996,1.0519051008651676,5.253108634138018;0.21760036537793115,1.0585986922764588,5.253051992269409;0.2256219112703431,1.0645695466321656,5.252991166626263;0.23402407993783345,1.06998213237901,5.25266332944701;0.24242963839141474,1.0753820783517918,5.252230697300186;0.25129072843448746,1.0799872070842769,5.251707368908258;0.2600435861773948,1.0848082633187273,5.25132671405581;0.2690511162264898,1.0890865781671875,5.25057809901983;0.27818019599433447,1.0930921892643657,5.249793890928509;0.2873595784858738,1.0969789922249515,5.248999095470794;0.2966333736048424,1.1006139962688513,5.248113957237394;0.3062034267333557,1.1032179843783925,5.246835939615137;0.3158144290175366,1.1056674671016373,5.245559746259099;0.32548143740210794,1.1077034258662297,5.24400932025264;0.3351982938449699,1.1092225380947172,5.242199624447795;0.3449162758301852,1.1099052493753117,5.239942473269345;0.3545766905290303,1.110129647967158,5.237368365051279;0.3641905096827233,1.1100042678458457,5.234619044934366;0.37373335709981065,1.1095004666450117,5.231672818954536;0.38320427741592566,1.1086788421196863,5.228570142447843;0.3926104867963335,1.1075340655168866,5.225374409101393;0.4019358899054469,1.1057572246908862,5.222231211122965;0.4111361165993101,1.1030239448574144,5.21942318510217;0.4202450517136758,1.0999233232503698,5.216700420563654;0.42926649551784807,1.0965098692117687,5.214061882480828;0.43829522007184074,1.0929396139073944,5.211667010878902;0.4468437946071645,1.0881429436524641,5.209688671201424;0.4546751304907433,1.082178250166282,5.207930089416443;0.4619037320626629,1.0754108531610809,5.206533788199501;0.4686446502315283,1.0681244688636014,5.205321919349293;0.47520472797682783,1.0606727027653269,5.204123352708579;0.4816727808534936,1.0531034482055095,5.2031902517529804;0.48789468636588534,1.0453211947967145,5.202339120930974;0.49394791271700045,1.0374370717555321,5.2012441074088365;0.4999221154423451,1.029576990616797,5.199654130588569;0.5059769721240207,1.0218056450642081,5.197938059824694;0.5118920032295091,1.0139060750470292,5.1963227578204885;0.5175316435891533,1.005825481510449,5.194620270020106;0.521381742750428,0.9967369944675747,5.193015234282231;0.5228064671255365,0.9870824100095993,5.195196784052186;0.5212393691323136,0.97850309451769,5.200089589951659;0.5198119259732719,0.9698203595785614,5.204840644571903;0.518373549875746,0.9611235643694981,5.2095625962122405;0.5169637512034886,0.9523694568016472,5.21418623854207;0.5155569879380554,0.9435482139790407,5.218681423986481;0.5141270851771514,0.9346403985617322,5.222994914752151;0.5127006062163285,0.9257155038348892,5.227274098306183;0.5113295566951179,0.9167710789841289,5.231530562484288;0.5100029766966687,0.9077775425865081,5.235696674409379;0.5087021236289697,0.8987236993903734,5.239738419660637;0.5074002188633423,0.8896239784810256,5.243675439263486;0.5061874714648803,0.8804727892212412,5.247520563302984;0.5050483808958469,0.8712773677526854,5.251281772774838;0.5040264596910252,0.862038160886795,5.25496860522837;0.5030619688455955,0.8527649611466558,5.258584891166811;0.5020247106616769,0.8434724478973088,5.262130775114518;0.5008587108201747,0.8341990075418357,5.265686579994303;0.49955735226612735,0.8250120249263331,5.269415630320627;0.49826923094101927,0.8158611426881837,5.273236899444273;0.49717350081867095,0.8066300807627984,5.276922936778414;0.496329049937959,0.7973007567976853,5.280423024929308;0.4951662805857715,0.7879535803348422,5.2837813369466895;0.4940365483423755,0.7786279528459217,5.2872100943012015;0.49303877889775855,0.7692399130290634,5.290506935900743;0.4912712435796729,0.7599554428326755,5.2937741108381635;0.48893357434389983,0.7509337802632855,5.2973997014146335;0.486424920050818,0.7419807129319271,5.301080630509029;0.4837459069563594,0.733119544456396,5.304862505981327;0.4809337367416373,0.7243210096295283,5.308693626389749;0.47795022546199967,0.7155954675629557,5.312561904571155;0.4747809927002887,0.7069163653845344,5.31638671163539;0.4717020511277923,0.698235685459345,5.320281055589071;0.4687380128000397,0.6895312766262393,5.324211417360939;0.4659084452732809,0.6808019588703637,5.32818540265639;0.4632107440611637,0.6720663012627166,5.332236414176011;0.4608238935764661,0.6632950290329084,5.336403874821811;0.45882893768453004,0.6545201734593512,5.340765303561621;0.4570070357864199,0.6457378842488222,5.345187075796403;0.4552485695619065,0.6369237471473517,5.349570999118466;0.4535547777634784,0.6280934360698835,5.353947833090497;0.4519210713746965,0.6192488934492858,5.358318767689377;0.4503827324520939,0.6103845927348702,5.362684278679355;0.44894187354782883,0.6014971994212472,5.367036078962798
3D gt;0.44268092618669785,0.5680510502769834,5.3832351586478095;0.44281396180520327,0.5693318083792023,5.382597499698788;0.4429741188836476,0.5707243767995684,5.381895974174378;0.4431213191664699,0.5719478765075461,5.381278964591114;0.44325710906463417,0.5732122589941738,5.380646082689973;0.44338147880917506,0.5743711535741413,5.380066187661792;0.4435029581614903,0.5755062687964667,5.379492648442587;0.4436099160886279,0.5765199084241852,5.378981251756684;0.44372111981507967,0.5775737366852938,5.378450768990492;0.44383958811748003,0.5786947059153317,5.377890593354266;0.4439619348616827,0.5798177635556176,5.377344658079602;0.44420685114179337,0.5822157294863748,5.376148407981509;0.4444668756212507,0.5847065922873361,5.374891788755145;0.44473538716634115,0.5872091689336869,5.373623783202398;0.44499948047456295,0.5896513007027762,5.372392573674519;0.4452743700118293,0.5921635906582787,5.371123286746797;0.4455335914975122,0.5944771343412854,5.369968846729824;0.4457905488695418,0.5968843531835647,5.3687668251764205;0.4460378643217541,0.599319570632208,5.367551670256115;0.4462983217693511,0.6017108301435198,5.366363907496135;0.44658282507033575,0.6040871943519229,5.365183397656396;0.4468804023379372,0.6064903820582799,5.3639773236229304;0.4471491767338344,0.6089850010644822,5.362743128549485;0.44741348339262477,0.6116215780349004,5.361438092367989;0.44770300029572996,0.6142711742037819,5.3601313541049045;0.44804874438331244,0.617108481725057,5.358721478961764;0.4484222867148263,0.6200116322835284,5.357286751065936;0.44889750308082216,0.6231836954752603,5.3556958698091055;0.44941959517342694,0.6264362574077786,5.354076675051735;0.44997811417352584,0.6296381476266043,5.3524787038167325;0.450581881296067,0.6328373197828021,5.350838523501443;0.45124649374825604,0.6360197287059965,5.349209700902305;0.45198116511390324,0.639171533039638,5.347593260628837;0.45293992060706734,0.6425427034468878,5.345796336037774;0.45396784310113825,0.6458573037102109,5.344021495274136;0.45509685407366085,0.6492129530225481,5.342235083443778;0.4565391091846284,0.6529215466635566,5.340262680689495;0.4580466807229178,0.6565691387539818,5.338349556514195;0.45961236045474096,0.6602842500777472,5.33637659695035;0.4612902864728655,0.6642309753781273,5.334342671076457;0.46314189020792645,0.668506601969401,5.33218329988207;0.46513026346479147,0.6731011535099574,5.329927844910394;0.46713306154523576,0.6774805603027344,5.327771323067801;0.46915005039033436,0.6818813790820893,5.325601429076422;0.47117160942440944,0.6865122560773578,5.323331262361435;0.4731434110005697,0.6910643579392206,5.321125633058093;0.47509965978349966,0.6957283515930176,5.318942773137772;0.47695283190409354,0.7003608638218471,5.316838142622084;0.4787564746311733,0.7050189599536714,5.31476485929035;0.48050841858273463,0.7096607689630418,5.312704915864126;0.4822185807001024,0.7144042736235119,5.3106608634222106;0.48385795257205055,0.7191855121794201,5.308658972422281;0.4854285826001849,0.7239464792524066,5.306706896827334;0.486770338966733,0.7287000776018415,5.304910357111975;0.4880465811774844,0.7337061040969122,5.303042385328382;0.4892031589689709,0.7387544324965705,5.301164790198916;0.4900247176942372,0.7436865325201125,5.299399001848131;0.4907777748107911,0.7488048660641624,5.297579039800736;0.4915026843661353,0.753922698066348,5.2958251017161775;0.4920706946055094,0.7590118617103213,5.294050251642863;0.4924379744756789,0.7638493908473423,5.292372454279945;0.49267257472446974,0.7685086337498255,5.290809704780579;0.4928914806729271,0.7732275690351214,5.289222181183951;0.49310719907851447,0.7780169857570104,5.287646640050979;0.49329461642674033,0.782638019198463,5.286172547431219;0.4934728303636824,0.7873822775341216,5.28467270446959;0.49365101796104793,0.791936025710333,5.283201513926187;0.493930998756772,0.7966175084795271,5.2816425327119365;0.49423053487141927,0.8012351261320567,5.280092249597821;0.49453448586236864,0.8058593695504325,5.27855657137008;0.4948594683692568,0.8105992655072892,5.277000433649335;0.4951996474493118,0.8153276283627464,5.275436373619806;0.4955739812396821,0.8201737067812964,5.273802740233284;0.4959548235393706,0.8248494015648251,5.272203647113981;0.4963523114522298,0.8293586314973377,5.270663592520213;0.4968306591397241,0.8339714275541759,5.269099699519929;0.49734378623962405,0.8383700120108468,5.267603522981915;0.49788674599783767,0.8425041282290506,5.266174268586294;0.49853428450084875,0.8468492342631023,5.264701394489832;0.49927186757042297,0.8513297871180944,5.263201073464893;0.5001030475071498,0.8558985390436084,5.261621651740301;0.5009325236365909,0.8602855671473912,5.260053755987259;0.5017904859270368,0.8646063750130789,5.258511770248413;0.5026804091135662,0.868768935067313,5.257009896460034;0.5035941755203973,0.8727813084920248,5.2555517415546245;0.5045367683228992,0.8766136981419155,5.254142265819368;0.5054502087547667,0.8806760074070523,5.252640139852251;0.5063316849299839,0.8848399285816011,5.251096858614967;0.5072166711716426,0.8889903350103469,5.249528692063831;0.5081648401532856,0.8932508848281133,5.247904746736799;0.5091223241715204,0.8974515052068799,5.246306508200508;0.5101234299795968,0.9019908303760346,5.244606877326965;0.5111206227257139,0.9065118141174316,5.242919210252307;0.5121333807990666,0.9111193360828219,5.241154000872657;0.513122854232788,0.915607676006499,5.239425958451771;0.5140641352335612,0.9200056755429223,5.237723365919932;0.5150061343056815,0.9245057939801897,5.235979302224659;0.5159330632346018,0.9290743215651739,5.234204185213362;0.5167466199057442,0.9334344649541947,5.232449330647786;0.5174851623716809,0.9374155188060941,5.230832687650407;0.518116658619472,0.941562985374814,5.229209637551081;0.5187166512807211,0.9456993319193522,5.227598673684257;0.5192773181370327,0.9499214175996326,5.225939240682694;0.5196633288973853,0.9547445524306525,5.224084126472474;0.519907557532901,0.9598624734424408,5.2221606215522405;0.5199399294172016,0.9655942758832659,5.220066404842195;0.5199771741231282,0.9710162353515625,5.218088897795905;0.5197358115968249,0.9763731104532878,5.216266164961316;0.5192125536600749,0.9819549872988746,5.214443264643352;0.5185259418487548,0.987451411655971,5.212687066941035;0.5172516538529169,0.9933802591959635,5.210875131743295;0.5156274475824265,0.9991173869541713,5.209294293903169;0.5136970408303398,1.004958356948126,5.207839267549062;0.5114116952078683,1.0109441993350075,5.206503127506801;0.5088303268069312,1.0171364569891066,5.205319146247138;0.5059895695277623,1.0233487906683059,5.204326246125357;0.5025845296042306,1.0297833671569825,5.203548888706026;0.4990587553296771,1.0361539372035435,5.20290790998368;0.49487801106770835,1.0427883618672689,5.2025855484008785;0.4905513065883092,1.0493612612769718,5.202399112111046;0.48616763033185684,1.0555491521926155,5.202403376488459;0.4812796426500593,1.0619406351361955,5.202706911722819;0.47604360762096587,1.068377673376174,5.203307130677361;0.47037885220845543,1.074396030244373,5.204457754316785;0.46444066129411976,1.0801647685822986,5.2059400639306945;0.45865460432143446,1.0852233621506464,5.2076408902577;0.4523691895802816,1.0903829788934618,5.209575723738898;0.4460130587078276,1.0951549312046598,5.211687992913383;0.43935049138750343,1.0996125266665506,5.214071897870019;0.43215009743826727,1.1039691443670363,5.21668676944006;0.4252144278571719,1.1076312399364654,5.219501536278498;0.4179854162307012,1.1109276430039179,5.222361696016222;0.4105266589210147,1.113841665722075,5.225239174797422;0.4026424686795189,1.116207737695603,5.2282526864551375;0.39487159738086514,1.1182439280918666,5.231150793892997;0.3866453022729782,1.1198436435517811,5.233937001137508;0.3786236572719755,1.120942953745524,5.2366264418647415;0.3702132693245297,1.1217896187191918,5.23924300924937;0.36208116454169864,1.1221169511704219,5.241622468766712;0.3538993859972272,1.1222803321111772,5.243918288185484;0.3453850142161051,1.122180450257801,5.246162660008386;0.33682657341730027,1.1215117123921714,5.248142367453803;0.3284884204410371,1.1205514021373932,5.249896814845857;0.3206569893246606,1.119283876146589,5.2513396202723195;0.312784186908177,1.1176375182015554,5.252525787535168;0.304307520094372,1.1155987810407366,5.253703318459648;0.2959366044089907,1.1132050430661156,5.254604973157247;0.2872801475524903,1.1102825428190686,5.255400387128193;0.27878287242707755,1.106933875492641,5.256033344041732;0.2706909942626953,1.1033694234575546,5.2564746701376786;0.2627028943924677,1.0996899951753165,5.256833353133429;0.2551669585364206,1.095922830490839,5.257070217177981;0.24759386121659058,1.0917617370968775,5.257158414795285;0.240213032586234,1.0873137375967845,5.257088600340343;0.23284842064267117,1.0827648081098284,5.256980126290094;0.22596409452529181,1.0783014255705334,5.25682996454693;0.2192411801020305,1.0738049027579168,5.256565330596198;0.21275974235080541,1.0692415462675549,5.256250775564284;0.2062779325530643,1.0644963309878395,5.2558692321777345;0.19971108722686773,1.0595745228358677,5.255450756254651;0.19329805594398866,1.05464785639445,5.255022946085249;0.18706284654708139,1.0496917388552711,5.254529919851392;0.18057368455614364,1.0444271603538877,5.253960495721726;0.17386785375504268,1.0388745654878162,5.253340826307024;0.1674335542406355,1.0334090387253534,5.252725959369115;0.16143764223371232,1.0281220445178805,5.252087087858291;0.15548461795988539,1.022632772536505,5.251456350099472;0.15005044405800955,1.017598775591169,5.250804623785473;0.14488865813754853,1.0127951823643275,5.250112226168314;0.13961660705293927,1.007861378805978,5.249384474027725;0.13429712427230106,1.0028320786612375,5.248638250441777;0.1288200370470683,0.9976209457034158,5.247853590692793;0.12333288504963831,0.9922877596900577,5.2471674644833515;0.11824535371008375,0.9872196150280178,5.246480767250062;0.11317151405697783,0.9821395468938917,5.245809412229629;0.10811366396858584,0.976984503973098,5.245143090384348;0.1031374391147069,0.9718667004903159,5.2445170735858735;0.09827384160813835,0.9668370541163854,5.243929832912627;0.09331236427170894,0.9615750694274903,5.243378064337231;0.08858595246360419,0.9565429513113841,5.242865035147895;0.08407208633422855,0.951704828171503,5.242380694798062;0.07981063062804089,0.9471086730957033,5.241941227822077;0.07572218806403024,0.9427520306905113,5.241567346799941;0.07186781997907729,0.9386713587443036,5.241249918256488;0.06783345984844935,0.9344036160423643,5.240879625592912;0.0638145802418391,0.930149694351923,5.240499501546223;0.05992663798445748,0.9260992969331285,5.240126327151343;0.05594197619528999,0.921929095676967,5.239760832423256;0.05190273758059457,0.9176595046633766,5.23940332803272;0.04797539235864366,0.913476189386277,5.239056825637818;0.04411510422400066,0.9093220421927317,5.238723713647752;0.04037537282705307,0.9052254696800597,5.238404759089152;0.037060442827996753,0.9015098137628466,5.238047252200898;0.03368952521309256,0.8976574659801665,5.237674056325639;0.03030603138534796,0.8937120621090842,5.237312456312634;0.026923087844536436,0.8896670931861514,5.236985161781311;0.023350453962172793,0.8853280325390045,5.236657209895905;0.019827503222085197,0.8810288296654111,5.2363287601016815;0.01661085222519581,0.8770275571913947,5.2360048714138205;0.013216467137138066,0.8726981846037365,5.235672169367472;0.009566056683659572,0.8679108874003093,5.23533529812949;0.005835089843188035,0.8627837885902043,5.235004240989686;0.0021172058192037587,0.8573930685860771,5.234663243430002;-0.0017626520899079914,0.8516238635835194,5.23429833834512;-0.005411309133682924,0.845892169407436,5.233972468784877;-0.00909407176786944,0.8396760777064731,5.233667094866435;-0.012652163976005132,0.8333037672496977,5.233378966558547;-0.016180562132171207,0.8265489167712984,5.233071430842082;-0.019633856962834074,0.8195102889651343,5.232745954604376;-0.02296009680699733,0.8121695823669433,5.232420626049949;-0.02616744181300911,0.8045527568998792,5.23207581156776;-0.02924280521628401,0.796528702145531,5.231780551864987;-0.03218472417692342,0.7884994773864744,5.231530861355009;-0.03484061181527516,0.7804277834211077,5.231329161734807;-0.037255697033234995,0.7720320574442544,5.2310998354866385;-0.03942791094950267,0.7636628857567196,5.2308406329836155;-0.04121042658601487,0.7551037837437221,5.230601680437722;-0.042859950116702475,0.7463108596801756,5.230312999407451;-0.04432593981992629,0.7375015496753511,5.229993473643349;-0.04550166567734308,0.7284661521911622,5.229647904759362;-0.04633605673199607,0.7193187452952067,5.229300937652589;-0.04690973750750223,0.7100467190515428,5.228953556969054;-0.04722636086032503,0.7008284456162226,5.228627692812966;-0.04723162746429442,0.6914091353643508,5.2283279360816595;-0.04708581747327531,0.6820311061314175,5.228050639016287;-0.04665135293347495,0.6729175563993908,5.227789458274841;-0.046098907232284554,0.6639965445200603,5.227546199071975;-0.045387844766889306,0.6550839456830708,5.227265329542615;-0.04450594139099122,0.6459739646911623,5.226929760115487;-0.04350897676036471,0.6371087667374385,5.226568610145932;-0.04244604439962478,0.6281483453114827,5.226170086406526;-0.04131728587831769,0.6192126728239514,5.225714922087534;-0.04019736896810078,0.6101121254875548,5.225236289069767;-0.03911825063682738,0.6009720848628455,5.224743031592597;-0.03812421665305184,0.5922053369794573,5.224294843991599;-0.03719585633845557,0.5828178192320326,5.223924567767553;-0.03635781864892869,0.5733355030786424,5.223601106280372;-0.035576644375210714,0.5640241745540076,5.223341836974734;-0.03481646345342908,0.5542179073152088,5.223110972722372;-0.0341225197315216,0.544745339620681,5.222918734414237;-0.03344031894774663,0.5351161717914399,5.222719480014982;-0.0327865974448976,0.5257194078536259,5.222530032294137;-0.03215594548838478,0.5161233674912225,5.222388346444992;-0.03161121450151716,0.5060875186011905,5.2222644943963905;-0.03111333455358233,0.4961517850785029,5.22216871089027;-0.030691652581805277,0.486205199105399,5.222097543988909;-0.03026541400523413,0.4762070292518252,5.222021195729573;-0.029844495920907883,0.4662854651496523,5.221977738925389;-0.0294756509065628,0.4569305803208123,5.222003565107072;-0.02907219211828141,0.4472921495891753,5.222044336091904;-0.02866428801559266,0.4378335597628638,5.222141376586189;-0.02821445847692943,0.42820644850957956,5.222279938834054;-0.02776768633865175,0.4188085152762276,5.222430133683341;-0.027355023247855048,0.4095916425614129,5.222584622201465;-0.026922451127143126,0.39980181103660933,5.222726936567397;-0.026485580711137675,0.3907188444591703,5.222823407945178;-0.026071964939435317,0.38207561329432893,5.22287613373711;-0.025690443027587155,0.373095988591512,5.2229521292277745;-0.025370027831622528,0.36447777325766423,5.223053448177519;-0.025049244721730545,0.35567117768242246,5.223179965155465;-0.024778079021544684,0.34742862533387686,5.22333050310044;-0.02457178049995786,0.339213951247079,5.223481867517743;-0.024432852194422768,0.331014160882859,5.22360371299017;-0.024297578221275696,0.3232658578781854,5.223720633824666;-0.024258725393386117,0.3148373417173113,5.223749393009004;-0.024261262825557166,0.3063762370518276,5.2237783715838475;-0.02433991416863033,0.29759897082192555,5.2238237071718485;-0.02448114179997217,0.2889269760222662,5.223889026051475;-0.024672023886726017,0.2800876349948701,5.223955294972374;-0.024947330565679642,0.2714617777324858,5.224022461709522;-0.025282385587692264,0.2629173182532901,5.224073987597511;-0.025701761302493863,0.2550418272472563,5.224138732319786;-0.026129386754263018,0.24695071252187092,5.224209249269395;-0.026582441761380155,0.2386342616308303,5.224257482301621;-0.027079812475613186,0.23058981177920385,5.224272070067269;-0.027566823868524458,0.22241645726703457,5.224312727337791;-0.028071435814812074,0.21429004771368843,5.224354399181547;-0.028537812721161616,0.2059905217034476,5.224394832202366;-0.029001812946228757,0.1971410362606957,5.224428420203071;-0.029547759141240804,0.18804472643988476,5.224414777437845;-0.03014321413494292,0.17834042358398444,5.224396034694853;-0.030736184137208127,0.1686758722123646,5.224359803563072;-0.031336173653602604,0.15873417246909372,5.22437922963642;-0.03196747337068831,0.14917770939781555,5.224389601117089;-0.0325539018994286,0.13954822561854413,5.22449555624099;-0.03307451495102474,0.13011677344072436,5.224609844798134;-0.033578978112765716,0.12025487101645697,5.224860228311448;-0.03407708311080933,0.11048161704909235,5.225118707293556;-0.034578232418923154,0.10005015593625252,5.225449269476392;-0.03502723119940077,0.089210884566818,5.2258385359446216;-0.03546278286547888,0.07823848358364337,5.226234171867371;-0.03592413031487239,0.0664501545840786,5.226593429747082;-0.0363897181238447,0.054738758128313816,5.226900591169085;-0.0368286339725767,0.04278974755179318,5.2271730653672;-0.03729933961800167,0.03043333275687129,5.227399377232507;-0.037781138215746204,0.017713033967074916,5.227564129057385;-0.03824786802132925,0.004331533904586547,5.227708197866168;-0.03871929581960043,-0.008736351675930447,5.227827141353062;-0.03915432957240513,-0.021807425298861073,5.227932622546242;-0.03951749072188422,-0.034334415553581146,5.22805823639461;-0.03981995864141555,-0.04626366783749487,5.228184933934893;-0.04009385599976494,-0.05808196163603232,5.228327945845468;-0.04033186485086169,-0.06935728551518344,5.228414193925404;-0.0405696991398221,-0.08061074152872673,5.228488279887609;-0.04076021286419461,-0.09108687481851802,5.228534158252534;-0.04097739032336644,-0.10147884398273058,5.228546667235238;-0.041155257276126324,-0.11105425341214448,5.22840614132654;-0.04131259782541367,-0.12058879696755179,5.228257881573269;-0.04143859658922468,-0.12954430210590362,5.228017769813538;-0.04156938261645181,-0.1382306382088434,5.227730922381083;-0.041692835308256605,-0.14710304244359335,5.227474024500166;-0.041808105264391215,-0.15599512800716217,5.227270847910928;-0.04191541063217889,-0.1647363248098464,5.227111612456186;-0.042020730960936774,-0.17284010909852526,5.2270023525783;-0.04207217200597127,-0.18007486788431804,5.226971488180616;-0.04211071903365,-0.186659771215348,5.226966700008938;-0.04213726554598128,-0.1924618711017427,5.2269696951366615;-0.042158659004029785,-0.19796832831700642,5.22696780427297;-0.04217115933554515,-0.20255298285257245,5.226968156133379;-0.04218358414513725,-0.20708261112939744,5.226972891625904;-0.04220010455449423,-0.2117799824305943,5.2269750582831245;-0.0422127427941277,-0.21753916590554373,5.2269743131455915;-0.04221392455555144,-0.2230268608729044,5.226962079184395;-0.042210625920976914,-0.22832852572486512,5.226953950609479;-0.04220539716311864,-0.23351470193408783,5.226948067438035;-0.04219716855457851,-0.23870122991289405,5.226939746538799;-0.042193861325581866,-0.2438367631548927,5.226930637041728;-0.04219333729289827,-0.2488521226701282,5.2269238605499275;-0.04218891801093157,-0.25178217421796983,5.226944842948054;-0.04220163085473278,-0.25448981860327347,5.226972381955102;-0.04221622752876175,-0.25680563400439527,5.226987074256278;-0.042212172051270806,-0.2582331344627199,5.226979852744512;-0.04220956537458632,-0.25969544770982533,5.226973490397136;-0.042207458132789255,-0.261269527616955,5.2269684541793096;-0.04220723139934051,-0.26300993496681746,5.226963819007734;-0.04220953178784204,-0.26496891824025964,5.226959221098158;-0.042210290731289686,-0.2671146249977541,5.2269561892257626
