# Supplementary material for: AI co-pilot bronchoscope robot
Source: Nat Commun. 2024 Jan 4;15:241. doi: 10.1038/s41467-023-44385-7 (PMC10764930; doi:10.1038/s41467-023-44385-7)
Supplement: Supplementary file 9 — Source Data [file 41467_2023_44385_MOESM9_ESM.zip › Supplementary Fig. 6/Real/1-siliconmodel3 Centerline model_35.txt]

Path length,0.4115805582717907,1.3159376626489303,2.4641714203467417,3.5227671403206458,4.052362265486902,5.174162537110386,6.231430998174538,7.244740126538869,7.830446537724208,9.236400210009087,10.068300543814656,10.954213740473987,11.872196553292468,12.837481929844827,13.784370352041911,14.716969344087827,15.679721413184364,16.67543811787791,17.735148024428877,18.81342185259123,19.958851868698193,21.118057580339812,22.312461265466073,23.554308215995835,23.554308215995835,24.85350524069124,26.22575843368256,27.586745994729604,27.586745994729604,28.947067355183965,30.240824669439974,31.510168944621764,31.510168944621764,32.73097684207036,33.928216740116014,35.09906401891364,36.197412432355364,37.29341455760303,38.343991690340914,39.360983626068716,40.38197329077405,41.38222014092028,42.40901482256746,43.4307409443174,44.45796498971362,45.45185568151486,46.40852297919112,47.33573209097104,48.20287780445678,49.043002634561645,49.88049017109958,50.73058363673234,51.591489425625944,53.241078882922565,54.123479069591454,55.03882421234838,55.930821363811766,56.832870044080565,57.72306428329605,58.60173673946109,60.31091032431074,61.16829804667272,62.020576616603975,62.91967581803605,63.818653156225224,64.74409997544181,65.65398264399902,66.59873245075599,67.58319349939941,68.55054333503305,69.51491209283435,70.50358172836569,71.49288557708641,73.4442501330316,74.48292195831083,74.48292195831083,75.49157457237796,76.51648829211248,77.527013478102,78.56998520788353,79.57376844395556,80.54735453418897,81.56183352536831,82.5498399807957,83.53718521172537,85.5096885906745,86.45557214647891,87.39342628656298,88.34393186850114,89.26877296254649,90.2212799167507,91.17032052032218,92.09681092639212,93.05160019068965,93.98293291255978,94.93929754639744,95.89970008933942,96.86085166403744,97.84550158248251,98.80027922671087,99.75199133624444,100.69289024594927,102.523824753125,103.4232115043915,104.30670446874339,105.21107565758139,106.09313415393429,106.96167039981736,108.68004930028863,109.50470424053107,110.30751511042078,111.82410862700377,112.54598251723895,113.97099089988679,114.61376953891256,115.83625724512929,116.96163405276354,118.10116718799542,119.17836937478768,119.71682787998017,120.88268736344554,122.0918395248859,123.27753492531772,123.87373499375545,125.06482154754788,125.7077848927625,127.07088228626873,127.79425180040779,129.27416636232405,130.0124425641386,130.75138743989444,132.26776908866654,133.09077520732518,133.8541853443792,135.3453795748955,136.1103879507979,136.94051180370238,137.78343996646834,139.55982947800814,140.42558301126863,141.25713654201974,142.09500020242584,142.93803975150513,144.5970900215381,145.4347617231488,146.29638590550584,147.17039363336372,148.08132486031244,149.85167487556745,150.7459620102046,151.68061563941083,152.63335647917614,153.5616955595737,154.46861029307587,156.1664012673422,157.03018469145007,157.93445095629684,158.85208456039567,160.58163274010192,161.47329464274884,162.35936385005814,163.2554267611775,164.1628192539273,165.9613633075927,166.83783090824272,167.71223440023113,168.61737961367103,169.4673990437166,170.32400301854292,171.98917248165623,172.85763614851362,173.73460356574455,174.57164705001722,176.15581914625335,176.95341632104194,177.7418131499126,179.22372683352174,179.92735874180084,181.2533771951649,182.5553890175591,183.77485399326076,184.98871882493458,186.1715349785249,187.1681343659321,188.09334065178462,189.08560684061763,190.08608161980533,191.09432006670582,192.12355126771058,193.10418416806056,194.04441387600707,194.9572972055408,196.34678143372565,197.31909973068596,198.29923088625327,199.25078280116512,200.25851457503535,201.28945302623626,202.35617999936403,202.89457184494685,203.97234841101786,204.99279682079842,206.04936726723074,207.1608748462563,208.39589623730495,208.99772042440165,210.2132087832319,211.42557573112094,212.06065098715,213.33804653272773,214.56325871308488,215.17383697667975,216.49307028055733,217.19221781458083,218.60723999785918,219.30614623998633,220.53991536257178,221.11230666292076,222.27652912471666,223.38795916521784,224.38651375545194,225.31654698369263,226.64477118211573,227.48295274059421,228.5538532232007,229.5883421859057,230.608700289556,231.5981826546541,232.58216740758039,233.57342744295352,234.72758987144456,235.58962557245002,236.79630015875625,237.72138353303723,238.6820189436468
Error,5.663230819254923,5.400279244490526,5.114532595923701,4.812088546097358,4.524554952474087,4.252861318565538,4.00359847513306,3.7693435647681834,3.540013505056315,3.3370975562224325,3.128813915141451,2.9379867333774596,2.7687440028724164,2.6183747057087228,2.486867699838938,2.3731459075588113,2.2762115923515536,2.1814689544360593,2.1012013777716336,2.030445522417512,1.9706285711001903,1.930632591328477,1.9178117786115008,1.94026300863327,1.8584366390259819,1.7714687025892673,1.7442575582572937,1.801665940967592,1.6992811506416947,1.6169329658215148,1.607916579956721,1.6480859134538313,1.5865999521968703,1.5156376314981947,1.4828231968628829,1.4794167173343378,1.4801438238792477,1.4821146468382347,1.4753227380452105,1.454350556837078,1.4383400950239191,1.4071234856305832,1.3723833618955916,1.3317096664644894,1.2836618299094178,1.210887946244362,1.125724605616356,1.0376499223450595,0.9465882225558674,0.8804895515140632,0.8546076305462551,0.8605626695882898,0.8953717450315056,0.8764102662629096,0.8364900492452448,0.8124358704715319,0.7948865528979058,0.7860738330758694,0.7956599190792607,0.8243809994118056,0.8110453137165982,0.7500109634657176,0.7049312909404515,0.6879268420261672,0.6863261881485037,0.6800358627784047,0.6916833772113172,0.7081352904416217,0.723212971026331,0.7420998750402757,0.7715124046438714,0.7782190179853081,0.7872689399794914,0.7881429138621068,0.8082697411783468,0.8085645337554983,0.8143903555009274,0.8139613789637533,0.816160697059381,0.7986301230585916,0.7957050117888553,0.8030931060681895,0.7786692766053153,0.7713802057852427,0.7674206866659564,0.7745085761814208,0.7241460481978499,0.664307236108398,0.595200784557947,0.5082671079685628,0.4450264589761234,0.40331405837168033,0.38318632808645825,0.3828788124856648,0.41372651249539527,0.5008880415855734,0.592263904120288,0.7123443551618044,0.8296583959130004,0.9693380747553973,1.1074576191234486,1.234317639434315,1.3490172612454792,1.4147315399317075,1.478091811698373,1.554142007985021,1.6320755410209906,1.7199854738248515,1.7349951342134506,1.7400676769627315,1.7763170275647528,1.7933379725915017,1.7979035659183764,1.8068010919384394,1.795285205143587,1.76597022884614,1.7339091597007255,1.7133072527286166,1.6815913563245326,1.641703763911437,1.576239822607615,1.527533567120629,1.5019501367751995,1.4511159279162618,1.4096185208618293,1.4030009981510103,1.3464338015469086,1.35238363704659,1.3445223428617892,1.3096779703948709,1.3308745081485391,1.315524292213628,1.3138513047276184,1.3504765774876737,1.3830101681343887,1.4089904206589874,1.4526933901585752,1.4916116367698184,1.4718924086613223,1.3900504197295356,1.3176301996403177,1.2900795021707352,1.2447072372854104,1.1728610403580944,1.174780839767716,1.1853855852193131,1.2786438312023576,1.32490469928775,1.370833037537491,1.3717289470547824,1.352940452417515,1.3274399826241121,1.3699613394779873,1.3725899838878963,1.3439464895514601,1.2792301113636564,1.2847268897989326,1.3054291107620806,1.3252503367862665,1.261103797128693,1.2164319969737722,1.147249414245525,1.0767473303243975,1.0744305339537712,0.8895657358811409,0.6745288495101653,0.49786760778880157,0.4489537117678675,0.5634067474480314,0.6333417263970574,0.6646255302399805,0.8035150481991297,0.9694782374015434,1.1031853618985807,1.2739862025847424,1.5499099120418751,1.8179300428684222,2.047947274380648,2.179646835671774,2.2343876937562115,2.1999177811517954,2.0993009682251387,1.974226169943365,1.7898956781201865,1.5872616239149817,1.3753008262266784,1.1725484328389477,0.9853029003091309,0.8166033164571901,0.6640788454247275,0.5259103285897596,0.4123737747836354,0.2743849769930163,0.19155983492061343,0.18059485509569656,0.20793890432756346,0.2703317169585968,0.327836017988619,0.39916226439280567,0.47965916036776307,0.5019573159141296,0.5221447150609173,0.5582131980871654,0.5912860940870875,0.621655518999449,0.6562586294750529,0.5888198762462852,0.6042130915764116,0.6363661528609246,0.5675225203578123,0.5739545302950778,0.5115715228809781,0.4476193892335585,0.4213154229469622,0.40837199966696863,0.31979995166543873,0.3566031422499548,0.44050006080063925,0.4077444800468585,0.4525200883508352,0.4949939051025403,0.5312938458412025,0.5674484008791747,0.5271601764062317,0.5318249030301302,0.5474890119445265,0.5672573260452909,0.5762521224431308,0.5914558977500441,0.6150910777686343,0.6610262982292416,0.6591529614727536,0.6518332337297866,0.593077398815635,0.5274834124467948
3D pred;-0.04991051646970352,-0.2625130989643264,5.2830714325122194;-0.04956014075218956,-0.25287079933474244,5.280444020342441;-0.0492875789491882,-0.2432967711736302,5.277569356043123;-0.04905371830798626,-0.2337759123517267,5.274520002588064;-0.04869945193356647,-0.22418671963294654,5.271705419432773;-0.04831535059186369,-0.21454991177196825,5.269062617811408;-0.047916151781638654,-0.20486980884532374,5.266585472753184;-0.047552826876384305,-0.1951514631933706,5.264257006991704;-0.04720668341269957,-0.18544111462802798,5.2618928336812;-0.046868117270923555,-0.17562851550505829,5.259995922660742;-0.046502156178906164,-0.16582068577759332,5.2580795332128;-0.046074650877615544,-0.15597915513593844,5.256358628262857;-0.04562682766799521,-0.1461012390898454,5.254866572982627;-0.045220954186504445,-0.13618634423004516,5.25362959010638;-0.044754653455822434,-0.12625372760584383,5.2525686044207065;-0.044208298329117865,-0.11631219035990806,5.251637297133504;-0.04360983350080071,-0.10636530229260402,5.250799885869076;-0.04303355745440794,-0.0964143047735988,5.249996421933914;-0.042493002222449006,-0.08645573865668438,5.249265148430876;-0.04197971576969658,-0.0764901969738931,5.248613599517923;-0.041530985407921286,-0.06651726831590979,5.248031074801541;-0.04116111821220336,-0.05653835982957397,5.247497610951907;-0.04077227459888241,-0.046558355990949075,5.24699928974484;-0.04032103166154043,-0.036578245640597556,5.246559088420097;-0.03973686311278408,-0.026607757726738596,5.246060974109686;-0.03916559811607861,-0.016636777214686024,5.245557780377802;-0.038650971376569664,-0.006662146079672955,5.245065954148926;-0.0381636982349827,0.003316566254099998,5.244632520134;-0.03775401818723992,0.013297040215924422,5.24416103126263;-0.03736539484828193,0.0232765410673986,5.243652568229713;-0.03705366070573821,0.03325958441512611,5.243160971502948;-0.03675317017563509,0.04324405916434059,5.242691962522632;-0.03649035636574878,0.05322985778917487,5.24222854615953;-0.03621976494014138,0.0632154789737947,5.241765782896446;-0.036030525772760606,0.07320292085605894,5.241301893700707;-0.035708702315739395,0.08318812117780068,5.240863482709513;-0.035202651188917924,0.09316302259582154,5.240368251493001;-0.03460929061504854,0.10313271046514273,5.239865014950521;-0.033921873967422224,0.11309613588701993,5.239357459815332;-0.03307338301125596,0.12304638563337203,5.23883535534061;-0.03213932825411306,0.13299037792959995,5.238340826349328;-0.031252368024690176,0.14294086161919972,5.237892299990647;-0.030525484997406583,0.15290246244123598,5.237404293712968;-0.029852170067132637,0.16286476912433837,5.23685740016164;-0.029244374401214707,0.1728254280263289,5.2362125291150825;-0.02875936163984158,0.18278711074720977,5.235484765424172;-0.028451980620885216,0.19275446881631456,5.234738246816609;-0.028355805613854472,0.2027308014379667,5.234057410720194;-0.028417024480920944,0.21271373686738965,5.233476676303884;-0.028552070080680114,0.22270089193157908,5.23298831536173;-0.028670151280612018,0.2326919992110157,5.23258355350457;-0.028758396506883836,0.24268468895328765,5.232211579722251;-0.028862203592736495,0.2526774751910429,5.231846275334848;-0.028986687867731314,0.26266901020844324,5.231454189041615;-0.029140995656105124,0.27265929057932564,5.231041288063644;-0.02928226792931115,0.2826489872349725,5.230610007559817;-0.029411162037062236,0.29263753355381533,5.230149216126175;-0.029524193804805875,0.30262643008316265,5.229691865117131;-0.029657869285657446,0.312616749170232,5.229272752477908;-0.029775552595378205,0.3226083343856239,5.2288798459722665;-0.02991832308641169,0.3326012283447579,5.228531009465586;-0.03009513621996801,0.3425951407292775,5.228230256466684;-0.030226043420251494,0.3525903273659186,5.227948996082654;-0.030413918887046063,0.36258650456807523,5.2277461558695295;-0.030632764647274793,0.3725819533131887,5.22753852418351;-0.030765477753459926,0.38257836250991295,5.227305735861005;-0.03089661365971088,0.39257614598908175,5.227141027398105;-0.031133241525506675,0.4025730560092646,5.227064887385647;-0.03149193992669919,0.412566566538352,5.2270977927347735;-0.031799884261785163,0.4225617862390741,5.227070344223246;-0.03220918374356026,0.43255336764026886,5.227098183718891;-0.0325579233229578,0.4425472458560314,5.227070274683288;-0.03293175853701773,0.452540250913424,5.227080131440086;-0.03346186761407941,0.4625261845968377,5.227090753910607;-0.03398302481463409,0.4725125793057692,5.2270729806234755;-0.03452350038567237,0.48249762540694746,5.227155081259616;-0.03523526858930166,0.49247223237783,5.227179612886625;-0.03583816247358427,0.5024526448074313,5.227346605998319;-0.0365058846008063,0.5124300039306243,5.227426930886462;-0.03720628629716246,0.5224047820057587,5.2275419952839055;-0.03802876401585257,0.5323709008679773,5.227539709154659;-0.038996790827435984,0.5423222019751408,5.227353885672228;-0.03955815552597639,0.552306136835472,5.227430790677891;-0.04024738516814103,0.562282259943735,5.2274747250510325;-0.040970437410989415,0.5722555962501457,5.227573509530297;-0.04171613615028169,0.5822242922018238,5.227836253537293;-0.0425177702429281,0.5921856468740444,5.228195134960241;-0.043374973286121055,0.6021408598681081,5.228593804228642;-0.043868848221771235,0.6121173877298177,5.229068124133841;-0.044279438985363136,0.6221008079244527,5.229471530185121;-0.04459467326589662,0.6320884390933093,5.229856044142293;-0.04484257230507349,0.6420737207533539,5.230338430124625;-0.044937081339816616,0.652061479750334,5.230823958970932;-0.04485680424705906,0.6620557241558415,5.231153556227234;-0.04444508768880947,0.6720434343437057,5.231429481360006;-0.04354052596024087,0.6819934948215431,5.231851458334008;-0.042682391499249246,0.6919424124390923,5.2323831005878585;-0.04131470969030163,0.7018366773601883,5.2328657683210285;-0.0394917366791022,0.7116593767670585,5.233303199187236;-0.0372616347598148,0.7213983631554548,5.233726034327948;-0.03486890457140245,0.7311034938422618,5.23401806274687;-0.03221308911963,0.7407412683700152,5.234262902364404;-0.029301280510581413,0.7503065404508041,5.234427038420011;-0.026169996626212267,0.759802824305738,5.234552155093612;-0.022789166535797288,0.7692130732221207,5.2346833161833555;-0.01918870933478356,0.77854023706252,5.234885114691818;-0.015324878356672674,0.7877605304925176,5.235123859822309;-0.011226150916446303,0.7968773573639322,5.235413516804596;-0.007042154184396169,0.8059532492653971,5.235763313229845;-0.0026300608631143526,0.8149180623197196,5.236170203172396;0.002068915103102205,0.8237338214623665,5.236619664636547;0.007099541266199395,0.8323621384322357,5.2371145855136865;0.012385872804440225,0.8408336448951077,5.237651499955026;0.017924044179904515,0.8491415659923685,5.238205670377981;0.023683440971986266,0.8572963317012675,5.238779381824898;0.029590536632111725,0.8653419019351722,5.239391770976853;0.03559237177967258,0.8733159061687283,5.240018852586163;0.041688216804012315,0.8812177405959841,5.240652639714044;0.04787485573852474,0.8890479450489054,5.241295599214656;0.054154745311482705,0.8968027308160028,5.24194850399935;0.060539309017498974,0.9044703352184073,5.242615728858036;0.06702921378243795,0.9120480396109494,5.243293616961834;0.07352586528525246,0.9196121897000656,5.244053322615558;0.08011178794761753,0.9271039182413906,5.244760164994341;0.08664948379270876,0.9346369275148123,5.245475919368145;0.09318204065644664,0.942173495418429,5.246201071115165;0.09981222401577214,0.9496242442275904,5.246927026213297;0.106593945635417,0.956939954303887,5.24762605264571;0.11346409496908626,0.9641730104849754,5.24832171521787;0.12037537053756325,0.9713665390055919,5.24901986809486;0.1273778327392897,0.9784738118718233,5.249692322939681;0.13456378963449755,0.9854017024969355,5.250297595594521;0.14192870257584703,0.9921465087725537,5.250813003850881;0.14934855695032742,0.9988297053240188,5.251342763150931;0.15690516293895965,1.0053624439586806,5.251812903410605;0.16458221283217767,1.0117574503469098,5.252221312802698;0.17219519849789594,1.0182346816843677,5.252517831696905;0.17976731387968406,1.02476195424551,5.252758209643995;0.1872511951872461,1.0313920782926536,5.252939801752339;0.19460836150878857,1.038164199552531,5.253042160722035;0.20205154778196974,1.0448423658944086,5.253074908438619;0.20972648102191915,1.051251867918613,5.252957931671528;0.21718557973422825,1.0579110683990307,5.252827949512634;0.2247627809513413,1.0644368249385991,5.252850825300258;0.23319685763214953,1.069801401878595,5.252554742884181;0.2416197073573744,1.0751772380630966,5.252159789945613;0.2504452261393585,1.079851355098068,5.251647102738597;0.2591756030517414,1.0847121425832194,5.2512556132854495;0.2681690724731213,1.0890205129156678,5.250510326196347;0.27730613919648983,1.0930158062571556,5.249767599592423;0.28647823806441675,1.0969232492830994,5.248990109170632;0.2957567193167718,1.100545898574716,5.248103431236067;0.3053031438502597,1.1032559498709396,5.246869980548663;0.31490208307142514,1.1057911785227021,5.245672908490826;0.3245827661921138,1.1078532510870014,5.244247345073654;0.334297211684998,1.1093893020479106,5.24243900433937;0.3440187986139093,1.1100849609735146,5.240201414957278;0.35368592669106735,1.1103149965499923,5.237653137426596;0.36330668289766244,1.110197202200634,5.23492785312867;0.3728581118276318,1.1096916403244705,5.2320098722197;0.3823384228480811,1.1088566293705273,5.2289396182135395;0.3917817586189788,1.107882225816232,5.225797334453046;0.40113396291673353,1.106417178519358,5.222573995936696;0.4102790964995683,1.103780624578821,5.219505589987225;0.41951647886173127,1.1011786163729314,5.216694839128169;0.42873321014874866,1.0982052830846027,5.214202620530327;0.43778219433057547,1.0943819804195312,5.2123322617389976;0.44623537400860885,1.0892240165664262,5.210939723688909;0.45385359651855994,1.0828034619746554,5.210079976910512;0.4611861396599537,1.0760778310253016,5.20908012721546;0.4678993210075449,1.0687011659275014,5.2083603993299015;0.4736721907930049,1.0605376850252137,5.208538033780691;0.4791882583567111,1.0522237345433065,5.209209767371501;0.4844690728183424,1.043809786581658,5.210358017483844;0.488734601153358,1.034982401844792,5.212328435391426;0.49201033275407813,1.025851318276165,5.2147559640406485;0.49439705675598694,1.01651561859209,5.2174295870409;0.4963373692289676,1.0070872646406763,5.220139075788627;0.49802377216675947,0.9975442425958628,5.222606214897718;0.4994413106894889,0.9879589738997925,5.225078705253758;0.5006184924609017,0.9783500334287982,5.227585198042885;0.5015540990816704,0.9687189315989064,5.230108393991167;0.5022824940119062,0.9590731863483402,5.2326439490362775;0.5028725878678197,0.9494398854840467,5.235261448549021;0.5032610688101051,0.9398180639303887,5.237957674160324;0.5034084766244851,0.9302033586134533,5.240702799404234;0.5033232788936215,0.9205973298781779,5.243480739879428;0.5029720933795148,0.910995559990494,5.246252505338237;0.5024092113226204,0.9014015990302224,5.249016393339371;0.5017431492494089,0.8918242439051908,5.251814719646944;0.50107566021701,0.8822430266245772,5.254599451916535;0.5004399921214535,0.8726779702063541,5.257446489286943;0.49987877990721036,0.863124375866027,5.260347157491178;0.499351097999421,0.8535728916851221,5.263261038364878;0.4988941154125858,0.8440414971080235,5.266251637691266;0.49868605530158105,0.834497977706084,5.26923122632311;0.4984714611466728,0.8249412373747387,5.272167663550077;0.49820387337775657,0.8154121225154229,5.275188320230981;0.49814315867512793,0.8058930233495325,5.278251499101833;0.4983183693817493,0.7963364015180776,5.281190934486196;0.4985206774861343,0.7867594636373644,5.284061706553055;0.4986126114838199,0.7771947504987248,5.286978521719568;0.4989569729469386,0.7675861508115344,5.28972738098007;0.4995143552924852,0.7579965003333684,5.292507296199548;0.5003674756353728,0.7483555455800994,5.295022087866063;0.5015254086073699,0.7387189997398486,5.29742961263252;0.5028179306532984,0.729075214690842,5.299737598050443;0.5045389075257944,0.7194228858803146,5.301705029659876;0.5066012673412588,0.7097863421033731,5.303403174537867;0.5088324475669452,0.7001581484028335,5.304926237525861;0.5110287785528961,0.6904733076576162,5.306100967256451;0.5131405360542464,0.680737700311121,5.306971846036971;0.5151706586387353,0.6709626159414182,5.307543097170132;0.5170901043900856,0.6611510694988163,5.307765098098711;0.5188474870338105,0.6513095384352148,5.30752872431061;0.5204099268773056,0.6414536823988207,5.306879968944287;0.5217403798695959,0.6315932303811119,5.305879278761579;0.5228569931945193,0.621727793103512,5.304684991524628;0.5237525814968342,0.6118626120123747,5.303315274899985;0.5244891710513555,0.6020025244880757,5.301819912120814;0.5250405247815386,0.5921470994936242,5.3002178486879385;0.5254001885644474,0.5822979322562466,5.2985253515111514;0.5255534691438422,0.5724620431664358,5.296727633269346;0.5254889685631083,0.5626508299718316,5.294794776491126;0.5251704682002079,0.552885947951123,5.29266272662293;0.5245746637134574,0.5431930276980488,5.290276869548185;0.5237159157305293,0.5335804393350617,5.287657576348564;0.5225951304132852,0.5240362834955257,5.28489118346553;0.5211486068157537,0.5145891939938247,5.2819483838752355;0.5194207819101843,0.5052374785752949,5.2788564524680845;0.5173130222263634,0.49605759327513754,5.275496831210976;0.515058746236635,0.48692537492364996,5.272102596725428;0.5126595624840563,0.4778419615423013,5.268676882396284;0.5101752706774078,0.4687886370836579,5.265232232854466;0.5076583169246185,0.4597508570511592,5.261770517110722
3D gt;0.49589760612039,0.41734298750933474,5.244892053491928;0.4964073789055972,0.4184567701370321,5.245457197995108;0.49692617958667235,0.41959008684345317,5.246032926896038;0.49739995378174934,0.42062756879297314,5.246562385645386;0.4978537513027672,0.42162803762099316,5.247076757495142;0.4984067601222618,0.42294235678280095,5.247695444518444;0.49901345870074104,0.4243852970179389,5.248399626717847;0.4995926844454967,0.42575304103970113,5.249057991661414;0.5001330353231991,0.4270272611480912,5.249664159101598;0.5006700896035776,0.4283289506044181,5.250270930960451;0.501199764027315,0.4296324434841381,5.250867293470046;0.5022799853156594,0.43221400541417737,5.252135558128357;0.5034135089201085,0.43488623832253853,5.253420843348783;0.5045109260783475,0.437552890553194,5.2546688962824195;0.505605395821964,0.44028737292570225,5.2559262693068565;0.5067033487207748,0.44310879079033355,5.257216119093053;0.5077914851693545,0.4459525083654068,5.258506162643433;0.5088850941377527,0.4488691918990192,5.259818597681383;0.5099842328464284,0.4518181216296028,5.261136995259454;0.511008638830746,0.45462042180229645,5.262367730645573;0.5120415156869329,0.45746154022216806,5.263606401667875;0.5130359368043789,0.46026540980619546,5.264811630978302;0.5139843969906079,0.46299178751777204,5.265969119408551;0.5149667965384093,0.46588549064187446,5.2671782803254965;0.5159480083689971,0.46882978405671966,5.268396789101993;0.5168409139969772,0.47156684202306415,5.269538186409894;0.5176372699737549,0.47407445447585167,5.270552242391249;0.5184257963965921,0.47671814503389254,5.271601777581607;0.5192141463335822,0.47943005718904386,5.2726740475822895;0.5199819292180677,0.4821420740239761,5.273738588389228;0.5207272742776309,0.48493228340148925,5.274812511612387;0.5214175850363338,0.4876373299991384,5.27581134964438;0.5220731358247643,0.49031698249368105,5.276794996542089;0.5226409769619214,0.4928250355440027,5.277701155494241;0.5231843352598303,0.49534054240058445,5.2786027765274035;0.5237297907436596,0.49796522477093863,5.279488374036901;0.5242590816722197,0.5006703927657183,5.280397162605734;0.5247918224334718,0.5035626037822051,5.281342497825622;0.5253126163482666,0.5066192803102382,5.2823232646829945;0.5258255550160127,0.5097675771152274,5.283313897245071;0.5263140303667855,0.5129047468970804,5.284285699732163;0.5267668422250187,0.5159568741742302,5.285221699995153;0.5272201818578385,0.519104617623722,5.286173514422249;0.5276176724153407,0.5222487143348246,5.287078720709857;0.5279837868634393,0.5253327350616456,5.287948062055252;0.528329366571763,0.5285109451518339,5.288824064366958;0.5286705102359548,0.5317293919955983,5.289707870090709;0.5289591423483456,0.5349306627161362,5.290551766732159;0.5292035220651066,0.5382083215152516,5.291395837952108;0.5294235359640684,0.5415832862854003,5.292244505770066;0.5296165504455567,0.5449628810882567,5.293067808712229;0.5297834189919863,0.5483203496371999,5.29387443856632;0.5299376161238726,0.5516295198552749,5.294657585480635;0.5300719982596004,0.5549394494224996,5.29542116468093;0.5301488696827608,0.5584271812438966,5.2962175348506255;0.5301789312923655,0.5620462584776037,5.2971246966754695;0.5302307785258573,0.5659594071332147,5.298139011495254;0.5301964021570541,0.5701961857290829,5.299074723355911;0.5300758925045238,0.5744477981118596,5.299956868339988;0.5298753156101002,0.5787677124247833,5.300811898007112;0.5295925244724049,0.5832088716170369,5.3016593304802395;0.5292481605305391,0.5877728807785934,5.302516836334677;0.5288614533368279,0.5923230535843794,5.303359733749838;0.5283464747036205,0.5969786811155432,5.304194254482494;0.5276407416848576,0.6020846760693719,5.305066186400021;0.5267272062862621,0.6074768087723676,5.305866045671351;0.5258078098297119,0.6129285905501421,5.306671654252446;0.5247750185798197,0.6185550882676069,5.307468095779419;0.523629898071289,0.6242614649604349,5.308204530603746;0.5224461096595315,0.6298193648843203,5.308891242700464;0.5210398335176356,0.6355560649423039,5.309420780855066;0.5194184564702652,0.6417358618343577,5.309907271721785;0.5176131143008962,0.6484812344943777,5.3102033812578995;0.5157739234251135,0.6554033665376551,5.310363219934352;0.513979720396154,0.6621549076753503,5.310423761087306;0.5121933730630314,0.6689099630468032,5.310181031675899;0.5103516174765194,0.6755203065311207,5.309651475345387;0.5085531997680665,0.6815421274970558,5.309088396296781;0.5068338556850658,0.6873703971189611,5.308491981394151;0.5051977303448846,0.6931286567239201,5.307820145550896;0.5036654403910918,0.6991134253109204,5.307028324968674;0.502187609840842,0.7050884127897376,5.306148892514846;0.5006968501595891,0.7113943353540757,5.305149142321419;0.499332270902746,0.7175070955613079,5.304098359668956;0.49817976816962756,0.7234686481251437,5.302893936549916;0.4972334115645466,0.7291816745084875,5.301601115563337;0.49627611193937404,0.7350209202485927,5.3001992212183335;0.4954455707774443,0.7408448950823616,5.298688056048226;0.49478149021373075,0.7466187925899731,5.297125897351434;0.49414719951854036,0.7525805650598862,5.295439194174375;0.49374999640969675,0.7584497225144332,5.293743694529814;0.49358889108545645,0.7639793025746066,5.292025853886324;0.4936158734489891,0.7690536629171933,5.290419668365928;0.49368438215816735,0.7740350507848404,5.288840323616477;0.49376132953868207,0.7791136880762438,5.287193585451912;0.4938401438769172,0.7841040133307964,5.285594652624692;0.49394859919828527,0.7888311054005344,5.2840844053380644;0.49415924655689913,0.7938851156795727,5.282428490246045;0.49440050304637245,0.7990664601045496,5.280738834381106;0.49463245302088116,0.8041820627100327,5.279076490514419;0.4948822345733642,0.8092076692020191,5.2774280408410466;0.4951720325245577,0.8143105643777286,5.275773261406842;0.4955479706034941,0.819182445750517,5.2741320820415725;0.495938617033117,0.8240515094083898,5.272485481991487;0.4963656230253332,0.8288342763115377,5.270838896414813;0.49683703579622157,0.8335466708014992,5.269232140316682;0.49735890579223635,0.8381073962940888,5.26769270509832;0.4979654969608083,0.8424935607910158,5.266196764216703;0.4986288034775678,0.846901725993437,5.264714055229636;0.49942137628443095,0.8516680203606102,5.263071187804727;0.5002517175113452,0.8562509666891659,5.2614865143158855;0.5010897079916561,0.8607043573716109,5.259893422743852;0.5019917325412526,0.8651496371100931,5.25829500170315;0.5028996030022117,0.8693961982727052,5.256765522339765;0.5038379289963668,0.8735133202496698,5.2552644195556635;0.504772617901073,0.8775037711648379,5.253796146280625;0.5057239060121426,0.8818898333381204,5.252164861005895;0.5066296532574823,0.8861808404361499,5.250559978989994;0.5075701796587776,0.8905155971751493,5.248910716954399;0.5085567563000848,0.8949528296975527,5.247245998943553;0.5095525559818044,0.899509053398581,5.24554148387909;0.510586357902078,0.9042183505787568,5.2437803221309895;0.511612673366771,0.9089448174869312,5.2419843660242424;0.5126371143565458,0.9136054209540869,5.240195942990921;0.5136273354923023,0.9181663490744197,5.2384405283086455;0.5145867698893827,0.9227091291091021,5.236683496643516;0.5155364172318403,0.9273237145367791,5.234891952402452;0.5164304844351376,0.9319020192763384,5.233088143629187;0.5172452254575841,0.9364022416507496,5.23127071167441;0.5179243029426125,0.940697540507597,5.229562734940473;0.5185528584648582,0.9449213768454159,5.227907208442688;0.5191219705693862,0.9492881002987132,5.226190447021933;0.5194915587481331,0.9541635241788977,5.224307270723231;0.5197085297528437,0.9595066732518814,5.222319173644571;0.5197461529900046,0.9652584648132325,5.220219976537368;0.5197531940235811,0.970909963495591,5.218173723557417;0.5193751470902387,0.976701986649457,5.216208218069638;0.5188604314467486,0.9823417167663573,5.214361832618713;0.5179275291667266,0.9882317982841939,5.212531429459068;0.516503449496101,0.9944466045604032,5.210706732974333;0.5148674765194164,1.0004011508717257,5.209070568196914;0.5127333094652963,1.0065117928000058,5.207617300706752;0.5103801410899445,1.0125586624145508,5.206272815704346;0.5076187622967889,1.0189393225277172,5.205190341725069;0.5043010395274443,1.0255005573945888,5.204300853504853;0.5008160630394431,1.0320040509841022,5.203583450092989;0.496736396116369,1.0387366846869974,5.2031534300972435;0.4924319525325999,1.0454466700834386,5.202900474099552;0.4880608888513901,1.052022341559915,5.202738314965193;0.4833054442686192,1.0583821848701027,5.202955882577336;0.4781029506010167,1.0649196541730095,5.203465523831985;0.47239872730479526,1.071519977345186,5.204362605599796;0.46636761485829076,1.0776072122910443,5.205774755534003;0.46044862657434804,1.0832027109931497,5.207309735466452;0.4541604498694924,1.0883665035472199,5.209242644366096;0.4476091058394488,1.0934817960402545,5.211314047532923;0.44085141350241275,1.0980629142312444,5.213680533016429;0.4334431867038503,1.1025488539303052,5.216311750692481;0.4261845980251537,1.1065612074908089,5.21908159833796;0.4186750774383546,1.1099958529752842,5.222019260069904;0.41076396583108343,1.1131350268195657,5.224977369140178;0.402675989375395,1.115593469731948,5.227992142789505;0.3944011837454403,1.1177524120106417,5.231025733667262;0.3860438132005579,1.119360383650836,5.233829598651213;0.37768344766953416,1.1204138271107396,5.236569381321177;0.3692077921699075,1.1212659422930549,5.2392043876647945;0.3609448181040146,1.1216241769229665,5.241625422646017;0.35257742982752177,1.1217109404171215,5.243923561208388;0.3436893289790434,1.1214463215996238,5.246190008500043;0.33490579644371476,1.1207781154408176,5.248232752856086;0.32650309293410357,1.1198448190128103,5.250003546995275;0.31842312773536235,1.1185092295478374,5.251481723953696;0.3100749953774845,1.1165608459921443,5.252681033302755;0.30134647217918853,1.1143784058514765,5.253820889080272;0.2925378554849064,1.1115908467909872,5.254725947772755;0.2835957614674288,1.108405258851893,5.255539885633132;0.27495132098478436,1.1049097871219413,5.256182588352876;0.266808895111084,1.1012337011449478,5.256585379488327;0.25886558650521674,1.0975469667771285,5.256937346963321;0.2509721833397361,1.0933527327144847,5.257050555341384;0.2430885128133437,1.0887891170277315,5.257077405256384;0.2356419775345746,1.0842146447125605,5.256966652309194;0.22835538639741787,1.079618585249957,5.2568201935151055;0.22136162743848914,1.0750128209731158,5.256611246109009;0.21463220108256623,1.0703486146365895,5.256293010543375;0.2078022012991064,1.0654782328886145,5.25592953642677;0.2010477803735172,1.0604515861062445,5.255502701310552;0.1943930039405823,1.0553811461504767,5.255048674190747;0.1878805158559014,1.0502358380485983,5.254537371018354;0.18119369795743162,1.0447695532406078,5.253938109117397;0.17443975984348972,1.0391838648179,5.253315041261561;0.16760610134461348,1.033398328668931,5.252666155366336;0.16130682796590468,1.027837096270393,5.251999343647677;0.15520813927930943,1.0222414694393382,5.251362540862139;0.14961424785501815,1.0170632961497588,5.250715484731337;0.14419287286085242,1.012020509383258,5.250020208807553;0.13875282943949982,1.0069463846543258,5.24928636489195;0.13323816689322981,1.0017257331399358,5.248503550417284;0.1273161027852227,0.9960678284588983,5.247696594126085;0.12177564166573922,0.9906725780262666,5.2470056562984695;0.11656963098750397,0.985461145288804,5.246303718174206;0.11137427433799296,0.9802512507719152,5.245618720840006;0.10623543829076432,0.9749939967884735,5.244941358566285;0.10118973148570343,0.9697986497318041,5.244313220304602;0.09599565375552457,0.9643792381286623,5.243723820518046;0.09104870381074792,0.9591307007284726,5.243169846871321;0.08634240031242371,0.9541210385490867,5.242657352391412;0.0817414363412296,0.9492224125581629,5.242167893690222;0.07735091631552751,0.9445459237940173,5.241727469949161;0.07337968944100773,0.9403261952119715,5.24138698763006;0.06919676403438343,0.9358946580325856,5.240997334872976;0.06511286432602824,0.9315683342428768,5.240609858681174;0.061004195402650264,0.9272386977251837,5.240214202207678;0.0569546299120959,0.9229987023297477,5.239840846230003;0.052787775975816374,0.9185992310467889,5.239476085157956;0.04866419882634106,0.9142266996047075,5.23911597033108;0.04465741080045699,0.9099190242991728,5.238763717258679;0.0407912275475614,0.9056573688282686,5.238408602377949;0.037218705132822785,0.9016447269215304,5.238048679183512;0.033726577021619866,0.897627956839169,5.2376636846205775;0.03021681003009573,0.8934935480005602,5.2372980080772855;0.026636655837297445,0.8891604636697208,5.236954120355495;0.02297938469052315,0.8847178391849294,5.236619944291957;0.019322737372973388,0.8802410686717312,5.2362853767170625;0.015919552296400068,0.8759794358646167,5.235954890980442;0.012271918421282488,0.8712414310679716,5.23561282343023;0.00853130287107299,0.8662639691969926,5.235272376621471;0.004756376741563565,0.8610725768594181,5.234932058839238;0.000832323486314094,0.855263624976663,5.234568376597236;-0.0031284008744885015,0.8492273375567269,5.23417314417222;-0.006900183174540021,0.8430812963597916,5.233841440649593;-0.010610890810980515,0.8367178961809942,5.233528972962324;-0.014263317397412134,0.8298403392118567,5.233228670569027;-0.017861064267509125,0.8226710303811465,5.232900405995986;-0.021363178139223775,0.8152123736213236,5.232569929347319;-0.024688438732834425,0.8075109176635742,5.232219476082746;-0.027880283942993956,0.7993301517262179,5.2318838346705725;-0.030890926737995716,0.7911877490772922,5.23161396413691;-0.033710529186488966,0.7828329999587115,5.231388734705308;-0.03626259512848716,0.7741600714290844,5.231152102358201;-0.03853495442341358,0.7656261136672076,5.2308992586135865;-0.04047793028284523,0.7568481959174662,5.23064894356447;-0.042121324093902825,0.7479014562719009,5.23033699052474;-0.043638967573642745,0.738825906641343,5.230004417363334;-0.04491838780571433,0.7295112203710218,5.229645558918223;-0.04577388050976923,0.7200392039803897,5.229292526806102;-0.046458137287813075,0.710522388346055,5.22894317335241;-0.04690713261155521,0.7006919615128461,5.228604561974022;-0.04688007992856642,0.691085510590497,5.228293750482447;-0.04671974322375129,0.681486894607544,5.228014165429509;-0.04634068938563852,0.6719343148399802,5.227753648140851;-0.04583637762770933,0.6626381577884451,5.227498309920817;-0.04506315194859224,0.6531281602522908,5.227145715489107;-0.044195631833637464,0.6439102026995491,5.226806429975172;-0.04317296266555786,0.6344844399620506,5.226385774163638;-0.04208130209586199,0.6250322225234088,5.225948953291948;-0.04094759271425359,0.6158653427572812,5.225484062643611;-0.0398037850856781,0.6064415395400102,5.225004768203286;-0.03872147360969992,0.5971382248822381,5.224521056455724;-0.03774966981831719,0.5877382232441623,5.22411468629276;-0.036809251813327566,0.5776724457460293,5.223795965755686;-0.03597947235668407,0.5681030853495879,5.223482009551104;-0.03520834997121026,0.5582628318562227,5.22323738339368;-0.03445758595887353,0.5484137595681583,5.223018742000355;-0.033738028659540065,0.5382966494840733,5.222811177085427;-0.033050953815965095,0.5285869736390953,5.222618535827188;-0.03236752735165989,0.5185734826256245,5.222473606558407;-0.03175297497300541,0.5081626635158762,5.22234643049801;-0.031237477008034205,0.49807095090080705,5.222258603993584;-0.030772731668808874,0.48783257675170894,5.222191374217762;-0.030341009672950302,0.47775557978012984,5.2221154944475945;-0.029872601417934196,0.46737983580196607,5.222023588685428;-0.029496737346929668,0.4578578509162455,5.222035997727337;-0.029066765294355514,0.4478828807157629,5.222045256221994;-0.028618058197638567,0.43800042208503276,5.222134047339944;-0.028150391704895923,0.42812554965299715,5.222256306592155;-0.027701906961553245,0.41849350850722367,5.222409129703746;-0.02727155374779421,0.40883086198918966,5.222566065451678;-0.02684318963920369,0.39899665361292225,5.222711686302634;-0.026408730247441458,0.3895598653905532,5.222827844900243;-0.026024869357838355,0.38046950890036196,5.222909800697775;-0.02567260348796845,0.37122213150473204,5.22299407156776;-0.025342354683315055,0.36223918959673723,5.223111186308019;-0.025021691448548267,0.3532548543144675,5.223240924610812;-0.02477718580470366,0.34473696259891284,5.223394592397353;-0.024599533810335052,0.33616639176537016,5.223553104232339;-0.024432630314546476,0.3274445716072531,5.223692519244025;-0.024365430684650653,0.31907789763282324,5.223758615605972;-0.02436448392447304,0.3102913036346436,5.223806506493512;-0.024412475396605102,0.30138959503173823,5.223849624016706;-0.024513520374017612,0.292369784074671,5.223894147816826;-0.024691744460779087,0.28345180152444266,5.223955100508298;-0.024919236793237577,0.2743013366811415,5.224009076679454;-0.025223299166735484,0.26548270130157464,5.224056247206296;-0.025598742730477287,0.25718723089554724,5.224113546595854;-0.026028298553298506,0.24900709505642152,5.224186879270216;-0.026486543592284712,0.2404103444043327,5.224228920263402;-0.026970387409715097,0.2319232029353871,5.2242435789669255;-0.02746684270746568,0.22356320254942946,5.224293208290549;-0.027988512691329508,0.21517834091186522,5.224347326334785;-0.028486118295613466,0.2065213265979991,5.224398908054128;-0.028979685944669396,0.19726245795979216,5.224436540659736;-0.02952972067103667,0.18771161873200354,5.224449334761676;-0.03015658860346851,0.17779257420932543,5.2244110845678;-0.030786427469814533,0.16753966788684616,5.2244228696823125;-0.031398173030684984,0.157340766135384,5.224447307754966;-0.032070056214052095,0.14709485766466926,5.224473084169277;-0.032675875299117155,0.13711123077308435,5.224570825913373;-0.03322896206378937,0.1269193197208293,5.224817875862121;-0.0337484383022084,0.11676578028587739,5.225068955758038;-0.034297803254688494,0.10627914536174607,5.225385052737068;-0.03477917740625494,0.09533523663527824,5.225733200073242;-0.03523498418050654,0.08436817738063195,5.226124064782087;-0.03568440980069778,0.0726739682677914,5.226487141721389;-0.03615460850911982,0.06071535927583188,5.226817174294416;-0.0366187325926388,0.04851890775210717,5.227078615132501;-0.03710066835319296,0.035836373562321916,5.227289691756754;-0.03758301926360412,0.022909329703625504,5.227488873818341;-0.038077965483945965,0.009316011914435542,5.227644308987786;-0.038540863366688,-0.004285246812245419,5.227786438268774;-0.03900121449021733,-0.017999614342170567,5.227896359443664;-0.03942605741585003,-0.030984207228702616,5.228001938595492;-0.03977633277107688,-0.04339726789383325,5.228109720566693;-0.040055987715721136,-0.05533707951622848,5.228260411767398;-0.04030903154260972,-0.06692588468684868,5.228366956262026;-0.040553020694676575,-0.07837730315678258,5.228447432966792;-0.04075748712876264,-0.08915797443074339,5.228500018232008;-0.04095631102954641,-0.09975313618428568,5.228539070465985;-0.04113971022998585,-0.10970790731030353,5.22842044432023;-0.0413075920273276,-0.11933291443305857,5.2282782886168535;-0.04142006322916816,-0.1286552268477047,5.228041794496424;-0.04154302120909971,-0.13811962682359355,5.227777630076689;-0.04167665569922503,-0.1477679297924041,5.227513097538667;-0.04180196619033812,-0.15694459177465994,5.227307144613826;-0.0419071060068467,-0.16580134161780855,5.227130659383886;-0.042013615257599765,-0.17411885149338663,5.227014462190516;-0.042068260613609756,-0.1814332580285913,5.226974235534668;-0.042106341039433184,-0.1881779640422147,5.226969120754914;-0.042134249518899346,-0.19403496105530676,5.226971788294175;-0.042156595510594974,-0.19958137259763825,5.226970040657941;-0.04216910384683047,-0.20416798998327815,5.226970337194554;-0.042180850632050446,-0.20905351650013643,5.226974560625413;-0.04219627869830412,-0.21474063721825082,5.226976948962491;-0.042208358904894654,-0.22048934566273398,5.226974769423989;-0.042209328216664926,-0.2259586137322817,5.226962839743669;-0.04220438464950114,-0.2312545580583459,5.226955845720627;-0.042197542358847234,-0.2365759340174057,5.226949843070086;-0.042190114035325896,-0.241840492697323,5.226939823038437;-0.04218787081101362,-0.24699718957788797,5.226931140506968;-0.04218745094334747,-0.25021631146363055,5.226924803884405;-0.042187873382194374,-0.2533227241117191,5.226948721206266;-0.04220954824071442,-0.2556610016344327,5.226981233774996;-0.04221408826463363,-0.2576002917570226,5.226983535500134;-0.04221039068932627,-0.25906198142556575,5.2269765669878785;-0.04220789757095466,-0.26063603040550926,5.226970729427178;-0.04220639006584478,-0.26236592020923727,5.226965790140143;-0.04220768243658776,-0.2643041543399585,5.226960797590368;-0.042210332926581884,-0.2664817141976585,5.226957111154648
