# Supplementary material for: AI co-pilot bronchoscope robot
Source: Nat Commun. 2024 Jan 4;15:241. doi: 10.1038/s41467-023-44385-7 (PMC10764930; doi:10.1038/s41467-023-44385-7)
Supplement: Supplementary file 9 — Source Data [file 41467_2023_44385_MOESM9_ESM.zip › Supplementary Fig. 6/Real/1-siliconmodel3 Centerline model_38.txt]

Path length,0.4108899378718787,1.5423717652435658,2.339677544028959,3.3743166056284446,4.425591191082364,5.553998460847457,6.47581104357802,7.493034721661364,8.073013078321214,9.46753923328405,10.287825143687964,11.165514578257369,12.062131686717,12.96166665949585,13.832064416041076,14.73372794032923,15.689476316160315,16.65119163852386,17.692990026619608,18.74188075915821,19.872363233754346,20.999831995783033,22.18818506320771,23.390225193516958,24.654457272744708,24.654457272744708,25.97193596055875,27.287813890041413,28.633235242058376,28.633235242058376,29.897039915098215,31.130689929124255,32.33298280999783,33.507502709169486,34.68531900527272,34.68531900527272,35.77333005538207,36.85975159277308,37.89635921574765,38.88578054829835,39.88235817443881,40.82756879839919,41.812757597557386,42.76637825015076,43.775614209755226,44.73809356267153,46.61263717641385,47.49664425401236,48.316817690174226,49.13557860554891,49.96230598761753,50.774042757369564,52.40540789828296,53.19933013786683,54.07813162872357,54.95209091492102,55.838620674851455,57.57758516637508,58.42808522899022,59.26192960794063,60.05996571067258,60.89330503060727,62.5585445466324,63.43691473421838,64.30974327871544,65.21390683509404,66.07118268130708,67.00304818418768,67.98014645472696,68.90712175238833,69.85631748518884,70.82125926039801,71.74620613687664,73.65623634088936,74.66950291791338,75.6649974128494,76.66595120791978,77.65224294338998,78.64766631431482,79.59904600950254,80.53859190438045,81.50462536802429,82.45996627881924,83.4292914612697,84.37961541390686,85.34984392061618,86.26488696860774,87.16432471482288,88.09310871185906,89.00518945320273,89.90997609132549,90.83007890732327,92.64303806334364,93.50957699928551,94.43045095206219,95.36425364999872,96.30606666214105,97.23302271998276,98.17765554109397,99.12975451325919,100.0306789757357,100.95025773129518,102.72148034378756,103.5910803394958,104.46749076080512,105.34667647225614,106.19682309717639,107.90827349940389,108.72609517899878,109.52320323158855,111.06979665312176,111.78066663629238,113.18677746917996,113.88435818608711,115.13035789980283,116.2655503837913,117.3749407197589,117.92552958480009,118.96157247556935,120.01233162689486,121.14118024748831,122.31235233913684,123.46203756328575,124.03458509145592,125.17583684166587,126.44910958905342,127.12375909020821,128.54097410043974,129.24729973180885,129.9739738177863,131.4180707441672,132.1613744378189,133.6690357248469,134.3916597971894,135.11006439997692,136.61112921224492,137.43346042068922,138.26800039703443,139.13744534776075,140.0074239186125,141.60965621095377,142.43491225167546,143.2530936806745,144.8561830202183,145.67476431770908,146.50547390619911,147.37494410564813,148.22264658581145,149.96651115541476,150.85080149415592,151.77155993421218,152.69020355537063,153.59302572761408,155.31871190209733,156.1109212982466,156.95760714200634,158.73625746560492,159.59960077136347,160.4402414578665,161.2968904396417,162.17229570207584,163.90312741003538,164.78263828493283,165.6520545609602,166.51466854587665,168.21173106513567,169.05749447097548,169.8747317550345,170.7091100692373,172.33322573911158,173.15356668224797,173.9227330569556,175.3868228940726,176.1349605773083,176.91546055772343,178.487527081725,179.26202874072675,180.01045871899964,181.38852556727693,182.0395128238455,183.2755241574378,183.84561760314725,184.9591347452862,186.03344377910517,187.0833634420357,188.13946429563458,189.09328215464828,189.92801577934702,191.14901966062646,191.9683295657969,193.1249450147677,194.18953676068915,195.1806263672285,196.04417542305234,197.13783979882822,198.20254599518307,199.26255778768726,200.3749148695801,201.27951627972377,202.48168331510166,203.39681377317893,204.33073701832876
Error,4.056422206729382,3.9242351915094917,3.715539743989672,3.4539648251331405,3.178378198711308,2.929994207375804,2.6801831549512025,2.4628572230236325,2.238432941422071,2.0468192448106795,1.844238088934536,1.6852191669205052,1.5692764663117147,1.4799418869705534,1.4187333130120223,1.3799580470326347,1.3365738570982877,1.3023528204944421,1.2375325877169412,1.173225123337528,1.085088295700205,1.0138188476611723,0.956906944721093,0.9428511614923576,1.0049204815542698,0.9788942979889397,0.8373336376436172,0.8052264580057639,0.9118723747253511,0.9274870039802966,0.7792656532729864,0.697794441526134,0.6795598212917053,0.7083144647696967,0.7876886161255144,0.729265673630921,0.6642184883073401,0.6091031823556847,0.5847204769804563,0.5775903478823406,0.56654659177589,0.5760321632078689,0.5516643121867322,0.542955272019441,0.4956494012520797,0.48392871845395696,0.4783019847151535,0.35421325813243243,0.18129819922461113,0.12086809478151776,0.2570561353130009,0.4466045351657831,0.3985964607809873,0.3711332585010276,0.42336850798370285,0.4980115966398015,0.5757455176442526,0.64574935892428,0.5753660472098964,0.530123737830918,0.5342267973517455,0.5936662443176315,0.6328840454384843,0.5653366030367533,0.5105235300686753,0.4733642911689459,0.4604064820994779,0.4698119973314655,0.47989341010046416,0.5174086778643191,0.5474685592269029,0.5705335190120213,0.6330352671248559,0.6673748126240727,0.6829765010917486,0.6999465153257843,0.718057724502898,0.7235180539236186,0.7299003367949908,0.7074620423913206,0.6830451694679704,0.6742216293372033,0.6478403013394837,0.6326144558125165,0.612079642201792,0.6042231843976539,0.5858426325203809,0.5541401431758862,0.5071428762312841,0.4695254107160051,0.46526181769416225,0.4903985213239521,0.5194891862242169,0.4251295769092051,0.40841165870530505,0.4664913890783244,0.5477893147394174,0.6714367199140058,0.8002469749497162,0.947910913588217,1.094725337636939,1.2304865314155882,1.3567269665014667,1.4224931444795963,1.4998473744758396,1.5777918656268888,1.6656036011127213,1.7274369742926048,1.7318815843933275,1.7626563515301508,1.8091357089259594,1.8027601835603615,1.823788034300048,1.8104364998136637,1.7939536052493927,1.7760357451670854,1.7507070840108736,1.7098253165104167,1.66546793560974,1.6144900442654815,1.554918396275954,1.5096706593274882,1.4761524687805812,1.4183886207307186,1.3723163608685032,1.3635700127189365,1.3222771967739304,1.3487965203407475,1.2994505787619821,1.3155699574210973,1.2862862236306227,1.2876132709120405,1.3503144493458519,1.316481645401033,1.3602517582602358,1.433792123735521,1.434368768717605,1.4295268410615374,1.4182256203691757,1.3895646739798209,1.314002512831167,1.2405293506686725,1.1517895683686172,1.2652795508678425,1.2145125861508304,1.2692293295480823,1.3187911324995492,1.39646039011856,1.3851558217297568,1.412362535651718,1.4107390736284915,1.3914458693691274,1.4520936588291689,1.4179574872192446,1.3687648380569226,1.355627241129663,1.3980561932629287,1.3410928586194746,1.3146156099738948,1.308064139421365,1.3187263280224677,1.2281243915667182,1.1333352799743779,1.0752412384746737,1.0070019844905542,0.8625972749484426,0.6346725739646688,0.5210229327705828,0.543976890052372,0.6375975230022142,0.6352179648720113,0.7099901195131711,0.8680467829538595,0.7832870980487603,0.8247542997147019,0.8441011808939951,0.6973677495743906,0.6009991786245191,0.5565093535103967,0.4054274679389437,0.4044183832018401,0.4411008673063435,0.3683694473256945,0.5671878878300866,0.6270686786761681,0.5527162963698998,0.4739730735862703,0.4331783799538004,0.48792324782019786,0.49272297286679706,0.5978320094296687,0.6267702001276845,0.6431090013116666,0.6405889314651483,0.628157498965812,0.6310735162336994,0.6300682547537132,0.6051713836872447,0.5606584494222853,0.5173496590921062,0.43963951172830745,0.3665337718285994
3D pred;-0.002721411110982147,-0.2629537330841821,5.217672623692508;-0.00396880611658321,-0.25304366893222474,5.218157014241643;-0.005960931882970489,-0.243260107748771,5.218716804827945;-0.008510320123076126,-0.23361241847427291,5.219366967318363;-0.011199482499225753,-0.22400990510124047,5.220115394091958;-0.013677067119968517,-0.21435265966643358,5.220889464540277;-0.016006752913938195,-0.2046572701506172,5.221645762258093;-0.01811818976071524,-0.19490217272741353,5.22226212960463;-0.020134282861324487,-0.1851273070746017,5.222884520220847;-0.02205595266620016,-0.1753365406789207,5.223553906914944;-0.023747724607647642,-0.16550157020159637,5.224195205135969;-0.025150925629418848,-0.15561389753447952,5.224709944021668;-0.02619447758043725,-0.14567626298017589,5.225102905585484;-0.027058710983172717,-0.13571778045611071,5.225388783957322;-0.027773425305742047,-0.12574727628820956,5.225668480355189;-0.028309132823419892,-0.11576553026446089,5.225947341920991;-0.028746614136811042,-0.10577711771024875,5.226147903002188;-0.02907441557388419,-0.09578435468542747,5.226340862447713;-0.029363675477409406,-0.08579036588604214,5.226531955582004;-0.02964760848898893,-0.07579587755013059,5.226703958338562;-0.02990668342160911,-0.06580041998491924,5.22685793314607;-0.030123454073420475,-0.055804097253249536,5.227020851312082;-0.03030786694535863,-0.04580776131612893,5.227218991981544;-0.030453082092453822,-0.035810317518475666,5.22739228385619;-0.030548939695372004,-0.025812020836219036,5.227550001241214;-0.030583188988279195,-0.01581306929740954,5.227690696338764;-0.03047156997774088,-0.00581373902228805,5.227721278122971;-0.030306229982932215,0.004184820788202688,5.227683010615133;-0.030102651912626087,0.014182748056621593,5.227680499699735;-0.029926973073538123,0.02418105486200469,5.227625745969937;-0.029833059894497128,0.0341805068043118,5.227579473210207;-0.029813999458949084,0.04418026967774471,5.227513297875607;-0.029854130639592375,0.054179979507156015,5.227448545918763;-0.029876373724862057,0.06417972041702785,5.22738008439239;-0.029839238722529807,0.07417951340666822,5.227327537689914;-0.029808296990530125,0.0841793078898867,5.227271386976525;-0.029634754886035952,0.09417776966755262,5.227245985824554;-0.02942813947188929,0.10417561421924444,5.2272256292324215;-0.029148486911836472,0.11417169229375199,5.227210878842406;-0.028908096010951977,0.12416880221397204,5.22720854264684;-0.028685209590862498,0.13416625967454637,5.227174396376969;-0.028402584246317267,0.14416139621093674,5.2270426066446865;-0.028204390467675873,0.1541570348188934,5.226823681896806;-0.028014928686318386,0.16415048347786684,5.226515318257791;-0.027938187207596187,0.17414482595321193,5.226187859510836;-0.028021972798348282,0.18414036767497427,5.225901283755947;-0.02805143986899119,0.19413613253583534,5.225611772895834;-0.02814898047837401,0.20413320251452893,5.225390238089033;-0.028240383548988182,0.21413119486535137,5.225211928157794;-0.028384894325753515,0.22412916021978702,5.225071196473718;-0.028448738780629645,0.23412842930526667,5.224968523976172;-0.02857218127125323,0.24412762216962636,5.224938457169775;-0.028693696966072824,0.25412674705537913,5.224886155592051;-0.028817455600015467,0.26412567298630085,5.2248076442650575;-0.028969810372223147,0.27412417097020086,5.2247250241141705;-0.029084727929324157,0.28412280070137735,5.224605871044954;-0.029152377984252617,0.29412111816880615,5.224435367993436;-0.02923587167007613,0.3041187871260151,5.224236259413792;-0.02939006210921844,0.3141165359704838,5.224090508422709;-0.029548818727719757,0.3241145008924488,5.223966034508821;-0.02971210220734562,0.33411246357201896,5.223847372117122;-0.029907952815935546,0.34411026451599974,5.223772413304084;-0.030096410543245286,0.35410831087927225,5.223712809588841;-0.030396111852752747,0.3641038187824305,5.223713749259335;-0.03065747385183325,0.37410030865745647,5.223670389324611;-0.030845721064710917,0.3840983342049893,5.223606764347401;-0.03104037085857294,0.39409643925600407,5.223609380952472;-0.031331541526315364,0.4040918502642617,5.2236929178799265;-0.0316860083456662,0.41408401223187685,5.223869135038355;-0.03205932278836719,0.4240763269926411,5.223988642563993;-0.03243407812946227,0.43406875391977645,5.224093344713831;-0.032788439442527045,0.44406187666617647,5.224202550186153;-0.03324146527826892,0.4540503606512516,5.2243605225636385;-0.03380846395429947,0.4640339826241058,5.224436711831404;-0.03428142085808728,0.47402084001783085,5.22463417363672;-0.03494867516752253,0.4839965656302292,5.224833347411801;-0.03562278712393593,0.4939729370489508,5.224965961083551;-0.03624488008352623,0.5039495507740749,5.225249119924652;-0.036921745409547894,0.5139249035718167,5.225434025011151;-0.03765000533366373,0.5238959784908503,5.225651516256828;-0.038526070481640445,0.5338573322128282,5.225714300666824;-0.03946112191310012,0.5438132959592407,5.225647482251366;-0.04011612800681568,0.5537899704067166,5.2258396644208736;-0.04088238746140776,0.5637590317180523,5.226014773013121;-0.04169659316326198,0.5737218767659407,5.226295464350419;-0.04255337348242894,0.5836769124669515,5.226699434245693;-0.04348218033221997,0.5936237198109675,5.227144789718108;-0.04426853528581749,0.6035835912585474,5.227572114693547;-0.044725971935939454,0.613558143196819,5.2281189833632;-0.04507699193856779,0.6235420488898343,5.228564418061817;-0.045356252713293674,0.6335273924626177,5.229028020427184;-0.04553812347474972,0.6435115522418255,5.229560445566876;-0.0456053658341916,0.6534979298804365,5.230077881673218;-0.04545772162080509,0.6634902642563117,5.230440448780048;-0.044974847985872445,0.6734739562846132,5.230744959102893;-0.043997970506866504,0.6834144238304756,5.2312274685439055;-0.04301430595361799,0.6933498107556147,5.2317935875194355;-0.04148790512849175,0.7032201144580691,5.232290785007734;-0.039531886550403364,0.7130159004770307,5.232756153241384;-0.03725589094715942,0.7227440112431728,5.2331847613790625;-0.034815808414238515,0.7324370840750973,5.233485321368982;-0.032104189172349674,0.7420591107897183,5.2337377554992806;-0.029139523902605907,0.7516077095937111,5.233924893733649;-0.025939098870995585,0.7610803811823198,5.2340854321758;-0.02247944782861979,0.7704611495503735,5.234264316188255;-0.01883474439713881,0.7797697714158723,5.234520628227977;-0.014925766356534708,0.7889698808628567,5.234799692452816;-0.010791517405964271,0.7980695147441299,5.235123187184599;-0.006563880870866717,0.8071236833289379,5.235509348504495;-0.0020987362095808305,0.8160606857899988,5.23594806272216;0.002704539114666408,0.8248189466554661,5.236418607907984;0.007785296295830844,0.8334158635403571,5.2369467428721;0.01311611567368683,0.8418575959833833,5.237512002211727;0.018704938635167156,0.8501305861276927,5.238080062047827;0.024444032151365366,0.8582963754034613,5.238698682380562;0.030335304613253213,0.8663504853848623,5.239350005025108;0.036321984978731466,0.8743331110210787,5.240011326545715;0.042402931352373684,0.8822440890992673,5.240673532742685;0.04858226721175298,0.8900777622286651,5.241343886111245;0.054856780823106854,0.8978345746811819,5.242023841637302;0.0612397299299589,0.9055013276942059,5.242715837978783;0.06772563281040536,0.9130795380145936,5.243425621160737;0.07419687673650974,0.9206618925981507,5.244219913939295;0.08062886725071869,0.9282719440342707,5.245066445193729;0.087158917388368,0.9358079123070518,5.245819855700307;0.09370925641672204,0.9433276824704997,5.246558851845454;0.1003448583053815,0.9507724101653843,5.247296969128978;0.10715025938510411,0.9580673564708532,5.247982734791895;0.11402808068365539,0.965294463934686,5.2486642712116165;0.1209548385673754,0.9724740024908898,5.249352930300212;0.12798375115889182,0.9795565791014789,5.250009814107258;0.13521883001353247,0.9864357589472119,5.250584721593026;0.14259816627522523,0.9931645354099777,5.251103338649239;0.15002706596172719,0.9998388321839902,5.251618326047432;0.15761309116303712,1.0063377307729415,5.2520836633182535;0.1653104383293144,1.012709129463711,5.252478790291598;0.17291175171073694,1.0192006214864977,5.252762632141052;0.18044388003216527,1.0257734270846937,5.253018111137963;0.18794618188743895,1.032382720398029,5.253198966800468;0.1952642664121347,1.0391971119593275,5.253297488568171;0.2028180988899885,1.0457498798098257,5.253326615771915;0.21033335615120397,1.0523463101326205,5.253237087596116;0.21764580078538506,1.0591673684669094,5.253273373574987;0.22612914809965895,1.0644607022760442,5.25315746183929;0.23436674752198844,1.0701290656072644,5.253049698661369;0.2430554619052373,1.0750630851787562,5.252647587688552;0.2516869136975275,1.080093810088263,5.2522118735136205;0.2604688824004876,1.0848407704898637,5.251625876375519;0.26939669592436905,1.089294876461986,5.250951275996106;0.27854097684067625,1.0932240824997943,5.249979953991768;0.2877464070058139,1.0970472460607903,5.249177784520492;0.2970116823987041,1.1007144708233139,5.248337466464612;0.30657615882527817,1.1033289655828113,5.247039310912273;0.316183234624695,1.1057945003889942,5.245764464763218;0.3258524602120132,1.1078221496754317,5.244216978119411;0.3355679878428405,1.1093203512246919,5.242382880256039;0.3452780268746749,1.1099924337805778,5.240088659900815;0.3549283571645979,1.1102019588156173,5.237475764082936;0.364531911422774,1.110064753630205,5.234691357441053;0.37406476000091327,1.1095536937742019,5.231714174912244;0.3835245743160461,1.1087146883678773,5.228582404957192;0.39291948394622767,1.1075509606358307,5.225360385279042;0.40223003820228315,1.1056242978454407,5.2222617484921345;0.4114428028260568,1.1029580900166618,5.219430440702313;0.42056565042306543,1.0999235470845876,5.216679949670669;0.4296046032354736,1.0965688615950426,5.214026005940803;0.43861252327299327,1.092927145507156,5.211660571407175;0.44711537733306767,1.0880424459033742,5.209700677886116;0.4549378728028751,1.0820617256564466,5.207957247373353;0.4621992549445592,1.075286428592491,5.2067877692471844;0.4691101179348554,1.0681100899190767,5.205927457690938;0.47572178356867256,1.0606270153278943,5.205389431474662;0.4818196997484505,1.0527277467493497,5.2047436960889035;0.4882954020667659,1.045228233729014,5.203393664999491;0.4943190188384299,1.0373403403979726,5.202170072017229;0.5006819250592814,1.0297596767269446,5.200739350964262;0.5070188556533095,1.0222086430299189,5.199058517613553;0.5133994670442651,1.0146843380543928,5.197423698689977;0.5199059112247746,1.0072553542842735,5.195850045529583;0.5264284105892442,0.9998279015163105,5.1943367883075044;0.5328656427857739,0.9923348840739431,5.1927822043579095;0.5388210657232336,0.9843976967348734,5.191543658928589;0.5438643345936355,0.9757894361158698,5.192224311715366;0.5483098436457852,0.966838178235866,5.191889003449845;0.5546579941486793,0.9591187254112875,5.191555786881063;0.562543623719491,0.952980940949532,5.191175723500858;0.5710536870033963,0.9477361831900251,5.191442817020094;0.5798379390826468,0.9430063005815918,5.192124818426708;0.5886757449601394,0.9385050689137856,5.19340235541032;0.5975968334217612,0.9344651139445395,5.195425458103309;0.6064510087252984,0.9311026521301068,5.198634419031821;0.6152327196397079,0.9277281383734204,5.202024730274418;0.6238291482007468,0.9245355296048483,5.20601329709043;0.6323217708442912,0.9215627724186327,5.2103765613898005;0.6406859593112937,0.9190984351286656,5.215272211807236;0.6488197066960008,0.9172331226570392,5.2207824534412275;0.6566814167744421,0.915611171219979,5.226745907824247;0.6644230079328124,0.9142144094161878,5.23291979013606;0.6720751361248677,0.9130164917126375,5.239245130230305;0.6796876173871552,0.9119527859707477,5.245641899659165;0.6872633186751378,0.9109893872607636,5.252097952084669;0.6948172005253592,0.9100769399800047,5.258586889513303
3D gt;0.7359218417080966,0.9058089645187575,5.29424131663434;0.7347493242175971,0.9058615259127746,5.293113142146411;0.733613772949615,0.9059171602323458,5.29201945137668;0.7324659955370557,0.9059731823199993,5.290916508551721;0.7312081086790407,0.9060313872724828,5.289699609133662;0.73009782779578,0.9060776761538023,5.2886238416696525;0.7288251775890202,0.9061484744951323,5.287412295047339;0.7276057284874621,0.9062278337821057,5.2862569066274245;0.7263351254924207,0.9062913859974253,5.285030944653576;0.7250987284328542,0.9063523234265026,5.283839987469958;0.7238818832001128,0.9064025867016283,5.282671838475513;0.7215363745751318,0.906507767863088,5.280449215034386;0.7192777523684811,0.906615116317551,5.278283526148115;0.7170200281514749,0.9067234745273343,5.276102750134159;0.7147200499695616,0.906827704937427,5.273900290551124;0.7124901006128881,0.906946742664684,5.271760228429522;0.7102850389356736,0.9070561450116046,5.269622478646118;0.7081108342950995,0.9071767684143859,5.267513716648152;0.7057286441357105,0.9072963032908253,5.265216122230926;0.7033485092559417,0.9074120084093762,5.262923402885338;0.7010117955889021,0.9075242784673518,5.260677701318419;0.6986914725365578,0.9076401212122533,5.258435882147256;0.6964584157374,0.9077508364590733,5.256278133218939;0.6941385519845146,0.9078812882064226,5.254047718184335;0.6919622675412662,0.9080082296396231,5.25195634356412;0.6897266618307535,0.9081506946117848,5.249817150784778;0.687544557992514,0.9082949526402858,5.247748473340815;0.6852863597622164,0.9084449738341492,5.245628863891998;0.6830544908696954,0.9086147764131622,5.243571411281437;0.6808777267158803,0.9087870493802159,5.241569749782611;0.678712961320753,0.9089811509367708,5.23958886914439;0.6764855163871466,0.9091908925044072,5.237566116518788;0.6741799247543532,0.9094122173755201,5.235501754612117;0.6718446063747653,0.9096718558274308,5.233434881631429;0.6696035215699827,0.9099346519569298,5.23144229870338;0.667425468147575,0.91019489481542,5.229535713393966;0.6651187377533355,0.9105053217999346,5.227600982455464;0.6628770464116875,0.9108130251401431,5.225728964743675;0.660869275724733,0.9111349846976143,5.224108237774341;0.6588804911080893,0.9114746286466524,5.222532632592436;0.6568703159976316,0.9118337608436485,5.22095657908452;0.6547772464009076,0.9122417106133003,5.219389155908066;0.6525712915395763,0.9126912297830951,5.217759508046238;0.6504926619591652,0.9131461371384656,5.21627433317358;0.6483386923554657,0.913640356336321,5.214765334513282;0.6461260364582013,0.914162643977574,5.2132419811843285;0.6440185055423094,0.9146954981816281,5.211812003866419;0.6418645168155819,0.915287866518095,5.210419506023458;0.6397866991959609,0.915894218989781,5.209110554360724;0.6375657492798644,0.9165674786753467,5.207747100520445;0.6352118212464568,0.9173156789309017,5.206369869739978;0.6328002882623054,0.9181161293426117,5.20499817032009;0.6304252164023263,0.9189463792280719,5.203672966350208;0.6281112252767984,0.919783914343103,5.202428949901035;0.6255486476204613,0.9207397982609736,5.201114862231464;0.6228026773031656,0.9218025622182078,5.199775433057315;0.6200079398712555,0.92292810717496,5.198501046738068;0.6170920380926752,0.9241436340034783,5.197231156274871;0.6141838757403486,0.9253851479369326,5.195995428915149;0.6111111693196484,0.9267837172669248,5.194781329737083;0.6079658704237505,0.9282476112068473,5.19360508045593;0.6047735052975741,0.9298261802970588,5.192534835109463;0.6014418493989225,0.9315475439096425,5.191539634580737;0.598028887092293,0.9333612559925424,5.19064294620613;0.5945956850423441,0.9352897999751102,5.189867395884031;0.5910577650194042,0.9374364515527501,5.189280347774556;0.5875510018088601,0.9396003956485103,5.188762762404108;0.5842034376070098,0.9417532892103319,5.188353517061705;0.5808414801065023,0.9439988462274724,5.188029441833497;0.5774555585786895,0.9464408132875122,5.187953508600012;0.5741601662573877,0.94899557846862,5.188091883176334;0.5706587149880151,0.952005285832789,5.188454467922062;0.5670432274558329,0.9552865161648045,5.188942470364757;0.5632536813562568,0.958959548999737,5.18952831377302;0.5596239307453107,0.9626959571838378,5.19019035678715;0.5560658632749088,0.9665450739674754,5.190931168011257;0.5526988420362596,0.9704283188163461,5.191755610230682;0.549386874830568,0.9743981665078694,5.192563853288627;0.5459427552656695,0.9786375978147829,5.193290964151359;0.5427110455005201,0.982782088143485,5.194048181744366;0.5392771550711102,0.9874419587370639,5.194703002037942;0.5359957142371637,0.9920616558124493,5.195328460804828;0.5326632288152522,0.9969251463753839,5.19587156524906;0.5290401016086729,1.002231725618437,5.196295829624325;0.5253891027623958,1.0076034573146277,5.196735314356817;0.5215824047930829,1.0132066811400577,5.19711524381266;0.5176205034875251,1.0189623542389314,5.1974615158848945;0.5133015310114081,1.0250496277747216,5.198014978520282;0.5087092596772429,1.0312585788082766,5.198602560885541;0.5040007562265767,1.037426438715551,5.199169662574669;0.4990791440195851,1.043629493614296,5.1997597347854025;0.4940672010446524,1.0495806818379985,5.2003776411576705;0.48920694722757707,1.055240392957415,5.2009403152961236;0.4845444732021975,1.0605468412126815,5.201507233037577;0.47935723574749833,1.0659603955652808,5.202431875105028;0.47399143758996737,1.0713675620339136,5.203496042437368;0.4680904689640193,1.076879776892724,5.204941719761142;0.46213791272547333,1.0822513304375985,5.20654021701565;0.456152315709498,1.0873507376336433,5.20833482706392;0.4498407624975428,1.0924426063933932,5.210298467995285;0.443422004080438,1.0969713204123759,5.212551902609986;0.43666163744245257,1.1014370491226,5.214978069107254;0.4294698357767873,1.1054949832272223,5.21771698895987;0.4225397676492667,1.1090068789890837,5.220553093402416;0.4150854224663276,1.1122439545470402,5.223445215188063;0.407337344504022,1.1148566952494832,5.226399760840776;0.3994057136634728,1.1171540150828176,5.229427217149115;0.39136954716273714,1.1188886629575259,5.2322315673085;0.3833069923078859,1.1202522173794833,5.234965350609321;0.3750154126650327,1.1211907230228573,5.237611546281096;0.36684661013120184,1.1218141750979733,5.240114888141681;0.3587683543291959,1.1220587983564898,5.242427812489596;0.3504436329432897,1.1221321408160325,5.244714688325858;0.3416603421174087,1.121815459313331,5.246943733178176;0.3331810165875918,1.1210147632747502,5.248810602770223;0.3249553696025501,1.119945101205405,5.250508320808411;0.3172643220207908,1.1185707158175384,5.251819207773581;0.30905579453010057,1.1167107602899726,5.253012697380859;0.30063245078495565,1.1145629248681006,5.254062707021639;0.292048572664137,1.1119085538789824,5.2549459615311065;0.28343530787430793,1.1088003015394334,5.255681520722129;0.2749254839637062,1.1053358446096444,5.2562815587923115;0.2668885666859614,1.1016662424756334,5.256654280092808;0.2590306775477025,1.097968496496027,5.256993672754857;0.25131527609639354,1.0938479929341896,5.257111457254978;0.24397445148616645,1.0896086366826836,5.25710135269165;0.23656252171157247,1.085064402444022,5.256996114990926;0.2295547744329874,1.0806053105639175,5.256870338501868;0.22270914892716848,1.0761208620442972,5.2566841478223925;0.21620473733505655,1.071626577203924,5.25639018763505;0.20959434282624884,1.0669250908888779,5.256039903628362;0.20301930673401078,1.0620713886905027,5.255649313778073;0.19645417191146253,1.0570899871231674,5.255214116740536;0.19023900301425484,1.0522246046190138,5.254756246764939;0.18391676528113227,1.047162141180658,5.254236384676648;0.1772164735855994,1.0416472392887266,5.2536213889927055;0.17055401687498212,1.0360954935643583,5.2530023233859575;0.16427031195628178,1.0306418278186353,5.252355577964288;0.1581958010846918,1.0251346577731046,5.251727678769595;0.1525130506676513,1.0198826438111142,5.251094916009285;0.14723224500557047,1.0149672507248915,5.250410969969515;0.14199956215821305,1.0100959074342406,5.249704172902293;0.13677394890475586,1.005158936785413,5.2489707958295755;0.13126228090385342,0.9999414655512029,5.248188652509219;0.12592740881288206,0.9947936342412775,5.247484688337748;0.12063819119837371,0.9896161855722404,5.2468004073972825;0.11557866432140396,0.9845543492800231,5.2461297781312615;0.1104891727930539,0.979430680361661,5.245461027913279;0.10543755085437327,0.9742482940871993,5.244805657015219;0.10053667272840225,0.9691979244281719,5.244201711939526;0.09564565879958015,0.9640731389429661,5.243641508114802;0.0908247408247613,0.9589353394446434,5.2431046371707675;0.08622926005759796,0.9540213087998424,5.242605583785417;0.08178079818131087,0.9492515753213461,5.242137309966149;0.07756937615592756,0.9447288777239911,5.241723235823892;0.0736858677616367,0.9406087014334543,5.241397633230531;0.06974917477446717,0.9364432741140393,5.24106091348227;0.0658199877491245,0.9322947239070742,5.24069747476454;0.06186495454744858,0.9281414190515294,5.240316468573235;0.05789703868890737,0.923997708952272,5.239946708840209;0.05385996143384412,0.9197575454216498,5.239583602707107;0.049861228503964156,0.9155082110120103,5.239227412335284;0.04596049340514392,0.9113381886172606,5.2388856331961495;0.042201414671037094,0.907243078702456,5.238562690103209;0.038663955613390186,0.903310578532033,5.238220209332256;0.035237603496082806,0.8994077398126773,5.2378439128182155;0.0319288187630281,0.8956163844319132,5.23748082299666;0.028510853712580015,0.8915610182130493,5.237130190812148;0.02502046486285404,0.8873148846812061,5.236810275920026;0.02141380301364635,0.8829327538230203,5.236480288678949;0.018016078884483533,0.8787372346853278,5.236150721351822;0.014684179556592325,0.8745464785687332,5.2358201183591575;0.011054861892111505,0.869795637155508,5.2354855759855985;0.007356436385494926,0.8648392638169324,5.235149685277568;0.003716706557465449,0.8597484511833688,5.234821595699756;-0.00017303797355913974,0.8539692185141823,5.234457943532374;-0.004014146554247521,0.8480804050990514,5.234087518134675;-0.007687365027459037,0.8421057694670442,5.2337723587581095;-0.011245028977512164,0.8359582199988427,5.2334820553791985;-0.014818535668751262,0.8291970510111225,5.233182489878171;-0.018322578329786475,0.8222216657167903,5.232861800491035;-0.021695374149248596,0.8150066457971349,5.232536438124521;-0.024955556097210622,0.8075141858187587,5.232193674211379;-0.02809589594317142,0.7995461287064984,5.231874132552703;-0.0310701500094653,0.7915408869161233,5.231610281857577;-0.03384222219739254,0.7835068734404329,5.231397745640246;-0.03640466296692173,0.7750996017456055,5.231177674120123;-0.03864868932691487,0.7666314811706544,5.230923111197237;-0.04056960016411619,0.7581539651945042,5.2306736323740575;-0.04226703530472593,0.7495825092761547,5.230423616892332;-0.04378841192149496,0.740747322032978,5.230109000973887;-0.0450790731844964,0.7316492978380873,5.229758775302342;-0.04595208664373919,0.7226891231536865,5.2294129345386065;-0.04662884188008,0.7131986649500859,5.229063004951973;-0.0471470712067245,0.7037728044831908,5.228719916777178;-0.04717958202145317,0.6945078498295375,5.228429552127788;-0.04707168380161385,0.6850945846508075,5.2281467595657745;-0.04676153893594618,0.6757656627258698,5.2278751463332735;-0.046270086144472096,0.6665733598733878,5.22762831417926;-0.04561318489328607,0.6579365129842387,5.2273786557928315;-0.04476800843028279,0.6487385748578356,5.22704506256054;-0.04382232420011001,0.6399084942805302,5.226710344314576;-0.04277060439989164,0.6307765979766846,5.22630875427692;-0.04164589879419896,0.6218097468784877,5.225867727366362;-0.04052056365663355,0.6127709253484552,5.225396077019828;-0.03941363855770656,0.6035626002720423,5.224900660601529;-0.03838797660307451,0.5946390019701673,5.2244356478777805;-0.03745693077669515,0.5855444561103722,5.224044793376676;-0.03658417988133121,0.5758870071559757,5.223718724226023;-0.035765251859441974,0.5664238381076169,5.223419809601524;-0.035008801992837485,0.5567629952616506,5.2231852247807895;-0.034296494940658666,0.5472381489741338,5.222991453146006;-0.033620904447196356,0.537603602644685,5.222788574367375;-0.03296827910008368,0.5282327747840385,5.222598011462719;-0.032331856580523705,0.5187417240142821,5.222432923292184;-0.031763193087144335,0.5088046206932563,5.222301134988859;-0.031258769041532054,0.4989552116394044,5.222192339686604;-0.030819370443170735,0.4889555678181835,5.222122323209589;-0.03040040937337008,0.4790097295340006,5.222046815649255;-0.029947710168826115,0.4688874616251364,5.22197150679997;-0.02958345381780104,0.45947761458855174,5.221992882493255;-0.029178741654792395,0.4498027075730361,5.222009972621868;-0.028800459675974666,0.4405614799400429,5.222106341758332;-0.028355716790471754,0.4309232071963224,5.2222373579322525;-0.027903834418816997,0.42144317208327253,5.222385649854487;-0.027483937404372473,0.4121842417531199,5.222541264397757;-0.027056228345090694,0.40242371642125113,5.222687254930471;-0.026615419033285858,0.3931161672542621,5.2227992692179495;-0.02619512498378753,0.38455387153873194,5.222850578493887;-0.025810879837382922,0.37552070641208,5.222924450886714;-0.02547529759809568,0.3667994087144926,5.22302097984413;-0.025155905441804367,0.3580223484906283,5.223141897672181;-0.024856619639830158,0.34959811900498033,5.223292114815154;-0.024646226715731932,0.34138070640316254,5.223444218363079;-0.024483217877226994,0.3330500632942497,5.223582983363757;-0.02434145097144239,0.32507184303580944,5.223701582598994;-0.024276749096907576,0.31673386581222734,5.223761535223428;-0.024275235179182765,0.3082289167998673,5.22379112670948;-0.024335456727387066,0.29952218505314426,5.22383241493671;-0.02445219388875094,0.2908405716016696,5.223892621461447;-0.024637548316608773,0.2819774426175403,5.22395657356064;-0.02488846196137465,0.27324173194092594,5.224026464264114;-0.02519416742355792,0.2644591785034576,5.224076517451893;-0.025603643945285248,0.2565307587214879,5.224137681081698;-0.026030587176223845,0.24845166354984438,5.22420850778555;-0.026476764005499996,0.24024102175080939,5.224268289466957;-0.026972550563998034,0.23213882196723645,5.224282873438551;-0.027463661701648268,0.22388626816365628,5.22432739304877;-0.027966501748407042,0.21571423495280279,5.224371763563776;-0.028428672191384553,0.20752562413896838,5.224410467048744;-0.028897074914597844,0.1986980575772075,5.224449438974455;-0.02943432409113103,0.18963965755314022,5.224435622884082;-0.030020047056210503,0.179986306085215,5.2244281333824265;-0.030610649678614228,0.1703797452604616,5.224385376608217;-0.031218139996776327,0.16030571295688684,5.224408847350579;-0.03185002944686195,0.15079046578221508,5.224413519933625;-0.03246016958007564,0.14095788714483187,5.224501969671869;-0.03299046117299563,0.13152130803969,5.22461186955192;-0.033505943755050754,0.12157216767637757,5.224867955926178;-0.03401518509914349,0.11169430846053283,5.2251209932674065;-0.03452225362325644,0.10134595280111613,5.22545258497263;-0.034978826251896945,0.0904977526889219,5.2258257758772215;-0.03541481399226498,0.07963382859740936,5.226228109743689;-0.03587029734369997,0.0678700158975341,5.226589175410085;-0.03633867052932838,0.05613840967416761,5.2269049939242285;-0.03678329075930954,0.044126629288320375,5.227170063638067;-0.037251481237349574,0.031801202232961484,5.227402187074934;-0.03773359466527963,0.019173423987704406,5.22756652937307;-0.03820909633729365,0.005728423964667587,5.227713953885165;-0.038688388827559234,-0.007421056446316998,5.227836085616768;-0.03912478186712636,-0.020588193926718346,5.22794125677084;-0.039494634173133154,-0.03322443939416441,5.228070812832226;-0.03981094023624023,-0.045240119428603696,5.228186706196178;-0.0400894900111409,-0.05711944099138313,5.228336474406254;-0.0403269673957453,-0.06839130200271484,5.2284221176667645;-0.04056699758071403,-0.07969331586747977,5.228499128366445;-0.04075770569621742,-0.09018038888333683,5.2285450288599185;-0.040970530876865634,-0.10059618192291882,5.228563708875087;-0.04114898885534955,-0.11021062384371635,5.228421246850646;-0.04130945840594056,-0.11976564467030688,5.2282752252182405;-0.04142943331328305,-0.12877831583673308,5.2280363202776226;-0.04156091370830288,-0.13747685811426735,5.227758290402301;-0.04168408455167499,-0.14646742935614152,5.227492255792988;-0.04180369271860494,-0.1554304830687387,5.2272883294588555;-0.04191022394849109,-0.16420514871547748,5.227121691406547;-0.042016512409433146,-0.1724065458248188,5.2270090605995865;-0.04207065513226893,-0.17967486073754052,5.22697242155942;-0.04210890266492769,-0.1863514024437248,5.226968131164452;-0.042135299314152115,-0.192151125047114,5.226971349864811;-0.04215801852399654,-0.197721699107777,5.226970039132354;-0.04217055155394913,-0.20232329827469667,5.226969895090376;-0.042182951852872776,-0.20684306677285727,5.2269744149616795;-0.04219950851836762,-0.21154137513544652,5.226976633133827;-0.042212584337630824,-0.21732443435470783,5.226976423498872;-0.04221400242966491,-0.22282541915348597,5.226964141709464;-0.04221133445454883,-0.22814322684647195,5.226955545561654;-0.04220623359432468,-0.2333381515725866,5.226949677541659;-0.04219781382981833,-0.23853878339544518,5.226941696860573;-0.04219415335221725,-0.24368451966867816,5.22693246642026;-0.042193596415705505,-0.2487020955890804,5.226925503817471;-0.042189563055683804,-0.25165751075875,5.226944191737771;-0.04220124593200794,-0.2544379826610394,5.226971292041598;-0.04221646152624564,-0.2567581601357806,5.226987482934985;-0.04221234923059291,-0.258194325496624,5.226980191763345;-0.042209655241532765,-0.25965743244055545,5.226973782741662;-0.04220749814789016,-0.26123142465368493,5.2269687154695585;-0.04220716756540578,-0.2629720092415214,5.226964061424567;-0.04220941457913552,-0.2649311220903933,5.2269593928077;-0.042210330400162914,-0.2670808993658181,5.226956311645868
