# Supplementary material for: AI co-pilot bronchoscope robot
Source: Nat Commun. 2024 Jan 4;15:241. doi: 10.1038/s41467-023-44385-7 (PMC10764930; doi:10.1038/s41467-023-44385-7)
Supplement: Supplementary file 9 — Source Data [file 41467_2023_44385_MOESM9_ESM.zip › Supplementary Fig. 6/Real/1-siliconmodel3 Centerline model_39.txt]

Path length,0.40899980434612043,1.4877155897055117,2.280604666789674,3.301185839340274,3.8163567998671404,4.885387134995237,5.922386585316509,6.830122662453775,7.934915793081528,8.560448788627166,9.272186255441996,10.047108618037939,10.909799397484003,12.649775029816126,13.535724081582234,14.404437243867513,15.317741040768942,16.266470326106383,17.255213956199373,18.297776183501693,19.367810190160363,20.49394613928044,21.62246435211728,22.799632729912002,22.799632729912002,24.011433496091325,25.29032903857586,26.57158857648173,27.880409828333374,27.880409828333374,29.185958279187947,30.416407314867723,31.598862396244236,32.76488077067215,32.76488077067215,33.93751099898166,35.077325108935106,36.14671198452641,37.2053395984301,38.19681995695102,39.18709759954197,40.157490436476024,41.09437936879146,42.06881245619332,43.01529667750985,44.01363592235798,44.97748044840982,45.91952136834681,46.80836212277792,48.466937862087086,49.272471174590585,50.08666758494172,50.900404008868996,52.511260002354845,53.30187977961698,54.17545189115182,55.03683571814613,55.922006811226495,57.630867550287945,58.47291078696926,59.281894898066255,60.06585805225142,60.87519246780639,62.522838749852426,63.39736181894229,64.25305112328039,65.15205992834171,66.00628757962662,66.91157837617894,67.88294244688109,68.80043518895933,70.69137837559951,71.61556896423522,72.56175571623402,73.49492047022737,74.47345205765691,75.46950929057505,76.45701727358572,77.44244205579021,78.43046295945335,79.37351636486088,80.31387893569739,81.26179062115828,82.20359419329783,83.17200990549492,84.09144348433286,85.04260004875137,85.98070764647775,86.85522235919547,88.67924264913776,89.57339762187372,90.45937844489951,91.34361408934055,92.24997357959361,93.13947808375377,94.00725694408021,94.91456369489319,95.84979008276366,97.6807125705029,98.60787804399611,99.53395248913091,100.42503684447308,101.31985341062182,102.21569447610514,103.0813137587809,104.79177202807217,105.64767148336311,106.49465467480952,107.3488528826519,108.99087832311814,109.77159997364066,110.53499167627665,111.99134163819271,112.66686250275437,114.05397885686801,115.27929561442866,116.37618584875126,116.91023028260936,118.01525659330913,119.03964155453086,120.06474031821861,121.18047595872483,122.33534341867814,123.46570789083798,124.03651394937462,125.16640276091573,126.41343026638863,127.08036762314923,128.47629420728606,129.17323723825885,130.60897882493688,131.32458074911318,132.03925076364902,133.5460415803136,134.26926857724325,135.69020781071936,136.4364089063245,137.24718873789897,138.05194552621415,139.7591172389515,140.57372192206958,141.35394750336982,142.1632380985103,143.77424905487575,144.55884071551773,145.3631315737355,146.17749104448313,147.89107661125593,148.7511081260523,149.5765232907045,150.45561038061075,152.2371182347139,153.14492098871017,154.01244156505828,154.88820312471634,156.49143017464309,157.34411437053396,158.2159681458524,159.09255979380538,160.7804970172937,161.64950963768715,162.49710890267463,163.36361404323068,165.0765926894148,165.9138903818509,166.75802702532206,167.57846611006718,169.28027388738386,170.08405403272846,170.9160264297471,171.70357964140845,173.33068281861762,174.08870965743364,174.8343558185292,176.28433438487062,177.05582642204726,177.82769795665206,179.35651427507247,180.09654317376297,181.5247737951134,182.20379169607256,183.4916659640585,184.07140195238944,185.17141991554803,186.27309430441784,187.339025452162,188.3758564089088,189.31279791519654,190.50890624566296,191.62267249084988,192.6281509872853,193.65988309984988,194.54246605100937,195.7860040185765,196.79276975620857,197.78394390382772,198.81838613888533,199.79759522622015,200.87521415013452,201.60304290474818,202.63904209615103,203.61353735222374,204.6295521810639,205.67084856495956
Error,8.018047833720118,7.616997676428724,7.117246311036466,6.681321645508264,6.228872757664735,5.812290447043352,5.38419663061898,4.985633455145083,4.590322333199796,4.184360680908841,3.830536362345169,3.5103894164675777,3.1976939148610244,2.918100855693813,2.6784441012580698,2.503589404088609,2.358738773138519,2.2275768354659014,2.1088626189679083,1.9951100512847653,1.8909731706146797,1.7933382498806316,1.7002086882457295,1.6277990983942874,1.4849694838373915,1.3245386067835923,1.212099964731461,1.1800173105137592,1.2453355034753215,1.0807316739501172,0.9893431584134669,0.9637740027838619,0.9672958630557003,0.9952520378274601,0.9350879071763291,0.8108205296274753,0.7161135286739488,0.6474763548877673,0.5896743082809757,0.5338074975706962,0.48295646987590557,0.4459896543648858,0.4318539355026145,0.417377199843465,0.425279833310324,0.4065921638505281,0.4033031747455605,0.42871913456190985,0.5050459688682509,0.35367284220428474,0.27760239595573644,0.3292848629083644,0.465686487960566,0.46940307993623664,0.4255757348204182,0.45861698083341973,0.5196010996002768,0.5909626183020001,0.6486554229019247,0.5789212019558004,0.5369644959095288,0.5636224032392255,0.650393528024386,0.5774013422955576,0.5248560169504628,0.49111206588860784,0.4805875418153894,0.5095549455126144,0.5477331070429036,0.5622510906316027,0.6164245520233635,0.5919782128723627,0.5402089471694178,0.5167944350969412,0.5015727365058132,0.5068797954451028,0.5350207207076757,0.5533659880238656,0.5682992796640158,0.5814779471507308,0.5818022851183635,0.5820747635144876,0.5951519191591408,0.6026151314147584,0.6197408749177821,0.6429752623577925,0.663895793144526,0.6883206191249341,0.7216251446343086,0.6196492288893009,0.49503780578818823,0.37737405975425237,0.2942938210355697,0.2677326943966829,0.30215308743892616,0.412073674842004,0.5508998328624073,0.6761741227001881,0.7852990071420582,0.8770568147612385,0.9806115503796264,1.0814209304027957,1.188093717764763,1.3126740385253346,1.456121974905455,1.5367868286596116,1.5833622009320627,1.6429095808811003,1.7262105352073798,1.7583597897294154,1.7625114018653738,1.8130188844319026,1.8151474039776487,1.8425526041056997,1.8176361292334722,1.80892850731015,1.7866470336185527,1.7588986302074752,1.713492241671252,1.6690225043761715,1.6184042359112256,1.5572937969096046,1.5073772804954235,1.4649586525979814,1.4445273684015798,1.3755695150622578,1.3442749733973804,1.3311780573624008,1.3237668899061517,1.308798422333154,1.319985910979438,1.282675255071096,1.3282815255204907,1.3167753224028738,1.3245809261902874,1.3920559705059623,1.4071698335709117,1.4438219024075973,1.4788981354548074,1.4364755885146003,1.3391766755631858,1.3082569992660655,1.2797096198867175,1.159516488017797,1.2111752595628233,1.2377728629140705,1.3358081918489235,1.3238642706649106,1.3335564859917588,1.3603466844942962,1.43019147487619,1.4524915252802293,1.3940144313965128,1.414427466812657,1.413152128935799,1.4173874642984583,1.3644600678353767,1.3822694340883492,1.398432840845197,1.3626002028996114,1.3125466676816357,1.273859202181707,1.2483811741975266,1.1306179003814465,1.0219122817166497,0.9178429198078734,0.842243410480779,0.6620800057973604,0.5209677948318205,0.5251194742011992,0.6320954239486428,0.6600030918162131,0.6640247120408298,0.7847190046229432,0.7423344773325975,0.7218812163255431,0.7560252239025815,0.656683865821928,0.6051445674754472,0.675623578855889,0.6784705323382978,0.7593669536625528,0.7594470098524809,0.6819485824155028,0.563102472738444,0.46464565225439625,0.4375882174576889,0.4832044618532668,0.5404622360938671,0.5785084758142479,0.6131331105931987,0.6091515067856734,0.5911517888333422,0.5631848422768868,0.5313089714240559,0.4970534642151135,0.4827775934073364,0.46926015611892924,0.4915282903477553,0.491872123975405,0.47798997346750066,0.4672189389551812,0.42451261445827654,0.376918720542189
3D pred;0.003790675347157095,-0.2630000590664787,5.161289073235078;0.0008786973405715067,-0.2538678595820953,5.1641392165063165;-0.0024301287724180992,-0.24521518720781968,5.167905239679034;-0.0050332620107679735,-0.23623990205177062,5.171464446572571;-0.00754552254003096,-0.22732337591058308,5.175230626149626;-0.009939445197881388,-0.21822988851854722,5.178633216539184;-0.01248010854737374,-0.2091940676609903,5.182082705077314;-0.01489471437402932,-0.2000178715343508,5.185239777035209;-0.01725708330883485,-0.19086125512629937,5.188491790099707;-0.0195244915605386,-0.18167427303116365,5.191725707198794;-0.021581182427812685,-0.17234073598415542,5.194667663838277;-0.02377623007239128,-0.16293956684012,5.197275303491923;-0.02572727333676146,-0.1535084890696891,5.19996755204446;-0.027485393464544566,-0.14393890984192295,5.2022767005931225;-0.028918211526253033,-0.13426585997722154,5.204369339768194;-0.029832657742253944,-0.12443281441137882,5.205942553999665;-0.030561117309123594,-0.11455070770565104,5.20728914737409;-0.03130581172156965,-0.10464374608980571,5.208428244285788;-0.031856272773458934,-0.09471393438383138,5.2094750642866705;-0.032260312107128895,-0.08476662339420774,5.21041727248689;-0.03250124617190139,-0.07481227873528297,5.211340837962515;-0.03269373801327337,-0.06485894019618758,5.212286353069303;-0.03279235724038318,-0.05491737889273035,5.213361356835644;-0.03277437834982455,-0.04498823480666818,5.214549537999318;-0.0326359852237643,-0.03506333176845419,5.215764917374126;-0.03255358420272544,-0.025122324595279306,5.21684639157845;-0.032394317142768775,-0.015163935911465075,5.217743681289576;-0.0322152428821812,-0.005194186795754089,5.2185000112301285;-0.03205473719104143,0.004788707496391851,5.219062202901138;-0.031862612568800686,0.014779823843059623,5.219437279262532;-0.03160603260649305,0.024774984980139105,5.219613121711213;-0.031426649852860714,0.034771657581760915,5.219798482774231;-0.031317252114450016,0.04476965068004547,5.219966310487929;-0.031274622156236886,0.0547685079390993,5.2201113491025435;-0.031201257175618065,0.06476742555268919,5.220238880025306;-0.031069996238454294,0.07476560637547446,5.220377266445391;-0.031011424201094057,0.08476497979845629,5.220472662798593;-0.03085823427620611,0.09476311024626678,5.2205906475242045;-0.03065138462873214,0.10475975143742311,5.220746782461411;-0.030409466458249507,0.1147544683985958,5.220963827306633;-0.030115117309885312,0.12474683146023582,5.221220807895841;-0.029747452562924583,0.13473784798553753,5.221431548079456;-0.029381708980961166,0.14473032531375524,5.221560499532755;-0.029011103805066427,0.15472337553100224,5.221600489021117;-0.028661565685016863,0.1647172484930323,5.221582424651862;-0.028425214160422874,0.17471445499838165,5.22158263964691;-0.028382996914031546,0.18471420126141036,5.221640018904054;-0.028286323895826436,0.19471373388982585,5.221641260195703;-0.028286599997450743,0.20471358421895655,5.221695971426291;-0.02832334757023729,0.2147133251000093,5.221757873992449;-0.028472732895593735,0.22471209747265405,5.221805150462326;-0.028508455551005375,0.23471195361411307,5.221845163485389;-0.028632056335736143,0.24471048941409654,5.221963504950914;-0.028721356471747745,0.25470974799704005,5.22204628947325;-0.028842638325314487,0.2647087167706833,5.222123193151333;-0.02895544580288466,0.27470790820379737,5.222181888610638;-0.029003265836104963,0.28470779316373224,5.222185634607338;-0.029042377700634166,0.29470768406775794,5.222160096995139;-0.02911808862771815,0.30470725253872477,5.222106261598178;-0.029257305868371344,0.3147062769132742,5.222094854711142;-0.02942183802439834,0.3247049118917517,5.222109945662033;-0.029610434085583434,0.3347031176196879,5.2221276585830125;-0.0298395223648417,0.3447003837164101,5.222174446953745;-0.030066204370234897,0.3546977076941596,5.2222205831905395;-0.030388082371847553,0.3646921764459752,5.222304182957646;-0.030632540199470013,0.3746891871508422,5.222308346764633;-0.03084087399169049,0.38468698082098923,5.222335156467853;-0.03106359686454162,0.3946841754680414,5.222415740032305;-0.03136471480348259,0.4046784804841111,5.222568039843902;-0.03174822301878723,0.4146687854969771,5.222784204592873;-0.03210371117538579,0.4246615043484102,5.22292276189774;-0.032522596272366026,0.43465140542104147,5.223085279080119;-0.032888313355410995,0.4446440399091488,5.223201498709514;-0.033355240925144,0.4546314735294956,5.223383565520849;-0.033940043253954104,0.4646136224077008,5.223504850349104;-0.034440789344473734,0.47459763244500985,5.223767142033575;-0.03513996805106774,0.484570049342614,5.224016241123547;-0.03578753530385004,0.4945474784266992,5.224193908017409;-0.036426627286239424,0.5045224781468632,5.224495473965045;-0.03711196651183675,0.5144963782733557,5.224722688428956;-0.03786455658921021,0.5244649351740203,5.224970643049101;-0.03864593447598291,0.5344326653956275,5.225154498501347;-0.03957268629080552,0.5443895564050842,5.2251926101730835;-0.04034632033510562,0.5543581628602325,5.225361061079507;-0.04125115103317476,0.5643145268195512,5.225589311199799;-0.04208300917435807,0.574273288235424,5.225951365193935;-0.04297841191850111,0.5842242831024866,5.226370835194619;-0.04392816596093743,0.5941695742566089,5.2268057502651954;-0.044588848621786005,0.6041358020890937,5.227293398922181;-0.04507706707273888,0.614108470267512,5.227847954732998;-0.045432653504567884,0.62409221173595,5.2282934483703185;-0.04569830613148218,0.6340775526219522,5.22876503725075;-0.04586840923491405,0.6440604895030285,5.229323639222327;-0.045911291917540425,0.6540476238096283,5.22982892074531;-0.04572070681485812,0.6640388131561464,5.230202836191178;-0.045178249041719305,0.6740185761299506,5.230534605012871;-0.04416060402495129,0.6839545131071935,5.231026087468415;-0.04305735342875387,0.6938775831440336,5.23158779839581;-0.041468637378155836,0.703738443189749,5.232077104505915;-0.03944363926913914,0.7135207459340193,5.232530905869864;-0.03719930646287839,0.723257774185599,5.232922378835317;-0.03477736973775376,0.7329550431468312,5.233234143478941;-0.032067184777636586,0.742576893550733,5.233507808030702;-0.029087166408550753,0.7521203302898983,5.233713491587313;-0.025857108233002614,0.7615826201413325,5.233891802972315;-0.022367010686840813,0.7709516828810193,5.234091509001487;-0.018689923165872813,0.780247061628264,5.234365299630279;-0.014759611469411904,0.7894375309604659,5.234661818470352;-0.01060600884786463,0.798527799589596,5.235000346921932;-0.006350218811346737,0.8075679601035154,5.235405006096605;-0.0018566121108395187,0.8164898465501175,5.235860463070527;0.0029769716468309925,0.8252306703086295,5.236344682112095;0.008082481790015809,0.8338121570205403,5.236884915386834;0.013425149647413419,0.8422454344832527,5.237464338722951;0.01902807024797828,0.8505082710122919,5.238041238400661;0.02478648196930802,0.8586598012854388,5.238668333810962;0.030681003593962107,0.8667112854822889,5.23932271676028;0.036671045320407374,0.8746911935404302,5.23998639401547;0.04275380924264448,0.8826005835149342,5.24065087373491;0.048934545903836266,0.8904329756809831,5.241323277841244;0.05521009733227519,0.8981887316717921,5.242005702401212;0.06159399873591022,0.9058542932937157,5.242702098760449;0.06807891208346692,0.9134326294554921,5.243419538579384;0.07455127873422798,0.9210133837918922,5.2442199344997045;0.08114324430019511,0.928498819663335,5.244937039646542;0.08752277976182832,0.9361544089551952,5.245769794044982;0.09401294021114667,0.9437197767144576,5.246571684317536;0.10063259384051193,0.9511748075898302,5.24734802217857;0.107467190554059,0.9584404618124337,5.248054107499715;0.1143605559771325,0.9656525793762719,5.2487373888395386;0.1212978855387402,0.9728220717037102,5.24942429372411;0.12834947777981642,0.9798822858151208,5.250078834453654;0.13560704838991036,0.986738637646241,5.25064284545301;0.14299008045608028,0.9934637352027524,5.251156557790131;0.1504212726859006,1.000136061666602,5.251663944825116;0.1580110435516337,1.0066308589478081,5.2521254494098235;0.1657030249048064,1.013009095060071,5.252514714048174;0.17330000706568063,1.0195062318466612,5.252785039081593;0.18081926974723633,1.0260939480517914,5.253035406664216;0.18831812694796576,1.0327071933492016,5.253214647617543;0.1956154598318999,1.0395437937510883,5.253313782505329;0.20320324389362962,1.046057207977145,5.253344897652156;0.210668217355475,1.0527106872450933,5.253271516149526;0.21796718722552447,1.0595456821555609,5.253360304718572;0.22650639772609968,1.0647473246181929,5.253202825457046;0.23481284381545267,1.0703130973477981,5.253044309568079;0.24341388063843275,1.0754012909298942,5.25268037050607;0.25200570859755517,1.0804979901064333,5.252228541086146;0.260777515083341,1.0852608041949778,5.251619432775674;0.26971703103854794,1.089685709254377,5.250908609519227;0.2788560021283513,1.0936236076681622,5.249922625998855;0.28807473830516334,1.0974143900878628,5.24911958680378;0.29735856866422256,1.101035145292455,5.248282552985689;0.30694349412020283,1.103575180155413,5.246987397821912;0.31655361336680987,1.106005364071578,5.245668377655423;0.3262329631025156,1.1079358448824232,5.244061071669354;0.3359505722030721,1.10940694554867,5.242216095734945;0.3456641356185778,1.1100709759520528,5.239934484594472;0.3553198222884844,1.1102927704009566,5.23734247337632;0.3649303900355882,1.110176108510092,5.234581426911382;0.37447275909873295,1.109705012528344,5.231628248752395;0.3839438406977649,1.1089080802990068,5.2285196297074945;0.39334605381799964,1.1077751140583745,5.225307967219114;0.40268256930729035,1.1061327961900753,5.222124844454013;0.41187862823826116,1.103457543160949,5.219248123861348;0.42099089378563637,1.1004510991850711,5.216432469192532;0.43002230212990333,1.0971113268240364,5.213734398790268;0.43893962390246977,1.0932456503678158,5.211381120663838;0.4472735171605627,1.0881106138731254,5.209337197142541;0.4549039098550062,1.0818802112010013,5.207616967543978;0.4622020305235572,1.0752027201192962,5.206151175075374;0.46902704549212243,1.0680154000246358,5.2048239220717045;0.47560091788709435,1.0605992287921058,5.203488030614879;0.4819580127917659,1.0529091648172944,5.202817016131946;0.4883976526142326,1.0453559236843155,5.201600633238291;0.49479916884359754,1.0377836539012526,5.200303975882746;0.5011268071752302,1.0301863539655987,5.198806635964168;0.5074047976488751,1.0225745526412733,5.197179578432357;0.5135719156388958,1.0148802382582782,5.195516995540349;0.5194437256130378,1.0069575039807634,5.1938580412928;0.5239581428389487,0.9980895742234571,5.192868163052873;0.529395560976281,0.9901730558803856,5.190081907263535;0.5346099001366936,0.9820265516530883,5.187543180024383;0.5401302222652753,0.973981621878861,5.185351115124695;0.5454842957988675,0.9659474019367413,5.182746272227603;0.5501717095258732,0.9576697504815825,5.179662664123646;0.5537479582032391,0.9491771977790507,5.175778466137915;0.5560400571278185,0.9406216748110775,5.171136342780612;0.5570538739136074,0.9323593398065178,5.165595043673247;0.5577772151535395,0.9243684198485009,5.159626628835522;0.5576577774998946,0.9165397381509687,5.153405899173689;0.557289764391558,0.9087863219574567,5.147101210150249;0.5567064402672078,0.9010948769272101,5.140737138630173;0.5558788124653691,0.8934453975093073,5.134349611968256;0.5548443952259001,0.8858121085015184,5.127972866724932;0.5535718832043927,0.8781979501225776,5.121616349963723;0.5520007583432143,0.8706362193755595,5.115264043706922;0.5501155636233084,0.8631027845237287,5.108963773855459;0.5479149071591652,0.8556215026229226,5.102703779267003;0.5455358220636711,0.8481804504880273,5.096461127808355;0.5430170165679987,0.8407704734713857,5.090236349941811;0.5403973530355232,0.8334052144427119,5.084000139360283;0.5376848148013972,0.8260808314933502,5.0777554975979795;0.534696810728623,0.8188099480327176,5.071574390467134
3D gt;0.5190189504747267,0.7858256018997787,5.0417332529743;0.5196796824827948,0.78682042366217,5.04257572132131;0.5203887336697929,0.7879243215750823,5.043491701638544;0.5210753526411332,0.7890593272084362,5.044406160377004;0.5217810828433629,0.7902421587517621,5.045400721613242;0.5225689081794772,0.791550372301242,5.04648767707255;0.5233550327474421,0.792862107506046,5.047581493647455;0.5241346288729115,0.794211960567419,5.048713742943553;0.524871429000238,0.795493531605554,5.0497882383760775;0.525585672752709,0.7967538655529426,5.050841969071556;0.5262797284807478,0.7980161483566481,5.0518948607986625;0.5276696427580598,0.8003236216755658,5.053827158359738;0.5290740548666422,0.8027329485013887,5.0558274032334225;0.5304110017256303,0.8051301342852705,5.0578112168799745;0.5317466722215924,0.8075429454159426,5.059830213577717;0.5330325711981043,0.8099384884029239,5.06184025873147;0.534321624062278,0.8123720832428374,5.063922208292144;0.5356168958242837,0.8148396583160796,5.066038626056213;0.5368821152030647,0.8173201215917414,5.0681383567181495;0.5380796337870808,0.8198005387690159,5.070239470867367;0.5392596681768244,0.8222662276973972,5.072326491538581;0.5404514287973379,0.8247845600920838,5.074456701266301;0.54158554957749,0.8272767600270059,5.076582842860903;0.5426941025845415,0.8297395127284062,5.078711165391004;0.5437883417203829,0.8322188636977952,5.080842607281426;0.5447788021038106,0.8345806341295118,5.0828818163686;0.5457144982350337,0.8368775570361644,5.084873077011729;0.5466148442231216,0.8391898422736626,5.086873516599854;0.5475528994473544,0.8416373589503301,5.0890027707815175;0.5484651712690081,0.8440912913285293,5.091146563441724;0.5493677388847649,0.846592528974855,5.093341780616092;0.5502788129657894,0.8491519120699401,5.095592727939804;0.5511539021157599,0.8517466337773708,5.097884156069199;0.5520222131927293,0.8544458616430111,5.1002731597052;0.5528516556380632,0.8571366649974476,5.102652638104055;0.5536640222970541,0.859780009975681,5.105009783593092;0.5544106593070093,0.862302143716193,5.1072515715376126;0.5551010973917975,0.8647272845924675,5.1094083558057815;0.5557666053771972,0.8671390757870364,5.1115656462520755;0.5563914583131865,0.8694487920984046,5.113645652312737;0.5570363862793166,0.871950582454731,5.115900466504035;0.557658977347535,0.8744810852199407,5.118185704689521;0.5582564519039995,0.8770026665229302,5.120462084897154;0.5588239494051251,0.8794545973740616,5.122677818245703;0.5593311528787985,0.8818276282719205,5.124825739702621;0.55983766778723,0.8842722432768191,5.127011114922437;0.5603387020408334,0.8868121039402951,5.129302070617676;0.5607996700584116,0.8892936260421557,5.131543226167753;0.5611861773032648,0.8916788692474367,5.133694651637759;0.5615541313097075,0.8940346371786936,5.13581836083957;0.5618908165894546,0.8963002665631186,5.1378659311084;0.5621995287684652,0.8985969480043885,5.13994537635283;0.562475530797785,0.9008413803051045,5.1420018036675135;0.5627076426171638,0.9029619010578503,5.143958784471858;0.5629261691229684,0.905097816046182,5.1459310847288595;0.5631401593716113,0.907321078684423,5.147957070273238;0.563319022636909,0.9098874468865332,5.15019857400114;0.5634359079583899,0.9124773249688086,5.152452906853194;0.563471762991571,0.9151033568691898,5.1547202821644875;0.563445751140644,0.9177221787935725,5.156932936525964;0.5633493091286003,0.9202063515898468,5.158993564800782;0.5631502670684417,0.9228399250971808,5.161130365040394;0.5628335878941918,0.9256195318296356,5.163301618811371;0.5624556740352084,0.9285318768241189,5.16552505997249;0.5619405813093308,0.9316737768247529,5.16779959285414;0.5613057039434258,0.9347944572002858,5.170026715049495;0.5604683262341982,0.9379933024567444,5.172225456135614;0.5594860710168813,0.9412953136741343,5.174455959347936;0.5581640067286304,0.9450090909933117,5.176757871519436;0.556638279493753,0.9489429833300702,5.179055588539546;0.5548171983941808,0.9532352113104487,5.181313093947127;0.5528921339604762,0.9575637721272259,5.183427981865871;0.5508213823120315,0.9619963755174119,5.185439713992082;0.5486442174416084,0.9665076665259027,5.187373305648952;0.5463691691113757,0.9710806494378426,5.1891704348527;0.5438707410886692,0.9758425159702055,5.190741011136539;0.5413722940791738,0.9802732063640249,5.192042821419704;0.5386017437600472,0.9851809545492196,5.193181522239339;0.5357812374659947,0.9901442917662783,5.194191180365427;0.532739825434499,0.9953702421807625,5.195102176951124;0.5292445316810113,1.0011111811600724,5.195860855963323;0.5256546798062016,1.006837640365997,5.196514430337138;0.5218121263454487,1.0127395726488786,5.197070546150208;0.5177954707331474,1.0187189954287046,5.197528343473161;0.5135394455798262,1.0247506163460867,5.1980480319307985;0.5091078571715913,1.0308362617492677,5.198585827852225;0.5044296078743875,1.0369793079921177,5.19913020520396;0.49969165565441187,1.0430508283639883,5.1996469408505925;0.4947482435424607,1.0489455530488647,5.200225641052445;0.48990362844838725,1.054594239643642,5.2007842339602375;0.4852738106962923,1.0598652762128162,5.201334993820686;0.4801749951994264,1.0652369466756846,5.2021987395720055;0.47489520336745616,1.0705783773149764,5.20322508540711;0.4691281574422662,1.0760518259816354,5.204588519765186;0.46315914537999536,1.0814507303114058,5.206178784649093;0.45736835509461243,1.0865096570299815,5.2078811402073155;0.45109543182323497,1.0916169634236916,5.2098263039465085;0.44484337963995985,1.0961785476486403,5.211996567769485;0.43816718440860897,1.1006354603210053,5.2143869036885055;0.43106883975437704,1.1047786279405867,5.21705925199583;0.42422745037078863,1.1083131701481808,5.219890229188003;0.41699049299413515,1.1115826554236474,5.2227526724183715;0.40962403750729254,1.1143451586141215,5.225618095992447;0.40176158585486477,1.1166869193733515,5.2286351730049425;0.39410146245089456,1.1186097236484676,5.2314631397135845;0.3860234713864018,1.1201109263680198,5.234215514436944;0.37804977893829356,1.1211899651366397,5.2368797883492;0.369780713180443,1.1219449634304295,5.23944314991344;0.36171706442399465,1.1222494723084684,5.2417934807368685;0.35356023577900686,1.1224164202553886,5.244086538215735;0.3450856880274687,1.1223138352183553,5.246325468416337;0.336613784412285,1.121619932769181,5.2482640888226495;0.32832421037748266,1.1206338708307837,5.250001235324065;0.3205806285684759,1.1193376085603393,5.25139765884969;0.3127744104707396,1.1177332178834198,5.252587551333686;0.3043366035733904,1.1157092253697383,5.253771907701119;0.29603589516181444,1.1133539595418163,5.254671995354936;0.2874615649186171,1.1104744785110672,5.255446613900071;0.27903467559814443,1.1071755883105387,5.256072604811036;0.27104811430596676,1.103641504139095,5.256497076814823;0.26307310454876387,1.0999602869207208,5.25685382648567;0.25568168889082865,1.0962950680720343,5.257107134137835;0.2481470693055685,1.0921492296689514,5.257190514502587;0.24086780821193346,1.0877889054038308,5.257127088348588;0.23350859427761725,1.083243749123115,5.2570185157478635;0.22667548527655668,1.0788157732331904,5.256877854248146;0.21998371561161884,1.0743608973119165,5.2566274990230415;0.2135669386510725,1.069856417916038,5.256322464261737;0.20713712807444784,1.0651651053738285,5.255945143464325;0.2006194681935496,1.0603022356652594,5.255542353877774;0.19420467743935524,1.0553863103296852,5.255118957593845;0.18810153727097945,1.0505487724403282,5.2546445073586;0.18176435481108627,1.0454584439017558,5.254109014300557;0.17507334898044538,1.0399330259793764,5.253493378242889;0.16868815666050108,1.0345514247696124,5.252889968190874;0.16266381842130193,1.0292550479591667,5.252242596353803;0.15670625690670756,1.023791544629382,5.251614913556482;0.15124824296344413,1.0187436863787762,5.250973962399867;0.14610828247937294,1.0139596878398547,5.250286085333142;0.14090262973463383,1.0091054625325389,5.249567102562297;0.13567417841143428,1.0041627571304124,5.248833148219368;0.13014897974125753,0.9989295979784683,5.2480467521556005;0.12484322236884726,0.9937928569595534,5.2473548034259245;0.11977847498577912,0.9887968610540613,5.246673861559335;0.11474183253808454,0.983757335960091,5.246007504995767;0.10973088995822063,0.9786830812924869,5.245351136541986;0.10473032600848704,0.9735484177477949,5.244711256925162;0.09989782447319526,0.9685617500651966,5.244117090974536;0.09510204938170198,0.9635172228379684,5.243567248579744;0.09034295536326124,0.9584418264859684,5.24304485143934;0.0858053772588829,0.9535787334442141,5.242553674487326;0.08147313453779592,0.9489104270191937,5.242101374539462;0.07734070876202026,0.9444610911034921,5.2417024102520635;0.0734745163375681,0.9403624546744608,5.241379308935885;0.06959550104590204,0.9362601065202194,5.241054001678121;0.0656785509315404,0.9321238335943841,5.240692471968664;0.06181609409041219,0.9280844827627208,5.2403207161333665;0.05787913761200843,0.9239756816021808,5.239951501852508;0.05388026322018017,0.9197820320624809,5.239590217683224;0.049955590173021536,0.9156043941448262,5.239238087140121;0.046095646652308364,0.9114792445046561,5.23889830153329;0.04237824322728367,0.9074406098452483,5.238589637768732;0.03891327886264044,0.9035975857524129,5.238252217014114;0.035564938900193986,0.899814103262765,5.237886467419661;0.03228238945909134,0.8960657919846572,5.237524480169469;0.02890169338765856,0.8920670445925228,5.237170849707219;0.025485723899169394,0.8879377786215248,5.236853057273022;0.02188078607173708,0.8835584716301461,5.236523440107122;0.0185198038781618,0.8794211861251237,5.236196311572931;0.015257385535286608,0.8753481241696841,5.235872362948085;0.011756223569055636,0.8708112175681375,5.23554140515761;0.00813917170136004,0.8660375453404019,5.235206949159696;0.004498378243926264,0.8609622342493625,5.234881679454408;0.0006403743721447683,0.8552523118056261,5.234522086508862;-0.003207246119712873,0.8494512181715532,5.234156756165739;-0.006804748250679555,0.8437421414511543,5.2338448823705885;-0.010368943830202171,0.8376132598976037,5.233557996762263;-0.01391635396379931,0.8310482798489659,5.233266579355512;-0.01740523157762244,0.8242652964158491,5.232957454935296;-0.020776749993686568,0.8172310658492051,5.232633273713001;-0.024057814798958903,0.8098440631519666,5.232304677498805;-0.027212336953971305,0.8021408052320605,5.231974402731114;-0.030217262991837107,0.7941495289492918,5.231699847258531;-0.03308058042654939,0.7861817265795423,5.231468349258622;-0.03570756254780605,0.7780383464515984,5.231266575169254;-0.03801820606515781,0.7697084858138841,5.231030688124818;-0.040080278917566534,0.7615108132795856,5.230773248814917;-0.04179175541540246,0.753028744338395,5.23053866635979;-0.04337060399256744,0.7442157503846405,5.230236182968337;-0.044776762419706816,0.7353848135068819,5.229909164552565;-0.04580851435661316,0.7265405549879199,5.229566072693118;-0.04662070325133088,0.7173219942117668,5.229219844143112;-0.0471808845633036,0.708073658769781,5.22887623102634;-0.04732519985716062,0.699135435389234,5.228570197929036;-0.04729373263229021,0.6897754090172905,5.228279263508785;-0.04712406115253249,0.6804287513262266,5.228003507725605;-0.0466614176894163,0.6713711228804153,5.227746832890944;-0.04605197170415481,0.6627181267428706,5.2275054856771;-0.04531539670910153,0.6538580493060023,5.227225643969201;-0.044410578779585944,0.6448459495569202,5.226890807913495;-0.043398855490343904,0.6360690063996747,5.226531708636841;-0.042324705223758495,0.6272835413078207,5.226134208697777;-0.041197669656245745,0.6184251008095678,5.225676896665003;-0.040085792225676695,0.6093838906350073,5.225192304834143;-0.03902618172571257,0.6003411195804546,5.224698903480133;-0.03804636897049941,0.5916622817423437,5.224256931738419;-0.03712033411202493,0.5823345001765661,5.223883385230968;-0.03628282200903088,0.5728653900592359,5.223560262859641;-0.03551675419838398,0.5637062022097699,5.223318956752876;-0.034770415922264,0.5540534240053847,5.223095906808778;-0.03408433139479006,0.5446623118140481,5.2229069711573715;-0.033421214373080765,0.535208494793285,5.222708789683007;-0.03276814568816842,0.5258295078525296,5.222518312070276;-0.03215681862057029,0.5164200543242615,5.222365223661646;-0.03162056423781755,0.5065551462049608,5.222244601763687;-0.03112767995177925,0.4967137774430312,5.2221410348260555;-0.030708454766830835,0.4868478749386676,5.222067416420232;-0.03028698124978449,0.4768965151031296,5.221991267730664;-0.029879393644921187,0.4671197430375334,5.221959533183607;-0.029514687258701815,0.45779526788538155,5.221987785587063;-0.029126667323824646,0.4483414759450145,5.222034641154402;-0.02874404448115981,0.4391080288081975,5.222134030007698;-0.02830499974318914,0.42958204083628465,5.222274947637088;-0.027856770006093122,0.42022165518921695,5.222423609634499;-0.0274438947710124,0.4110573162599043,5.222577620041836;-0.02701415798029343,0.40135423651608554,5.222720398054496;-0.026571344777361144,0.39231267102972245,5.222816067565573;-0.026150854348362267,0.3837808818445576,5.222863492464091;-0.02576294109883247,0.3747994594140486,5.222936001728108;-0.025428920221019106,0.36624961750847945,5.223031143721048;-0.02511042229231302,0.35751100413830245,5.223150539169064;-0.024825094659607132,0.34923153840102156,5.22330049555023;-0.024613836615116565,0.3410449322353709,5.223451575390704;-0.024452377443189743,0.3329541821851359,5.223577726810008;-0.024309453588027462,0.3251168008903404,5.223699587072645;-0.0242249400398948,0.31702769528426133,5.223768559201971;-0.024217554341663013,0.3086073057372848,5.223794377271231;-0.024268540382385257,0.300064652504859,5.22383203638374;-0.024379087325814484,0.29151989234577524,5.223896584380756;-0.02456534057933015,0.28267037633177516,5.223961101401936;-0.024811340162506357,0.2740603827253564,5.224036626518546;-0.025119400223354245,0.265330249544862,5.224088559695652;-0.025529999470555943,0.2574349541787977,5.22414924380067;-0.025953773236119904,0.24944784609683146,5.2242181027152315;-0.026391893257568404,0.2413500196345441,5.224281974866792;-0.026886531254687866,0.2332277159071588,5.2242965410777495;-0.02737834191941595,0.22510067467565661,5.22432658362079;-0.027862716004445953,0.21706000247249357,5.224363516293563;-0.0283355612909639,0.20908394364877184,5.224392377580916;-0.028803410327279722,0.20050114207763176,5.2244337408387835;-0.02930428001091078,0.19162685850378752,5.224436787933499;-0.029860552314814038,0.18222289237418735,5.22444636085436;-0.0304527467295721,0.1726027489172948,5.224404257600958;-0.031057117441257876,0.16263767253578476,5.224414912830699;-0.03168989667180297,0.15319400688270463,5.224412156321785;-0.03230558951179703,0.14346936826272444,5.224477808586963;-0.03285739813145105,0.13411717255161953,5.22456741761542;-0.03337180314048545,0.1244290680204119,5.224772950766923;-0.033877928888642946,0.11454221993123556,5.225015958030502;-0.03437248547201033,0.10464441828816748,5.225319712131054;-0.03483808949938069,0.0940735782886094,5.225651068563586;-0.0352713159361443,0.08339646806248603,5.22606393784362;-0.03570699554294736,0.0720126117334351,5.226432202537339;-0.036176918960236885,0.06030076681851572,5.226775751522609;-0.0366261653876924,0.04865267958172735,5.227058817454747;-0.03706089083947145,0.036839454628236894,5.227339409555707;-0.037540600125665805,0.024545729769321213,5.227525664849715;-0.038024246541710646,0.011500218405932563,5.227688130737898;-0.03848856538534165,-0.0015791128806092619,5.227817776556138;-0.03892544761183975,-0.014383810796714452,5.227924760409763;-0.039330855199268884,-0.027165804789631393,5.22804161549853;-0.039681899837085186,-0.039278340309664796,5.228138365844627;-0.0399584554186115,-0.05104585554789413,5.228285474975387;-0.040196817932190834,-0.06232814981198154,5.228376881326947;-0.040435171541455504,-0.07358666603073669,5.228461838369245;-0.04064145771326957,-0.08428487941913018,5.22851618772358;-0.04083682859640617,-0.09470859516305585,5.228555938039507;-0.04103180803958473,-0.10459372219269154,5.228468512473167;-0.041206399478695616,-0.11407843227432923,5.228332430944813;-0.041335532678412154,-0.12320864870331509,5.228145735684928;-0.041478366592487735,-0.13189131803946066,5.227906763918988;-0.04160281086200243,-0.14074512858514668,5.227615002582599;-0.041728642875498,-0.14933338016813452,5.227390026587944;-0.041838011103791074,-0.15813825913373528,5.227198673855175;-0.04194810317863118,-0.16676343343784283,5.227065309493572;-0.04203715517768612,-0.17451168489456176,5.226980835177681;-0.04207914093407718,-0.18162892775411726,5.2269701843014005;-0.04211475971921698,-0.1878841554685072,5.226966960188631;-0.04214183075242229,-0.1936945758454211,5.226969172812127;-0.04215928640458491,-0.19893199351236418,5.2269664840202825;-0.0421716722915699,-0.20345734183819258,5.226968571539048;-0.04218458150269149,-0.20800931570127412,5.226973661682822;-0.04220097501556595,-0.21270340728759765,5.226975648037799;-0.04221200399894219,-0.21837926981046601,5.226972968894165;-0.042212755884443016,-0.22382438899944349,5.226961397808867;-0.04220724994176395,-0.22906955390781544,5.226954905739078;-0.042200718963301034,-0.23422125572972474,5.226948778629304;-0.0421931594006427,-0.23935842025434811,5.226939266966535;-0.04219068443310726,-0.24442704512236949,5.226930628714623;-0.04219027556382217,-0.24943464721952163,5.226924503611279;-0.042188208417703425,-0.2523558445850302,5.226947024932726;-0.042204612151196856,-0.25481622311976043,5.2269760939982035;-0.04221550007646006,-0.256973026631168,5.226985601850646;-0.042211649183716095,-0.25837027706109084,5.226978621521553;-0.04220925161848853,-0.25982840850962186,5.226972470221582;-0.042207318913737565,-0.2614027887284202,5.226967542910178;-0.04220745481811203,-0.26314267500535354,5.226962970548815;-0.04220994201831487,-0.2651012047647913,5.22695862011476;-0.04221015189023339,-0.2672326647095304,5.226955760755393
