# Supplementary material for: AI co-pilot bronchoscope robot
Source: Nat Commun. 2024 Jan 4;15:241. doi: 10.1038/s41467-023-44385-7 (PMC10764930; doi:10.1038/s41467-023-44385-7)
Supplement: Supplementary file 9 — Source Data [file 41467_2023_44385_MOESM9_ESM.zip › Supplementary Fig. 6/Real/1-siliconmodel3 Centerline model_4.txt]

Path length,0.4127801039342955,1.2724666532513382,2.39300913708693,2.912175314098777,3.9615620946147545,5.060401568925593,5.649453538189262,6.575595049820819,7.660592040581259,8.274450826562846,9.74883268321252,10.61306350063425,11.499714510973314,12.428291234129864,13.345848907886582,14.221623809350415,15.158968332731677,16.123938856226356,17.132859198629344,18.185346910273463,19.28024380811366,20.416069357508007,21.580400220158996,22.758243241643626,22.758243241643626,23.999977916534842,25.30102008004499,26.639087598597595,26.639087598597595,27.97063987400048,29.29522921846925,30.54927144768697,31.779192123854532,31.779192123854532,32.962887984026516,34.15240314863877,35.29823804126662,36.387923161463576,37.46248024983607,38.47502483840702,39.47508168016336,40.4632962761259,41.433228799407665,42.43283330335667,43.4337262759083,44.43885275035232,45.430197594481406,46.366412649802086,47.274896258631,48.12996986886747,48.96277927946118,49.78722946091901,51.4465610414631,52.265665460081266,53.06833270353927,53.94966017536634,54.838499273576566,56.6129592735626,57.50136501542994,58.35898881562371,59.21944652582557,60.02917145432238,60.88552411443149,62.566442149268966,63.44962977952322,64.33875886987279,65.24632401301268,66.10669287006445,67.06236802246451,68.04775086212004,68.9858196374638,69.94587359159543,70.93150691810125,71.85985115746301,72.82778445015175,73.77757469710846,74.79808772978902,75.79363568183753,76.80570849185177,77.7929980298703,78.80239749633556,79.7625134774362,81.7123690307151,82.69528237718436,83.65288402743278,84.61030394899535,85.6182308287151,86.5295408023822,87.45649212442672,88.39219859919429,89.29928147907798,90.22068588571334,91.1641168623273,92.0676540727273,93.02062644245014,93.89339383074025,95.651641042348,96.54926574259576,97.48138276385065,98.4229203309712,99.35252424367172,100.21636776324978,101.08097398000015,101.93123815887628,103.56317784693847,104.37752242839889,105.15485263395543,106.69782885266198,107.45675878936687,108.17232139217019,109.50071149839285,110.82748121633823,111.51529575100363,112.7567635573601,113.97919179078187,114.68179669211342,116.09196617749372,116.80316605195542,118.26037938820966,119.01165234055166,120.6672775704106,121.52765386941964,122.45825774092714,123.44302586792368,124.42990899930169,126.49728504017068,127.52677682388287,128.56735395439293,129.62676490883928,130.66469075875474,131.67611368156668,132.66770273859606,133.6561535649636,135.63163711453603,136.60599635051673,137.57471314481847,138.53043142468775,140.3112942660247,141.20002230332335,142.01945917145082,143.64640132012963,144.41344577567887,145.92536609732863,146.68305063292965,148.123829130914,148.86081301535046,150.34664689407649,151.0650036883079,152.5413743694304,153.2719563728894,154.00985376749267,155.52181558072425,156.26237347462194,157.76815440494286,158.45648076607634,159.84730064052107,160.49867966407547,161.82927560717118,162.52641922162184,163.895303941279,164.6254105824086,165.36970384603595,166.86877845169843,167.60095441648974,168.35400134268556,169.8204813126666,170.49170964127302,171.7666000141761,172.3814502598156,173.62366366285553,174.86474390844958,175.4814942521135,176.64269465968832,177.71042974616998,178.72094435698773,179.73674479907734,180.6715477731197,181.564518941135,182.86445048927618,183.70880654929041,184.60698905508573,185.5191127573165,186.7904227417133,187.59065283917093,188.76230978916226,189.52319491183388,190.60548178458998,191.6352980726075,192.7549406399611,193.81578816351504,194.90065980949987,195.99337421481272,196.9287966867509,197.8539664552915,198.88362753739187,199.92985060914057,200.93713963840548,202.01452682730618,203.14207148006568,203.8547507290286
Error,8.06166034561076,7.616309718370021,7.09809946287233,6.608577550863581,6.139233912589693,5.71043985008813,5.323407183470272,4.905882826111361,4.521315435863807,4.187007373441638,3.8267007164842646,3.496411395692356,3.162539853884689,2.8519694080088973,2.585725733534177,2.3502337194187524,2.1610239065911774,1.9922631805078541,1.83029141046212,1.6825937424088147,1.5612648210435152,1.4795452523285604,1.4244441666794783,1.4018295904643832,1.2910999691014013,1.1727021230950145,1.1185538747802677,1.1631438074438738,1.1933825467294412,1.056670980377738,1.001758274150955,1.0160443278098297,1.0752273534034655,0.959618275678403,0.8414307612926507,0.756787361591428,0.707919741984542,0.6764948765354639,0.6546158498718663,0.6158161654223469,0.5743576138908834,0.5340562862396139,0.4876335343454931,0.4563099936410255,0.4311248626921912,0.40283256017458874,0.3622134050930099,0.30456405299771144,0.23905126899655607,0.21923120305378727,0.31342303947826716,0.4673457606874448,0.3801395602047874,0.33097779277654,0.38931636639607375,0.47491252007025464,0.5644897682901642,0.621822469660247,0.5680986708392461,0.5218412529229247,0.5093127215399309,0.539372199016234,0.6037609053892391,0.6027191640571132,0.5396145477268166,0.4898714722695177,0.45460883844113215,0.4426460959106671,0.4422378917436377,0.44573583227474534,0.46794244909726573,0.4901085150524751,0.4951759114104761,0.551029229257125,0.5878160323536149,0.6371867257151629,0.6443798205064246,0.667540872799968,0.6792681676807567,0.7019572229705128,0.7099017946346144,0.7421322019368275,0.7480862348136345,0.7451454658550418,0.7313861912562647,0.7143172356302021,0.7233602953263434,0.6788144576635874,0.6167701420680333,0.5699324450001304,0.5285951601909581,0.516015633879374,0.504882627400865,0.5145804146564013,0.503072836302489,0.5665717212220567,0.5712957384428397,0.5213224223375137,0.49907721965521307,0.528181657990571,0.5332018600988809,0.650650944432387,0.7473136779518812,0.9214099877373925,1.0424920113965157,1.147418788910891,1.2907564750406795,1.4628269925859347,1.5460196793154233,1.6847624270262787,1.7809218959753559,1.8836913634628558,1.9470588769492827,1.984584214382349,2.0121871489626058,2.104607461936043,2.254278029877159,2.3670448529177928,2.5118023370843856,2.663698667964849,2.8131412900782853,2.8741059494670784,2.8973689187687945,2.9047474179801522,2.9579221947686727,2.988709059844787,2.99273230408154,3.025509905541187,3.080536280872242,3.0953027194353333,3.106248308364499,3.061798090552868,2.997233776170474,2.9033061343755073,2.7786228028504993,2.6383060220586914,2.4898755694700396,2.3365568553745852,2.077323462855429,1.892818871358419,1.7823100204237452,1.8122476703258166,1.606972598587144,1.64441137987019,1.7376078908476718,1.7677879028961625,1.7541854555781715,1.7414244845948685,1.732183912069269,1.6964169098427375,1.709986222997072,1.6397512217668795,1.6036591423548578,1.5545184377675303,1.490305525976504,1.4470800598538882,1.3503760665688276,1.2808471651082831,1.20034632772208,1.1470012434454164,1.0444703193723892,1.004009077334545,0.8947326011350513,0.7854628783470772,0.7674619098375361,0.6177195921027824,0.5367429409384888,0.45426902388130674,0.4669488493813926,0.36511888372388573,0.4277251522953047,0.3876807705735276,0.34334501844612925,0.335593191902221,0.3099676677517769,0.2805102602445418,0.23340763208040777,0.21772514682648972,0.2665646130139155,0.17745744064003233,0.15524923744632832,0.20429157197315706,0.20442634625776426,0.20134412940631805,0.2273300959860146,0.35255563341719465,0.4352873698342625,0.5875439207254565,0.6613489983688834,0.7088508430208851,0.6853868125027375,0.6243230820592945,0.5575138843874348,0.49643269620602437,0.41575226524976544,0.3314388178150862,0.2610670940148478,0.1871978611693572,0.1941521310459189,0.1490129719617044
3D pred;0.016532668417887676,-0.2626696054865048,5.17175025564346;0.013137429359344931,-0.2537174466521292,5.174636638144006;0.009296939811873156,-0.2451722472508697,5.178133809462153;0.0057727095375562625,-0.2364475065798952,5.181518879800836;0.002304912807701732,-0.2276209921665427,5.184691737999888;-0.0008750897081658609,-0.21861253127687813,5.187647277950296;-0.003627352581641873,-0.20937206284737547,5.1903003501842635;-0.006574422030979091,-0.20027374540394838,5.193221891106348;-0.009305882822203869,-0.1910285975742686,5.195880154365201;-0.01168924330890007,-0.18162269724642188,5.1982985488353135;-0.014162263771739406,-0.17229482647375996,5.200920570314802;-0.016471783949253208,-0.1628426908517121,5.203227786978245;-0.018837648236523254,-0.15342686371593706,5.205624636060566;-0.021014600536668874,-0.14393419455071452,5.20789402161673;-0.022915511206726354,-0.13432182276199875,5.209891231475499;-0.02449346151466328,-0.1246192855643084,5.211727217519323;-0.025727618998722345,-0.11481185814392406,5.2132408960513885;-0.026768575180394782,-0.10495383365185977,5.214558379767302;-0.027824381947800462,-0.09506992542196885,5.215650913598813;-0.028698413505458487,-0.08515483549606226,5.216613753459539;-0.02935907205042542,-0.07521116177241906,5.21744253760797;-0.029773948323041276,-0.06524104764540939,5.218094229231993;-0.03014088509020249,-0.05526608908528875,5.218698844095176;-0.030453879724319014,-0.04528741595057048,5.219271658925174;-0.03057313489161419,-0.035303838499821924,5.219831979806436;-0.03056883657138751,-0.02531423120491952,5.22028775126021;-0.03044590359949027,-0.015319761913073536,5.220596735173656;-0.030297838112146078,-0.0053239958231130514,5.220847208498091;-0.030059091907138843,0.0046717089367185535,5.221017169093154;-0.029752786389139772,0.014665184583082438,5.221208536371379;-0.029576258143621706,0.02466219354928461,5.221377798027426;-0.029478387857930888,0.034660604156331064,5.2215268172881935;-0.029443632706439887,0.04465968803355949,5.221657636612437;-0.029468335678699168,0.05465903564168739,5.2217691586954;-0.029496958829824713,0.06465852107038682,5.221866482261135;-0.029430741827149828,0.07465774339887865,5.221972161653389;-0.0294206901028212,0.08465750716132911,5.222040159138789;-0.029316393623939473,0.0946566806600836,5.222115336171841;-0.029193908861982604,0.10465537597639456,5.222220642651556;-0.028994590361176364,0.11465239121474169,5.2223619170635756;-0.02880139617348871,0.12464886695045693,5.2225439853779525;-0.02854578888727497,0.1346447415888304,5.222674962968236;-0.028284961342229426,0.14464131133580121,5.22269867553228;-0.02805093959217054,0.15463830408615187,5.222625396818209;-0.027863583653674622,0.1646357047748158,5.222495484453084;-0.02780891390501942,0.1746348166619546,5.222373941509804;-0.027900752248878707,0.18463427702876667,5.222325381329077;-0.027864358978513432,0.1946338247597069,5.22223751377807;-0.02794912948249758,0.20463346541798372,5.222238330473313;-0.028011037288396736,0.21463327345742794,5.222240899098568;-0.02817464488435552,0.22463191533142993,5.2222607291262735;-0.02822785060773943,0.23463175324679847,5.222280997756146;-0.028363089270634138,0.2446303673704671,5.222378085912132;-0.028471886626953276,0.25462957945511133,5.222440702376118;-0.02860264503908442,0.26462858109236004,5.222494260717716;-0.028736454729202842,0.2746275883586424,5.222538404297799;-0.02880731952673259,0.28462733013519553,5.22252646349677;-0.02886595014849984,0.29462706050494614,5.222482248312972;-0.0289557414867269,0.3046263890205882,5.22240899019501;-0.029108277206706185,0.3146251804415641,5.222378940670085;-0.029281102004715735,0.3246236857793348,5.222374186749125;-0.02947360369062448,0.3346218327543884,5.222374594363276;-0.029711354436474696,0.3446189527428799,5.222407251958889;-0.029938504047565404,0.3546163261172855,5.222437725995498;-0.030277980456532426,0.3646102896941676,5.222511535152848;-0.030530580654397663,0.3746070875885327,5.222496535177657;-0.030736707395348128,0.38460496227970176,5.222500199375576;-0.030956837497829237,0.3946023530144024,5.222561201307542;-0.03126715651826557,0.40459657788092124,5.2226996622154225;-0.031660429694927786,0.41458675092446584,5.222904060768629;-0.03201523286430638,0.4245797123179941,5.223025869218472;-0.03243497194478127,0.4345697444625349,5.223177779900664;-0.03280023725454077,0.44456248094231127,5.223286402638767;-0.03326625332556375,0.45454999632668236,5.223466306692361;-0.03385731143225125,0.46453187695495,5.223579042833567;-0.03435791205351064,0.47451616556424664,5.223830796650349;-0.03504437604521494,0.48448944830179563,5.224080593818068;-0.03571327324962819,0.49446549209086943,5.224257021844215;-0.03634205021899963,0.5044409004541242,5.224566646631815;-0.03701975975372226,0.514415407342599,5.2247900792129505;-0.03776441571271289,0.5243847742937409,5.2250292655340935;-0.03855664636637076,0.5343517775067076,5.225205950406441;-0.039381113361691346,0.5443167710720077,5.225344360728145;-0.04021540812199244,0.5542778186839106,5.2256298125215155;-0.041111756477571815,0.564232359113662,5.22595181323253;-0.04199452608715192,0.5741833032544064,5.226398387441579;-0.04299709865546503,0.584128101552088,5.226707959830035;-0.04401869823598773,0.5940677454417634,5.227107726816558;-0.044877120613730156,0.6040283493581856,5.227330169262026;-0.045822279108471246,0.6139780867153366,5.227660928908192;-0.046805591799476944,0.6239223863848645,5.228040402536175;-0.047948518120584586,0.6338544918685106,5.228257197568974;-0.048964223370961395,0.6438007909042931,5.228455889126797;-0.05001760660296556,0.6537449077380367,5.228385716743427;-0.050769597484653775,0.6637165642026889,5.228361694569946;-0.05178387478564789,0.6736623214433333,5.228131142044785;-0.052579014594755114,0.6836272985811861,5.227872330673234;-0.053885724059784534,0.6935196251104359,5.227213250850523;-0.05521279234822337,0.7034132593327065,5.226617523032022;-0.0569803445166883,0.7132201942065133,5.225780989881055;-0.05847338548551756,0.7230877629389726,5.225147021446834;-0.06098205479795157,0.7327271394026131,5.224258764911219;-0.0632742741310058,0.7424435685111421,5.22367847540752;-0.06634240709702467,0.7519525572775964,5.223271421673627;-0.06970419728131808,0.7613556263397198,5.222741649109477;-0.0731249121352062,0.7707213211734648,5.221978451776181;-0.07670621248669504,0.7800071916516232,5.221005365317899;-0.08043961208858096,0.7892047920651136,5.219794632462808;-0.08432922033008873,0.7983143206491626,5.218420792332375;-0.08851037595688442,0.8072715574198451,5.216908890530521;-0.09304029575371783,0.8160353529135789,5.215273129185377;-0.0978010556922011,0.8246715821780081,5.213614603062474;-0.10278198441156772,0.8332099693697071,5.212102553705734;-0.10802153923863003,0.8416079346008966,5.210680848676573;-0.11369450159056618,0.8497177930840996,5.209249872249117;-0.11995370029371244,0.8574038030989938,5.207927873139632;-0.12703767614015052,0.8643913763393438,5.206932329861907;-0.13375096280068685,0.8717158267008136,5.205799100354777;-0.14081291255228542,0.8787377378635022,5.204892662640863;-0.14813472436686073,0.8855108804244548,5.204174601640002;-0.15564107501985733,0.8920694704301072,5.203374853547153;-0.16314848255549677,0.8986144104167959,5.202478978185026;-0.17073271632206785,0.9050567781717644,5.201491407486926;-0.17846762109645592,0.9113184779444186,5.2005104059128735;-0.18661141387461183,0.9170377612614922,5.199526313678629;-0.195107801048148,0.9222195514620001,5.198546285456949;-0.20382093834082368,0.9270014727776019,5.197444256850071;-0.21277537061530483,0.9313058895769707,5.196308414141312;-0.22196491417860129,0.9350723401178885,5.195139594471261;-0.2312545012014781,0.9385269254621991,5.193809401611833;-0.24064794700812647,0.9416836060864051,5.1924683038099095;-0.2501034553532846,0.9447062605277198,5.191261273543907;-0.2596161555261359,0.947614019920268,5.190234886318499;-0.2692395099674921,0.9500601394006725,5.1890484847070635;-0.2788900954572079,0.9519726876102363,5.187257295422878;-0.2886399852668554,0.9537188151568223,5.18588227277187;-0.29847458269782445,0.9551918574230094,5.184828308895448;-0.3082369920605291,0.9556842434801669,5.182718114732417;-0.3177219932216334,0.9553999609196058,5.179563128773714;-0.3269109709990374,0.9541625888536008,5.175817251336231;-0.33579551727504714,0.9509712942396755,5.172518694658445;-0.34408311644669914,0.9455683773966471,5.171061234690777;-0.35210618250312276,0.9401515200836825,5.173568836713676;-0.358267791829242,0.9326451863642741,5.175954109152026;-0.3634035588666909,0.9246277167293355,5.179010917551303;-0.3687341218271979,0.9167500752612107,5.182097641287524;-0.37383426421829485,0.9087870582793621,5.185350164636761;-0.3787096673644872,0.9007534905158963,5.188769555394177;-0.3834129093084957,0.8926922971867778,5.192360749809228;-0.38793024914281077,0.8846222527670112,5.196164435375137;-0.39234411084602755,0.8766032719693658,5.200191068190763;-0.3967635656053268,0.8685746067757064,5.204192187389015;-0.40106064766044675,0.8605250087332265,5.208283526676592;-0.4052953650210894,0.8524610752232074,5.212411497754672;-0.40948949099463816,0.8444600230618794,5.216700142252612;-0.4136302887071158,0.8364570007682274,5.221036664876979;-0.41785301854305307,0.828548780066712,5.225467082246574;-0.4221383746162208,0.8207590383058994,5.2300448160337245;-0.42638181907229517,0.8130100197850004,5.234729460215621;-0.4306042482236824,0.8053005530088384,5.2394976059861245;-0.4349737992239341,0.7976952113802813,5.244300293022476;-0.4395481185367179,0.7902191549044654,5.249115288598289;-0.44422335932307644,0.7827744449611047,5.25388167270459;-0.44894666160259233,0.7753637404347328,5.2586536611789185;-0.45365686357913787,0.7679592942976264,5.263448259675439;-0.45837074771909736,0.7605299999733568,5.268200615108108;-0.46311430494813605,0.7531563862599769,5.273009823527452;-0.4679148490781014,0.7458255151670923,5.277827821563541;-0.4727424565232184,0.7385226343251687,5.282661261101232;-0.47759717604391405,0.7312674162671137,5.287539120191596;-0.4824620975711182,0.7240313381473912,5.292435211691907;-0.48736062478387604,0.7168046007276871,5.297311552267843;-0.4923167949203858,0.7096027597743636,5.302166432746392;-0.4973891371204158,0.7024924154852165,5.307036170798443;-0.5025969571895041,0.6954516364741691,5.311863803867101;-0.5079002147366357,0.6884725643040299,5.316677119879246;-0.5133088004909689,0.6815583863583823,5.321466832133019;-0.5188532628720317,0.6746984062798106,5.326178478366193;-0.5245408308362784,0.6678956644891667,5.3308017104371475;-0.5304222425196907,0.6611786635032747,5.3353062519638454;-0.5362963656714773,0.6544261029526113,5.339766924918375;-0.5425611608538942,0.6478625503393365,5.343970746800323;-0.5492417038554535,0.6415446242544994,5.347901924129171;-0.5560742320921024,0.635284422114509,5.351660438072454;-0.5634518081568839,0.6294252162504492,5.355013209769264;-0.5714668416236048,0.6241386243679959,5.357808059460343;-0.5800635278678353,0.6195422555932347,5.3600374943000855;-0.5892602693476271,0.6159279186300656,5.36157258858727;-0.5986001999357583,0.6126190464217937,5.362920572755655;-0.6080831911114173,0.6096434978083438,5.3640246510189;-0.6177087088271405,0.6070748726554431,5.3648915844236;-0.6273899391876917,0.6046911081759858,5.365660639436209;-0.6371235756864283,0.6025133433888836,5.366377340937896;-0.6468842727726342,0.6004453844746253,5.3670499019539175;-0.6566648178872089,0.598462628001399,5.367689912914487;-0.6664594768683835,0.5965457372663665,5.36831456109742;-0.6762638045030368,0.5946770792243251,5.368933654591398;-0.6860761417039778,0.5928493113162223,5.369547904645643;-0.6958920553688125,0.591040375193341,5.370160757831853;-0.7057080178172489,0.5892314649485406,5.370772905638468
3D gt;-0.754780055999756,0.5819111022949218,5.372242601394652;-0.753028775995428,0.5821645459261807,5.372185275337912;-0.7513095855712891,0.5823920822143555,5.372123211224873;-0.749791001539964,0.5825876147930438,5.372069732959454;-0.7482402883257185,0.5828017847878593,5.372039145060947;-0.7463866043090821,0.5831053326924641,5.372014802296956;-0.744526972770691,0.5834011244773865,5.371992814540863;-0.7427170921774473,0.5836497632194968,5.371966296925264;-0.7407326147291396,0.5839046658409965,5.3719256973266605;-0.7387836877923264,0.584170103575054,5.371869870236046;-0.736851251602173,0.5844332981109619,5.371819676399231;-0.7332160015106203,0.5849089984893798,5.371735674858095;-0.7294814758300783,0.5854582738876343,5.371649525642395;-0.7258919258117678,0.5859853734970094,5.371543776512146;-0.7222521762847902,0.5865040979385376,5.371437401771546;-0.7187157764434816,0.5869617471694947,5.371349051475525;-0.7151601009368898,0.5874221477508546,5.37127050113678;-0.7115938014984132,0.5878878974914551,5.371170802116394;-0.707893602371216,0.5883790969848632,5.371093227386475;-0.7042842998504638,0.5888570461273194,5.371003826141357;-0.700682249069214,0.5893409204483033,5.370907375335692;-0.697221799850464,0.5897969217300416,5.3708353748321525;-0.693666151046753,0.5902684984207154,5.370753224372864;-0.6897978496551513,0.5907926988601684,5.370673474311829;-0.6860485496520996,0.5912903995513916,5.370583924293518;-0.6824420471191406,0.5917231998443603,5.370481324195862;-0.678851598739624,0.5921670503616332,5.370377498626709;-0.6753627490997315,0.5926300020217895,5.370280197143555;-0.6719474239349364,0.593089301109314,5.370196697235108;-0.6685898246765136,0.5935240526199339,5.370124597549439;-0.6653775768280029,0.5939354028701781,5.370046847343445;-0.6619859275817872,0.5943804521560668,5.369972598075867;-0.6585290279388427,0.5948390522003174,5.369903223037719;-0.6550076255798339,0.5953041534423829,5.369825971603394;-0.6515450010299682,0.5957687788009643,5.36974192237854;-0.6481109018325805,0.5962451295852661,5.369657173156738;-0.6448105268478392,0.596710304260254,5.369578398704528;-0.6416455755233764,0.5971624050140381,5.369513047218322;-0.6386229000091552,0.5975908803939819,5.3694225721359246;-0.6356554012298584,0.5980201807022094,5.369333373069763;-0.6325497512817382,0.598493881225586,5.369232798576355;-0.6294365520477294,0.5989959316253661,5.369120697975159;-0.6264261264801024,0.5995059061050414,5.369001698493958;-0.6236780281066894,0.5999921045303344,5.368871598243713;-0.6209672775268553,0.6004786796569823,5.368738498687743;-0.6183232288360595,0.601003479003906,5.3685794486999505;-0.6157078523635864,0.6015413780212401,5.36840619945526;-0.6130103521347047,0.6021192779541015,5.368214699745177;-0.6105461025238037,0.6026834783554076,5.368013424873352;-0.6079486007690431,0.6033535776138305,5.367728474617004;-0.6052208995819093,0.6041190776824951,5.367420975685119;-0.602621099472046,0.6049388275146483,5.367086775779724;-0.6001250495910646,0.6058283281326292,5.366679675102234;-0.5977841510772706,0.6066976270675658,5.366283576011658;-0.5953507003784181,0.6076655769348144,5.36586032485962;-0.5929513511657716,0.6086589260101317,5.365427373886108;-0.590510401725769,0.6097182006835937,5.364952898025513;-0.587990200996399,0.6108777999877929,5.364423748016358;-0.5853211755752564,0.6121998500823975,5.36383219718933;-0.5824630250930787,0.6137244510650635,5.363145347595214;-0.5795249252319337,0.6154891510009766,5.362337647438049;-0.5766628246307374,0.6172609004974366,5.361513348579407;-0.5739246244430543,0.6190324258804323,5.360693272590637;-0.5710476751327513,0.6211020250320436,5.359628973960876;-0.5681415252685547,0.6232240486145021,5.358539749145508;-0.5653060245513916,0.6254254474639894,5.357407548904419;-0.5624831495285034,0.6277197494506837,5.35616254901886;-0.559739748954773,0.6300186481475831,5.35488344860077;-0.5569283485412597,0.6324147720336913,5.353543448448181;-0.5541529998779297,0.6348983726501464,5.352122799873351;-0.5514735507965087,0.6373447475433349,5.350668349266052;-0.5487424011230468,0.6399308471679687,5.349053198814391;-0.5460666255950928,0.64254864692688,5.347364099502562;-0.5432926750183106,0.6452831954956055,5.3455760002136214;-0.5405420999526978,0.6480528440475465,5.343724401473998;-0.5376401491165163,0.6510200452804565,5.341701151847838;-0.5348290243148806,0.6539221210479736,5.339710852146148;-0.5320617742538453,0.656822322845459,5.337702803134917;-0.5293852243423463,0.6597712478637696,5.335611028671264;-0.5268409242630006,0.6626582469940187,5.333517977714537;-0.5245294742584229,0.6653240222930908,5.331503277778625;-0.522039924621582,0.6682158737182617,5.32930987739563;-0.5195025749206543,0.6711955966949463,5.3270732030868535;-0.5171657238006592,0.6738873500823975,5.325067252159118;-0.5146257982254028,0.676811450958252,5.322845626354217;-0.5121018495559693,0.6797476539611818,5.32062277650833;-0.5095343742370606,0.682794677734375,5.31837967634201;-0.5068272247314454,0.6859595794677734,5.316042927265167;-0.5038906497955323,0.6894489307403564,5.313547077178955;-0.5011223983764649,0.692812879562378,5.3111777763366685;-0.49836894798278814,0.696173879623413,5.30881845140457;-0.49559409713745123,0.6997455806732178,5.306332602024077;-0.49291057205200206,0.7033017292022704,5.3038325767517085;-0.4900599708557129,0.7072385807037354,5.301114775657654;-0.4871416215896606,0.7113677062988282,5.298182400226593;-0.4843266210556029,0.7154866561889649,5.295289800167083;-0.4813660449981689,0.7199055557250976,5.292167875289917;-0.4784203453063965,0.7243948554992676,5.28897367477417;-0.47554644584655764,0.7288125553131104,5.285778625011444;-0.47273494529724125,0.7331344051361086,5.282627475261688;-0.4697845697402954,0.7376077804565432,5.279165825366974;-0.46700616931915295,0.7418933296203615,5.275742575168612;-0.4642293939590455,0.7462029552459718,5.272263549804689;-0.4612876443862916,0.750749803543091,5.268573499679566;-0.4583764448165894,0.755419803619385,5.264730224609375;-0.4552752447128297,0.7606852531433108,5.260409124374391;-0.45233106994628913,0.7657250518798829,5.256226749420167;-0.44933956909179695,0.7711976013183596,5.252006548881531;-0.4466081695556642,0.7765885772705079,5.247873148441315;-0.443907720565796,0.7819308280944826,5.2437696490287795;-0.4410988712310792,0.7877419548034669,5.239509974002839;-0.43847227287292495,0.793397804260254,5.23544677400589;-0.43587134838104247,0.7989712791442872,5.231512674331666;-0.4334709501266481,0.8042082290649415,5.227835674285889;-0.4311564741134644,0.8095812797546387,5.224263823986054;-0.42883562564849864,0.8151073799133302,5.220703374385834;-0.42665757656097414,0.8205114059448242,5.217318599700929;-0.42454657649993893,0.8258105049133301,5.21406314945221;-0.4224688005447387,0.8311128787994384,5.210901323795319;-0.420232050895691,0.8368495273590086,5.207643623828888;-0.41810690116882326,0.8427478256225586,5.204662298679353;-0.41601485061645505,0.848655574798584,5.201816048145294;-0.41376695060729973,0.8551046752929687,5.198975573539735;-0.4115956001281738,0.861937423706055,5.196275524139405;-0.4095617752075196,0.8686648750305178,5.1939415245056155;-0.4074515743255616,0.8753898735046388,5.192080974578858;-0.40489527416229254,0.8825520992279055,5.190216849327088;-0.40234642505645757,0.8892665996551512,5.188523300170899;-0.3995779247283936,0.8958535499572754,5.186999325752259;-0.3964960746765137,0.9026183509826662,5.185513625144958;-0.3933843488693237,0.9089674987792968,5.184248525142669;-0.39000609874725345,0.9152047500610351,5.183113725185394;-0.3863491477966309,0.9215327014923094,5.18200597524643;-0.382466796875,0.927823751449585,5.180959775447846;-0.3781422967910767,0.933748125076294,5.180242125988007;-0.37379029560089116,0.9393183727264406,5.1796754755973815;-0.3689130954742431,0.9447511482238771,5.179199425220489;-0.3635829954147339,0.9501197967529297,5.178779625415802;-0.35803594589233395,0.9553274745941162,5.1784016761779785;-0.35225044631958,0.9600968761444092,5.178177526473999;-0.3459778218269348,0.9645100021362303,5.178058276176453;-0.3388697724342346,0.9687697525024414,5.177944676399231;-0.33173104763031,0.972340353012085,5.177964826583864;-0.32402734851837145,0.9751328029632569,5.178018876075747;-0.31544154787063594,0.9774265003204347,5.178100925445558;-0.30671874761581414,0.9787336521148682,5.1782660255432145;-0.29775047302246094,0.9792621517181397,5.178500226020814;-0.28819777297973637,0.9791168994903565,5.1787543258667;-0.27853384828567507,0.978519697189331,5.179059500694275;-0.26885614824295045,0.9774473476409913,5.1794197511672975;-0.2590379238128662,0.9759167232513427,5.17990915107727;-0.24942662334442148,0.97405287361145,5.180462400436402;-0.23984529924392706,0.9717167491912841,5.181128924846649;-0.23033684921264652,0.9690077991485595,5.181887774944305;-0.22088417482376096,0.965517900466919,5.182762524604796;-0.211307225227356,0.9616457996368408,5.183771424293518;-0.20180375003814702,0.957118148803711,5.184962849617004;-0.19262510061264043,0.9523725013732912,5.1861921997070315;-0.1836456258296967,0.9475029258728028,5.187473449230195;-0.17477662587165838,0.942132724761963,5.188904748439789;-0.16635437560081484,0.9365616264343262,5.190393873691559;-0.15857647585868836,0.9307080268859863,5.192016673564911;-0.15093890070915222,0.9247131271362304,5.193661498546601;-0.14396094536781312,0.918799877166748,5.19537729883194;-0.13787942814826964,0.9129712028503418,5.197128424644471;-0.13206733870506288,0.9069973526000977,5.198964224815369;-0.12685839843749996,0.9011744022369387,5.200783274650574;-0.12227095842361449,0.895538053512573,5.202688024520874;-0.11793239307403562,0.8899394054412839,5.204573374271393;-0.11373835325241088,0.8843398532867432,5.206446823596954;-0.10970780563354494,0.8787517528533936,5.2082098736763;-0.10566673541069031,0.8730297527313231,5.209933873653412;-0.10185923767089844,0.8675229530334473,5.2115514740943905;-0.09808670783042908,0.8618100051879883,5.213131224155427;-0.09479297280311587,0.8566726799011232,5.2144894995689395;-0.09170276284217835,0.8517132835388186,5.215724350452424;-0.08884135043621064,0.8466848335266114,5.2167744503021245;-0.0858435653448105,0.8409637336730957,5.21776585006714;-0.08281254780292513,0.8348663330078125,5.218737200260163;-0.080042732834816,0.8289209823608397,5.21957750082016;-0.07739576268196108,0.8228640289306641,5.220351125717164;-0.07497674775123599,0.816974178314209,5.221020826339722;-0.07269777774810791,0.8105199279785158,5.221730951309204;-0.07044302773475648,0.803769630432129,5.222474301338195;-0.0682523628473282,0.7965404319763183,5.223207201004028;-0.06628244268894198,0.7891025314331055,5.223873750686645;-0.06439612269401553,0.7816582069396972,5.224518350601196;-0.06261157751083375,0.7741134071350098,5.225080150604248;-0.06089123010635378,0.7661673297882079,5.225544875621796;-0.05932393002510071,0.7582981319427489,5.225927476406097;-0.057822262525558464,0.7501566562652587,5.226284976482391;-0.05639679765701294,0.7417778034210205,5.226525376796723;-0.05498817515373229,0.7332498512268066,5.22673562669754;-0.05369228506088257,0.7247100982666015,5.226861526966094;-0.05236868512630462,0.7155092983245849,5.226960051536559;-0.05108146512508392,0.706182596206665,5.227030700683594;-0.049945850133895874,0.6969309949874878,5.227080375671386;-0.04899108505249024,0.6880056943893433,5.227101426124571;-0.04809713751077652,0.6793395690917969,5.227110451221465;-0.047185157477855684,0.6705162200927736,5.227104401111603;-0.04628100252151489,0.6618355216979982,5.22708795118332;-0.04527197742462158,0.6523602714538576,5.2269570508003245;-0.04423821496963501,0.6433871459960938,5.226728350639344;-0.043149165034294126,0.6340227947235106,5.226369050979615;-0.04204456001520157,0.6248845682144164,5.225955200672151;-0.04091498011350632,0.6158964681625365,5.22548825120926;-0.039787022590637204,0.6066202936172485,5.225003526210787;-0.03871855759620666,0.5974254426956176,5.224516726017;-0.0377528076171875,0.5883732442855834,5.224100051403047;-0.03681303751468658,0.5783430929183959,5.2237767014503484;-0.035980137526988976,0.5688103942871093,5.223461701393128;-0.03522922748327255,0.559266746520996,5.223227151870728;-0.034483492553234095,0.5494682979583739,5.223012326717377;-0.03380004757642746,0.5396707000732421,5.222804976940155;-0.03311687248945236,0.5300218505859375,5.222610451698303;-0.032460422456264494,0.5204448013305664,5.222433052062988;-0.03184752744436263,0.5103702020645142,5.222308402061462;-0.03133419746160507,0.5005113019943238,5.222195952415467;-0.030865679919719696,0.49040167617797853,5.222124577045442;-0.030448424994945527,0.48045522689819337,5.22204962682724;-0.0299966099858284,0.47026042652130134,5.221968426704408;-0.02963226503133774,0.4607695264816286,5.221983276367188;-0.029228655040264128,0.45109862709045423,5.222000301361083;-0.028851275026798247,0.4418233280181886,5.22209365081787;-0.028389827489852908,0.4319784536361695,5.222206876277923;-0.02793463242053986,0.4223898534774781,5.222354876041412;-0.027506012439727785,0.4130202541351319,5.2225104260444635;-0.02707907247543335,0.4031768045425415,5.222659276485443;-0.026644100010395057,0.3936307792663575,5.222784576416015;-0.0262239699959755,0.3850375289916993,5.222839325904846;-0.025843987464904784,0.37597015333175665,5.222915225982666;-0.025509482502937313,0.36708570241928096,5.223013675689698;-0.025188915014266965,0.3582605018615722,5.223136600971222;-0.024878385066986083,0.34971180152893067,5.223287100315094;-0.02466937506198883,0.34146235132217406,5.223440225601196;-0.02450808012485504,0.33290165090560914,5.223589825630188;-0.024368280172348024,0.32480642604827886,5.223704875469209;-0.02432702016830444,0.31620207595825195,5.223751824855805;-0.024331395208835604,0.307625901222229,5.223784474849702;-0.024403310120105742,0.2987422513961792,5.223829974651338;-0.024536462604999542,0.28987522697448737,5.223884424686431;-0.024721557557582853,0.2810009765625,5.223948074817658;-0.024982260048389434,0.2721166014671326,5.224006449699401;-0.025289070069789883,0.2633088011741639,5.224054749488831;-0.02569655507802963,0.2552927260398865,5.224117723941803;-0.026127010047435756,0.24711332559585575,5.224190674304962;-0.026585945069789885,0.23860204982757574,5.224229598999023;-0.027083830058574676,0.23054785013198856,5.224244198799133;-0.02757363504171371,0.22231802511215207,5.224287573814393;-0.028096485078334805,0.21400652503967282,5.224339974403382;-0.028581355094909666,0.20546967530250546,5.224386723995209;-0.02904657506942749,0.19639682555198668,5.224421574115754;-0.029597357571125034,0.1870508906841278,5.224423324108124;-0.03022174257040024,0.17715720009803773,5.224384724140167;-0.030836965084075928,0.16712478268146516,5.224379724025726;-0.03143465006351471,0.15713373267650604,5.224398873806001;-0.0320891450047493,0.14715916240215302,5.224421248912812;-0.032676394999027254,0.13747821199893953,5.224527299404145;-0.03321346998214722,0.12761256971955298,5.224720849514008;-0.033716605067253116,0.11762763816118241,5.224964499950409;-0.03423603755235673,0.10751977887749671,5.225257800102234;-0.03471790260076523,0.09678999927639961,5.225584800720215;-0.03516654759645462,0.08590960904955863,5.225981275558472;-0.03560271257162095,0.07446541878581046,5.226347375869751;-0.036071280062198646,0.06258447131514548,5.226691126346588;-0.036531585037708286,0.05075962623953818,5.226964525699615;-0.036988612413406376,0.0384713838994503,5.227210926055909;-0.037472357511520386,0.025941848605871197,5.227408226013184;-0.03796048003435135,0.012705923646688457,5.227568600654601;-0.038415605008602145,-0.000601076513528822,5.227709150314331;-0.03887731742858887,-0.013973301321268079,5.227822700977325;-0.03931037747859955,-0.02697610130906105,5.2279262509346;-0.03966533249616623,-0.03938786640763283,5.228038475513458;-0.039942037403583534,-0.051162126451730724,5.22818562555313;-0.04020078241825105,-0.0628019588291645,5.2283039007186884;-0.0404404673576355,-0.07415735867619515,5.2283900012969955;-0.04065750735998155,-0.08510401347279549,5.228449701309204;-0.04085074728727341,-0.09562701395154,5.228496150970459;-0.04104811239242555,-0.10571407133340835,5.228430225849151;-0.04122266244888307,-0.1153612398803234,5.22829427576065;-0.0413567124605179,-0.12473165541887284,5.228097250938416;-0.041491317510604864,-0.13348512548208238,5.22785890007019;-0.04161566257476808,-0.1426554607152939,5.227574825286865;-0.041754792690277105,-0.15193787109851836,5.227367525100709;-0.04186284768581391,-0.16080169892311097,5.227178100109101;-0.04197349274158478,-0.16944235372543337,5.227050300121308;-0.04205357038974762,-0.17709638595581056,5.226976399898528;-0.04209047019481659,-0.18418530035018923,5.226974349498748;-0.04212328004837036,-0.1903238003253937,5.226972774505614;-0.04215196514129639,-0.1961829001903534,5.226974074363708;-0.04216759276390076,-0.20117367506027223,5.226972223758697;-0.04217988276481628,-0.2056490745544434,5.2269757733345035;-0.04219408774375915,-0.210435049533844,5.226979273319244;-0.04220913267135619,-0.21632554960250855,5.226981473445891;-0.04221536004543304,-0.22192347431182866,5.226973648071288;-0.042215530037879936,-0.22731392478942877,5.226962947845459;-0.04220999753475189,-0.23254367494583134,5.226956923007964;-0.042200717568397515,-0.2378077740669251,5.2269504733085626;-0.04219546747207641,-0.24299942398071295,5.2269406986236575;-0.04219476246833801,-0.24802697372436527,5.226932898521424;-0.04219246575706883,-0.2510965251922607,5.226941261291504;-0.042199513779746164,-0.25420472092098656,5.226966387430828;-0.0422175145149231,-0.2565445277270149,5.226989321989173;-0.042213146537542344,-0.2580196851491928,5.226981717348099;-0.04221005964279175,-0.2594863637288411,5.226975098292033;-0.0422076782158443,-0.2610599613189697,5.226969891275679;-0.04220688031269954,-0.26280134347768924,5.2269651523003215;-0.04220888713995616,-0.26476103941599527,5.226960165500642;-0.04221050891009244,-0.26692913402210583,5.226956862536343
