# Supplementary material for: AI co-pilot bronchoscope robot
Source: Nat Commun. 2024 Jan 4;15:241. doi: 10.1038/s41467-023-44385-7 (PMC10764930; doi:10.1038/s41467-023-44385-7)
Supplement: Supplementary file 9 — Source Data [file 41467_2023_44385_MOESM9_ESM.zip › Supplementary Fig. 6/Real/1-siliconmodel3 Centerline model_40.txt]

Path length,0.41205882422645995,1.2986032720849114,2.437063322251031,3.490252726516907,4.016389974070029,5.128769445069927,6.192543929220375,7.1845335404780775,8.421358743410687,9.143828701903134,9.950117001225653,10.82738228443473,11.724897892279937,13.604547861980201,14.513073557137773,15.476284439477054,16.453459616608075,17.50641057633108,18.56290787284395,18.56290787284395,19.70438952843793,20.839365027862204,22.039739285204444,23.252228959543288,24.53000687588848,24.53000687588848,25.86958451559664,27.22109091351633,28.578205633177454,28.578205633177454,29.87717797971253,31.118977179599085,32.351852436590676,33.54392612483459,33.54392612483459,34.73407191159484,35.8370050651641,36.94438175031179,37.98726127515119,38.99225463877252,40.02556405406185,40.995509313921794,42.04044524598673,43.03001155743161,44.07736273723988,45.059789917426215,46.02606669883758,46.952602366924985,47.84754942938269,48.69453518092464,50.34164069058,51.22490508175179,52.05350945799021,52.86243328789517,53.73168084117701,55.52665244042533,56.431992860465726,57.324214117296236,58.18684645540748,59.06094632009684,59.87065579180456,60.747122489772224,62.440874924266545,63.33276028254451,64.23390050936347,65.14530203708637,66.02634022742033,66.99543081550067,67.98350020875124,68.92941809903297,69.89514213552238,70.89591393802263,71.85038911479397,72.82808272745798,73.79761496829325,74.82788449777573,75.83343262004722,76.85504606856924,77.85476283023488,78.88136493600535,79.84417301642165,80.83145664401835,81.82134353827037,82.82340277871162,83.79916243064099,84.75748382721568,85.7605655436523,87.62102004435206,88.56190258040051,89.48134345855398,90.42076959151899,91.3619010757331,92.29310185856754,93.22759862236585,94.15557409204692,95.11243837910217,96.06625662384415,97.0169382610389,97.98742582798565,98.94556338990175,99.88342100632056,100.8200809176564,102.62455606702984,103.5241802444741,104.4073893002915,105.30451282203227,106.17956445115485,107.91671634920176,108.74610434326952,109.56253279104627,110.3589224268761,111.86478012256262,112.57414060712951,113.99335654715135,115.25318398587375,115.84677626203286,116.95471188287013,118.08690719760723,119.15424315438072,120.24774055935646,121.42807514205617,122.03454917401075,123.20258139434183,124.40861031778687,124.97763364449268,126.27966878435335,126.95816557280885,128.4218847832467,129.14454686848666,129.87775893695382,131.35123325020223,132.1322647750079,132.93420549737053,134.44142139521628,135.17519678883957,135.92113165757823,137.57283680297482,138.45682397146743,139.3342957398177,140.2420120268364,141.15070052387188,142.0392480526108,143.86776951663407,144.8187388979748,145.78256319776347,146.78422649439463,147.8073151109561,148.85963291328665,149.9001213897639,150.90333057909683,151.9213300574515,152.95923421604266,154.03081328028395,155.06338141179666,156.06535573225045,157.05369706296247,158.01710290928384,158.97267063955204,159.91550902132687,161.76065173751041,162.65582219608484,163.54921038190824,164.4422728954196,166.16204260213675,167.01151377373108,167.83664447371086,168.61894462523568,170.1802960500844,170.93379343544353,171.6220887034463,172.35166053246232,173.8101332974878,174.54355507689257,175.28840832297604,176.0504877722246,177.50553706998943,178.25178013798478,179.01456156074042,180.49481014652747,181.22959528479015,182.66735561479535,183.40287777183838,184.10098494651376,185.50519464447498,186.22154415222906,187.5659124240867,188.16407666011042,189.30397509071543,190.36769076804046,191.4323641330338,192.35999884546476,193.69259904409543,194.5021322093841,195.65041327886578,196.66438467341047,197.85026791936068,198.70117190568934,199.86542320468791,200.7559112802741,201.8837013444593,202.9749630917783,203.93227896805934,204.8249142698522,205.88456163854997,206.94462362902993,207.99089078237367
Error,4.77193545339247,4.573794559521086,4.308168180133384,4.032931342011793,3.7657272805995277,3.4922386494045865,3.237659600490473,3.0098209165681395,2.827627048289648,2.638701755568999,2.476823976453216,2.3213991607529714,2.179362931665197,2.0347340123123723,1.8946020702416206,1.7892629533415731,1.7091706267352458,1.6709304640936513,1.646763029339205,1.6367757705509074,1.5647880229317832,1.5055374225257823,1.4632812518118723,1.4500713885202503,1.4840649229226237,1.504088355806139,1.378842336763517,1.3346688067545363,1.3853402150763328,1.3707349342174369,1.2562210998887073,1.2079343366052666,1.211534026244864,1.2474674308821847,1.2572882034128203,1.1779545989252507,1.1481027886869957,1.1242395304961341,1.1113009295576393,1.0952548519387193,1.076462020880188,1.038008494806213,0.9750574266828151,0.9121176256780713,0.8440236999004862,0.7730108100410401,0.710597817958351,0.6703491867924929,0.671978035881879,0.7279609927838879,0.6671637487028227,0.6365624972624057,0.6379975737052266,0.6917229341245941,0.7559385909964949,0.8057489923197769,0.7572219354226147,0.7066444912074651,0.669175990333642,0.6568818328898723,0.6830012827919656,0.7267791754268176,0.6951612995387081,0.6383120048871163,0.5990552167184495,0.5618623600434479,0.5432004710682897,0.5403428700078057,0.5527117005925862,0.5688226578512698,0.5903524830070089,0.5902276368677892,0.6172388135535063,0.6377579003301533,0.6629749024322739,0.6609965651676384,0.6798749108970689,0.6890555242386462,0.6994862687250938,0.6985009947626228,0.7133935446895003,0.7191704027030313,0.7064505726211893,0.6896716409934579,0.6864272469199338,0.6947884763145099,0.6856217894541028,0.690798664927408,0.6125610313228826,0.5163936524452292,0.4448680843873545,0.3949935527727405,0.3685867200675764,0.36251733796288266,0.39451715674837906,0.4885162356071216,0.587827574988679,0.7208541233331978,0.8483795349154246,0.9919447959828329,1.133934455237846,1.2641911393113405,1.3559904436499473,1.4306480669191732,1.5038944667450205,1.583193086950093,1.6654282793740145,1.7451493696356495,1.738663180621463,1.752978379844403,1.8049027957591037,1.7960514790854503,1.8213874797311351,1.804764803675481,1.8105166097776424,1.7782673449651258,1.7377249390755127,1.7043066212920261,1.6642244140656997,1.6191241968057446,1.5861570339213267,1.5230039198434986,1.4700158379086055,1.457328120347305,1.4105727904588317,1.3694534559997666,1.3571668207376912,1.3581729740119781,1.323822467610879,1.348863123782978,1.3100002087059348,1.314161854203744,1.3588923205072518,1.3525700950976445,1.3733519265241922,1.4576031333503243,1.485320977893826,1.4651945320428623,1.436425963689023,1.3776034077411106,1.3420625011463525,1.2994425711593236,1.2121127107087721,1.2311725011944858,1.1968374723337882,1.2212481321787345,1.2285526597057892,1.2643495708224035,1.2835885362973194,1.3460755261690671,1.3451702678230555,1.3425763421619668,1.4342342109648911,1.5102735260091735,1.5839768564366086,1.688572693098021,1.7866505121263465,1.8756444168978457,1.9541107842061725,1.9434583484883028,1.9091045299074954,1.8897858651033197,1.850026659571076,1.7983379974802298,1.737920434510317,1.7061156038867886,1.635158370560929,1.7902733094628027,1.5810487968865539,1.3264446527457499,1.116093583672864,0.9399744631938829,0.7194254923487468,0.5484660210798883,0.47102162779347634,0.25753103897588575,0.15921002543072146,0.35253925597363167,0.22340243236413068,0.18498093416595046,0.34109109094045914,0.09319731269238127,0.2544195018489777,0.2544003770490693,0.2768019597961312,0.3835539939494321,0.47523106204526605,0.5709908438135278,0.6200628392446229,0.7041017694819368,0.8021685073944324,0.8612851529849374,0.9011690337334042,0.8568958759632069,0.7839594228895477,0.722498770945148,0.6854342483998322,0.6900644161686886,0.720778186358005,0.7554015891048488,0.7999456128021868,0.8208533222513158,0.8378723413103368,0.8176247589827373,0.770668491678093,0.683447141428867
3D pred;-0.008853244145019916,-0.26262732055260474,5.261092998491042;-0.010279768064483451,-0.2528267384510734,5.25970966195269;-0.012181696217250666,-0.24318940223712926,5.257837652337033;-0.014055921406725836,-0.23358483661287066,5.255778623656211;-0.01592145660633765,-0.22396080815904537,5.253804325112685;-0.01782512992361511,-0.214317683644784,5.251964168189067;-0.01969379802327373,-0.2046407500956157,5.250271526284145;-0.021331742291793375,-0.19489899388422188,5.248717394857594;-0.022708829208965838,-0.18508069075183653,5.247411808696842;-0.02404730088827039,-0.17523151171550796,5.246315375445775;-0.02525559936152075,-0.16535272718753438,5.245340885297333;-0.026583000464253406,-0.1554737046084252,5.244539062876896;-0.027874952602880258,-0.14557991556555586,5.2438728811849415;-0.02903161271016688,-0.1356626192054113,5.2433166705222645;-0.029967102141637447,-0.12571895380192902,5.2428182952949545;-0.030669247845350477,-0.11575390820151116,5.24236568332831;-0.031145468494621496,-0.10577087633109337,5.242030588464979;-0.031415731459167096,-0.09577954918575574,5.241713823875995;-0.03163034482482347,-0.08578523837355355,5.241453646066833;-0.031811172083520425,-0.07578918990093422,5.241238433531053;-0.03198512947912561,-0.0657925578124117,5.241045857023566;-0.03216523387078967,-0.05579607726411159,5.240851077518584;-0.032279997614860896,-0.04579814854103621,5.240682998574777;-0.032309247378981894,-0.0357991631484944,5.240543587057913;-0.03221732776357296,-0.02580206863929823,5.240320759414873;-0.03208861064093409,-0.015808143213420632,5.23999689758579;-0.032001108812223844,-0.005813106352847241,5.239694273089506;-0.03189211241540391,0.004181736232976048,5.239392211059298;-0.03179804627230178,0.014176803743164233,5.239092582910582;-0.03176467706490206,0.024172005423727404,5.238784638336243;-0.0317578331210188,0.03416711562741536,5.238472028073192;-0.03180140097901265,0.04416219730993927,5.238161473727827;-0.03178409992673519,0.054156763959077814,5.237832326086915;-0.031798796774905526,0.06415113439790013,5.237497149216817;-0.031805399085112034,0.07414532458759983,5.237156387039323;-0.03169185325315994,0.08413905435919374,5.236821017696055;-0.03143091783985012,0.09412906623474131,5.236458284410432;-0.03110271364102255,0.10411657376759396,5.23608148833152;-0.030787261147702017,0.11410521792649786,5.235724448289994;-0.030459087845343503,0.12409332795270124,5.235363948098489;-0.030115057363954492,0.13408022347621962,5.2349850538781535;-0.029799973723908753,0.1440634527797895,5.234499404856617;-0.029626050045726594,0.15404750627118788,5.233962351381567;-0.029444038312961378,0.16402893842454505,5.233381073567554;-0.02926817324259886,0.17400777653143532,5.232755085138347;-0.029133859800751553,0.18398711521885153,5.232126786434563;-0.029013886203600965,0.19396634747839453,5.231493912161043;-0.02897541173940135,0.203951874786414,5.23095747568167;-0.029069418683365246,0.21394277754651683,5.23054151326431;-0.029201031250335355,0.22393528134718285,5.230177444691249;-0.029283262262761473,0.23393065779421532,5.229884720003693;-0.029344246596341887,0.24392703573254929,5.229622595939464;-0.029441671552551667,0.25392287455715096,5.229351091666029;-0.02952691433094265,0.26391837823277625,5.229063620033874;-0.029653599889672793,0.2739124761451963,5.228744311897162;-0.029743866848394907,0.2839065403404086,5.228411847255224;-0.029799475616491797,0.29389942037635064,5.2280386767148785;-0.029850429238859798,0.30389121206624853,5.227636802911235;-0.029963947845484916,0.313884310638867,5.227283115982044;-0.03005861054552376,0.323878687890199,5.226961460372303;-0.030157515408815675,0.3338737282341999,5.22666248487195;-0.0302855992308968,0.34387003854207926,5.226422954575106;-0.03039687460033014,0.35386725332964886,5.226214833736752;-0.030589572106723605,0.3638645509337191,5.226084801868807;-0.030821074207033495,0.37386099296289155,5.225952312114685;-0.030964272488646458,0.38385870406775935,5.22579335641096;-0.031123807620266602,0.3938570498013748,5.225706000055313;-0.03137220987348382,0.4038539565365348,5.225693669235792;-0.03173685205149521,0.41384675239619984,5.225798868993757;-0.03205072486101542,0.4238418056524083,5.225818725101132;-0.032460778255022235,0.4338331682595439,5.225886026414618;-0.032821262213949466,0.44382665037243524,5.225905172554617;-0.03322199758261316,0.4538183530685661,5.225977893916216;-0.03376192256504844,0.46380371124514586,5.226011106846744;-0.03426120158512101,0.4737908733857286,5.226096621978886;-0.03482021018549539,0.48377383770685345,5.226263752909165;-0.0355715268253764,0.49374527404476853,5.2263410876720116;-0.03619393238558536,0.5037238412524296,5.226543097079742;-0.0368759241199325,0.5136998740783298,5.226659957384564;-0.03759329497002129,0.5236728111394208,5.226820909051104;-0.038405900260982805,0.5336396707990985,5.226858073084675;-0.0393675924922893,0.5435927535860113,5.226751813548142;-0.039912757336147485,0.553577296528214,5.226859968660512;-0.04057765369500158,0.5635549394529556,5.226927455683961;-0.04127700580784341,0.573529760602092,5.227045140283654;-0.04195416572205322,0.5835019010681163,5.227357980460851;-0.04271876815520051,0.5934641994274724,5.227767851804561;-0.04354221676661602,0.603420345514092,5.228211797168596;-0.044020809527702716,0.6133963292087847,5.228712494973924;-0.04440311453994839,0.6233797118149867,5.229143673145676;-0.044716073143489105,0.6333661000592612,5.2295609341516265;-0.0449382766120447,0.6433512605915672,5.2300581210004475;-0.04502308209098966,0.653338639295253,5.230553171159425;-0.04489971956162189,0.663332003187204,5.230895895260415;-0.04444894240301947,0.6733178373200173,5.231178590547293;-0.04350065494582187,0.6832621637878444,5.231638070688098;-0.042547104916587114,0.6932015129900589,5.232185866067947;-0.04106815061946889,0.7030793557494956,5.232676698632964;-0.03916604667917701,0.7128857911157824,5.233141269410313;-0.03690689429298252,0.7226173657423526,5.233580229298513;-0.03447899895917497,0.7323135569217315,5.2338788944304095;-0.03178779074734057,0.7419415572238774,5.234121811170121;-0.028849131806196023,0.7514984777383407,5.234293723670721;-0.025676096389599865,0.7609806429597583,5.234436513582;-0.02224651075316893,0.7703727853441137,5.234596525439002;-0.018621913423562023,0.7796898359523896,5.234830752168971;-0.014729272594765806,0.7888974080742082,5.235091449310304;-0.010620486038500878,0.7980093029725497,5.235393516184747;-0.00643239421819322,0.807082565111776,5.235762028135102;-0.0020052418171963935,0.8160391530394838,5.236186120473617;0.002744937398337543,0.8248270714381059,5.236642505880339;0.007815717029956828,0.8334312608495383,5.237147598445864;0.013132594874344022,0.8418829911530724,5.237694466678795;0.01870542190764411,0.8501676783873269,5.238249044254523;0.024493235999579463,0.8583020541722937,5.238826225877706;0.030405838601257534,0.8663437089772427,5.239436896388433;0.0364143539128479,0.8743128386992362,5.240061968563805;0.04251549820471581,0.882210978275486,5.240690800468119;0.048706569424497095,0.8900380710826793,5.241328966072943;0.05498982241636285,0.8977904803146425,5.24197772098844;0.061379430210190225,0.9054538094658686,5.2426457767952614;0.06787067587381225,0.9130297501019453,5.243330505364221;0.07437459027505329,0.920587492013483,5.244091842779508;0.0809552025147468,0.9280838107912552,5.244799477807481;0.0874889967314141,0.9356200398258235,5.245516963049681;0.09403783424427128,0.9431425904372791,5.246240813537202;0.10069406681160543,0.9505703893203025,5.246963566443054;0.10750805995709925,0.9578560473143196,5.247662626531586;0.11438444085029098,0.9650836671705738,5.248353203844584;0.12131005592675989,0.9722632086440618,5.2490532324461805;0.12834894657915763,0.9793343841609395,5.249725910075582;0.13559194563101123,0.986204513322298,5.250309253920239;0.14295436782844595,0.9929510274651094,5.2508377293762125;0.15036659408773898,0.9996425887601742,5.251368680706787;0.15793500956691064,1.0061609428179246,5.251848417626821;0.1656112594325744,1.012556615428775,5.252261406554896;0.1732034428959466,1.0190582933255887,5.252556253607759;0.18073331079190885,1.025633482037458,5.25281698886173;0.18821482343912999,1.0322660819471865,5.2530056338906554;0.19551657461806604,1.0390978848416135,5.253110031843726;0.2030719244202875,1.0456488543400075,5.253148606410256;0.21056255865804194,1.0522734383537535,5.253075905921927;0.2178569415966081,1.0591134990142514,5.253150388847919;0.2263582367733109,1.0643776702350973,5.253022007867289;0.2346199551343067,1.0700106364602808,5.252904955616022;0.24325953229360597,1.0750337801123115,5.252550365205014;0.25185994354182667,1.0801180356129734,5.252122261986772;0.26063342237067605,1.0848788211259892,5.251521437104806;0.2695513474388796,1.0893553856051545,5.25086494419412;0.27871009349540826,1.0932487253669743,5.2498855177440715;0.28791519842606283,1.097076352613195,5.249101098927604;0.29719105287959124,1.1007132524603094,5.248245830748016;0.3067224700939674,1.1032277927259602,5.24656381614109;0.31633286911960284,1.105483681475235,5.244966569598141;0.32601282386803604,1.1071505923848703,5.243090434185218;0.33573534891752804,1.1081410254520592,5.240971106697212;0.34538167722668206,1.1086381015688969,5.238382426437681;0.35502207592081503,1.108842598085577,5.23573272943749;0.36462633325262983,1.1089013194011628,5.232947986556831;0.37417471715326023,1.1088590326238092,5.2299770310346725;0.3836443790791892,1.1087442305127488,5.226765750373642;0.3931250302608696,1.1082149872241733,5.223629326500374;0.40257281708258963,1.1074015257907297,5.2204548021788995;0.41193967857621105,1.1063881324931402,5.217102946008997;0.4210868623176858,1.1047376232308415,5.213414470880334;0.4301963334119609,1.102693338422997,5.209831394547491;0.43923440388356955,1.101358067530663,5.205765643227708;0.4479415820155116,1.0976064318650667,5.202585976765442;0.4573413327406596,1.097421522305774,5.199178559156759;0.4661347419098927,1.098501103158882,5.1945406220761114;0.47499491483984335,1.0998969238794618,5.190119194685848;0.48395215945426506,1.1012597453249047,5.18588711639909;0.4926989847564769,1.1032002964877967,5.181445572937996;0.5011540595923271,1.1058013578049304,5.176782291953036;0.5091046411185963,1.1090878443190006,5.171684521873189;0.5167788548333081,1.1124239931662105,5.166209436966981;0.5244503159990801,1.115784339590278,5.160745303413314;0.5320452166856982,1.1192688184392074,5.155252044752759;0.5395564249338212,1.122756888006207,5.14964712536448;0.5472163542485009,1.1261349289870806,5.1441777266748945;0.5550169026786428,1.129310422171822,5.138786280929765;0.5629499580798097,1.132242058542118,5.133450351751602;0.5709702529167363,1.1352200329253188,5.128272848559737;0.5790683926353616,1.137979581792965,5.123095491787725;0.5871706727050094,1.1407341796218429,5.117921977655714;0.5953327138347606,1.1431805959376466,5.112687846227671;0.6037126660422254,1.1444120852756723,5.1073718482018124;0.6121531231889107,1.144636829373724,5.10201384733905;0.6205789660500621,1.1448801409649314,5.096633701286314;0.6291234920754896,1.1442479416572253,5.0914770163981204;0.6375008830479438,1.1425436547613366,5.086289075894303;0.6456086982835262,1.139997109041984,5.081018550587951;0.6535918617932653,1.1373140251945206,5.075626875389624;0.6614448474638244,1.1345742136155565,5.070074934416435;0.6691525759537666,1.1317735499862693,5.064352417071689;0.6766489280294008,1.1288846599494302,5.058397669393307;0.6839263351110656,1.1258788304261278,5.05223290378182;0.6907386116536027,1.122643875845413,5.0456657158624205;0.6972810173514021,1.1193051225143325,5.0388797263340175;0.7036678352306167,1.1159461481439876,5.031956876591527;0.7098634974369584,1.112576904993254,5.02486730887437;0.7158789288794805,1.1091091346152742,5.017670840770784;0.721665322166534,1.1056227782880041,5.010297715769346;0.7273397450016823,1.1021368111451633,5.0028378928111925;0.7329549924267199,1.0987104117099684,4.995306041560265;0.7385639802463669,1.0953354680317426,4.987746345084357
3D gt;0.7630204399820308,1.0789168059664906,4.954001604424413;0.7624851726140588,1.0794282251406537,4.955258562523731;0.7619934966198757,1.079895180807492,4.956408827186653;0.7614697792681615,1.0803854344830546,4.957598157274584;0.7609688490840016,1.0808511744347196,4.958722302024387;0.7604503151095311,1.0813239709786662,4.959875852847533;0.7598668253766763,1.0818723973277296,4.961161284053344;0.7591745182136203,1.0824837055787122,4.962583476780536;0.7584560257045232,1.0831087575260334,4.964041740956286;0.7577966194714483,1.083681670631283,4.965376306864427;0.7571584460022366,1.0842306746823227,4.9666527242999745;0.7559527114794568,1.0853138516171565,4.969234380879202;0.7547345744804553,1.086418415584748,4.971845131108327;0.7536064163649578,1.0874053567230126,4.974163887169295;0.7524427634849425,1.088413974344922,4.9765131344688855;0.7513264327217912,1.0893857462597814,4.9787166199699;0.7502103806400605,1.0903146162983688,4.9808397908943896;0.74903121790012,1.0912889055945096,4.983046811870542;0.7478771944322005,1.0922335499582565,4.985183205798036;0.7466683894583651,1.0932110062626779,4.987339198087771;0.7454670683440673,1.0941769350303328,4.989446832375229;0.7442575163519268,1.0951344623872319,4.991521691804632;0.7429979767876039,1.0961174566140126,4.993651157772911;0.7417190776101263,1.0971016992526037,4.995756624033314;0.7404361371227399,1.098082037309358,4.997840658775198;0.7391986373459795,1.0990230930119846,4.999812938600592;0.7380557057175222,1.0998632099973429,5.001575764168023;0.7369996984181297,1.1006327597075338,5.00316560875728;0.7359259320348023,1.1014011473824357,5.004728990415195;0.7348069847082402,1.102201058501216,5.006336257165754;0.7336735623963777,1.1030051085787957,5.0079349352308276;0.7325393738945964,1.103800751529706,5.0095044225831;0.7313998223822984,1.104596059425084,5.01106278149492;0.730289815099293,1.1053677901853702,5.012562191156336;0.7290881966103312,1.1061847728716985,5.014152641134253;0.7278262982261142,1.1070397598659112,5.015796583219506;0.7265887162555068,1.1078818761942089,5.01738573308428;0.7253506298003856,1.1087046142406405,5.018913237920527;0.7239601078585414,1.1096167495825668,5.020585541586592;0.7226081818706354,1.1104836179727147,5.022166168049888;0.7212224427373464,1.1113647351525606,5.023767866989041;0.7197249506984111,1.1123058459413784,5.025447426300341;0.7182453057390318,1.113227467674918,5.027064745303135;0.7166895123325362,1.1141837810504094,5.0287163046299455;0.7149869892451542,1.1152200559266512,5.0304711517938845;0.7132401552966938,1.1162766510451338,5.032248734491431;0.7114379179975996,1.117362920166212,5.034064520611832;0.7096303358537975,1.1184483570699908,5.035862090144127;0.7078418427494946,1.1195098778457888,5.037588264647788;0.7059514603323492,1.120618391742277,5.039364818059363;0.7040418884301876,1.1217333412783705,5.0411254554887295;0.7020471555703706,1.1228835905142533,5.042933195544975;0.7000162412637299,1.1240436796820048,5.044744477267817;0.6979325075916155,1.1252292019147965,5.046587152838706;0.6958893582383918,1.1263852305764936,5.0483286023116944;0.6939138519556961,1.1274930013552356,5.049988622461867;0.6917895456908985,1.128666838704198,5.051721670909326;0.6895876571311829,1.129871483670937,5.05346595130511;0.6875549152779044,1.1309726995977174,5.055037883946366;0.6855042498180721,1.1320805662345272,5.056591608994644;0.6833857397343184,1.1332033681961502,5.058144252687406;0.6812403799222596,1.134319604781663,5.059654805657948;0.6790076010480188,1.1354671866610118,5.061200545267277;0.6767791002157033,1.136589123557235,5.062677583994973;0.674528994336389,1.1377185776272005,5.064116660337357;0.6720873487294677,1.1389326213701745,5.0656149713671095;0.6695062603168548,1.140189906583338,5.0671814198394305;0.6668388032514565,1.141460427876071,5.068781297494361;0.664017193374143,1.1427402826781443,5.070429062651668;0.6609304248773016,1.1439635363391742,5.072194512399447;0.6578058314185433,1.1451704503025657,5.074022902463409;0.6545410624746341,1.146272480342166,5.075862803705252;0.651270121080699,1.1473236904450936,5.077696758570012;0.6476765961723695,1.1482479462332282,5.079666257927271;0.644046959432375,1.149098105513398,5.0816645227574835;0.6401737650291712,1.1498629946202708,5.083832268216601;0.6362149184800421,1.150458888664123,5.086082197137966;0.6323927291673862,1.1509495971900472,5.088258001876413;0.6282319397819003,1.1511932893489334,5.09073998849645;0.6238112135454772,1.1511727741032933,5.093353380457765;0.6191032427698853,1.1508872712432763,5.096204260859076;0.6145867075720782,1.1505154786677223,5.0989491391358275;0.6100454694128495,1.1499339537421223,5.101695534037625;0.6053406189308288,1.1490808311535998,5.104593644234146;0.6005150335011374,1.147919672828012,5.107609402254847;0.5956480593543344,1.1464935593681704,5.110780964705722;0.5903742668053729,1.1445987799420618,5.114371822139457;0.5850738221134788,1.1425345633160264,5.11807614848698;0.5795480824252801,1.1402293744225211,5.122009082098099;0.5743725943366048,1.1378607964837666,5.125777733109772;0.568892983433518,1.1353379156229195,5.129737083327732;0.5636456962720373,1.1328421684461392,5.1336065259501105;0.5581024833446147,1.130291266131631,5.137713224401812;0.552717551571763,1.1277900685497417,5.141754809923879;0.5473330624816501,1.125279958142345,5.145813941405136;0.5417715951054809,1.1228095080507527,5.149931935687541;0.5361891329848114,1.1204168605620453,5.153991489942435;0.5303895416443754,1.1180833968134938,5.158129875259768;0.5242874679013463,1.1161611505858,5.162283574257634;0.5182623187982002,1.1145229603929916,5.166370355733338;0.512552830085877,1.1131243847052765,5.17018835273203;0.5063461054099718,1.1118812736560293,5.174287091885349;0.5000232200315912,1.1109093887353632,5.178428718243381;0.4937785179408034,1.1102440926530353,5.1824339289419905;0.48760937578501806,1.1099044724246696,5.186385775828286;0.4812046620899458,1.1099164682737883,5.190330731552897;0.475135613941303,1.1103930199184604,5.193911115103597;0.4688482299142328,1.111134581660918,5.197536910691829;0.46291044103370976,1.1121211081747073,5.200875243545729;0.4563781307318585,1.1132868381880487,5.20444537332357;0.4498818729069455,1.1146464245787004,5.207859256615594;0.4427910676079164,1.1162328454781192,5.211550573119014;0.43596128314101035,1.117903076159609,5.214980402023463;0.42865710876685625,1.1195496078442146,5.218447682993972;0.421055077555862,1.1211316834600025,5.221892430495602;0.4133702977968567,1.122629255300933,5.225115502768391;0.4053496337473585,1.1239169884218667,5.228315377692318;0.39704444949343276,1.1249792410921056,5.231422079975582;0.3885960199043299,1.1255891881617703,5.234262193900595;0.3800795666059882,1.1259955992744668,5.236989439436861;0.3711516206686137,1.1261784528014744,5.239678032445754;0.3623489685273248,1.1260267787454978,5.242079642915266;0.35321436939668815,1.1254129117125484,5.244332793465765;0.34393598536586456,1.1245205280880453,5.246436649439036;0.3345756915788558,1.123283658582681,5.2483524094762535;0.3250287110889839,1.1213548796675215,5.2500307521176115;0.3153859408032089,1.1190652863726356,5.251503843304429;0.30556943793158825,1.1161155434636059,5.2527508327845975;0.29547022233515313,1.1127418094279302,5.253955794230152;0.28581499496226914,1.1090452202554686,5.254870297980846;0.2764194462307014,1.1052020144815233,5.255635626148948;0.26736845280809807,1.1008945704273092,5.256045884043457;0.25805691203580416,1.0962636680725688,5.256379918165913;0.24884428203374248,1.091180276852329,5.256534378054825;0.2399719635819316,1.086086017731302,5.256573378455601;0.2313775161853558,1.080941351568584,5.256544742752885;0.22322002066983287,1.075812293859157,5.256335549029507;0.21527568794753385,1.0705922499285638,5.256065372448643;0.20779110333697207,1.065383923312859,5.2557075675768115;0.2003718289225048,1.0600293555060385,5.25527814935948;0.1932889492136106,1.0546847118488083,5.254809886303746;0.18613009270211126,1.049113863929675,5.254273318158852;0.17912745142902975,1.0433715510353012,5.253653847743461;0.17244553024592507,1.0377134130913344,5.253076721470457;0.16578935342126339,1.031928452175913,5.252466091720239;0.1595872371235078,1.0262955999098407,5.251813598332299;0.15364438578706846,1.0208082422458857,5.251181925448575;0.1481984102810311,1.0157544385535924,5.250516867656033;0.14285026427480568,1.0107797382759511,5.249815209425532;0.13748673221306018,1.005748028954509,5.249079788894899;0.1319413719529891,1.000492314145496,5.248287876257942;0.12618785009200167,0.9949562741859166,5.247539451258742;0.12062691179042462,0.9895163510926668,5.246843587608582;0.11548524969413734,0.9843695864539441,5.246156700496121;0.11026756301493508,0.9791289295061609,5.245465977227187;0.10517021053167022,0.9739005384905163,5.244801960071182;0.10015462131592241,0.9687339955050847,5.244189793963907;0.09500205482700633,0.9633244655768589,5.2436164083572825;0.09012171200847321,0.9581356238214918,5.243067065603862;0.08549704034305464,0.9531964320952486,5.242564485985366;0.08094137163714196,0.9483424499977824,5.242084113403148;0.07660825610467475,0.943725506797864,5.241659185412613;0.07271185297981335,0.9395913217550689,5.241334668303609;0.06851691894132607,0.9351484951375,5.240940504368479;0.06445081759189102,0.9308393419026562,5.240554475686174;0.06044371091706193,0.9266408052352464,5.240170445997232;0.05640242598984403,0.922408353161582,5.239798488485085;0.052239036259735507,0.9180133457858461,5.2394363127460055;0.04817255308428761,0.9136952889003936,5.239080941141994;0.04419072695962869,0.9094086042569763,5.2387288673683;0.04035314070507644,0.905178645891392,5.238382279742569;0.036900081484443785,0.9012901637699828,5.238018144012647;0.03345499588017295,0.8973353992229105,5.23763805254786;0.02995895554316963,0.8932166208101622,5.23727390498747;0.026417867202132066,0.888931793568602,5.236936623245191;0.022766799184718307,0.8844983455989139,5.23660241721604;0.019145383811888197,0.8800614118790703,5.236268904207604;0.015818536618371095,0.8758941565265225,5.235940748867881;0.012202466344766284,0.8711990649109869,5.235601146851321;0.008478283775053986,0.8662571626276833,5.235261048123767;0.004723706427350682,0.8610841141728344,5.234923286953157;0.0008187176696836287,0.8552896178757645,5.234561004111237;-0.0031304822433320715,0.8492877546230698,5.234169266578085;-0.006851337658774442,0.8432570861497494,5.233844455173161;-0.010531757241037127,0.8369653530427497,5.233536140770008;-0.014172757965335908,0.8301157215277865,5.23323821828603;-0.017752892923268874,0.8230094002972079,5.232911909449905;-0.021234227508546078,0.8156319113973636,5.232582503815555;-0.02454908031220414,0.8080373001834588,5.2322331102408;-0.02773882850491924,0.799922439746918,5.231896963098043;-0.030753362026580654,0.7918238500122856,5.2316230734889535;-0.03358789093082118,0.7835481988716738,5.231398174727461;-0.03615402270604369,0.7749548867523095,5.231167923001232;-0.0384292662562473,0.7664246148235162,5.230915829296665;-0.040378666553274996,0.75764564640499,5.23066699591327;-0.04204269950623681,0.7488373484105543,5.2303779232387;-0.043582677820296144,0.7398987325441414,5.230056662964285;-0.044884554966469675,0.7306299434183494,5.2296991115858305;-0.04578089594457693,0.7213009157518099,5.229347676648204;-0.04648174324066309,0.7117516173028484,5.228997718142542;-0.04696290695858922,0.7020647883583877,5.22865356957414;-0.046954174239152505,0.6925628662538681,5.228348680103707;-0.04682479603612539,0.6830297564233614,5.228065832723759;-0.04648230242729187,0.6734709059111176,5.22780125495322;-0.045989392315076476,0.66420762893088,5.227551082129647;-0.045243841119134535,0.6548983043597059,5.227220855544235;-0.044387961706931184,0.6456319625952618,5.226880457936377;-0.0433863287094705,0.6362828340867709,5.226476261785943;-0.042319658608298595,0.6269586678900521,5.226058786563936;-0.04118814503418288,0.6178458020311461,5.225597803146511;-0.04005012813296731,0.608518110741373,5.2251233693794426;-0.03894995963880103,0.5991885227252431,5.224635389481326;-0.03795677863171629,0.5900548806880448,5.2242030621433555;-0.03701597155520388,0.5800736875442063,5.223874491823447;-0.036181545911877874,0.570532159375991,5.223556743535965;-0.035401324189744204,0.5608094708421222,5.223289776176501;-0.03463374537670345,0.5508209691308318,5.223059714305055;-0.03393579872666449,0.5409489701875153,5.222849681740788;-0.0332314217339758,0.531103261401799,5.2226527866136605;-0.03257330414681574,0.521499300377162,5.222477418856604;-0.031933352504129195,0.5112539542096987,5.222356869443052;-0.031402512213424855,0.5012715630056006,5.222240960903106;-0.03091836584534292,0.49106715428637526,5.222169905956918;-0.03048972270074764,0.48102107695061286,5.222097119702403;-0.03003389553241791,0.47072884624640665,5.222009147763635;-0.029643698260331842,0.4610413826209556,5.222000709972197;-0.029232254385948175,0.4512731186538648,5.2220153055835;-0.02883003084145942,0.44173715338139685,5.222091914002152;-0.028354876083193103,0.4317412623807167,5.222195890567694;-0.027900225953657147,0.42209585132169575,5.222342962752585;-0.02746810428352602,0.41264783555671736,5.222498957888491;-0.027040164890013325,0.40277754910275876,5.222648710284586;-0.0266100580523635,0.3930970973753853,5.222781070598836;-0.026198949478446858,0.3842965748440415,5.222849057350895;-0.025824320357712132,0.37519059759857576,5.22292719761275;-0.025487763618349646,0.36618607957416793,5.223030906572987;-0.02516487636520165,0.357273976172665,5.223157816043621;-0.024865251499356946,0.34863097144553135,5.223309336588698;-0.02465980455921394,0.34034694990851105,5.2234633806572095;-0.024486571999991442,0.3315854055582519,5.223620601341273;-0.024352167551923796,0.3234901811225622,5.223731143810359;-0.024324955431211416,0.3147493940856296,5.223785538851257;-0.02433746864021399,0.3061231526684531,5.223821000206509;-0.024410837644932733,0.29720136322929164,5.223867554545018;-0.024573549617908388,0.28814956623334975,5.223918775380615;-0.024770775351876995,0.2791831952153295,5.2239813062907015;-0.02505395039178167,0.27020681742149916,5.224026724245002;-0.025375968978719306,0.26152045337946844,5.224076870507365;-0.025787232167851108,0.2534419519816947,5.2241436089089435;-0.026227098906155183,0.24516788176018328,5.22421289421891;-0.026700435846948162,0.23634794315111213,5.224228176362261;-0.027198010310482745,0.22810571603683033,5.224263678888033;-0.027688918592462204,0.21990676057760355,5.22430571101026;-0.028189750747665332,0.21145191574249997,5.2243627399340316;-0.028696139359780826,0.20251693784155642,5.224415322662549;-0.029208543547863362,0.1932657661238667,5.2244252333472385;-0.02978229433087291,0.18362005015738136,5.224432673935722;-0.030395848121290425,0.17381503748357102,5.224392740872128;-0.03103387335259049,0.16336102526364216,5.224424390427936;-0.03164711524780924,0.15348439457332202,5.22444017205131;-0.03232239280942936,0.14305695711071464,5.224480895388931;-0.032876574834826686,0.1333741401349616,5.224604662950399;-0.03342256096398333,0.12305891331397831,5.2248708011682385;-0.03394083459469283,0.11302552430825215,5.225123117627821;-0.03444765412309163,0.10261430444211436,5.225453882192875;-0.03491816094143981,0.09155681129398836,5.22582641527047;-0.03535608632503215,0.08054317530520091,5.2262190955336845;-0.03581616849531315,0.06865609185067019,5.226580025881433;-0.0362876094158056,0.05674865859382786,5.226887831847384;-0.03674334875027083,0.044430966770917256,5.227142605757023;-0.03721713569309933,0.03202397240511471,5.227362928301575;-0.037698532302279944,0.01904441257420072,5.22754237079007;-0.03818878655609977,0.005482997780444106,5.227696370109484;-0.03866589341746266,-0.00802300453837666,5.227827613275535;-0.03910439502579606,-0.02141121129935964,5.227929893993489;-0.03949188421240189,-0.034182540417100886,5.228050910713589;-0.039823919755852866,-0.046302444167075865,5.228154865160632;-0.04010498769643605,-0.0583019269735484,5.228307341253642;-0.04034301205501679,-0.06964887312945833,5.228391577640914;-0.04058651648457027,-0.08106084212191238,5.2284671177879405;-0.04077958844290669,-0.09162394918697828,5.22851344385791;-0.040989690257422016,-0.10215133926722786,5.228535527425563;-0.04116611315698103,-0.11192044257878112,5.2283919024666785;-0.04132650035485577,-0.12155001307664581,5.228239690906365;-0.04144197017088581,-0.13063130192089698,5.227997299642042;-0.041567103983121675,-0.1398912485205476,5.227714431621638;-0.0417027568709812,-0.14941856449669963,5.2274710860911675;-0.04181659112099283,-0.15839068161789627,5.2272671675789395;-0.041923925952512736,-0.16716127138045822,5.227110093828183;-0.042027805044720035,-0.17522277102056422,5.227002786562758;-0.04207537500421334,-0.1824472707214846,5.226977781308042;-0.04211456665425439,-0.18895749786505742,5.226971406682128;-0.04214278478024473,-0.1948153333142639,5.2269735289079975;-0.04216162275501386,-0.200192904915457,5.226970284836086;-0.0421740440379385,-0.20473517819002898,5.226971878404403;-0.04218599549980409,-0.2096046745171501,5.2269765915671345;-0.04220127080337795,-0.21537288539432636,5.226978904862113;-0.04221186416018814,-0.2210588145026057,5.226975125128816;-0.0422125147722925,-0.22649665690848303,5.226963685649;-0.04220659041328062,-0.23175802243407517,5.226957518448783;-0.042198776187620746,-0.23705656132590738,5.226951337553681;-0.042192082996920365,-0.24228989275475404,5.22694106879035;-0.0421904530824189,-0.24739509688619635,5.226932738095618;-0.04218945041891483,-0.25056726484739317,5.226931365680161;-0.04219251456964267,-0.25367438843438517,5.226955764974258;-0.04221272450438605,-0.2560132757035008,5.226984458657818;-0.04221371278502167,-0.2577675097011677,5.22698281057778;-0.042210258696495785,-0.25923118851754695,5.226975981398538;-0.04220781011103928,-0.2608050575221302,5.226970395244585;-0.042206585534044105,-0.26253952948669085,5.226965535824586;-0.042208162768477414,-0.264486320736835,5.226960545567454;-0.04221040309364076,-0.26666010666785617,5.226957012027093
