# Supplementary material for: AI co-pilot bronchoscope robot
Source: Nat Commun. 2024 Jan 4;15:241. doi: 10.1038/s41467-023-44385-7 (PMC10764930; doi:10.1038/s41467-023-44385-7)
Supplement: Supplementary file 9 — Source Data [file 41467_2023_44385_MOESM9_ESM.zip › Supplementary Fig. 6/Real/1-siliconmodel3 Centerline model_41.txt]

Path length,0.4111819806859081,1.346722848821585,2.4965669680298026,3.559995136004658,4.0930716378207315,5.222813894539938,6.274723159259193,7.311882220069631,7.909789625790431,9.354718227181454,10.207969124125391,11.096998901138186,12.031203490641907,12.985270134090804,13.93526408975444,14.89340154083156,15.861103689379494,16.886742850556605,17.950671587030232,19.06451432327949,20.21080688508119,21.405801297303658,21.405801297303658,22.606354266759503,23.875160175260714,25.196337192226046,26.59192226377748,26.59192226377748,27.95400509150756,29.30191319850576,30.576212121711745,30.576212121711745,31.859336867063703,33.07062195833247,34.27376838176195,35.430464798903614,35.430464798903614,36.54340271986092,37.6221496146763,38.66352310694936,39.705141497024876,40.70907125175805,41.75101861673235,42.766400539719115,43.81391660469581,44.81738489191079,45.80443831705169,46.75384159650571,47.674884494164125,48.54411727583398,50.2171068700618,51.101368626977596,51.93943228140433,52.758990515065385,53.6345384323378,54.540482853891156,56.357632042426886,57.256194954038264,58.13404550419864,59.0194108342692,59.854521974300226,60.748293103924624,61.581626278999416,63.358939453048535,64.27964355485577,65.19448436364404,66.10856100756708,67.10740111711769,68.10380676756265,69.06292788517541,70.03617335000759,71.05477536679481,72.03956738239648,73.01650016969806,74.03208431196286,75.06357956358455,76.08507341737509,77.1126478534634,78.13179610484086,79.1686925530671,80.1256303330536,81.14590501874463,82.14022078818378,83.14840236323086,84.13939432192167,85.13705081933107,86.11947962072259,87.04554014348024,88.00224287137793,88.9367090559952,89.88471001821516,90.8238533660329,91.76111488172421,92.72297628510803,93.65413146248687,94.5867900820098,95.55896876164783,96.52591072875421,98.47020901725624,99.4451586677617,100.39914164314692,101.33996713638702,102.25565537961074,103.14638253680828,104.04230295806052,104.960103409438,106.71883124367267,107.60244849585759,108.46227387172584,109.29700224579804,110.89037435974075,111.64879277279765,112.39282398364894,113.82008563715426,114.48616266789952,115.73050848191848,116.86129951911556,118.00868659430184,119.08831080824716,120.2122498622237,120.80529725348211,122.02148659066823,123.2126692442139,123.81555384244534,125.01216081791642,125.65833147682967,127.02551305224341,127.75134861688609,129.24554917902472,129.9856185723063,130.72728137464642,132.2523187331479,133.08060381236817,133.84519510980383,135.3459192621067,136.1205167648301,136.95794465792855,137.81440535656145,138.72215878839876,140.54545151073006,141.46683261337972,142.37247282054616,143.29710818889242,144.23317281782406,145.1946690935194,146.20836708251468,147.23095275137237,148.28702205266163,149.3778090016375,150.42015558700098,151.42665027687877,152.46726906765636,153.54840111185044,154.6058581574936,155.63121546029413,156.63393757375226,157.63828582256278,158.59756421215798,160.4851180837001,161.42804461322413,162.3464372839652,163.24665635518525,164.17416812510396,165.0659485048424,166.77859683433468,167.61159994956125,168.4039075055196,169.22342752747247,170.75178978496356,171.44481624314508,172.17867646015154,173.66361114414403,174.4054967864026,175.16193360796,175.9388379086054,177.4045057149649,178.16291575483532,178.94089547921058,180.4542496664758,181.24165543830154,182.0177697525255,182.8350136065697,184.53244706098485,185.39069248498808,186.2242497328246,187.06706884980576,188.69429474439744,189.43797622711995,190.1464202461144,191.4554492547088,192.10881181263056,193.4092466952439,194.5610360374962,195.57376753021714,196.4443822526277,197.45969351206293,198.58154537381253,199.5574018993516,200.71876253907405,201.65430289581235,202.59609878358006,203.57564879448904,204.65966329042772,205.54308078649254,206.73959483972016,207.67922240090866,208.5386949048297,209.52175712765603,210.53447991880319,211.50137569184776,212.5405744028119
Error,4.588744821827426,4.296501441363121,4.010576670810892,3.739912057593752,3.484830350994582,3.251486410564392,3.039006476054687,2.8036339255735196,2.5813841557977133,2.3793472584392235,2.204661144374603,2.045718666750116,1.9230575756373725,1.7916250851769695,1.6564334851675961,1.5500615812078398,1.4324041677720374,1.3072377841293623,1.1703547645992036,1.0328123736237012,0.938712763843891,0.8984756874524203,0.8756965104141425,0.68036345060521,0.47903899099159897,0.4351837362544784,0.7016243488937867,0.4175652157962107,0.16536595884099328,0.37898702786370736,0.638259684706294,0.3761180401490995,0.09988818116659622,0.12804733732429063,0.32936582213008836,0.48786965467960347,0.5173177675957884,0.411253765255556,0.34408265451002745,0.31836356571908686,0.295967936391483,0.30124385313601293,0.26234936574762424,0.23670706657947216,0.18372855360189141,0.1647360344446734,0.17704576226321367,0.24013592572116413,0.3332184576960511,0.47338451169739787,0.4274599322086031,0.41441849825718574,0.4372325098301089,0.5196215939541161,0.6095057634263169,0.6870760918790922,0.7012799674434556,0.6570800928847901,0.6213384289822633,0.6062786305717872,0.6102970687212742,0.6361248569312006,0.7064852851146384,0.6868084290322772,0.6369118660105159,0.5797502440153076,0.526428827629006,0.5139356846788152,0.5113679492445974,0.4970563111882584,0.4956865190157237,0.49221116948226634,0.49396740997672384,0.5104712423834867,0.5206322217234499,0.543348521265063,0.5734405980093658,0.5958902777126014,0.6094565653846062,0.6248198597156797,0.6185968222393863,0.6301295012901352,0.6208798301742369,0.6208869035184751,0.6163548705506527,0.6131843831308741,0.6087172701199527,0.5716499250904379,0.5079898247535076,0.4415797565877102,0.3908516568918166,0.3721709428683068,0.39220880710323613,0.40904531453262777,0.47008611142438633,0.5714439650143843,0.6536278943558737,0.7619340696271024,0.85198605821226,0.9610998516373007,1.0423837002486571,1.1292882849541723,1.2238223830037682,1.3222277499141235,1.421547659025719,1.5224054310915103,1.6277902897255738,1.6605164744610226,1.6845181852179172,1.7192856185124685,1.779982318072619,1.7705561736711912,1.8052471813589848,1.790751409390227,1.7975146030266158,1.7567370299613072,1.7185370853561892,1.6913125730219187,1.6561626690054077,1.6235328418172186,1.5594984733599508,1.5044492310032078,1.4754206066817006,1.4351841040815105,1.3941472618492208,1.392105741516153,1.3303066131243875,1.3386155820441996,1.332285074841317,1.2969787412553173,1.3179579809467066,1.310823386181144,1.3072613937579964,1.3399415635927447,1.3845372516335008,1.4048345660223747,1.4417566750168187,1.4770098462130576,1.485195630804395,1.4334333885400112,1.3472002641084568,1.2842115716482256,1.1803210998248608,1.0872941815658403,1.107344980686479,1.103656241031812,1.16183562321596,1.1733683285973209,1.2197539241909552,1.2787847714035216,1.276578239126518,1.2783587037905302,1.3452845510574236,1.4052737972643288,1.4574187426611842,1.4969218918316993,1.5579317850597507,1.6187206140943549,1.7116692309095745,1.7161186260430696,1.738729101816665,1.746551631226619,1.736755116601976,1.7214235407205136,1.6599294329523242,1.6596640667521902,1.5827495626354722,1.4370939162736593,1.2280135616470171,1.1079505475002018,1.0258906843309485,0.9001057129981775,0.6632296049041901,0.49575485706592254,0.419074152641029,0.29319057959139344,0.23868732586880786,0.42524736329384555,0.5217728554724645,0.5816353723868622,0.7160744583699283,0.8619895373010734,0.8459250711094416,0.8134273086432174,0.8338043822530882,0.8705448279179431,0.9217382705566854,0.8534047555787081,0.8920147610852562,0.9065141741578763,1.0147206391730423,1.037758526380547,1.0749459291594692,1.1126963930950453,1.1108028540308637,1.0743871104146878,1.0037158382785658,0.9444780511294153,0.8713435072560002,0.7911092793063325,0.7172084838731351,0.6461724248431746,0.5719989575887086,0.5203718590813096,0.4547708521106429,0.38879214144391533,0.34888745564216195,0.30260921730778023,0.2471718573661903,0.22234429849464113,0.16526290952678385
3D pred;-0.07912055911893462,-0.2621492774459592,5.19970825415291;-0.07684381912001158,-0.2525882307243946,5.201552933139987;-0.07458175382276991,-0.24301367195508866,5.203344827379087;-0.07247814318486477,-0.23340668983785265,5.205156102312166;-0.07052434656217696,-0.22372441082994843,5.206716920037037;-0.06870476715173607,-0.21399610506561434,5.208148421949269;-0.06697571343705781,-0.20423005214835577,5.209426930325879;-0.06498328177601015,-0.19452479633874506,5.210782742166096;-0.06302726096492804,-0.18480073049538745,5.2120541689475735;-0.061165629727713375,-0.1750334197157606,5.213119048880154;-0.05954859832017994,-0.16520399156281576,5.213995149110233;-0.05803336146180173,-0.15536272281761612,5.214918992575204;-0.056716763698656185,-0.14547446099853834,5.215618169611046;-0.05521997536515158,-0.13561173432584142,5.216315483933542;-0.053644046946538265,-0.12575969612886168,5.216989125518258;-0.0523257814451927,-0.11586213645450101,5.217537293886948;-0.05096020088965889,-0.10597747770309178,5.218192054235883;-0.0495986525835331,-0.09609090226499158,5.21882594091096;-0.04826579019822517,-0.08620452504988621,5.21952093977605;-0.04692816710163834,-0.07632676154504699,5.220321285072746;-0.045849684344105635,-0.06641364688794586,5.221074300834116;-0.044794536598462296,-0.05649833213030759,5.22183139824649;-0.04370058849377825,-0.04659330248610187,5.222664263956952;-0.04290112443953119,-0.036644119677093905,5.223276324949752;-0.04179099992600749,-0.02672458473658685,5.2238849710936925;-0.040560858517531155,-0.016823801395352958,5.224564118607195;-0.03967167474083772,-0.006877092194947539,5.225085969442047;-0.03889520125550675,0.0030827515539017213,5.225531616640048;-0.03821912633213673,0.013053703358296484,5.225882391229246;-0.03757589356131063,0.023030744576297276,5.226094287753164;-0.03706593584346298,0.03301622362837858,5.226267928838317;-0.03666456841718948,0.043007619962858595,5.226372348551331;-0.036293868179608856,0.05300060305611468,5.2264259230952455;-0.036001610418399235,0.06299630376322812,5.226449434259072;-0.03575456962503921,0.07299325046003666,5.226454686647583;-0.035450026516437416,0.08298861043774217,5.226448993574051;-0.035024929713712204,0.09297956249365757,5.226435965730317;-0.03455085367971685,0.10296829996310602,5.226416583252975;-0.03401564425229651,0.1129539610785037,5.226405494644621;-0.0334141731296419,0.12293584368561161,5.226421372507482;-0.03273852852386438,0.13291298706323795,5.226410677229517;-0.03207852440128721,0.14289096022738804,5.226343998194715;-0.03150139972748551,0.15287325236582833,5.226199877503202;-0.030977531650018517,0.16285697219473877,5.22597426585627;-0.03049311647348197,0.17284114153006722,5.225688425655759;-0.03018650099088005,0.1828325262488393,5.225408750223667;-0.030057602088773037,0.1928282908540039,5.225147838301413;-0.030056020651188224,0.20282612871098282,5.224939906378385;-0.030068498935977784,0.21282515408027888,5.224800852588135;-0.03011838632957045,0.22282433427229742,5.224682925765466;-0.030113477507542813,0.23282406571913855,5.224609803302961;-0.030144101608258266,0.24282400498235074,5.224593163094954;-0.030177770789388336,0.2528239166625354,5.224568008080578;-0.030190989173060942,0.26282378811378326,5.224519056749125;-0.03023691346195493,0.27282348027579995,5.224455435804521;-0.030247962011055254,0.28282291271351,5.224349469521042;-0.03023229433666362,0.2928216853863507,5.224193586356996;-0.030254942851723695,0.3028199985060858,5.224011317861368;-0.03033259316839969,0.31281866560131383,5.2238676977126275;-0.03042117394530463,0.32281756304782383,5.22374852011348;-0.030523089036210184,0.33281657687630434,5.223651898314172;-0.030689475531937887,0.3428150847401088,5.223605465228128;-0.03085349562511223,0.3528136990496514,5.223577017063939;-0.03109570482947084,0.36281074797289625,5.2235956591553725;-0.03134036560920983,0.37280774076181683,5.223579037448846;-0.031500195675796955,0.382806267538619,5.223516454357008;-0.0316468199261478,0.39280519252664686,5.223517097009096;-0.031903944463304156,0.40280159434356594,5.223593501767387;-0.03224218567578065,0.4127942799415559,5.223771904183028;-0.032550782671168996,0.42278882141442853,5.223889839086539;-0.03293186474989585,0.4327804283445186,5.224040063598021;-0.033266008140036246,0.44277433776915104,5.224140674765732;-0.03364797694490292,0.45276594400463765,5.224288677019409;-0.0342091299477788,0.4627495601312635,5.224400553484939;-0.034693089404936914,0.4727362933691931,5.224576458226942;-0.03528069251584494,0.4827167366825462,5.224789704218688;-0.03598892415059321,0.49269073552717296,5.224922952103949;-0.0365669793108816,0.502670194473073,5.225199088625906;-0.037201758577794654,0.5126482232453614,5.225388817647626;-0.03786892220850108,0.5226234867264447,5.225610202319248;-0.03863775582813554,0.5325931349910356,5.225732710872665;-0.03955856490911869,0.5425506160696786,5.22570661097141;-0.0402237845832158,0.5525271658714827,5.225867660148117;-0.041003591235157524,0.5624952700024369,5.226037370548624;-0.04182515697110113,0.5724574299770631,5.2263209166321465;-0.04266572825146627,0.5824143700246078,5.226711793610522;-0.04357632186088402,0.5923629116920592,5.227156020995395;-0.04440410862741309,0.602319894394726,5.227572271554499;-0.04482202118378048,0.6122959542232355,5.228123251947282;-0.04515204535716848,0.6222807509614959,5.228564747293353;-0.045422884588609456,0.6322660778382899,5.229033675085542;-0.045602714265670946,0.6422506174547751,5.229559631294828;-0.045686363471800405,0.652235116257026,5.230109891667891;-0.045589736721173564,0.6622278440871358,5.230478746360709;-0.045170804480462505,0.6722145339554236,5.230779613860332;-0.04425781058791229,0.6821628208367151,5.231224619792528;-0.043387844006347355,0.6921096178288314,5.2317763332549205;-0.04198722074100311,0.7019984461700901,5.232275661309105;-0.04013637913990023,0.7118151508524774,5.2327302980282795;-0.037880640630322183,0.7215475832431142,5.233167794928944;-0.03547118238874853,0.731248046292166,5.23347687035031;-0.03277824381658363,0.740874914476157,5.233744248013188;-0.029813830005239756,0.7504236442238572,5.233928668620767;-0.02660496590702832,0.7598936370834285,5.234078423216284;-0.023172265790219745,0.7692844004694186,5.234252011627219;-0.01952989488442743,0.7785942693126111,5.2344958892752125;-0.015630252412173785,0.7877984103949869,5.234772612104623;-0.011495177212233284,0.7968977214436891,5.235094623796651;-0.007273772670223664,0.8059552152963043,5.235470853517085;-0.002819790034519029,0.8148982841113095,5.235899291203247;0.0019492078508671126,0.823675334237353,5.236368386347225;0.007010779083503894,0.832283951892992,5.236890113015091;0.012319504695965381,0.8407396882169816,5.237453988525074;0.01788040279086408,0.849031145090836,5.238026836923138;0.023573609116327207,0.8572290398308673,5.238644836572875;0.02944552410202662,0.8652968807161637,5.239301005644271;0.03541217160605138,0.8732940775803664,5.239967308786919;0.04147519167904334,0.8812183215830477,5.240635249338514;0.0476394450376673,0.8890634173601902,5.241310862229269;0.053899397332593954,0.8968316297304557,5.241994875266935;0.06026493778039192,0.904512599112415,5.242689572438984;0.06674244668563746,0.912098620367531,5.243392537515922;0.07322656717427793,0.9196712397153265,5.24417459742551;0.07983812037309669,0.9271410934308912,5.244873632308226;0.08640249365189218,0.934651242511772,5.245585435820146;0.09294279650713483,0.9421816083638627,5.246305177923523;0.09956771673287429,0.9496374240674981,5.247027150357908;0.10635920711553418,0.9569450030308251,5.247716315125564;0.11324162774355803,0.9641671415919988,5.248404065736004;0.12016494843425908,0.9713498059736648,5.249094690810887;0.1271826834561388,0.9784425878086218,5.249760904743784;0.13438802965665816,0.9853510529895951,5.2503576416824265;0.1417590479725457,0.9920895748963469,5.250867946982298;0.14918585172555063,0.9987655233025753,5.2513916824992615;0.15674675764758875,1.0052938218562124,5.251854305058881;0.16442691829905665,1.011685693113106,5.25225319627581;0.17203679162430008,1.018166689516343,5.252547328210453;0.17960747876310337,1.024695684938195,5.252785896917105;0.18709754563752212,1.0313188858024573,5.252965085444556;0.19446487236210658,1.0380800382089959,5.253061600048542;0.20190060054246933,1.0447665109680586,5.253093669817324;0.2095805309253419,1.051170089817446,5.252980324178195;0.21702436641096803,1.0578464453345688,5.252855463167796;0.22466763085541494,1.0642946978183507,5.252878884048538;0.2330616643088936,1.0697210509569997,5.252570835356679;0.24148525613673666,1.0750929572711112,5.252139879128849;0.25031480246791576,1.0797605608797167,5.251637297654366;0.2590492037593396,1.0846147526386547,5.251253818257484;0.26804130002110743,1.0889276952485731,5.250518474213753;0.27717738402275827,1.0929255300127694,5.249777335688939;0.2863497612819426,1.0968325726522865,5.249001118433145;0.29562503184535555,1.1004636705836681,5.24811540753889;0.305156112970039,1.1030886789686722,5.246609478067314;0.3147538532939745,1.1055181737061142,5.245202020787307;0.324404176611357,1.1076245372146232,5.243641734710972;0.3341020011978995,1.109293240170654,5.241861951372139;0.3438132210661001,1.1103064317900364,5.2397019394708115;0.3534498518619774,1.1109279468679358,5.237104043031017;0.3629725335626316,1.110928720122522,5.234051415862479;0.3724461406862259,1.1108467111468132,5.230850784269232;0.3818704528943377,1.110358851988323,5.227542562262547;0.39136845045507784,1.1095817275892446,5.224512030955246;0.4008274911938272,1.1086693119659228,5.221398504653286;0.4101978936842077,1.1075529721810635,5.218089525558004;0.4193585435528267,1.1060363373257198,5.214377071827635;0.42840066025250345,1.1035826083552132,5.210881454610501;0.4376034349383954,1.102036513882618,5.20728721895288;0.44660251055521377,1.1018772798112768,5.202929320083779;0.45551026245651366,1.1023775172669785,5.198412493924538;0.46468099359715326,1.101386316069544,5.194550472364227;0.4737245028258716,1.101234884626111,5.19028526318436;0.48261163469871443,1.1022715990855951,5.185819380270065;0.49128347270012424,1.1042225622786128,5.181237571861064;0.49976219410755235,1.1065966744490545,5.176496804550029;0.5078243218456963,1.1096658587048294,5.17143891918775;0.5154108503895212,1.1133416079145853,5.166059936718852;0.5228333699713196,1.1170593860845301,5.160484604572971;0.5300997451326239,1.1208884666907084,5.1547804014098135;0.5372253857202148,1.1250197219548264,5.149109601099524;0.5439502686770006,1.1297745600034905,5.143437964268017;0.5506349396172908,1.1346792822207963,5.137847000630941;0.557380185902343,1.13959444205048,5.132338565607937;0.5641731679653551,1.1444836503828792,5.126865811586972;0.5711301869264354,1.1492058244872514,5.121452775571651;0.5778010075713657,1.154300166983173,5.116016984326817;0.5844315051193745,1.1592993036055352,5.110445168168973;0.5907834556619586,1.1644464350493882,5.104686716796923;0.5968229094432165,1.169610593252036,5.098615763981914;0.6024489755830329,1.1748672656688988,5.092234950954391;0.6076785080664414,1.1801429938803556,5.08554027532044;0.6123875020217342,1.185606629751377,5.0786139444737435;0.6170465347153549,1.1910338799192146,5.071625499011734;0.6216034020338153,1.1963392610614259,5.064477919618834;0.6259711528970453,1.2016441788875645,5.057212893861504;0.6303672489983675,1.2070058260651224,5.050006849273013;0.6346646578101557,1.2123292800890793,5.0427134882673315;0.6389740468931483,1.2176465693257081,5.0354226994961895;0.6431807951033917,1.2229503003584739,5.0280624205186175;0.6472690860942799,1.2282781255149233,5.020652956578755;0.6512381162792058,1.2336072127178845,5.013179829457236;0.6550855119671114,1.2389468867268818,5.00565085689132;0.6588292174104462,1.244296826957149,4.998077032950528;0.6624520039267696,1.2496333441931604,4.990435239859447;0.6659746455955314,1.2549917662309034,4.9827620196137525;0.6694103803746951,1.2603825650822127,4.9750720902075765;0.6728426160786402,1.265772622801104,4.967380079036265;0.6762731898881973,1.2711617071660541,4.959686644624727;0.6797020122872973,1.2765496010570636,4.9519915958026175;0.6831291235317459,1.2819364015326367,4.944295019345871;0.6865479588028777,1.287323076646013,4.936594675417721;0.6899531189672895,1.292719747708393,4.928895271174588
3D gt;0.7055819269497193,1.3172208341879532,4.890084745846572;0.7052516514584358,1.316646501612344,4.890981089265029;0.7049359078840776,1.3161057016817133,4.891824418795894;0.7046257859067454,1.315564522394825,4.8926649264493625;0.7043258307047398,1.3150338942941615,4.893481929926823;0.7039476982284115,1.3144059724718054,4.894470734120911;0.7035624956262523,1.3137814241965362,4.895469489689905;0.7031297539864522,1.3130322110870547,4.896647702003787;0.7027096037165457,1.312299418992508,4.897783685022844;0.7022805032885875,1.3115628956056944,4.8989336232489205;0.7018743040868107,1.310864717896082,4.900026492517944;0.7010191088111423,1.3093888436679184,4.902330645528333;0.7002185460512167,1.3080217318878653,4.904476455241536;0.6993500104324198,1.3065310445564295,4.90680579327117;0.6984978124803883,1.305053677167265,4.909103499779507;0.6976287080292418,1.3035470677438576,4.91144543867425;0.6967656911054748,1.301997925450436,4.913816643957809;0.6958439878744765,1.3004207011973223,4.9162630360739366;0.6949368591786926,1.298849437032,4.918707501064647;0.6939557333201826,1.2971514479777655,4.921339294144352;0.6929079845512176,1.2953513299947994,4.92414207580695;0.6918431053161622,1.2935141082931085,4.927003663524191;0.6907785557355254,1.2916720369273216,4.9298710473719805;0.6897233447131693,1.2898511787701548,4.932709848627401;0.6886719109705625,1.2880440312926669,4.935534668358516;0.6876817943728458,1.2863171258764954,4.93822138333769;0.6867070550948476,1.2846024921500945,4.940875201116535;0.6857641417524285,1.282964463739186,4.9434182939140765;0.6848202422330372,1.2813216930736195,4.945989611850263;0.6838272862808086,1.2796011297291723,4.948670938029932;0.6828075862155067,1.2778438533675334,4.951417464773109;0.6817982836875797,1.2761081996188268,4.954128894290579;0.6808118925782208,1.2743937497991007,4.956790776792738;0.6798449063555201,1.272725354090006,4.959390392642783;0.6788610237025916,1.271039666537581,4.962023409034018;0.6779348931028552,1.2694344997226632,4.964524013087667;0.6770656252295992,1.2679508999552473,4.966860104210885;0.676299787025093,1.266627276704603,4.968940036945021;0.6755263287774448,1.2653002204536272,4.971015580580152;0.6748261762876122,1.2640979929956895,4.972913024795466;0.674157704667238,1.2629460837385122,4.974713618715074;0.6734865632969012,1.261807186521333,4.97649926900957;0.6728052735762164,1.2606311995048884,4.97833382167534;0.6721042865884717,1.259423718359777,4.9802192399826914;0.6713969377499764,1.2582087784052642,4.982120984471027;0.6706574694833788,1.2569439331341687,4.984084888584375;0.6699039420842378,1.2556462516784668,4.986110297540559;0.6691792743288238,1.254402249614273,4.988046508905703;0.6684764089076124,1.2531999159546854,4.989905419188654;0.6678546330801747,1.2521215226224225,4.991577539898152;0.6672526251694253,1.2510761618898205,4.993190343038463;0.6666207945174931,1.2499866710650884,4.994874055987663;0.6659776168512326,1.2488912894628637,4.996554088112562;0.6653222465993468,1.2477515119594464,4.9982991493782;0.6646511680220362,1.2466059564572518,5.000049976749901;0.6639609683045772,1.2454279604585943,5.001837292253457;0.6632194228695477,1.2441433002986133,5.003765519324;0.6624639428596137,1.2428376938033627,5.005712358102389;0.6617079891336375,1.2415398429464024,5.007643858604718;0.6609496151317249,1.2402312812207261,5.009575321924023;0.6602380973074502,1.2389936914473867,5.011394651007456;0.6595034919786602,1.2377080299831857,5.013261219614212;0.6587696497328229,1.2364419381551237,5.015092245566762;0.6580257593830551,1.2351438471037768,5.016941749849711;0.6572833897222919,1.233818734207871,5.01881179053953;0.6565804583391052,1.232560934192335,5.020575953434114;0.6558270736263838,1.231244715591957,5.022368776608784;0.6550791867534195,1.2299442246894479,5.02413869781965;0.6543301878543484,1.228644524146771,5.025905705329018;0.6535830808537881,1.2273434510544925,5.027661934799442;0.6528394825854645,1.226040344895988,5.029401871669255;0.6520674352974727,1.2247060006359904,5.031151035380214;0.651284890763812,1.2233309681811675,5.032897976788794;0.6504351151923775,1.221852815024158,5.034704707021811;0.6495995070837135,1.2203618528551445,5.036481176714913;0.6487489097798507,1.218857074725591,5.038271590563946;0.6479418245034532,1.2174445449446438,5.0399263312842795;0.6470746235683047,1.2158962401147924,5.0416938135111975;0.6461374381672254,1.2142772748104087,5.04355121280295;0.6450883072999578,1.2124411181626278,5.0455887688181615;0.6439671715105588,1.210460245628716,5.047753400502907;0.6427705159620805,1.2083851825152074,5.049965950508102;0.6414406753946622,1.2062571084790843,5.052255878219784;0.6400461611254462,1.204072162998881,5.054600385939065;0.638329823329531,1.2015216079759747,5.057258558056197;0.6362471639938116,1.1986025236004199,5.060206429459086;0.633994545006827,1.1956733343668495,5.063238205188496;0.6313943212562968,1.1924585767644327,5.066629445874208;0.6286440648404782,1.189140571486614,5.070153985946531;0.6256194009631405,1.185647818107964,5.073903783096417;0.6222825360731645,1.181989389030911,5.077802796938577;0.6185334680969812,1.1782267377847415,5.081889626558299;0.6148368038129657,1.1745904811871086,5.085864620185572;0.6110993873153735,1.1710333338531205,5.089681173059261;0.6071200597577707,1.167393432366063,5.093610386083118;0.6028063695483072,1.163588046118757,5.097745649689044;0.5982303682285417,1.1596678306675254,5.102104357927945;0.5931199234092498,1.1555412800947327,5.106832103851073;0.5879225611671759,1.1514098998999518,5.111609069617939;0.5823885258761321,1.1473546564706067,5.116504359243806;0.5768513210559714,1.1434246366614458,5.121339240382084;0.5710235416866769,1.1395519951249367,5.126308964311517;0.5653221792681464,1.135780076819154,5.131147632974068;0.5593372363924607,1.1320876900245405,5.136096387269729;0.5534849289323096,1.1287851025213642,5.140747426387285;0.5478597038113586,1.1258538043581203,5.145219526150385;0.5420179163116646,1.1230388097613582,5.149686080659071;0.5362391505346029,1.1205454850271575,5.153913300542623;0.5303853904580621,1.118222039070249,5.158080719953794;0.5241537533284728,1.1162776426835492,5.162312890381649;0.5180275915618227,1.114602629515071,5.16645813485597;0.5122556674203903,1.1132087956371723,5.170305559699439;0.5060128249823113,1.1119786972715562,5.174427492663405;0.499540831305764,1.1110674637582234,5.178627609396431;0.4932002333159732,1.1104014611199358,5.1826985950410185;0.48696508159458085,1.11009961281899,5.186707485315568;0.48052377450279316,1.1101070287937653,5.1906821017519436;0.4742723338865562,1.110626363497169,5.19437735010464;0.4679510324651545,1.1113850885110215,5.198027085232511;0.4619694418653051,1.1123914938541042,5.201379142713398;0.4553068928075808,1.1135853396329012,5.204984848312451;0.4486801677034193,1.1149738525223207,5.20846890638764;0.44154293718607074,1.1165683319546211,5.2121674037203904;0.43460396746333496,1.1182317827278543,5.215611058324856;0.42722232911878244,1.1198683272574013,5.219107135605289;0.419408217941332,1.1214014435890698,5.222547129867219;0.4117326145770034,1.1228878330123087,5.225758722107985;0.4034953050673195,1.1240735882487045,5.228963084935393;0.3947916181797518,1.124964332245734,5.2320420812050745;0.3862634260572236,1.1255003058813209,5.234874413989553;0.37749324028768505,1.1258036714990312,5.237582978302408;0.36845330446715635,1.1259075312838658,5.2402624964519715;0.3593937638501014,1.1255788187128624,5.242614617969549;0.35016680961417546,1.124796206806147,5.244779891032037;0.34085221826021195,1.1238247990623162,5.246857451567456;0.33111187879568355,1.1222513090032022,5.248734006026695;0.32143470287024034,1.1202029446210233,5.2503776705750855;0.3116240924578101,1.117554135110311,5.251745695191865;0.30161143219508346,1.1143889409008447,5.252990572863611;0.2914483876781404,1.110904091861928,5.254195978613109;0.2818016672702418,1.107100910880349,5.255070819492998;0.2725375177568776,1.103228347885945,5.25576504260096;0.2631920108406521,1.098624740313587,5.256107004880157;0.253519926872373,1.0935905373074044,5.256405682982321;0.244306479113229,1.0884300998460539,5.256508164734676;0.23548117997878024,1.0832646274267694,5.256496550586904;0.22681086118542665,1.0780131967837536,5.256416491155715;0.21873566105522707,1.072801154767458,5.256145807400767;0.21099784883511105,1.0675415043008738,5.255855914370021;0.20346672210573774,1.062193657052928,5.255434350094452;0.19619039632833118,1.0568197642000492,5.254993014314707;0.1888970991272164,1.0512142306121537,5.254463748064909;0.1816497360217534,1.0453906353558866,5.25387272370497;0.17482699874949684,1.03968060150864,5.253274917163072;0.16795956325531006,1.0337766993651196,5.25265532171913;0.16158946061956475,1.0280880429378498,5.25201230282918;0.15543591180789434,1.0224441087896174,5.251373247302064;0.14977140904070818,1.0172004580363212,5.250726977775836;0.1443005410077804,1.012110886851822,5.250031410348826;0.1388392368693337,1.007018769518335,5.249299834678913;0.1333168672558656,1.0017893293016011,5.248514739727152;0.12735799659456953,0.9960929897152893,5.247709014584652;0.12179414891225045,0.9906712266090896,5.247016310829355;0.11655044925175491,0.9854250752320484,5.246311007765767;0.11133729400754351,0.9801948012109835,5.245622809173918;0.10618576732324585,0.9749250968885272,5.244942912224317;0.10111022039341706,0.969698527524464,5.244311164144439;0.09584837198033232,0.9642062041064413,5.2437180065645315;0.0908816834796559,0.9589425056122687,5.243161939851169;0.08616592334579903,0.9539246896367086,5.242648301695581;0.08154222760080923,0.949008654806681,5.242156165386069;0.07712656907377577,0.9443119034483141,5.241713290127842;0.07314703784317811,0.9400829330850918,5.241371975384537;0.06893488635575887,0.9356206338697092,5.240975912055252;0.06480824592307821,0.9312431494972924,5.240581636533468;0.060683582934466296,0.9268950754482546,5.240187566015788;0.056614365288830105,0.9226315339545845,5.239812530888285;0.05241003076839597,0.9181955584104532,5.239446781047834;0.04827385873256433,0.9138099042958228,5.239087116549381;0.04424763968764429,0.9094705934076099,5.238725921248195;0.040359478003739575,0.9051707102497545,5.2383651128428115;0.03677009373662706,0.9011115893181589,5.2379963134837375;0.03329010741140541,0.8971082314876926,5.237613048843455;0.029758341195196093,0.8929364756043053,5.237250858250083;0.02613572659914536,0.8885316964869963,5.236908264698279;0.022480573777716648,0.8840919734512378,5.236573756998235;0.01881192677786872,0.8795881866526829,5.236238747545917;0.015406469358954584,0.875295840738709,5.235904207205698;0.011728312214001491,0.8704977396304331,5.235561966770495;0.007922362798468717,0.8653786265812698,5.235220132307573;0.004055612256569439,0.8599665257086201,5.23486904046827;0.00015131180678554132,0.8541723087992414,5.2345065824424974;-0.0038253041419513134,0.8480916810349608,5.234109577101226;-0.007646727861246821,0.8417162590026857,5.233779487810165;-0.011373876401588188,0.8351182521114529,5.233472050421663;-0.015014662293396128,0.8282173948377652,5.233163550493485;-0.018620488158926418,0.8209434778099899,5.232835327148438;-0.022107008580281917,0.8133664827137533,5.232502962121396;-0.025425670058714663,0.8054422927784696,5.232151298134305;-0.028589504665119995,0.7971982870430783,5.231828087902369;-0.03155781459375096,0.7890178207469212,5.231575846438871;-0.03429397488648195,0.7805715008320105,5.231351954340561;-0.03681354419237768,0.771749628766577,5.231102734299663;-0.03902680474398278,0.7630718006863489,5.230849519642917;-0.0409094458545637,0.7543693900990261,5.230598124982422;-0.04254262189749266,0.7453650663369873,5.230276588858482;-0.0439985869016767,0.736076840116686,5.22992405451951;-0.04520635320661957,0.7266205352496203,5.229566352763521;-0.045989398770571496,0.7169090201040047,5.229211394564112;-0.04658126699513403,0.7073334097368964,5.228859741154135;-0.04687165731434537,0.6975002701080706,5.22853894562258;-0.046833910218226874,0.6878358895412433,5.228229106645974;-0.04662469883510685,0.6781203082033833,5.227951891244392;-0.0461670896012955,0.6688084500471253,5.227696741241646;-0.04557527638154345,0.6595200605661518,5.227412884942416;-0.04479162098546761,0.6499399975564413,5.227057902010256;-0.04387899420590236,0.640619062656893,5.226692936478736;-0.04283438532180547,0.6312954622705156,5.226270691420217;-0.04171579198179574,0.6218925348299799,5.225818710309211;-0.04057898518695353,0.612629129810393,5.22534998568472;-0.03943713392845142,0.6031428863023142,5.224864835434198;-0.038390408741269366,0.5939536872732228,5.224393882392715;-0.03743914433968104,0.5841820972167587,5.224036448780644;-0.036531767583566015,0.574251828991881,5.223722937876902;-0.035705136726642474,0.5643814995087053,5.223407052551317;-0.034930031258858116,0.5543322736805883,5.223171934292234;-0.03420373766923026,0.5444179475539157,5.222959755096316;-0.033471756644383496,0.5342435122463024,5.222756990758603;-0.03281538306508318,0.5246983571246873,5.222577605962007;-0.0321373316737178,0.514352280990457,5.222457691951979;-0.031568899982775275,0.504177517618879,5.222325814836077;-0.031063388303529515,0.4939144684902179,5.22225368512611;-0.030615987976516684,0.48370955475594923,5.222186320768255;-0.030163810878338117,0.4734048993878977,5.222097669601441;-0.029715261736633636,0.46325917196722244,5.222033375163062;-0.02930834307902285,0.4534983300056578,5.222045561135749;-0.028884693442467236,0.4436595858451341,5.222079703902002;-0.028397063735136795,0.4334856179037064,5.222166884494052;-0.027941032614080142,0.42376486909800565,5.222307425430202;-0.027498526330278217,0.4141851362628997,5.222463113650258;-0.02706525362247958,0.4042316831959452,5.2226163090433815;-0.02664177166593486,0.39425337781577274,5.2227654439394;-0.026226615215917376,0.3851224986916425,5.22285656275794;-0.025856064093897714,0.37598195008424384,5.222936772259798;-0.025519565546774196,0.36678163372386585,5.223039494726725;-0.025195910119711423,0.35783464123537545,5.223167706914082;-0.02489849067818035,0.34902149936771687,5.223313799544188;-0.024694485085511284,0.34069211447425773,5.223469192860643;-0.02451268375293588,0.3317577994863815,5.223635467296111;-0.024387241901648832,0.32340824625858317,5.2237368914475635;-0.024367093813456715,0.3145548360669127,5.2237993318324545;-0.02438934661714261,0.3057764495921359,5.223839263697775;-0.024459273324491087,0.29679121575310685,5.223886313946642;-0.024619572372272094,0.2876664224821945,5.223933788993142;-0.02482137672841362,0.27862370857250723,5.223994205737935;-0.025100704595586727,0.2695686715075215,5.22403674029706;-0.025416613945019283,0.2608190357931729,5.224086657159381;-0.02582914511350255,0.2526341270398944,5.224154896236886;-0.026276497850971164,0.24426571176044623,5.224222498944561;-0.026750042837988992,0.23543579636995324,5.224237822664195;-0.02724765622354226,0.22706383422624357,5.224287378822373;-0.02775643763048895,0.2187364948221882,5.224336433969695;-0.028254468759399222,0.21005869063613555,5.224401567494982;-0.028762913915804555,0.20086244294635924,5.224451706141887;-0.029301428651734955,0.19138369720034462,5.2244580041891355;-0.029913511058753568,0.18153218626901274,5.224434897802467;-0.030537390023189653,0.17151693478796554,5.2244155806149815;-0.03117207194607834,0.1610610595339892,5.224444600754023;-0.03181042163499097,0.15092735219225992,5.2244676255163345;-0.03247593941210206,0.14052926989035178,5.224516632340172;-0.03303172616487761,0.13050726839068544,5.224711779131037;-0.0335694352268799,0.12010810312320448,5.224966960945848;-0.034116411757693386,0.10971273348380031,5.225255026521353;-0.03459891126484706,0.09894109911997116,5.225584531703339;-0.0350666439962985,0.08782805648773069,5.2259647831154465;-0.035508197049735846,0.07627520809110057,5.226327253760216;-0.03597430256504249,0.06425761748462636,5.226668418361101;-0.036440605320900585,0.05215679130565413,5.226939941397281;-0.03692382682229284,0.03933632617291988,5.227147503374512;-0.03740714999426121,0.026604049274353413,5.227345741257025;-0.03789970458674953,0.013134887261637354,5.227502875402804;-0.03837516212612857,-0.0004768258667664782,5.227651767303203;-0.03885872930082781,-0.014423790519327198,5.227770548452778;-0.039293849084444554,-0.027628004313449493,5.227871938140415;-0.03965129525160715,-0.04031040915893534,5.227997169596274;-0.03994796858947479,-0.052311506779776806,5.2281327574738885;-0.040223664162674665,-0.06425745060768996,5.228272695086967;-0.04046669436995886,-0.07571750062778826,5.2283554814347655;-0.04069114010797399,-0.08685348490880203,5.228419060623385;-0.04088320976551798,-0.0974909261500574,5.22846793510473;-0.04108034715271295,-0.10774526891981173,5.228411720293818;-0.041254647901439366,-0.11741973775812076,5.2282738189667395;-0.041387133188755906,-0.12699785802655833,5.228062165269285;-0.041511554204931835,-0.13649382776115382,5.227817359652265;-0.04164498581706917,-0.14602978983792392,5.2275491446462174;-0.041779832552966654,-0.15536855479467623,5.227341522524723;-0.041886470835037,-0.1642562738503782,5.227155854258044;-0.04199516655957811,-0.17278719504574622,5.227032249600161;-0.04206270521711033,-0.18029572683441975,5.226973611407145;-0.04209985954783928,-0.18723584771380525,5.226969546584125;-0.042129998399919856,-0.19321484571116093,5.2269706323049645;-0.0421552679755471,-0.19890196858678116,5.226970131799344;-0.0421684217206363,-0.2035863616399257,5.226969449425939;-0.042180080178389354,-0.2084827378790207,5.2269731821729835;-0.04219554095507415,-0.21410541717684756,5.226975672548468;-0.04220857161339547,-0.21990735278234214,5.226974604705284;-0.042209806529705796,-0.22540281102350884,5.226962266491498;-0.04220622669417282,-0.23073356882830773,5.226954260856007;-0.0422001944148802,-0.23607397721628415,5.226948406754618;-0.04219235550273548,-0.24136782994165693,5.226939119141678;-0.04218960114556794,-0.24656744091787308,5.226930143389209;-0.0421891980642455,-0.24976894822377926,5.22692333412139;-0.04218760853650802,-0.25286616401778655,5.226947071925144;-0.04220686165142956,-0.25535763655248744,5.226978578734569;-0.04221435923281135,-0.25745054136249335,5.226984174266504;-0.042210493355833746,-0.25892103370578806,5.226977056895927;-0.042207962599667644,-0.26049523764856714,5.226971009946756;-0.042206227162501206,-0.26222123410749465,5.226966002086917;-0.0422072821276315,-0.2641523367284856,5.2269610076264525;-0.042210274449302525,-0.2663330417795037,5.2269571937676265
