# Supplementary material for: AI co-pilot bronchoscope robot
Source: Nat Commun. 2024 Jan 4;15:241. doi: 10.1038/s41467-023-44385-7 (PMC10764930; doi:10.1038/s41467-023-44385-7)
Supplement: Supplementary file 9 — Source Data [file 41467_2023_44385_MOESM9_ESM.zip › Supplementary Fig. 6/Real/1-siliconmodel3 Centerline model_42.txt]

Path length,0.41187664130005647,1.3052060448942215,2.448192453979838,3.5033046064621614,4.0303136784922975,5.146214390450095,6.207697024807376,7.2078076555842525,7.793566049258331,9.179430848808067,9.995475261676987,10.87603427760535,11.781346160078197,12.740690732418036,13.674963186615882,14.591762389469217,15.553994057848008,16.534252055180374,17.58991402571628,18.647424101348502,19.79085570444482,20.925616498024283,22.123783066179627,22.123783066179627,23.345372231491734,24.63112179101617,25.98152782875582,27.33664544642473,27.33664544642473,28.69707491277612,29.99406035527153,31.242999610119494,31.242999610119494,32.471252466906876,33.665312300820666,34.847909770126535,35.94734299672863,37.05166147296996,38.09839904939307,39.104418408833205,40.13706107283458,41.11365325610813,42.158966821930406,43.16197003437911,44.211102689995265,45.2011428003153,46.165813861892396,47.09308333849267,47.97906644692372,48.83110151872497,49.65704784924345,50.481281703425964,51.3594924455406,53.000405256963425,53.882735710811836,54.79217898591716,55.68612349482277,56.5924974324612,57.48760316168568,58.35468434980825,60.053836768420176,60.922858606785525,61.75134559121754,62.62609200519371,63.510738292074656,64.42152214548832,65.33226054962067,67.22068059289718,68.21097581546992,69.16373719740925,70.13323646749414,71.14205699098439,72.11311219780822,73.07342502114497,74.07779102691052,75.10050745729926,76.11397817261407,77.13550246869312,78.14830190368554,79.16789180331789,80.1221974221673,81.13076860495052,82.1132911697744,83.12135973081749,84.10239162066182,85.08173467093485,86.05425208056074,86.96555601192398,87.91522821111056,88.84769999477824,89.7750860542777,90.70623198409287,91.63655276721457,92.58409464363633,93.49265794410724,94.41769835546691,95.388499550849,96.34799673224266,98.25277214977606,99.22524605946978,100.16778212761265,101.10730068577195,102.01890537989699,102.90067639190565,103.7991604220515,104.69896272826188,106.44978626755757,107.32321728614363,108.19199957207412,109.01859520296071,110.61429137854286,111.38743576842371,112.13304557829798,113.55083516585402,114.24692442537531,115.4963738439629,116.62195795143838,117.76582509409728,118.84366272568127,119.94055451558782,120.51869254735416,121.71173663811565,122.88864532683831,123.50146245703017,124.6829331229794,125.92825042974587,126.59862080692157,128.0271076703421,128.76166173582027,129.48789575808215,130.9605900887943,131.71456465681754,132.4876868308055,134.0291976431305,134.7745662318534,135.51477579233813,137.13714529640956,137.97715740313183,138.86728589369199,139.76875494707696,140.72946018755113,141.67289135908786,142.59124350553708,143.55723374181267,144.51453790178388,145.50263804745927,146.5406870182976,147.5984940142805,148.67672438631837,149.77074095535335,150.840937318201,151.86673335864566,152.94964096924025,154.01503727026733,155.07843029144837,156.12047360068198,157.10663635842764,158.108237217916,159.04857905151718,159.99846136155418,160.8637641325605,161.72770896291092,162.58770036750676,164.17114328992162,164.8955658021169,166.22401384338323,166.8590939145896,168.06383820315872,169.2164379898581,170.4337883178133,171.65153387483247,172.84756117110166,174.0680151273238,174.69415295497265,175.99877608362402,177.31692324686762,177.97841567055286,179.32602034952586,179.9805911741472,181.31838667820153,181.96319988159405,183.20140770675243,184.41382206232117,184.9979106089713,186.12048230681975,187.25122235903808,188.3814017749339,189.4362528982606,190.51657979073693,191.60251095485674,192.6220575573921,193.63397047924758,194.64005495860062,195.6144597393608,196.61535964807354,197.5341566454038,198.3815429778219,199.65534798094384,200.42363057212435,201.50422746132784,202.4734213448165,203.41774369482053,204.60442358024818,205.41743864245507,206.53383597757465,207.40059549324093,208.5788998876021,209.47387484804923,210.40314455082344,211.62935203919767
Error,5.943764234694523,5.707020217205364,5.378245267187436,5.0059149847680855,4.606453706729831,4.272497784946407,3.9141406186622403,3.569756316610567,3.230799412633498,2.917886775688604,2.6006525533492946,2.306948992208795,2.043061998178304,1.8397555551316365,1.701121555237259,1.5994724957890454,1.5219895764968663,1.4517693088799248,1.3654283950130548,1.2864073885969252,1.212349219815822,1.160578984145129,1.1456527454944985,1.1881645815428858,1.0420424825643795,0.9275936088332646,0.9263969698566327,1.0625365486458582,0.9473306610557107,0.8380927779895834,0.8462062611834326,0.9190000580138986,0.8804485010346998,0.7296458156175477,0.6369753253211003,0.5925793632726118,0.575585474133685,0.585330952239928,0.5760743510753394,0.5506975661873624,0.5491417017413872,0.5143112176701184,0.5290333567845855,0.5142656596425649,0.5402125413958127,0.5116296714724253,0.46172138421105974,0.38500814430436,0.27022946551315463,0.15630248540603767,0.17675754605969518,0.32815214279127275,0.4573012290433904,0.4309889962188335,0.4114947088267475,0.42533045540447073,0.45130681042051646,0.4919272836599156,0.550676626363581,0.6357616777135452,0.5927448926755866,0.5397999503628944,0.5096560468861591,0.5151368229775617,0.5539013616488642,0.5851323382266771,0.6240275936917191,0.6301510783580221,0.6230635015615702,0.5853309165841895,0.5650853319925111,0.5669761585304738,0.5501518663328004,0.5448212894926854,0.5618796735267286,0.5905132317066647,0.62377919895046,0.6500382017944433,0.6702231722606289,0.6881452579615899,0.6699167337572006,0.6824388360780916,0.6622573165148707,0.6601670631945499,0.6443256042149083,0.6287920226771273,0.6160451436573162,0.5644252319040797,0.4925639588995905,0.41054827803863214,0.33681867909136126,0.30194034869633196,0.3125874479910495,0.33682875527962464,0.4143884034902355,0.5201024298008653,0.6050613449060681,0.7042358600657292,0.8353457577561184,0.9440719974985681,1.0324040435503754,1.1218929522007322,1.214721317246406,1.3186682579554652,1.4216786953431302,1.530060623024686,1.6180139842354058,1.6506600345060116,1.6860553359094037,1.7291787681255326,1.770016925033611,1.7761417311764147,1.815520788688834,1.7904881375374802,1.8192309627567718,1.7829690200345634,1.7515439502967165,1.7247826791632337,1.6951215219726687,1.6617295152161569,1.6203293788106519,1.558292128630313,1.5148583600766043,1.4888615590397185,1.4125898308357414,1.3827848764217447,1.3541720947809084,1.3549325702581372,1.301196459551729,1.3136014633129265,1.2420885253077691,1.2080707055690718,1.2049704023713672,1.1432810639970503,1.0961481386318845,1.113599216095955,1.0733345080838834,0.9900538650355636,0.922204747255188,0.8630842592346831,0.7951495512721292,0.7318874118033225,0.7064260156381034,0.6817500815215489,0.6760637569014122,0.6478839704128424,0.5648761436904497,0.47881712541668126,0.3768575620998659,0.27779793129702723,0.23543391616122028,0.2628820721763151,0.341545339957085,0.43291413125809647,0.5180252492594031,0.5831225688667211,0.6267703563600642,0.6780511043762564,0.7207008475766634,0.7695279741652125,0.8210324482309123,0.8762347693698311,0.9429038478039723,0.9651198902460287,0.9704237435170534,1.0444306282907334,1.1736139853041707,1.3319773056880464,1.4462165283129698,1.590839381678387,1.675212990946496,1.6752588930454824,1.6546957612358169,1.6132331013109742,1.52821969827155,1.4644311033144821,1.3137402470940918,1.1801157230105461,1.0245047713612498,0.9334286034184206,0.8340321250495587,0.7959480688863898,0.8457750800971083,0.7933184206587168,0.763731750391481,0.714708894640485,0.6484327653263584,0.6477937050898422,0.6508028247309158,0.704451994960471,0.7532898460161941,0.7875204417275807,0.7683575881403031,0.7014550066691528,0.6155474920211473,0.488266438174312,0.41070047768796814,0.3886038860729586,0.3340258279182842,0.30345819816429526,0.27285525980514846,0.26967307684449127,0.24434942631587755,0.21389204338516377,0.16027854364343103,0.17119518990598342,0.13494534883036613,0.101984413563371,0.13303767698933183,0.14320957778171842
3D pred;0.0038178957058423585,-0.2623767944683616,5.1893547569329135;0.002054487467669696,-0.25265828900379994,5.190917140663253;-0.0007343781398922709,-0.24322146938452308,5.192697214846031;-0.003753991970209069,-0.23396947384187125,5.19499558618124;-0.006831172774727772,-0.22479116639540184,5.197503499799048;-0.009460217261162846,-0.2153578324577859,5.199528428417485;-0.01221793435847628,-0.20602322336643294,5.201821912562365;-0.01480219611815488,-0.19663921486934027,5.204115812229734;-0.01720664651775573,-0.1872152425741338,5.206441186275998;-0.01953930328658913,-0.1777438160522446,5.208643637646465;-0.02178580620326406,-0.16822570059633501,5.2107313883052715;-0.02388327335496698,-0.1586668653162626,5.2127879144140215;-0.0257599003916497,-0.14903269719438714,5.214701308143662;-0.02714232562005127,-0.13926020039945894,5.21630978782367;-0.028121201613270932,-0.1293722280875662,5.217436644224966;-0.02887627912413071,-0.11943762102202195,5.218293055578132;-0.029401253113962335,-0.109468582131264,5.218878432298335;-0.029870663626258523,-0.09949231605503862,5.219382187146749;-0.03029871000982634,-0.08951259108681218,5.2198532135282525;-0.030693003229054182,-0.07952931388375686,5.220275953571573;-0.03104467087430873,-0.06954293723320076,5.220661454882218;-0.0313508867453073,-0.059553813816549526,5.221013087086742;-0.03160176217324159,-0.049563009657848864,5.221360784918413;-0.03173554087842445,-0.039569509178628094,5.221695525758248;-0.03180522853384806,-0.029574755218572144,5.222011811876545;-0.03179178583252579,-0.01957787089359423,5.22226105691018;-0.03163463920511813,-0.009580659880269697,5.222437343303747;-0.031331244987005666,0.0004140715567136459,5.22255264920556;-0.0310279112476084,0.010408367982176786,5.222701066194203;-0.030765730766385127,0.02040438555798489,5.222805440613487;-0.030606730971683163,0.030402829635979296,5.222881828338308;-0.03052787876924583,0.04040235972638136,5.2229382224985965;-0.03050462063714284,0.0504021512963541,5.222998452195534;-0.03053004399490604,0.060401983172325174,5.223050568461641;-0.030456104082539213,0.07040151674191511,5.223112707660244;-0.030431088052900214,0.08040138565107606,5.2231573842520715;-0.030303643671380383,0.09040038220510052,5.223219237645074;-0.030120396406348542,0.1003983654498666,5.223301405018373;-0.02990885504033084,0.11039549553581626,5.223413834085182;-0.02965801374667588,0.12039130723116273,5.223558150392551;-0.029354273454717642,0.1303857093135459,5.223698396072327;-0.028994561758445215,0.14037891861501348,5.223778241877645;-0.02864916668965029,0.1503729424582703,5.2237644699182155;-0.028366567029432986,0.1603686400996483,5.223685945436714;-0.028104514590832744,0.17036427724761458,5.22354968639804;-0.0280315344513707,0.18036347411596312,5.223446072271336;-0.02807066468130751,0.19036302796435328,5.22336009751777;-0.028031423612934633,0.20036239307424117,5.223254468271299;-0.02814921922750178,0.21036169808868782,5.223249628720641;-0.02821444938529637,0.22036142375152484,5.223214533215046;-0.02834267841134603,0.2303606014267765,5.223212762444747;-0.02845751711866872,0.24035990608314306,5.223239566557617;-0.028571973430355956,0.2503591935156629,5.223273486972798;-0.028675098819774873,0.2603586288046872,5.2232991590329565;-0.028818995109639797,0.27035757892975504,5.223316195880332;-0.028932480231279287,0.28035692131173734,5.223299671502603;-0.02900533611151563,0.2903564377636573,5.223233620397412;-0.029073568732702375,0.3003557802594045,5.223141457703496;-0.029203161111824905,0.3103545763469657,5.223056119466791;-0.029354142357375036,0.3203532054194675,5.22298813907245;-0.029526611441294617,0.3303516681488088,5.22295655640213;-0.029760210955833793,0.34034893914350745,5.222958537655339;-0.029999279344796008,0.3503460315914093,5.222989984332477;-0.030244124636557207,0.360343019164898,5.223007020723363;-0.030582683646079706,0.37033714938483014,5.223059355645846;-0.030777707186458628,0.3803349799193174,5.222986209064438;-0.03095934128237019,0.39033332861787945,5.222980520728564;-0.031208344660093017,0.4003299607966581,5.223053612452372;-0.0315965480531762,0.4103207960122041,5.223233917253763;-0.031938200993433696,0.4203143455346214,5.223344557261929;-0.03233320738430302,0.4303056214610793,5.223480112831916;-0.032688184023653914,0.4402989061510609,5.2235709571520195;-0.03306833482590436,0.4502907407857096,5.223707800132777;-0.033660827302033285,0.4602720317747028,5.22385874005054;-0.034231383060058566,0.47025428459962776,5.2240293116374525;-0.03480015289172686,0.48023512847082384,5.224272738212403;-0.0355138763722021,0.49020774654781535,5.224466355060535;-0.03611379910078481,0.5001869445512162,5.224702363383805;-0.03678840519317906,0.5101616072262926,5.224928219839417;-0.037465394987328406,0.5201355684722226,5.225176779456618;-0.03824332456252898,0.5301035571977637,5.225361241765815;-0.03917841431158103,0.5400596840868831,5.225327410877991;-0.039783062511909856,0.5500400863168395,5.2254885688195225;-0.04051207949003704,0.5600123800574264,5.225636527587614;-0.04129758737590176,0.5699787172749343,5.2258712611134674;-0.04209039369312457,0.5799395648844483,5.226262378798329;-0.04300511304933876,0.5898876623870711,5.226708074409342;-0.04391532205442439,0.59983638941325,5.2271489260007415;-0.04437664600275351,0.6098099380088217,5.2277106275464655;-0.04477005754201711,0.6197925718646414,5.228149089245381;-0.0450528067121917,0.6297773685856812,5.228622256600847;-0.045277776948262086,0.6397597536468235,5.229171234636808;-0.0454174426794621,0.6497421135689674,5.229748282181039;-0.04539521186390755,0.6597338394708173,5.230154384745843;-0.045047256442130285,0.6697223481873142,5.230483961208776;-0.04429986704958304,0.6796856536463163,5.2309010384516545;-0.04350322367077752,0.6896384483795266,5.231455327478774;-0.042470409764212465,0.6995706821585818,5.2319882698702225;-0.04061374370476647,0.7093861943034602,5.2324449015351835;-0.03835949420211195,0.7191191968942632,5.232877359333359;-0.03594436460477588,0.7288185988426088,5.233175270179923;-0.03329222437571491,0.7384572077083915,5.233427006823761;-0.030375628769474375,0.7480207877438086,5.233604226957574;-0.027238124846729758,0.7575145703631219,5.233759664121693;-0.023903551507755517,0.7669407878302903,5.233924117484842;-0.020324440016753938,0.7762757391328036,5.234144673860142;-0.016504685781516364,0.7855134583864587,5.234416741081677;-0.01243972120757652,0.7946446640581883,5.234728423601536;-0.008263361535955156,0.8037235060246687,5.235092632938223;-0.0038761291216691416,0.8126995212700875,5.2355208175444945;0.000792967315366393,0.8215295151617823,5.236001178173911;0.005788196448367163,0.8301765823549263,5.236526454164294;0.011044146454232153,0.8386647741738085,5.237097058389402;0.016543639078961017,0.8469955928046569,5.237691231605275;0.022273055676592848,0.8551694934970769,5.238292174964699;0.02816912200854201,0.8632207235524063,5.238935678193453;0.034160791506633016,0.8712004000267166,5.239587337606785;0.040249439807692654,0.8791057094109418,5.240246462333742;0.04642670305936125,0.8869414229126259,5.24091205428014;0.052698870718465476,0.8947006379207261,5.241586216956473;0.05907166256435678,0.9023763653468485,5.2422723164892036;0.06555399032411656,0.9099585356013021,5.242972402946383;0.07205508329407032,0.9175169989581825,5.243750491552337;0.0785042254498663,0.9251112993442402,5.244607910411856;0.08485241574825751,0.932781634919231,5.2455387337583845;0.09134160088342798,0.9403480321308855,5.24633880220355;0.09792325484475026,0.9478366247409471,5.247115211795158;0.10466797983852809,0.955185481746191,5.247824426483942;0.1113729216599768,0.9625699876977221,5.248540545903306;0.11819443741305592,0.9698477348412413,5.249248584988026;0.12494000754650347,0.9771984129070576,5.249930358812302;0.1318708840390853,0.9843830572547628,5.250516734665799;0.13876370614598704,0.9916063398425036,5.25107637031535;0.1459047333349474,0.9985871723928464,5.251599541024204;0.15302858487062798,1.0055859986000313,5.25211642691026;0.16017867553607737,1.0125589260453054,5.252620893280592;0.16731712080438113,1.0195462990901516,5.253089099521032;0.1744200157912439,1.0265738335965313,5.2534923879627735;0.18156051323676636,1.0335637410813112,5.253885439593866;0.18872072863560052,1.040534889907524,5.254252044947195;0.19591625746128763,1.0474717726913665,5.254574569615917;0.20313866703709735,1.0543849346022796,5.254786683530482;0.21051262850590094,1.061139352033359,5.254837056373659;0.21799153179937597,1.0677773861015667,5.254887148650132;0.2255598413940067,1.074312892827452,5.25497570211268;0.2331145170777532,1.0808627774649437,5.254814809139068;0.2404424683849039,1.0876614769320228,5.254534068696012;0.24785998197768536,1.0943678555464886,5.254463513892219;0.2552055994400593,1.1011532677362028,5.254472761169939;0.26247762487160436,1.1080174812507577,5.254487558114391;0.2696722863064516,1.1149625601035658,5.254539774646258;0.2768381717341661,1.1219374594074485,5.254510351227606;0.28404675354854686,1.1288678430261325,5.254432049738122;0.29135718128969257,1.1356894196895626,5.254277978110515;0.2987700239845991,1.142398630996967,5.254087592152086;0.30624907415361513,1.149034963529285,5.253936267699866;0.31372265207974215,1.1556786635268819,5.25385330189945;0.3211162699869276,1.1624116234946436,5.253812505881689;0.3283794657304654,1.1692851018664168,5.253848320177984;0.3355402042188616,1.176263814642566,5.253994581207705;0.3425922071019059,1.1833415126865048,5.25441344363901;0.3497025575391859,1.1903142817340673,5.2553208622130025;0.35689761533364306,1.1970960596912867,5.2568170677715385;0.3640858137968939,1.2039053586246797,5.258218228322157;0.371187562447635,1.2106911610655617,5.26009387523323;0.37821436710933065,1.217267960295919,5.262808599552557;0.3848039938564721,1.223668333920977,5.2667598065571335;0.39122989310329187,1.2300250309975267,5.271037682332177;0.3976425787854264,1.2362494812942215,5.275524739368379;0.4035679407188902,1.2419113738455938,5.281254753216022;0.4094336057318263,1.2473116670368745,5.287290547066396;0.41528840953991863,1.2523894526467378,5.293610148768166;0.42101545139237373,1.2570495089047697,5.300354395745568;0.42660553421392045,1.26134519705711,5.307446506668707;0.43218122605097287,1.265476103495604,5.314647011688122;0.4377885142617749,1.2695885091399652,5.321833557363009;0.44365725245462445,1.2735150699278361,5.328914520037882;0.44925696524052605,1.2776828537598668,5.336075022439591;0.4556376814033646,1.280956094380849,5.343044409578102;0.46269981145258193,1.2836603391709696,5.349587602933265;0.47001616972797744,1.2860302813278395,5.3559793378901555;0.4776159886288226,1.28794756132631,5.362189554479118;0.48542523258254644,1.289536127235905,5.368230429185822;0.4932556825035195,1.2912171453974262,5.3742186035299575;0.5011375018781613,1.2929302449189568,5.38012979743431;0.5092592674472423,1.2944747766091913,5.385755750322377;0.517720193109623,1.2960202528224276,5.390857146230361;0.5268420280904652,1.2976492047386419,5.394617284823145;0.536224940929786,1.2993499353498181,5.397628673545631;0.5458665486092538,1.301011096729832,5.399697476152159;0.5556099759578755,1.3026074327174093,5.401284087294467;0.5654298586411396,1.3040058548368583,5.402554646093881;0.5752660055460767,1.3052578148690657,5.403851877816532;0.5851108314034617,1.3064050162044956,5.405179783285212;0.594960167182432,1.3074534743689692,5.406555036058503;0.6048191867044576,1.3083960391824427,5.407937535836703;0.6146885690529261,1.3091978719262949,5.409334803280903;0.6245778579085517,1.3097682983167904,5.41070468636461;0.6344697046373299,1.3102268200393918,5.4120979293887315;0.6443652439852284,1.310579477953137,5.413495761070324;0.6542599673226925,1.310830894544949,5.414920976763616;0.6641579622203679,1.3108484933104683,5.4163455424128735;0.6740565390822277,1.3108222325868337,5.417765924926229;0.6839556780026407,1.3107523361948226,5.4191809030634275;0.6938554081324386,1.3106369139002272,5.420588745757438;0.7037550514180028,1.3104717653784885,5.421992237397725;0.7136551092766601,1.3102814222089676,5.423389600583534;0.7235561893618443,1.3100661256035975,5.424776056683988;0.7334575970484332,1.309851701091336,5.426160306644255;0.7433593317676858,1.3096381487118967,5.427542350395655
3D gt;0.7889908368557315,1.3076708902769454,5.43334981198854;0.7874281004630244,1.3077521277406825,5.433141629248686;0.7860184240341187,1.307820237115466,5.432954996104985;0.7845380774352196,1.3078844779886547,5.432744733611703;0.7832127214469703,1.3079456569057695,5.43255240530045;0.7819335986431138,1.308002060419397,5.432365102244831;0.7806244754036771,1.3080591162850588,5.432167462427405;0.7794058880127817,1.3081115237226795,5.4319840232241265;0.7781207799442039,1.3081688234407023,5.431806600405697;0.7768545047701556,1.308227925589687,5.43162955928373;0.7755942928459071,1.3082879075883314,5.431448494881014;0.7728079646629623,1.30842468553857,5.431029420206818;0.7699113051257556,1.308561649467372,5.430615039577967;0.7671565743699859,1.3086922143863728,5.430221363616895;0.7645319643382784,1.3088127805009675,5.429845413702953;0.7618121089452429,1.3089420125937161,5.429459852037551;0.7589540838772737,1.3090734260655659,5.42906018626539;0.7561618019176435,1.3092021015505249,5.428664538890501;0.7532445156362992,1.3093200815659536,5.428233899104445;0.7502884872653817,1.3094272926185704,5.427808413203758;0.7475105912413779,1.3095244917326336,5.42740547637698;0.7446791758959808,1.3096411761754676,5.426986562101147;0.7418404294991795,1.3097722620903693,5.426567602374886;0.738951149300684,1.3099071633061279,5.426155566903609;0.7357607986595057,1.310059805471686,5.4257061004819755;0.7325537314596056,1.310211470108998,5.425252840060223;0.729444085169442,1.3103568623458284,5.4248183510876915;0.726337972653063,1.3105008595382113,5.424382671712321;0.7233623259218434,1.3106344362572782,5.423951725422582;0.7203696048953865,1.3107570041704784,5.423520536368408;0.7173860704687577,1.310888228911388,5.423088548780997;0.714513274542893,1.3110408344751674,5.422676950527145;0.7115334318499023,1.3111742691571202,5.422247685601442;0.7086586457868166,1.3113050597227074,5.421844034943402;0.7056884353975706,1.3114405436455452,5.421426656729059;0.7028579202241535,1.3115661316883716,5.421028755532037;0.7000186382366131,1.3116962444933158,5.420627409983285;0.6971306945583489,1.3118286298920838,5.42021715048295;0.6942838016944595,1.3119821694048146,5.419830004867119;0.691565131465091,1.3121511782634108,5.419458945256245;0.6888262515973442,1.3123091269143021,5.4190726253654375;0.6860667038205305,1.3124323692563213,5.418676385939876;0.6832427246238614,1.3125588083387931,5.418284612655639;0.6804735012054446,1.3126753651099867,5.417895674814151;0.6778668613795994,1.3127802721578865,5.417515757784058;0.6751996213333518,1.312890914168539,5.417145776802981;0.6723857329163372,1.313003634778759,5.4167594418525695;0.6695214159035985,1.31311739281763,5.416371780075604;0.6665077680273901,1.3132265950215014,5.4159797876092455;0.6634438954486124,1.3133365809042243,5.415589311225505;0.6602898870540571,1.3134125175958948,5.415219713868974;0.6570697209563436,1.3134666411967217,5.4148659274246125;0.6540626615693298,1.3135235075890264,5.414526129052609;0.6510186968332604,1.313580576377579,5.414187002357049;0.6478589749517322,1.313610627210593,5.413829690776295;0.6444309812256054,1.3136130493019202,5.4134532018130335;0.6409322758203821,1.3136107401304606,5.413075486527213;0.6373214634158946,1.313556152826623,5.412726327576214;0.633679238747947,1.3134588866173467,5.4123915868167645;0.6298762463497212,1.3133281264244752,5.4120927726226515;0.6260195054826858,1.3131837317551236,5.411869917984251;0.622094392166862,1.3129970733546,5.411710083846804;0.6176756587692454,1.3126923882206782,5.411618631543993;0.613313532117047,1.3123601339798938,5.411565691078765;0.6090593331192113,1.3119928441108026,5.411569853680044;0.6048770729197732,1.3115739806452884,5.411643982748442;0.600534412951409,1.3110846096473405,5.411797508927839;0.5957560856372496,1.3104926214580295,5.411848425358157;0.5907858458591414,1.3098657093048098,5.411748531383803;0.5858354284129565,1.309197425721567,5.411573633525945;0.5809747202909447,1.308541634958002,5.411330217868466;0.5761979842849925,1.3078751297962816,5.4110155651720255;0.571321006871477,1.307193624424029,5.410585156633884;0.5662885630402384,1.3064879457980774,5.4099789774327345;0.5613683959260772,1.305776414026188,5.409277555574345;0.5564010290918471,1.305100437695467,5.408348343825039;0.5514480280332927,1.3044012308000006,5.407301282985303;0.5465378120881093,1.3037393755610984,5.406157442195506;0.5412838446580912,1.3031306726238396,5.40479282332674;0.5361304713261278,1.3025279277608366,5.403307218376595;0.5310622545616536,1.3019633101451247,5.401676976861834;0.5259781738776195,1.3014667444832717,5.399779049505162;0.5213364050901388,1.3010880894962749,5.397625361243382;0.5165201664695256,1.3007073108576521,5.3951743129114575;0.5116283745524248,1.3003132410411593,5.3925170198935515;0.5067137623859357,1.2999256743177583,5.389614376834677;0.5019894033202642,1.2995006834826892,5.386322247601763;0.4976431780887555,1.2991223564872258,5.382918358754508;0.49347042689745935,1.298597353223004,5.37919414079642;0.4893701867574379,1.2980302372461634,5.375410288859017;0.48523114443428916,1.2974000734981104,5.371337554478947;0.481098254867747,1.2967173677516892,5.367086176781714;0.4770132433553286,1.295875597724432,5.362558701931676;0.4731031580755983,1.2949416804977614,5.357989823287046;0.4692036205002024,1.2938412008164808,5.35317037739633;0.465384018427209,1.2924848996415927,5.348155450292781;0.46160721546486966,1.290944232952746,5.342905834828752;0.4578874136224577,1.289301109108744,5.337543460861037;0.4545706708521783,1.2874822041354603,5.3322014482685285;0.4512444955246357,1.285489752165879,5.326762888398351;0.447917197571525,1.2833014916528631,5.321254875065405;0.44478286940538425,1.2810053039019622,5.315901303227944;0.4416348972984506,1.278383726989167,5.310549365119089;0.4387493329289593,1.2757452352258225,5.305430154839647;0.43579958359199233,1.27286220754551,5.3002971322264845;0.4329037843776654,1.2699251949093011,5.295323479586009;0.4300517999492114,1.2669241246573533,5.290626180353044;0.4271062279773664,1.2636584103741222,5.286094274031965;0.42429314781744265,1.2604675564222694,5.282021008859707;0.42129442231262787,1.256933248966555,5.278066281167767;0.4183506005202668,1.2533590376890158,5.274462828304195;0.41505679528924483,1.249344153609457,5.271064551854436;0.4117806982511206,1.2453489070240455,5.268071014247363;0.4083272738698162,1.2411370550107352,5.265319308232659;0.4047752420630636,1.2368172466060785,5.262956645567207;0.40139466181284267,1.2326462211729607,5.261065911268887;0.3978077648259416,1.2282898175444785,5.259586176223393;0.39405584556241574,1.2237952577856523,5.258363966323153;0.39020857724660557,1.2192177267436741,5.257340700825559;0.3860733982822563,1.2144670605236971,5.25652575599091;0.38177581173860575,1.2096464141048962,5.255953814026675;0.3771868533122388,1.2046541066592251,5.255431825532189;0.37211491970170896,1.199487223480321,5.255191814525219;0.36636679847632775,1.1940117614963386,5.2549723340831225;0.3605988308055491,1.1886241374800475,5.254963880059085;0.3542456788322593,1.1828281224528445,5.255010692520987;0.34782163399382476,1.1770524896790708,5.255128084876868;0.3413190228576901,1.1713454626300668,5.255272234886506;0.33409898269930965,1.1651738809875296,5.255373429911045;0.3268410746809802,1.1591964455737345,5.255505010583732;0.3190477438546434,1.1529065988999379,5.255654180366781;0.3112919636708271,1.146818794564356,5.255849655655366;0.3031147277234476,1.1403626449681536,5.256040366127522;0.29472968710223335,1.1338260629629786,5.256251698140856;0.286299185589899,1.1273158667600607,5.256477347147615;0.27770511909074425,1.120730248584023,5.256678701452062;0.26953342980674555,1.1145318755379205,5.25685021671766;0.2610147154391566,1.108053949235361,5.256848857574825;0.2522938515536393,1.1014483641129509,5.256846956735925;0.24370876889590973,1.0949252951899664,5.256783702451971;0.23527332586879973,1.0885443545595004,5.256633830233464;0.22700839665569839,1.0822660719111,5.256464482440223;0.2191863947216469,1.0762367283543457,5.25615224566037;0.21171258685558655,1.0702638677041745,5.255820195807686;0.204184863101078,1.0642224417698534,5.255435148519805;0.1970561255065701,1.0584506785356544,5.2549824720726726;0.18975566827647292,1.0524977513325362,5.254460725497594;0.18237564875053455,1.0463741092199008,5.253884726382507;0.17553863251209254,1.0405256014594548,5.253323645860333;0.1688264147043228,1.034708301845985,5.252742242146142;0.1625770784118507,1.029128503485571,5.252130948350399;0.15639514949955516,1.023404665500303,5.251490785725509;0.15070797066296202,1.018142706436447,5.250849603592595;0.14531322313713121,1.0131218875329708,5.250157435972479;0.13988741397254073,1.0080632683476316,5.249430524593668;0.13447047041639498,1.0029390339428867,5.248666435600836;0.12876487999550906,0.9975075419100028,5.247852295745778;0.12324017550145525,0.9921431420845324,5.247164804395242;0.11792390109466602,0.9868431017187579,5.246461552324175;0.11278308162055437,0.9816943621816513,5.245784814068034;0.10760704234883753,0.9764228581416454,5.245097717635239;0.10256575949584383,0.9712346450105496,5.244457797943791;0.09748173098926304,0.9659665248363833,5.243860695368126;0.09248592781718776,0.9606752435829067,5.243307466024085;0.08770996557836293,0.955602582762513,5.242784296811381;0.08314132851060434,0.9507213074406492,5.242294040924387;0.07874556511036959,0.9460243743944771,5.241842434023;0.07464260602374621,0.9416563107695761,5.241471681145173;0.07063281283008903,0.9374092012477826,5.241122517299049;0.06654263583504702,0.9330867579979232,5.240737082677552;0.062350487146951,0.9286352067778381,5.2403320337699935;0.058349290057828185,0.9244531924090807,5.239962624317483;0.054245523978826385,0.9201336792692354,5.239594167301926;0.050077205167729656,0.9157253661940372,5.2392324929690055;0.046086906291072885,0.9114578845108612,5.238885748347149;0.042188459833022926,0.9072035268228266,5.238529498079155;0.03845009511143348,0.9030477901531171,5.238187021361121;0.03493552083838025,0.8990080441221405,5.237798682928085;0.03149694542048052,0.8950067798397209,5.237429691375056;0.027979450715198834,0.8908065511124041,5.23708020268211;0.024366581440148763,0.8864131545899788,5.236751057585584;0.020727911111851564,0.881984958419317,5.236418482047093;0.01722197226405474,0.8776419251961045,5.236089271506178;0.013735096577590308,0.8731906906924671,5.235748748993573;0.010077892333257326,0.8683916995253744,5.235410859328282;0.006268374149168881,0.8631963603224937,5.235070419580122;0.0023303548704856443,0.8574679275947285,5.23470835830592;-0.0015854009672928563,0.8515985640755185,5.2343340573491925;-0.005429098530295251,0.8456255622211891,5.23396796860876;-0.00922618209751017,0.8392169274559504,5.233643999956831;-0.01290398472096017,0.8324226306239263,5.233349851725977;-0.01649939635812152,0.825449055466471,5.233029030748561;-0.020037337826977513,0.8181649043288413,5.2327010937250105;-0.023403556682841397,0.8106229928535751,5.2323631949032405;-0.026659357066973567,0.8025758587559565,5.232014393085167;-0.029746916787356987,0.7944108144784273,5.231719094351878;-0.03266926000277877,0.7862169515633883,5.231484064883825;-0.03527366839185404,0.7778080468721026,5.231266974259027;-0.03764606205053343,0.7691320435487771,5.231015710079218;-0.039750833800793445,0.7604009150010121,5.23076137682456;-0.04150902628087545,0.7517640031500707,5.230507359809514;-0.04311764877902556,0.7427967091813874,5.23018754052814;-0.04450959123689917,0.7335121054468277,5.229829571536824;-0.045584938655925694,0.7241549245979214,5.229477125137667;-0.04635319374822362,0.7144669912012319,5.229124589865721;-0.04688079206060759,0.7049333562307721,5.2287749789213835;-0.04696633728131464,0.6954454435095003,5.2284720422738715;-0.046897896914919725,0.6858553811145736,5.2281728712727755;-0.04665913899073118,0.6761541749012623,5.227898847996434;-0.04617685751862164,0.6669197510224356,5.227648255752611;-0.04550311971955662,0.6578638821312145,5.227354924712001;-0.04468658372307126,0.6484301315681845,5.227006815478772;-0.043741568584608134,0.6391824465099771,5.226636756830578;-0.04269366905772234,0.6299393629786336,5.226223734221881;-0.04156105324814592,0.6207459935115864,5.225772480849978;-0.04042773495822015,0.611502391314205,5.225301555374001;-0.039297329375261,0.6020860113976878,5.2248099243369275;-0.03826966632996935,0.5930429043769838,5.224347745140896;-0.03733277075162418,0.58336938023869,5.223995369455482;-0.036455385627248635,0.5736204652061946,5.223678932977628;-0.03563869976242887,0.5638489157459403,5.223375284771376;-0.034863639796836474,0.5538008184976215,5.223140239851384;-0.03414951757954647,0.544003743093225,5.222934322348123;-0.0334259963529774,0.5339460309004481,5.2227330127456515;-0.03277014894990982,0.5244272623665724,5.2225518189291416;-0.03210317725735376,0.5142538857399664,5.222433865049217;-0.03154561783467668,0.5041420617345015,5.222305754453321;-0.0310426440985897,0.4939394754518438,5.2222320027502285;-0.030603953793079043,0.48381450178049795,5.222163096651245;-0.03015798365239857,0.47359740779369697,5.222079485663884;-0.02972401818670804,0.4635632606397702,5.222027792127827;-0.029329633295536044,0.45396824971331834,5.222045047428035;-0.02891950720360007,0.4442664534955084,5.222087097478818;-0.028441462118791627,0.4341899817684028,5.22217696010312;-0.027984828032647506,0.4245067625045776,5.222317079586319;-0.027542822187082677,0.4149906691659854,5.2224720747319955;-0.02711100157944462,0.40509832088554953,5.222625173544582;-0.02668306903559951,0.39520483487467223,5.222770229092127;-0.026255281390645833,0.3862349992915044,5.222851831037787;-0.0258787669060351,0.3771357343377946,5.222929665613778;-0.02554509240275697,0.36803450804722454,5.223024871168258;-0.02522435285735734,0.35919471995438196,5.2231480698163;-0.024912759087508236,0.3504539751584016,5.223290963519978;-0.02470317671042454,0.3421731940040105,5.223445258813568;-0.024537180078180527,0.33348597183106815,5.223601820595657;-0.024396261444574664,0.3251589658471602,5.223714028847369;-0.024359833912758887,0.3164966201540789,5.22376462109783;-0.02436831027571159,0.3078258875472636,5.223800716692889;-0.024435732649851445,0.29887520319902444,5.223846874798401;-0.024573927571501914,0.28981263440168353,5.2238929230352;-0.02476204342894916,0.2808753833438777,5.223954846004897;-0.02502101333646835,0.2717847643773767,5.224002683817586;-0.025327423490300965,0.26296691352204427,5.224050871882258;-0.025728065200244326,0.2548349671514728,5.224113976759247;-0.02616443828465063,0.24657972847359083,5.2241855505267285;-0.02663317806735823,0.23781016960325116,5.224208593797081;-0.027129383062260055,0.22958282699615135,5.2242361413285705;-0.027619828315475315,0.2213380555819861,5.224280207999145;-0.028134954735825328,0.21283351230772235,5.2243415661703185;-0.028642142370909073,0.20398837592481053,5.224395694841312;-0.02913837620766857,0.1947289932724795,5.224416980996916;-0.02969705761950227,0.1850984950141061,5.224437082737307;-0.030319637995354736,0.1752177654052082,5.224398120246357;-0.03096068554248991,0.164746094164969,5.224431171519848;-0.031563588182382946,0.15473422076732293,5.224452240325228;-0.03224195557455474,0.14430318723147423,5.224489685544485;-0.03280958029250556,0.134554560112425,5.2246133816091325;-0.03336045555940158,0.12424638150387168,5.224883709865281;-0.033875238720374776,0.11420249795979712,5.225134502223776;-0.03440195580373837,0.10375354352131297,5.225462946505488;-0.034877902614542204,0.0927265920732406,5.2258259149503115;-0.03532259194269965,0.08174829506902381,5.226219092091428;-0.03577851196218142,0.0699366577579817,5.226581084369105;-0.036249888390302666,0.05800956058379597,5.226897384791434;-0.036709051437015784,0.045738310511636605,5.22715448201759;-0.037184555723697325,0.03325989654952591,5.227373586772364;-0.037666315846050846,0.02030034114392123,5.227560548474517;-0.03816119015669521,0.006705941758106804,5.227716234207153;-0.038632884522782095,-0.006836345706276481,5.22785162412064;-0.03907556441237654,-0.020332753293593454,5.227954887999764;-0.03947734351286404,-0.03318345460908696,5.228069962914985;-0.039822362412003015,-0.04539410510744096,5.2281647534581674;-0.04010267766404754,-0.05737153153376109,5.2283163848074174;-0.04034028257787982,-0.06871634237873779,5.228400150320198;-0.04058437748800349,-0.0801477921496652,5.228477331312396;-0.04077740701919869,-0.09072102970460168,5.228523626164546;-0.0409832973246333,-0.10127560223290058,5.228552392995811;-0.04116019328410112,-0.1110755049470293,5.228406829447687;-0.04132333046726034,-0.12069530307001704,5.228259016405178;-0.04143396693015401,-0.1298593953923334,5.228015604580504;-0.04155827192264267,-0.13919722253235078,5.22773986115033;-0.04169304650041121,-0.14878639901212498,5.22748741095579;-0.04181125228918052,-0.15783643152215812,5.227282717493516;-0.04191775099386143,-0.16663984145016608,5.227118249506889;-0.042022631968124,-0.17479886070987843,5.227007555883143;-0.04207289709320551,-0.18205760779260077,5.226976752480374;-0.042111665454846396,-0.18865715281118317,5.226970857756047;-0.04213976563004,-0.19451466888264762,5.226973187703121;-0.04215993988136702,-0.19995655512658855,5.226970513654662;-0.04217239432470708,-0.204515719994714,5.226971613156644;-0.042184206722657894,-0.20939318695853024,5.226976201084595;-0.042199540216711504,-0.2151305089087426,5.22697854296467;-0.04221091439452352,-0.2208396783569191,5.226975537620013;-0.042211686405954484,-0.22628949145123928,5.226963911412637;-0.04220572981125191,-0.2315595751080332,5.226957668850693;-0.042198285815836505,-0.2368668131134178,5.226951555852649;-0.04219122811510593,-0.24211067284209817,5.226941162290453;-0.04218936457815049,-0.24723549163190625,5.226932697573795;-0.042188688777114146,-0.2504335794093051,5.2269288661557765;-0.042190746644881205,-0.2535404321848927,5.2269530818566325;-0.042211514599538084,-0.2558790871889309,5.226983230232925;-0.042213855813009835,-0.2577038129107862,5.22698308671577;-0.04221030897530826,-0.25916673401941226,5.226976204461689;-0.042207843426338806,-0.2607406715803509,5.22697052254168;-0.04220651107614438,-0.2624733981046148,5.226965632698668;-0.042207979800077434,-0.2644169297701196,5.22696064156822;-0.04221037636554969,-0.26659215326825003,5.226957049786839
