# Supplementary material for: AI co-pilot bronchoscope robot
Source: Nat Commun. 2024 Jan 4;15:241. doi: 10.1038/s41467-023-44385-7 (PMC10764930; doi:10.1038/s41467-023-44385-7)
Supplement: Supplementary file 9 — Source Data [file 41467_2023_44385_MOESM9_ESM.zip › Supplementary Fig. 6/Real/1-siliconmodel3 Centerline model_43.txt]

Path length,0.41220476338082146,1.2933143628217407,2.4281487318286286,3.47979792040816,4.005295461140461,5.114935241043287,6.179494216629417,7.162575415890069,8.392043930086707,9.111767716031242,9.910089884639332,10.784717112726984,11.676238380065392,12.624406596683652,14.446599681501052,15.410595162752678,16.385300859640626,17.436080616475735,18.491766625532506,18.491766625532506,19.63162753782397,20.766775029813207,21.968837630768345,23.174314093292175,24.446757633380116,24.446757633380116,25.778538083084474,27.129551599628353,28.48149361861082,28.48149361861082,29.782287552737735,31.02656354293858,32.26329137124715,33.453669163786024,33.453669163786024,34.64960992097893,35.76122220303923,36.871049440782414,37.91937410210106,38.92354572980507,39.95187558077376,40.91649701460105,41.95190970232732,42.930715099067655,43.972809778174536,44.9491387584756,45.91781487117918,46.843765872057055,47.74429510974255,49.40667651872929,50.23775968670056,51.11686671562651,51.945779730110864,52.75058239934087,53.59988743376736,55.381842908582,56.27783632377192,57.16734862831751,58.031920519813184,58.90367442907806,59.70396713738519,61.40436221345822,62.25779646439658,63.15408885459289,64.04724513836815,64.95988558372616,65.84611486940348,66.79794086238157,67.78259531966197,68.72304143348569,69.68443184111861,70.6757622170187,71.6365291924206,72.62995189955302,73.58073484097783,74.61458487266887,75.61716168251347,76.6358716100304,77.6355452382754,78.66611566223575,79.64891378480739,80.61654326218128,81.61555067355472,83.57038888827695,84.52973144982427,85.5395905386098,86.46928565219798,87.40022702806216,88.34357566443418,89.25920965309318,90.19482233351323,91.13421135341149,92.05318877573556,93.00402910705279,93.9149274656346,94.8518584607057,95.8084552761572,96.76973526252424,97.73322916015483,98.67488385758514,100.5547183914149,101.47361966055719,102.38872929873048,103.27501684313236,104.15135422964164,105.05282055455407,106.78572730336585,107.66119775653755,108.50531461177088,109.327036233881,110.90286134913299,111.64098073363782,113.09974619650775,113.79815615331003,115.09089923135348,115.6926839047501,116.80649031856237,117.93789625079913,118.9954815703115,120.09059227907632,121.25466705324288,121.86113493657571,123.02382674677905,124.23605774606614,124.80231262075505,126.062544444859,127.43558892734028,128.1702363720651,128.8908828424309,130.36062017021607,131.08657607062148,131.84533235274796,133.3963241506047,134.13577534891354,134.8760016751853,136.3931125682229,137.24238547657103,138.08825550502212,138.9696342420481,139.8732838367865,140.82316267083783,141.7582015872808,143.64045836479255,144.59552953200594,145.57916839222614,146.61461785676636,147.6685154098246,148.7465384435879,148.7465384435879,149.83000627929877,150.89890569100135,151.9240459811797,153.00661941655352,154.07000384916387,155.12698646929067,156.1624283135128,157.14275359437252,158.1326218754087,159.07074985086442,160.01199061897574,160.87458747510004,162.58958391113157,163.37560447145125,164.1656952252616,165.5666425483018,166.21296950463892,167.45110779573193,168.62298347245527,169.79601103402882,170.98816735488828,172.18432104172413,173.37535679837046,173.99983333288657,175.26245073650887,176.56026049502188,177.23083665317313,178.56492637263105,179.23325983591388,180.55128359792084,181.22236456014866,182.4826567025021,183.70811650344965,184.30668444547237,185.4684321332585,186.66803818881849,187.81051756923972,188.38636502210875,189.52755097906518,190.63354660791057,191.73087801392802,192.77483293123095,193.85310971050438,194.3766117614423,195.8748218980426,196.79469498662752,197.6574426227761,198.84778494362064,199.5874941289215,200.62096479891446,201.8829857112812,202.774517742363,203.69412944552124,204.613738342866,205.79888282317077,206.70453411563736,207.62470385866712,208.72352193945974,209.82913068133894,210.65327866929658,211.8268202787778
Error,4.794814605039158,4.613543195384532,4.320335955313586,4.0067499372658615,3.717897874322941,3.423153922843319,3.14735408384685,2.8902272027053537,2.6565669433626193,2.425919167171656,2.2177213588503446,2.045591508438697,1.912287667039311,1.7798830147084304,1.64366466877981,1.5337868805596282,1.4369822939200925,1.3787987695615522,1.3376370840042988,1.3184527042819416,1.2161476941421052,1.1336826189116456,1.0643023671055705,1.0339982567526542,1.0723151987277666,1.1251310108168666,0.9639833755705115,0.9045400113928675,0.9834145118945231,1.0249719089174314,0.8701802497416669,0.7966087037066858,0.7932323557089959,0.8372468088982309,0.9054848917511333,0.7751558427371313,0.7222968081649913,0.6848165429276472,0.6671146735494484,0.6534664558029567,0.6368640711813658,0.6189561294166748,0.5649191346324569,0.5136427325002745,0.44603908397454406,0.38155509269086835,0.33233571518236393,0.324822328147854,0.374424739520651,0.44429631125570795,0.33582511840446616,0.31689614284854345,0.3636024462431718,0.4899524833098853,0.619920426752304,0.5914044878177972,0.5552089208138827,0.527946439852284,0.5264916699712228,0.554505596199654,0.637161737670946,0.6365269100190731,0.5583081836758352,0.5234049528207256,0.5085159852915608,0.4971746057816465,0.5103037539795194,0.522150845803716,0.5343453142200456,0.5684924592699845,0.5973372900198575,0.6024419872199674,0.6362225804709869,0.652156729550282,0.6984753254541874,0.6906787865506664,0.7084147198371508,0.7150386185447138,0.7282184263307849,0.7215273324936288,0.7368366974801027,0.7625497927476017,0.7533689480103294,0.7517437870267749,0.7109825729795292,0.7065065496555875,0.6522690773302188,0.5932081288512341,0.512513174344825,0.41591165348771875,0.3445861629558557,0.3007459537876467,0.3024437225479205,0.3221597091078137,0.38988915153679565,0.5026824921079871,0.605551030533954,0.7330383466486502,0.8679640858980471,1.0213265641892317,1.1258545783242115,1.1999314771665286,1.2910296954014482,1.3855485849447566,1.4775805461272338,1.5761988243289216,1.6606855043165476,1.6941371373250425,1.71773052886055,1.7596891716893814,1.7871939398835641,1.7910971845328447,1.8211811688752169,1.7990561317473337,1.801430357902781,1.7926763867152682,1.7507677895366047,1.7138913554375104,1.6735318364191887,1.6282535140323344,1.5864166839184062,1.5510600017557579,1.4838159587693165,1.4402431564051716,1.4065495955456049,1.3459678910107529,1.3650234039225382,1.3179093444581724,1.3097691880013556,1.2732210518998668,1.2193539487739455,1.2343146896481754,1.172569015843156,1.0896229162855373,1.0949693098000404,1.0515550370545765,0.9962259956092604,0.9460247091871834,0.9075747120498306,0.8799489250013712,0.8310992362529085,0.8090977002393519,0.753538218551813,0.6950267556940395,0.6416088239076164,0.6057615150251466,0.6064704285544962,0.6378253048850411,0.5512014541938747,0.4515810611270649,0.3902164296645868,0.39888029980147416,0.41149066500920106,0.4604603231826326,0.509068125768323,0.5591892172544888,0.6232876828794973,0.689123423706691,0.7690678059133738,0.8518935325596975,0.9496467041314639,0.9860372446080173,0.9594503799653888,0.9873410815009106,1.0378425239228075,1.0746332148543916,1.233055355772507,1.4123410372202843,1.5261295596533138,1.6391695879616899,1.6808347846061933,1.6607959439057427,1.6233169792956088,1.5619728539143334,1.5089906347683157,1.4091240525851714,1.2642027686024626,1.1059617444628043,1.0150761737705503,0.9650616534029389,0.9029230390493923,0.920236359600763,0.8877912128230688,0.8706423222245759,0.8577588650826575,0.8312328929199465,0.7677263334954684,0.7131351107850622,0.6831112371927527,0.681903157986475,0.6868955080467181,0.6932360251027521,0.6940289017950119,0.6825194793640434,0.6497886423242138,0.6238964333195895,0.6258406205567837,0.6066529755685155,0.5894568739314534,0.5712243451215394,0.5034288588069427,0.4496521750496818,0.4136354021835246,0.34047006563932614,0.28277345439792545,0.26127249363204647,0.18538818684534883,0.1636084605811647,0.1348290070411429,0.10477766305370788
3D pred;0.0057035139468186655,-0.2625890000422051,5.225057226066341;0.003903932785198584,-0.25275833596407654,5.225402988160468;0.000985947745508356,-0.24319809984182625,5.22569836689187;-0.0021912778815373754,-0.23372194867076335,5.226026690357385;-0.005122778370112335,-0.224167255235437,5.226364533875032;-0.007985953076948299,-0.2145933656689442,5.226742514253803;-0.010702387294478907,-0.20497908774447662,5.2271745387125135;-0.013248871679847046,-0.19531570498845818,5.22754121429905;-0.015681566214197126,-0.18562506786306124,5.227957806913509;-0.017810613113495983,-0.17586097752687893,5.228317944675286;-0.019863657073562975,-0.1660809871430554,5.228687807609833;-0.02160852970550375,-0.15623798781104584,5.228953859575365;-0.02301513807837668,-0.14634019743828783,5.2291888034459015;-0.024332393967446683,-0.13643045745201518,5.22943758111206;-0.02551004360265375,-0.12650170582579673,5.229619329513872;-0.02640132586269058,-0.11654190018835453,5.229708141660103;-0.027179100886772074,-0.10657454433720973,5.2299246672903745;-0.027755427913019964,-0.09659330114524428,5.230131141263697;-0.02823349127311813,-0.08660617483509431,5.230300739285035;-0.028644068926135458,-0.07661572260297438,5.2304500382755625;-0.029001347500946503,-0.06662255322156556,5.230544472032526;-0.02928611486267997,-0.05662685493512298,5.230614638378451;-0.029508171968410775,-0.04662983147999136,5.230715696180439;-0.029680771213005275,-0.03663185880462841,5.230819387469664;-0.02978727662521264,-0.026632671409581747,5.23088944484551;-0.029896611771149568,-0.016633434630219338,5.2309469744562245;-0.029886534271904817,-0.006633442766307878,5.23093915360502;-0.029811396210571547,0.003365656386051654,5.230827931246557;-0.029692604032867817,0.013364676474854073,5.230753865854894;-0.02955536418674991,0.02336315242578243,5.230645959027748;-0.029492697626874394,0.03336232001449413,5.230533174121263;-0.029505274155966668,0.04336144992749766,5.230401862226166;-0.029575232454027604,0.05336037659549974,5.230273132569717;-0.029634591668039927,0.06335933853256145,5.230141844090014;-0.029660878851109938,0.07335837183137496,5.230005308112246;-0.029644348424394003,0.0833575670890557,5.2298795267791025;-0.02947993686260436,0.09335562744606107,5.229771092762173;-0.02928688308237701,0.10335305242201949,5.229651827981022;-0.02908411969565585,0.11335029512105566,5.229533398991439;-0.028876702285621562,0.12334746674266749,5.229417047858854;-0.02867481954930307,0.1333447076550289,5.229296974960231;-0.028409905790946245,0.14333932384535447,5.229103408669997;-0.028253521410103913,0.15333444261133625,5.2288329557547835;-0.028084148160150372,0.16332622892322501,5.228464826701662;-0.027975850491569518,0.17331712148743783,5.228052107202077;-0.028030454680864035,0.18331003203324583,5.22767960591887;-0.028066656608632085,0.19330307840967956,5.2273085081704656;-0.02815287460719212,0.20329764389019475,5.226990345771024;-0.028257419743518794,0.21329354740883594,5.226723919119792;-0.028420482843940685,0.22328989788196993,5.2265085412110945;-0.02849472554266232,0.23328831108309472,5.226346610728294;-0.028613639147953215,0.24328715688945046,5.226252048076054;-0.02873652353756845,0.2532858256285248,5.226144703429951;-0.02884438514627023,0.26328440531239944,5.226015203705712;-0.028988267239624315,0.2732823921947238,5.225875360064161;-0.029102970983879487,0.2832802111319949,5.2257008334226525;-0.029180234924224162,0.29327739900930555,5.225476635230699;-0.02926450479351237,0.30327375632603537,5.225220239081366;-0.029422550029367986,0.31327031322404136,5.225010782908499;-0.029575781817181977,0.3232673142794215,5.224819759564556;-0.029733011782791714,0.33326464953648777,5.224650743305769;-0.029921531659638925,0.3432621030244972,5.224526711007069;-0.03009160406246207,0.3532601144362523,5.224422580376551;-0.030349231661947924,0.36325672138743087,5.224384142327284;-0.030630620667959758,0.37325261010258637,5.22432910578013;-0.030815393328771003,0.383250304669884,5.224219733010012;-0.03099479188099403,0.3932486125005153,5.224179030634185;-0.031264285344421,0.40324491982830396,5.22421385995472;-0.03163579251616771,0.4132369940446576,5.224356811961429;-0.03198036175499054,0.4232307832561162,5.224430630906086;-0.032384291654931584,0.43322215452819907,5.224527278406473;-0.03274203764682259,0.44321557194720407,5.224587495470612;-0.03315879087008059,0.4532061561767566,5.224708091917993;-0.03371654059831109,0.46319029711106807,5.2247845448084815;-0.034198312836772084,0.47317736655233794,5.224946839249243;-0.03482826205266065,0.48315569109948614,5.2251371106795235;-0.03553897472357609,0.4931297666274748,5.225249826523031;-0.03614247293085407,0.5031080666552424,5.225513110532545;-0.03680687106638153,0.5130845370410042,5.2256822665538;-0.0375097168749601,0.5230576325895446,5.2258905282858725;-0.03830899096826407,0.5330250910947625,5.225995083871726;-0.03926980419830543,0.5429786785808864,5.2259409166025055;-0.03985422333250165,0.552960226814196,5.226105686568517;-0.04055319390017146,0.562934968000269,5.226232092329422;-0.04127733596779077,0.5729071651378164,5.226407883443523;-0.042026795141116395,0.5828725081588055,5.2267687842907655;-0.04287685208584018,0.5928266871083214,5.227206648004428;-0.043760782689205226,0.6027782890452711,5.227635932964489;-0.04418080106556174,0.6127552771376911,5.228168185881093;-0.04452957843105825,0.6227387124812497,5.228625758924772;-0.044831912857254436,0.6327233605882828,5.2290898667500185;-0.045039162393780696,0.6427078717276314,5.229606185389845;-0.045137052545085515,0.652692911575595,5.230144141478071;-0.045047776964178714,0.6626858634996833,5.23050875320788;-0.04463958610157555,0.6726732351529919,5.230801648544775;-0.04371786985428633,0.6826208010836508,5.231244786463125;-0.0428337712628073,0.6925665359883441,5.231793172172376;-0.041411686339452074,0.7024522443279938,5.232293617068589;-0.039543698534499176,0.7122654866525456,5.23275285191066;-0.037292633240089246,0.7219988773690305,5.233193090710119;-0.034883235909348234,0.7316993765259697,5.23350150700158;-0.03219834035083927,0.7413285648067632,5.233766212296062;-0.02925729674108816,0.7508844545136567,5.233953920567671;-0.02608248207643219,0.7603658160045148,5.23410992096754;-0.02265087050898367,0.7697570852477693,5.234277563595935;-0.019023243495441006,0.7790727235083712,5.234520886525856;-0.015129596512848613,0.7882795257719015,5.234793476428826;-0.011008166174608047,0.7973851811334065,5.235111049104802;-0.006806518777603243,0.8064517765136758,5.235489212246476;-0.0023663913976078275,0.8154015841841799,5.235920734563861;0.002384382333990134,0.8241884741607175,5.236390536108539;0.007438588365138913,0.8328013870474817,5.236912774559546;0.012748128462253868,0.8412569038674264,5.237472255805668;0.01831394183671896,0.849545456021405,5.238039375432732;0.02409697298111927,0.8576824563545316,5.238627402950449;0.030012178442439932,0.865721336648996,5.239249293585234;0.036023100486982776,0.8736877212789117,5.2398861076104195;0.04212840335724609,0.8815817049229242,5.240526653541964;0.04832333095888076,0.8894047936829119,5.241176387536656;0.05461084738146749,0.8971527847312339,5.241836517789579;0.061004059927441685,0.9048122414834072,5.242514423095345;0.06749874454099483,0.9123842377152873,5.243210084532302;0.07397778019531837,0.9199609618479309,5.243994525994632;0.08039894771806241,0.9275803305189028,5.2448394098331965;0.08672228663456512,0.9352716003269023,5.245766638870489;0.09325729638131047,0.9427983810171221,5.246567401039473;0.09987423938605594,0.9502559486446945,5.247342481907598;0.10669700118527917,0.9575335662499004,5.248039764793848;0.11347422800126218,0.9648541140523261,5.248731701609692;0.12020723620447157,0.9722158699036129,5.24941810624368;0.1270545620383367,0.9794719702171238,5.25009864806102;0.13406223933057912,0.9865798849740842,5.2507069298835125;0.14099953733671114,0.9937600568331506,5.251271755917251;0.14789256645234683,1.0009838536124154,5.251822128248388;0.15502127527350706,1.0079779428201505,5.252336158108762;0.1621926542568768,1.0149298379187517,5.252828578675888;0.16931500411217235,1.0219351590643806,5.253273110098147;0.17643201343036616,1.0289479565097979,5.253684024145475;0.1835962741878185,1.0359138679853503,5.2540706054616235;0.1907989954437388,1.0428420385354116,5.254418828578;0.1980039197171865,1.0497706562680922,5.2547074849970645;0.20533531519734682,1.0565700161700642,5.254846572152973;0.2127896435564892,1.0632354121883358,5.254920630465768;0.22030336470501286,1.0698341743190198,5.2549388745025505;0.22783110687346225,1.0764168270989176,5.254981067211082;0.23522403437034262,1.0831487841803442,5.254821765987923;0.24264227340528605,1.0898471531906437,5.254503046326936;0.25006960887132157,1.096541624350572,5.254366138460619;0.2574109351587746,1.1033315935692019,5.254401442160248;0.2646329987048691,1.110248369677355,5.254403973139084;0.2718401773981786,1.1171802991860882,5.254474176904362;0.27900217179952674,1.1241592443523638,5.2544615056307595;0.2862189313642266,1.1310809380790656,5.254369107908651;0.29353214469610306,1.1378990023079385,5.25419329285404;0.30096809648090717,1.144584242610203,5.25407419980199;0.3084356902698984,1.1512340612837542,5.253951910752967;0.31585534083483197,1.1579377010142928,5.253851911465849;0.3231696526944929,1.164756787503886,5.2538218870245865;0.3303590712554438,1.1717072849950043,5.253875229141264;0.33742895649402,1.1787769948048035,5.254064770478682;0.3444619554567879,1.1858634779631814,5.2546292897748375;0.3516504770093286,1.1927047028488769,5.25586330758346;0.3588466936231108,1.1995189044875556,5.257197894588849;0.36600256805224846,1.2063448186262618,5.2586812547357535;0.37315817606269563,1.213016929368992,5.260750122116126;0.3801129822267579,1.2194989186794525,5.263850845547746;0.3866152290443885,1.225874569390025,5.267982656813933;0.3930018987612128,1.2321640784333034,5.272415773767355;0.39925296978774916,1.238263656591602,5.277286015785161;0.4051696229080805,1.2439626962695827,5.282988134917771;0.411078213735079,1.2493253591219093,5.289015605495997;0.41693099290058805,1.254318092542158,5.295404469951761;0.42257784880035226,1.2588341035021586,5.30231233962746;0.42817496824729656,1.2629261471935223,5.309518408758728;0.43369649252991355,1.2670013202878134,5.316792041540773;0.4394904782619681,1.2708891715645791,5.323955444488151;0.4452428655212253,1.2750101451027869,5.331021392260172;0.45098320806636216,1.2790641508475444,5.3381357091554165;0.45758196034023163,1.2816521328250787,5.34518970218859;0.4645736337994801,1.2838516514370633,5.35199254131022;0.4719386041973652,1.2858165474866137,5.358465283739263;0.4795953061929769,1.2875019210739125,5.364672894424674;0.4874359794496326,1.288954707533545,5.370707234022764;0.4953129271679129,1.2903918008746156,5.376697931592541;0.503179703720391,1.291699075385116,5.382731575601561;0.5110663953204189,1.292746227812056,5.388789922521373;0.5190090776403024,1.2933109122070077,5.39483929679476;0.5270232676573837,1.2935035057492932,5.400817228384999;0.5350873615957361,1.2934995281603276,5.406730803710656;0.5432283821580822,1.293389365155431,5.412536977004299;0.5514176242212269,1.2931791904689127,5.418272144049152;0.5596594032764491,1.292856555133445,5.423926256220414;0.567939611522126,1.292295698356964,5.429505108350064;0.5762398100468198,1.2915417630915675,5.435031254029131;0.5845947066287788,1.290578899056007,5.440441299865701;0.5929548120001091,1.2893872520947276,5.445797475338922;0.6013397549302968,1.287960885666104,5.4510565827602235;0.6097150730146622,1.2863484421345293,5.456277126107729;0.6180878037784604,1.2845796615998393,5.461450982984088;0.62645928773438,1.282669624060323,5.466576411061178;0.634824223929292,1.28065486604417,5.471672349894346;0.6431835395593201,1.2785576750752552,5.476744196918604;0.6515365539797324,1.2763922783591373,5.481797731043769;0.6598855488287277,1.2741837024045701,5.486839206746811;0.6682279225418255,1.2719175081535743,5.4918660511295;0.6765629818902301,1.269608350575903,5.496885471109941;0.6848888377765063,1.2672534739665469,5.501898921011523;0.6932143633503297,1.264895949272624,5.50691167486915;0.7015412025800275,1.2625389661638442,5.511922501055288;0.7098683843019465,1.2601815412537096,5.516932550193093
3D gt;0.7505321111170848,1.2469848907135872,5.540515696534542;0.7490979735319279,1.2474650632652269,5.539660040582813;0.7476590973904886,1.2479459606118837,5.538802763242333;0.7463446110968477,1.248387831556156,5.538021050814924;0.7450866376515518,1.2488039653759286,5.53727049818607;0.7439178187610461,1.2491874303389245,5.536574497569691;0.7427264790549919,1.2495960720654193,5.535868487216089;0.7414463621713171,1.2500326733357923,5.535101168310865;0.7401560745186108,1.2504707771707855,5.534337026143647;0.7389177877567442,1.2508889391870317,5.533608033407288;0.7377365985858402,1.251294230087424,5.532915184307996;0.7343604182300147,1.2524347819743862,5.530902568452411;0.7317790651112142,1.2533033907301374,5.5293723188298625;0.7295012645661643,1.2540696459922673,5.528023530308356;0.7271339736388394,1.254870422112157,5.526616716940949;0.7247125504831534,1.255691523022786,5.525183068350191;0.7223212773433673,1.256511510651687,5.523753447278541;0.7199887049564373,1.2573035818835412,5.522367304374432;0.7177814210275871,1.2580489388229705,5.521059915255603;0.7155857929600444,1.2587949708681496,5.519761586006906;0.7132292540260243,1.259579291890781,5.518367705366081;0.7109019096159261,1.2603493576528138,5.516971266456532;0.7085032193892429,1.2611602671512618,5.515552270877324;0.7060728386188376,1.261983842544795,5.514109029171982;0.703658259340962,1.262808260268926,5.512678635719801;0.7012134958464524,1.2636477538560251,5.511228898673222;0.6988673850630518,1.2644404675235568,5.50983408671412;0.6965946922182663,1.2652175814470152,5.508486168667067;0.6944181456730284,1.2659697179525249,5.507184991131007;0.6921419023256691,1.2667449603544134,5.505827810951161;0.6898499445063193,1.2675148010253907,5.504456197625044;0.6876165784160172,1.2682630084166333,5.503153226541501;0.6852912297981286,1.2690580621797087,5.501763200622367;0.6829059311558835,1.2698756113201848,5.500336636492451;0.6806324463010208,1.2706514080011733,5.498984323615191;0.6784432575859619,1.2713972023990834,5.4976754382919735;0.6762311181334492,1.2721477306688838,5.496368028568996;0.6738582780293909,1.272946048377823,5.494969007031671;0.671267203363879,1.273824606605458,5.493415322486136;0.6686385136786673,1.2747152162988356,5.491847976188302;0.6661316647723925,1.2755769703186417,5.490357895423626;0.6636220880107819,1.2764513112011375,5.488883987958902;0.6611632108778042,1.277284231622391,5.4874276664458845;0.6586979965879627,1.2781016120073565,5.485984785767558;0.6562932247054241,1.2788948822858566,5.484578480884947;0.6539405754232857,1.279660518921281,5.483206115848218;0.6513317638803799,1.2805211037064792,5.4816552990940295;0.6488217688653164,1.281343259913047,5.4801665858265745;0.6461881125518895,1.2821966115538979,5.4785988155950935;0.6437251703926015,1.2830053017475762,5.477123618684965;0.6411362670671231,1.2838400144427546,5.4755814541365275;0.638563865422455,1.2846741795435224,5.474025983732695;0.63611821031122,1.2854375048789861,5.472564553126272;0.633718538780571,1.2861797455336235,5.471129048482004;0.6312366717048572,1.2869334202350868,5.469645508643602;0.6287092292510604,1.2876810998826937,5.468142488485594;0.6261909606598761,1.2884048456891577,5.466638347542025;0.623568777455058,1.289105366913129,5.465086795860698;0.6209258122279726,1.2897758375305366,5.463569295482576;0.6180888990264701,1.2904556935947142,5.461918088344945;0.6151849314830147,1.2911226433780874,5.460227183464553;0.6122754234026966,1.2917658481418526,5.458518807922411;0.6093434908756269,1.2923842248707358,5.45676089955871;0.6063213770277447,1.2929926097953581,5.454932581539812;0.6031132273659063,1.293646724425887,5.452978478010172;0.5997767132606626,1.2943319366120245,5.450928588825333;0.596539185628622,1.2949453951557603,5.448927706057749;0.5931378071285714,1.2955472943057835,5.446769621774321;0.5895336356626409,1.2961180349607078,5.444497545373851;0.5859027532081245,1.2966926197781459,5.442211599571205;0.5821837908287406,1.2972134449638915,5.439867243751837;0.5781617691912995,1.2976701315996415,5.437340465246697;0.5740617739459192,1.2980788869110393,5.434740358191224;0.5699046809815316,1.2984677902030346,5.432093044663671;0.5655620718211591,1.298813301780007,5.429315999273222;0.5611720394684605,1.2991210464190541,5.426480801059161;0.5566589658910579,1.2993957096446644,5.423533861740255;0.5521839608817266,1.299615699791983,5.42054516401261;0.5478327849337301,1.2997477161323763,5.417618379329813;0.5435033696871192,1.2998333460888518,5.414750273928748;0.5388806191208221,1.2999039964107886,5.411773473476542;0.534278590683653,1.2999564690186314,5.408808759581707;0.5296706529455872,1.300003052977559,5.405849454604721;0.5250091987896863,1.3000579204021203,5.402776652733735;0.5203714658802954,1.3000810509325942,5.399638039179357;0.5155948217087032,1.3000241675062987,5.396327729539065;0.510885716034701,1.299901982394132,5.393015717545273;0.506218834168485,1.2997221097079192,5.3896282259543495;0.5017545728653576,1.2994274442427587,5.386169066533773;0.4971691787265312,1.2990637584674325,5.382463085401768;0.4926339566879513,1.2984904333850062,5.378440651866709;0.4884772190524494,1.29790920731117,5.374604016444527;0.48431198243287676,1.297260258019905,5.370431920538876;0.4801882500125324,1.2965657017387942,5.366149306778624;0.4762010714671455,1.295696609927569,5.361635937601049;0.47226927441564104,1.2947171442635754,5.356983043655706;0.4684622934156077,1.2936109851370783,5.352217708414251;0.46470307031470026,1.2922375698388557,5.347218233168312;0.46089854945957087,1.290670277658301,5.3419168954059995;0.4572716511155369,1.288988145499394,5.336557289033848;0.45401211095827865,1.287166703275005,5.331244444434546;0.45069033197624186,1.2851557798355726,5.3258048733917525;0.4474121735791054,1.2829489702565546,5.320322099781334;0.44430957683575195,1.2806393921233274,5.31499594966147;0.44118538714800515,1.2780032729145878,5.3096801663042985;0.4383263790345865,1.2753649926738682,5.304596419869545;0.43538301243677413,1.2724735095104829,5.299475107937397;0.4325198957389425,1.2695595255645469,5.294577780161532;0.42967021276061435,1.266538841701974,5.289908663387957;0.4267442664502183,1.2632879825101753,5.285451327084748;0.4239585862772592,1.2601041934452835,5.281460852246299;0.4209580992635889,1.2565676024744876,5.277506551213399;0.4180357212556941,1.252985328937399,5.274019545106679;0.4147540277821891,1.2489734692708077,5.27067070698215;0.41149766584175146,1.2450112145044212,5.26774400322714;0.4080718173681756,1.2408322673307315,5.265098427446659;0.40451845417800003,1.2365124222447503,5.26273943247541;0.40115152317752656,1.23235942033391,5.260882509530525;0.3975935782429566,1.2280260687681575,5.259459462662101;0.39386821972838015,1.223559262302602,5.258283376929901;0.39002805113119765,1.2189910447051908,5.25727102595362;0.3859053899053496,1.2142569837181545,5.256471564702478;0.38162017669797316,1.2094507525452998,5.255913941954369;0.37704714152058083,1.204473176483824,5.255400443444804;0.3719824444881427,1.1993179254920507,5.2551672695602365;0.3662684980799038,1.1938651904880442,5.254960297713085;0.36052330547440387,1.1885009061639962,5.2549533882260695;0.35419443580424154,1.1827223394866273,5.254999711353578;0.3478111034112291,1.17699080699813,5.255121025671405;0.3413301162151708,1.1713002878027647,5.255269786792862;0.3341664432507697,1.165195866659517,5.255375855263497;0.32692660229482623,1.159231339792473,5.255508263791243;0.31922500402875076,1.1530146495854967,5.2556568181537155;0.31151044688030466,1.1469690049987602,5.255855702953278;0.30338130201740326,1.1405584585973088,5.256045122882041;0.2950411797227531,1.1340685170810425,5.256255468195135;0.28662599524136245,1.1275713181092075,5.256478449845388;0.27803430470553314,1.1209880709513604,5.256679036218171;0.26986748428404517,1.1147940979601825,5.2568493425375244;0.2613593723602056,1.1083236556456757,5.256847616306293;0.2527192283857579,1.1017862121797282,5.256847252501963;0.2441357214637685,1.0952644968301901,5.256783975711811;0.23573308666671705,1.0889048769122756,5.2566391717019885;0.22748550850022178,1.0826465497510187,5.25647682980385;0.21969619700602228,1.0766476690238547,5.256169263223869;0.21223545836057028,1.0706942208030008,5.255837711432885;0.2047291450261322,1.0646762749364007,5.255462470858822;0.19758912680664775,1.0589007741395955,5.255014028286112;0.19035039389619254,1.0530040749337606,5.254504654304361;0.18303982603138888,1.0469652097696047,5.2539436864255;0.17618378951033828,1.0411053142846565,5.253382752263059;0.16952776862835064,1.0353561462832843,5.252810649895743;0.163225695914983,1.0297468278340784,5.252203166106652;0.15701235504808098,1.0239927509152404,5.251561729150131;0.15129431765804469,1.0187039073956052,5.250923533167585;0.14593413550427714,1.0137135711598173,5.250233246483399;0.14054464032732208,1.0086909502083232,5.24951205169295;0.13519955873937814,1.0036367398444388,5.248761140324104;0.12958891916275023,0.9983062408351602,5.247949616596616;0.12406399380002275,0.9929460271398851,5.247263008347872;0.1187031451863555,0.987622384170006,5.246562125164139;0.11359511932385005,0.9825081417239196,5.245888483624473;0.1084078917383774,0.9772429427383086,5.245198988923458;0.10335777293327834,0.9720475984890259,5.244553107216814;0.09836181731059634,0.9668886831516754,5.243953813062566;0.09332821520368881,0.9615664819579886,5.24339909593887;0.08851864840917079,0.956459259678951,5.242867931428748;0.08395927214697238,0.9515814625372331,5.242376078967389;0.07954605323543369,0.9468615354579816,5.241918048496904;0.07536427816402949,0.942404094504712,5.241528555947786;0.07148343955835201,0.9382929892943567,5.241208612238725;0.0673455546593591,0.9339162980321805,5.240818819171583;0.06318382034555868,0.9294930317558837,5.240416669935268;0.05922463580022408,0.9253608086445485,5.240045113551579;0.05516796906054204,0.9211037486085321,5.23967443484124;0.0510066728156562,0.9167067319098681,5.2393136203939275;0.047015309417883046,0.912454957405975,5.238966539119852;0.043091613157976376,0.9081999284391491,5.2386133501866015;0.039276276285184944,0.9039750194609353,5.238274230374063;0.03582495713813177,0.9000393462943433,5.237894951365957;0.03245007636510185,0.8961614284575171,5.237525153106281;0.02896105006591746,0.892026689092941,5.237170246115298;0.02541668314201797,0.8877127947433616,5.236845638896978;0.021786366346978264,0.883303162230967,5.236513055340997;0.01820489319656801,0.8788883621550653,5.236180462254253;0.01483189620299491,0.8746289337540869,5.235845970548434;0.011186472564959022,0.8698527029390245,5.235509838113218;0.007408062031206465,0.8647530709628402,5.235170682004254;0.0036101327416338197,0.8594012342710109,5.234826599420051;-0.0002854000726790609,0.8536158616236383,5.234463371943531;-0.004243532195056665,0.8475602159171268,5.234067853251968;-0.008021147617795803,0.8412725020262141,5.233744228079028;-0.011652165763500519,0.8348529408493759,5.2334493313164545;-0.015253680284190507,0.828011784137977,5.233141564390129;-0.018813998560616767,0.8208317793843142,5.232815932348605;-0.022239872249199485,0.8133699947464803,5.232487600332518;-0.025522546477896098,0.8056011493288237,5.232137718475725;-0.028662444245362163,0.7974349721711258,5.231822370926787;-0.031622038660635204,0.7893316455829107,5.231569083423076;-0.034334808630512616,0.7810697228602108,5.231357306262168;-0.036838399689399344,0.7724130035567808,5.231117731207963;-0.039068079582482665,0.7639419367560026,5.230860289310586;-0.04092756087615572,0.7552798482123588,5.230613079851324;-0.04256105660514024,0.7462814329500109,5.230292487497239;-0.04403425083040817,0.7372174912694853,5.229956907060078;-0.04524828309736281,0.7279869436664641,5.229603421561023;-0.04605962180829721,0.7185466677208306,5.229251903698362;-0.046674984144192876,0.7091567049534717,5.228903643246355;-0.04701572552407424,0.6995333162505053,5.228577553901553;-0.046988224830373335,0.6899255788677539,5.228266833263505;-0.0468126418676496,0.6803652755115472,5.227988414345863;-0.04637406519288927,0.6710097629284036,5.227731502377501;-0.045827447937573755,0.661920729096033,5.2274780156186385;-0.045048197096044365,0.6524506765861869,5.227130730213417;-0.044164222871621944,0.643309773011641,5.22679246746709;-0.043126502266498196,0.6339827873146273,5.2263733650644;-0.04203100411794776,0.6247010531171362,5.225941621077846;-0.04089922214787582,0.6156269074861532,5.225475240590804;-0.039763739886328725,0.6062744792890399,5.224992092760379;-0.03869239249199536,0.5970396371321245,5.224507232340152;-0.0377272181077437,0.5878019514831256,5.224098695094309;-0.03678741492186221,0.577752293571783,5.223778252030614;-0.035956509115927654,0.5682000785935261,5.2234642463134;-0.03519826430512073,0.5585142257355598,5.223228761918119;-0.03445286950609154,0.548714838470411,5.223013999030133;-0.03375090974662746,0.5387516083792085,5.222806925507549;-0.03306860199579999,0.5291013383715877,5.222613468893643;-0.03239939963107573,0.5192974549296508,5.2224545581482795;-0.03178895712907785,0.5090106297436179,5.2223275643770215;-0.031275231295992204,0.49902759227334137,5.222228645539955;-0.030813135829091436,0.48885120880940114,5.222160242203261;-0.030387969028987098,0.4788347443966282,5.222084745027429;-0.029924537470721897,0.4685070204002357,5.221995654916315;-0.029554017592373305,0.45900642377082085,5.222009757233264;-0.02912871646656885,0.449081310840236,5.222020701279835;-0.02871297588991147,0.43948307312992296,5.2221118644935585;-0.02824314255736838,0.42958161138217654,5.222229776815935;-0.02779181741397583,0.4199794878227211,5.22238037679188;-0.027368125431963642,0.4105858840045511,5.222537162353252;-0.026940183368596167,0.4007497397156719,5.22268403353138;-0.026508168413721285,0.3912420722698343,5.2228060782321934;-0.0261071208461325,0.38238912527389296,5.222874816975249;-0.025735098442687503,0.37327064557210043,5.222953464986388;-0.025403465615918268,0.3643459002366261,5.2230618858785824;-0.02507975138392194,0.35538975479759766,5.223191009243453;-0.024806571369260837,0.3468611430434224,5.22334318116466;-0.024607194561943366,0.33853632969392883,5.223497699417663;-0.02443974631221317,0.32986386328132183,5.223644015189622;-0.024320064126884675,0.3218624895059951,5.22374665913238;-0.024301419892654896,0.3131451053679176,5.2237951773102385;-0.024320775765236644,0.304499482486689,5.223831036788917;-0.024399626287173327,0.2956048347628602,5.223878349133793;-0.02457219223617386,0.2866467484979419,5.223936068020644;-0.024777815308690443,0.27766097248759014,5.223999629469127;-0.02507531782713803,0.26883491637490015,5.224048089072249;-0.025420509342489572,0.260349045774406,5.224100502044056;-0.025842585753123964,0.2523123977027343,5.224170308316389;-0.02628476991885134,0.24403534184578443,5.224237375914116;-0.026758398836309254,0.23525705178329562,5.224252074827596;-0.0272555823890393,0.22696121079346226,5.224293955548804;-0.027750435023472225,0.21877176821568164,5.2243358744349235;-0.02823897932315695,0.2103667934112788,5.224388719011623;-0.02874138544345724,0.2013756658305942,5.224438756105668;-0.029266742909589905,0.19213107149130124,5.224439554456635;-0.02985246667929204,0.18246203546763212,5.224436212174946;-0.030458789713330398,0.17271767592953294,5.224395501633051;-0.031091636478714057,0.1623160055879515,5.2244253529127125;-0.031713160645999126,0.15254771121990718,5.224436899233015;-0.032376459028279896,0.1422149726044048,5.224486812660314;-0.03291987276974143,0.13258487291769547,5.224610637494389;-0.03345833350610584,0.12231902129962151,5.224872513095413;-0.033979403181509535,0.11229403895560104,5.225126050437879;-0.0344800691866202,0.10182796444349154,5.225456319133316;-0.03494621829291496,0.09074600583230812,5.225836513970712;-0.035383787481015005,0.07964525284858706,5.2262238161302275;-0.03584705919942886,0.0677002432395859,5.226583752551422;-0.036316246907912825,0.0558095206150254,5.22688459679176;-0.03677061160455304,0.04345315157853328,5.227136130264187;-0.03724641344913496,0.031021362667640568,5.227351794490994;-0.037728529222332954,0.018023506431837453,5.227524373634481;-0.038211675528448584,0.004513569093142938,5.227675651592147;-0.03869273990000304,-0.00898739882500192,5.227802909330888;-0.03913014048057664,-0.02229762359425937,5.227905446862726;-0.03950583814341447,-0.03501588608282485,5.228031569062357;-0.039826678260366746,-0.04706585337478537,5.228144263569465;-0.040108607064593925,-0.05908219430168218,5.228297614602834;-0.040346967419860505,-0.07043085095080834,5.228382228184644;-0.04058994537984316,-0.0818266281292169,5.228456485494179;-0.0407830513244886,-0.09238162015401827,5.228502836571219;-0.04099652677307309,-0.1028872357037934,5.228519566503065;-0.041172570727461937,-0.11263166711939536,5.228377494453264;-0.04133075504654253,-0.1222690657891076,5.228221759455332;-0.04145009662551939,-0.13128402481445323,5.22798018571202;-0.04157589436474265,-0.14048158511995895,5.227691610530626;-0.041712250823884925,-0.14995934767035476,5.2274555583015125;-0.04182272779530493,-0.15887156064532765,5.2272524038302866;-0.0419307324071663,-0.1676158597775761,5.22710125324046;-0.042032441009922095,-0.17559776622000905,5.226998037963078;-0.042077852004000396,-0.18279483201735444,5.22697767732136;-0.042116372373036844,-0.18923123913947315,5.226971758340219;-0.04214468498364512,-0.19508933042657783,5.226973714170785;-0.0421628307077952,-0.2003913508552743,5.226970677151575;-0.0421752254275319,-0.20492009309989903,5.226972666492283;-0.04218763285894006,-0.20977268998077298,5.226977134184404;-0.04220286154896489,-0.2155656444675123,5.226979424581258;-0.042212571506589934,-0.22123376704308678,5.226974826265652;-0.042213124871627664,-0.22666202031557092,5.226963536364158;-0.04220727979950023,-0.23191698888700962,5.226957397969164;-0.0421991690004881,-0.23720855934418114,5.226951162685047;-0.042192767800955946,-0.2424334570666466,5.226940993891988;-0.04219132502998305,-0.24752294885402196,5.2269327705556705;-0.042190060532932894,-0.2506743537174005,5.226933367926971;-0.04219393076775425,-0.25378169423817176,5.226957914288641;-0.04221369370002052,-0.256120767563488,5.2269854426889575;-0.04221359821229147,-0.2578185340864906,5.226982589377132;-0.04221021842059671,-0.25928281986551477,5.226975802713553;-0.04220778342378124,-0.2608566339529527,5.226970293273106;-0.04220664517862813,-0.2625925041044193,5.2269654582234955;-0.04220830933551928,-0.26454190644849185,5.226960468665933;-0.04221042450420807,-0.2667145408147691,5.2269569817796055
