# Supplementary material for: AI co-pilot bronchoscope robot
Source: Nat Commun. 2024 Jan 4;15:241. doi: 10.1038/s41467-023-44385-7 (PMC10764930; doi:10.1038/s41467-023-44385-7)
Supplement: Supplementary file 9 — Source Data [file 41467_2023_44385_MOESM9_ESM.zip › Supplementary Fig. 6/Real/1-siliconmodel3 Centerline model_44.txt]

Path length,0.408090974759367,1.2108054525033263,2.220195863284466,3.228980296525964,3.7404602780018634,4.801385120554013,5.829878585160452,6.729798073487086,7.78796739313476,8.377274500463388,9.062507899430479,10.629987990684377,11.50750200290383,12.358575494930575,13.260054475280947,14.09904679860065,14.973972179706799,15.921454145154703,16.874193790796333,17.905946731758903,18.94874510801424,20.068546725019708,21.184195605985995,22.353070112874075,22.353070112874075,23.536935993222507,24.783999570619176,26.058171757125354,27.332111017692718,27.332111017692718,28.64956501100454,29.892759728478463,31.113072676248315,32.266291403991715,32.266291403991715,33.42421452170255,34.58107894979708,35.65657242642544,36.71534982874243,37.741848652148796,38.696757587480995,39.672291300510935,40.606139712078345,41.549444983032885,42.49125497580873,43.45264267466829,44.406943543291064,45.36299467256571,47.13438180691664,47.95826266549821,48.7356302937999,49.542529796658044,51.14435903673712,51.94691968404172,52.73483527427957,53.53079648783227,54.396957115414246,56.13682240842698,56.990800619995674,57.82526970658878,58.653533543005274,59.43235674337255,60.99451262121249,61.80620793456049,62.633772718496914,63.498993065265275,65.23794892473109,66.08939533770318,66.98285585074393,67.93557677748079,68.8471368112116,69.78042870741696,70.72542501296036,71.64500187607455,72.56985513159776,73.49963621948697,74.45630594091074,75.44616161802885,76.42401320530978,77.39968408264082,79.30107990654889,80.24094908929447,81.17002179076864,82.10305033682398,83.05485008248166,83.9668500423446,84.91718177946666,85.84268746461716,86.70414811145876,87.60001534224881,88.50746666908329,90.26326931568877,91.14877819689525,92.04064682630627,92.92752147759444,93.77834571629467,94.68941524349597,95.60262949158563,96.53245058643401,97.43193785730823,99.2685018356674,100.14328667144878,101.03520184976686,101.92825593442045,102.7944534658879,103.63471917825954,105.35080551366744,106.1792952023142,107.0282855560209,107.87021046220713,109.45720074657015,110.22100528219087,111.67748979352876,112.3619616349369,113.72555719555461,114.95908519634419,115.55819284899498,116.60548005185032,117.70532168505893,118.72480292167944,119.72125301999048,120.79725862681994,121.92805365763878,123.06547583363788,123.62138484448239,124.74575203162831,125.91573423804027,126.55840989524849,127.9274085065905,128.60463783847158,130.02002800559066,130.73160147168443,132.1574033262975,132.87462309783547,133.63086146155808,135.05522446787793,135.75730620644737,137.29458406958514,138.09404529818303,138.93918023245328,139.80374785934706,140.67006172936124,141.55800787612148,143.35805150157438,144.29030503670975,145.2127196494812,146.16415630624138,147.17828929791628,148.21640078305106,149.25430988580203,150.2886388615703,151.27226161087276,152.28887251654237,153.33695867765428,154.3751089317245,155.38303972200444,156.37098412250813,157.332823975788,158.23446379248983,159.16273807120373,160.03117230054863,160.8775469533381,161.68836421444473,163.27740737553987,164.0242670619779,165.38446607284354,166.02033006347145,167.2141304208378,168.35192545734085,169.4347458949212,170.5524912806331,171.7175242622325,172.87782104387165,174.00261527367212,175.18254106142695,176.41525351224075,177.072197816609,178.3534380706405,179.6163701661553,180.23187401110857,181.41613630107094,182.52650564224854,183.58146720741928,184.57356707871,185.54351937916888,186.41618861829207,187.2729421314669,188.39264623106584,189.42026268790474,190.3932163800602,191.5792262742374,192.47294645974762,193.45065429231957,194.47877864226172,195.48178269372863,196.5356786428237,197.5454374175279,198.59763353734547,199.64342617776302
Error,8.936205058685747,8.486721971466093,8.04825908727392,7.553367738839643,7.052340958207026,6.567037916967074,6.1501464386053,5.742457428125704,5.343488343077938,4.947901728777741,4.569596756079762,4.217768972298801,3.887462505488181,3.5910911239788312,3.3180074484923696,3.0434413714623436,2.7929190907877093,2.5730031344471755,2.3782592810703407,2.1972064957864506,2.0115501704989196,1.8373961224089912,1.6833691341965602,1.5751639205616037,1.4291343409932358,1.2195307245623896,1.0172394785343684,0.8964183830961746,0.9025566554042654,0.7944430008468988,0.5710602725995414,0.4989060528856863,0.548423993813357,0.6302224488111056,0.6592256396589714,0.5389598800011052,0.4527891081295688,0.4347648306351831,0.4280980559917564,0.4298713848580319,0.4363379754197686,0.4371341587859194,0.44175153241106213,0.45434077126462735,0.4771593920216091,0.49044169845943913,0.5062121717128594,0.5276797931143209,0.4560839207158755,0.35187321531640003,0.33560401905183707,0.44291797808246014,0.5538625958070736,0.4958963924173841,0.5175134704527543,0.6176616195657798,0.7115799530345394,0.7014406258105276,0.6506207543440511,0.626403809272879,0.643132159306022,0.7230106405532769,0.634420921917053,0.6020458009472553,0.6186883939051961,0.6680801082568117,0.6881795832523564,0.5793285805586288,0.5190173840334376,0.5070712028337209,0.494606800561178,0.4978844500463488,0.5075607409289344,0.5354334897708374,0.5850047602026154,0.6341519958993554,0.6745281038914587,0.702063968719725,0.7304094072815562,0.7586776865926814,0.7764973361150875,0.7444463111741415,0.714014378250645,0.673725754200493,0.6509787016751449,0.6261019601371731,0.6130190172005279,0.6062443680916632,0.6081421935432418,0.5928184151236585,0.5825409580414389,0.5386882334698108,0.4316799639613943,0.36118783416467437,0.32398348727680265,0.35741469913422874,0.45809338136364364,0.5756098809481598,0.694700350818694,0.8701238476179198,0.9816918478140155,1.0661986462420887,1.1612018293963067,1.2728796601810632,1.3938493726960821,1.5264804480192937,1.575044343945144,1.6194761062562253,1.6875178436714575,1.765602286610473,1.7555024532725134,1.7823703949936276,1.8106111719618037,1.8183417533445139,1.8169548470767853,1.8313841714059458,1.8004833236133166,1.768520692552307,1.7324989889460958,1.6949486272962757,1.649323413362196,1.5967670244765926,1.5518008850473315,1.5138619010796894,1.4748331929721237,1.4057667674688763,1.367640002278493,1.3762979888050175,1.3326160050164506,1.3337691544422574,1.2851629091289394,1.2493872919529259,1.2283075533671326,1.1589181312770231,1.1717773112656669,1.1021686802394612,1.0839257899243293,1.0880223472430455,0.9965830719833266,0.9290708523223994,0.8804415408403746,0.8508210572147583,0.8301630410129752,0.741919469704979,0.6704422857714492,0.6056659734730098,0.5125714879372403,0.46095651579898705,0.43075109240767645,0.3998529406463394,0.3896378367075533,0.36686343067713273,0.41032490033616326,0.49799059943093343,0.5823349177171181,0.6417066118257052,0.6786888402641001,0.7040380408343481,0.7096475739495458,0.7462171863944482,0.7979643716873239,0.8639839347363331,0.9540345761019144,0.9707230816684178,0.9700955433485132,1.0489609036724354,1.0545080043586923,1.2108556807812791,1.3939480181814752,1.5229787675993367,1.6292667759887418,1.66249404755003,1.6107595065985958,1.5367398131290704,1.4465676561906842,1.3894440036789435,1.2199343951923036,0.9666618512232691,0.6826915056285224,0.32907297068213076,0.20637197682211575,0.2522019010095555,0.3373730028650431,0.36624622934624945,0.37593862900976666,0.30154533500787284,0.22340531224343624,0.1148424144711743,0.3039596378416144,0.4605814608698658,0.549712853556136,0.5914125919251007,0.6231116339483604,0.6142614312073059,0.5841365415249863,0.5439167950642353,0.49562379589169825,0.4417569072597713,0.3767533214185041
3D pred;-0.1306017601571208,-0.263235696605741,5.2138454680215;-0.12632749691816986,-0.2544012904419775,5.215764827679774;-0.1219338581910688,-0.24542331486426325,5.2160679666935685;-0.11699674242909691,-0.23674241133785245,5.216584495413039;-0.1120135554731808,-0.22808907568461287,5.217120806735649;-0.10720987671717182,-0.21933238169391833,5.21761576204919;-0.10302852215184208,-0.2102602274371271,5.218076512675864;-0.09894350068265464,-0.20114192701204675,5.218487848249645;-0.09487917891226169,-0.19201406762059756,5.2188921643099775;-0.09096738807213732,-0.1828203478028464,5.219308587575188;-0.0870512967346781,-0.1736255087909705,5.219653789229822;-0.08330320960368412,-0.1643579764576989,5.219908126231147;-0.07990278784475965,-0.15495904016361783,5.220219780528788;-0.07684959455339839,-0.1454428671900465,5.220566857843889;-0.07398945312491186,-0.13586907864573167,5.2209695536568805;-0.0710801679616546,-0.1263091213559067,5.2213480724220345;-0.06839240609244789,-0.1166816129911701,5.221643061949586;-0.0659591922719954,-0.10698387746363082,5.221825808062709;-0.063765958053877,-0.09722999375441692,5.222052691847071;-0.0617821977706452,-0.08743327591943104,5.2223510453292725;-0.05977009285462857,-0.07764202445370251,5.222638844811223;-0.05781794422023441,-0.06784184319696425,5.223020372063603;-0.055995635838582636,-0.058021380599412205,5.223507923632407;-0.05436613032504773,-0.04817053716868948,5.224060730546931;-0.05252152637037368,-0.038366863382926816,5.2247574489640485;-0.05087015131219439,-0.028528629313726517,5.225451790966846;-0.04909683170788663,-0.01870997250384214,5.2261221013656085;-0.047357519887920335,-0.008883550900014388,5.226767262474753;-0.04579742778850875,0.0009788349889619484,5.227314489318277;-0.044428443135784965,0.010874507973720937,5.227763418265125;-0.04319716612672452,0.020790919581500783,5.228149083601976;-0.04213147450072112,0.030729823988490952,5.2284362778689415;-0.04120889469189918,0.040685133500075715,5.228637918700382;-0.040369804411951066,0.050649223024951236,5.228751265259054;-0.03962095618850548,0.06062084554172946,5.228828535700517;-0.038976681839202526,0.07060005702035992,5.228844309970719;-0.03841556293844091,0.0805842930942636,5.228831058564436;-0.037849060426037154,0.09056811555182966,5.228782437177785;-0.03723129882652381,0.10054858663929278,5.228689876503202;-0.03655483020392135,0.11052499954583844,5.22857336160826;-0.03574606886011944,0.12049196268122042,5.228498856932511;-0.034815763063176124,0.13044813848652972,5.228403492065042;-0.03384622833720846,0.1403999437912952,5.228256612552569;-0.03288195379037985,0.1503522054395865,5.228106071254951;-0.03203900069565645,0.16031599687760462,5.227995209810918;-0.03128905623822604,0.17028675741088325,5.227848520688;-0.030662274211243658,0.18026486585840396,5.227637579700595;-0.030210021197341754,0.19025213370111377,5.227414088650682;-0.029949746715906413,0.20024615541159918,5.227186520540746;-0.02988777084343035,0.21024449405292814,5.227015104658929;-0.02988220102382124,0.22024306656571374,5.226846235823209;-0.02994175715578259,0.2302418339748265,5.2267009658483;-0.029965983371633188,0.2402410648147321,5.226579328268801;-0.030001185796942737,0.2502405789417704,5.226487252145868;-0.030032400713469812,0.2602397264928614,5.226360469337508;-0.03011400075936998,0.27023813225254095,5.2262016496368515;-0.030179521458046695,0.28023612999414194,5.226012577700841;-0.03019927050030001,0.2902332341136533,5.225772746095379;-0.030206357122557717,0.3002297117334236,5.225507444423284;-0.030257215268016988,0.31022624288532274,5.2252490292957265;-0.03031270931651936,0.32022341037988183,5.225017593567474;-0.03038952123674959,0.3302216465241158,5.224846205315122;-0.03053958236927429,0.34021974078618433,5.224721334248429;-0.030704791033622968,0.35021808561049406,5.224645131417624;-0.030886275860139572,0.3602163142595322,5.224595260190485;-0.031166114440552194,0.37021237217851544,5.224572534670789;-0.031322906609933816,0.3802103661669614,5.224447905530459;-0.03143192681578527,0.3902094949446945,5.224373485902497;-0.03165809555910974,0.4002069355646912,5.224378847728924;-0.032005068129601424,0.4102002979451224,5.224489835875628;-0.032328859791697626,0.4201946841117347,5.224575883026571;-0.03268487073337075,0.4301877837299699,5.224681789728136;-0.03302146739489109,0.4401817804770793,5.224763836703832;-0.03337326930117709,0.45017510223861257,5.224862607090076;-0.03391469581172358,0.46015976994502117,5.2249777944430225;-0.034433876882506216,0.4701458762688687,5.225067969298457;-0.0349360965430774,0.4801309100667231,5.225284476730758;-0.03562691817719197,0.4901057991217406,5.22544053380343;-0.0362120702943372,0.5000870135084691,5.225622072686223;-0.03686866807465228,0.5100638401161406,5.225800426815257;-0.037522366219023676,0.5200402697327202,5.226009067275086;-0.038292856893911646,0.5300098446806866,5.226127048107394;-0.039213072231216874,0.539967184507145,5.226059318398888;-0.039830560786258476,0.5499475809002247,5.226161277809409;-0.0405764054576525,0.559919053151334,5.226277281565863;-0.041380961396552805,0.569884472244485,5.226484915953768;-0.042166819039218414,0.579846858694267,5.2268499967539555;-0.043065793431693075,0.5897977853053082,5.227263402877937;-0.04396369790957665,0.5997489519815492,5.2276733410809255;-0.04442436071539131,0.6097241944911033,5.22820468527721;-0.04482328702448529,0.6197075182995346,5.228621942435232;-0.04510136063214471,0.6296938467511675,5.229064569959039;-0.04533019963971855,0.6396772519274989,5.229593014652276;-0.045468940812782924,0.6496607716858627,5.2301498666265545;-0.045444945724098414,0.6596532696519111,5.230536400757307;-0.045085366253975835,0.6696419638259618,5.230847353007584;-0.04433247046189234,0.6796051401947454,5.231257553654553;-0.043535810882488646,0.6895585865360909,5.23179999207917;-0.042500068391830445,0.6994911152812181,5.232321633929741;-0.0406407987390046,0.7093066558640448,5.232766919708722;-0.03838432543077973,0.7190396734803377,5.233187272287163;-0.035969181359968086,0.7287395056582691,5.2334707062956936;-0.03332381395380473,0.738380387271677,5.233706148438612;-0.030413392561634223,0.7479461471271471,5.233866416050663;-0.027290845241586623,0.7574450593298224,5.234009122742619;-0.023965174744036838,0.7668746946825572,5.2341570850897945;-0.020391660731803086,0.77621212706956,5.234362886019144;-0.01657465972308231,0.7854514139663046,5.234619948149899;-0.012512426413819968,0.7945843248361706,5.234916932297964;-0.008331369138692585,0.8036616594282953,5.2352644330385685;-0.003943517073871091,0.8126380859201546,5.23567737576279;0.0007240535944355942,0.8214696610119744,5.2361432786002045;0.005716614437085979,0.8301190059975044,5.236656277190574;0.010967884275281137,0.838610849087428,5.2372155320721605;0.016461632757698456,0.8469462975562684,5.237797791838282;0.02218464422484256,0.8551253933019012,5.238389004600922;0.02807436230864345,0.8631819972639441,5.23902331800307;0.03405850131519895,0.871167942878237,5.239667331198414;0.0401401678014037,0.879079123657045,5.240320440251783;0.046310702472332446,0.8869206452333784,5.240980016815014;0.05257591939817329,0.8946859911616641,5.2416481930539005;0.05894077694128017,0.9023688382141901,5.2423282295407505;0.06541457772088059,0.9099588754987292,5.243021942367035;0.07192181331886295,0.9175131814355361,5.243788979970726;0.07837943876143187,0.9251014760918451,5.24463565455551;0.0847394340474111,0.9327634050197808,5.245555059289881;0.09122939540764512,0.9403296915733579,5.246349860731644;0.09781421827255084,0.9478157681648162,5.247123659868781;0.10455691944077053,0.9551665249476443,5.247832430406963;0.11126129571542923,0.962551907471877,5.2485447952983995;0.11808191308546608,0.9698306907734083,5.24925083519876;0.12482596142489576,0.9771829136708483,5.249931004634853;0.13175728956633576,0.9843672578182231,5.250515717699323;0.1386518561157241,0.9915889946076133,5.251073812530713;0.14579340428795023,0.9985693435682739,5.251596323861861;0.15291732236430053,1.0055681836649797,5.2521121034099165;0.1600694321970429,1.0125390285810014,5.252616728119144;0.16721164596965157,1.0195224833288734,5.2530859212678385;0.1743172858962724,1.0265471287018932,5.253491184906133;0.18146138207123352,1.033533389507404,5.25388367668986;0.18862543749028576,1.0405007834426778,5.2542466253135744;0.19582314000454448,1.0474353166246846,5.254571168167263;0.20304429066273716,1.05434963940433,5.254788248038651;0.21041950002123416,1.0611026807000716,5.254840403348508;0.21790119790708537,1.0677375755889027,5.254889050640462;0.22547015005268353,1.0742723692831233,5.254975275878171;0.23280987792548524,1.0810641034311594,5.255002515841792;0.2402111365734898,1.0877810942776054,5.254680950305548;0.24764481087138968,1.094468507227657,5.254543129885346;0.25501024803072053,1.1012323928280006,5.25455680604751;0.2622901545572806,1.1080882555357814,5.254567174104629;0.2694926887856056,1.1150252402279595,5.254608936172266;0.2766691796766241,1.1219892360238615,5.254581714016043;0.28388882994006925,1.1289080581820534,5.254500781841674;0.2912101534045957,1.1357177836548826,5.254339966069822;0.29863587623255106,1.142412508558538,5.254141726450271;0.3061272214978568,1.149034929023741,5.253989105029625;0.31360957557887764,1.1556686490067463,5.253898901962565;0.32101774468969135,1.1623855597767703,5.253852640389716;0.3282938162788801,1.1692454259219045,5.2538845574672814;0.3354676295319323,1.1762107823747658,5.254026729528236;0.3425247942777508,1.1832838113139292,5.254437445215949;0.3496357458787697,1.1902574722447712,5.255333224513328;0.35683064630895495,1.19703823049661,5.2568347987971515;0.36401764096740835,1.2038476078816034,5.25824174137171;0.3711206892642973,1.2106310558626692,5.260120980148511;0.37814519637959787,1.2172042951471833,5.262850233726985;0.38473359970138155,1.2236091077751468,5.266796284521157;0.3911586503278497,1.229971594508333,5.271066821608849;0.3974781312695213,1.236183538826791,5.275701032265716;0.40349498205412626,1.2421413723564472,5.281020968944729;0.40942197700664756,1.2478690846682206,5.286683480976182;0.4152789244329181,1.2533478567438072,5.292656689777963;0.42091177391623324,1.2584927980976752,5.299122026982129;0.42631092834434847,1.263100117059783,5.306166297238356;0.43161087097782364,1.2670778008697563,5.313655532151866;0.43681741725670536,1.27140710163972,5.3210141346475215;0.44226551036571016,1.2754034905264373,5.328386187098619;0.4479720171545776,1.2791959739709882,5.335669925808335;0.45420071437418563,1.2815183073826706,5.343140541477169;0.45934347619193355,1.2821914827802237,5.35169032719203;0.4631169322641335,1.2815747759039813,5.360930495042236;0.4651794556190187,1.2787412425073035,5.3702962350503975;0.46678106861939656,1.2753800732935923,5.379577257478656;0.46818433774980484,1.27179196909617,5.388805276985358;0.4695128325000423,1.2680705777392383,5.397991481210561;0.47090791510767704,1.26439356340786,5.407185681019393;0.4724106568948727,1.2607599606336108,5.41638017382759;0.47398944505420376,1.2571969193473531,5.425589525853676;0.47566353217045454,1.2537126313933948,5.434812170256508;0.4774500032221941,1.2502754178632727,5.4440313938859495;0.4793421873353616,1.2470134896831828,5.453293114235313;0.48134016753863385,1.2439186751493623,5.462589898523904;0.483438316609176,1.2409789260684974,5.471914899640222;0.4856499359699055,1.2381941895135398,5.481261234864401;0.48796684643250293,1.2355092083994785,5.490611251031523;0.4903073367233873,1.2328377543407743,5.499959268918247;0.49270914660591053,1.2301781749794038,5.509295110975009;0.4951130026285972,1.2275176413908016,5.518630154480323
3D gt;0.5047254681284212,1.2158462896187567,5.557500500082571;0.5042420543787798,1.216174118167254,5.556004798613119;0.5037550123931306,1.2164845851060404,5.554476240226125;0.5032354299016805,1.2168976308411916,5.552583919482947;0.5026924577832392,1.2173009034770559,5.550734841218704;0.5021643966113445,1.2176956645068249,5.548973079413475;0.5016694219216057,1.2180661712442353,5.547334455861695;0.5011977858677545,1.2184207879035884,5.545760002121221;0.5007742475072322,1.218739215392953,5.544349619412857;0.5003458046976099,1.2190623773602696,5.5429524763980575;0.4998653002774038,1.219445962988812,5.541401109727331;0.4988358012298277,1.2202118063961782,5.538027381782149;0.49793403551490806,1.2208960305791234,5.535015666087734;0.49699377514127896,1.2215945096605996,5.5319247649648915;0.49603243697048427,1.2222782077853096,5.528797309588429;0.49509254518719426,1.2229457397205774,5.5257431266555015;0.4940867692060694,1.2236830761504414,5.522427543729444;0.49305673132931516,1.2244024990298679,5.519141958089975;0.4920527753160152,1.2251134876391563,5.515905573184673;0.4910593990785223,1.2258764224993348,5.512635884511431;0.49006909270270615,1.2266371220744974,5.5093724170161735;0.489074979061267,1.2274500014646397,5.505909106646891;0.4881264584646575,1.2282503817886812,5.502591488445882;0.48721118572324407,1.228992164994562,5.499523853863361;0.48630687312378135,1.2297518357624575,5.496455146866101;0.4853909464679832,1.230555930772354,5.493296472153935;0.48447921652140025,1.2313670953859055,5.49009755327869;0.4835807631502183,1.2321975899125424,5.486873512376511;0.48266875387593655,1.2330662488395157,5.483553404715547;0.4817788169312238,1.2339403770855042,5.480240907892336;0.48093700543534396,1.234778541794589,5.4770559091918845;0.4801387317427824,1.2356253598318454,5.474019344852918;0.47933467800561413,1.2365304051657589,5.470864888889734;0.47856198291714785,1.2374898608153484,5.467699459248163;0.4778124719894053,1.2385156298481104,5.464492202701377;0.4770757346009731,1.2395610631349494,5.461304348023838;0.4764328131213237,1.240572836119993,5.458386851569083;0.4758522027312314,1.24168448238309,5.455340664005599;0.4752754396610833,1.2428422695019572,5.452273618800186;0.47477781167556604,1.2439256083765955,5.449473521350619;0.4743078431604698,1.2450120468394812,5.446709037914723;0.4738575499990712,1.246114844191433,5.444079650464265;0.47340710442201744,1.2472316768480383,5.441426532994146;0.4729951896093361,1.2483910554356394,5.438764637982168;0.4726250817544484,1.2496158203329126,5.436062431482169;0.4723214317755556,1.2509043220724148,5.433343398008059;0.47205473856463487,1.252296327916276,5.430563362606393;0.47183900880335167,1.253803559778526,5.427704598187602;0.47167735371541825,1.255412345439694,5.424747697039192;0.47156221348306404,1.2570746171881124,5.421733565403864;0.471511184839102,1.2587566128223637,5.418737532006458;0.4714769473952991,1.260444127073256,5.415790840518913;0.47151438183609046,1.2623836643767596,5.412661751552569;0.47153252227170805,1.2643566515230416,5.40944494940206;0.4715465589159707,1.2663253868128543,5.4062630837226795;0.4713623361810792,1.268473711428435,5.4027079854856765;0.47096302989334565,1.2705712319185902,5.398849744050399;0.47044696919495443,1.2725181483393133,5.395079868061487;0.46973563288685477,1.2743483512776355,5.391083736732254;0.46879611384669284,1.276049386321103,5.3866147476311115;0.46785677813526777,1.277716896171953,5.382184121096812;0.4668944587898892,1.2792760917127732,5.377787224383657;0.46574610056924975,1.2807185371807188,5.372970421577377;0.4644911450414753,1.2820031285620854,5.368041822628035;0.46314816527223107,1.2830029003054002,5.36300897166721;0.4616027794203232,1.2836318394332427,5.357730550686252;0.45993566253432466,1.2840237663804883,5.35243261515895;0.458012592181713,1.2840369657305968,5.3469612047648365;0.45583961035176673,1.283724751016368,5.341330975653735;0.45351648476131795,1.2831791247747415,5.3356573632409345;0.45107806450706667,1.28244539325931,5.329990815405065;0.44850214900779084,1.2814833094364029,5.32419290032913;0.4457220046958795,1.280031578331887,5.318565046386974;0.4429154500419081,1.2783926676874575,5.313086975257134;0.43994958545850665,1.2763841820401096,5.307579960223424;0.43717811014819696,1.274083163385806,5.302523813432675;0.4344482518964787,1.2715278041673745,5.297680199559317;0.4317410459358955,1.2688534943826224,5.292998299818772;0.42915475793028346,1.2661181017642835,5.288630845739689;0.42652336941594654,1.2631289625391113,5.2847084059922596;0.42382996199362244,1.2600755432409585,5.280779290658574;0.42087918262417895,1.2565749322132123,5.276907324854745;0.41807864259955874,1.2531170920049866,5.273496017019086;0.4149957872090929,1.2493150535506947,5.270311668580989;0.41180499080032806,1.2454296906257554,5.267398130021367;0.4087194416786117,1.2416687133431836,5.264968865362698;0.4053746534558044,1.2375646481338554,5.262751750158228;0.40210840704289563,1.2335198719062934,5.260925192931824;0.398912316727399,1.2295187948858461,5.259491643959863;0.3954250767302752,1.2252731735203977,5.258318864171722;0.39179084036581496,1.2209145007564073,5.257333114059475;0.3880700264168423,1.2165135126018205,5.25651813304225;0.3840649713497098,1.211931111338944,5.25589692444626;0.37984222696616887,1.2072022746669808,5.25540821690703;0.3754733841299612,1.2025251155968095,5.255071215907069;0.3704324906071692,1.19739798302794,5.254871195471009;0.36502880179044794,1.1922425656908728,5.254829262484675;0.35943332334027245,1.1870345758801721,5.254835764878569;0.3533422221595228,1.181476388554908,5.254917532257411;0.34727760185126877,1.1760969998796644,5.255075712813182;0.3409183598362084,1.1705147718856963,5.255259497757341;0.334225851923327,1.1649825095109714,5.255408534407216;0.32706556573121454,1.1590762877958671,5.255535657777435;0.32003827537421803,1.153429398067819,5.255694599728919;0.312455470493406,1.1475161800575895,5.255914856939412;0.3046690832125304,1.141438205425556,5.256098735522267;0.2966849639726722,1.1352888683969762,5.256277458414187;0.2884564949533214,1.1289623169021863,5.256483950021673;0.2801461483052742,1.122578865280917,5.2566792551665795;0.2720425750387951,1.116442249170514,5.256833580734738;0.2641827233706828,1.110529356927776,5.256942247084551;0.25592020222973266,1.1043072690549105,5.256945394952959;0.2476311882076455,1.0980608998174253,5.25691993031135;0.23936015308979766,1.0917886123657228,5.256793701315404;0.23128003668386404,1.0856612720936039,5.2566754112626395;0.2237216088939272,1.079888209224943,5.256420292385446;0.21648810770041177,1.0741714711651755,5.256137028860009;0.2092075824530229,1.068358173127956,5.255806599699933;0.20222657746535083,1.062758588810031,5.255412181643737;0.1952056726037858,1.0570774618805852,5.254967465588878;0.18833493758045314,1.0514736978409682,5.2544820124170055;0.18169706604871463,1.0459279462374176,5.2539990291691145;0.17513570803064965,1.040324446930136,5.253453965301897;0.1687632253130144,1.0348007448508987,5.252901258267687;0.1628491512987526,1.0294572663067973,5.252280942859459;0.15700167638721274,1.024099828471308,5.251663114857116;0.15157605146006198,1.0190818744646666,5.251021998297013;0.1464604839943723,1.0143223256139853,5.250336767675087;0.14132731504982526,1.009534657264633,5.249622228233312;0.13613167783009963,1.0046217764404708,5.2488897938138255;0.13066748912836795,0.9994512210322861,5.248116718863164;0.12553221979747248,0.9944931256731218,5.247419066100614;0.1204731523520173,0.989512001879638,5.246740220321859;0.11545677184899117,0.9844945568862968,5.246076783480055;0.11047518607366044,0.9794558165559802,5.24542212417054;0.10547585437289848,0.9743281059009974,5.244778554884487;0.10064548103307003,0.9693476211267171,5.24418397309549;0.0959836134814897,0.9644659064940386,5.243636424035931;0.09120304156705289,0.9593690429738533,5.243108707227038;0.0866573397387629,0.9544961848051651,5.242616364638543;0.08229538369657205,0.9497986315851625,5.242158616598634;0.07819548035146401,0.945364320289331,5.241757214900245;0.07432837494001739,0.9412617766466427,5.241431280876085;0.07050133478521903,0.9372145192455686,5.241116682234418;0.0666150825797116,0.9331084486026826,5.240762463422923;0.06278359806019326,0.9290969974045767,5.240399877576924;0.058890174246551984,0.9250411620889618,5.24002638644598;0.054933064304466615,0.9208991811235613,5.2396669180720155;0.051043487157311315,0.9167644446382555,5.239313042162253;0.047209796945586247,0.9126688427749683,5.238972561584268;0.04349940536412905,0.9086619935561979,5.2386664678261035;0.03993938890229102,0.9047607970732111,5.238355298421853;0.03664234797372468,0.9010685282295763,5.238000578548597;0.033350999357670955,0.8973200356091144,5.237635788965385;0.030051265935696996,0.8934834510139795,5.237279682261489;0.026765169739336986,0.8895673194298377,5.236964482722074;0.023252267372361506,0.885298446081155,5.236641793487063;0.019800594239442755,0.8810797719540803,5.236315574317473;0.016610786743300132,0.8771183055890444,5.235991268486481;0.01329349160684044,0.8728996872152376,5.235666774666827;0.009668820807878507,0.8681411926626763,5.235332874773339;0.006041244530869691,0.8631930669318872,5.235006519263405;0.002487599118210932,0.8581336386945339,5.234682944533818;-0.0013893273736795314,0.8523680018549381,5.234317779834454;-0.0049754419297752,0.8467427935903288,5.234003289659685;-0.00852825143852308,0.840899783896762,5.23370841259462;-0.012016088860377284,0.8348230581762002,5.233424322587591;-0.015526009806310317,0.8281422509923828,5.233127253911966;-0.018932941247276104,0.8213135769566566,5.23280824617877;-0.022218850861113477,0.8142250776131416,5.23248556692066;-0.025416634290401224,0.8068448816382368,5.232150600270683;-0.02850298102233668,0.7990175901814845,5.231847735503844;-0.03146040198903366,0.7910636548071003,5.231588823637436;-0.03417083065750006,0.7832372761984732,5.2313866090806425;-0.03666477637800283,0.7751018390208981,5.231177431903953;-0.038883059192560965,0.766745818339064,5.230923763224114;-0.04077862972559336,0.7585635187538171,5.230675907237076;-0.0424860449012705,0.7500747754023624,5.230439716460315;-0.043983358733430726,0.7412762885588069,5.230124692074829;-0.04526181265861293,0.7324554279033955,5.22979417522137;-0.04614063565109085,0.7237585209301084,5.229453103180314;-0.04681671876771791,0.7146158229100664,5.229107221274871;-0.04733658090084292,0.7054452424192907,5.2287709794602675;-0.047422792283587624,0.6964557291624139,5.22847272780747;-0.04732882036971407,0.6871621709077255,5.228194032474507;-0.04705531200796466,0.678038133487255,5.227923550280442;-0.04657367949661203,0.668943607725826,5.227673751084702;-0.045919390063620724,0.660463900875487,5.227435705739918;-0.045122265511930576,0.6516358102524161,5.227145752106224;-0.04418417515443718,0.6427729072762174,5.226811233753345;-0.04315942545399617,0.6339847314381679,5.226450053243733;-0.04207140730017404,0.6254336639136374,5.226052306580304;-0.040948635273155155,0.616587735115485,5.225590536248324;-0.03984787392536533,0.6075937875090635,5.2250965504534665;-0.03881141064478003,0.5987083239730784,5.224614792071058;-0.03785589610852525,0.5901577015369632,5.224184335880854;-0.03695869429693573,0.5809537637066283,5.22381199913918;-0.03612219299121845,0.571492752400529,5.223491730986631;-0.035369299249106825,0.5624067160501129,5.223264823227822;-0.03464239485925656,0.5529188233761484,5.22305559082414;-0.03396905224737914,0.5436147345029391,5.222869132405539;-0.03332618517261684,0.5343483484070437,5.222673124476021;-0.032673416811885646,0.52497429392888,5.2224823256942345;-0.03208845518384888,0.5157246401732581,5.2223225944544565;-0.03156827242956513,0.5059947629054652,5.222207711982089;-0.031090146339059276,0.4962503572993454,5.222101312206741;-0.030678991521879983,0.4864807881001247,5.222024878884638;-0.030260202306967514,0.47659136407271685,5.22195184360619;-0.02987781297881468,0.46703231585703575,5.221943405543681;-0.029515320660677247,0.45774162516386613,5.221974274667209;-0.029144441512117425,0.4485007468003494,5.22203728381766;-0.028765312023784805,0.43931335373945474,5.222138428729513;-0.02833344395423813,0.42987436626906395,5.222282675924907;-0.027886407423178893,0.42055334332954136,5.222431222392563;-0.027474942978010536,0.41144831438606816,5.222583913120537;-0.027050362166353696,0.40193163020475264,5.22272593337158;-0.026605171832352587,0.39300856490438213,5.222814703006809;-0.02618469375631085,0.3845046172604515,5.2228613085124795;-0.025791342116518574,0.37558382323593614,5.222931430832599;-0.02544427224983739,0.36713161511564746,5.223022515003498;-0.025128019596422004,0.3584859542878576,5.223137223138458;-0.02483955678373676,0.3502166889375668,5.223286845774952;-0.02461940303973132,0.34210411066355123,5.223436959891813;-0.02444148669553841,0.3341596497117875,5.223562279021859;-0.02431004428943265,0.3264874934225178,5.223675522054716;-0.024189290584529132,0.3187008161225845,5.223773669456557;-0.024168448221324686,0.31041822044347034,5.223790182595268;-0.02419892707197962,0.3020736451005457,5.223821790092365;-0.024306249526432133,0.293534751040481,5.22388219460516;-0.024482775365628533,0.284746340758027,5.2239475838300775;-0.02471060814466764,0.2761414581923979,5.224022790535637;-0.025006995617346622,0.26748513148062203,5.2240826704350605;-0.025410485744476317,0.25953596914093624,5.224141314809538;-0.025834957696921058,0.2516685382530442,5.224208042014004;-0.026262741690894036,0.24365462040343008,5.224274980899084;-0.026738303698424913,0.23567717954705786,5.2243110673196345;-0.027233432320448066,0.22766586907970457,5.224324620970915;-0.027716771395310112,0.21961144670435404,5.224361285796533;-0.02819890593206604,0.21185275923209038,5.224380205345793;-0.028647943113958556,0.2036262701506598,5.224414989193946;-0.02911743255044306,0.19495814225665692,5.22443548115121;-0.029665173302924758,0.18594176467525508,5.224419350592189;-0.030242160864099615,0.176398706373961,5.224396994584381;-0.030823482095995874,0.16687350129283782,5.2243576426681475;-0.03144418712204515,0.1572796839910207,5.2243627024940835;-0.03205949595341316,0.14788172687575168,5.224382786090559;-0.032628455504525866,0.13846631040461482,5.224476065913173;-0.033142668799014396,0.1291425944231824,5.224581851375543;-0.033645490078224385,0.11940345059180738,5.224832551831787;-0.03411621980603323,0.1098695684820912,5.2250944925104115;-0.03461838541740557,0.09962228832755199,5.225427753037036;-0.035056877539309375,0.08905070368860876,5.225815414805078;-0.03549144872614372,0.07831237393119264,5.226225346179312;-0.03594617220191254,0.06675826650837993,5.2265850109145;-0.03641035745135916,0.05519286358914651,5.226908402353625;-0.03683981077368045,0.04367239468113637,5.22720116400639;-0.03729945104935496,0.03148040043031894,5.227446879399659;-0.03778230566962508,0.019058907335418578,5.22761019279327;-0.03823979109705093,0.00589309632140266,5.227753823835316;-0.038699719502375676,-0.006837474998024293,5.227868469831536;-0.03913197328055583,-0.019571408341560757,5.227976054032112;-0.03949439895910563,-0.03203615651361908,5.228100381187771;-0.03979698776839967,-0.043870265084764125,5.228227489819097;-0.04006855958042335,-0.055555012495222586,5.2283678037171395;-0.04030082884719937,-0.06670878813856809,5.22844893599035;-0.04053752563709399,-0.07790402865768663,5.228527233458682;-0.04072868588018576,-0.08833015822925684,5.2285733341134115;-0.04094287589441573,-0.09864545316520731,5.228588372087001;-0.04112400864717553,-0.10817007953616278,5.228447068664143;-0.041285816549457434,-0.11764241571789191,5.228302593932902;-0.04140073655002492,-0.12638819436444876,5.228084439150067;-0.04154126330761607,-0.13477254123911006,5.227812793103349;-0.04165856111966647,-0.1437819965140875,5.227525752909606;-0.041773823404790564,-0.1522892503148337,5.227311378801149;-0.04188039909716833,-0.16106199399125215,5.22713618127319;-0.04198847644943059,-0.16937597253569786,5.227019209338669;-0.04205201925322364,-0.17673482702408344,5.226969431210521;-0.04209057621732602,-0.18358705187960211,5.226966431888847;-0.04211895143068753,-0.1894800543434245,5.2269682982900845;-0.04214425642115615,-0.19519318528637838,5.226969072963879;-0.04215876841305888,-0.2000616696415139,5.2269677631352645;-0.04217110001123868,-0.2045326736635189,5.226971508389731;-0.042186092813676815,-0.20906081945042945,5.226975407794965;-0.04220235045697776,-0.21375139940702,5.226977201098184;-0.04220921515860286,-0.21934571744287296,5.226970574681975;-0.04220950677083886,-0.22474525023942013,5.226959713345787;-0.04220391815322698,-0.22995494838382893,5.22695362705371;-0.042195992871670425,-0.23506973806910697,5.226947238756263;-0.04218955318026719,-0.24016057686821676,5.2269375007495436;-0.0421879693249795,-0.2451575621442253,5.226929367065429;-0.042187198553595665,-0.2501196840949681,5.226926567731494;-0.04218847032122956,-0.25305094691570157,5.226949360140233;-0.042208882693861645,-0.25525106755387433,5.226980067398061;-0.042214833735575386,-0.2571469859712921,5.22698406600727;-0.04221120892858825,-0.2585115179648766,5.2269773464577645;-0.042208856662380265,-0.25996209647477403,5.226971515812868;-0.04220710662125515,-0.26153617861620615,5.226966714959252;-0.04220759774039514,-0.26327814934399063,5.226962111399232;-0.0422102769375379,-0.2652356391872716,5.226958030048952;-0.042210003231462644,-0.26735905123322384,5.22695530198707
