# Supplementary material for: AI co-pilot bronchoscope robot
Source: Nat Commun. 2024 Jan 4;15:241. doi: 10.1038/s41467-023-44385-7 (PMC10764930; doi:10.1038/s41467-023-44385-7)
Supplement: Supplementary file 9 — Source Data [file 41467_2023_44385_MOESM9_ESM.zip › Supplementary Fig. 6/Real/1-siliconmodel3 Centerline model_45.txt]

Path length,0.4078052764283466,1.4342838943105953,2.0648572342567144,3.1333405661758524,4.215988452423181,4.779938832718108,5.925948149668221,6.957987405002713,7.545355998289526,8.937119257083067,9.758138332488901,10.643863354999581,11.558819209009071,12.568689721584747,13.520504348201682,14.484471308675825,15.475897097512577,16.491433414680664,17.562513148853196,18.662170187208496,19.817036136900075,21.00413682314191,22.21436164641951,22.21436164641951,23.476414986198044,24.797803204097875,26.204171399541597,26.204171399541597,27.598741397297943,28.959737410238468,28.959737410238468,30.27451863459487,31.585035122336258,32.83464008483781,34.04589338489712,34.04589338489712,35.22797805839823,36.35026694324857,37.45049082315317,38.52267589955373,39.580602710384575,40.624330967590275,41.682192299545555,42.742569634313526,43.796727876245804,44.82888127354549,45.834998445115765,46.807968381632854,47.74037319483849,48.63399902917625,49.484611645951844,50.35073960879113,51.2464637759585,52.93137578745636,53.81596828064692,54.75639245760892,55.662083143000096,56.60014371758329,57.510476948991915,58.40554652291342,59.28435164105627,60.179041971681066,61.9431072511808,62.84652554924873,63.776578664853446,64.71634357482358,65.6386287257705,66.62386403050134,67.62068812514637,68.6226074873472,69.60492532184576,70.63092021677052,71.66469064846432,72.66576119681454,73.67657909236657,74.72956694406268,75.7620420787981,76.80501597201737,77.8423592394005,78.92214300687806,79.91283005544742,80.9407605902322,81.96717802804697,82.97592554047746,83.98954955624698,85.00295389564282,86.02421519544112,86.98699537496256,87.95580612115592,88.90581708534422,89.87881274820776,90.83800779854853,91.80222617227462,92.77274413171322,93.74806776258261,94.71604213452693,95.69995016031493,96.66735994388912,97.6773528633832,98.66385859341518,99.66004753647492,100.63048298448595,101.57838292180594,102.49888112200496,103.41786892839389,105.23671009099942,106.13437995476227,107.01949182051082,107.91356661962332,108.76755878770385,110.42530673936017,111.21583535641244,111.96844945339205,113.45042407921862,114.17161511250183,115.4358128573773,116.60863681082003,117.19186860384501,118.34644745944483,119.46427451399775,120.65538338044175,121.27035662128205,122.496104865826,123.7362951257265,124.35590700213876,125.60765422077671,126.29211361275443,127.73093513831984,128.51074100479386,129.25522837237676,130.7522121258841,131.53312441483328,132.3293800676906,133.93265694386292,134.69168183485317,135.46444133350127,136.27983307255562,138.04174326939346,138.9498574107211,139.90182923307364,140.88877186773897,141.85493964533137,142.82985732682252,143.81708549772,144.85038250578188,145.88923363045097,146.96805283229943,148.04810660045865,149.1745737333055,149.1745737333055,150.27421004726676,151.3637604911444,152.44525730326944,153.5337542352891,154.628154278107,155.71268044412366,156.74073378769154,157.78875603461066,158.75280221161466,159.73786411044202,160.6538993873295,161.5461340707584,162.4112147484644,164.0447615798419,164.78561145396435,165.49919854163088,166.81664231388802,168.04912988973345,169.2610531475282,169.87472189421104,171.1277804130782,172.3390154399067,173.58013783172098,174.8321254134818,175.4983572248799,176.858237338508,177.5658915154835,178.95679850828043,179.64330634369657,180.3287922002214,181.65396008632376,182.28645269552166,183.53442156656524,184.75230620687245,185.3763171806889,186.59132095097573,187.87278439988413,188.50577933615838,189.78785827173692,190.40448984722016,191.65267959750804,192.85934331648906,193.45125962168737,194.619247905637,195.72949957759633,196.7966920504775,197.82941489535307,198.78126403273913,199.65054311362815,200.808933704366,201.51427157143297,202.79854488259522,203.7490738358442,204.61163927756525,205.67547217466006,206.82427636765598,207.77958399641614,208.73884492365934,209.71829268647704,210.93707971093824,211.95754488229176,212.76616783283075,213.79674934932748
Error,6.858525095957047,6.414568833952046,5.990130431717913,5.586062786064642,5.216793158641431,4.864049587666141,4.520933577484936,4.2040557679705,3.9117142206942797,3.6373866017809697,3.4167091059899977,3.214633414837521,3.0416812624060316,2.9027816704959744,2.7657774202007257,2.6256428800443756,2.473215817610124,2.330246312417325,2.164544346284426,2.040879774582631,1.92265052211494,1.8197076926708688,1.7434150321995456,1.5532616494152656,1.3782262587949687,1.2620510522792576,1.297310830593411,1.0925753798790898,0.9375392422350869,0.9498749504228431,1.0031249540832023,0.7962885100798218,0.6936485778980598,0.6977621599492901,0.7626941083768347,0.7526883919320015,0.6033482942578796,0.5005618077838474,0.4185316505081355,0.35206732089652015,0.3036505097765821,0.269772878375503,0.2736986209547034,0.29626376419381906,0.3244276446121321,0.34145901242762217,0.33585709058246316,0.30073314896188624,0.2284850809546778,0.14501530088806192,0.16229615909613643,0.2759973336388406,0.3885477130027266,0.4907785671916927,0.4446674379809811,0.4452943790064737,0.43805195174390127,0.4504507137467046,0.4710124520700988,0.5088852444981388,0.5696864259412274,0.631038599048086,0.6170548590153121,0.555159774421152,0.5229238846890026,0.4895692208127963,0.4512974660400743,0.4314427649158204,0.4305877700018749,0.425823808382101,0.4267526814377588,0.42288665601830594,0.42693319696663573,0.44750679775725727,0.4647806357606245,0.49575547514739604,0.5328884934115259,0.5665175379906743,0.596911129584401,0.644780280936214,0.6489774488069153,0.6710193012333058,0.6711810753358446,0.6686881294444326,0.668035938042075,0.6677563860319731,0.6796820671658549,0.6433506274049154,0.5810189928531874,0.5011006530374378,0.43338940242023144,0.3755073517047774,0.3438288399068265,0.3233049830061713,0.327624295691615,0.37279669475504834,0.45205438409697773,0.5387093102574937,0.6663865559402854,0.8025224235055384,0.9344343898521212,1.049508688424853,1.168909023065159,1.298499787633657,1.4178470253241604,1.5320594645341943,1.5713935347482249,1.616095279857718,1.6689374446103282,1.7232808807213846,1.7674788212729151,1.774669282663182,1.8076159658750164,1.7992905435563076,1.8066084792363553,1.7858306209540182,1.7682873949940985,1.7539639350918341,1.7112321704316913,1.6712793511671757,1.6273345989523518,1.608657023855297,1.5356975123107546,1.497518759882442,1.448341407576338,1.3914016261724722,1.385137486644693,1.3452042274798328,1.304702825287938,1.3255992288575233,1.2453681104247754,1.2112384013639172,1.200358435963193,1.1689319105202722,1.098203461781216,1.0794172097456498,1.092322369826679,1.044637965451203,0.9530233243383316,0.8735317772311273,0.7993519899086046,0.7114003911670449,0.6462936735976701,0.6045520489179911,0.5624455386038125,0.5282973606744789,0.4975757038944348,0.4976142168440571,0.5610375779277812,0.5663002827583246,0.4651668435103985,0.409297173001236,0.40501141168415883,0.4331723766714046,0.4760246002762078,0.5237148298526388,0.5722992345160628,0.6317754549926011,0.6879497902403003,0.7427658370354558,0.8102832002149309,0.8651560248130596,0.9291009109135687,0.978917797723528,0.9528111435979258,1.0253313938518007,1.121858800827928,1.2907952085192649,1.417379029707511,1.5355556679829423,1.5934765389471743,1.5668625480765432,1.5229644826958164,1.4241676192288215,1.2858596422980977,1.1450622004698485,0.9858919064261189,0.9183785003793777,0.7218042559193404,0.6436056388958136,0.4064962832524749,0.3929499806051747,0.15244929644168392,0.2087766408297624,0.1910360300185355,0.14382103643715216,0.35894503999234273,0.17940659907745152,0.2628643188496922,0.21746569020328338,0.2080536707605849,0.38110876259351506,0.31931038166447495,0.3628231870344806,0.4450585148348305,0.5142396165637971,0.5662883308346273,0.5883661053387532,0.5968732635044854,0.6478956237692127,0.6630241766302938,0.6805527692827804,0.6733772701417055,0.679111691658564,0.6749962714362578,0.6855799869822692,0.6998004545193232,0.7088549654631101,0.7074313276345509,0.6984481866920923,0.6757065516361105,0.6193010804144407,0.5445939958784671
3D pred;-0.06665636152390014,-0.26159500532417035,5.162887855424947;-0.06442022413756927,-0.2526604076901415,5.166783064624394;-0.06255518284317985,-0.2436172520493993,5.170622720471933;-0.06094851988837729,-0.23446925503500143,5.174328497687879;-0.05964837007350028,-0.2251903222539947,5.1778229242366045;-0.05852748713666441,-0.21584753972713577,5.1812076008973404;-0.05738236614661582,-0.2064378390276342,5.184392915742682;-0.056212841515380356,-0.19695954423424067,5.187358407261209;-0.05503927901146526,-0.1874338391907467,5.190166199004512;-0.05390720997247918,-0.17781411191231114,5.192652012106797;-0.05279721654297994,-0.16809493941701567,5.194727006225623;-0.05178310824824286,-0.15835267456293267,5.196741915622952;-0.05098515793194107,-0.1485553053269073,5.198578987027579;-0.050249113787455835,-0.1386976961184827,5.200090866556957;-0.04936993868881623,-0.1288465061351865,5.201567723712858;-0.04861748929335499,-0.11899262539160266,5.203095746683398;-0.047829558305059035,-0.1091482115484422,5.204666313728218;-0.04709593946980424,-0.09927696348754397,5.206087674036082;-0.046203761478683755,-0.08942136896213487,5.207526866512051;-0.04546565168377708,-0.07950628765062674,5.208597546911071;-0.04458991220922731,-0.06960320079289503,5.20967548524926;-0.04370793337622546,-0.05970570143416573,5.2107987037418475;-0.04285640922357636,-0.049815164311175636,5.212003768900339;-0.042053730044950825,-0.03991667678436832,5.213176650317124;-0.04115927021712327,-0.030021204176555252,5.21430782823612;-0.04006091244693969,-0.020148177147844226,5.215455411566;-0.03919342439727025,-0.010233756643027775,5.216430978343498;-0.03836353981576712,-0.0003142543256106668,5.217387412008809;-0.03767172416601861,0.009628148338460193,5.218205959730228;-0.036968198287024225,0.01958263401328561,5.218848817636208;-0.036275506933758604,0.029544556842972226,5.219378225063885;-0.03576512647580989,0.03952114140878102,5.219833496619563;-0.03533591973229695,0.049504875089291564,5.220208787663903;-0.0349872329963072,0.05949428947980394,5.2205088171537355;-0.03471864646481272,0.06948785393337938,5.220746579193038;-0.03448061661392208,0.07948320874058905,5.220936905407931;-0.03418777743865726,0.08947818549084927,5.221058087003843;-0.03381367157103891,0.09947027698075901,5.221192818058492;-0.03341449572512737,0.10946081170735668,5.221365660532111;-0.03297081361154946,0.11944829772997527,5.221596461593827;-0.03240891387015056,0.12942961691262989,5.221836328337222;-0.03176504046747548,0.13940670020275572,5.222044261170654;-0.031094008835051354,0.14938282837463324,5.222207304865895;-0.030414626174102795,0.15935879229082786,5.2223436248673085;-0.029744136583389168,0.16933518700381833,5.222491922673632;-0.029129855779323758,0.17931529114671324,5.222633980375742;-0.028683807235777334,0.18930411919404555,5.2227900410614625;-0.02831968074769299,0.19929628750858563,5.222944909633408;-0.028185222403603973,0.20929418719497841,5.223099579651614;-0.02816960208841331,0.2192937011031883,5.223196932644738;-0.028274749137825374,0.22929292851914118,5.223263228813979;-0.028321387753584677,0.23929271295016563,5.223309447560837;-0.028414553544405648,0.24929215387858084,5.223359460104821;-0.02850542195314555,0.25929172202694095,5.22337894801376;-0.028658154621161037,0.2692905443994187,5.223393911160474;-0.028782733142382118,0.2792897571965694,5.2233789569186815;-0.028859051848973246,0.28928920683666587,5.223306968376547;-0.02894296778110825,0.29928844525062215,5.223216473861822;-0.029082126567273072,0.3092870551342132,5.223124630364563;-0.029237738174598925,0.3192855763470751,5.223051428017501;-0.029413158831804807,0.3292839833507949,5.223018488967839;-0.029648873773777524,0.3392812045844223,5.2230160248168165;-0.029898989901932817,0.34927803304887295,5.223045394440338;-0.030140086105768085,0.3592751205950714,5.223056034653675;-0.03048718352253885,0.3692689822806344,5.223103489823117;-0.03069974612880298,0.3792664848145281,5.223034495452286;-0.030880881424287143,0.3892648335036969,5.223019884000355;-0.031115644617350346,0.39926187145914754,5.223084058453698;-0.03149258417882247,0.40925333452761636,5.223253121514182;-0.03183315675718513,0.41924677891238477,5.223375920730013;-0.032233163810646545,0.4292377388472668,5.2235198441011645;-0.0325925371078599,0.43923093031667515,5.223603361099402;-0.032977571651716185,0.44922271987254697,5.223729416131858;-0.03356536454955967,0.4592043568798701,5.223875779253175;-0.0341286930287085,0.46918723199668094,5.224033467003931;-0.03470978905078912,0.4791675753900442,5.224268143725556;-0.03539099755575448,0.48914190614315506,5.224488781438355;-0.036015037754855345,0.4991201801956403,5.224700017712244;-0.03669728902933595,0.5090946154305571,5.224912561691035;-0.037376237660173346,0.5190676851746605,5.22518988575406;-0.03816680727545911,0.529034871615919,5.225363650332095;-0.03910691110853004,0.5389904581098316,5.225313626884896;-0.03969332623340851,0.5489723303276716,5.225449068119493;-0.040398553147566005,0.5589461724121113,5.225607589645498;-0.04115206149251988,0.5689155611540346,5.225816188031149;-0.041939383280473023,0.5788785998963667,5.226159675179385;-0.04282794374903334,0.5888291774563821,5.226602920614591;-0.043741926072341675,0.5987773581520703,5.227048271216495;-0.044266632964775475,0.60874837697573,5.227599148966324;-0.04473504954472891,0.6187275429146936,5.22804280769807;-0.04500806642948176,0.6287130938947046,5.22850566124536;-0.04525066345959193,0.6386946019915972,5.2290630146275605;-0.04540633433328895,0.6486760925896763,5.229650902388567;-0.045403388539643944,0.6586672254484718,5.230071919633103;-0.04510384706562481,0.6686570313873248,5.230409635800025;-0.044343299703905416,0.6786213249068288,5.230776272360874;-0.04347446570837068,0.6885703974068622,5.2312872360359846;-0.04244666771444552,0.6985040458423813,5.23180323995379;-0.040606750076287904,0.7083231698059004,5.232249902772751;-0.038381808106486066,0.7180634007524621,5.232671251011926;-0.03601149619793459,0.727773871585082,5.232968534824161;-0.033406871060182926,0.7374251803981295,5.233229621183403;-0.03053474037107253,0.7470018210042617,5.233426649114546;-0.02744993904177248,0.756512518778979,5.233601659390636;-0.024143285931755003,0.7659486572007486,5.233760835064703;-0.020592548269021314,0.7752946299590981,5.233973097286098;-0.01680819247905202,0.7845470171811169,5.234241391804771;-0.012774572688712573,0.7936920891164513,5.234553754870034;-0.008595510143535389,0.802769671993184,5.2349183441726;-0.004213745924542835,0.8117482220924396,5.23534936672922;0.00043985301435970747,0.820586236573207,5.235832602648406;0.005424197420542421,0.829239567841595,5.236358120298054;0.01066000813608881,0.8377397690170628,5.236935065813285;0.016134436637263376,0.8460864804600534,5.237537594379394;0.02184148166408571,0.8542755528753906,5.238144825832949;0.027729617544653057,0.862331859536762,5.238797343135339;0.03371441109888153,0.8703161237537986,5.23945595609134;0.039796581479633185,0.8782257791770886,5.240122705327805;0.045968270003462416,0.8860653359542652,5.240794724897653;0.05223405950903713,0.8938291423266662,5.241475307356797;0.058599298237470905,0.9015105453450708,5.24216797148817;0.0650741264085034,0.9090983798506012,5.242876044699276;0.07157183802070761,0.9166591988908038,5.243659472581046;0.0780213223447266,0.9242524455993386,5.244523623249367;0.08436167880245313,0.9319300132324644,5.245448196246888;0.09083548235127481,0.939510289117711,5.246241471177043;0.09739919634080471,0.9470148855123243,5.24701522282816;0.1041064534575405,0.9543975131230603,5.247729023592515;0.11075638010698219,0.9618305879819125,5.248455572764799;0.11759072496611571,0.9690976533180911,5.249149468827727;0.12435645901573747,0.9764304196933701,5.249824287362864;0.13128143416507462,0.9836188292748684,5.250433784589836;0.13817029531623704,0.9908443611536967,5.251012819224416;0.14529580878009946,0.9978400660301163,5.251548702755002;0.15239950971098884,1.0048585023533876,5.252076892740394;0.1595221456154342,1.0118586284957514,5.25259292739398;0.16663669918236074,1.0188696263314274,5.253071505382901;0.17371162723459987,1.025924528481455,5.2534883371345416;0.18082850794622796,1.0329373517333764,5.253901034328338;0.1879752468909549,1.039922448519251,5.2542651021075875;0.19518074739085678,1.0468489121511886,5.254588929378459;0.20238088368866838,1.0537844997200179,5.254824858113539;0.20975837989715868,1.0605350471049098,5.254876430373927;0.21726132558177197,1.067145923745513,5.25492243142249;0.22480626694726555,1.0737087819127666,5.254974895388953;0.23234345950924715,1.0802784388421875,5.254800722735186;0.2396592181629437,1.0870920725654938,5.254568191435171;0.24705381489594408,1.0938238999385352,5.254518801396992;0.2544060343963611,1.100602139288938,5.254537233063706;0.26168495533951597,1.1074590521632484,5.254529767314104;0.2688865428964592,1.1143969790913757,5.254577794386109;0.2760689290892195,1.1213549230004842,5.254559216556716;0.2832666425289712,1.1282963361126075,5.254460701349465;0.2905739880942233,1.1351212297753746,5.254307315294315;0.29798844102060823,1.141828259954504,5.254103271233705;0.30547705835739947,1.1484536746479057,5.253946776749564;0.3129807089079194,1.1550634340571209,5.253867347737396;0.3203971681847617,1.1617712552555617,5.253831758909247;0.3276811711606437,1.1686226608848311,5.253871021493929;0.3348558478335403,1.1755871710033956,5.254011069513572;0.34189628571331493,1.1826790369660738,5.254382110789496;0.3489821702400312,1.1896834755141614,5.255235387473877;0.35615441657868174,1.1964799853604984,5.25677367755262;0.36332607895480384,1.2033054499883564,5.258180905812987;0.37043096803578307,1.210110586818937,5.2599727383565185;0.37749321462843183,1.2167212499910076,5.262507261090693;0.3841597098851096,1.2231160319943677,5.266336700230071;0.39067318732714157,1.2294397889724344,5.270530112837303;0.39678815245898286,1.2360148449371453,5.2749319125257585;0.4023707545278491,1.2424515058321928,5.280166790811149;0.4078732539333466,1.24841763381214,5.286008692660666;0.4135068127787194,1.2543146614851184,5.291795581233972;0.418715759316189,1.2600014937741921,5.29816164866102;0.4240518058668142,1.265569769013348,5.30452725295838;0.4292214446988962,1.2712359868196998,5.310943545510688;0.4342994798157713,1.277154966572315,5.31720287758687;0.43919441962225797,1.283097269630869,5.323584773751112;0.4437845461734779,1.2892515814910108,5.329992205668184;0.44842497996921843,1.295420404080937,5.3363492491666475;0.45321950397343796,1.3013508317582603,5.342817832252378;0.4583647574312204,1.307155727363303,5.349128898237593;0.4627863531166183,1.313719885288881,5.355241289121931;0.46624595613221326,1.321134620842124,5.360990449378;0.46900881763339236,1.3289854605884401,5.366533996221219;0.47125755127345215,1.3371345584254004,5.371875849968722;0.4727723417909081,1.3454934995106844,5.377151597652319;0.47436679465357007,1.3538459395758864,5.382414150742404;0.47602507864487575,1.3621721551135855,5.387698488829995;0.4777279605513876,1.3704187220738273,5.393092404530367;0.47946985255281865,1.3785753248096875,5.3986092554495695;0.4812760086013079,1.3866331740584377,5.4042491903616865;0.4831768938631596,1.3945954298180414,5.4099928058119;0.4851986187661177,1.402465864049492,5.415821089729587;0.4873349514433896,1.4102291594060614,5.4217512944392645;0.489604235015148,1.4178476442452461,5.427818339916765;0.4920141341909228,1.42530777082379,5.434026310389851;0.4945386865934757,1.432620734911712,5.440362491528007;0.49717732177870283,1.439801550722911,5.44680248288242;0.49991254113006506,1.446873078349979,5.453322611111186;0.5027487954277594,1.4538171180490593,5.459935929054277;0.5056929650783579,1.4606058129408601,5.466662405601068;0.5088012291692824,1.4671821561644565,5.473524650433958;0.5120090726406906,1.4736283214898174,5.480464152783626;0.5152939618455692,1.4798928519892065,5.48753275664393;0.5187157468596677,1.4859451200409386,5.494720345860578;0.5223075561255547,1.4917211946769473,5.5020508211519035;0.5259101566624997,1.4973170336225905,5.509514590699902;0.5295039962038891,1.5027205493984794,5.517122897647605;0.5331143151703586,1.5080073752297019,5.524805024279643;0.5367522819826728,1.5131958028270511,5.532541006217287;0.540445425505122,1.5183022635782069,5.54030533165608;0.5441509922539857,1.5233992384005812,5.5480699709091175;0.5478595932694832,1.528494072318488,5.555834566575139
3D gt;0.5658768444001488,1.5510545580633757,5.590791508534111;0.5651613208295682,1.5505121420128931,5.589473735986526;0.564464557721448,1.5499528009141625,5.588180370460358;0.5638242341559682,1.5494430523594807,5.586989876255231;0.5631605287458776,1.5489020373988889,5.585756091072161;0.5624892091183079,1.5483497395450667,5.5844941984553325;0.5618948704471408,1.5478576380929976,5.58337318847172;0.5612819576034812,1.5473253128358453,5.582222346299341;0.560689230812256,1.5468058482947062,5.581100912715284;0.5600775594165313,1.5462536852958868,5.579926153093926;0.5594450532141897,1.5456517824992118,5.578680949937588;0.5580776646413772,1.544508897619935,5.576097898734401;0.5566397639307482,1.5432799492958569,5.573399220499501;0.5552235649850301,1.5420373884338572,5.5707405227792695;0.5539015142805525,1.5408134656804482,5.568217561321199;0.5526808425998986,1.5396543864665735,5.565868374833493;0.5514704728619806,1.5384826317670577,5.5635341489546715;0.5503635747544818,1.537381904458551,5.561381922210645;0.5493688905171841,1.5363602619230932,5.559445319370043;0.5483669832163843,1.5353065184590209,5.557474485923504;0.5473198473162039,1.5341887885545116,5.555402120907105;0.5462788795602733,1.5330718280947693,5.55334383209372;0.545225634547984,1.5319372272790415,5.55127235382104;0.5441544333909373,1.5307578951079273,5.549155596138168;0.5431181232847017,1.5295979675245135,5.547103322749601;0.5421215978939331,1.5284536225130565,5.545122405372069;0.5410830268800072,1.5272554443502873,5.543065309578348;0.5400125040155966,1.5260064438488041,5.540924569683016;0.5389182953729897,1.5246911767702491,5.5387217925260055;0.5378351264224156,1.523354896377994,5.536546386377938;0.5367994186736198,1.5220726003616956,5.5344861468910045;0.5358466459531395,1.5208639170966554,5.532553296863472;0.5349649334790938,1.5197044357730303,5.530744879982688;0.5340241413176245,1.5184681722945927,5.5288346440485645;0.5331117009369183,1.5172596770857572,5.52697905296517;0.5322019357531795,1.5160486814445089,5.525122171724851;0.5312820616336451,1.514802058133212,5.523233892165755;0.5303517813129485,1.5135080437974122,5.521318340995095;0.5294295706016516,1.5122206190581606,5.519423283884891;0.5284776674707109,1.5108806909543222,5.517463703460454;0.5275816370984978,1.509597795994678,5.515621618001812;0.5267147954922857,1.508345252990723,5.513831909179688;0.5258742892106872,1.5071042045425849,5.512070521483227;0.5250510278181596,1.5058640362013098,5.510325892816143;0.5242144054484592,1.5045702370431355,5.50854318593064;0.5232799878314746,1.503097268083626,5.506574663981375;0.5223487096146731,1.501598417395708,5.504584637250273;0.5214951250022481,1.5001834432428531,5.502754669368827;0.5207074113624597,1.4988747022622801,5.501073385609354;0.5199640154584448,1.4976283348824906,5.49947875902421;0.5192262518293806,1.496373853031744,5.497881794693328;0.5184833085350109,1.4951095686766045,5.496276304424368;0.5176652248825026,1.493705906739429,5.494483323769883;0.5168817080434961,1.4923301721889768,5.492754872635986;0.5160715185123551,1.4909206964618358,5.49100366826192;0.5151785055895958,1.4892998711038907,5.489053425451058;0.5143362979769333,1.4877470538817976,5.487201122337748;0.5134881434306082,1.4861307745189127,5.485266361445843;0.5126300962322559,1.4844672584174943,5.483278594588039;0.5117920912321086,1.4828122892230282,5.4813594542895;0.5108572988300861,1.48097113749824,5.479265109585371;0.5099077704139638,1.4790801915853378,5.47711671552389;0.508939659028965,1.4770635751945473,5.474880702637579;0.5079747927016972,1.475030253801974,5.47264201990564;0.5070265758239363,1.4729752356310999,5.470425288729533;0.5061097028487154,1.4709064451833505,5.468275199501492;0.5052038845373172,1.468857244366015,5.4661739555825255;0.5042807140350342,1.4666128303743082,5.463955475756367;0.5033503915972097,1.4643115939914622,5.46168850952555;0.5024156014313891,1.4619800342093445,5.459421218638884;0.5013920344588897,1.459427024291227,5.456992287507252;0.5003569126786855,1.4567533222306113,5.45449499117095;0.49935905024250465,1.4540177338220484,5.452028779690544;0.49835599229627264,1.4511583497576577,5.449470420311238;0.4972670591707139,1.4480092225269092,5.446671861301769;0.49618442220299225,1.4448325412714371,5.443917911523562;0.495043578922188,1.4413561139480446,5.440976415634155;0.4939116940214343,1.4377302756713104,5.438002889675034;0.49270198569103485,1.4338249718358154,5.434886737219592;0.4915145283702027,1.4298828628444373,5.431732151426117;0.49037573868204437,1.4258466236748295,5.428633246789531;0.4892291114352713,1.4215821456670015,5.425426585415687;0.48811214349561344,1.4173145203306385,5.422324740036155;0.4870053469260284,1.412714432647609,5.419128539345481;0.48588501400484185,1.4079801370746288,5.415921698836324;0.4848671310628096,1.4031825813365204,5.412727169204282;0.4838732083778023,1.3983116791106314,5.409514239009271;0.4828864686601214,1.3933910754451928,5.406344808177887;0.48192994886655427,1.3882596672560354,5.403128692704682;0.48099827509315035,1.3828791844956927,5.399870963769272;0.4801978949484032,1.3776550890166184,5.396778339559381;0.4793775047015246,1.3723703208612426,5.393708871303307;0.4784890831974232,1.366818308480481,5.390505747881802;0.4775942158713983,1.361360080922285,5.387387013868852;0.4766197433352096,1.3559425452061955,5.3842614788784875;0.47541967421265596,1.3505281738233417,5.380958433414328;0.47412587147297164,1.3452893420611054,5.377592875555392;0.47282449318697467,1.340297377176793,5.374296546116892;0.4714754158366811,1.3355261271844463,5.370868397512407;0.46998706890572584,1.3307083059089684,5.36719247706781;0.4684338713678821,1.326070215637781,5.363423636768306;0.46683591926957363,1.3216532770952087,5.359683920393917;0.4651479723341413,1.3172488925658796,5.355680064592989;0.46328401824448917,1.3130229775838342,5.35140623791016;0.4613393097940282,1.3089258594333564,5.3469975621483545;0.45917173811335543,1.3049073040283587,5.3423781096449465;0.45681751275137294,1.3008639319608206,5.337503692316038;0.4543254083077362,1.2969283361524626,5.332474816991992;0.4517003394937067,1.2931206512570759,5.327401371390842;0.44893661979747046,1.2894546280983474,5.3222432647543645;0.44604880835195326,1.2857809509468678,5.317026306334708;0.44306568958916265,1.2821171727912928,5.3117579882451365;0.4401112005419119,1.2788021546366821,5.306732273003151;0.43704198338021294,1.2753630132166944,5.3016081114114275;0.4340306562824308,1.272032394181972,5.296686184084903;0.4312437782825721,1.2688393142604528,5.292078978571399;0.42834348733597033,1.2654445864040649,5.287691611538114;0.4254350910366142,1.2620384810994785,5.283441884265051;0.4223783914512227,1.2582873520567126,5.279506616837553;0.41942573943182965,1.2546494129384198,5.275931398415641;0.41612092012148294,1.250608642900999,5.272551641362588;0.41274122552662434,1.2464596063619868,5.269303202715786;0.409210738723181,1.242152263390233,5.266422039408669;0.40563195215422543,1.2377952677209547,5.263999683427959;0.40208790038297176,1.23346971510645,5.261854577231929;0.3983121132865595,1.228956735963732,5.260136427398011;0.39446023035198924,1.224359928549644,5.258807438210633;0.39053448278253733,1.2197004860426566,5.257760393725667;0.38624295702249656,1.2147960649089753,5.256883747408756;0.3818721791748716,1.2098953051432546,5.256233379265359;0.37701105227814197,1.2046978138651594,5.255707848223027;0.37185194431352764,1.1993906674878352,5.255385891800765;0.3660082184842387,1.1938375618435375,5.2551230406626654;0.3599740387279785,1.188182865334155,5.255073343417488;0.3535802580346134,1.1823558721990794,5.255120005425241;0.3469418282613485,1.1763953236427427,5.255226701649753;0.34001186021368335,1.1704055687357264,5.255328887081445;0.3325323923583315,1.1639958305478468,5.255415555505543;0.32507712685277096,1.1578849626020948,5.2555372614247675;0.31690863923219303,1.1513208191133215,5.255688566596531;0.3088503582485044,1.1449395587048186,5.255870200593643;0.3003536678212564,1.1382030760188087,5.256084100762131;0.2917395876014494,1.1314560736174868,5.2563002625886925;0.2831162407256219,1.1248177083652222,5.2565295059927575;0.27453213664506293,1.11824218700971,5.25672752493377;0.26587382673843524,1.1116284360496977,5.256790650008987;0.2571243421082213,1.1049676248436813,5.256779922395664;0.2481653533146299,1.0981392152720484,5.256733418022204;0.239559093523175,1.0916142293756657,5.256641408971111;0.23095941177356213,1.0851032059648567,5.256448704593981;0.22271771122295658,1.0787836178746717,5.256207158889891;0.21454717942091367,1.0724683685063567,5.255846179424036;0.20686272416966842,1.0662817096411248,5.255476929213187;0.1992720738488679,1.0601798382702292,5.255034614790197;0.1917907219590812,1.0540876687387688,5.254521914344598;0.18421160445317955,1.0477968701090556,5.253898691395608;0.17697905678584658,1.0416352880830675,5.253306917594144;0.17012518233714807,1.0357062577035359,5.2527254254033195;0.1633477526488349,1.0297175930824398,5.252123532818402;0.15708668636453563,1.0239245519488582,5.251470943561541;0.1511210291931248,1.0184030355973674,5.250830505816539;0.1454795591375297,1.013165831311743,5.250151365803326;0.13994926156967782,1.008017098214559,5.249431480521318;0.13436362882243427,1.0027467379435477,5.248645559233184;0.12838359535002034,0.9970284847391063,5.247840571325774;0.12269734851021001,0.9914999431622066,5.247130549227556;0.11717868750596121,0.9860208688933275,5.246418842701329;0.1119372663587612,0.9807597306589347,5.245726527704341;0.1066944471182868,0.9754258945548797,5.2450329383144565;0.1015279915482273,0.9701051552392845,5.244382081934651;0.0961457513731475,0.9644949873084183,5.2437760906608135;0.091088974827883,0.9591588379551996,5.243214008797673;0.0862911210927096,0.9540679781444394,5.242687968005955;0.0816075384676643,0.9491020029839305,5.24218636016487;0.0771265364051986,0.9443419432445752,5.241731246520733;0.07304950205659418,0.9400036672155684,5.241371426456775;0.06880487182820477,0.9355077301431972,5.240969491381629;0.06454075914565298,0.9309740516997429,5.240555625018653;0.06031623539991884,0.9265025948670965,5.240158665498595;0.05618696955883388,0.9221649034912686,5.239781687264157;0.05188688446287075,0.9176350290184858,5.239411941223382;0.047678785913977104,0.9131652508798437,5.239048349846866;0.043589270281567456,0.9087344708577219,5.238664691626091;0.03967006923132182,0.9043811477613298,5.238294301765466;0.03598862124415448,0.9001646198045499,5.237908993185874;0.03238171608942243,0.895941096673565,5.237522652608101;0.028759487815738477,0.8916210600515144,5.237164746511693;0.025019041841820494,0.8870758578979109,5.236815232357635;0.021324292020130683,0.8825757672898821,5.236477681303473;0.01761418866751524,0.877995624482445,5.2361448847701935;0.014043846917516773,0.8734064370517073,5.235801927324373;0.010341400587960473,0.8685402009061137,5.23545914386283;0.006485545063233682,0.8632967791183616,5.235112317315465;0.002399009918110875,0.857366316170528,5.234736165244005;-0.0015645315854994064,0.851360441094282,5.234348240637108;-0.0056454780055531124,0.8449458830423863,5.233943312088898;-0.009477457596450384,0.8384769496260018,5.233609200181633;-0.01321607491350659,0.8315183521139209,5.233302262632078;-0.01689121984935666,0.8242607090988876,5.232971583775966;-0.020511552199721336,0.8166486253170383,5.232640629340863;-0.02392263441759404,0.8088274632755865,5.232288202414319;-0.02719148533027561,0.8005127999715297,5.231944745733447;-0.03027504962724766,0.7922211684941498,5.231657030320841;-0.03313439747537005,0.7837153227874851,5.23142073150862;-0.03568335214169656,0.7749469354563747,5.23117789715734;-0.03803298935481001,0.7662069567617579,5.230925620984882;-0.040078358564817805,0.7572511989509799,5.230671208605871;-0.04174641030484981,0.7482044373874007,5.230346551461653;-0.04328772709960102,0.7388581939266767,5.2299951189244425;-0.04461212181596548,0.7292516662693324,5.229627558208932;-0.045536996540978425,0.7193393085503653,5.229268375495384;-0.046253000437652805,0.70950664293056,5.228914284027482;-0.04666338495587855,0.6994206475284781,5.2285783509400945;-0.04662518888842724,0.689751589975387,5.228268454133156;-0.04644666707067281,0.67991821629874,5.227984918567455;-0.04609646504500818,0.6702483469625251,5.227723338683198;-0.045560556136702304,0.6605144705219329,5.227423222748091;-0.044787464568607493,0.6508470468551015,5.227057490561077;-0.04389303706843277,0.6412540914182752,5.226674198691749;-0.04286707541785645,0.631726882916633,5.226243832199552;-0.04176112374616642,0.6220707849484627,5.22578699642588;-0.04061545884571853,0.6126515558057445,5.225320458645357;-0.039460949426160706,0.603044268294188,5.224844474544346;-0.03840323190629295,0.5934859343920383,5.224381814765332;-0.03743147683517313,0.5833254181912699,5.224039664414982;-0.03650587912824087,0.5732384877638383,5.2237299242856725;-0.035677751895775996,0.563141205258504,5.223409837065071;-0.03490272068304702,0.5530863015345271,5.223174481792508;-0.034153468513937205,0.5428519364359985,5.222951618870223;-0.03341641697614545,0.532601079301027,5.2227496251491905;-0.03273965583176449,0.522718602440574,5.222592372879339;-0.032055260084639534,0.511943174260537,5.22246970075948;-0.03148468156742826,0.5015860581652125,5.2223570429494;-0.03098053135692514,0.4911687299913748,5.222289511641738;-0.03052165094513131,0.4808544096632811,5.222220843440685;-0.030052289177257812,0.4703354935003299,5.222118648188241;-0.02960652600971509,0.4602373026127351,5.222062810987515;-0.029176464311755183,0.4502358420321186,5.222070391735686;-0.028692929635974685,0.4399095477400154,5.222114787170505;-0.028195593429583367,0.4296620536074743,5.222204637838382;-0.027743889173743864,0.4198503895642989,5.222353112639306;-0.027292501519466265,0.4098425942304367,5.222509709498725;-0.026867228369354085,0.3998846060116089,5.222662813868269;-0.02644081491287973,0.3900424501305463,5.222800653433725;-0.02606184811390306,0.3808278577081088,5.2228937158823765;-0.025729802386140376,0.37143651996062466,5.222984982242406;-0.02538695355007268,0.3621431112707969,5.22310700430616;-0.025070589700836376,0.35311540762982024,5.223237169639444;-0.024810995824658386,0.3443668196298486,5.223392302136437;-0.02463886952773904,0.33548323606772107,5.223560326157693;-0.02446866935472877,0.3265391309253848,5.223705563464509;-0.024437790767899877,0.3177513063992826,5.223760610523643;-0.02444898579225271,0.3088008114028501,5.223819502002394;-0.024504510822340987,0.2996977721486345,5.223866962806559;-0.024642925578224995,0.2903182538071396,5.2239021934132595;-0.02483371287453511,0.28126354396903774,5.22396043185231;-0.025080827956663033,0.27186260947463653,5.223994018004605;-0.02538583009519547,0.2630220718503372,5.224041516528234;-0.02576856736367026,0.2545876315723766,5.224103636932971;-0.0262152951522307,0.24619402517420377,5.224172967070697;-0.026688324566545157,0.2372492983303848,5.224189796432806;-0.02717760707143706,0.2286019919329676,5.224239389787273;-0.02769551690282493,0.22011183874584664,5.224296404237657;-0.028209118433506885,0.211190686394802,5.22437365303518;-0.02872694029030755,0.2018811809725148,5.224426971755432;-0.029268362570332135,0.1921665774722084,5.224446732401475;-0.029888077075952275,0.1821245429986696,5.224420773652655;-0.030535735660212164,0.171823349328624,5.224417474232498;-0.031174989812052734,0.1613012100282507,5.224447450494317;-0.03181322722038879,0.15071673361036844,5.224486452787273;-0.03248699188269792,0.1401596973798118,5.224532136166731;-0.03306358991072843,0.1297414214796033,5.2247849789443075;-0.0336168116024669,0.1191798762440868,5.2250469363939045;-0.034181938001354654,0.10847753016879562,5.225360790569581;-0.03466398722811552,0.0974914492909624,5.225711381613275;-0.035138211399036515,0.08628491959143954,5.226088260420438;-0.03559320302181483,0.07447829752347686,5.226447531209844;-0.036059876030889046,0.06237908035600821,5.226770975065082;-0.03653030079771359,0.04989458682684687,5.227030547964162;-0.037032068731269116,0.036800248203513,5.227209073655658;-0.03751398719179219,0.023662795659423242,5.227409228698587;-0.038008759396576955,0.01006272633686708,5.22756520821981;-0.03848957762598618,-0.003873863662017919,5.227716274091069;-0.03897055284954537,-0.01792884778163647,5.227831314723693;-0.039404005575703234,-0.031135232005466817,5.227932392452204;-0.039759491063584354,-0.04375018228866083,5.228052902472804;-0.04005016921231739,-0.05584802118522989,5.228201941173278;-0.04031660210749947,-0.0677153916329986,5.228325780162992;-0.04056179594433047,-0.07926116284989634,5.2284069168694725;-0.040776560703788815,-0.09025548623282707,5.228464272340637;-0.040969975583231934,-0.1009644515391988,5.228507079429388;-0.04115429019255325,-0.11111756710937029,5.228399035492662;-0.041325883769690056,-0.12102901650783035,5.228237060361521;-0.04142855131588759,-0.1306651836962536,5.227998373578709;-0.04155804592950217,-0.1401791397875006,5.227747417440983;-0.041698404718715935,-0.15027364896756362,5.227492409517773;-0.04181902816153619,-0.1594200922545969,5.2272863836437935;-0.04192465979925891,-0.16827510255556505,5.227117516604337;-0.04202855603747234,-0.17648387642116015,5.227005850077423;-0.04207770321137479,-0.18377127598221404,5.226975166730372;-0.0421184760522693,-0.19040114981851614,5.226968355639228;-0.04214721636562886,-0.19627476513273673,5.2269702458546075;-0.04216577702555164,-0.20162703281211264,5.226967017918171;-0.04217742723731038,-0.20659511068696895,5.22696836805493;-0.042189196950589605,-0.21213705311299874,5.226972770622159;-0.04220431241271639,-0.21805517014291226,5.2269741626428585;-0.04221245438178132,-0.2236946647727752,5.226968065793985;-0.04221264724522175,-0.22913136686426724,5.226957151619244;-0.042206619910685625,-0.2345211260146857,5.226951194688445;-0.042197464016163984,-0.23990894077265162,5.226944256343065;-0.04219254861730019,-0.2452059356396476,5.226934401948625;-0.04219206239696856,-0.24835183460353297,5.226926469115255;-0.04218838728167628,-0.2515116187945679,5.22694197956339;-0.04219996831919596,-0.2545009358395691,5.226970271986832;-0.04221568171413715,-0.2569657464012457,5.226986501725116;-0.04221138665668643,-0.25848815094440586,5.22697885012253;-0.042208775460746764,-0.2600642243448096,5.2269721473944974;-0.04220669507232954,-0.26177609397901064,5.226966850942147;-0.04220707108359103,-0.2636859008934555,5.22696186443855;-0.042210008464127265,-0.26585413382990336,5.226957507836034
