# Supplementary material for: AI co-pilot bronchoscope robot
Source: Nat Commun. 2024 Jan 4;15:241. doi: 10.1038/s41467-023-44385-7 (PMC10764930; doi:10.1038/s41467-023-44385-7)
Supplement: Supplementary file 9 — Source Data [file 41467_2023_44385_MOESM9_ESM.zip › Supplementary Fig. 6/Real/1-siliconmodel3 Centerline model_47.txt]

Path length,0.41077695689308996,1.3706401765696086,2.5216822691705594,3.0533114437041533,4.124494996201531,5.261356691551182,6.312169367765944,6.79655078496077,7.989584840182339,8.69863100434189,9.466534746001765,11.22584552095324,12.175539519728657,13.12101817857706,14.07376031625841,15.051456870495656,16.027030916935225,17.075604413561933,18.14046148655609,19.281591749880327,19.281591749880327,20.426764525607055,21.643383337799083,22.8544032018902,24.138004105975515,24.138004105975515,25.477028765010314,26.87610032787329,28.23829318541008,28.23829318541008,29.581014886754804,30.840418130812818,32.115092880557064,33.32084367079337,33.32084367079337,34.52192837701138,35.666368421107194,36.78621145881995,37.85898793641057,38.885088738115456,39.93242932974413,40.927313438102686,41.97797715388985,42.99128009811647,44.042980239967,45.03452748121203,46.019576735415804,46.96628464946973,47.87446586370858,48.74358314670047,49.580296936336566,50.42830834532979,52.15397130311974,52.98208577536606,53.86558616869826,54.80042094156904,55.69964472018009,56.62466187131076,57.52768054419251,58.408486589313846,60.143606410389616,61.02224074435875,61.873119501854376,62.77131500409753,63.67775592830797,64.61416999367168,65.52814316223517,66.47520504337663,67.46703473775794,68.45877491626412,69.4294608639516,70.42192325827679,71.4284829053862,72.42774378739027,73.3848845038509,74.42763474504639,75.44136789827157,76.47390378434096,77.49534176767476,78.54722105577348,79.5609907233997,80.55017907971423,81.57565693761359,82.58090616620201,83.58585512744358,84.5481726266496,85.56064026954522,86.51897555998352,87.46884900111775,88.42409187457083,89.35919746696472,91.2879540359142,92.22978633187245,93.18775471389897,94.1231996339277,95.11093283995493,96.08037704827773,97.04100777878955,98.02010544570948,98.9927372305803,99.96031570619208,100.91003361974249,101.82879195141459,102.73378718525596,103.65582367596447,105.45559387469854,106.33775639066141,107.21632806525525,108.0970130282659,108.9334806217324,110.55730647676796,111.34212110419865,112.82357328778538,113.53508959003788,114.89755490973704,115.5028783873017,116.65323902644569,117.80804160290712,118.9035655124535,120.02121450846235,120.61845448256072,121.84179636560243,123.02648904592893,123.6381003707098,124.83116712663139,125.46804174755147,126.8307143354579,127.5515544036459,129.04561225130197,129.7841809088357,130.5366721522723,132.07046369907812,132.910527162687,133.68301778640102,135.18835418167376,135.9508782233186,136.78433797639465,137.64388656098222,138.5485168597204,139.4395258494463,141.37507659664533,142.29979375735655,143.27670635340922,144.24359261677054,145.25041537520883,146.29558914989937,147.36281670838727,148.44054490807952,148.44054490807952,149.5567805656593,150.63055433488677,151.67034914540102,152.7540732841378,153.8265832476905,154.90921426316868,155.97312667619425,156.97767206355184,158.0120220041491,158.96126714408246,159.9313084807283,160.80791401048234,161.65673656925952,162.54559970486014,164.20547613597495,164.98203351453932,166.42005599565414,167.15411700333132,167.85572813679323,169.19256915501435,170.46626927457172,171.0849062317513,172.2869513581322,173.46443132456045,174.65627435651763,175.27266329399572,176.52942506433743,177.74734630990923,178.35442503572762,179.5413387625478,180.16611971123058,181.455433020253,182.13198180222443,183.54024476937005,184.27258413216714,185.73555162903207,186.42873246005942,187.1223139226612,188.52340975641567,189.1822927975924,190.4984681983799,191.14859730370586,192.4369945455275,193.68150653188206,194.29718215272874,195.5463988340571,196.6801618966323,197.83149241848704,198.4518847365213,199.7294930344214,200.95910063568266,201.56989231380632,202.82959854904487,204.11101244708072,204.76842132449474,206.11150919147408,206.7744796190747,208.06694735969296,208.74929200377443,210.03402508491317,210.66857399138658,211.9007057272818,213.1218125962385,213.75120244779225,214.9830874545556,215.60596818052568,216.83424523524045,217.98150673894705,219.0628213697335,219.62479728662433,220.7270855359758,221.82187357605426,222.8492468429699,223.8698298563786,224.90311617460614,225.9377820597972,227.04029109598358,228.1392733920085,229.32116366358514,229.92117005701704,231.07463469105264,232.18250201360905,233.23888204830087,234.28260422069718,235.28116021572333,236.22847716195818,237.05759773787486,238.22189531272608,239.25538294700846,240.21156138781402,241.42974495090832,242.36085727882647,243.3040341823583,244.58465949086462,245.57208234280958,246.61838314025852,247.38428899202677,248.5787144805423,249.38519187799537,250.6352529954433,251.4668956164979,252.2869083006035,253.52195342206886
Error,5.748418832329804,5.493499005543987,5.223959779499325,4.899193591890035,4.533826094407577,4.173145566025459,3.841418873977291,3.51063061856024,3.1717834361478556,2.8814705270300074,2.6069240795541417,2.338918834272551,2.1020150685963515,1.9420250755943729,1.810674102833816,1.7083698087097015,1.6195335465323022,1.537474692863684,1.463463091175793,1.423002591113415,1.3564941497027525,1.2165533199228908,1.071657372398514,0.971725399526985,0.9555752497702052,1.046831455410585,0.8294613510390165,0.7358454083175822,0.830418821248116,0.8589883107942576,0.6701052911374095,0.6084346409654124,0.659496433754034,0.7517970789519746,0.6650200536862989,0.5068673678733852,0.4159860114601289,0.3653112873372486,0.34164397015713893,0.31716388737484935,0.3165379676997691,0.3006777155710876,0.309833205691694,0.3023335096296141,0.3249449728070481,0.2955704226285373,0.2625991098704415,0.20625600655342188,0.12870771345355875,0.12498545241163908,0.26232532857556645,0.4181115662858304,0.49523772761707224,0.42203776360478695,0.4217452844306623,0.44744167382191585,0.47788800263411507,0.5160130378190367,0.5701312647851764,0.6440716533143843,0.6322754560551666,0.5750374797309373,0.5276876058815485,0.5133267741401404,0.5225402574919461,0.5254709343311862,0.5409720535805332,0.553987789481575,0.5590667049282032,0.5597846021988787,0.5794957169904194,0.5812176881156271,0.5782407715493278,0.5948175638749417,0.6394590267184238,0.6255342800388201,0.6418756913665661,0.6406456510826539,0.6463470665565723,0.633366856499556,0.6366572028584139,0.6499049454588425,0.6317354956906973,0.6279062941113386,0.6283272501077175,0.6437063752296064,0.6442316746161615,0.6507666973975259,0.6262261627775638,0.5982595737618213,0.5973250569962304,0.5490797566248207,0.49763338090051557,0.4627295407535242,0.43406013356332446,0.4805932490098737,0.5294384310026098,0.5980868888204096,0.7082888271122026,0.8343728234229096,0.952079343258456,1.0631216561278711,1.176952018017594,1.3056759467889008,1.4273506398748854,1.537649959698596,1.571891226737029,1.62015438739098,1.671363155236376,1.7295730122941642,1.744275838717955,1.7648969317709187,1.8046442634953495,1.776633573600191,1.8056948001923958,1.7722214556114186,1.740961139784336,1.7174799416426993,1.6919942018457157,1.6654903960913205,1.6073019883664268,1.5545231971173963,1.524943217792136,1.4688957370359423,1.427478869758279,1.4030866366741037,1.3387979068243419,1.3479381423188017,1.3193366707405918,1.2753331745686163,1.263156428793992,1.2205434524178556,1.1508361030574141,1.137356054051269,1.1352581251771392,1.0629384733726936,1.0315788241931054,1.0133874360524033,0.986067880181589,0.9718870698285595,0.9070372241750982,0.8029701120092423,0.739300127124697,0.6845165183190876,0.6447765247095256,0.6022047598980719,0.5938773353609007,0.6275573668356502,0.5622704451733317,0.4500327374054487,0.3635475893209893,0.35246022014563955,0.37018368956477177,0.4265229229036045,0.5071868043301582,0.6074849537578472,0.7209368889197576,0.8520426181255026,0.9850861961517139,1.1141643406280952,1.2522390021100496,1.4171439216069097,1.5621532199957926,1.646202906526897,1.7026035333329037,1.8055339400589527,1.7843979906239247,1.7963673530488622,1.7476874022147801,1.7282256590268896,1.6825709284017776,1.6582497674589878,1.6380111385097447,1.6174637928971658,1.540843396878217,1.4351010886842943,1.3637207646761023,1.2370849772712669,1.1211179443135686,1.0603895097394103,0.8981368666460073,0.85400531881452,0.6924362561943177,0.6258006225557379,0.6098037080381866,0.506784092421027,0.6122548002267172,0.6100561987209119,0.7475288760794957,0.8042632696669741,0.9475491552684293,0.9822642763482343,1.0663284835795566,1.1401504013476917,1.1599343665434352,1.1834209371191384,1.1749525366203262,1.1894357287919348,1.1467073912699968,1.130925120073272,1.1120234772748734,1.0352639043863574,1.0107315277803757,0.8833892897928945,0.8326883679031724,0.6962433605006572,0.6693650524015595,0.5755530092244742,0.584174435468971,0.5547914448181165,0.5081168576990162,0.5561025320800814,0.45075787266794554,0.46165050626083326,0.4872549286384556,0.44047831612737987,0.49517092259668843,0.5797419979247144,0.6671810890189396,0.6580099612549668,0.6796721972398526,0.7374273573369913,0.7874153743527004,0.7934390199014788,0.6531843414756049,0.5963971150634738,0.5278878401364815,0.5190639566047822,0.4992208069481701,0.39053992034624607,0.33183470111553826,0.32430100325694255,0.3576475093928372,0.40523959657353315,0.5298653176829754,0.6686452005948994,0.7472543320334563,0.7913180729945571,0.8102214183882307,0.7999584914463479,0.7841565322554183,0.7552342126963209,0.6932743081381586,0.6226187558520582,0.5611032295006548,0.4777841884493621,0.40669688387870717,0.3462909173184046,0.32017856080271595,0.2173285355848003,0.24453487446240654,0.11941625106683723
3D pred;-0.009590518457186739,-0.2619809558478853,5.179630821958873;-0.011166823037638452,-0.2523058990842628,5.181607824864872;-0.012791933809530497,-0.24268351500489144,5.183791569265699;-0.014725187321267411,-0.23324192931297683,5.186459712905308;-0.01681977177657364,-0.22392103155506085,5.189414976167027;-0.01910159323738837,-0.21459998814209852,5.192227704471474;-0.021282552358494012,-0.20518421178702656,5.194794136419399;-0.023290627164299305,-0.19575916879636096,5.1974655031479475;-0.025217575298512245,-0.18631050641887312,5.2001130775405375;-0.02715694646040177,-0.17677820333219138,5.202431274546848;-0.029010103721011427,-0.1672522376791715,5.204844112408151;-0.03071024032493145,-0.1576565981748304,5.207087600324486;-0.032143936026511985,-0.14797753631834298,5.209151644464895;-0.0329420028555753,-0.13812963308390633,5.210694982153647;-0.03355545752636738,-0.12823343684521965,5.211994587236849;-0.03395355868069587,-0.11829677871818389,5.2130454634128744;-0.034289683993138684,-0.10833945197358356,5.213904918982175;-0.03462501157361584,-0.09837490369047958,5.214676497187843;-0.03488781081714692,-0.08840591344535363,5.2154182316755024;-0.035034786305584514,-0.07843217111765963,5.2161273594401285;-0.03512443631341679,-0.06845932405220487,5.216858306965705;-0.03519664118721417,-0.05849466421376265,5.217695170610713;-0.035085554818563465,-0.048534313459367984,5.218577821542922;-0.03474818741946686,-0.03858851185859481,5.219561291804844;-0.03435806749074124,-0.0286391979298656,5.220488092100919;-0.03383269203041554,-0.018687209185957638,5.2213138648704005;-0.03340672729994097,-0.008721879697276792,5.22202854118204;-0.033036434229651676,0.0012564503650756703,5.2225724273915075;-0.03272500074622392,0.011243125011473475,5.222983935219374;-0.03234240699590116,0.02123271716333256,5.223232271003605;-0.032086985882115115,0.03122769008040463,5.223420091241141;-0.03193530619710618,0.04122586770043829,5.223536011694097;-0.031853474361136315,0.0512252312142104,5.223613683246579;-0.03182699954751258,0.061224979362998026,5.223679531899276;-0.03171016728441967,0.07122413046299673,5.223737216400619;-0.03163503845462868,0.08122377523187528,5.223775428377462;-0.03143916203094479,0.09122168074939573,5.2238347384894075;-0.031194356318372873,0.10121846121649111,5.223901450225949;-0.03091793199681627,0.11121423825946924,5.223991065523322;-0.030620274444306837,0.12120892966746044,5.224123517931609;-0.030242037390858307,0.1312009192199917,5.224254214195921;-0.029810585464933554,0.14119137802424825,5.224321905525267;-0.029401396882710006,0.15118297070298292,5.22429659848211;-0.029033955940806447,0.16117569486713074,5.2241943686749615;-0.02870649709443778,0.17116920078042053,5.2240440015742475;-0.028564430688132844,0.1811673862450287,5.223917097864697;-0.02857484044980918,0.1911668668358138,5.223815709742247;-0.028520020828225526,0.20116604442714547,5.223699768782704;-0.028615126336161974,0.21116557345258974,5.223680424231587;-0.028665697038491117,0.22116530887445524,5.223628135640533;-0.02876823509120552,0.23116477900401378,5.22361902104719;-0.02886958423589976,0.24116424093279495,5.223641145371484;-0.028970750708831698,0.25116370550878125,5.223662906307799;-0.02904820265304863,0.2611634050940475,5.223665972374244;-0.029166899073782074,0.2711626979308747,5.223658629140584;-0.029255699579260806,0.28116221061163427,5.223615494264259;-0.029300257633103042,0.291161648082602,5.2235192402043715;-0.029364445167775456,0.30116072187924775,5.223399226998328;-0.029486577137954086,0.3111594848580605,5.223300117587151;-0.02961656123568791,0.3211582436777256,5.2232110883756215;-0.02976860005653749,0.331156939650845,5.223156654616969;-0.029982588005454076,0.3411546372568617,5.223140788414948;-0.030193875381964268,0.3511524004414969,5.223150219665135;-0.030444412976345536,0.3611492224340719,5.2231781653726905;-0.030757427693163406,0.3711442667228681,5.223211503819829;-0.030947230249331766,0.38114226437957127,5.223148117336805;-0.031110365604733792,0.3911409296477581,5.223139189259067;-0.03135557046000074,0.4011376698903117,5.223210316622738;-0.03173667801603729,0.4111286590559565,5.223397112026054;-0.03206454868852964,0.42112270621415654,5.223504453638645;-0.0324560508629047,0.4311140869165661,5.2236424308359535;-0.032809071908895066,0.44110743747259734,5.223733649284518;-0.03319775730094349,0.4510989071618566,5.223873138046151;-0.03379329497614343,0.4610801693792271,5.224013635111989;-0.03435419754784947,0.4710629950817375,5.224182689240454;-0.03492485945985406,0.4810439013291796,5.224419026842114;-0.03564411824634391,0.4910164223062258,5.224596487148749;-0.036236377050088364,0.500995855455552,5.224841728922342;-0.03690185060063137,0.5109715627529633,5.225047663062064;-0.03757098896271788,0.5209460951663307,5.225294557750273;-0.03834603162595492,0.5309145777657629,5.225463860836428;-0.039279234879056366,0.5408709060539311,5.225438195555921;-0.039928458738183376,0.5508487025963251,5.225586804234436;-0.04070570650333825,0.5608172571017289,5.225741099355408;-0.04152353492554002,0.5707801930434777,5.226007677847506;-0.04234574525887368,0.5807380703762443,5.226413447724818;-0.04328948478055699,0.5906837543342413,5.226852453787252;-0.044163792555173303,0.6006364092284616,5.227277008226397;-0.04459461301332594,0.6106113463904823,5.227838276741972;-0.044951233826945415,0.6205952238896225,5.228279878007205;-0.04522233530065813,0.6305805501758511,5.228748666817334;-0.04543370373124132,0.6405633889632086,5.229294792381818;-0.04555402152506197,0.6505462045160745,5.229868305473167;-0.045503927179930445,0.6605382069228094,5.230265015014759;-0.0451198452853403,0.670525464003304,5.230592394162474;-0.044341470145687116,0.6804854534913566,5.2310314175557595;-0.0435866136984811,0.6904408722702501,5.231596951534372;-0.04252205547548571,0.7003697199096143,5.232130524719742;-0.04064129140415314,0.7101811393719756,5.232576366218015;-0.038380964096111025,0.7199132629103144,5.232996713568466;-0.03595651470797193,0.7296103573459847,5.233294042796838;-0.03327641817359439,0.7392411683906918,5.233548131733168;-0.03033297911331239,0.7487965701444768,5.233722670617571;-0.027167503461033013,0.7582811317082585,5.233873852090182;-0.023801341807257653,0.7676960340505531,5.234042877548941;-0.020203203469734324,0.7770234369667657,5.23427299782765;-0.016355049978959854,0.7862492334241391,5.234549393266388;-0.012256186311968655,0.7953650831899605,5.234866567802555;-0.00805452633229293,0.804432228526303,5.235231161912263;-0.0036305657651054075,0.8133904609594607,5.235653825577005;0.0010741514073806932,0.8222018721898794,5.2361278176184625;0.006093956089310654,0.8308349080815333,5.236649595587228;0.011368145857020971,0.8393120029112033,5.237216857028683;0.016887633417319855,0.8476299761069815,5.237805566622643;0.022636255502135622,0.8557907846362516,5.238401006186798;0.028548073388739378,0.8638310356841866,5.239037223415275;0.03455554995592898,0.8717991208174524,5.239685177583174;0.04066030010868258,0.8796924222461181,5.240339255658543;0.04685407071540638,0.8875154285521154,5.241000903606935;0.05314147846386544,0.8952625626011785,5.2416720353603665;0.05953027516340107,0.9029252677778671,5.242354842878744;0.06602615992807906,0.9104963792602351,5.243048926480035;0.07252704918421231,0.9180552763381551,5.24382449971636;0.07897084493646042,0.9256543348481614,5.244679956357464;0.0855182697637144,0.9331738083568907,5.245447254397978;0.09181568604845719,0.9408899221360739,5.246343990860576;0.09840901161251163,0.9483649167811381,5.2471517736671816;0.10517452294404049,0.9556929193221017,5.247878571563839;0.1118999486501512,0.9630587308006164,5.24859514000758;0.11872778620620604,0.9703305907947187,5.249302732075301;0.1254771030258433,0.9776780914779145,5.249981669611897;0.13241532575790685,0.9848557976946836,5.2505661341412155;0.13930974767130574,0.9920778876138752,5.2511214391737475;0.14645128352024694,0.9990581961036454,5.251644659114048;0.1535780155142195,1.0060541667943599,5.252160493564965;0.16073940995464692,1.0130156309483942,5.252662934109419;0.16788123203885025,1.019999687422704,5.253129123428512;0.17499351315907496,1.0270179634156271,5.253528196547194;0.18214245713258873,1.0339997161207548,5.253912552148172;0.1893107265357023,1.0409630059185042,5.254271033607868;0.19649963728500014,1.0479072090293249,5.254583452228151;0.20373661419009245,1.054805653039939,5.254777450959032;0.2111093160852629,1.0615614184812676,5.254831303226383;0.21858652603748113,1.0682014089890923,5.254874400632868;0.22614115267598142,1.0747527827576808,5.254958769448864;0.23349359781236043,1.0815306796440913,5.25499956545019;0.24082384054596784,1.0883310779235256,5.254850821685738;0.24826088895000503,1.0950119229626243,5.254612870851408;0.25572804885552286,1.1016596810674413,5.254391884143061;0.2632139669627365,1.108288810864947,5.254266711382784;0.27034340680871294,1.1152995849042733,5.254408608712257;0.2774633303375683,1.1223212114354166,5.254349873710795;0.28460778244915574,1.1293170755988962,5.254228677046743;0.29187769271406994,1.1361810426613344,5.254043310097533;0.2991048580739273,1.143090762633945,5.2538888731803715;0.3062560832269542,1.1500793263970417,5.253747609809864;0.31330531096998954,1.157170456321809,5.253591838769901;0.32020265439000806,1.1644097495791355,5.253452961555228;0.32694253504510196,1.1717951142767151,5.253278614089415;0.3335750506809991,1.1792789720236918,5.253318733443816;0.340104304139831,1.1868531891632927,5.253309568701279;0.3464807986445346,1.1945492784728746,5.252977112432838;0.35292063675413005,1.2021938539222154,5.252678865351479;0.35941647724025433,1.2097872647481795,5.252299170201444;0.36576940824340115,1.2175044422681984,5.252006871050282;0.3719181174331822,1.2253675557505392,5.2514028663621115;0.3782510856856506,1.2330914810418032,5.250918623439395;0.38456228457373637,1.2408284498374225,5.250363571684476;0.39082420318752115,1.248602880678695,5.2497748439302425;0.3970007996370694,1.2564376619121462,5.2490923050497456;0.4031157618976412,1.2643226104704417,5.248432894112002;0.408925130516029,1.2724161559669946,5.247569321560958;0.41462034445719614,1.2805777988916556,5.246593553691704;0.4202957537335699,1.28875007078617,5.245591704587409;0.42600519940766446,1.296896027913208,5.2445691525940985;0.4316921772851171,1.305056230683317,5.243535047487223;0.43727257937825714,1.313286134853777,5.242473072994156;0.44278404093648394,1.3215609149159917,5.241399850550222;0.4482382961127229,1.329867409755759,5.240280366763208;0.4536368797725289,1.3382120870491123,5.239175081579252;0.4590423221676025,1.3465602257760445,5.238131159978059;0.46445522868695477,1.354916297998142,5.237194944173959;0.4698217713521173,1.3633164269485634,5.236396161700889;0.4751238220645367,1.3717750635813115,5.235813302748773;0.4803187942960331,1.3803106759871915,5.235418860901896;0.4853260828256164,1.3889635112061551,5.235183267491621;0.4901640612546394,1.3977153090026162,5.235183491469442;0.49475131949024365,1.406596334327072,5.2354740961257304;0.499096858497755,1.4155899238457543,5.235955384296833;0.5033669611138459,1.4246156532438115,5.236505322912591;0.5075652343909068,1.4336733183109664,5.237082562050518;0.5117104051888195,1.4427514843306464,5.23771853435751;0.5157500067020953,1.4518627355519638,5.238535064085067;0.519618269445936,1.4610242552550692,5.239585349795825;0.5233296037730023,1.4702300066371925,5.240801959430538;0.5269235771354243,1.4794633117319005,5.242154524585435;0.5303785098122749,1.4887242618341863,5.24367052043022;0.53365146630476,1.4980183877213036,5.245375507172899;0.5367885649421252,1.507337967377889,5.247193210989256;0.5396764994345549,1.516719046883407,5.249105063933022;0.5423475270755272,1.5261395676402212,5.251134694444123;0.5450025509591298,1.5355803330174633,5.253089891945494;0.5477170216585886,1.545024449704136,5.25494469889779;0.5506803315119889,1.5544066322815049,5.25673172010574;0.5537934272397683,1.56372718118002,5.258585366032036;0.5567715600654018,1.5730762154041724,5.260515724534623;0.5596063658134602,1.582448629530447,5.2625459289126075;0.5622801048088962,1.591848672842412,5.264664963012726;0.5647888393363476,1.6012796962185296,5.26684717499828;0.5671049385527326,1.6107527938788515,5.269059889425825;0.5693947933578847,1.6202334754336543,5.271267431549488;0.571659422178564,1.6297241667797864,5.273457918727493;0.5739779209457302,1.6392181350827764,5.2755766752799245;0.5762006819370167,1.648743023833999,5.2776589403572975;0.5782724642339564,1.6582855188311914,5.279814980093167;0.5801620508882442,1.6678147947176312,5.28218613241979;0.5817248003644364,1.6773042491693113,5.284926217871769;0.582946379554157,1.6867479037277224,5.287979925923407;0.5837723687341191,1.696142139742261,5.291306496466434;0.584633006359468,1.7055996271145797,5.294439424087727;0.5847812846877155,1.7150054582595808,5.297831820587121;0.5842079722967845,1.7242289661024603,5.3016525817645235;0.5833317798072015,1.7333634916768055,5.305626588464673;0.5822831994490232,1.7423823079503713,5.309817224723775;0.5824302907755996,1.7514613066496019,5.31400651425316;0.5810332073123048,1.7600972142180853,5.318851022305088;0.5794808059335611,1.768733460034968,5.3236474072093305;0.5781773196194929,1.7772248863744893,5.328765668842886;0.5768664719583647,1.7857078829071726,5.333896014663178;0.575773908928873,1.794109277534769,5.339208535189067;0.5749282805282757,1.8024412890055115,5.344673194140869;0.5744169909016802,1.8106893646008981,5.350304164917788;0.5742801179887747,1.8188895332538706,5.356025921629544;0.5744894608124892,1.8270524743530496,5.361798491957699;0.5757761710657407,1.8351891592603786,5.3674675955414255;0.5773336361376664,1.8433358854356081,5.37305375300211;0.5791540542539553,1.851486674266561,5.378553818394003;0.5812411012571994,1.8596263529088075,5.383975060540155;0.5836194524356121,1.8677518898334966,5.389296629421382;0.5862420865313062,1.8758277508889614,5.394578888276544;0.5891901533173508,1.8838499822131454,5.399770487915028;0.5923126242897455,1.8918366187284983,5.404914786914715;0.5955580680486402,1.899797831094437,5.410022251302479;0.5989359631644209,1.90772173956874,5.415101768905328;0.6024194578228047,1.9156227509817916,5.420145505973796;0.6059726819279643,1.9235097890503254,5.425162400328276;0.609609135840952,1.9313742451368585,5.430155048263161;0.6133389278175965,1.9392095232107185,5.435124662867559;0.6171065230256739,1.9470322536034155,5.440085521215794;0.6208738056981792,1.9548563608213019,5.445044445243086;0.6246407755088005,1.9626818444444738,5.450001434703367;0.6284074321313017,1.97050870405293,5.454956489350662
3D gt;0.6468279161580405,2.005477844645182,5.476364641927083;0.6461792072642935,2.0043510126287285,5.475648329624986;0.6455675946129694,2.0032885226779515,5.474965250142415;0.6448537492800983,2.0020272797413363,5.474193165353629;0.6441588643755233,2.000772393072219,5.473447646985735;0.6434301612345379,1.9994591593424478,5.472641815795899;0.642716414165497,1.9981738338470458,5.471845089530945;0.6420499021941541,1.9969698280484067,5.471092570884556;0.6414028920208967,1.9958175198025172,5.470365269668014;0.6406736623395953,1.9945908074629934,5.46960350874516;0.6399047260538737,1.9932247618611654,5.468767762603759;0.6385096316274007,1.9907339573160812,5.467226082967121;0.6369905540974935,1.9880096829223632,5.465541465199788;0.6354644119262696,1.9852782849121098,5.463860211181641;0.6339856760660807,1.982623976949056,5.462222009582519;0.6324863106282551,1.9799337889607744,5.4605546923828125;0.6309614324442545,1.9772142897542317,5.458864505437215;0.6294047406005859,1.9744204063924156,5.457133754196167;0.6276927162424722,1.9714125130208338,5.4552700729115795;0.6259103967793782,1.9682261852010092,5.4533109035237635;0.6241458293914794,1.9650765872192388,5.451365122451783;0.6223933642069498,1.961916054585775,5.449416251983644;0.6206042751057942,1.9586963507080082,5.447440910542808;0.6188908398691814,1.9556056879679364,5.4455235324859625;0.6170644030761718,1.952368624776205,5.443485999603273;0.6153072509256999,1.9492451298014324,5.441540591634116;0.6135299609629314,1.946065468241374,5.4395753278859456;0.6117306368255615,1.9428520827229814,5.4375935302988685;0.6099376877593995,1.9396363480631513,5.4356157092539465;0.6081900319671631,1.9364615281168618,5.433639805959066;0.6064975554148356,1.9334481722005203,5.431754150924682;0.6047482798258463,1.930317705993652,5.4298161795552575;0.6030647867075601,1.9273237560017904,5.427966400299073;0.6013496275075276,1.9242761598714193,5.426093967107137;0.5997034201049805,1.9212945855712895,5.42424521850586;0.5981039195505777,1.9183804496256514,5.422437865244548;0.5965462691752117,1.9155376797485353,5.420668171997071;0.5951016382344564,1.9128929025268555,5.418997751464845;0.5937564502207439,1.910318699645996,5.417380772094728;0.5924458519490561,1.9078252099609376,5.415810941823324;0.5911035123697916,1.905245183410645,5.414217080001832;0.5897858384958903,1.9026499171956381,5.412593223393759;0.5884879473368326,1.900049363606771,5.410942571970622;0.5872168901316324,1.8974820325724284,5.409308600819906;0.5860874770863851,1.8951116441853841,5.407813766682943;0.5849225606028238,1.8926492450968424,5.4062431199646;0.5837876360321045,1.8901231408691406,5.404622000656128;0.5827035939025879,1.887657957051595,5.403040968805949;0.5816547343190511,1.8852010384114581,5.401468208262125;0.5806459628804526,1.8826732743326822,5.399841034088135;0.5796672809092205,1.8801618590291345,5.3982106686147056;0.5787642899322512,1.8777814269002282,5.396642638956707;0.5778930730946861,1.8753248435465495,5.3950498586018885;0.5770721557362877,1.8727697809855144,5.39338456006368;0.5763067413330079,1.8703208445231119,5.391790302683513;0.5755727963511149,1.8679318544514973,5.39022658279419;0.5748146209462484,1.865427155761719,5.388513545557658;0.5740755750783285,1.8628797164916993,5.3867169174194345;0.573407611618042,1.860334733988444,5.38484285405477;0.5727453438313802,1.857678868815104,5.3827746023559575;0.5721940097554525,1.8551432113647457,5.380714001490276;0.5717326522572835,1.8523575103759762,5.3784960209147155;0.5713578208414714,1.8494870158894856,5.3762702831776945;0.5710840187581379,1.846358851216634,5.373873090362549;0.5708467772674559,1.8431381115722654,5.371444346923829;0.5707080366007486,1.8398903368123372,5.369023871663411;0.5707592903645832,1.8365404049682617,5.366427995351156;0.5708828945668538,1.8327978488159182,5.363640229975383;0.5710766914876302,1.8289674540201823,5.360745984725953;0.5713426690419514,1.825138237508138,5.357837859344483;0.5717465606180828,1.821042869567871,5.3547085743459055;0.5722293441263836,1.8169315383911133,5.351575217806497;0.572818922475179,1.8127861507161462,5.348415573018391;0.5734928644816081,1.8086874852498376,5.345309552294412;0.5742792602284749,1.8044410295613609,5.342105853640238;0.5751248697662354,1.8000347183227539,5.338816846872965;0.5760596721394857,1.7956348836263025,5.335624820861816;0.577150852915446,1.7910022176106775,5.332336129620869;0.5782741926066081,1.7863501850382488,5.329149656906127;0.5794936569976807,1.7814030099487308,5.325981197903951;0.5807217834218343,1.776306432495117,5.32282350499471;0.5819304446919759,1.7715548954264322,5.319918422164917;0.5831262926483154,1.766854797566732,5.317048405761719;0.5842340427144368,1.762360739339193,5.31435657477061;0.5852882995605467,1.7576828295898437,5.311625021769206;0.5862788193511962,1.7529728906249997,5.308949942283631;0.5870931703694662,1.748282127278646,5.306538581797282;0.587787951558431,1.743856207885742,5.304296366907756;0.5883532725270589,1.7392463946533205,5.302150330708821;0.5888202373250326,1.7344761394246422,5.300091143925984;0.5891336176554364,1.7297976455688477,5.298254753939309;0.5893580277760825,1.7249668446858724,5.296426457532246;0.5895003561909995,1.720274262491862,5.294698062591552;0.5895414646911622,1.7152883716837568,5.2929886732737215;0.5894278015136719,1.7101584112548829,5.291349178390503;0.5891882075246175,1.7048368006388344,5.289752639579773;0.5888740015920002,1.6995658335367838,5.288227722740174;0.5883457979075113,1.6942434939575197,5.286835260581972;0.5877429881795246,1.688824960530599,5.2854722458903;0.5870537472025553,1.683696595458985,5.28432741953532;0.5862171405792236,1.6783775629679365,5.283141196543378;0.5853341237386068,1.67300483194987,5.281952370045981;0.5842831029256186,1.6673349021402994,5.2807066906611135;0.5831580234018963,1.6615126072184245,5.279409120279948;0.5819251818593343,1.6555723268636064,5.278071999931337;0.5806349209086101,1.6496285412597653,5.276728616422018;0.5793403708394369,1.6438600384521482,5.275396343002319;0.5779957817077638,1.6379069582112629,5.274009551773071;0.576678669052124,1.6319322846476236,5.272532511291503;0.5754216806538899,1.6261240432739257,5.271056220258076;0.5741756516265869,1.6203584207153319,5.269551023381551;0.5729211488850912,1.6146730518595376,5.268038007062276;0.5715574150848388,1.6087267815144854,5.266442623418172;0.5700423541514079,1.6027912322998046,5.264787607599894;0.5684949222564697,1.596867545267741,5.263119088872273;0.5668743396250406,1.5908239374796551,5.261353007316589;0.5651507355499269,1.584512707010905,5.259414714177449;0.5634801327260337,1.5785259737141926,5.257564867782593;0.5618175571950277,1.5725767560831705,5.255744567960102;0.5600844439442954,1.566460148824056,5.253864032694499;0.558354766260783,1.5603092978922528,5.252004848543804;0.5565874149831136,1.5540287299601236,5.25017418867747;0.554887901763916,1.5479203362019855,5.248437000223795;0.5531891563161213,1.5417881282552082,5.246724906234742;0.5516157470703125,1.5359792938232422,5.245134792785645;0.5500297677866618,1.5301020317586265,5.2435666061147055;0.5484294069163005,1.5241938983154297,5.242030589332581;0.5468816084035238,1.5184698151652016,5.2405657209904986;0.5452368730672201,1.5127879529825845,5.239187726656596;0.5434530865478516,1.5069742913818358,5.237868744481405;0.5415804872131348,1.5011837020874024,5.236626857248941;0.5394855406697591,1.4950771036783856,5.235436283874511;0.5375000834910075,1.4893020212809247,5.234343102315267;0.5356868575032554,1.4839557688395184,5.233387346979777;0.5337343822733562,1.4785773713175459,5.232517276306153;0.5317319298807781,1.4733849447631837,5.231826852200827;0.5296320439402262,1.4680794429524737,5.231304638900758;0.5273099449920655,1.4624838198852539,5.230834023412069;0.5247474279530844,1.4566178285725913,5.230405511525473;0.5222240318806967,1.4510099920654298,5.230105030275982;0.5196720135498047,1.4455863053385418,5.22995352818807;0.5168872612762451,1.439769505411784,5.2299215943400075;0.5140808968607584,1.4340483677164715,5.229991758728028;0.5111702409362793,1.4282282790120442,5.230216674270631;0.5082268558756511,1.422437370300293,5.230478678156535;0.5052232496643068,1.4165232115681967,5.230839086545308;0.502254873123169,1.4107327457682293,5.231231539802552;0.49924340647379567,1.404892327982585,5.231714525210063;0.49600365870157886,1.398712666727702,5.232385167477926;0.4927535785166423,1.392557430419922,5.233139895884196;0.4895494924163818,1.3864573168945313,5.233932342580159;0.48638840881347656,1.3803542508951825,5.234832399419149;0.48317140993754065,1.3741734863281252,5.235740384356181;0.4796221179707845,1.3675253450520832,5.236744897232056;0.4762421136728922,1.3611076599121092,5.237755334078471;0.4729271021016438,1.3547953299967448,5.238818391698202;0.4697501309204101,1.3488034639485678,5.239938988393148;0.46668006121317546,1.3428886899820962,5.241106012967428;0.46375117266337085,1.337277598775228,5.242314910964966;0.4607753610483806,1.3316841458129882,5.243519118817647;0.45789621846516926,1.3262639411417643,5.244688324826559;0.45521328859964993,1.321284576619466,5.245787728652953;0.45236254811604815,1.3160020504252117,5.246912486025492;0.4494878350830077,1.3107640599568684,5.24798670144399;0.44652071848551433,1.3054596419779458,5.249035383097331;0.44358219423929846,1.3003082417297365,5.25001853506724;0.4404935142262776,1.2948847726949055,5.251011998837789;0.4373801089477539,1.2895440594482421,5.251916249300638;0.43419816688537605,1.2843045639038086,5.252561589037577;0.43105789680480966,1.2791990393575035,5.253111421699524;0.42796814737955735,1.2742001081339516,5.253626992874145;0.42481471707661955,1.2692308739217124,5.254011769243875;0.4216677791595459,1.2642814900716146,5.254383376553853;0.418393802693685,1.2593075699361165,5.2546054333750405;0.41501937418619794,1.2542756350199382,5.254794245516459;0.4115440880330404,1.249159761098226,5.254940494105021;0.40786762903849294,1.2438501294962563,5.2550339006551114;0.40423515085856127,1.2387297829691568,5.255076687927246;0.4003149641672771,1.2334336375935873,5.255081503194174;0.3962308409118652,1.2280227978007,5.255112638498943;0.3919528103129069,1.2224618488057453,5.2551235348129275;0.3873424232737223,1.2167496796671549,5.255120161348979;0.382703963394165,1.2112994461059572,5.255092958501181;0.3778834523010254,1.205920745646159,5.25499915918986;0.3725649801890055,1.2002623321533201,5.255017796732585;0.36660075878143317,1.1944651448059083,5.254994310824077;0.36058487546284995,1.1887740808614093,5.254959524091086;0.3540574689483643,1.1827407939656576,5.254972970695496;0.34772812899271655,1.1770870203653971,5.255128770027161;0.34112577501932784,1.1713222795104978,5.2552716348775235;0.3337667167917888,1.1650029200236003,5.255360949821473;0.3264379635111492,1.1589713528951007,5.255488256123861;0.31838399861653655,1.1524830996704103,5.255643818105062;0.31049865381876635,1.1462623326619468,5.255829664204915;0.3021628680038453,1.1396541907246909,5.256024849357606;0.2936424985376994,1.132978377532959,5.256238891309102;0.2851566083399455,1.1264237421671548,5.256471667950947;0.27655687997182216,1.1198321435038248,5.256674891827901;0.26827872769673666,1.1135420439656576,5.256830350850423;0.259730295346578,1.107044097035726,5.256829457181294;0.25084265040079756,1.1002907441202798,5.256815455665588;0.2422617472203573,1.0937704773966472,5.256751975733438;0.23375012371063236,1.0873344842020671,5.256585473518372;0.22543937763849894,1.0809993535868327,5.25639457631429;0.21747375275929767,1.0748507060241699,5.256059673156737;0.2099350477663676,1.0688056327819824,5.2557251269658405;0.20232624792734782,1.06269213180542,5.255316357040405;0.1951545191510518,1.056873351949056,5.254849141807556;0.18775490907669065,1.0508142038472497,5.2542894659550985;0.18029026118596395,1.044532151489258,5.2536803963089;0.17353602520624797,1.0387475602722165,5.253124966061909;0.16673794527053834,1.0328092050170898,5.252526932792663;0.16042243883132934,1.0270149042256673,5.251876676165262;0.15432391181310018,1.0213699491882324,5.251237953351337;0.1487499615033468,1.0162075692240398,5.25058587785085;0.1432570090675354,1.0110958265177408,5.249882400932312;0.13778848925272624,1.0059912450663249,5.249145317815144;0.1322146120134989,1.0007030029805501,5.248344965057372;0.12618123495101927,0.9949101246134442,5.2475629268646236;0.12054406502405804,0.9893807382710778,5.246860827891032;0.11533109170277914,0.9841605169677736,5.246161587104798;0.11004848624547323,0.9788478160603843,5.245459023373922;0.10491297883351643,0.9735824613952637,5.2447874803288785;0.09980528223037718,0.9683204141743978,5.244167551841735;0.09458885121345519,0.96285000676473,5.2435874904759725;0.08965891002019247,0.9576208371480307,5.243028468704223;0.08498851269086202,0.9526448338826498,5.242521095148722;0.0803455165417989,0.9477236970520021,5.242031225751241;0.07599626479148863,0.9430907572428386,5.241606012611388;0.0720546675046285,0.9389078906758627,5.241273927129109;0.06782387463251748,0.9344298170471192,5.240871881535848;0.06364147902329761,0.9299855106099448,5.2404687084706625;0.05959861879030863,0.9257477457173667,5.240091299641927;0.05548571981112162,0.9214258210754396,5.2397171610641475;0.05120529998858767,0.9169169865926108,5.239352251485189;0.04710101307868957,0.9125470229593915,5.238996682751974;0.04306179887692133,0.9081641196695965,5.23861659585317;0.039195436599254604,0.9038726235961914,5.238261932741802;0.03566703543568651,0.8998176354471841,5.237871944503786;0.03215800720577438,0.895731538289388,5.237494188028972;0.028591746542503432,0.8914859572347005,5.2371398366038004;0.02493188482885559,0.8870354422505697,5.236802683677674;0.021270309498757127,0.8825808081054685,5.236467698097229;0.01762253557885687,0.8780746926371258,5.236135601844788;0.01411873237654567,0.8735960765075685,5.235794541740418;0.010454352671752373,0.8687899392191569,5.235455400187175;0.00661870103562872,0.8635711617533367,5.235111953328451;0.0025751182036101846,0.8576996781921388,5.234740327046713;-0.0013593275860448646,0.85178338277181,5.23436200223287;-0.005330590724498018,0.8456451725769044,5.2339698572285975;-0.009149053859263644,0.8392063661193848,5.2336403671137495;-0.01287038125152388,0.8323030648803711,5.233341110725403;-0.016508871001750212,0.8252054564921061,5.233016700146993;-0.020095777790894102,0.817776878153483,5.232687612902324;-0.023494648549109688,0.8101417147827148,5.232341547355652;-0.026767393572678155,0.8019729325358073,5.231994075024923;-0.029866841057489303,0.7937574952189128,5.231696025161744;-0.03276723270451028,0.7854296663920085,5.231459243024191;-0.03535053818245727,0.7768498496500651,5.2312314270782485;-0.03773501760482787,0.7681393415832518,5.230978706843059;-0.03980905497113863,0.7591587866719565,5.23072744700114;-0.04153588492314021,0.7502799623107911,5.2304338935852055;-0.04313538819233577,0.7412385507202149,5.230108082377116;-0.04450361367225646,0.7318474212137859,5.229746064198812;-0.045538162053426104,0.7222336922963462,5.229390063362122;-0.04630401841163635,0.7125439562733968,5.229038298187256;-0.04678640112241109,0.7027709859466552,5.228692491811117;-0.04678768135229747,0.693169704055786,5.2283818079630535;-0.046677741010983785,0.6834803678131104,5.228087047716778;-0.04639943710327149,0.6736105666351317,5.227820101521811;-0.04591234544118246,0.6642723480733236,5.227562933006287;-0.04514991166591645,0.6547297983042399,5.227204072672526;-0.044314450362523405,0.6453549803161621,5.226858241106669;-0.04331871800899507,0.6357678129323325,5.226436403223674;-0.042237866355578114,0.6261991159566245,5.225996267560323;-0.04110273913701376,0.6169287066650392,5.225534483350117;-0.03995163850943247,0.6074577159118653,5.225060989710489;-0.038844150948524475,0.5980361878967286,5.224577009773253;-0.03785305507500966,0.5885132527414957,5.224162175000508;-0.03691099722703298,0.5784375511423746,5.223843055763244;-0.03608079137643179,0.5688554500071208,5.223527472165425;-0.03528710605144501,0.5588409424591064,5.223259249038696;-0.034520272814432776,0.5488204045613607,5.223028190205892;-0.03378443415006003,0.5385942046610515,5.222818760592142;-0.033082622006734216,0.5287291322072347,5.222625976715088;-0.03239302480061849,0.5186158514658611,5.222488491299947;-0.03176128144105275,0.5081167827606202,5.2223641517512;-0.031236640609105425,0.4979162305196126,5.222280238965352;-0.0307592375310262,0.48760213333129887,5.222212999890646;-0.030322449668248493,0.4774744994099934,5.222137249552409;-0.029851891245841977,0.46705805076599116,5.222042492129008;-0.029472218639055886,0.4574941811625163,5.222051549173992;-0.029041409238179522,0.4475108670552571,5.222060135574341;-0.028574451471964513,0.4374564765167236,5.22214623819987;-0.02810408556779226,0.4275437288920084,5.222266033274332;-0.027655602733294166,0.4178484556325276,5.222419852892559;-0.027216957092285155,0.4079420024998983,5.222576806704203;-0.026792413778305053,0.39803391877492267,5.222725984916687;-0.026357726030349728,0.3885739922714233,5.222841992594402;-0.025980004350344338,0.37944245642344154,5.222926103680929;-0.025644328384399406,0.3700847593816121,5.2230153107452395;-0.025312757091522215,0.36102723870595294,5.223137354164124;-0.02499558189551035,0.3520518534978231,5.2232691733042405;-0.024761486064592993,0.34354769509633387,5.223423947397868;-0.024593866988817846,0.33476446283976236,5.223586932843526;-0.024438883570035298,0.32609930018107103,5.223713494898479;-0.02440411328792572,0.3174157997004191,5.2237654609298705;-0.024413792169888808,0.3086078624979655,5.22381104019165;-0.024474492370287575,0.2995780009206136,5.223857813440958;-0.02460955596446991,0.2903288920593262,5.22389544436137;-0.024797719219525654,0.28133882394154863,5.2239555295435585;-0.025045738501548766,0.27199384401957194,5.22399350256602;-0.02535125733375549,0.2631642529551188,5.224041193021138;-0.02574150160471598,0.2548925401306152,5.224103114522298;-0.026182266190846758,0.24657626148223874,5.2241738052495315;-0.026655210235913596,0.23766043293635047,5.224190331586202;-0.027146833208401992,0.2291946663792928,5.224228258260092;-0.027647912677129106,0.22084269335428872,5.224277882169088;-0.028156583752632143,0.21216669265111285,5.224346807454427;-0.02867098892052968,0.20309962628682454,5.224401640459695;-0.029197157196998592,0.1936471869723002,5.224412838821411;-0.02978289986928303,0.18381412495930988,5.224413378537496;-0.030407001557350148,0.1739183899497986,5.224374405899048;-0.031047552359898877,0.16342096080462137,5.224405947113037;-0.03165387007554372,0.1533061202494304,5.224431735649109;-0.03233279970486958,0.14282151031812035,5.224469597422282;-0.03289306797186533,0.13288971859931953,5.224627874488831;-0.03344325173695882,0.12243408498088523,5.224891037839254;-0.033975741550127656,0.11219046078880635,5.225161044387817;-0.03447496138572692,0.10147928478995964,5.2254872733942666;-0.03494944891929626,0.0902973387173812,5.225866465326945;-0.03539017026424407,0.07886728823304182,5.2262325419235225;-0.03585537092526753,0.06687052044510847,5.22658125116984;-0.03632381792863209,0.05482537638306621,5.226861534500122;-0.03680318577766418,0.042089561322132776,5.227082425791422;-0.03728725324948628,0.029506385268767737,5.227279940872192;-0.03777677195549011,0.01608918511668846,5.227451020507813;-0.03826446022192637,0.0024768584501743797,5.227604841804504;-0.03874832730293274,-0.011504914633830375,5.22773140355428;-0.039185839447975164,-0.024887634729146946,5.2278318511708575;-0.03955723223686219,-0.03771762897531191,5.2279600819651275;-0.039876120845476794,-0.049823063679138836,5.228077008476257;-0.04016527335484823,-0.06198476164539657,5.22823709227244;-0.0404067741950353,-0.0734336455444495,5.228319575220745;-0.040646640119552616,-0.0848421995611986,5.2283915986378995;-0.040839553154309594,-0.09548891279578213,5.228439976857504;-0.04104720759868622,-0.1059725880213579,5.228431540082296;-0.04122195337454478,-0.11572574445724489,5.22829055973053;-0.04136976013660432,-0.1254996944864591,5.228097922236124;-0.041488053510983794,-0.1350232804759344,5.227854869422911;-0.041621329813003545,-0.1444732417138418,5.227583835360208;-0.04176001912434897,-0.15396674196243287,5.227369155515034;-0.04186780453364055,-0.16287816902160648,5.227176457316079;-0.041977644987106336,-0.17155544145584106,5.227046153450012;-0.04205629474322002,-0.179233721930186,5.226972405103048;-0.042092773316701255,-0.18632408898671476,5.22696914806366;-0.042125896253585815,-0.19245943244298305,5.226967978159587;-0.04215340393384298,-0.19825427471160895,5.226968432375591;-0.04216784812927246,-0.2030980671755473,5.226967142461142;-0.04217943896929423,-0.20800274925231937,5.226970499572754;-0.042194018812179566,-0.2136061593500774,5.226973446324666;-0.042207777074178054,-0.21944884218851732,5.226973229522705;-0.04221026414235433,-0.22497474789937347,5.226961886622111;-0.04220772829055787,-0.23033215662638354,5.226953106562296;-0.04220219076474507,-0.23568656965891527,5.226947338180542;-0.0421940375328064,-0.24100284798940028,5.2269386112594605;-0.04219089188575745,-0.2462353111902873,5.226929411036173;-0.04219049987123724,-0.24942316854376542,5.226922241572331;-0.04218736813156693,-0.25251316006978364,5.2269458437601735;-0.04220476510291006,-0.25512170330870393,5.226976582650577;-0.04221452430486679,-0.25733197442690536,5.2269847019831355;-0.04221054595947265,-0.25881466564602323,5.226977455257839;-0.042207984533764065,-0.26038909766787577,5.226971249680292;-0.04220615353217491,-0.26211147087292797,5.22696617050171;-0.042207031011581415,-0.2640371973249648,5.226961175092062;-0.042210229682922366,-0.2662192279006496,5.22695725701072
