# Supplementary material for: AI co-pilot bronchoscope robot
Source: Nat Commun. 2024 Jan 4;15:241. doi: 10.1038/s41467-023-44385-7 (PMC10764930; doi:10.1038/s41467-023-44385-7)
Supplement: Supplementary file 9 — Source Data [file 41467_2023_44385_MOESM9_ESM.zip › Supplementary Fig. 6/Real/1-siliconmodel3 Centerline model_48.txt]

Path length,0.4121151286288465,1.2965627396098653,2.433623954376934,3.486219130188857,4.5555250527544375,5.12343204585521,6.187509192573776,7.176270679648572,8.410345525196268,9.131755946872893,9.935029108912028,10.811276566844437,11.7063827467749,12.657603842621723,14.48768532577563,15.451198892020003,16.42742132137822,17.479534564791187,18.53571885980548,18.53571885980548,19.67657521766406,20.811617073019704,22.012642706745115,23.222426454837485,24.498146198445774,24.498146198445774,25.834715614785463,27.1858233133626,28.540942333892342,28.540942333892342,29.840528834090957,31.08328357449067,32.31758745553022,33.5090068081567,33.5090068081567,34.7014854408034,35.80776698264947,36.91608903044124,37.960327695903686,38.96500401227605,39.99773920419775,40.965630413260286,42.0104496734997,42.99586404158591,44.04266466316001,45.022739091464445,45.98940854664858,46.915718312830464,47.81309585643918,48.65813196084513,50.30686253777016,51.188522975013115,52.01724641262234,52.82458000078366,53.686132231180174,54.57844980531383,56.378556166395185,57.26973224239952,58.13176851526733,59.004963147951074,59.80750697561537,60.68052632686347,62.36995516299715,63.264077789073546,64.16216026477137,65.0737667427895,65.95349948502933,66.91601104247708,67.90197470634378,68.84578149160484,69.81080449021763,70.80793344393784,71.76097251214384,72.74473446034335,73.70365965181934,74.73531052655123,75.738565587211,76.75905832736066,77.75805383443627,78.78618573110906,79.7573637209174,80.73706453309642,81.73063347821487,82.72534091277713,83.69955999558444,84.65827532121733,85.6672626004892,87.52857742871694,88.47041129848591,89.38742234075728,90.3257146832866,91.27006070185837,92.19631334628932,93.14051587998964,94.06538083592079,95.01568646891698,95.96951396758263,96.92498399947866,97.8999183182229,98.85104422761333,99.78848224290653,100.7230232773709,102.5385834463157,103.43221485753298,104.3127715714036,105.21386033600089,106.08688694861065,106.95017405396283,108.65880273081075,109.47726264457845,110.27635295663814,111.78067848998205,112.4996244895718,113.92178314534019,114.56081295699056,115.7883779876791,116.89657996642251,118.02929161423906,119.09114181321809,120.17886073432858,120.76515014536572,121.9648192406529,123.12425643831178,124.3369249325881,124.90438830550397,126.19273866427545,126.86614221735636,128.32178470635216,129.04366881728652,129.77485948849355,131.2447055965207,132.01737488522355,132.81267753467992,134.32072353490832,135.0559485228905,135.79485920294837,137.44610266400795,138.32396638536403,139.19768208573208,140.12098782919526,141.06310212688226,141.99539446378978,142.93242482979284,143.90449130904926,144.88288962631373,145.86042867071717,146.91038714362784,147.95841910545477,149.04870364118446,150.11787525190877,151.17195866058188,152.21134156420692,153.29028345342465,154.35360307841913,155.41813152421577,156.43538516828087,157.42173987677918,158.39113857333717,159.3272304278639,160.25622169320067,161.106491882621,161.9339131015595,162.79457104012408,164.3833128531573,165.157111495534,166.55799718844298,167.26886454276797,168.6264582240069,169.26766716402545,170.52190569582348,171.71881431311058,172.8657399181493,173.4506116800444,174.61397215583224,175.80892349392943,176.4358205041427,177.64033813576768,178.83676504617688,180.00780853032796,180.6429561841598,181.92467683618378,182.59460739527765,184.00728542162048,184.75410615192217,185.4736981917782,186.8299428388562,187.51627503410793,188.86697508575966,189.51513068064608,190.80447638603522,191.45003965841693,192.70304465374582,193.89188751637613,194.5105033840028,195.71645574788474,196.81413425216644,197.94151460118437,199.21306391350348,199.82906502205878,201.03049161907904,202.25315832113176,202.87562604324071,204.12795834305427,204.76526828733452,206.08505963994995,207.3544938134272,207.9969146653218,209.32242861197145,209.9249319507182,211.17081970963497,212.36292153011914,212.96145198905015,214.1882024330099,214.7947379082065,216.01625217363227,217.19349792402113,218.28165449635435,218.82062643625204,219.92360961812884,220.9714270137105,222.0211429347554,223.02611090448846,224.10442097991287,225.10850234081414,226.1473619459929,227.16385344487298,228.21842091008722,229.29287587391696,230.34845162709465,231.41801180325382,231.94717851309895,233.0225953567353,234.0373519773017,235.49236376350945,236.40908783104214,237.33901547276452,238.22662576303486,239.52080307083256,240.2970552596523,241.42892015642673,242.48966074471707,243.23726631044127,244.30977395442568,245.41422376540729,246.4311776599626,247.45375880777175,248.5167053982226
Error,4.288332541193183,4.047105260282613,3.778617101228323,3.5381630404116633,3.3187797244836483,3.0785636092507835,2.8629133869081116,2.6381556721648227,2.4349857851041756,2.2346473087980976,2.0707274812999508,1.9481252524170272,1.8253834680358103,1.6970148278093191,1.5960284253280603,1.4749495281224099,1.3532672597047708,1.2542959547574204,1.1620591310315727,1.0586346994569178,0.8973964758228302,0.741964007585856,0.5857927382145947,0.5421856757076683,0.6313607187983912,0.5924749208089506,0.28265375566971085,0.24826704452329063,0.5537948471829803,0.46790588029436453,0.17478427134763655,0.10245037457553782,0.3231093861828913,0.513013706858785,0.4918983934868928,0.307242172200916,0.22261775409871437,0.16924714354022097,0.18202411521171377,0.20599632590921074,0.22751669333898597,0.23406954333203733,0.21582836386401621,0.18897148640744227,0.16436477841444255,0.13190618776171295,0.12908507278098982,0.18005546491315802,0.27676238820860904,0.43008783103309234,0.4562326481617088,0.433426393332302,0.44260953141075693,0.5219796835285726,0.6188600912526631,0.7052308366330443,0.6917904285360558,0.6491019901540839,0.6166128509057549,0.6109565033028286,0.6410614257680348,0.6914778933342981,0.6733810523519714,0.6173509613406114,0.5766255133149055,0.5394452984938751,0.5163427849657382,0.5089171939577827,0.511084837382282,0.5238427292716547,0.5401124981515824,0.536926460428739,0.5652677364145199,0.5881460988990558,0.6220427694395705,0.623106546064607,0.6432619204114228,0.6521089334901501,0.6654437733130223,0.6636339236305357,0.6804370703153073,0.6964376535060651,0.6946171126351801,0.6972523797621334,0.7145123114540736,0.7371206336092363,0.7350409718095745,0.7230445522955837,0.6386647122666819,0.5309288986102023,0.44493933141160225,0.3791611833366802,0.33216404982892644,0.30847302401180715,0.3225786545960538,0.40708862322408074,0.5022330038913193,0.6303205828503475,0.7559653536030756,0.9041060751430429,1.0527233854303284,1.1886113204789828,1.2954036574109444,1.3722614906048636,1.445503473127932,1.5275232502616252,1.6140605401697266,1.7113400186029404,1.7108500234557178,1.7282732339585507,1.780559916518392,1.7850425159394663,1.8068398019952765,1.8012220408136592,1.811486226630235,1.7753983689554336,1.7407951423837604,1.7142449534783166,1.6776710242674335,1.6380725634937925,1.6044144727152556,1.538017754616498,1.4866413494293305,1.4659036365553963,1.4058629899002943,1.3527149085213281,1.3319936328811333,1.3090258718117282,1.2726055164106056,1.2819904063753875,1.2138683981109013,1.172442260598493,1.1547908211250824,1.0999286760292188,1.0398727403898058,1.0506515331644344,1.0122416731366972,0.9189820388970886,0.8367531103760184,0.7751761444011643,0.7040458197527388,0.6533472190946229,0.6269388570585188,0.6015766867825809,0.5723402713200799,0.5222766217380392,0.43351271667565255,0.37218654029109255,0.3056453124723609,0.26841441872582517,0.25073113386384127,0.3085078807602937,0.4127610588926777,0.5121308219064691,0.6156852661996827,0.7083952808006406,0.8025697996298702,0.9038509933201473,1.0195389293211732,1.1324914641298094,1.2570813022403335,1.4199617280181636,1.5697861500533279,1.6532228415937107,1.709409195662775,1.766494685082717,1.780157137244668,1.7683119596623789,1.747036653852656,1.7062657037928661,1.6806021483791316,1.672172021102426,1.6282391748173166,1.5784460283423716,1.511027806709784,1.4303758897600873,1.3079512345736455,1.1995762120503901,1.1167023848240027,0.9794469743138787,0.8799149125881919,0.7582081806534988,0.718972117114522,0.5736170486057492,0.5584051977061196,0.5101978901355195,0.5483601022906277,0.6352747683051457,0.7366659174903579,0.8397110237119918,0.9835014620169036,1.0659117028416694,1.170865932547941,1.2777549666027628,1.303978262107296,1.3290558361924012,1.3139470626414214,1.3102266633889845,1.2750874824070564,1.2090179838218171,1.127619582238391,1.056419700380447,0.914241742979352,0.8512560471936721,0.6877477873715191,0.6448252942603635,0.5097123666392267,0.5011123725182783,0.4320604531919682,0.38821322847792616,0.43794347026249886,0.32179863555030436,0.29961368074453043,0.39085990295905915,0.25989412086880465,0.24753179575761297,0.2610541842678085,0.28845139351766214,0.1698979142396003,0.14377642942528776,0.18481015682824758,0.2452806298934099,0.2862541106729819,0.3321406361132051,0.377093816850293,0.3895988347763195,0.3947601520211816,0.37548400120773195,0.3326298915305096,0.4212979245086093,0.47704934151795997,0.5090423977121405,0.5478494401450088,0.573757528043002,0.5496443274291892,0.5385657655376164,0.5416732576447002,0.5232417996782623,0.47375861711531864,0.43722814311215097,0.40237935867060814,0.3621192307698233,0.2904759692153937,0.24315420874955604,0.2009593964151648,0.17045156269504452,0.17963777982242266
3D pred;-0.0782031770287302,-0.2624998273390475,5.20365836022217;-0.07623571652221636,-0.25280030866449354,5.20508959627443;-0.07398990129106185,-0.24316490673529872,5.20654401836254;-0.07195148410134268,-0.23346480217458157,5.207867962044051;-0.07005305257470094,-0.22372409345044714,5.209098633117175;-0.06807390952195576,-0.21400295593869081,5.210356599036544;-0.06627757131499813,-0.20423630852035088,5.211533785195169;-0.0643582830904243,-0.1944978608864984,5.212749914462034;-0.062476358321221795,-0.1847395449433421,5.213860603039721;-0.06073405400718136,-0.1749357038268945,5.214782055719313;-0.059036509166664294,-0.16511977540830075,5.215657207589263;-0.05764413453154166,-0.15524511431011148,5.216400417567248;-0.05613055056247616,-0.14538613997309302,5.217114342346618;-0.05454880379193794,-0.13553450353781654,5.217780177687393;-0.053180568468010996,-0.12563968971355072,5.218249849361519;-0.05179717378867135,-0.11575118801902445,5.218800987636842;-0.05036949470736814,-0.10587178256048155,5.219400220668744;-0.049030972273251344,-0.09597889301112564,5.219982538500869;-0.04774336722065561,-0.08608292892342684,5.220624385837473;-0.046483673259551536,-0.07618906938250325,5.221348757640371;-0.045460169596339695,-0.06626314648074245,5.222003352782189;-0.04440102975782265,-0.056343240827791345,5.222691607559881;-0.043336657253913065,-0.04643029375231306,5.2234665859155065;-0.04255423703324908,-0.036476676070461136,5.224026330180167;-0.04147977853428283,-0.02654942789724167,5.22456972933485;-0.04028318518281132,-0.01663904911937682,5.2251634942971545;-0.03932529924330801,-0.0066970679278950465,5.225652845413557;-0.038511310578225925,0.0032613610658386288,5.2260616417318895;-0.0378138024690048,0.013231139520071298,5.2264036943756285;-0.0371734336465897,0.023208251640317194,5.2266208613881355;-0.036665672505165746,0.03319377362378805,5.226798426420955;-0.03626317031213463,0.04318510004564264,5.226905142476708;-0.035908501448459446,0.0531786770761979,5.226956407781716;-0.03563296841011919,0.06317486727118934,5.226972629074512;-0.03541398682278495,0.07317246891789236,5.226969734553877;-0.03511284284032702,0.08316792948459406,5.226960770105155;-0.034692281700513285,0.09315906128145693,5.226940429372761;-0.03422972116218054,0.10314830303780878,5.226907461486359;-0.03370836962367749,0.11313467258131983,5.226882643876978;-0.03312496780681227,0.12311763850275285,5.226876835987068;-0.03247800211218186,0.1330966322979986,5.226843396124353;-0.03185726989577132,0.14307688522040382,5.226747254976389;-0.03132730288524295,0.15306125157279,5.226569593756394;-0.030850536375188056,0.1630463793212851,5.226305174503837;-0.030412866445056017,0.1730316886739046,5.22598573411073;-0.03016275908325346,0.18302414597059583,5.225688676066951;-0.030068603852150995,0.1930195505172094,5.225400539394532;-0.03008563186346662,0.2030169030664976,5.225171079044862;-0.030088505323240755,0.21301537528114584,5.224996307433504;-0.03015664799569402,0.223014356118223,5.224870853075452;-0.030140214595839487,0.23301401189948412,5.224789525345493;-0.030163048911094434,0.2430139595625567,5.2247666052701005;-0.03019103686278647,0.2530138684104805,5.224734360770187;-0.03021581438396403,0.2630137071318165,5.224683256741835;-0.030270762987934012,0.27301332544812706,5.2246153289932495;-0.030284712701236033,0.28301262368968466,5.224497685115884;-0.030268833758317605,0.29301120294353833,5.224329873425056;-0.030286882429057357,0.30300931757260874,5.224136539233944;-0.030361695919385295,0.3130078405215686,5.223981807915888;-0.030442104721906442,0.3230066696686042,5.223851615316758;-0.030531838852450623,0.33300566606009324,5.223741984350308;-0.030686259780409782,0.3430043080413618,5.223684428226202;-0.030839408721167347,0.3530030632978627,5.223646497730027;-0.0310756933233932,0.3630002639573518,5.223658686276365;-0.0313250657307778,0.37299714206255985,5.2236431443315885;-0.0314812125498453,0.3829956866604238,5.223574412276323;-0.031633722838400734,0.39299452356627074,5.223573343558913;-0.031887770523132464,0.4029910211659117,5.223647475294732;-0.032227275904344314,0.41298367716206885,5.223825132939072;-0.03253864281506989,0.4229781735942983,5.223939551963095;-0.03292319050005362,0.4329697058021152,5.224085864020465;-0.0332541249783943,0.4429637917175045,5.22417929360284;-0.03364479709236705,0.45295509396029,5.2243250838380195;-0.034203438442304515,0.4629390007685647,5.224422678334922;-0.03466229854330551,0.47292679326775017,5.224605567374844;-0.03527619298187683,0.4829058585614218,5.2248090114284045;-0.03595197886665967,0.49288208229043107,5.224944191111348;-0.03653942633621178,0.5028612047258025,5.225212558192754;-0.03718378087863668,0.5128386764176385,5.225399282219783;-0.03786077601727695,0.5228131969599517,5.22562426562635;-0.03863150649065142,0.5327826600947394,5.225749881475353;-0.03955241052240066,0.5427401435105884,5.225728438821605;-0.040225226219777886,0.5527163247237326,5.2258805159069;-0.04101606627926042,0.562683504859254,5.226053409360752;-0.04185380853453735,0.5726443334210717,5.22633639748029;-0.042698334026355894,0.5826010431925326,5.2267246077590865;-0.04360812643372206,0.5925497806197384,5.2271660841231355;-0.04442193635502356,0.6025077820181004,5.2275855141676155;-0.04486410218636537,0.6124831890706616,5.228129337220921;-0.04520803850507462,0.6224673638884516,5.228574265323519;-0.04547960351407951,0.6324536102905484,5.229022746362687;-0.04567275627165377,0.6424374480471553,5.229557232716107;-0.045752133053502175,0.6524228956511721,5.230090651382764;-0.0456463042258661,0.6624155475138874,5.230459038420828;-0.04521767805423058,0.6724018725441535,5.230758357639842;-0.044278905831083716,0.6823476457891459,5.231205907941196;-0.04337897882101025,0.6922917215304093,5.231758618560378;-0.04194338399560531,0.7021752741000353,5.232263054979276;-0.04006042774111388,0.711985575836421,5.232723984024511;-0.03778840294824474,0.7217141089911584,5.233163922654053;-0.03535358287262172,0.7314083248718115,5.23347023892629;-0.032651154079710545,0.7410328250102859,5.233726901552612;-0.029686036840604522,0.750581346392103,5.233910801469243;-0.026480263882262413,0.7600523732316732,5.23406136821094;-0.023048368102800688,0.7694434035597919,5.234236413163072;-0.019414385476863773,0.7787564446547849,5.234484275700298;-0.015518308502338657,0.787962064997317,5.23476201355824;-0.01138377871633976,0.7970615680381641,5.235085599494744;-0.007163018070375636,0.8061191498575202,5.235466901415995;-0.0027092607463720256,0.8150621496309998,5.235899105939836;0.0020577865632694847,0.8238401172552436,5.236370851989492;0.007122257066195876,0.832447040340937,5.236892401145323;0.012433862429507201,0.8409010188739438,5.237455513414683;0.017997415027677648,0.8491907370438091,5.238027750386222;0.023780479929762056,0.8573275672342459,5.2386177968168335;0.029697377417319502,0.8653650426665419,5.239241746171328;0.03570965015630326,0.8733302692574036,5.23988029285584;0.04181681713669011,0.8812226304538101,5.240523057368807;0.04801368111888648,0.8890440249122432,5.241174721018053;0.054302740514275916,0.8967906117821839,5.241836630217058;0.06069684743300184,0.9044492468735251,5.242515382933133;0.06719579741660998,0.9120179481122394,5.24320705530474;0.07367491595152593,0.9195946949522655,5.243990592370016;0.08009933352297245,0.9272109998975078,5.244838388246846;0.08662715711410907,0.934748085095325,5.245599877500771;0.09295424267654072,0.9424418240199524,5.246479860253638;0.09957550241627089,0.9498935219983389,5.247274288789089;0.10607509005526798,0.9574468833614217,5.2481121984749635;0.11297570746183223,0.9646498549285248,5.248818371266656;0.11980706483898142,0.97192077630427,5.249501202675864;0.12657958802228977,0.9792475746180259,5.250172735401123;0.13351363533573393,0.9864287145488697,5.250764526875004;0.14039100643891322,0.9936666263041102,5.251325240823918;0.1474769469328031,1.000702398825515,5.251861293381131;0.15454819222533142,1.0077543153033905,5.252378945776048;0.16165340678249066,1.0147739864290108,5.25286899004432;0.1687085763375949,1.0218476034504844,5.253303184450373;0.1757819684789651,1.028903492437869,5.253729276238733;0.18292595382135773,1.0358896215680768,5.254126105173845;0.19013273212214143,1.04281342369415,5.25447726132478;0.1973580034479191,1.0497210192830735,5.254761122996688;0.20469513741157894,1.0565142362280433,5.254897756586568;0.21215731484890185,1.0631708844985774,5.254968053786396;0.2196782602227717,1.069761403864215,5.254988914621035;0.22721943716541862,1.0763286164507042,5.2550375886751715;0.2346007457000055,1.0830751561970549,5.255015548526687;0.24196447871754975,1.0898386499437018,5.254840653171133;0.2494248340101341,1.0964930813260525,5.254592375330809;0.256901516948462,1.1031308154348718,5.2543931314091115;0.26437088536163345,1.109778770875213,5.2542781358806945;0.2714953957897764,1.1167947622763552,5.25440934494433;0.2786149547072621,1.1238165877559823,5.254332874334873;0.2857764847628094,1.1307946827685122,5.254196209564;0.2930775213960861,1.137625149843603,5.253997253248056;0.3003386749858924,1.1444990370902588,5.25383812227839;0.30752457923762677,1.1514520218019022,5.253701068695586;0.3146244190773112,1.1584930835854381,5.253575676465919;0.32156390056010803,1.1656918552117792,5.253429786707179;0.3283299831191734,1.1730538065226033,5.253282139489233;0.3350116600269797,1.1804936041833005,5.253349995716461;0.34156944003750056,1.1880429827213235,5.253300954680065;0.3479320959537059,1.1957492703920167,5.252940760248542;0.3543388717486325,1.203422456103619,5.2526660878094384;0.3606412526371096,1.2111791875806304,5.252329766638382;0.3670741328951292,1.218827250290607,5.251975946952319;0.37333165105760224,1.226617081520977,5.25157345987343;0.37952078995076677,1.2344441537541355,5.250916573263705;0.3858226064976483,1.2421841146255068,5.2503000394697485;0.3920555282551857,1.249979034448971,5.249675610682628;0.39819969649740633,1.2578378598579563,5.24897699791265;0.4042430979235591,1.2657763140156912,5.248300060110549;0.4100637362164912,1.2738586958553484,5.247408278937372;0.41576380645912014,1.2820148497152728,5.246415125654976;0.42145428859275075,1.2901768330171597,5.245414904846079;0.4271680734537295,1.2983190282168502,5.2443866442309695;0.43285256245745496,1.3064797107455595,5.2433426876072815;0.43842245815254327,1.3147156255104206,5.242272187755914;0.44392953854460804,1.3229922751268648,5.241190921515828;0.4493789558988946,1.33130282440187,5.240077987894038;0.4547722938278732,1.3396524161941195,5.238984268146276;0.460182335108241,1.348002010664547,5.237976436055042;0.46558709207880705,1.3563654295115792,5.237058924595591;0.47093593658454486,1.3647802668235571,5.23629710081913;0.47620650486302457,1.373260579782622,5.235744468809383;0.48135907332058225,1.3818232524522156,5.23538159824902;0.4863819869546663,1.390468292141054,5.235198220488806;0.49116839444676097,1.39924839987572,5.235201609777609;0.49570925116686626,1.408152900267761,5.235502430348071;0.5000418014069193,1.4171458442058118,5.236099060672888;0.5042591841854377,1.4261864097867634,5.236793219499073;0.5083578992818822,1.435273438642637,5.237584699840396;0.5123253141421684,1.4444050095611523,5.238519596565445;0.5161699223526908,1.4535721525635377,5.239607014093996;0.5198824409583181,1.4627734343816288,5.2408534564339915;0.5234922777114545,1.4720007669270267,5.2422045347856585;0.5270029318709086,1.4812501885403206,5.243661760640576;0.530391766286122,1.4905163267924115,5.2452910191220345;0.533685439878269,1.4998281213184983,5.246853772132697;0.5368534440778786,1.5091615437032129,5.248542255469827;0.5398479395699163,1.5185313641676355,5.250342105800453;0.5429724400125224,1.5278739302414697,5.252060813495262;0.5460537176882223,1.5371983153169964,5.253948025949791;0.5493332665936544,1.5465027792035089,5.255582501633754;0.5527678173337467,1.5557402978708845,5.257277231725426;0.5557396303643972,1.5651120551807518,5.25910438586118;0.5586940439320441,1.5744808384364584,5.260974503712787;0.5615053882177378,1.583884079415249,5.2628916376158035;0.5641362950051897,1.5933243395711152,5.264881566676173;0.5665996334179245,1.6027908554920915,5.266959315501764;0.5689394136670619,1.6122889566198504,5.2690357314891365;0.5712744376350016,1.621789927821367,5.27110435646653;0.5736181719651346,1.631300480536042,5.273118381404594;0.5758712098973435,1.6408322404117792,5.275135650287841;0.5780896142814486,1.6503810840886959,5.277110053089296;0.5802861477243053,1.6599433979838625,5.279043287116701;0.5824629130185054,1.6695162076008727,5.280946707430358;0.5846846268420329,1.6790828745027737,5.282828959293;0.5869983831084836,1.688633278413546,5.284682689877677;0.5894208387826937,1.6981700789381189,5.286466266133685;0.5919827973062821,1.7076974817402932,5.288098737992105;0.5947088117524174,1.7171981990409455,5.289617031775452;0.5975184897719448,1.726688732670558,5.2910437345657275;0.600353875974056,1.7361854137956516,5.292375512585206;0.6032621413087628,1.745672548325528,5.293614976644778;0.606246096482346,1.7551460628281694,5.294776240822426;0.6091533701272459,1.7646328741838158,5.2960204957223755;0.6122685922791812,1.7740321198414488,5.297416766473899;0.6154451812115237,1.7833723313354615,5.299050697929632;0.6190486043957802,1.7924949424849244,5.300998339367591;0.6241609280070586,1.800628533351419,5.303774820397607;0.6295336516066753,1.808445491688244,5.30694168059068;0.6350546051699728,1.8159959197591,5.310478643652226;0.6405993746641813,1.823282039590492,5.314499587454208;0.6462404312210016,1.8303348028172288,5.31879342161383;0.6521295321438916,1.836836891675013,5.323593560237401;0.6581833048124484,1.8430318859014236,5.328590947856165;0.6643222971071422,1.8489433627334844,5.333822316249779;0.6704966027357416,1.8547455676005973,5.339133847920088;0.6766869039373344,1.860456003207548,5.3445256098039655;0.6829045499254316,1.8660971626375098,5.34995867511302;0.6891583583236028,1.8716953900713986,5.355394641459256;0.6954514526167574,1.8772520729558628,5.360827894585972;0.7017507956219011,1.88278560035674,5.366277514041244;0.7080561711121609,1.8882747554064345,5.371764901103157;0.7143513275728519,1.893755669302896,5.377272222411651;0.7206468319190853,1.8992380515759624,5.382777684212311;0.7269426836838394,1.9047219019901995,5.388281286231944
3D gt;0.7583681056395821,1.9305201896169912,5.415210387229919;0.757494574497811,1.9298333872165605,5.414482708655798;0.7566795574754909,1.9291975955686709,5.413802422665167;0.7558802063409302,1.9285743690414174,5.413132809811212;0.7549871410050008,1.9278668614500059,5.412386857056469;0.753967737087305,1.927105359727058,5.4115529215992355;0.7528038656193278,1.9262056656505753,5.410561246833075;0.7516206532549066,1.9252768442880774,5.4095349323658075;0.7505111026763917,1.9244030110271657,5.408571390103602;0.7494991285031666,1.9236042300296323,5.407692515931903;0.7485309822663018,1.922834409630817,5.40684857963479;0.7466844564106154,1.9213741324051568,5.4052201399388515;0.7446539067185445,1.9197916194666989,5.403452465326888;0.742470620341923,1.918076648090197,5.401558296908503;0.7402798208775728,1.9163659753799442,5.399704411993855;0.7381538363539655,1.9147029471604722,5.397905415814854;0.7360278578633848,1.9130411234731262,5.396104406284248;0.7340166020600692,1.9114528057678886,5.394333852695381;0.731968185113824,1.9098311428816424,5.392539579080498;0.7298112900982733,1.9081369253656137,5.390644372048585;0.7275589949566384,1.9063636451389474,5.3886709181640455;0.7253313192699267,1.9046126732204267,5.386720317166785;0.7230414233000382,1.9028104375756303,5.384712829019712;0.7206808479143224,1.9009375487617823,5.38265148694619;0.7183969009026236,1.8991306210808134,5.380650396046432;0.7161610741615295,1.8973368704837301,5.3786535835577105;0.7141010992008706,1.8957007619194368,5.376833510233009;0.7120288806790891,1.8940735338045207,5.375025394895804;0.7098632935648379,1.8923905838261483,5.3731361506814554;0.7075047448614369,1.89053781646231,5.371067132752875;0.7051273418509443,1.8886716761381734,5.368986636161805;0.7027253323845243,1.8867616743004842,5.3668758698753685;0.7003716575995738,1.8848815281909446,5.364813719759817;0.6980596558736719,1.8830515364771305,5.362796138338421;0.6957838639798373,1.8812648574165678,5.3607958395481115;0.6934427347597868,1.879409652212392,5.3587248163534245;0.6910428207646245,1.8775107541291611,5.35661138176918;0.6886288659054299,1.8755775225266167,5.354478344450826;0.6862787543587062,1.8736957804223766,5.352385036644728;0.6840097662884256,1.871845738825591,5.350384831646214;0.6818431574780008,1.8700683249183325,5.34846865460147;0.6795142932974775,1.8681483980676403,5.346413249565207;0.6770650911745819,1.8660409642924436,5.3442405656731635;0.6746713701331097,1.8640179288283636,5.342139183168825;0.6722277025969132,1.8619335795278136,5.340006909753965;0.6697580241327701,1.8597729721483975,5.337885687973189;0.6671123255232106,1.85746250102831,5.335606014775193;0.6642933778555498,1.8550186195373537,5.33324790882546;0.6615124209652776,1.8525889164883165,5.330966528146163;0.6587164461923682,1.8500659360056342,5.328744219334229;0.655840757297433,1.8474138577917347,5.326513424842254;0.6528596277340599,1.8445042168575785,5.324246902455455;0.6500091534904813,1.8416792968252433,5.32208823788166;0.6471925032242487,1.8387843594758408,5.319984699617262;0.644414319349372,1.8357094444606612,5.317957770529;0.6415730298291084,1.8323292553113852,5.315945415844088;0.6387779507948007,1.8287975474233211,5.31397933554131;0.6360921583486643,1.825299741371818,5.312127292887023;0.6333327087941378,1.8215305012412693,5.310295005601385;0.6306035575659379,1.817549344187197,5.308558366578557;0.6278120363587918,1.813285208287446,5.30685926452927;0.6250787190043409,1.8089184446334836,5.305302321434022;0.6224862061065176,1.804486392269964,5.304022661556369;0.6199265917591428,1.7998852533672163,5.302820156859315;0.6174636442246645,1.795334945761639,5.301695868663167;0.6150970314792966,1.7907726826875106,5.300641602801241;0.6128848483977112,1.786032202264537,5.299735245984534;0.6109328306550565,1.7811949644503389,5.298945232940758;0.609012119738952,1.776134359567062,5.29816478551989;0.6072847183372663,1.7711727124504417,5.297477137617443;0.6056849068144093,1.7662195018270737,5.296814913858538;0.6042693649996883,1.7614679648357885,5.2962361355709;0.602841096525607,1.7565351903749549,5.295610671540965;0.6014754996714385,1.7515172162677928,5.295011090133502;0.6001645595094434,1.7465694196535193,5.294410180413205;0.5989449954447541,1.7417587047659833,5.293842999240626;0.5977259892899058,1.7368974573301235,5.293259451026502;0.5964379830464075,1.7316689872327058,5.2925898960155;0.5952234109484631,1.7264990621235057,5.2918880668567585;0.5940943369761758,1.7215552628973256,5.291159748435021;0.5931039535066356,1.7167840745760046,5.290434595439745;0.5921703058533045,1.711794486792191,5.2896338767798055;0.5912313381899958,1.7066093101086826,5.288662970091987;0.5903266745235609,1.7015630882511967,5.2876612264643565;0.5894231462685957,1.696483070332071,5.28666757873867;0.5885103982220523,1.6911827571288403,5.285604956865312;0.5875961401773535,1.685814746815225,5.284544897431913;0.5866941455550815,1.680602066496144,5.283513662835827;0.5857652980244676,1.67530626831884,5.282396410470424;0.584837944600893,1.6701075496258944,5.281316489235215;0.5837571477268053,1.6645201876681786,5.280093992653101;0.5826183045221413,1.6588143426231716,5.278841361216877;0.5813776042150416,1.6529373817858493,5.277512035592742;0.5801021371095078,1.647158380466959,5.276192949165468;0.5788021190995756,1.6413870511262314,5.274854951003323;0.5774998834962431,1.6356017026486604,5.27350040822962;0.5762151744676673,1.6297280201704605,5.27205143127234;0.574986861685048,1.624055420709693,5.2705896740788996;0.5737693088469298,1.618449220781741,5.269111196621603;0.5725129085312719,1.6127832928947783,5.2676016055604675;0.5711322153962177,1.6069434229809307,5.266011743882427;0.569618065999902,1.6011057153784711,5.2643675996479775;0.5681281447099604,1.5954919563791026,5.26276545365997;0.5665138670776202,1.5894743752686875,5.260995088380316;0.5647986752468607,1.5832087382440982,5.25906033959596;0.5631361801935277,1.5772792467863663,5.257230668492939;0.5615057680503182,1.5715368066870647,5.255425250328106;0.5598195291809412,1.565579976123312,5.253587577223778;0.5581199560994687,1.5595497999605923,5.251769456884135;0.5563869832702305,1.5533674462359883,5.24994682253962;0.554741896028104,1.5474425695253453,5.248271734351698;0.5531058505721713,1.5415083073740417,5.246611605053362;0.5515570682235384,1.5357689553136407,5.245044525447099;0.549992236489835,1.5299498519068173,5.243483774444331;0.548418215368105,1.5241357605560961,5.241970385572185;0.5469025479088658,1.5184963871085124,5.240523565872856;0.5452928212518278,1.5129106897271196,5.239163778730061;0.5435836406065071,1.5072567398237144,5.2378810648399865;0.5417268965969916,1.5015141515317167,5.236647809811261;0.5396370714229086,1.495420208972433,5.235462764320166;0.5376664558908215,1.489679551248965,5.234381189325582;0.5358677505202916,1.4843710605787195,5.2334339111369585;0.5340160039611485,1.4791693219723911,5.232565556075262;0.5321011437747789,1.47414306640625,5.231880743177041;0.5300796681798023,1.468995549865391,5.231359679413879;0.5278874695301057,1.4635866012987884,5.230864143532256;0.5254216134755509,1.4579133957572608,5.230414904433748;0.5228902989159461,1.4522772508704147,5.230106884007869;0.5204258265391641,1.4470119120556377,5.229917792543121;0.5177973487377167,1.4415391952680507,5.229832783476167;0.5150736765550531,1.4359682226595676,5.229854113900143;0.512245744197265,1.4303092449851662,5.230036921635918;0.509322349983713,1.4245592529877376,5.230294898701751;0.5064082745883776,1.4188739919662476,5.230601549454358;0.5034525740353959,1.4130996880323992,5.230974324806877;0.5004865785785344,1.4073517589154454,5.231392355110335;0.49746567856747176,1.4015469106176623,5.2319836796263;0.49423256268708604,1.3954517553992893,5.232698363107184;0.4910655981354092,1.3894121811493583,5.233472357055416;0.4880495762825012,1.3836129813401596,5.234315354896628;0.48486309172796166,1.377478439413983,5.235220070709353;0.4815318655656732,1.3711693407141645,5.2361578746515764;0.4780706468354102,1.3646297886060632,5.237171947354856;0.4747825121361277,1.3583358915577763,5.238179114777108;0.4715696683655615,1.3522647644540537,5.239268289115118;0.4684951246614042,1.3464189313805623,5.240388160575991;0.46556337818892113,1.3407442029455434,5.241571924370268;0.46266870322434805,1.3352502032984859,5.242752407981001;0.4597377552571503,1.3297434096129046,5.243946569416834;0.45698872607687235,1.3245823251475461,5.245063266780065;0.454310541940772,1.3196046161444293,5.246156487340512;0.4515211434156997,1.314459116458893,5.247237835863362;0.4486722466945648,1.309273370390353,5.248305208330569;0.44575712304529935,1.304103399587714,5.249329514928485;0.4428132807482843,1.298942388493082,5.250311933118364;0.4397412793739982,1.2935657437780628,5.251288910756939;0.4367491914811342,1.2884467718290245,5.25213224464914;0.4336669957430467,1.2833828308271327,5.252752513771472;0.4305564293550409,1.2783352386018505,5.253296711170154;0.4275563904202503,1.273536370339601,5.253774924024292;0.424433533253877,1.268605853246606,5.254156056678814;0.4214199084613634,1.2638226062111233,5.254496399760248;0.4182172817250957,1.2589848518371582,5.254706352850667;0.41488144125109133,1.254005349615346,5.2548864225045495;0.4115322527885438,1.249061394960984,5.255006166333738;0.40789821612316624,1.2438144299673,5.255092374998591;0.40432923379151714,1.238794601046521,5.255105003730111;0.400536893222643,1.2336242331836533,5.255086574181266;0.3965170840387759,1.2282752187563029,5.255106760377468;0.3923272548136504,1.2228120807564777,5.255110053777694;0.3878928565875343,1.2172560848567797,5.255093883457391;0.3833134545761606,1.2118883344401483,5.255057447086209;0.37871376472970714,1.2066747309435968,5.254983142339664;0.37341791401738705,1.2010329094969707,5.254998950300008;0.3678602964152461,1.19544968974072,5.254990758787029;0.36204886693539834,1.1899380292892456,5.254935242585512;0.35575431995806495,1.184068459033966,5.254940907379854;0.3496017836280491,1.1785376053063767,5.255077073112777;0.3432177489944127,1.172924291983895,5.255252443697141;0.33616834008175406,1.1668748047455497,5.255362057758413;0.3289538361041443,1.1609113996132563,5.255486667534578;0.3214431351319605,1.1547838974620983,5.255615009199017;0.31369531247408505,1.1486827596374183,5.2558071612327;0.30570472237856505,1.1423903447648753,5.255998165508975;0.29733249647721005,1.1358187030709306,5.25620173391052;0.28892311422721206,1.129314902305603,5.25642020191317;0.2803690133042958,1.1227426959742668,5.256632384310597;0.2720966940288959,1.116452586920365,5.256819317268289;0.26370360697870676,1.1100757902186849,5.256860992649328;0.2551778932032379,1.1036240508660027,5.256868559795878;0.24649226940196503,1.0970339398384095,5.256819440432217;0.23814012557527303,1.0907044936263044,5.256689427173656;0.2297707679168039,1.08436664411296,5.256525734123977;0.22202387201267748,1.0784121018699975,5.256230287240899;0.2143345549417579,1.072371530553569,5.255895282947499;0.2067538464898649,1.0662966487096703,5.255548881504847;0.1994651251513025,1.0604241095833158,5.255112514526948;0.1922391156994778,1.0545530074990317,5.254631008697592;0.18497173798343408,1.0485834544015968,5.254076398979063;0.17796401164583542,1.042598703570988,5.253507295592972;0.17135040071477065,1.0369164491943692,5.252950475910436;0.16477779087035554,1.0311274651029838,5.252356393129928;0.1585527526451194,1.0253736677999084,5.251709496705428;0.1526890468649242,1.0199522884617682,5.251076699961787;0.14729938433740447,1.014942913884702,5.250400975538335;0.1419425253894018,1.0099571668790734,5.249692479029945;0.13660904716667924,1.0049382783019023,5.248956222176551;0.13103846950375514,0.9996536854661029,5.248156745988388;0.12534217276132623,0.9941503800309223,5.247438092293946;0.1198566250814044,0.9887537546779799,5.24674024960269;0.11473924970885982,0.9836310422731482,5.246060280582179;0.10953331440168879,0.9783809168027793,5.245370031304981;0.10445364137317828,0.9731627955644024,5.244712678712347;0.09944562696114831,0.9679991953891255,5.24410547871175;0.09432812601587047,0.9626089190607485,5.243541303582813;0.08947508917684141,0.9574515667790952,5.24299897414705;0.08488848918546801,0.9525461976631826,5.242501290627148;0.08038777879657952,0.9477439351081849,5.2420295378177055;0.07609830748127853,0.9431690308736718,5.241615398583205;0.07221123467968857,0.9390473233720531,5.241293435438818;0.0680123073996409,0.9346021202128869,5.240897248620572;0.0639068193766086,0.9302455838037573,5.240504461827486;0.05995672180924726,0.9261220855090929,5.240129201002743;0.055911223764652795,0.9218824710223984,5.239757497854855;0.051725538599102394,0.9174664734342823,5.239396391604258;0.04768873845559098,0.9131760121428449,5.239044468242189;0.04371151784969411,0.9088833016934601,5.238686864272408;0.03987851513079974,0.9046493232561194,5.238342207908631;0.036475755673165064,0.90079414218405,5.237970188747282;0.0330699064964226,0.8968893933918164,5.237594491569893;0.029572241226150448,0.8927601567558622,5.237233768136606;0.02602848033171713,0.8884557770024177,5.236902152439822;0.02238449050407127,0.8840310763068822,5.236568250961925;0.018776789684516737,0.8796000109548154,5.2362343758240995;0.015447239913552504,0.8754147927035456,5.235904076000919;0.011794719186996155,0.8706466573839602,5.235565430293913;0.00804856208568115,0.8656430929225424,5.235225595702295;0.004310335107005974,0.8604712439619977,5.234888627746831;0.00040899453103623965,0.8546802676449652,5.234525980457016;-0.0035493168297790582,0.8486434966999553,5.234130002192829;-0.007292070728746919,0.8425136579637943,5.233805648446083;-0.01094380217578018,0.8362112645066304,5.233502846702285;-0.014569568793876494,0.8293649026414623,5.233201126150463;-0.018144060222168808,0.8222254995055822,5.232874833988107;-0.02160399753161017,0.8148154886079872,5.232545842564624;-0.02490686497268387,0.8071550920735235,5.232195807425872;-0.028077380456172085,0.799020433218583,5.231867684939632;-0.03106671755191991,0.7909259841338449,5.231602693676948;-0.03385427084524669,0.7826556295311969,5.231382857338241;-0.036408424710207,0.7740174867381221,5.23114858551129;-0.03866608942202898,0.7655100566407909,5.230894428429396;-0.04057939056987346,0.7567845196309297,5.230645445460858;-0.0422316420075038,0.7479028728111932,5.2303442122314285;-0.04374415897513211,0.7389185761783434,5.230018144161805;-0.045012101077515125,0.7296664254769035,5.22966215998712;-0.045850521792536195,0.7203362168229145,5.2293110753401475;-0.046519281198797016,0.7108549250416134,5.228961909812431;-0.04697934471848218,0.7011223943855451,5.228621496573739;-0.04696217397114505,0.6915726685420327,5.228313698483551;-0.04681262966213019,0.68203965204695,5.22803455206104;-0.046431579507563436,0.6725478342927022,5.227773255083872;-0.04592508670234164,0.6633164823988211,5.227522006361381;-0.045161023284430106,0.6539116121686025,5.22718073592497;-0.044294024062545415,0.6446959881471552,5.226841645411823;-0.043274927370574166,0.635316842628562,5.22642690265697;-0.04219740696510544,0.626005588065023,5.226004125843877;-0.0410662738641967,0.6169173448085784,5.225540124136469;-0.0399292348480743,0.6075801098139391,5.225062328411186;-0.03883875790497531,0.5982792461436728,5.224575491583865;-0.037856382086225174,0.5891054632145425,5.224152342661567;-0.036915193765707635,0.5790647904976555,5.223828940572946;-0.03608212610496127,0.569519139269124,5.223512636200242;-0.03531101174846939,0.5598108624893686,5.223257632773856;-0.034551991712787875,0.5498953227063883,5.223033473377643;-0.033852651152921756,0.5399864783909011,5.222824542807496;-0.03315678865754086,0.5302161715134331,5.222628974287407;-0.03249350155112536,0.520528545120488,5.222459817927816;-0.03186493478067544,0.5102671960022138,5.222336782227392;-0.031341894577378814,0.500291534786639,5.2222280873630345;-0.03086625563061755,0.49009793844430344,5.2221580554298725;-0.030440440587375474,0.4800747027293495,5.222083900016287;-0.02998167958207752,0.4697687784174215,5.221995496677315;-0.029604584630416785,0.4601869451170383,5.222000217463658;-0.029187794513028602,0.4503581675135571,5.222013404270876;-0.02878389677988446,0.4408367369071297,5.222100423698839;-0.028310795071980217,0.4308772774986599,5.222209776795429;-0.027856943727187482,0.4212388831014218,5.222359146087066;-0.02742807430093703,0.4118118599186773,5.2225154461757;-0.02700156174664911,0.4019625751920368,5.222664147423662;-0.026570782938729155,0.3923479621773181,5.222792584248212;-0.02616432453821534,0.3835602791464846,5.222858828456506;-0.025790278093322454,0.37445222745252693,5.222937063191249;-0.025454992550222766,0.3654782861523006,5.2230427725107775;-0.025131441543283665,0.3565438335460165,5.223170828819275;-0.02484190869784873,0.34794472568968066,5.223322641745858;-0.024637739823564236,0.3396597027053003,5.2234766081727075;-0.02446673889911693,0.330932525365249,5.223629621650862;-0.024334347674380176,0.3229089335255001,5.223739649306173;-0.024310441115628117,0.31417717552185054,5.223791777004367;-0.024324712680733725,0.3055568972670514,5.223827170594879;-0.024400196500446485,0.2966455793277077,5.223874017378558;-0.024567560527635656,0.2876225434904513,5.22392754061844;-0.02476802602475104,0.2786486858647802,5.223990469118823;-0.025056728725200112,0.2697303034274474,5.22403706056657;-0.025387687620909323,0.26112129142491713,5.224088081344314;-0.02580312264095182,0.25305893738891766,5.224156003355979;-0.026243883462055872,0.24478371528438897,5.224224433054094;-0.026717333049877834,0.23597984503144803,5.224239490182503;-0.027214756696768434,0.22771693323746972,5.224277453469194;-0.02770712254552738,0.2195224708292795,5.2243193855441135;-0.028203213943735417,0.21108686626734943,5.224374800111937;-0.028708489094739376,0.20212747624905214,5.224426502134489;-0.02922589076537153,0.19287884213872578,5.224432897204938;-0.02980460552482501,0.18322948651987575,5.224435884973277;-0.030415369629212048,0.17344787433095604,5.22439565195208;-0.031052460807173155,0.16299931966999306,5.224426868303961;-0.03166889807193176,0.15316448603505675,5.224441015912139;-0.03234322071464165,0.14273815994677336,5.224482752359431;-0.032893248246415804,0.1330756817401751,5.224606542017147;-0.03343721261685308,0.12276606359106043,5.224871257045994;-0.033956564984891725,0.11273591794543292,5.22512404453236;-0.03446016012456106,0.10231092792182513,5.225454822384792;-0.03492898570130701,0.09124399579429754,5.225830311433128;-0.035366773661711946,0.08019674934333432,5.226220916779145;-0.03582814215382804,0.06828634909265067,5.226581518935119;-0.03629871376636236,0.056385362936912674,5.226886639009352;-0.03675339499504669,0.044053318189052136,5.227140694892924;-0.03722795930375224,0.03163675788125915,5.227359220219695;-0.037709243568389304,0.018651015638819206,5.227536338878714;-0.038196755516788236,0.0051094612759416454,5.227689288274101;-0.0386754220801851,-0.008392510474214106,5.227819051498952;-0.03911349890283917,-0.0217506311333374,5.227921431297841;-0.03949643882137277,-0.0345014867035915,5.228044417754463;-0.039824155076042464,-0.04659440838561758,5.22815174418947;-0.040105555144988966,-0.0586003951953481,5.228304557841756;-0.04034370913388936,-0.06994800127378624,5.228388939753822;-0.04058701044709786,-0.08135372332953239,5.2284639849714605;-0.04078009551763534,-0.0919136995444803,5.228510320689367;-0.04099149890827096,-0.10243268882952954,5.2285303387797395;-0.04116777560762737,-0.11219227351815156,5.228387312946112;-0.04132731291651726,-0.12182486418990986,5.228233742014221;-0.04144427649093711,-0.13088056243761728,5.227991666156312;-0.041569666451734044,-0.14011643988541936,5.2277065962656675;-0.04170559078325396,-0.14962463773722237,5.227466064551601;-0.04181807399962259,-0.15857267493657445,5.227262385539385;-0.04192566723797632,-0.16733312155500707,5.227107596993445;-0.042029236696336576,-0.17536448254274287,5.2270013362894865;-0.042075973708992416,-0.18257839801518816,5.226978122965148;-0.042115296177242106,-0.18906102127355082,5.226971600024596;-0.04214355075618495,-0.1949189554271491,5.226973658053771;-0.04216208879325701,-0.20026946701174198,5.226970436194668;-0.04217449982788251,-0.20480651990227078,5.2269721824552695;-0.042186627206595044,-0.2096694962822873,5.226976800913397;-0.04220188452627348,-0.21544725345010346,5.226979105374086;-0.042212137060320884,-0.22112631264976837,5.226975009824918;-0.042212750153697055,-0.22656045548812206,5.2269636280536655;-0.04220685638422551,-0.23181935301552653,5.2269574719667435;-0.04219892773809641,-0.2371152034272319,5.226951270087906;-0.042192347200020505,-0.24234528106191894,5.226941039893939;-0.04219078948705094,-0.2474444232401641,5.226932750618976;-0.04218968580598417,-0.2506085806253028,5.226932138163655;-0.04219306095066855,-0.25371578790715354,5.226956594197646;-0.04221309842813352,-0.25605474695830094,5.226984838305226;-0.04221366858190817,-0.2577871953339681,5.226982725236726;-0.0422102431577185,-0.25925110832159076,5.226975912460381;-0.04220779981487287,-0.26082495613868195,5.2269703559031395;-0.04220660854542136,-0.2625599675353953,5.22696550588544;-0.04220821931526281,-0.26450776616732286,5.226960515898207;-0.04221041135401594,-0.2666811078150753,5.22695700035736
