# Supplementary material for: AI co-pilot bronchoscope robot
Source: Nat Commun. 2024 Jan 4;15:241. doi: 10.1038/s41467-023-44385-7 (PMC10764930; doi:10.1038/s41467-023-44385-7)
Supplement: Supplementary file 9 — Source Data [file 41467_2023_44385_MOESM9_ESM.zip › Supplementary Fig. 6/Real/1-siliconmodel3 Centerline model_49.txt]

Path length,0.4111295746380193,1.3508430985484603,2.5008917302936675,3.0306635588618036,4.0984895436344395,5.229276049556313,5.791215165577887,6.752175941623618,7.923337065805882,8.619928507088439,10.229820811356943,11.119260431973645,12.055524284342644,13.008115877960396,13.958518482757935,14.920014795157583,15.889068977184467,16.918645572652434,17.982733754964087,19.101253412557952,19.101253412557952,20.24735364455724,21.44705438714012,22.649404640002146,23.92123961796661,23.92123961796661,25.245482045453794,26.64268331266959,28.004784948189243,28.004784948189243,29.350727851430143,30.622468344285213,31.904141640637413,33.11417474432942,33.11417474432942,34.3169670185613,35.47180283263836,36.58592672432987,37.66240500188072,38.70115517246601,39.7453182182185,40.747693391725875,41.79551620257212,42.81054037987662,43.85979821291539,44.86040584386066,45.84711418386071,46.79560873860471,47.7144424220326,48.58394977481002,49.41866526329466,50.25676490001759,51.14249962547275,52.801489030136864,53.68410750721618,54.59536286487873,55.49901331123046,56.415388334738594,57.31471647280234,58.191119571795824,59.90954394971361,60.80071516034835,61.63273248447831,62.517461497409684,63.410787293745486,64.33424324198663,65.24890664154015,66.167478984868,67.16578770234275,68.1643086637391,69.12541608690887,70.0993114688048,71.11584499201182,72.10198565824813,73.0755187846888,74.1010707558599,75.12905445410898,76.15286795213532,77.17928420293929,78.20335073551195,79.23782277017736,80.20015106084642,81.22600245430485,82.22219515149789,83.23026423900806,84.21623392392807,85.22133628970282,86.19942021126622,88.08682324173573,89.01881717109032,89.97276004030813,90.9152432253215,91.84824417614067,92.80943666983755,93.7405797324014,94.68279878326362,95.65284584006274,96.6184857752209,97.61011405472159,98.57192194989496,99.54032621520788,100.49281547412087,101.42942670625592,102.34522988013069,104.13183575589822,105.04599299433686,105.93473394387662,106.80651142219814,107.6921106454167,109.3805791001821,110.19096241076241,110.9727182185539,112.4637005482966,113.18971358278543,114.54751095587652,115.17948571612682,116.34034498019419,117.50087125320225,118.6178440911492,119.70630339416732,120.28829360379952,121.48890475322357,122.68657401566958,123.29583789107816,124.51404077072061,125.7566689295923,126.43235190378068,127.85848961185218,128.61672124726445,129.34785253499334,130.82876875609625,131.58663271188968,132.36164322367208,133.93607715962898,134.68664833896472,135.43890371943152,137.07506079445238,137.940037638067,138.84121249678728,139.75505145793917,140.72975666882283,141.6866714843293,142.6210071606802,143.60161162831668,144.58536330528787,145.57496127733558,146.63004987736815,147.68888625257313,148.78333744293212,149.88639619179847,150.96474800899082,152.00506994016663,153.09291961594107,154.16366305718697,154.16366305718697,155.24654613891238,156.28641617855655,157.2797100067483,158.27691196914355,159.21702852545042,161.01855611496265,161.86487374039217,162.7470042185722,163.55591069527756,165.14282384923823,165.84862538646814,166.57968943536042,167.9960863408101,168.6670120471345,169.949717449124,171.19795884520192,171.8017292556786,172.98250341891054,174.16315820701283,175.38043420045176,176.00281913957147,177.22839293073292,178.45211415880374,179.0516339979699,180.257038800441,181.54353095610426,182.21644227311813,182.9037288035878,184.3553628173684,185.10983008740965,186.50256808487663,187.194766427545,187.8947164269499,189.23911260478417,190.55522765854127,191.2047506963234,192.48612736568808,193.12357179562542,194.3347697730504,195.57636950620633,196.70421266972414,197.2801710225984,198.47082555706479,199.7469648452124,200.36559099937423,201.57900909722787,202.83624277728873,203.45678826249144,204.76297298889446,205.43856904722801,206.76018388362505,207.39948961496282,208.72686211996503,209.37681500608568,210.63397532335097,211.86306864449787,212.46844899975312,213.7030541414382,214.32563235150855,215.54859508941684,216.76040558689147,217.34854280560958,218.44411167098235,219.55029122208776,220.63818527626205,221.70158503855612,222.7316257445941,223.8117673151128,224.8572487150259,225.37668176658153,226.44048512635075,227.46516737653954,228.4711343118131,229.52482674554022,230.52911282987623,231.56908559007664,232.5528188448616,233.503698407569,234.62558612305543,235.82405979389156,236.4266319061814,237.6551369534595,238.88250372217362,239.50236837436765,240.6842239489583,241.87945220400286,242.45123730402725,243.59236676097197,244.72414280132773,245.65985055263542,246.45221141613263,247.76432879382156,248.6875471702272,249.5699419237082,250.57200978665247,251.62617270811242,252.74548608539988,253.50289655921156,254.62564259374747,255.80517040815013,256.6100677137484,257.6456251222519,258.6034725306351
Error,7.886820068482496,7.668429403099488,7.2804504807811785,6.895735797568804,6.486138887228446,6.064981735528121,5.666276928470937,5.2971050364215095,4.956799545470772,4.647191250609885,4.365441818864106,4.081757654995516,3.825475072191852,3.582469059507751,3.356819395493117,3.1627958927875497,3.0053436715679114,2.8786968973808156,2.783630903880129,2.7164521560994115,2.635269904804627,2.542550185401376,2.463403690726931,2.4037211043571998,2.3732405716639065,2.386856003344805,2.2673015354384844,2.1949710741587958,2.186582874844475,2.162897208656607,2.040832368919556,1.980438684343853,1.9641128279495574,1.9752874389586728,1.900277283849018,1.8346504452831018,1.799126166909505,1.7742993923428299,1.7522429123929946,1.7252277863048373,1.694881199369352,1.6498779574586315,1.581029804220023,1.5050694184230506,1.430971761094529,1.3388084234240343,1.2454918196162867,1.1498569903769602,1.0712995370292995,1.0071912991310326,0.9748918158776392,0.9815575592693878,0.9969467174928758,0.941012750466151,0.89825654229399,0.8703556252964734,0.8534265853657538,0.8404259387735775,0.8401779242115656,0.8634267425939819,0.855973407347837,0.8059333059653759,0.7580394470959527,0.7345273822063778,0.7318963624657454,0.7243225203047075,0.7294174754156885,0.7511502143740457,0.7558501748118966,0.7614152847573784,0.7881835632874999,0.8065071904932241,0.7958602974661149,0.8101438245227863,0.8234883302546445,0.8095089836399475,0.8039360614170188,0.8008746981547357,0.7983859798990603,0.7890454290195392,0.774083985930124,0.7830286296171964,0.7505356693794255,0.7448246097604863,0.7395632488337139,0.7425618157468796,0.7387997219230189,0.7420662042026045,0.7344252496847771,0.6486823587720398,0.5779329977705779,0.5188792241925289,0.4762617664368409,0.45463110265309403,0.4425653650239799,0.4838176206215277,0.5583633358847775,0.6405707109972584,0.759321578710981,0.8939436700394728,1.0287082693965037,1.1455618923641153,1.2659953425993737,1.3956167600250393,1.479670653559209,1.5342318797151584,1.5871276650554,1.647455816869226,1.7161988141400815,1.755181073796142,1.7470560534654394,1.782969772277539,1.8035363443502201,1.794536669241457,1.7954224397950258,1.7891368026145913,1.7487511358717325,1.708746743415816,1.6802813865215154,1.6409978722506868,1.6101756472558553,1.5376501178621815,1.4917964212066952,1.4735749454891565,1.3943536321225067,1.364986641754239,1.3310517828717296,1.3311148959533494,1.2699579772232592,1.2785851925292682,1.2296177736464902,1.1873680311507717,1.1760875125355352,1.1498955441950396,1.082795452423628,1.073648182315005,1.0982683572817378,1.00323630703774,0.9206043320624552,0.8449489892615129,0.7715555135969013,0.688132544852776,0.6351103936911623,0.5989320358642362,0.5604966130930403,0.4959607284285484,0.40451846871757113,0.3446078101426706,0.3228836097299438,0.31335279516996833,0.3605905454821266,0.41613537898823527,0.5306809795783702,0.6353090915950582,0.7206588207816275,0.7325968190213106,0.8008368237214668,0.9177407621329354,1.0465060832841058,1.179634541462717,1.2427631214222676,1.3439070412497607,1.4588817593815429,1.5812937752013752,1.6947752331510308,1.7415929098686456,1.797724942619539,1.764113028159172,1.7784177094568876,1.72430552971689,1.6823169713286277,1.6872507004319508,1.6479339995191924,1.607216360700724,1.5641490585396742,1.4780606623643329,1.3574567101376782,1.2629093696561642,1.1595943263818849,1.0234966628463478,0.9460471320204878,0.7950785481077002,0.778008541355685,0.6128949260297767,0.551543789744292,0.5585191368300607,0.49588542495409377,0.6449970035556718,0.6373717293894604,0.799192353702039,0.8393089770375398,0.9634914890287338,1.0411555713217395,1.1017260001114333,1.175987034665958,1.2256216963381716,1.2122306098324662,1.1862225570215919,1.1825561997065814,1.153727958276273,1.062979040951278,1.010301166386336,0.9197113820637497,0.8208139074423906,0.7319169545023111,0.6376988870337117,0.5811654611261402,0.48878836232352896,0.4897916880069083,0.4074309493366741,0.45327202419583695,0.35810963548011654,0.3109144216021121,0.3940357056056244,0.2831776466920314,0.3059709320430708,0.35404610346358695,0.24659037098346137,0.12382295567930231,0.04754813953932495,0.11193522130918188,0.17621829547155404,0.26978168402835145,0.33389168028275573,0.33946555103357456,0.3111613330687679,0.28118415098063254,0.24693314811563716,0.1656660187412153,0.11159448271583501,0.06108458658473303,0.12942409567183014,0.21279244965422148,0.21545913627088864,0.3367501528107169,0.33374085092982453,0.2825510383814946,0.37499821487234664,0.26383753379545605,0.1850360319260707,0.286918885513973,0.17174534821686652,0.03804336617684249,0.12072327355346546,0.060955087589659215,0.18437203071879774,0.18400296546614356,0.1209899417565359,0.10077542148651138,0.09638771830920484,0.08463866922345131,0.15273145407307767,0.13913227623776261,0.07852078158630336,0.2046347452172274,0.07870120097617954,0.0822337443026404,0.08373628776497842
3D pred;-0.016409830873260072,-0.26240174594554605,5.301495891810739;-0.0171137257498928,-0.2526458212364951,5.299415876168014;-0.018579599383015247,-0.24344843991347856,5.295774531458879;-0.020008584248275216,-0.2342142861929282,5.292212452386188;-0.021353395474531092,-0.22507693691656586,5.28837835132238;-0.022669132113090212,-0.21601416904654547,5.2843615023543355;-0.02397949879490748,-0.20683751704552508,5.280610236273217;-0.025308423203453573,-0.19754050778707039,5.277175184779487;-0.026530125241181705,-0.18813111200336693,5.274017540860894;-0.027559832435608615,-0.17862188371946328,5.271099616849143;-0.02848894255859091,-0.16903699108194464,5.268403955982748;-0.029247212239318473,-0.15936970162691727,5.265960896080903;-0.02993673488454002,-0.1496374125621338,5.263768384260815;-0.030587454883907246,-0.1398647913968323,5.26175035575707;-0.03116806387420409,-0.1300604875049601,5.259869260757819;-0.03160526112014495,-0.12020395110323201,5.25823906177317;-0.03188891288600319,-0.1103001055427543,5.256885036370923;-0.032133505714889425,-0.10037381228505188,5.255698075331061;-0.032238449017215655,-0.09042993697382985,5.25464530246944;-0.03224699113474693,-0.08047234145179985,5.25372540114219;-0.03222953268612366,-0.07050541460285825,5.2529129576731295;-0.03224483974144297,-0.060532596601227985,5.252176298457198;-0.03226361131853786,-0.050556103624339016,5.251491290785724;-0.03227571099006964,-0.04057611160429602,5.2508591413747245;-0.032290565551720815,-0.030593042537105992,5.250277667951676;-0.03228519174636615,-0.020608348280456636,5.249724629324228;-0.032238756596504145,-0.010622327800004697,5.249198094671188;-0.032204451613213975,-0.0006348929274128945,5.248698126838364;-0.03217201562980339,0.009350152907068345,5.248152409337922;-0.03209129766350063,0.019331290186726177,5.247543818166001;-0.03203175968678394,0.029310441927949814,5.246901178488606;-0.03194305355864569,0.039291892208266815,5.24629886501176;-0.03180763893287616,0.04927412192975174,5.2457185610684425;-0.03169129582173977,0.05925727171440309,5.245150067745961;-0.03165438662931575,0.0692419122838352,5.244597265420744;-0.03158030404155766,0.07922707412653562,5.244057770522463;-0.031342551935085644,0.08921004984973542,5.243525164058109;-0.030990721777836613,0.09918673423694156,5.242940369924651;-0.030595731072240392,0.10916319268172862,5.2423797816248;-0.0302096174668515,0.11914024096998349,5.241823522928181;-0.02979091525358198,0.12911425422997128,5.2412372227097;-0.02932129442484552,0.13908286335720177,5.240599815190358;-0.028870482258507874,0.1490425915759181,5.2398248428037615;-0.028523241032900434,0.15900606391456784,5.239044687378093;-0.028192798820358918,0.1689649913267866,5.238201732609242;-0.02790989687348687,0.17892168051014962,5.2373161215239685;-0.027734471698459863,0.18888294304004885,5.236454451738963;-0.027590814763202264,0.19884715534797476,5.235621483691839;-0.02758347535807494,0.20882532486936617,5.234961120810153;-0.02768939044810924,0.21880869594470323,5.234394478095715;-0.027851843706796036,0.22879609024602116,5.233919542301376;-0.028018030005125923,0.23878623788539455,5.233508042291935;-0.0281442009778041,0.2487776141508427,5.233112465235101;-0.028322434112886843,0.2587661588793645,5.232668385111838;-0.028515405841591204,0.2687545801717689,5.232227701554891;-0.028730230653759885,0.2787408615931559,5.231750172840637;-0.02893318384325062,0.28872747935575893,5.231274488421576;-0.02905619711154863,0.2987151704816768,5.230793974416489;-0.029199341248320406,0.3087031210753037,5.230324557016539;-0.0293386306059333,0.3186933404722468,5.229904896587385;-0.029524325908031303,0.32868531668674705,5.229550032411058;-0.029738006220739504,0.3386775271130322,5.22921826212788;-0.029929991980178428,0.34867136049578284,5.228924262491841;-0.030094016607617898,0.3586662439023138,5.228649668953232;-0.03032597302319532,0.3686606655222114,5.228409392643547;-0.03046404013731628,0.37865579857837456,5.2281296558715775;-0.030578963670976043,0.38865293846001825,5.227919925644236;-0.030773401491822963,0.3986501106454168,5.227783023382317;-0.031119923601621524,0.40864404835046236,5.227749384489817;-0.0314598471460203,0.4186382583578605,5.227734609105358;-0.031819245466627386,0.4286317974908848,5.227731703273916;-0.03217461106574694,0.43862547220786346,5.2277182517987715;-0.032519841409665434,0.44861948623008774,5.227695897085107;-0.03302269624628263,0.458606812354693,5.227717201874887;-0.03349723403229968,0.46859523201552566,5.2276379139897236;-0.034045937359843355,0.4785801321298886,5.227664264787381;-0.034688307044110744,0.48855903626472796,5.227758251256726;-0.03538290126916189,0.4985348586966314,5.227780738356536;-0.036043287668097716,0.5085124876381455,5.227884711956843;-0.036725335933618646,0.5184889473133903,5.227955863286502;-0.03751512892478833,0.5284576795478954,5.227980453281202;-0.03849025643627503,0.5384081969862178,5.227789851481678;-0.03911441263474394,0.548388666675822,5.227764281679062;-0.039889041605187074,0.5583584582757376,5.227820898040666;-0.040751888982073804,0.5683205122140986,5.227934809117319;-0.04159804836021532,0.578281660859586,5.228178800857523;-0.04250442583983902,0.5882358716160521,5.228482392820997;-0.04340291405233,0.5981903520659793,5.228800257421153;-0.043940376525631236,0.6081654625073094,5.229256662693976;-0.04443658841953619,0.6181462327147125,5.2296281459686496;-0.04472533964712512,0.6281346938220591,5.230011900363531;-0.044988848092098944,0.638119796975285,5.230489685167461;-0.04515182232481772,0.6481062465483072,5.2309839162115646;-0.04515762542239019,0.6581001674661121,5.231332500509432;-0.044831963424188874,0.668091104175611,5.231606595255305;-0.0440888471224651,0.6780573267893756,5.231956144929886;-0.04322046791777117,0.6880076695163644,5.232442557483504;-0.04220477530320008,0.6979438450474744,5.232933255280193;-0.04038742703405607,0.707768446342906,5.233350932972251;-0.038164881384335256,0.7175104559286777,5.233742774860824;-0.03578906588539088,0.7272208392042719,5.233995672777059;-0.033203621582270824,0.7368786464224817,5.234201190395182;-0.030369093827766085,0.7464673961572534,5.2343472415261525;-0.02733420849039971,0.7559949181367814,5.2344729233412615;-0.02410399942403103,0.7654582086258138,5.234581930257272;-0.020603880991831858,0.7748243634170136,5.234737864178742;-0.01686193532948041,0.784095384507711,5.234952364984921;-0.012868810274591799,0.7932598640898306,5.2352117224311865;-0.008724891054776498,0.8023554716664273,5.235524542366935;-0.0044083209953788595,0.8113674568910905,5.235913573513201;0.0001667912958090217,0.8202484552721759,5.236356535450821;0.005099470452118483,0.8289342677057294,5.236831233997309;0.010301765167541397,0.8374584458192013,5.237355177871871;0.01573799000186636,0.845833373742039,5.23791019304098;0.02140946286176027,0.8540498960749829,5.2384786614672985;0.027255546160875443,0.8621395320103175,5.2390959948404054;0.03319855768682803,0.870157239010294,5.239726065046749;0.03923725492377369,0.8781022811356946,5.240366721979994;0.045374353295906764,0.8859711580956631,5.241012321669925;0.05160586882607201,0.8937648179835094,5.241665835059141;0.057935182668375385,0.9014782792217729,5.242330892959953;0.06437424268197438,0.9090986293374105,5.243015560949838;0.0708777718662167,0.9166580203752539,5.243763702170919;0.07735137930877299,0.9242350343558269,5.244589090454021;0.08372776390126418,0.9318862684684263,5.24548370550131;0.09022034879699875,0.9394518469178252,5.2462636824866555;0.09679255347029647,0.9469500939911611,5.247026844697128;0.10349743041840012,0.9543348322354774,5.247741173874553;0.11014468586972123,0.9617696549449056,5.2484742538458065;0.11700413504880822,0.9690141029798104,5.249156844227432;0.12379792159357302,0.9763215320878033,5.249824634775308;0.13073571166664738,0.9834967953034379,5.250443235363984;0.137636538587361,0.9907104326869369,5.251028063124731;0.1447847323791015,0.9976829227188089,5.2515644475681755;0.15190802913870488,1.004681506266361,5.252092151654342;0.1590419443459936,1.0116702494271796,5.2526066638964934;0.16617233754611674,1.0186650982716392,5.25308581153011;0.17325912276822603,1.025707917801901,5.253505535582143;0.1803863888390559,1.03271023783974,5.253917351613007;0.18754274693309267,1.0396854557779063,5.254281869849859;0.19475228538180267,1.04660759354136,5.254608311483756;0.20194759253709746,1.0535478245195857,5.2548547844231175;0.20933027174453003,1.0602927012516479,5.254906607096057;0.21684282748518624,1.0668926365143014,5.254955194875546;0.22437599284134158,1.073469115507242,5.254991852374546;0.23178527500486662,1.0801849497698532,5.2550022436404475;0.23912979601842738,1.0869708228023023,5.254902552774036;0.24657175710369217,1.0936469113657457,5.254685627214306;0.2540877818678284,1.1002387874712924,5.254447843375469;0.26139660096775175,1.1070634660686498,5.254518024622014;0.2686057543430017,1.1139932983282501,5.254443644073992;0.27578783495123205,1.1209501505254713,5.254302485854606;0.282984212212579,1.1278920185018635,5.254152075380545;0.2902711808990821,1.1347378161922275,5.253964615132677;0.2975013445971889,1.1416445162214741,5.253815525882279;0.304659368403869,1.1486266109154182,5.253701294241298;0.31171418273309065,1.1557120849369373,5.253541129730296;0.3186306037598304,1.1629328861197965,5.253388976983054;0.32538378300935855,1.1703055458354927,5.253192867982;0.33220315169702863,1.1776194268067148,5.253250797598087;0.3389211030136604,1.185025767996926,5.253374249133303;0.34540229797357613,1.1926340857654847,5.253046205501754;0.35186067750878297,1.2002564996496554,5.252612454008817;0.35832338271269215,1.2078739451487503,5.252156421646277;0.36465457732786755,1.215609914207489,5.251890418888747;0.3707904759871302,1.223487856987642,5.251353050117888;0.3770684277920055,1.2312582620413215,5.2508968413527235;0.3833006337368428,1.2390579238287718,5.250326854455924;0.38952316234894446,1.2468662083785347,5.249769333100718;0.3956977387514269,1.2547078548556043,5.249150312278316;0.4018458925126108,1.2625691019552114,5.248517067169563;0.4076825474797061,1.270645687478749,5.24767907846077;0.41338904826298073,1.2788000488820135,5.246708388543527;0.41906883905168835,1.286969307501192,5.245706794708937;0.42479082204593144,1.2951048736305466,5.244671674248077;0.43050679281165916,1.3032451360061388,5.243640264212318;0.43613058803001925,1.311445747538248,5.2425805954709706;0.44167648116479924,1.3196985131820307,5.241515265209315;0.4471681107134527,1.3279855309287159,5.240434829294287;0.4525996762968997,1.3363118430483893,5.2393528765233714;0.45800852789126617,1.3446569847964593,5.238302670050939;0.463424265558097,1.3530088703962568,5.237345699595823;0.4687981768480167,1.3614003155238896,5.236506219924836;0.4741127127543523,1.3698473190342915,5.235870736018252;0.47933393856107825,1.3783648848028207,5.23543499015888;0.4844007678673946,1.3869810795916229,5.235137621461681;0.4893206135478246,1.3956867032134161,5.235052557741858;0.4940130706032055,1.4045159398311318,5.235212017867896;0.49846527842309996,1.4134632827889166,5.235562588152217;0.5028000346255336,1.4224589505084035,5.236099105576021;0.5070305289853579,1.431496438967158,5.236752343533715;0.5111363450590903,1.4405851928696274,5.2374850282333165;0.5151296029014579,1.449707892798281,5.238396202100433;0.5189731427488345,1.4588750973610418,5.239486872511751;0.522670159492721,1.4680823631915552,5.240735200642366;0.5262618274005535,1.4773134400538694,5.24210893336815;0.5297309593571872,1.486569618727761,5.243621639494421;0.533018724216216,1.4958561302049755,5.245339576284672;0.5362831096616515,1.505148508380661,5.247070326267678;0.5393357468469213,1.5144854238840122,5.2489420674619645;0.542358039431914,1.523847579308841,5.250735330781181;0.5454896406873484,1.5331465709324097,5.25266453485586;0.5485686847971338,1.5424574847185277,5.254620646263084;0.5518193478030652,1.5517287990438466,5.256485028386739;0.5550056834783295,1.5610087293493102,5.258416390209463;0.5579634757709023,1.5703515878604404,5.260406982984242;0.5607736107228232,1.5797312215947183,5.262438143382337;0.5634039816356576,1.5891505009618996,5.264525803571138;0.5658731222107851,1.5986012531259977,5.266667445080134;0.5682211790642974,1.6080846127208428,5.268801108551146;0.5704370078675839,1.6176043873141464,5.270913925251008;0.5727836542452468,1.6271060933509827,5.2729659567243905;0.575050302523157,1.6366326635235482,5.274992472535192;0.5772357531231853,1.6461899646003302,5.276962701405801;0.5792935169389231,1.655775458826802,5.278933464839833;0.5813075956384939,1.665373809982858,5.280886703708218;0.5833724784636681,1.6749574426116285,5.282859073996746;0.5856031046222941,1.6845180525053938,5.284761452875858;0.5879654957285109,1.6940698407085364,5.286545395247005;0.590410315328116,1.7036189906387853,5.28822961397835;0.5929483294545052,1.713163656524215,5.289797363138696;0.5956119382793884,1.7226903296985168,5.291262861776717;0.5983713826969715,1.7322008303467438,5.292654207861034;0.6011896521519886,1.7417057384736283,5.293963436175119;0.6040352664274202,1.7512164828740255,5.295166856444922;0.6068172129760347,1.7607594219261247,5.296259141960972;0.6095022266596075,1.7703452663871693,5.297209030105801;0.6121632460507404,1.7799416138068516,5.298119574998035;0.6147327491464757,1.789565394772751,5.299003030577789;0.617198366138768,1.799219310369036,5.299853116754083;0.6194644766743578,1.808926146646571,5.300654411033121;0.6215250220540698,1.8186855292647548,5.301367575565356;0.6232578955971149,1.828517334561589,5.301944423802724;0.6245550319631692,1.838413870145185,5.302557629062386;0.6257799344083683,1.8483077947778546,5.303338570393601;0.6277361129685177,1.8580936771468444,5.303978782624902;0.6297977403243754,1.8678543014275648,5.304671535319728;0.6319559426021332,1.877590339465156,5.305414318100127;0.6342276433259673,1.88729835193254,5.306184947553529;0.6366480644857522,1.8969699546783771,5.3069606161270695;0.6391285805070155,1.9066214134862076,5.3077951118724185;0.6416754005039923,1.9162522190271498,5.308667632666186;0.6442570411294756,1.9258656129808573,5.309625645386182;0.6468504046635368,1.935462658933472,5.310707853574842;0.6494419900007103,1.94505693028561,5.31181854825012;0.6520353264332722,1.9546438181302899,5.312987388530516;0.6546298425993492,1.9642267878398922,5.314185377432304;0.6572233941051177,1.9738103017044777,5.315381100056589;0.6598147328519106,1.9833934052783502,5.316584881345613;0.662405292987926,1.9929769968860935,5.317786451184482;0.6649966541120294,2.0025610416856345,5.318982667220522;0.6675878746545992,2.0121452884520425,5.320177568898636;0.6701783160498556,2.0217300213104625,5.321370258887891;0.67276739386144,2.031315205344442,5.322562283686417;0.6753556922453702,2.040900874670208,5.323752096719132;0.6779432110302476,2.050487028743087,5.324939697927002;0.6805284141573807,2.0600736489209925,5.3261285790632105;0.6831128374734621,2.069660753391463,5.327315248349735
3D gt;0.6954987064491053,2.1124851819628523,5.333254971805503;0.6949584403174975,2.1105490123532373,5.333051365151305;0.6944574878483466,2.1087376944639042,5.33282339692842;0.6939860338072003,2.1070340509792005,5.332594295301742;0.6935594761616167,2.1054789300767043,5.332373858113557;0.693169605477568,2.1040772066572835,5.3321758989578125;0.6928000080367605,2.1027536871290082,5.331998974424118;0.6924264352359342,2.1013829675392337,5.331837150006594;0.6920675407633216,2.100019855593335,5.3316680217474;0.6916665729199266,2.09854530421492,5.331478496340256;0.691251934131194,2.0970320299312903,5.331275551454828;0.6904381688568672,2.0940933624148057,5.330843655364631;0.6895808440823468,2.091065231641964,5.330451289174451;0.6888081390440619,2.0881963408945747,5.3300963760306255;0.6880237954042598,2.0852566315175345,5.32972644539975;0.6872032486240796,2.0822173057934634,5.329346874022919;0.6863429772897426,2.07901243019602,5.328945454161722;0.6854928561775865,2.07584784182556,5.3285476365948465;0.6846149720174526,2.072568320152343,5.3281417828004605;0.6837351189655672,2.0693056762535953,5.3277486794972235;0.682853313266764,2.0661109588862088,5.327334551549768;0.6820547542821023,2.063161038192072,5.3269306613234875;0.68123568960643,2.060138071204601,5.326543127104757;0.6804064529359184,2.057051268475485,5.326162943708056;0.6795156289043377,2.053782312358328,5.325766927504975;0.6785623868140478,2.050206583745174,5.32533638401878;0.6775215848320147,2.046309220814518,5.324850867834166;0.6764943983710466,2.0424896466925,5.3243576458216335;0.6754301471660407,2.038585172429097,5.32386035399026;0.674423139636884,2.0348439383444523,5.323390453497984;0.6734441397943324,2.031184365972215,5.322938378508345;0.6724857355919583,2.027656365277562,5.322507910041211;0.6715129741140821,2.0239796986791543,5.3220502065454385;0.6705685129788154,2.0204143729147646,5.321599594198381;0.669587099418939,2.0167928867190685,5.321145714837018;0.6686084992032761,2.0131536433167616,5.320701244087816;0.6676700432281893,2.0096699177515407,5.32028065576379;0.6666901821106594,2.0060144051135986,5.31983309410384;0.6657277144090936,2.0024180415380095,5.319384503297333;0.6648040155057184,1.998957158917858,5.318940879986118;0.6639009418437748,1.9956036639898316,5.318525226129876;0.663016062704141,1.9923099862639027,5.318119792462641;0.6621462336806653,1.9890499746457095,5.317713127893194;0.661281456581295,1.985797440371999,5.317288674309732;0.6604766299793055,1.9826954212836125,5.316885346141246;0.6597236057908977,1.9798606173363429,5.316510990603473;0.6590180916649244,1.9771481695947073,5.316165010504561;0.6582801530603952,1.9742177634774545,5.315806649130878;0.6575670034941432,1.9713568003681865,5.315452578698997;0.6568003619918625,1.9683900301861077,5.315071987779582;0.6560046752850008,1.9653403579672073,5.314690853235928;0.655197323512782,1.9622655130690134,5.314318888153793;0.6543718553846872,1.9592972308524903,5.313989877354695;0.653408369965715,1.9560968304427422,5.31359009343588;0.6523433544019495,1.9528356091969943,5.313173946283504;0.6510097938119275,1.9492821735750607,5.3127309684828115;0.6495358646582062,1.9454850089767899,5.312242209026147;0.6482184589923828,1.9414009454393515,5.311741930747467;0.6468999199381696,1.936572387874594,5.311180569972443;0.6455802637453802,1.9311280000850988,5.310544377404154;0.6443031066267049,1.9256290750727643,5.309920021946062;0.6430775491151736,1.9200704610839527,5.309269800422707;0.6418928796454448,1.9145487899979474,5.308641578320734;0.6407412264502703,1.9089730922011732,5.308113270590262;0.639593612372097,1.9032783267666094,5.307631808579746;0.6384535870464911,1.8972759973710265,5.307225681145571;0.6373431538863218,1.8913455637441292,5.306884438054057;0.6362749953207707,1.8856786674121033,5.306567042159038;0.6350161324194765,1.8796222965250444,5.306168476508118;0.6337444718811592,1.8735592392804417,5.305795837442185;0.6325122542667636,1.8676299053819618,5.3054229136534214;0.6311974416140165,1.8615648001329699,5.30498006877451;0.6299441405164355,1.8556503236337367,5.304520015953104;0.6287269722114344,1.8497663901705033,5.3040648858964285;0.6275849177607047,1.843836499983586,5.303608133741832;0.6266030765662929,1.838012477486314,5.303093036549521;0.6257362502822678,1.8322999270964542,5.3026050600370604;0.6247267901766705,1.826992970339623,5.302160583687824;0.6236345929277783,1.8222190388811472,5.301773436494035;0.6224537129066009,1.8177884404553448,5.301456032461659;0.6210931890950814,1.8130323556247638,5.301113928386498;0.6196680936738655,1.8083755375037929,5.300823237456478;0.6181018800909777,1.8033315363353606,5.300614849110495;0.6165307831179069,1.798472301333754,5.300344688995699;0.6149306207960643,1.793715584578153,5.300011096418993;0.6132688253417651,1.7890090812503825,5.29954336874541;0.6115929652181681,1.784238821841407,5.299000093913266;0.6098562399861708,1.779106289676836,5.298398061226927;0.6082897489811672,1.7742977720215798,5.2978423901849245;0.6067946120827379,1.7695898024556531,5.297276485480466;0.6052691730319987,1.7646643725362836,5.296651955791304;0.6038478600225623,1.7598528331826313,5.296051350220066;0.6024082219395251,1.754803352296197,5.295412119335046;0.6010364760057733,1.7496716247239874,5.294786915216372;0.5997049773492639,1.744689714974585,5.2941634121439165;0.598477640485639,1.739765893682176,5.293585947965517;0.5971990374672195,1.7346135220042096,5.292941855791653;0.5959310138343832,1.729364803782331,5.29225326329423;0.5947313782913567,1.7241932356513197,5.291529651151313;0.5936216625283344,1.7192050193208939,5.290796803900217;0.5926503378268011,1.7142213598704523,5.290010468741931;0.5916736495662918,1.708975109170062,5.289154722584756;0.5907696548690995,1.7039218839640404,5.288157410895543;0.5898516417122386,1.698815715182232,5.287154710724833;0.5888976268320109,1.6934115801579648,5.286064732071003;0.5879791727140741,1.6880418820294012,5.285002813296903;0.5870684645032759,1.6827094800665237,5.283947531959095;0.5861240835712721,1.6773812660635605,5.282827226476942;0.5852020552313981,1.672143785999587,5.281731754317918;0.5841297173562312,1.666492621419324,5.280504982467731;0.5830200991468704,1.6608489520917051,5.279263368922798;0.5817847238993832,1.6548879763849726,5.277920932986406;0.5804974636546003,1.6489869868823817,5.27658378999476;0.579204348322617,1.6432350210483644,5.275254089315629;0.5778715728978888,1.637311722797763,5.27387618864174;0.5765605646785806,1.63134907685123,5.27240108872705;0.5753155104037052,1.6255977076239128,5.270931570331982;0.5740753452261185,1.6198652319646694,5.269431820152322;0.5728210003606333,1.6141907316163067,5.26792154147295;0.5714530660315531,1.6082658168503887,5.266326826929734;0.5699417421575003,1.6023846809247768,5.264680994708606;0.5684058811147904,1.596524329900119,5.263025864103133;0.5667856187197933,1.5904833979793378,5.261257880303007;0.5650635522439027,1.584180561095554,5.25931986162121;0.563397280625824,1.578218767210958,5.257477884588914;0.5617421262208226,1.5723170379758191,5.25566095373089;0.5600183897740536,1.5662323234896744,5.25378900724416;0.5582964661451295,1.5601125004223058,5.2519404527499844;0.556536171920617,1.5538515057476627,5.2501117063676705;0.5548524094823135,1.54779502133601,5.248392384504212;0.5531667840972582,1.5417041544702594,5.246691152017358;0.5515988777200485,1.5359124651478104,5.245108219831481;0.5500169240438596,1.530046310763446,5.243541554575489;0.5484199315213036,1.5241502737339108,5.242008688555686;0.546878199898543,1.518442307056397,5.240547235777734;0.5452407890598705,1.512788319261516,5.239176867385447;0.5434711819342471,1.507007328880051,5.237865962090754;0.5416019264898475,1.5012272010783303,5.2366261471332525;0.5395082304633317,1.4951236859911727,5.2354369387763615;0.5375273610356583,1.4893592636466961,5.234346646655011;0.5357180592509537,1.484023240569989,5.233393203725392;0.5337795789534368,1.4786696740889986,5.232524628746292;0.531794474898057,1.4735103322121246,5.2318359242556305;0.5297066477334841,1.4682239816929594,5.231313824521655;0.5274097675642208,1.462664716217599,5.230838462635369;0.524861029398348,1.4568298392034387,5.230402285135134;0.5223367067939619,1.4512186414355086,5.230100887599876;0.5198063518932532,1.4458340032592454,5.229939164139272;0.5170522807497269,1.4400853664706956,5.229896651370096;0.5142673638445902,1.4344049084616082,5.229954567174688;0.5113688008978226,1.4286055671353253,5.230174637796985;0.5084276354717525,1.422820306962215,5.230436034673189;0.5054220585935111,1.4169006797053485,5.230795436109639;0.5024569871618606,1.4111153166648926,5.231183365781998;0.49947615680744384,1.4053289082579452,5.231643604659537;0.4962819405199653,1.399226936519613,5.232299838833025;0.4930298639451866,1.3930744315164831,5.233050625290634;0.48983295398343635,1.3869857824539704,5.2338392784776016;0.48668353878051124,1.3808974737461182,5.234737205619912;0.48347415611326855,1.3747268954443872,5.235644005108129;0.47994654657448554,1.3681322084033458,5.236638067444685;0.47656171901294525,1.3617101636841777,5.237647810622233;0.47325887968397007,1.355413502307225,5.2386948100555655;0.4700790518220348,1.3494234227710855,5.239810121409264;0.46701889677022823,1.3435420844772779,5.24096176153935;0.4641117062531315,1.33794116533643,5.2421682420113065;0.46114104024921937,1.33235505333644,5.243370768868269;0.45825471546382257,1.326925516512002,5.244544990659071;0.45556163571210806,1.3219153292782937,5.245647054365969;0.4527693787517498,1.3167307303306643,5.246772060399266;0.449900507954331,1.311492873926387,5.247847654422332;0.44693396516008094,1.3061866886646878,5.2488970988027095;0.44403571818578336,1.3011121815016624,5.249875591034055;0.44094280977971245,1.2956794725821474,5.250873287021647;0.4378663998944953,1.290352622119316,5.251820212366686;0.43470765376277765,1.2851366264303423,5.252495395391478;0.4315601621035185,1.2800141758831611,5.253048963026341;0.42846857668525573,1.2750091204132799,5.253571036719778;0.42531388098515055,1.2700379539868227,5.253960471297679;0.42216982957526233,1.2650897678345365,5.2543335490538;0.4189272854807483,1.2601268442517475,5.254577723042461;0.4155703084861019,1.2551119574604086,5.254766102404881;0.41217985734864876,1.250089271246609,5.2549231768999025;0.4085344588127834,1.244804980654007,5.255021824570301;0.40489603192501217,1.2396444966687237,5.255075277283671;0.40103919677634775,1.2343966848209074,5.255076770169929;0.3970090731528659,1.2290327601619553,5.255100140519304;0.39279015754719643,1.2235136082900722,5.255111658761146;0.38829671034551494,1.2178661328208664,5.255110870632739;0.3835830074489585,1.212278088731492,5.255095618863018;0.37890788776009277,1.2069910404912485,5.2550184321042455;0.3735874962868953,1.201329120994548,5.255037036786191;0.3678654842949413,1.1955964522100306,5.255030524094484;0.36199427586747224,1.1900323322086983,5.254981036544779;0.35553803912777826,1.184021319755375,5.254968606724751;0.34925958054993245,1.1783476947156943,5.255096235509329;0.34282885662258145,1.1726971957054837,5.255259386296683;0.33565741344033584,1.1665389803993487,5.25535924450598;0.32840912045760196,1.160553325553476,5.255486125736885;0.32066812960721813,1.1542685175166119,5.255625495656664;0.3128704066587802,1.1481182214721999,5.255806156382549;0.30471390254566005,1.1416710017630076,5.256000497857835;0.2962065437257134,1.1349746465259682,5.256217866937424;0.28774150983845287,1.128421668418705,5.2564433240517;0.27911266807476476,1.1218005254760426,5.256656039021346;0.27083334833897127,1.1155041128910557,5.256843189550753;0.2622545428612214,1.1089704854382547,5.256851736312747;0.25346895155894233,1.1023006099571449,5.256854359452469;0.24475555233171034,1.0956782599267387,5.256795242707971;0.23631150249152522,1.089291652420482,5.256644531715631;0.22790910964472802,1.0829129625026614,5.256462035764291;0.22007609405467782,1.0768734455656443,5.256148162284035;0.21236345707592083,1.0707763105845634,5.255806238241668;0.20472657190726262,1.064636896706125,5.25542664063257;0.19746851944114147,1.0587704808406977,5.254974805592868;0.19006305708150645,1.052732680188769,5.254452611240954;0.1825826060529166,1.0465125027649087,5.253854890539502;0.17565364566359756,1.040581425410338,5.25328744536218;0.16886088159750398,1.0346886864106901,5.252699571206114;0.1624263365411883,1.028940708429322,5.252086486348284;0.15620820021193582,1.02318252213879,5.251444136574747;0.15045704240151547,1.017859960202449,5.250801399079066;0.14497334237385046,1.0127572930438091,5.250108118746985;0.1395084151673877,1.007663946057113,5.249381416176381;0.1340182735166724,1.0024683954423153,5.248603906389939;0.12815497043798857,0.996872043599659,5.2477950150113815;0.12261769909024549,0.9914935177138204,5.247106382559236;0.11727419239920671,0.9861658459157919,5.246400247299952;0.11208856531222869,0.980968646604772,5.2457180024886565;0.10690470991557946,0.9756821411571053,5.245031691103007;0.1018302185579006,0.9704576602069267,5.244391665906881;0.0965924373227062,0.9650080360034116,5.243792695902035;0.09159540757186728,0.9597176599527464,5.243237077752853;0.08683606152310383,0.9546618094083223,5.2427178310862415;0.08222287528633138,0.9497495986998237,5.242224427741127;0.07778482198030456,0.9450269053685758,5.241773327419092;0.0737307644338583,0.9407141709987552,5.241415494136961;0.06953549852943922,0.9362684979152431,5.2410242463726915;0.06538789186714214,0.9318723220924795,5.240628141545129;0.06121080728579439,0.9274552523361486,5.24022601450579;0.057156859776369896,0.9232100311159774,5.239852276901663;0.052972954014418316,0.9187932863658773,5.239485542491584;0.0488073490235575,0.9143818930683187,5.23912449664422;0.04477756925366876,0.9100487885736609,5.238768570658432;0.04087631902977941,0.9057453530015274,5.238405322289031;0.037224099850656577,0.9016383431536722,5.238044435384067;0.033708072857722156,0.8975890398648015,5.2376571349798855;0.03018115408981207,0.8934302003327611,5.237291913528043;0.02655974638152762,0.889036289025847,5.23694476465519;0.022899530006781736,0.8845892150022342,5.236610474743357;0.019215468579129993,0.8800755948298281,5.23627461747152;0.015764744828190107,0.8757440700182402,5.2359410924289;0.01207923132681116,0.870945212889589,5.235597351938252;0.008302542367604807,0.8658895819342789,5.235256139528657;0.004470073220799094,0.8605809539117638,5.2349091339435025;0.0005446938421217427,0.8547707981876543,5.2345453183321045;-0.0034270758832520274,0.8487063403515529,5.2341492261363705;-0.007241719873840912,0.8424071886346486,5.2338157518650785;-0.01098458082228899,0.8358714113359976,5.233502953098586;-0.014639348528228763,0.8289675103827496,5.233197930238889;-0.018250794447258155,0.8217203486370357,5.23286896821662;-0.02176099591651644,0.8141596032981775,5.232537656569916;-0.025090255057667776,0.8063006807232652,5.232186275823309;-0.028272506578142113,0.7980427878855415,5.231856003878322;-0.03126390341210226,0.7898584529089866,5.231595613509494;-0.034041102427678,0.7814191008884042,5.231370778815864;-0.03657162628881148,0.7726381839821918,5.231125232621833;-0.03881414868727366,0.7640177127150891,5.23087232672888;-0.04072868823086935,0.7552733037465545,5.23062041776174;-0.04236260676804162,0.7462679506207259,5.2302987492663435;-0.04384091823079256,0.7370257502423877,5.229951780388934;-0.04507895137964902,0.7275884915294599,5.229592613655967;-0.04587410930709491,0.7179436689332012,5.229237926378575;-0.04650174747590297,0.7083525253076777,5.2288865334284225;-0.046858469708470074,0.6984480293712167,5.22856038321154;-0.04682317445981596,0.6887966741656509,5.228250310028814;-0.04662611737886235,0.6791022174227642,5.2279713723877395;-0.046199134078100515,0.6696932196654476,5.227714233428317;-0.04564373132423072,0.6604023428486159,5.227442431935442;-0.04486372084530464,0.6508287229214262,5.227086783040596;-0.043967537096524054,0.6415486500045338,5.226731566531229;-0.04292798123658482,0.6321908969430947,5.226308203024901;-0.04181489681699569,0.6227273627547619,5.2258573554738685;-0.04067773498349651,0.6134888931403895,5.225389583537845;-0.03953343089162214,0.6039991554130772,5.224906482835975;-0.03847762734927335,0.594768184168843,5.224430298277355;-0.03752009774157024,0.585041271020476,5.224062720507928;-0.036598109427382376,0.5750375166113633,5.22374981183234;-0.03577087772701802,0.5652176603411881,5.223434007296051;-0.034995715410217614,0.5551695667446126,5.223198918001459;-0.03426245893790891,0.5452369982268729,5.222983496135582;-0.033526290146862564,0.5350069673652748,5.222779456365201;-0.0328622725722684,0.5254083397469382,5.222597790718078;-0.03217863629318715,0.5150869349686344,5.222477441680648;-0.031601197734825295,0.5048634271945405,5.2223444762043165;-0.03109299059542912,0.49461211161700624,5.222271768400625;-0.030642619781332293,0.48438410227105777,5.2222054447766695;-0.03019340341302807,0.47411444598265184,5.222119347395536;-0.02973227471471144,0.46386958547049345,5.22204267949286;-0.029330035699565476,0.45414257447464357,5.222054328056913;-0.028907904759710817,0.4442902374914981,5.222078880056077;-0.02842382555935464,0.4341368075537619,5.222165875502105;-0.027967060153851614,0.42440955589832274,5.2223043026812075;-0.02752352736824174,0.41480997843032724,5.222459669959763;-0.027088622426862184,0.4048354355012779,5.2226138195082665;-0.02666503264076092,0.3948624591105289,5.222763295731408;-0.02624484525181294,0.38568684029392414,5.222858042146767;-0.02587361068949686,0.37654809573549514,5.222938330650329;-0.025537929739404285,0.3673201845358308,5.2230386402961795;-0.025214882869944555,0.35839367521151555,5.223165800993499;-0.02491407028097396,0.3495526672567463,5.2233094420819;-0.024708002633587803,0.3412364952371264,5.223464689722883;-0.024528637172970384,0.33232812944716017,5.223630399258267;-0.024395406825112917,0.3239700843173592,5.223736396543039;-0.02437274730361161,0.3151458569494302,5.223797037906496;-0.024392078195477274,0.3063819370493876,5.223836705207824;-0.024460420205138677,0.2973890381780679,5.2238837078806615;-0.02461771703326671,0.28822674882007326,5.223928761173477;-0.024817057147661015,0.2791926445276246,5.2239890610169475;-0.02509130846862694,0.2700843131560881,5.224030516126448;-0.02539900722547238,0.26126363025197163,5.224079630159522;-0.02580771051032114,0.2530638124749804,5.2241467841623965;-0.026254248900762122,0.24469637563770186,5.22421517075322;-0.026727690673061206,0.23585170424264654,5.224230701028211;-0.02722545127831303,0.22748564423842468,5.224279429799271;-0.02773290983970732,0.21915407388951075,5.224328582634191;-0.028230996918429285,0.21047353616146752,5.224395498009325;-0.028740465735953413,0.20129947599605225,5.2244464429352355;-0.02927746735882822,0.19182974573713057,5.224451930939995;-0.02988502578760252,0.18198140349774078,5.224432885887105;-0.0305084560916567,0.17199479495140657,5.22440948697979;-0.03114488274372589,0.16152157753814916,5.224439120583995;-0.031777730784590494,0.1513911106592682,5.224462620037966;-0.03245006507183802,0.14093456739482932,5.224506595691254;-0.03300662154659589,0.13092805986616068,5.224695409926672;-0.033547495494623415,0.12050361019583034,5.224952219300732;-0.03409198386084006,0.11013430357905345,5.2252371831500515;-0.03457463133459614,0.09938532059085275,5.225564237181263;-0.035043524236342924,0.08826044345579011,5.225944306622599;-0.03548404217077608,0.07672618177533148,5.226306697549149;-0.035949992272934786,0.06471216758976714,5.226649157979781;-0.03641658149002115,0.05262391464322726,5.2269220066668165;-0.03689914110777583,0.039817988574271386,5.22713185801892;-0.03738259211688379,0.02711132047498501,5.227329971756698;-0.03787461802635742,0.013661819957799647,5.227488326488524;-0.038352176252917904,5.000145122514288e-05,5.227638065036843;-0.03883865919405736,-0.013913024411266944,5.227757986770909;-0.03927418987744783,-0.027147897535531474,5.227859214653234;-0.039632734499463224,-0.0398605534582942,5.227986675474102;-0.039933223418716364,-0.0518795714833563,5.228119058170767;-0.04021189734114057,-0.06387247344104499,5.228263386454968;-0.040454664872147085,-0.0753306056252504,5.22834612069242;-0.040681737575145066,-0.08651330799167847,5.228411145409466;-0.04087395208684956,-0.09715234174312885,5.228459934655431;-0.04107289583004487,-0.1074460734836272,5.22841192595579;-0.041247273014357454,-0.11713405730160978,5.228273495791163;-0.04138238983988452,-0.1267458122890862,5.228065108219574;-0.0415070032223709,-0.13624593295160856,5.227822847981367;-0.04164040815923607,-0.14576712396375205,5.227554148788552;-0.04177650628886709,-0.15512646583477457,5.227346309509975;-0.04188334159564724,-0.1640182568560071,5.22715943381805;-0.0419923157567455,-0.17257732414888038,5.2270348575108985;-0.04206176279979338,-0.18011501110440456,5.226973624075051;-0.04209879536354823,-0.18708082597249492,5.2269696973048685;-0.04212944674678635,-0.19308667706696236,5.226970395611099;-0.04215510072782831,-0.19879230127508898,5.226970059083586;-0.042168476114073886,-0.20350407195651504,5.226969272362035;-0.042180122958150934,-0.20840187476384736,5.226972940591857;-0.042195432430147825,-0.2140212444823343,5.226975509352224;-0.04220858805795875,-0.21983017862434498,5.226974587679533;-0.04220985789709864,-0.22532908046214456,5.226962195750005;-0.04220645737087758,-0.23066441569315868,5.226954057103349;-0.04220053159536954,-0.2360073265469107,5.226948222533841;-0.042192638697263155,-0.2413050309796247,5.22693903122247;-0.04218981713414503,-0.24651028448607848,5.2269300169160395;-0.04218941565347566,-0.24970944147606688,5.226923145746585;-0.042187560909825686,-0.25280540994467654,5.226946860217411;-0.04220649485030751,-0.25531698265597125,5.226978235088026;-0.042214380456791226,-0.25743003750283167,5.226984264044474;-0.04221049478761625,-0.25890261576879126,5.226977124399263;-0.042207958220724116,-0.2604768482636534,5.226971050139373;-0.04220620574326754,-0.26220221015530243,5.226966029954593;-0.042207229493284766,-0.26413237509466037,5.226961035242902;-0.04221026676045781,-0.26631349368925034,5.2269572046299375
