# Supplementary material for: AI co-pilot bronchoscope robot
Source: Nat Commun. 2024 Jan 4;15:241. doi: 10.1038/s41467-023-44385-7 (PMC10764930; doi:10.1038/s41467-023-44385-7)
Supplement: Supplementary file 9 — Source Data [file 41467_2023_44385_MOESM9_ESM.zip › Supplementary Fig. 6/Real/1-siliconmodel3 Centerline model_5.txt]

Path length,0.38727810664511697,1.3014526218211175,2.29765955108547,3.414780527428648,3.980161429223755,5.163039589095366,5.776590950458395,6.928451042679364,7.5865425654750425,8.328549371580802,10.059200376055683,10.997241182857305,12.02465450661293,12.02465450661293,13.098768823977814,14.179119265553537,15.21862436778258,16.321938841853015,17.427489526873043,18.606061575007004,19.786201780115903,21.029030925117485,21.029030925117485,22.321824306086643,23.66303669416058,25.093252911447216,25.093252911447216,26.57933989645487,28.025114449065374,28.025114449065374,29.420490592561844,30.826846533049263,32.18700011412242,32.18700011412242,33.463752755964684,34.700118397017036,35.92688451970903,37.10518868299704,37.10518868299704,38.27290655015116,39.3854912431692,40.56027879536688,41.677502368173286,42.84019278900181,43.93482666931876,45.02902195670081,45.02902195670081,46.09472089110762,47.12019162386235,48.120723297085995,49.97549396270641,50.91093215988296,51.83840400649905,52.77895712829566,53.72953487775294,54.68493930851424,55.657698718498,56.623313518060584,57.5874766898544,58.534888011027654,59.555688441639866,60.50454282647464,61.4750363918114,62.41046495664469,63.39127949328388,64.37939749663887,65.39621894220257,66.46572535607967,67.50956424800349,68.5756783783116,69.61856480338982,70.68446566896549,71.78168696047285,72.8596619138074,73.94000557371272,75.03021986069498,75.03021986069498,76.10935492011596,77.21278270942865,78.33596509362606,79.47146298275153,80.55801448185834,81.67442519577047,82.75921959630091,83.84813663642429,84.89896743339813,85.98296434964084,87.04007904560657,88.03570940209572,89.07354161556688,90.10879468473199,90.10879468473199,91.13766572319398,92.17134064766441,93.17887317394168,94.13741604057209,95.10496255318711,96.13808514246934,97.2034260065833,98.23483810477886,99.22996713425938,100.2124485761367,102.05604332709548,102.9636588423745,103.85287641076697,104.74169061700141,105.59684021314608,106.43670532674281,108.02692003014924,108.78265929087176,110.27583215024197,111.01785937866275,111.76618317485381,113.28298769109489,114.01228288183913,115.56556686272434,116.35454430526926,117.16653977483978,118.87462254062606,119.81159776105939,120.75424316098919,121.77082641414422,122.78191851277836,123.85444739594269,124.969100543183,126.0835496797882,127.19509470598562,128.3101158681414,129.43950004097863,130.57501134361138,131.67817742538125,132.75625277097078,133.83098661549178,134.89427226868798,137.03118540347376,138.12760394191386,139.1940777144843,140.2351135451109,141.21964447214214,142.16768393214195,143.00349146049288,143.8244797773543,145.303595058909,145.9972312677652,147.34778098427063,148.68707682631407,149.33999485983173,150.6594272616528,151.99954372172516,153.24302321140541,153.89087866641648,155.13405579919473,155.7870430041188,157.17053667110633,157.9007282366536,159.37626655598817,160.1346552109757,160.86645041305428,162.26805948272474,162.94863912546714,164.23569010587644,164.8404253998998,166.0421799116956,167.1909169420958,168.24592295901394,169.20150050113884,170.0117888475043,171.0818818214427,172.01806623078835,173.1851401060753,174.36932969986393,175.3058052225484,176.28190022398823,177.28488182940708,178.27421697596768,179.3516365106294,180.30069313684055,181.4806564774576,182.35727088632012,183.5404673981691,184.48193107147358,185.66064545763038,186.5756105164352,187.4943517825405,188.63875825246708,189.44394281760378,190.51393628417028,191.58515416600775,192.4513935796712,193.65806244065138,194.63360382765381,195.5890654285747
Error,6.814330064333493,6.524258036480422,6.126519509726103,5.715646621651714,5.2950632708304495,4.909519024702085,4.536753527505762,4.161494745295352,3.796162833888216,3.463359195156921,3.1539912301667665,2.854993249265894,2.597432009884029,2.4103602927900187,2.248089128878986,2.1157583371791806,2.021900549068021,1.9067295374635636,1.792762658913662,1.6857510668667228,1.6002536361726483,1.5425537721504585,1.4504383906768723,1.2581260976076558,1.1459046799438437,1.1930519896452236,1.0795868655722245,0.9277020121481443,1.0054686028887188,0.9907085281924388,0.8256977531023372,0.8380118195120381,0.9920450987659026,0.7851842201991233,0.6667458446946445,0.6366189111854877,0.6927411433553465,0.7733046672953432,0.6461011508843918,0.5021035108027929,0.40810296658055034,0.34427067584610904,0.3536940223794013,0.4324804518655512,0.49315875564635997,0.5587957071302216,0.5461793403300287,0.47887997495213336,0.4474867968407333,0.4479201939812423,0.5027314097314863,0.46669183608143816,0.44048471995956917,0.4274776755000969,0.4304702046467883,0.4398826814972747,0.4528680083526637,0.46304396713221135,0.47543427763860846,0.4883605772721671,0.49722136879911777,0.4981776399384813,0.49546215397519333,0.5023140938846993,0.5035286230712606,0.4937002027177269,0.47093458127252164,0.44473203777435016,0.43779237255506304,0.4308271970348785,0.43471106818816324,0.44184406632456813,0.4755694176173405,0.5296698528470203,0.5892199457273921,0.6641601242648015,0.7189024504393811,0.6756103782814856,0.6257547486007785,0.5764865105164548,0.5506092824312414,0.5501222845908641,0.5651904371800307,0.5965775282837726,0.6404392990685932,0.6697054617859383,0.7312894318016289,0.7426868328135966,0.7197030279343786,0.7337203608199179,0.7553128187347057,0.7293798876751827,0.6993952995184696,0.6606012833287561,0.6419180273005272,0.6484129454300861,0.6676142063059098,0.6333514477099634,0.6082976026643337,0.6084977048282526,0.6907593381035356,0.7519105611680128,0.8965008539087351,0.9609650356055667,1.0512063387359267,1.1579067498304634,1.2788281980805971,1.424092286483261,1.571188855259981,1.6767617224537832,1.8212209983233991,1.8676944611670705,1.952831261025759,1.9798867054548985,2.048398702652662,2.1917415245868486,2.250851017997297,2.3866667002295823,2.532223827256843,2.6203856355930264,2.6918800600066968,2.697685333966744,2.6834826794898783,2.6706993620811574,2.6767552955471627,2.684913669052836,2.7097101574600018,2.7283323625281524,2.763716327882086,2.7867184494468,2.7784317655620847,2.731818938972068,2.701730120633059,2.6411593254717443,2.618963576226442,2.546745333675529,2.545708539841086,2.5092160087017974,2.4130279215046304,2.315539778177781,2.211195250984786,2.168244768525488,2.1674948985269133,2.213688094207005,2.27735198834073,2.2525591003830283,2.1944813180976506,2.138533507194559,2.1172431436169887,2.098225857750218,1.9482225539989975,1.6595523824777123,1.3863901125267422,1.1758953729460666,1.0257534241878414,0.9647780650274903,0.8153285817462712,0.7546108745995509,0.712152420244288,0.6285340263623584,0.6169881061511651,0.5928754314932021,0.5930140564766728,0.6651260582219085,0.772463570271936,0.885528437021898,0.9648393746149665,1.0624233191499322,1.1222287787220702,1.1910932353258488,1.2375539036272596,1.279998049542601,1.2967081146079762,1.3091255555705967,1.3200866347660882,1.3039417120089638,1.2899662568991332,1.2719716777995422,1.2340823252103998,1.1791343167401216,1.114904301127647,1.0490602444846289,0.9706491417156953,0.8982894078273197,0.8207057204738846,0.744763665950289,0.6558231025614603,0.5755549156601003,0.5062540078721444,0.43092355968672735,0.3515839550521714,0.2720990999288403
3D pred;-0.004711537538160733,-0.2595681097649658,5.170073222710008;-0.006570463978069662,-0.24999379769571267,5.17228160240824;-0.00910572565510423,-0.2408341925327932,5.175391920959189;-0.011552118219292622,-0.2317481208922886,5.17877695649305;-0.013838807671448836,-0.22266715228344733,5.182285098519057;-0.016088405080185126,-0.2134386870322139,5.1854115566757235;-0.01836159583936185,-0.20416898728781857,5.1883957266476175;-0.020538161604452522,-0.19488302615363184,5.191401302679696;-0.022635690808572074,-0.18559562884392986,5.194458200199994;-0.024756259895391014,-0.17624156495928714,5.197287453739366;-0.026655277406495103,-0.1667778954485153,5.199901395567986;-0.02853706313196524,-0.15728850869666539,5.2024332765993995;-0.030186933628258788,-0.14771733317294217,5.204814563318705;-0.031306533575296565,-0.13795416684841383,5.206665800547746;-0.03199583364641812,-0.12808219486095626,5.208104214427965;-0.03249544885238663,-0.11816562383325002,5.209292492046378;-0.03281164450353188,-0.10821251227138994,5.210206598466531;-0.033155822117029485,-0.09825544279432555,5.211065847673269;-0.03349742179453305,-0.08829837398431864,5.211926132726677;-0.03374126202786699,-0.0783374534491713,5.212775016719392;-0.033891358664164754,-0.06837676378530642,5.213648018678122;-0.03400262513977369,-0.05842594323656834,5.214632290072717;-0.033988151196617765,-0.04848312683830948,5.215700088075845;-0.03378765989977741,-0.038550391728433206,5.216840516274779;-0.03363687684021867,-0.028597131828159723,5.217794393534471;-0.03339533268836235,-0.018635643623647946,5.218637251276962;-0.0330918223212118,-0.008666044115777385,5.219354863365558;-0.032825732168992865,0.001314094125594285,5.219925859612483;-0.03260650034208987,0.011303473753360336,5.2203311151595715;-0.03225366804671702,0.021295018645967473,5.220542160250389;-0.032014140949368664,0.03129052848857588,5.220722187348223;-0.031862783182635065,0.04128827882311431,5.220870777639582;-0.031775562199520345,0.051287073877237375,5.220999190901158;-0.03174576046666641,0.06128638751728675,5.22111249837947;-0.0316139384272952,0.0712847877722246,5.22123339210137;-0.0315434367091257,0.0812840992244454,5.221327200359116;-0.0313787714632609,0.09128234543976978,5.221416407839498;-0.031135014753244376,0.1012785456068025,5.221545112489519;-0.03086113886768896,0.11127330425286643,5.221717714940954;-0.030588550158277238,0.1212669288888645,5.221948283868335;-0.030221781025841034,0.13125799374856684,5.2221582918984515;-0.029798484387279348,0.14124782749085552,5.222313345944555;-0.029374277885161983,0.1512385698581802,5.22238487071862;-0.028976390774674874,0.16123064173321075,5.222398490246208;-0.028606422247048867,0.1712237927772057,5.2223910403825435;-0.02841598514560679,0.1812219587578518,5.222411306952198;-0.028350976509209445,0.19122170987272338,5.222438720777511;-0.028238075791970893,0.2012210724738002,5.222439720894294;-0.028279105957697843,0.21122081491141498,5.222498608132866;-0.02835163934821018,0.2212205502605543,5.222504252106155;-0.028441531158026008,0.23122009800130422,5.222535307588616;-0.02855752465995664,0.24121913307101975,5.222611748298377;-0.028668233688568436,0.25121833162888624,5.222673162558483;-0.028759048702627472,0.261217795793717,5.222722852089441;-0.028888063902131868,0.27121687444596354,5.222765056170811;-0.02897697575970479,0.2812164791516257,5.222765698107493;-0.029026188258308255,0.29121622280136883,5.222713687825791;-0.029098036888019707,0.30121568428330464,5.22263880227518;-0.029233734012182405,0.31121460354451336,5.222582234631394;-0.029384682249833996,0.3212133639102416,5.222537448715164;-0.029558655173726942,0.3312118390946373,5.222522368636401;-0.02979238474606897,0.34120909099419483,5.222540394834175;-0.030019043806030113,0.3512064691906677,5.222572873553767;-0.030272341917861746,0.361203182362873,5.22261244398717;-0.030590779703625504,0.3711979443574648,5.222670150555794;-0.030788068278628483,0.38119592435621635,5.22263176875363;-0.030962661343031495,0.3911943860382983,5.222648539376783;-0.03123353753447546,0.40119022202523114,5.2227479828846;-0.031613618233827696,0.41118096263000614,5.222949578594077;-0.03195954578058229,0.4211740683915231,5.223084379823795;-0.032357751109041724,0.43116496262881,5.223237562250116;-0.032716738149444174,0.44115793975924533,5.223344969770426;-0.03311288153975429,0.4511488754317278,5.223500773501546;-0.03371599486401723,0.46112952212318536,5.22365225266973;-0.034282754856245906,0.4711113996982487,5.22385449803471;-0.034879220942010306,0.4810905596496544,5.2241006582930645;-0.03558500840310826,0.4910637269852765,5.224295073712818;-0.03618671286596731,0.5010421259576975,5.224558713024308;-0.036862789314560405,0.511016880937888,5.224775931165406;-0.03753984070956683,0.5209903103121996,5.225044832493294;-0.038322408962053064,0.5309579905410756,5.2252263201928075;-0.03915260395875513,0.540922751297218,5.2253459836387535;-0.03997316182985828,0.5508862430787964,5.225581602607836;-0.04086029125442237,0.560842232093331,5.225883735238546;-0.04176562035817259,0.5707930402591802,5.226285974048672;-0.04275099719553004,0.5807403439140455,5.226569139170645;-0.04394067592795865,0.5906623351016016,5.226941638013148;-0.04483016609203196,0.6006212900158465,5.227109042505482;-0.04580120334753686,0.6105696041974215,5.227405912162229;-0.04679689973868475,0.620512737136942,5.227783663460938;-0.047898615618021854,0.6304469545488703,5.228095987865614;-0.04899960556618375,0.640384162374483,5.228295291063349;-0.050003543452410947,0.650333547722153,5.228338185400584;-0.05085838129458278,0.6602968994819407,5.228308622343785;-0.05178114556907311,0.6702524349816064,5.228119363239325;-0.05258828608278288,0.6802172180564169,5.227892157466736;-0.053726220096187535,0.6901349507144566,5.227305910842192;-0.05489652239203446,0.7000484195567007,5.2267113285937254;-0.056499317620705404,0.709881734111125,5.225852857668943;-0.05804070731609672,0.7197365021946949,5.225140352352476;-0.060340533004912975,0.729436525777829,5.224352732972506;-0.062459490122385365,0.7391965414818779,5.223850623232476;-0.065541824940762,0.7486934317005618,5.223295386128449;-0.06870945029967573,0.758162912246226,5.222752166301073;-0.07213135333396185,0.767534810154747,5.222075328642397;-0.07564742291930868,0.7768526926136454,5.221172931194954;-0.07930083881894405,0.7860954910671749,5.220066934354215;-0.08312264152862556,0.7952404707120057,5.2187390897308115;-0.0871921839040584,0.8042538728489678,5.217256724468144;-0.09161535073272625,0.8130767022882917,5.215646359326205;-0.0963241144718673,0.8217347851586494,5.213953685388623;-0.1012522753075499,0.8303024482808223,5.212434350204208;-0.10639340676185624,0.8387602629101515,5.211008117731765;-0.1119044221382622,0.8469816752925909,5.209580851828408;-0.11793020242080969,0.854832713715028,5.208148662010025;-0.12471877501956787,0.862080683703122,5.2069729864072;-0.13120425168232278,0.8696214796729128,5.205936169837672;-0.13819393422956042,0.8767139255520335,5.205018809853487;-0.1454100594743,0.8835996708370224,5.204301838220515;-0.15284593925672568,0.8902419523519254,5.203535164797152;-0.1603689429901784,0.8967738041124353,5.202675323297119;-0.16795836068679929,0.9032117506575876,5.201698807394545;-0.17562785661453828,0.9095513735514309,5.200704818572549;-0.18364938278327225,0.915440302882991,5.1997170791067955;-0.19203199864305392,0.9208057721496365,5.198745744511499;-0.20064592649512566,0.925771315815497,5.197676341378094;-0.2094855553235046,0.9303081445633847,5.196545789703543;-0.21854754719469893,0.9343797438405927,5.195404569894634;-0.22777481436184638,0.9380563006448651,5.19424678291464;-0.23707929197767968,0.9415094544427067,5.193021048381836;-0.24643182283622464,0.9448074910224713,5.191735310749775;-0.2559496880231943,0.9477306455490501,5.190805036652311;-0.2656140643429199,0.9501841145817393,5.190043249243408;-0.2753509448806435,0.9522788800057037,5.189145967117953;-0.28519963217773436,0.9537662159381567,5.18825647830512;-0.29511493815396994,0.9548982274000727,5.1876198799641555;-0.30509870072912937,0.9553522101356369,5.187963950478231;-0.3150607981062502,0.95590172422286,5.188638227955762;-0.3250143189324099,0.9565717543031627,5.1893299525069345;-0.3349593982248961,0.9571554422864129,5.190198690789947;-0.3448965638905045,0.9576398826781279,5.1912076784217485;-0.35478203224024984,0.9579532234167043,5.192683934865505;-0.3645768531606646,0.9581393012312527,5.19469063817789;-0.37420968637305996,0.9581413584621934,5.197375506902795;-0.3837525217412542,0.9582923509788563,5.200360719524277;-0.3934613724907547,0.9583894359099766,5.202754208951886;-0.40302301292757287,0.9580781963108912,5.205665937316443;-0.4124452884700927,0.9571440918110593,5.208882794848916;-0.42152639417831167,0.955660660787926,5.212798526136397;-0.4302063216033141,0.9536778515564228,5.217351253609919;-0.4391137642099684,0.9525169659291625,5.221745546587131;-0.44849991634990727,0.9519515859999909,5.225148559008738;-0.45779000204508763,0.9515695775753755,5.228829371057692;-0.4666678297921124,0.9507870258677162,5.233364984281833;-0.4752052913823349,0.9492637849422363,5.238344089289605;-0.48354254285701065,0.947160788559372,5.243449737540481;-0.49172127423676404,0.9445677272294113,5.248586310907707;-0.49976113270142297,0.9416253613167261,5.2537538208210135;-0.5077885359296782,0.9385084575711675,5.258837688290954;-0.5157934154874866,0.9352567710967642,5.2638724115541695;-0.5237678166430852,0.9319220512073767,5.26890118570588;-0.5316938009103855,0.9285047871333794,5.273951045074523;-0.5394466408894648,0.9246941944545953,5.278988192649807;-0.547190647896041,0.9206214334245029,5.283829987056208;-0.5548470614759271,0.9160706031370625,5.288376334467994;-0.562418846262611,0.9111565130706422,5.292679797487848;-0.5699696839876767,0.9062740911448017,5.297055503806581;-0.5774250544448952,0.9010473186894835,5.301190513001971;-0.5848783106419684,0.8959689335972187,5.30551011679346;-0.5923060262227315,0.8905772165879943,5.309479805565106;-0.5997054733003202,0.8850722532247823,5.313345495841843;-0.6069988205801548,0.8792805043824451,5.31698729907692;-0.6143139150324137,0.8735448019870915,5.320673911503859;-0.6216976778790639,0.8677581052499771,5.3241371739971015;-0.6290673299476051,0.8618733377368814,5.327462491982717;-0.6364342183636074,0.8559798152379757,5.330778415326383;-0.6437624600112861,0.8499810204332967,5.3339895421137555;-0.6510009643120058,0.8438089336630651,5.337073273682682;-0.6581724597358609,0.8375546498883071,5.340147942421005;-0.6652478343130905,0.8311468464413833,5.343127729255241;-0.672273044749559,0.8246651963195591,5.346066203352726;-0.6792271422068455,0.8180931263580704,5.348972820798462;-0.6860980093300884,0.811396957548566,5.351792839991546;-0.6929174366584159,0.8046148366944587,5.354531132823575;-0.6997235098328715,0.797798887188616,5.357218175859657;-0.7065050552160538,0.7909416542983706,5.359861847417316;-0.7132508707802236,0.7840409772654308,5.362483798763406;-0.7199845385223902,0.7771220677807469,5.365088872712617;-0.7267157737132031,0.77019969633816,5.3676910345862945;-0.7334482045337567,0.7632758722494477,5.370286229229289;-0.7401747197132624,0.7563442133950081,5.372875842919697;-0.7468757916357287,0.7493833317021773,5.3754530043714395
3D gt;-0.7794052162816969,0.7152434210049905,5.387039245152878;-0.7782132626902339,0.7165740648219693,5.386682442957522;-0.7769712178720591,0.7179893349254199,5.386319243651999;-0.7758852637140504,0.719228699446657,5.38599865327758;-0.7748821992851054,0.720360984617515,5.385699809122893;-0.7738416432526151,0.7215223274877516,5.3853893686930325;-0.7727359808905649,0.7227808408413904,5.385043361591079;-0.771580167410975,0.7240777530841315,5.384691034433016;-0.7704411733307632,0.7253581897283005,5.3843464533847145;-0.7693748001792833,0.7265575160520829,5.384023210625899;-0.7683216712434413,0.727755213656668,5.383696441941341;-0.7660871857465323,0.7302576396748172,5.383020831835472;-0.7636779626749329,0.7329650163812154,5.382296130972395;-0.7612320879273496,0.7357121121681345,5.381565010232441;-0.7589456575038069,0.7382771438986568,5.38087552458553;-0.7567145127118644,0.7407880381568004,5.380204122058417;-0.7544939956018479,0.743295392052602,5.379534588571322;-0.752282078694489,0.7457903729454947,5.378861826912832;-0.7501803182181666,0.7481607570324914,5.378227350719905;-0.748114941031246,0.7504871197716665,5.377609379267289;-0.7460927612175376,0.7527612210936466,5.3769989146539725;-0.7439833120572364,0.7551416726193185,5.376363110235182;-0.7418914746429962,0.7574872000742767,5.375723203400434;-0.7397657486220538,0.7598709406448622,5.3750782152919445;-0.7376415660017628,0.7622600252183817,5.3744360230332715;-0.7355367424528478,0.764635190478826,5.373801876359066;-0.7334768493135096,0.7669419468378617,5.373187526379601;-0.7315218220726918,0.7691389417486676,5.372598574816171;-0.7296153179750604,0.771274130223161,5.372026438599925;-0.727662883111986,0.7734683438317249,5.371439132690428;-0.7257394700777733,0.7756183185254113,5.370866456629866;-0.7238381620504089,0.7777753433615474,5.370294642787869;-0.7220243693852829,0.7798222095036911,5.3697444790985625;-0.7202696751093461,0.7818046836853029,5.3692154204805025;-0.7185578311338263,0.7837362577147403,5.368699598441689;-0.7168160399097506,0.7856957746602722,5.3681710380618854;-0.7150514389943268,0.7876762704364324,5.367636758287074;-0.7132862415637,0.7896549785420046,5.3671065969952085;-0.7116157831741593,0.7915279387134617,5.366606268995899;-0.7098854260848741,0.7934748594639666,5.366080927347733;-0.7080732315839349,0.7955095359672935,5.365531289343107;-0.7063147377402096,0.7974852536088329,5.364993011442283;-0.7045845536054192,0.7994223290136305,5.364464334778867;-0.7028184934066515,0.8013926248712056,5.363916079569671;-0.7010048773167499,0.8034062434697555,5.363350133281644;-0.6991018024379925,0.8055146742351985,5.362747540587087;-0.6972083504886951,0.8076029549938137,5.362149033497957;-0.6953088938826223,0.8096955204979848,5.361542549973827;-0.6933545523821298,0.8118505913685945,5.360907483181711;-0.6913842796713621,0.8140102814496574,5.360262495816764;-0.6892547334574037,0.8163109830436059,5.359545479661327;-0.6871758833416438,0.8185480119737528,5.358836997985839;-0.6851514238907119,0.8207173377214853,5.358146975856716;-0.6831739974587652,0.8228231292336675,5.357464119054503;-0.6811902221421064,0.8249216774116128,5.356769696704412;-0.6792214197708389,0.8269935366743703,5.356071873874988;-0.6773115457437806,0.8289983044640493,5.355389173475364;-0.6752830100625249,0.8311139489513334,5.354648444224213;-0.6731110852774929,0.8333633311643439,5.353854439395969;-0.6709727438587254,0.8355435783256919,5.353058139639387;-0.6689153807688568,0.8376276129383152,5.352270187474914;-0.6668792714264434,0.8396704892950544,5.351481254125046;-0.6648535407761396,0.8416889089164089,5.350686768483308;-0.6628665529024803,0.8436570949231166,5.349897992150258;-0.660827636136847,0.8456507342063775,5.3490753930948545;-0.6587995489088155,0.8475838756238,5.348242505186694;-0.6568171630794719,0.8494578007196976,5.347426420793694;-0.654728316226248,0.8514215071726653,5.346557300632282;-0.6525802977933721,0.8534122657775878,5.34562682565592;-0.6505377732616359,0.8552898906772419,5.3447347014152395;-0.6484764604406841,0.8571396122302039,5.343812069359472;-0.6464218803017826,0.8589475926544706,5.342873761872114;-0.6442594532077596,0.8608686403824111,5.341868603205277;-0.6420318438319839,0.8628393647791975,5.340827767388295;-0.6397089421223787,0.8648752921152922,5.339732357154458;-0.637192050351935,0.8670666661666612,5.338532682224855;-0.634542359238964,0.8693619854813915,5.337246526427188;-0.6320510493779586,0.871478132215597,5.336012826111356;-0.6296965508218538,0.8734535677635066,5.334819720607692;-0.6273725803827835,0.8753988485174664,5.333629744125624;-0.6249770081730213,0.8773725514169467,5.332394860704066;-0.6226293257373874,0.8792935141223973,5.331174302634546;-0.6202233355247369,0.8812265028872732,5.329911621756472;-0.6177528653872215,0.8832084487656415,5.328606927629243;-0.6153489298739675,0.8851161724672478,5.327318239858595;-0.613040662733175,0.8869356234275688,5.32604598297507;-0.6107140651314945,0.8887594582509186,5.32474525577739;-0.6084572241831634,0.8905071751869332,5.323460752794297;-0.6062571619971324,0.8921843901812021,5.322203818644507;-0.6039425547325006,0.8939379190347964,5.320868864576694;-0.6017615366790254,0.8955736970416572,5.319592128672842;-0.5996713394552975,0.8971440151667192,5.318362347522024;-0.5975402884725797,0.8986833562042754,5.317082706338268;-0.5953301378347107,0.9002450068845589,5.315745497008502;-0.5930733126624157,0.9018009443121441,5.3143423931477445;-0.5910179261676336,0.9031802388207388,5.313034143173089;-0.588983583708941,0.9045098946134923,5.31173163879524;-0.5867286063372079,0.9059481261948406,5.310298839391288;-0.5844236962593209,0.907400368512687,5.308838335182708;-0.5820933121826689,0.9088488743022335,5.307359638440407;-0.5797386854785984,0.9103091881962146,5.305853046174778;-0.5772153467081361,0.9118541616019558,5.304231461718932;-0.5745617744316489,0.9134271218897932,5.302493459087308;-0.5717137323153221,0.9150702541157351,5.300616025439763;-0.5687937709032479,0.9167326687958279,5.298659929340169;-0.5656486805414749,0.9184813831135378,5.296465363583323;-0.5621029345625538,0.9203313303155414,5.293996782076561;-0.5584622661137986,0.9221995690555895,5.291382339946295;-0.5546590621107714,0.924110389386193,5.288580893872148;-0.5505766468048097,0.926082411814544,5.285548123763779;-0.5464791627011057,0.9280021900241655,5.282486733646715;-0.5419509163549392,0.9300685887740828,5.279093345916877;-0.537423457097199,0.9320699896731618,5.275638960547367;-0.5329520229727536,0.9340205551406084,5.272178107326314;-0.5284507568488686,0.935929293293064,5.2686192030664225;-0.5238591060961707,0.9378821778378243,5.264965504937253;-0.5188717496193062,0.9399305282851396,5.261011405621545;-0.5137543533777786,0.9419343676809536,5.25699696314537;-0.5086580486944167,0.9439109484785693,5.252970203658282;-0.503244026765985,0.9459372605145987,5.248633202552795;-0.49774516862125723,0.9479120928877489,5.244226954945063;-0.49200449807765134,0.9498150266873633,5.239651052862911;-0.48634582758758027,0.9516216837349584,5.235143748073254;-0.4807810187582243,0.9532355799917445,5.230705168093666;-0.47517434204230885,0.9547493370185464,5.22627891820164;-0.46964185229802535,0.9560531221163474,5.222016341952954;-0.4643695642180362,0.9571613537416619,5.217982751523033;-0.4592130659071064,0.9581735883809752,5.21410652459678;-0.4542161214149605,0.9590557089336846,5.210401264303821;-0.44928739143630203,0.9597621421813967,5.2067935620324075;-0.44402987263566357,0.9603767420235325,5.203058266575052;-0.43896551555698204,0.9607705283730716,5.199602902606381;-0.43359872643422276,0.961409670231706,5.19638269422822;-0.42753188333673,0.9624031013230147,5.193373208854156;-0.4216618044901702,0.9633431680970272,5.19060822667914;-0.4154531839661679,0.9643325102854583,5.188059131185886;-0.40946834932747533,0.9652351274005436,5.185947651345852;-0.4032963240671966,0.9662544679156804,5.184077559115522;-0.39686165324712197,0.9673136830087433,5.182345865459766;-0.3904267693859035,0.9683532338546492,5.181050974263984;-0.3839160545963351,0.9693730203014308,5.179939056703599;-0.37721304686594814,0.9703958096261751,5.1791862312090595;-0.3703778525207002,0.9713879056380967,5.178546713586582;-0.36330725441948836,0.9724579871872725,5.1780540306770195;-0.3557757580482353,0.9735755637863936,5.177681150856664;-0.34764866410271594,0.9747098286515576,5.177424306821015;-0.3393719149928982,0.9758650915501483,5.17728934663029;-0.3299392236289332,0.9768021013292219,5.177133692919197;-0.32012491559174105,0.9775793102716996,5.177060081514261;-0.3097237065525378,0.9779746206251241,5.177244852486303;-0.29906750733973614,0.9780061353909767,5.177670359142756;-0.28811980278209104,0.9777830010753565,5.178228335073439;-0.2772694205591234,0.9769438336259226,5.178840321961095;-0.26693845506441793,0.975375817379709,5.179485027345559;-0.25647496666342523,0.9736260506581452,5.180200125193192;-0.24603048312461984,0.9712317050351935,5.181027866880772;-0.23565134534189255,0.9684472226288359,5.181890885821843;-0.22533060496540394,0.9647247743768206,5.183041206424519;-0.21490666662636446,0.9604008494878219,5.184299687611853;-0.20470059461916906,0.9557384457992294,5.185583800930087;-0.19474280227240875,0.9508988768367445,5.186905982098335;-0.18509605676036772,0.9455638447131142,5.1883311023712135;-0.17558186118077426,0.9399713150929598,5.189881387096339;-0.16630254274303632,0.9340140295513606,5.191509318965975;-0.15761051763114287,0.9279514261665991,5.1931601854582965;-0.14971426226729057,0.9218673476526291,5.19485248066207;-0.14199634647369389,0.9154828559099617,5.196589199421769;-0.13534373478970285,0.9090690473782816,5.19845034232382;-0.12898376400996064,0.9024758840657896,5.20041839353917;-0.12337666053287055,0.8961021175707801,5.202400959047221;-0.11825220174708613,0.8898137508327679,5.204435991691332;-0.11351296853210968,0.8835286360918466,5.206428644568233;-0.1090316955719964,0.8773252648822332,5.208348258794365;-0.10473248398506037,0.8711535220388639,5.210166911755579;-0.10048250875230565,0.8648680593846209,5.2119517590959195;-0.09660964653855664,0.8589042137275309,5.213570595337173;-0.0927316332025043,0.8526079570317672,5.215125799324552;-0.08909507864612645,0.8460438350742144,5.216400001849157;-0.0857698106280828,0.8394325423159842,5.2175100698955985;-0.08260637571043887,0.8328003353183553,5.2185430029206366;-0.07951540695206592,0.8260483530335507,5.2195404618311745;-0.07675822902533966,0.8191974648297844,5.220437516584235;-0.07420794335058178,0.8121334233041535,5.22127986052885;-0.0718686867891732,0.80489131145154,5.222072194568183;-0.06960363088623951,0.7969967436709645,5.222856824616255;-0.0673558521149522,0.7889422770354707,5.22363810479439;-0.06519769110922086,0.7806982180708546,5.224349382545989;-0.06310324702020419,0.7720819675639525,5.22495979263823;-0.06114135575698594,0.7634239808422023,5.225470710431114;-0.059275539519423145,0.7545520364147122,5.225899574279785;-0.05757772934234749,0.7456469445955956,5.226193201711622;-0.055955276190224355,0.7364254092200329,5.226410501415446;-0.05439297804994099,0.7267272489838682,5.226589081699565;-0.0529043282048177,0.7168889861026055,5.226732899811308;-0.051420556900864944,0.7066827146239201,5.226840309547166;-0.04991976477332035,0.6961357238252285,5.22690133214401;-0.04858551136315879,0.6858910922680871,5.226940326302739;-0.047523821972184264,0.6762741047810701,5.226971833746313;-0.046542112071635354,0.6667391737598484,5.226929657822948;-0.04551911355883388,0.6567169340424619,5.226786954491825;-0.0444681165379993,0.6464357835801982,5.226582662097477;-0.043371921610024025,0.6362104692620746,5.226268233800338;-0.0422376294944246,0.6259285358493611,5.22585577966399;-0.04108369351645647,0.6156242977077678,5.225407808223013;-0.03990842311665163,0.6057480935565496,5.224952493247339;-0.038777904015476414,0.5952460479736328,5.224530458676613;-0.03772939126572365,0.5844630668769448,5.224165943759983;-0.03678704649715099,0.574001864126173,5.223850096120672;-0.035890234860323236,0.5631544252169334,5.223529424909818;-0.03505229011834677,0.5523434930251816,5.223214015815217;-0.03420435084124742,0.5412145333694199,5.222959960355597;-0.03342673931283465,0.5303784744456663,5.222774048191004;-0.032671364697359366,0.5190493960623013,5.222643902907937;-0.03195796387680506,0.5078407590187202,5.222537217802921;-0.03134680868811526,0.49682372549024684,5.222455058259479;-0.030802647627006137,0.48604631162093864,5.222388075602257;-0.030292548345307167,0.47515651014295673,5.222294578827034;-0.02978971664784318,0.46436539346080713,5.222179672839278;-0.0292834947917421,0.4535978131375071,5.222102514460935;-0.028745243056345793,0.44263881166102526,5.222097226595475;-0.02823069490820675,0.43199236659680373,5.2221512008602335;-0.027749410643415934,0.4215752110885361,5.2222627631041965;-0.02727554408574508,0.41092574286056777,5.222418361405195;-0.02684338156449592,0.40049768423630017,5.222588043794794;-0.02646291655201023,0.3898110719616129,5.222777678699816;-0.026108906244827534,0.3796501939741231,5.222932017423339;-0.025775675814030535,0.3697753522840596,5.223051088543262;-0.02543460358805576,0.3599739301325911,5.223175623974558;-0.02515424734050945,0.3506248157953812,5.223310240002002;-0.02490840411994417,0.34092448885966153,5.223480517678341;-0.024722520698935303,0.33143937135146834,5.223655038655815;-0.024657070420556152,0.32123213477053886,5.223761760517703;-0.02468264416718887,0.311758425373142,5.22384541089656;-0.024740549457275263,0.30211725299641234,5.223919602297121;-0.024852836829120834,0.2924618223481259,5.223954881975208;-0.025029432979680726,0.28273584863695045,5.223973216105316;-0.025262839095067168,0.2731846836865958,5.223996287911626;-0.02552223093226804,0.2636825249882067,5.22403503996639;-0.025839253880209846,0.2542825049222526,5.22409104623633;-0.02630110492544659,0.24501931411937133,5.224110855021719;-0.02677782205605911,0.235677217200651,5.224160129886563;-0.02727128068875458,0.22640200697365453,5.22421797490524;-0.027797725061238822,0.21715822537470672,5.224308121697376;-0.028358269707631258,0.20716901194847237,5.224396256463001;-0.028960317033832356,0.19693210246199272,5.224443643763914;-0.02959238299676927,0.18629387405363187,5.224440352924799;-0.030265114269014126,0.17537268649925625,5.224478138244759;-0.030943041241775125,0.16444742996005693,5.2245170967619305;-0.03163563451524508,0.15284135370739438,5.224581981610443;-0.03227807405035374,0.14168788244764688,5.224660730992333;-0.03296010182267529,0.12996211603485935,5.22489272114382;-0.03356548621290821,0.11885686072606154,5.225194853863473;-0.03412941548177751,0.10719782580814119,5.2255194925696165;-0.034665820614766266,0.0954326451274298,5.225883996624058;-0.0351628792346534,0.08317937803723043,5.226209404557437;-0.035650464554964484,0.07082925844243014,5.226520541805331;-0.03611703055389857,0.058073075804164834,5.226788593130595;-0.036642567468901814,0.04448287911384791,5.226967873023729;-0.037163034691648965,0.03042977181178025,5.227119504686129;-0.03765829668004634,0.01648611476916373,5.227310821242253;-0.038165477447590586,0.0020382283183477444,5.22747740596836;-0.03865739587606009,-0.012813778472653931,5.227623567661998;-0.03913535148208423,-0.027107501231512825,5.227737105983799;-0.03956601026300656,-0.04051229267554775,5.227842776928918;-0.03993225299301793,-0.05343441992240443,5.2279691346217;-0.04022844771409438,-0.06585820526945395,5.228124873840203;-0.040479662293094694,-0.07765661019743504,5.228212182271279;-0.040724069441779184,-0.08943951929575311,5.228292963399726;-0.040910657104799304,-0.10049334896166451,5.228340570918585;-0.041119925448449994,-0.11152450887176954,5.2283397539914676;-0.04128627277026742,-0.12191681335235045,5.228168225837967;-0.0414166884482917,-0.1327179346236132,5.227982541439897;-0.04156025625285456,-0.14345610150240232,5.227774413965516;-0.04170145332207114,-0.1537259952335034,5.227515261650085;-0.04182944079576913,-0.1631031934568437,5.227305909771031;-0.04193205468129304,-0.17206334063158193,5.227127328290779;-0.042035369986194684,-0.18040590626506478,5.227012465218366;-0.042087042004375144,-0.18782572926505134,5.226981373706106;-0.04212915272631888,-0.194406505455405,5.22697384661335;-0.042157867177058085,-0.20038974235825618,5.226975220809548;-0.04217325137429319,-0.20592501504542465,5.2269720754138485;-0.04218333842390675,-0.21206051981651175,5.226974675113871;-0.04219732587620363,-0.21803596457788502,5.226976975085371;-0.04221072661270529,-0.22388926923072944,5.2269763745130104;-0.04221145585835989,-0.22954306495795812,5.226964137093496;-0.042206447488170554,-0.2351359091613252,5.226956590652466;-0.04219932612726244,-0.24071425880820066,5.226949882070897;-0.042192775745885265,-0.2439718880427936,5.226939571203663;-0.04219161666719254,-0.24727816427270344,5.226930763977396;-0.04218899331801197,-0.25067628187291763,5.226939162504401;-0.04219905256719912,-0.2539710938122313,5.2269681847297536;-0.04221615720738125,-0.25656957772896116,5.2269863431467165;-0.0422116676773921,-0.25815967054113065,5.226978238084991;-0.04220893879135709,-0.25981772038585366,5.226971307180073;-0.04220700339408917,-0.26163747310638436,5.226965780608398;-0.04220825104941205,-0.2636904843746239,5.226960314264283
