# Supplementary material for: AI co-pilot bronchoscope robot
Source: Nat Commun. 2024 Jan 4;15:241. doi: 10.1038/s41467-023-44385-7 (PMC10764930; doi:10.1038/s41467-023-44385-7)
Supplement: Supplementary file 9 — Source Data [file 41467_2023_44385_MOESM9_ESM.zip › Supplementary Fig. 6/Real/1-siliconmodel3 Centerline model_50.txt]

Path length,0.4103185270724804,1.3823498259210625,2.009125191749605,3.066674756696503,4.1397348810230685,4.694097491487146,5.83977854463703,6.822970394976373,7.407818912275871,8.743178296752491,9.519536736269893,10.390210236957746,11.282813459385267,12.24188894201273,13.18309659539121,14.137246328921094,15.124672942642892,16.10416199022354,17.16319241248257,18.228511183837664,19.374387847291814,20.519003717990657,21.73393882869523,21.73393882869523,22.950166627499634,24.239223940809005,25.58712493363619,26.986468516804702,26.986468516804702,28.34871656920268,29.689504657603795,29.689504657603795,30.94884356128267,32.219316457376344,33.426715095182686,34.62677463951289,35.76869369450806,35.76869369450806,36.891970987091895,37.96796991072053,38.98647591107023,40.03330488226792,41.02574823351939,42.07673446033212,43.09688778454257,44.15005450770777,45.143193568326,46.12725058366487,47.073951892068436,47.975737358604476,49.67680020042589,50.53791352822146,51.430124284409594,52.259196699365916,53.099336868168855,53.98313709854694,54.912778456286034,56.72940139716695,57.634636459508734,58.522749532307394,59.38381517373941,60.271022856419584,61.1415969277737,62.00817695566157,62.90864486392398,64.75636330915674,65.66992233542882,66.63865168742069,67.62659099005292,68.60933239357576,69.58482029227831,70.59522007017485,71.59971324222045,72.59890722013768,73.57963640230814,74.62823977767648,75.64805764143183,76.68574604439333,77.70913906986209,78.77526617146405,79.76701538200658,80.77253679517183,81.78825767591712,82.79709240257287,83.80608601472838,84.78674973467008,85.79777866874176,86.74966161242034,87.71082235200325,88.6590556997035,89.59964920486124,90.55382825988445,91.51855915774162,92.47562833508745,93.42998333721549,94.36052422536292,95.34431357409142,96.31543316960204,97.2981686188668,98.26538041172554,99.23982784900451,100.20716357374,101.15568884739221,102.07129319676913,103.88223972411967,104.80334740914326,105.70038673420996,106.57438751236235,107.4586393244899,108.3333872247428,109.99264512456475,110.78255654634543,111.55782789542883,113.03916421366729,113.74028302841602,115.0715921415262,116.23585147042697,117.39833332843163,117.97575858931042,119.06611201423067,120.20705152215947,121.41322141666566,122.027979775135,123.23104137183051,124.45969584257202,125.05403400779407,126.38562947094843,127.0830971097209,128.58310339494835,129.31862665921824,130.06475912608659,131.57051740932488,132.34906298712798,133.16886846924123,134.6846748064851,135.44373528822248,136.23980070773106,137.09159246410064,137.97273285100323,139.80166764075028,140.78027388881122,141.74441913362904,142.69233983591104,143.67992492775693,144.68372195793276,145.68492717411908,146.75221028762297,147.81781033994736,148.92524818488758,148.92524818488758,150.02698760990702,151.11114483920892,152.16664859417,153.25771712529382,154.33402163685358,155.42371904750644,156.45775508142387,157.46563715270568,158.44927177012224,159.40408896112055,160.3390208586701,161.1951534710567,162.05121473910276,163.7262567681664,164.52508243290157,165.29368882586988,166.73289225568095,167.4505215850609,168.80854487854805,169.45079141331826,170.73274309242876,171.93772460990385,173.12247912181292,173.71413958771652,174.91960689782255,176.17842335843937,176.8117653756507,178.03729749471492,179.25287166215676,179.86155941465992,181.14278628094394,181.80554413753507,183.19565461888013,183.92446532182663,184.68465578863257,186.11905807137424,186.81025659104358,188.21022272554765,188.88516226493599,190.1938126367237,190.85128346486425,192.15017801461383,192.78180442896618,194.0005225155775,195.27583482587215,195.85880899408002,196.98442777785155,198.1598103317134,199.45522303000922,200.0799108409837,201.3203385644393,202.57394397345445,203.19508672764718,204.48849270607298,205.1754074632489,206.50871331871326,207.14213498711533,208.47655860242588,209.1422021860184,210.41780825037324,211.05519226264366,212.26842699271296,213.5036186389435,214.12264167945477,215.3577936847557,216.59152661322577,217.18711586004247,218.28933118507675,219.4094536763299,220.50079746190033,221.58599564054344,222.10430319765754,223.15939073278676,224.25392985435107,225.2890015024675,226.3577885135288,227.3893064545705,228.4029396600597,229.46504228789317,230.47742302108222,231.51800881888693,232.50373687101674,233.46230113480732,234.591547106338,235.21946209924377,236.440526142641,237.66633017835943,238.29803601930476,239.63375841977347,240.2674619486869,241.54218716649024,242.15286173445173,243.3407202830362,244.50227432456214,245.5977947203512,246.46335876976045,247.49797571063965,248.43558846702473,249.47011344902643,250.53657614595392,251.38913939739408,252.48765632194363,253.36489190289245,254.31930825209753,255.31955389228668,256.34951694404026,257.3434837932931,258.36097417896895,259.4033944119621
Error,7.556050226666742,7.092735051831665,6.617293918125436,6.139991417528106,5.694244518145002,5.274844497040314,4.888850316173714,4.550026186903789,4.239338972672234,3.930348010444299,3.652590787447924,3.399184890397672,3.16752031802201,2.968746675431845,2.7973943243506674,2.636620633632125,2.4795290369209457,2.3351274572621024,2.172285881785914,1.9929695776127205,1.825584979852662,1.7087772540456823,1.6003703398397553,1.5157254063684773,1.3224916589832534,1.1364484252648306,1.066240557161343,1.1498921289536805,0.8619513049104313,0.7187643720680281,0.7562940661835551,0.812964349272308,0.5985304262812905,0.4501573049759377,0.42293032658200436,0.49203188768052525,0.5766516992588577,0.5674556489469851,0.4374142344898698,0.34884158584125263,0.3126222578037371,0.25374767977614304,0.2542736157066904,0.20563681654592764,0.18771693552828955,0.1411258321820512,0.14730005815806227,0.16333907059542135,0.2190031863476614,0.32213470917438425,0.46210755101290235,0.3777759274559451,0.3533164964531947,0.3639025109075487,0.44650298645652586,0.536324390391342,0.5997588801315158,0.6793075148153677,0.6312257774434824,0.585894847163742,0.5520314655017149,0.5411817144733106,0.561473760973544,0.6042896993881375,0.6550036615116411,0.686009389109782,0.611790891140591,0.5759895685201313,0.5626475562485583,0.5505267414816687,0.5373470365800843,0.539984064165151,0.5423295806627831,0.5538655027642128,0.5569945108254032,0.5928181220585719,0.6266881117889476,0.6658535807073479,0.6928286214191703,0.7401323777299095,0.7408925524097593,0.749211008065916,0.7560326546953395,0.767399008623041,0.7808740622105877,0.763506240836205,0.7689592313923136,0.7286745455931756,0.6617328264912701,0.581288581892865,0.488626425209775,0.4149164594086784,0.3653052648614285,0.32530880730322204,0.30174969978304034,0.322852237186056,0.40682696255648604,0.5030055551593564,0.6271800073944305,0.7658970372610513,0.8990801151206276,1.0196875557206833,1.143818442613689,1.2779347697795065,1.4067340768117211,1.4695222979255427,1.5293694721715572,1.5875434684091299,1.6580373497809813,1.7333785304148006,1.7333223233347315,1.7589484714887589,1.8207869821400757,1.7947103493521732,1.8245104371814973,1.7908642071363747,1.7676285648569885,1.7439231518366782,1.7139862403212434,1.6662610219450826,1.611633042434147,1.5634163798491176,1.5356757018690086,1.4671332622897744,1.4279296941496846,1.3978253521837654,1.3475446483195535,1.33401295948258,1.3407579140390065,1.284557262785411,1.268030207259105,1.2294589268640477,1.1844185328729115,1.1527209312117916,1.1265187212311913,1.0569608174623983,1.038986520511135,1.036714499496119,1.0291757855186465,0.9711926728944817,0.896445602537611,0.8049322076731535,0.7284225396394151,0.6800211926399967,0.6374979501904479,0.5831416544962232,0.5501697042446578,0.5486154016763652,0.6118682493905656,0.5691418866681912,0.4500485320478263,0.38529065958521597,0.38787040598215883,0.4108394743087284,0.4825314074936902,0.5759285853243137,0.6962160587005909,0.8312124287252979,0.9745684245496624,1.0934330719625223,1.2204341245580834,1.3697781980239143,1.5316524405529295,1.6413645698926005,1.70851848520981,1.7756738891748096,1.7821130953536533,1.7851939256916374,1.7560387678760718,1.7464271149777535,1.6774530997000583,1.6600779447000817,1.6587491306164572,1.6123310073374537,1.5542943130275095,1.487755584324284,1.3775713877866989,1.26776266378001,1.1836209009858891,1.047575063828917,0.9462290492641536,0.8314600654080717,0.750707020326944,0.6184229020141473,0.6024238796165731,0.5280581647912702,0.5094462286817667,0.614142429772682,0.641486613850385,0.7874665539831972,0.8623198565273542,0.9894153667960903,1.0868295884193637,1.151221191497631,1.2326140393634284,1.2851912381799502,1.286470440049871,1.2580550618483226,1.245645064490151,1.2148213212135752,1.1388798709473553,1.0722993740670343,0.9701516517963246,0.8659550670272175,0.7620553588739521,0.6715717298840647,0.5872771151065733,0.5033646678102544,0.4647969947261316,0.4105731244605587,0.4557494889346498,0.32742660154019904,0.34154514013714726,0.3364312853666455,0.27233358098853055,0.37430625809407053,0.2813953681530179,0.1984750902888431,0.1538288050384628,0.18794726918002813,0.2681923966330535,0.23659254642982877,0.22769401177649312,0.22039734731666225,0.2506195420006725,0.278918699605475,0.2940764897274078,0.2857275399162394,0.26905560749411145,0.21614685196669337,0.20272328359819755,0.19848445959734898,0.22381506175940652,0.36656719688340866,0.3737699696650752,0.3642880741130203,0.44531214068613434,0.3728206041396121,0.4366051860510499,0.39860989893897336,0.3410148675064053,0.41283872132057853,0.271311256755748,0.22161756266681423,0.23490832105859508,0.16420473292914797,0.18882548269538424,0.19235542182074292,0.1767288536267749,0.1712169666509198,0.15487014902915577,0.11725833163364677,0.14048032242655362,0.16384487521318614,0.15474282458308458,0.11953553789272998,0.12328745827356474,0.10776970646496986,0.07796280166340559
3D pred;-0.09141792990087935,-0.261904705625899,5.169628883083826;-0.08823870646625862,-0.253045308596945,5.173005808110551;-0.08504570894627667,-0.24425238623095963,5.176539826093406;-0.08191225506262063,-0.23545500325311694,5.180115790229156;-0.078890633190038,-0.22652163717674564,5.183442165404127;-0.07608600458390756,-0.21745048425152314,5.186580356441795;-0.07345303258294808,-0.2082229489798232,5.189394615003423;-0.07095116200902035,-0.19883238363389458,5.191752140425377;-0.06870665179738863,-0.18936355775424962,5.194055075589651;-0.06668331452381486,-0.17984716900300315,5.1963668825479665;-0.06471895376590311,-0.1702744237592332,5.198489106690383;-0.06284065319859429,-0.16065980192793447,5.200496850204869;-0.06106346274369592,-0.15100300890326798,5.20239103672308;-0.05948818318926795,-0.14126624028079857,5.204038407694627;-0.05800220796745749,-0.13148462546776454,5.205491641774051;-0.05654516720101595,-0.12167781479871581,5.206796822491944;-0.05508138018941696,-0.1118576772973713,5.207989394099589;-0.05361798902442949,-0.10202028546858423,5.209030647337351;-0.05212274776946539,-0.09218417501848275,5.210038211133275;-0.05055599644237717,-0.0823734859378536,5.211176486162559;-0.0491674703335794,-0.07253550259444529,5.212310540385252;-0.04809492738809324,-0.06263258248201127,5.2131947490013815;-0.046886546797771,-0.05276056540786912,5.214235467616944;-0.0457085972382364,-0.04290172761463909,5.215425321474345;-0.04473916254105282,-0.03299579796185542,5.2163911134198475;-0.043454736980593954,-0.023125192425817252,5.217351007857571;-0.042385493787380185,-0.013215123073357954,5.2181555228811805;-0.0412502184273754,-0.003312775653282937,5.218964636858998;-0.04024383005098816,0.006603364996465555,5.21977540011068;-0.03937247590501584,0.01653935271123507,5.220494350793444;-0.038561019960088885,0.02648799079739894,5.221099445397594;-0.03785676883796395,0.036449734885591875,5.221616828310279;-0.03724800310762952,0.046422137045209824,5.222041798253237;-0.03670489476087142,0.05640105380920556,5.2223971199960655;-0.036249349985512165,0.06638682132886159,5.222674475365629;-0.03587451042480987,0.07637738027281862,5.222894082494505;-0.03554355883412238,0.08637058965436115,5.223056061818099;-0.03512258340060232,0.09636131376224058,5.223146679060438;-0.0346512971389,0.10634974831469635,5.223241886470016;-0.034059445497854196,0.11633145306606384,5.223365506417918;-0.03338942043726533,0.1263080228184294,5.223503790163771;-0.03266171780950962,0.13628082251016532,5.2236209020507385;-0.03189055998532895,0.1462507703080654,5.223694770293931;-0.03116116017667766,0.15622411745889064,5.223712729365884;-0.030503454435702994,0.16620245935129255,5.223701948056766;-0.02994259453484041,0.17618659548274768,5.2236523307193075;-0.029567101582555454,0.1861794681523669,5.223613589893796;-0.02932459263046717,0.1961764831189381,5.2235839054482245;-0.029238387459439696,0.20617609592274067,5.223601581491773;-0.029188504639147708,0.21617596874997752,5.223609007347251;-0.029249289464984958,0.2261757766654802,5.223621125845426;-0.029250280506358552,0.23617574403490904,5.223646652854562;-0.029267429218839437,0.24617566618540718,5.223682190238217;-0.029301846335428143,0.2561756067735186,5.223684112821769;-0.02939674754787204,0.2661751562608069,5.22368606503813;-0.029480947117398012,0.27617477201687657,5.223661669066019;-0.029516894912545607,0.2861744425268843,5.223588885501214;-0.029544851957849744,0.2961738816516474,5.223486730747164;-0.029613617303955984,0.3061729033158742,5.223364923171467;-0.029721768830619204,0.3161720188295391,5.22328751392353;-0.02986046746361818,0.32617100235192087,5.223254480480742;-0.03003325478531424,0.3361694788707006,5.22322974498254;-0.030244159142904688,0.3461672485687802,5.223240718410023;-0.030459791208292984,0.35616492104973335,5.2232476304262425;-0.030775573400654142,0.36615982577077305,5.223294119396181;-0.030983899193401887,0.3761574766219949,5.223234304505566;-0.031143622755372972,0.38615617147950954,5.223210024265415;-0.0313520706628604,0.396153888654382,5.223256936535923;-0.03165996208636987,0.4061483225377338,5.223385366371392;-0.032003431660903026,0.4161408816753178,5.223560838686179;-0.03237689788690135,0.426132869537949,5.223704718952617;-0.03274202473329815,0.4361256316041477,5.223811436684883;-0.03310790147938307,0.44611804212823375,5.223945100908997;-0.033607249079782395,0.4561040526570212,5.224119013797886;-0.03415440724337591,0.4660885897963274,5.2242171772219725;-0.03467080695588758,0.4760727032134571,5.224442589313059;-0.035331406756455706,0.4860482681082959,5.224669994089504;-0.03600118428654943,0.49602452259780555,5.224830444769527;-0.036630049332757875,0.5060011619219974,5.225097271583483;-0.037313280398132545,0.5159758845671923,5.225292472666323;-0.038052212795339206,0.5259464751031531,5.225495704741964;-0.03893397235862308,0.5359075088258294,5.225513233240544;-0.03972182628901095,0.545876415776264,5.225499802010223;-0.040595705867596414,0.5558365157894651,5.225680750094387;-0.041546185190369275,0.5657887960247905,5.225901447114151;-0.0423367333437321,0.5757511187199511,5.226258042311401;-0.04322070022068058,0.5857040882319929,5.226654275137936;-0.04414687949019172,0.5956528843162334,5.227058809975655;-0.044709919494685016,0.6056239940932062,5.227568668553006;-0.0451802020932478,0.6156002706027743,5.228071402361426;-0.045502817086144634,0.6255848311311426,5.228523586639909;-0.04576659992755506,0.6355691694718588,5.22901694909357;-0.045934348140997935,0.6455523340215691,5.229572184278238;-0.04595769959946317,0.6555420564179062,5.230024844364294;-0.04570831511628815,0.6655325831130969,5.2303814726472915;-0.04504794883633166,0.6755052177103371,5.2307138512961595;-0.04407266636671275,0.6854463659248051,5.231185440399547;-0.04298362395520999,0.695372469926323,5.231720646880262;-0.04135910198735732,0.7052286594773477,5.232185895104584;-0.039270956452384854,0.7149986359246369,5.232618571015849;-0.037027628298745535,0.7247372558352797,5.232974606170179;-0.034553793778772796,0.7344211805950713,5.233293579546005;-0.03179658855136993,0.7440297881925697,5.233562799477064;-0.028759961441494588,0.7535554862870334,5.2337627284862185;-0.025458908707132452,0.7629938664768501,5.233904256707562;-0.021930884443932215,0.7723488044940929,5.234099652438872;-0.01820365314031297,0.7816244676611863,5.234363886463834;-0.014246490306488984,0.7908033029809035,5.234663627151954;-0.010085868829032072,0.7998900466928772,5.235010495476006;-0.005763726663055607,0.8088982172469056,5.235425164460406;-0.0011952877666740547,0.8177814676282018,5.235891242472363;0.0037244228765260113,0.8264733800128171,5.236388340335318;0.00888721868566672,0.8350196041036654,5.2369429512098264;0.014277572600762277,0.8434215938883048,5.237535110249974;0.01992342763681946,0.8516545108309816,5.238121113259193;0.02572594964073494,0.8597740056418708,5.2387571497440115;0.031642632580958965,0.8678093406992833,5.239410030667289;0.037654061752521666,0.8757730745539537,5.240074607530609;0.04375438085844503,0.8836687609765443,5.240741122888289;0.04994753642356385,0.8914911831161244,5.241415315751233;0.056237316533585824,0.8992351684402511,5.242100412435857;0.06263812947009773,0.9068860974467052,5.242802465916712;0.06912966879612559,0.914456796669899,5.243540321221339;0.07560021442513334,0.9220369871353732,5.244360535687233;0.08200686125071338,0.9296650615121163,5.245236525273451;0.08850853724207887,0.937222698683553,5.2460177612737855;0.09505472662268576,0.9447437972150249,5.246779654621388;0.10169822109263668,0.952181274748155,5.2475198634918545;0.10853763219280255,0.9594442999530257,5.248206100095614;0.11532154771439646,0.9667597520029308,5.248886284997987;0.12205008423656656,0.9741267873988984,5.249559772744264;0.12890253980064725,0.981380850367235,5.250209713659814;0.13594593556527457,0.988454574814171,5.250803850472047;0.14290549461492114,0.9956138928943354,5.251359460462519;0.14983524363160733,1.0028025911987966,5.251908273047263;0.1570199590016944,1.0097402833095201,5.252406563351844;0.1642308778634213,1.0166520506521979,5.252886273024755;0.17137743902497588,1.0236338842521355,5.25331131790114;0.17852117480408325,1.0306202459928209,5.253708544217728;0.18569672478606367,1.037575463207293,5.25407791659841;0.1928984610282642,1.0445058944334333,5.254400589989807;0.20007594038088883,1.0514639491281732,5.254663772450576;0.20744030849087594,1.0582286597777424,5.254732853332235;0.214895701523166,1.064892862793968,5.254807102188187;0.2224111483035763,1.0714896532442924,5.254827484664234;0.22987730505251663,1.0781421568299825,5.254853931641983;0.23721384954262598,1.0849373035992618,5.254820835893003;0.24458340736725925,1.0916940864334022,5.254632412960078;0.2520514806837506,1.0983407818357513,5.2544103292643705;0.2595736233026945,1.1049280930322674,5.254253161772435;0.2667848806739218,1.1118552473544492,5.254364067690215;0.2739260559804701,1.1188553607046232,5.254319030751364;0.28104668754077194,1.1258752142401316,5.254183891850805;0.28828318819756654,1.1327754643688601,5.25404386897698;0.2954470655417597,1.139751410086515,5.2539212201217484;0.30256787160640225,1.146771802686108,5.25383061803939;0.3095691105998451,1.153910968170049,5.253708271197986;0.31646303392846764,1.1611526175801543,5.253528451954872;0.3232018638422861,1.1685376359611777,5.253305573278071;0.32999583323658316,1.1758752639687708,5.253340143374079;0.33665736986409417,1.1833331628526613,5.253400756887365;0.34316018951118793,1.1909281042979158,5.2532269723065586;0.34953863862058815,1.1986196827351987,5.252833261623548;0.3559735742973653,1.2062669178542655,5.2524994984298745;0.36233531790208634,1.2139743953175688,5.25214877138435;0.36878695976617937,1.2216033338888048,5.251729708699552;0.37516237583426326,1.2292978092047817,5.251343548667132;0.3814663674869553,1.2370425736158908,5.250815994443182;0.3877568535596735,1.2447941546967105,5.250230523934603;0.3939859589919475,1.2525908571943387,5.249590464814606;0.40018042268717346,1.2604135674593748,5.24893181191829;0.40609882270147335,1.2684361511616646,5.248150344061952;0.4118323204325606,1.2765741204184597,5.2472014182781965;0.41750814450369533,1.28474468806643,5.246188084461791;0.4232327690681204,1.2928794691980925,5.245161434795972;0.42896641768372246,1.3010062473107902,5.244121843020427;0.4346219300505284,1.3091845289425679,5.2430584101733535;0.4401951643432435,1.3174171473582288,5.2419799605729445;0.4457019408090634,1.3256931373725205,5.24089211764364;0.45114808363063313,1.3340066090908966,5.239784996893757;0.45654908319156445,1.3423524180263589,5.238700249478191;0.4619641760915217,1.3507025856275283,5.2377248162835475;0.4673579064138026,1.3590768618927291,5.236842110078403;0.47269128811746747,1.3675076513176698,5.23615158182024;0.47793336285819904,1.3760084809982474,5.235645076978808;0.4830585188663723,1.384590635880699,5.235363308518014;0.48797494462829183,1.3932977226398522,5.2352392202586415;0.49268919850121834,1.4021159662160607,5.2353591813033775;0.49719702379012776,1.4110325357603672,5.235776672292756;0.5014906118664748,1.4200451835293104,5.236357431815806;0.5056812290500996,1.4290987334522494,5.237044426294066;0.5097472523278103,1.4382026416087526,5.237810135757943;0.5137267657528318,1.4473329485797126,5.238705103643464;0.5175821661998207,1.456499155522247,5.239761767109281;0.5212822832013319,1.4657082871208418,5.24098693214914;0.5248793563776469,1.4749414069454425,5.242332503726128;0.5283715990011827,1.4841952298656818,5.243805936052098;0.5317248799148706,1.4934687665674249,5.2454663649591335;0.5350379707816907,1.502772055007095,5.247038704972137;0.5381522373524589,1.512111374865937,5.248793255712481;0.5410847911568042,1.5214901031163584,5.250647867420998;0.5442955145039724,1.530797115378658,5.252400231064011;0.5473769886895549,1.5401222822436136,5.254283255170156;0.5506472512236485,1.5494065791166143,5.256045984455127;0.5539005656619932,1.5586790695542516,5.257899863159136;0.5569753266798834,1.5679963685639966,5.259832163302972;0.5598828142136191,1.5773609197533498,5.261794737445051;0.562616713072817,1.5867674154965206,5.263805616571549;0.5651651835647067,1.5962067768589887,5.2659041291926005;0.5675791342051062,1.605677673933182,5.268019537171161;0.5698629739688638,1.6151871706044694,5.2701060531649295;0.5722032334697656,1.6246865309450216,5.272176159101538;0.5744626107534418,1.6342044930085897,5.274250674092201;0.5766635164083185,1.6437545552382853,5.2762387197927;0.5787598918376636,1.6533325596318624,5.278205199361843;0.5808024037092706,1.662913377911447,5.280214195715231;0.5828150005053971,1.6725002117202505,5.282224686117745;0.5850100758072895,1.6820558679739228,5.2841921916401455;0.5873397963393027,1.6915979341473477,5.28606872444953;0.5897370028793454,1.7011436224335146,5.28783881934747;0.5922289017044883,1.7107027132741448,5.289392596212348;0.5948904049139924,1.7202422697832462,5.2907758034547605;0.5976800740851731,1.7297633877276288,5.292027226246833;0.6004973771614701,1.7392867496961961,5.293197004085541;0.6033499963082977,1.7488128101096108,5.2942537618643755;0.6062242555029919,1.758343272489171,5.295207135303016;0.6091191734406877,1.7678700523506587,5.296134451648585;0.6119482716497971,1.7774165718638093,5.297061904347242;0.6146289890823378,1.7870056485352863,5.297991077439517;0.6170308496962577,1.7966665872562129,5.298938351751319;0.6192277084077926,1.8063815280681044,5.299829270840236;0.6212070129085299,1.8161482774822009,5.300661712775512;0.6227361581355277,1.8260051610596628,5.301371333107176;0.6236442299515638,1.8359398104587623,5.302062814772798;0.6238411983946314,1.8459183031289013,5.3026880247090755;0.6237835908533075,1.8558945825702544,5.303373976514392;0.6233886478235551,1.865855945339323,5.3041583691369105;0.6226712065283269,1.8757918002549416,5.30503247730166;0.6214238819034734,1.885671179639383,5.305950106997402;0.6202559310561429,1.895563413554414,5.30683305602681;0.6190365974455397,1.9054597063272856,5.307592407657915;0.6177019372502319,1.9153487744363222,5.308244338710938;0.6162933738944242,1.9252304910168638,5.3088506609804655;0.6148606344084563,1.935112250473396,5.3093966349803825;0.613439503936963,1.944999166808774,5.309875460167928;0.6120364755376075,1.9548921495002298,5.31027596581977;0.6106557317017957,1.9647914647446778,5.310587581209162;0.6092832749576226,1.9746939043976413,5.310828519800484;0.6079152419754122,1.984598614353939,5.310987285165728;0.606557883351747,1.9945055899221147,5.311084304021262;0.605223727913901,2.0044161286536544,5.311119677999281;0.6039106509754293,2.014329460372009,5.311078651233401;0.602597695765502,2.0242427492084683,5.3110252371747775;0.6012819180473651,2.034155648589104,5.310969068982321;0.5999601528774069,2.044067731793108,5.310909542581583;0.5986278526226215,2.053978371940354,5.310844828573076;0.5972946831543299,2.063888880403314,5.310777886998472;0.5959606445502661,2.073799256613797,5.310708717861099;0.5946257368882575,2.083709500003624,5.310637321164401
3D gt;0.5890010323339655,2.130441593377165,5.308859339396159;0.5892501412486425,2.1284894848340326,5.308914381797419;0.5895006424019195,2.1263785264165516,5.308973193599888;0.5897329519700635,2.124474523154198,5.309023701105362;0.5899551694284906,2.1226729966477302,5.309071853073729;0.5901651798613003,2.1210241375905907,5.309117615100949;0.59036224496457,2.1194263501130335,5.309168418756752;0.5905318989821129,2.1178444268417533,5.3092203874322745;0.5907454632275275,2.116112740095272,5.309277026433559;0.5909429711879199,2.11451899814489,5.30932013735388;0.5911423949160317,2.1129438189129504,5.309359453171723;0.5916418750526369,2.1089832653666654,5.309468735022139;0.592008993429731,2.1059805543884753,5.309553644187692;0.5924190092160722,2.1027712260992955,5.3096623037988815;0.5928308025478393,2.0994716806929246,5.309753684117811;0.5932328720979914,2.096191222612248,5.30984258187464;0.5936341929472695,2.0929869510147925,5.309931904607964;0.5940390849002573,2.089747565040293,5.3100208073105915;0.5944466647066813,2.0864686487478803,5.310114275621813;0.5948646371235219,2.083100147158601,5.310213722731715;0.5952904746772708,2.07958491805912,5.31031403264334;0.595706411287766,2.0760867427264076,5.3104044001453605;0.5961058631275974,2.0727538314937624,5.310490936212761;0.5964948351364727,2.069442666342092,5.310574688859688;0.5969170872000761,2.0660258003648866,5.3106714847106335;0.5973288904973703,2.0626565257227703,5.310767325948375;0.5977453346252442,2.059270445239637,5.310855029542316;0.5981755729497864,2.0559355384176095,5.3109382982771525;0.5985649768178777,2.0527972235273024,5.311017482971961;0.5989746918789176,2.049458936292072,5.311101160670435;0.5993949581708093,2.0460084925806803,5.3111975879595255;0.5998084618768026,2.0425767067014706,5.311294728500898;0.6002310470758481,2.039213377368543,5.311392008079114;0.600625432110572,2.0359259037934536,5.311471886272577;0.6010204274820726,2.0326516552710716,5.311564166534778;0.6014076941881993,2.0294187907729038,5.3116574840471715;0.6017899683131728,2.026282222067663,5.311749383675034;0.6021745552388273,2.0231816450606948,5.311842844770859;0.6025380084459172,2.020241389784702,5.311930657031923;0.6028884916970896,2.0173665403617447,5.312000718730364;0.6032529780217845,2.014478247235912,5.312037963689759;0.6035852401053259,2.0118359594419024,5.312093193837838;0.6039514634627705,2.0090915536806566,5.312168069129767;0.6043249249273492,2.0062939138486406,5.312247600991596;0.604677323747975,2.003589305552401,5.312309754615606;0.6050429323773051,2.0007709007558896,5.312371937212093;0.605409143240877,1.9979826372131821,5.312428997542506;0.6057922931789428,1.9951386187058087,5.312478818708612;0.6061704654989317,1.992304290002631,5.312522615883702;0.6065283582081167,1.9896717000562094,5.3125691464150595;0.606878628102384,1.987163685229398,5.31259957374898;0.6072474023242331,1.9845748337738272,5.312623357735863;0.6076200678625774,1.9818981628417967,5.312641745426857;0.6079946429674016,1.979276303431784,5.312654969429785;0.6083438347956932,1.9768553973057472,5.312651496805886;0.6087111620052841,1.9743338871445766,5.312629390472589;0.6090960672511612,1.971474725708481,5.3125790757393645;0.6095673078936201,1.9683749928437464,5.312491231533908;0.6100960564724236,1.965064989430036,5.312370122702547;0.6106593452867612,1.9617837908249498,5.3122615730374365;0.6113728704822157,1.9584368629159852,5.312105763997218;0.6121386108694151,1.954935205858807,5.311914267976155;0.6132463750765306,1.9509739118472544,5.31161421710761;0.6144323902721552,1.946614633959393,5.31126205114616;0.6155725158277409,1.9415219142825104,5.310834136467571;0.6166948101132416,1.9359371265736662,5.310327663074167;0.6177999502817789,1.9302702374125638,5.309819405651831;0.6188929845233296,1.9245802132066836,5.309275093721789;0.6199804178725842,1.9188546261454735,5.3087336402272065;0.6210585691171099,1.9129453616474947,5.308258845913317;0.6220983047337496,1.9069435855954189,5.307822982558908;0.6230987925418588,1.9006605253589246,5.3074538613548565;0.6240468342803247,1.8943658015524698,5.307122475084408;0.6249525319032893,1.88810288137983,5.306785489947297;0.6256071687299153,1.8814388272780782,5.306357284420221;0.6261593381305076,1.874828234591225,5.305929137451704;0.6266699140238209,1.8685457725229189,5.30551055703422;0.6269568730731344,1.8623413366864816,5.3050571176321935;0.6271750086998755,1.856329946710158,5.304630687757981;0.6272342603520831,1.8502303389320076,5.30412691417221;0.6270024768326633,1.844164510032003,5.303637196681296;0.6265511052035547,1.837926129777302,5.3030834826018465;0.625683411413385,1.8322049091546109,5.302596096238423;0.624666370170061,1.8268336783120795,5.302144093646559;0.6235623421927756,1.8220049087169552,5.301754862704018;0.6223747806992642,1.8175547385400581,5.301434884004814;0.6210052631585175,1.8127853476945746,5.301093846528104;0.6195785054347314,1.8081239540632381,5.300804240618566;0.6180105565093287,1.8030720923963444,5.300596904429353;0.6164392351549727,1.7982149319316065,5.300325639451197;0.6148297788486925,1.793445175052613,5.299981483466866;0.6131564476545468,1.7886746791277741,5.299502715827883;0.6114719181208648,1.7838492662888163,5.298940529490626;0.6097310608856438,1.7786890024584394,5.298338195660317;0.6081680145707241,1.7738594414762747,5.297772511445275;0.606664348469224,1.769096013268759,5.297192257097525;0.6051351204953452,1.764154484179593,5.296561611471251;0.603708822176438,1.7592919687670332,5.2959501929394035;0.6022643732765849,1.75419714976466,5.295306959817576;0.6008927493132361,1.7490606693593105,5.2946798117216245;0.5995495164265002,1.7440567590284715,5.294044945990393;0.5983159954751184,1.7391110273849129,5.293458145193352;0.5970186297246651,1.7338590153538902,5.292793254763582;0.5957487572071164,1.7285591243182044,5.292092195910077;0.5945590616122696,1.723411978906439,5.291363879285117;0.5934580347667369,1.7183653219651807,5.290624192267425;0.5924894102377485,1.7133359985351562,5.289829242750657;0.5914760937358058,1.7078935710699983,5.28892823291749;0.590567661980326,1.7028271088711056,5.287929904316748;0.589644931201787,1.6976944365390512,5.286926117098609;0.5886977460402851,1.6922814205672392,5.285833886102189;0.5877678681011348,1.6868297094300737,5.284770641533905;0.5868337885982307,1.6814437596520713,5.283703692709754;0.5858801297771837,1.676078229268392,5.2825607750545185;0.584940421614536,1.670817868905474,5.281469276901364;0.5838395229014315,1.665101166954336,5.280212298016216;0.5826704971106478,1.6592864556719167,5.278925877245821;0.5814089724666388,1.6532968846402425,5.27757459881509;0.5801178011044053,1.6474137830512467,5.276235330899556;0.5787873332888582,1.641534193349439,5.274868319881055;0.5774688572846642,1.6356423377103586,5.273502080288968;0.5761668413295303,1.6296982271652816,5.272032589121382;0.5749280554601389,1.6239266168165578,5.27052731296628;0.5736832587515661,1.6181967522672907,5.269018251485603;0.5724024862245073,1.6124564807507418,5.26748594437089;0.5709738267262777,1.606464555843856,5.265848383422969;0.5694269683897033,1.6005132818295977,5.264183252075845;0.5678573908251385,1.5945590733964312,5.262492279548053;0.5661861292964729,1.5883857879638672,5.2606468609211054;0.5644634472307308,1.5820804579387338,5.258700522615004;0.5627864058442819,1.5760497361412342,5.256861240290855;0.5611389306682024,1.5702080140224723,5.255049498247545;0.5593819260264552,1.5639706216856488,5.253146606785382;0.5576683958482371,1.5578855628080146,5.251323645421701;0.5558773592867592,1.551516948966093,5.249474825762962;0.5542055403243664,1.5454822678085447,5.247780097510463;0.5525634875778079,1.5394759556969935,5.246110011381696;0.5509964056384655,1.5336744490039442,5.2445388314446735;0.5493873709301615,1.5277417403228526,5.242972076889157;0.5478213790035988,1.521940287508706,5.241476147067639;0.5462251346795133,1.5160997635005984,5.239984949999078;0.5445356177544408,1.5103279892086063,5.238612338539243;0.5426640210262564,1.5045047837486565,5.237343130133873;0.5406319980325626,1.4984730503762418,5.23612022365156;0.5385658322415612,1.4924499588604123,5.234957623075145;0.536633195256078,1.4867971023441287,5.233920188652452;0.5348032499653426,1.4814885394665622,5.232998146626376;0.5328490629122239,1.4763187994550366,5.232219827718512;0.5308003258963888,1.471062394607899,5.231605573358461;0.5286339743266735,1.4656744154700938,5.231093235806901;0.5261868348971819,1.4599320817104604,5.230636702729749;0.5235709401803424,1.454000197891117,5.230252780825593;0.5210713793436687,1.4485739468714987,5.2300217251814605;0.5184114735329797,1.4429650098224018,5.22992475743996;0.515658632544584,1.4372802025846734,5.229929845979971;0.5127805610035742,1.4314580402817838,5.230067722091379;0.5098486082831094,1.42567035793334,5.230318450890769;0.5068753200945004,1.419813934562742,5.230616195139034;0.5039041037596472,1.4139856074133583,5.230985400458639;0.5009257305056549,1.408184719174407,5.231402064367783;0.49782667177776957,1.4022183328672895,5.231995703667634;0.4945314649537552,1.3959825958133667,5.2327117344612315;0.4913439292316289,1.3899005737896113,5.233489114997924;0.4881826311155808,1.3838145499414252,5.2343505366717205;0.4849867066967395,1.377665792893994,5.2352563959683565;0.48155724575722864,1.37123032621635,5.236217931836151;0.47802674726737554,1.364575817788294,5.2372387416011605;0.4746765911338865,1.3581835474413495,5.23825453575637;0.47140952478453163,1.3519978905019836,5.239354029884635;0.46827480265890903,1.3460489106880602,5.240491020527921;0.46527896826396614,1.340260218598122,5.241691361235093;0.4623182886552441,1.3346882576757624,5.242890612461769;0.4593702440483626,1.329147569286731,5.244089315850604;0.4565642772792846,1.3238666600072109,5.245224492346592;0.4538026793723883,1.3187303148905436,5.246359089319095;0.4508813647188882,1.3133568072060282,5.2474609255014455;0.4479272982870886,1.3080502715887026,5.248516447606937;0.4449786020914714,1.3028197229074876,5.249539064555205;0.4418868587257327,1.2973850037330803,5.250547608819119;0.4387961798083876,1.2919948695870334,5.251520867621253;0.4355695996986804,1.286635817328165,5.252260906781338;0.43239612248147186,1.281448262916979,5.252844380570936;0.42928689307575085,1.2764090707468434,5.253381115373715;0.4261435182704482,1.2714152345879133,5.25381355721082;0.42299869484125185,1.2664599777339964,5.254187825572584;0.4197659220436747,1.2614533442415934,5.254477798631949;0.41643429297809453,1.2564662650352303,5.254663917785467;0.41306372252175977,1.2514462550259375,5.254847281744314;0.40945074740860815,1.2461891199156294,5.25496219578085;0.4057650226622589,1.2409094067063442,5.2550492321058755;0.401988648614218,1.2357145272188408,5.255066182092179;0.3979968845308289,1.2303805033070172,5.255085144094719;0.39380611453684716,1.2248764432862747,5.255106408267059;0.38937590828237595,1.2192308803233065,5.2551151725488126;0.38463491086442336,1.2135244716082432,5.255109885334045;0.380043148602626,1.208276964527692,5.255047519513804;0.3748011718868284,1.2026558207430582,5.255046338547109;0.36923012997383287,1.196930812687837,5.255050701488821;0.3634046427113141,1.1913932570523995,5.254997951847639;0.3570419644274452,1.1854410570129867,5.254982644273329;0.35072730332751595,1.1796618379696393,5.255081497229347;0.34430512647850564,1.1740027555717054,5.255245008490807;0.3372137273965879,1.1679108504361886,5.255347556949586;0.3298903730008028,1.1617852386060612,5.255461341495662;0.3222662425447803,1.155571647644043,5.255594112743704;0.3143712567691655,1.149308861104093,5.25576537663068;0.306259824146596,1.1428987550661547,5.255960961230967;0.29771509768611704,1.136139734844829,5.25617853889909;0.28921519768145665,1.129540780740191,5.256399094552034;0.280564216635948,1.1228958776902784,5.256620102172675;0.27217235829848657,1.11649670791626,5.25681025348338;0.2635514212393945,1.1099226020990416,5.256826584801193;0.25477923853083173,1.103256885084995,5.256824773596239;0.24596306918388183,1.0965551014390102,5.256768987855245;0.23746736275872515,1.0901242367944053,5.256637460627297;0.2289643943734872,1.0836765098571777,5.256448594485141;0.22103455456282745,1.0775714792946514,5.25615290731977;0.21313679806391397,1.0713856836659041,5.255803303969923;0.20544712773404378,1.0651999589195547,5.255431536644927;0.19807768355598748,1.059254756395207,5.2549829552894405;0.19061336835595066,1.0531739576472794,5.254467697594516;0.18310116909455887,1.0469316303046174,5.253861702150153;0.17608374343177147,1.0409232249296914,5.253288233062093;0.16927161873588267,1.0350195878494617,5.252702669712924;0.16270240575583408,1.0291785546531975,5.252095536971277;0.1564697840010473,1.023408608251764,5.251449731885925;0.1506463453788166,1.0180190324413687,5.250807820357094;0.14511069028322085,1.0128713463480161,5.2501185221339375;0.13962418145911634,1.0077597500409268,5.249394158341163;0.13411509836551755,1.0025469109586966,5.248613782254299;0.12821525707170944,0.9969124059751053,5.2478061132948515;0.12265449341692666,0.9915073535830476,5.247115723632102;0.1172513949667761,0.9861282641092938,5.246407738796501;0.11204794787990957,0.9809106733632642,5.245722296988317;0.10684400079416675,0.9756082388116407,5.245033465829006;0.10173926859493407,0.9703521242363508,5.244389714344527;0.09643884533320289,0.9648322364747987,5.243788045639215;0.09142156085302665,0.9595262755756231,5.243230309345925;0.08665402539755947,0.954462175443191,5.242709150787471;0.08201788064306097,0.949532348070958,5.2422130228604455;0.07755316125699716,0.9447881864799085,5.241759275281152;0.07349008254487384,0.9404654059299202,5.24140046452367;0.06926976460079812,0.9359935329052828,5.24100375002484;0.06507866141038346,0.9315453436208327,5.24060073781568;0.06088493931663127,0.9271090252898462,5.240200153306473;0.05681119365839995,0.9228400832479317,5.239824724019959;0.052589458535345954,0.918386489158453,5.23945697931541;0.048411468985468845,0.9139616885222207,5.239095857982487;0.04436196289459865,0.9095965647734412,5.238730909754139;0.04044626592342244,0.9052608003542403,5.238362458813097;0.03677644529964687,0.9011062866033507,5.237992638018704;0.03325333201241237,0.8970381865981937,5.237606393459231;0.029704151516881317,0.89284159230077,5.237244681247446;0.026042310848629967,0.8883904920178791,5.236897373916567;0.022384200888000007,0.8839462997673095,5.2365627495817435;0.018691018895960806,0.8794102045399276,5.236227777466294;0.015237625434330498,0.8750472284361376,5.235890150425046;0.011552080714338742,0.8702388932575553,5.23554669375013;0.007709398554190417,0.8650401819510056,5.235204079687134;0.0037637413221794035,0.8594654115484668,5.234844193709914;-0.00014513300009823016,0.8536563778071441,5.234480067681898;-0.004132973060214017,0.8475471023145571,5.234082185641739;-0.007973700223129624,0.8411056799186294,5.233749893402868;-0.011733354674839923,0.8343325817196868,5.2334421505521425;-0.015389830861067353,0.8273377434190854,5.233128423801687;-0.019009512044749287,0.8199847552277321,5.232799497596976;-0.022488200428498577,0.8123570619923199,5.2324606268461356;-0.025810855682592754,0.8042728786616362,5.232108021063398;-0.02896321865624582,0.7960174928413805,5.2317896826174835;-0.031911550429064864,0.7877933730783389,5.23154692779955;-0.034607885461098456,0.7792408920406371,5.231317144061244;-0.037092220791666075,0.7703748330108879,5.231062169577724;-0.039257955253817305,0.7615071121038391,5.230810947322106;-0.04109914711464283,0.7527243692856427,5.23054318363722;-0.042731571210447204,0.7437207592217497,5.230221734032151;-0.04415616483974826,0.734349942939226,5.22986346783749;-0.04532216576365538,0.7247537914985835,5.229505473691363;-0.0461001225026079,0.7150468698989514,5.229151585046635;-0.04663439438971438,0.7053959995092348,5.228797862703486;-0.046822375922240034,0.6955756980984711,5.228476553709932;-0.04676940238383389,0.6858695204535197,5.228168923725454;-0.04653215050142865,0.6760382564899534,5.2278966946121335;-0.04605405791600545,0.666748639513356,5.227641590007515;-0.04537153441961421,0.6572353133711705,5.227309724977774;-0.04456808436656183,0.6477049668186394,5.226956025071846;-0.043609798244727674,0.6381139767521112,5.226549616680588;-0.04254732237305752,0.6286414548592975,5.226115749285202;-0.04141666195374127,0.6193149697207666,5.225657605015953;-0.040270172288251485,0.6099139865756958,5.225186727619909;-0.039130892270295196,0.6003825846975163,5.22469947408336;-0.03811166607039844,0.5909286761025127,5.224260265616482;-0.03716730706174244,0.5808678040023921,5.223936245245525;-0.036299998051436376,0.5711046493293703,5.223622049331664;-0.03548489734645961,0.5610521854725918,5.223321396398912;-0.03471001744639966,0.5509963945640151,5.223086064900538;-0.03397825011172036,0.5408678091330122,5.222873545506203;-0.03325768282431964,0.5308404040669286,5.2226753999577005;-0.03258168206288832,0.5209471734808397,5.222521577975546;-0.03191905846799067,0.5103071889655536,5.222401748250621;-0.03137380313134008,0.5000883126221887,5.222298833943152;-0.030879716228145032,0.4897234210968017,5.222230834214263;-0.03043542909991833,0.4795351801879647,5.222158697852793;-0.029966672768888546,0.4690601025071256,5.222059103847474;-0.029559622627820154,0.4592612816714503,5.2220392723305284;-0.02912985457098761,0.44927859264935643,5.222048208554586;-0.028671599669049874,0.43924437100018643,5.222119283225186;-0.02818658692245335,0.42915254841294403,5.222222485069158;-0.027735293913257207,0.41940929303428004,5.222374054516934;-0.02729408996326978,0.4095930390394935,5.222530781043593;-0.02686897408407788,0.39972392143574803,5.222679780309515;-0.026439436565997988,0.39004701952231946,5.222809096277223;-0.026057819564213124,0.38091981229116756,5.222895502711452;-0.02571402933708457,0.37161032312230546,5.222982888103457;-0.025376453934713848,0.3624563783083775,5.223101855137552;-0.025056960348010988,0.3534583054106365,5.223231675613759;-0.024800960666449493,0.34479766172216847,5.223385979009229;-0.024631303813106332,0.3360950785496438,5.223547793868901;-0.024459700924481534,0.32722586065484566,5.22369364860446;-0.024416104221528807,0.31861545207888586,5.223742304210514;-0.024420096348422432,0.309734493011652,5.223797377948613;-0.02447620786899743,0.3006824364255565,5.223844013435896;-0.024593789249427546,0.2914827082064725,5.223884082661119;-0.02477524113193038,0.28251908250557356,5.223944038945575;-0.025012995591459343,0.2732258058370546,5.223986311646395;-0.025317464225976034,0.2643931738165922,5.224033164216567;-0.025690023465674044,0.25600024395580445,5.224092141232749;-0.02612705563667208,0.24772135842493345,5.224164003409156;-0.026598163324733103,0.23881172108465387,5.224184579043426;-0.027083540165147114,0.23021433563749927,5.224216029425925;-0.027580789177916766,0.22185011141059935,5.224265936200934;-0.028092745366022565,0.2132340669040532,5.224331227694371;-0.02861011466591857,0.20423124714415203,5.224388395375984;-0.02913541251097539,0.19477883881561517,5.224407778303752;-0.029708055468492735,0.18495495212540145,5.224420078092768;-0.030333892135657087,0.1750433753553287,5.22438142877771;-0.030976919368255973,0.16453140778319783,5.224414115454801;-0.03158186853486439,0.15434786425819697,5.224441652157511;-0.03226333248892496,0.14386017745594654,5.224476827606675;-0.032828034075655696,0.13395280913881555,5.224616633511329;-0.03338222417997761,0.12350259873964069,5.224883214521778;-0.033907509217890666,0.11333444311614187,5.2251442396548375;-0.03442297445988472,0.10259170233579569,5.225468561216842;-0.03490082140393961,0.09137548805877221,5.225847226231597;-0.035347285906473805,0.07997090699067405,5.226213440547618;-0.03581203655032225,0.06798449515302969,5.226565902022428;-0.036280274459557955,0.05592300912691637,5.226853052087533;-0.03675772574613262,0.04322929364696947,5.227080572534901;-0.03724281782512518,0.03064678733039266,5.227277214087257;-0.03773083102980326,0.017248982589605187,5.227455934650214;-0.038224602084751286,0.0036363507881182503,5.227612207516219;-0.03870450175640196,-0.01034824276594233,5.227742920210195;-0.039143203710400795,-0.023819740582575227,5.227842899300331;-0.039526589532231184,-0.03670402374078139,5.227965937954511;-0.03985652660861495,-0.04886134909728701,5.22807358348462;-0.04014482016526452,-0.06100623573882637,5.228232792817345;-0.040385560395181645,-0.07244956631692809,5.228315124873967;-0.04062786835293438,-0.08390553117976635,5.228389210634453;-0.04082120083006778,-0.09455685571621557,5.22843734204492;-0.041033183697582215,-0.1051450296296168,5.228450757351957;-0.04120815080173256,-0.11493732028968577,5.228308245688446;-0.04136357749432557,-0.12480866363113244,5.228125065648278;-0.04147802576076153,-0.13434636370618216,5.227881446535273;-0.04161122482137163,-0.14375355357717173,5.227609010452447;-0.04175017441705216,-0.15334075570291322,5.227388043152269;-0.04185853033472402,-0.1622639736205108,5.227191848710525;-0.041967714601708936,-0.17096895674402396,5.227055532551551;-0.04205189031408739,-0.1787316594567409,5.226974269371624;-0.04208940784875738,-0.18587195598986717,5.226968708134437;-0.042124014880306045,-0.19208505576895185,5.2269664164254825;-0.04215263565196548,-0.19793347083690552,5.226967345459516;-0.042167721635611485,-0.20285653846578078,5.226965753392655;-0.042179278846859014,-0.2077653513398281,5.226968923687011;-0.042193420569101976,-0.21335917815866384,5.226972097411636;-0.04220754069505737,-0.21922212608840103,5.2269723038636435;-0.04221090940542,-0.22476574117823156,5.226961778862532;-0.04220889276497124,-0.23013640438493824,5.22695261365314;-0.04220327887424203,-0.23549632814688265,5.22694681587515;-0.04219496931955796,-0.2408237595521201,5.226938367806666;-0.042191619224326564,-0.2460718012891073,5.226929057113885;-0.04219123720879557,-0.2492529579358701,5.2269217090536655;-0.0421873434651627,-0.2523394542516663,5.226945244397304;-0.04220382289042823,-0.25500633021440333,5.226975602046899;-0.04221471315899561,-0.257275094717972,5.226984977315563;-0.04221068599612214,-0.258763992082857,5.2269776671160715;-0.042208117451250624,-0.26033869662026093,5.226971383628127;-0.04220624830727074,-0.2620594514063162,5.226966270112394;-0.04220704846603926,-0.26398271824346337,5.226961275551671;-0.042210207418961955,-0.26616262409030084,5.226957288463827
