# Supplementary material for: AI co-pilot bronchoscope robot
Source: Nat Commun. 2024 Jan 4;15:241. doi: 10.1038/s41467-023-44385-7 (PMC10764930; doi:10.1038/s41467-023-44385-7)
Supplement: Supplementary file 9 — Source Data [file 41467_2023_44385_MOESM9_ESM.zip › Supplementary Fig. 6/Real/1-siliconmodel3 Centerline model_51.txt]

Path length,0.412668667397165,1.2765042036914036,2.3998146308897113,3.4465679650736445,3.970032072869724,5.070963377933541,6.138016056674573,7.09169945990658,7.677596915855117,9.00822311721594,9.780063816305788,10.646307829664051,11.533901994230677,12.466272791000064,13.384175506514339,14.265009832657737,16.174948108809453,17.192981316939196,17.192981316939196,18.246088491953774,19.35128658433227,20.486980801467592,21.6609365545243,22.844129932002268,24.092423729704205,24.092423729704205,25.3994194259338,26.740908323918156,28.07640949879808,28.07640949879808,29.39503707804054,30.647187468587383,31.880673870173492,33.065663457697795,33.065663457697795,34.25753895244289,35.396744543317894,36.49144605285352,37.56092150455768,38.5736148334617,39.57914731208182,40.560222064231795,41.542833173858725,42.533110184627255,43.541983173604436,44.53784595230385,45.52479875190053,46.45790559290448,47.364846863851774,48.21267005715008,49.87247233832946,50.69357022960232,51.53939668284525,52.35547142964465,54.04229022020439,54.9379548612542,55.826567469094435,56.71399603790215,57.59759512332773,58.45796322103567,59.304649510864714,60.98098798767933,61.806139894090805,62.67144290204345,63.55013476501566,64.44579275157899,65.35294062648322,66.23141251824865,67.20023691916165,68.17614126679452,70.08247212309769,71.07537217510107,72.0218856507178,72.97765027756473,73.94915533572981,74.96688471593839,75.96744534606165,76.98174510814692,77.97863633839877,78.98494153405493,79.94088578520935,80.92352981337663,81.90131631220481,82.89891580404563,83.85973511789314,84.81636463868485,85.80538080453289,86.70901207164843,87.64149469062883,88.57528618890736,89.48721106433966,90.41069130329144,91.33746460313479,92.2611877810339,94.1023576358365,95.04010590511704,95.9883461380417,96.93924593914738,97.89672834224083,98.84075133435421,99.77113716930386,100.69837163457235,101.60364948166163,102.50492576212315,104.26789930943296,105.16266425703431,106.02580871678582,106.88509194898883,107.75433250930644,109.40050949637079,110.19598624757785,110.96687188852339,112.41615133942877,113.13417082658755,114.47748978701844,115.70868899417314,116.81151808366961,117.38242034332143,118.47621566058753,119.50950535784233,120.64300643576784,121.82024822110178,122.408326910167,123.588119887314,124.74727867623237,125.97588534601181,126.64316048493276,127.33765433356197,128.7808382070086,129.50152635016602,130.9658579001866,131.70183702871952,132.47261568509867,134.00476094497128,134.74443508631242,135.47076546232327,137.0523104797266,137.85963872222587,138.73972788165648,139.6148854809226,140.54755861495002,141.47762951362296,142.39268250113494,143.33809799951797,145.28508292920137,146.28378618521066,146.28378618521066,147.34576567091528,148.40160386155355,149.49420575472044,150.55298370904626,151.56125845828376,152.61935563023206,153.68517776587788,154.73717062174921,155.7955068629768,156.78715694337447,157.77645174791812,158.7253265492385,159.65910083794026,160.55123956596185,161.3902587586121,163.0643850475409,163.86354392628883,164.6195072412252,166.03419102722944,166.73595457926788,168.11422705113242,168.77509853735222,170.0154784105426,171.22928167466966,172.39882676460547,172.96570123808942,174.11497234076043,175.2941710478004,176.50975635962965,177.1040738774505,178.30029621284334,179.45331359044746,180.6729849153666,181.3023074212134,182.60506156338252,183.29160206888898,184.00176744814533,185.4563730927589,186.15320738108318,187.49610662504915,188.18132168085666,189.4744812118784,190.12169253781474,191.40491009970825,192.65171239453161,193.25509670226975,194.43903941263932,195.64606754675017,196.74141792392697,197.84057502529527,198.44329605627217,199.69704272094134,200.8996361245711,201.49696920960713,202.72288767758778,203.95023856147628,204.58941417200003,205.90022833032663,206.54406970557363,207.80563248909073,208.45687512854374,209.73848646019798,210.96042037917462,211.56584448672348,212.75786659706256,213.9489427379872,214.56053907323934,215.76932920280728,216.95786958011527,217.52091934900952,218.60995447129045,219.65333378173665,220.7334835186148,221.8111445708725,222.8124890310571,223.80969463387294,225.30484561427917,226.34732176850196,227.4006649672473,227.92020801724132,229.0020143653053,230.07940364801317,231.1054918093407,232.0981139366602,233.09777139426103,234.10373336227025,235.08139157514677,236.43669549752332,237.31055683047114,238.16511849789538,239.39440835404233,240.4977985778756,241.1907971736905,242.20423572519323,243.211110591842,244.44095443885777,245.39439659338598,246.42293616859217
Error,6.041391739644451,5.6919763880438285,5.299990856150771,4.932243369469318,4.585429823495944,4.265754630861658,3.964016439789506,3.6698476686623716,3.4030423447569658,3.149282822505787,2.911527781272011,2.703575494592375,2.5155736213379356,2.329905857931979,2.1531783201027,2.020215866796213,1.8574261753652634,1.7229428856880415,1.5983911943561104,1.439074622155977,1.2547815911015845,1.0903808871727272,0.9356621040208521,0.8400586677739232,0.8211367711212105,0.7829738917305527,0.5089198817014844,0.3903045011309088,0.5506334844817972,0.5951063631425954,0.3085179033781821,0.2100804589306184,0.34068892302937254,0.5065403384622609,0.595778569885148,0.4420718284659923,0.3553538346993554,0.3229764087424776,0.3164997913196355,0.328378252353579,0.3347841107316655,0.33525741204083875,0.3276701819744247,0.3124383582414172,0.28888791403749714,0.2615555088701012,0.24014376475853244,0.2584994768277335,0.32810717239377996,0.4653825073563854,0.3989205220785301,0.35639004740792857,0.40135583197468727,0.5115897785102853,0.6589348712661663,0.6229055047781594,0.592392406854563,0.5739544626712839,0.5756093717268553,0.6033924969808846,0.6664211826778348,0.675229526435828,0.6017246735024407,0.5673717739414528,0.5712563637789572,0.577948408935218,0.591290441396766,0.6422798114453051,0.661493182979019,0.6765445844193987,0.6555648227818727,0.6477325434667265,0.6172981199295883,0.6073631975962214,0.6040460863210192,0.6266581573981961,0.6501671658484696,0.6690994017503538,0.6798128677837195,0.6895143245380883,0.6734311972124676,0.6710148304710304,0.6494211455772271,0.6426045763150754,0.6279547273202153,0.6122080294005531,0.6095383217300904,0.5790357428642552,0.5263099571717391,0.4724817188123384,0.431491618445932,0.42996532526781117,0.4591419278596809,0.5088583697760826,0.5427316849612747,0.543322490537566,0.579986972623171,0.6361910137411384,0.739787847859708,0.8657452877234009,0.9909287052812835,1.106379099458696,1.2265173654577386,1.3587711939548612,1.490281998319766,1.53802876131666,1.5866090240794635,1.6488707510290426,1.7222311915992339,1.7529739518861973,1.7590913197584566,1.8121577682487713,1.810948286706962,1.8271008135035973,1.8101984868753676,1.81031943124311,1.7902983450092704,1.7498011357280578,1.7145827578519723,1.6708419101147385,1.6188229506825687,1.5790194904057617,1.5497345812031351,1.4816967075819816,1.4278225714129316,1.422119810325068,1.3572569101579344,1.347665578207401,1.298714344975842,1.28037975033193,1.2603770571256205,1.2148122533104928,1.201873145528447,1.1376717038796125,1.0631191545274832,1.0546386053453336,1.0191485104222007,0.9203658121373649,0.8461709366935274,0.7955882872437207,0.7504705046566219,0.704639454949704,0.6983397262625298,0.6976636818977171,0.7011365185673493,0.6508002028739001,0.6152591583000936,0.5374983960891067,0.4801613590690537,0.3770882366003595,0.33776758160141906,0.3708489617847269,0.4086490333486049,0.481582407356799,0.5529684227658835,0.6339955854992113,0.7303311423503765,0.8384058604135338,0.9659754298313821,1.1065536011633954,1.2454995786185097,1.427278358045875,1.5306451576350844,1.6287216090146033,1.7064334883811108,1.7381208351183324,1.7975565141453957,1.764074758542265,1.7680800864852144,1.7137831165180122,1.66729772130274,1.6660561760509118,1.649074404223357,1.603193327544141,1.5438425500676347,1.4544269959297196,1.3673174366319554,1.2400274114965528,1.1272244062402572,1.0578840702262486,0.9027423605745958,0.8242414971656495,0.6867000138674764,0.6802807650664144,0.5412374837643965,0.5127699581813738,0.5287974136122289,0.5823654583255727,0.684676627731966,0.8038803358029688,0.899314491387528,1.0534006973820818,1.1162832337845179,1.194267541349704,1.266298423366856,1.3130689392010224,1.318539018511458,1.3009994363399124,1.2647712701695863,1.2469908491104986,1.211177550182057,1.124703264978191,1.0778706964666382,0.9745611410756367,0.857440338227582,0.7581888219314192,0.6481418630786612,0.6314576093529131,0.5308526949451475,0.5591314703465714,0.5086598078665879,0.44776061659758004,0.4868795391271898,0.4544063203566066,0.4424356860776402,0.5256752619476789,0.5796293653700247,0.6451456977291947,0.7470554075095875,0.8407330972363234,0.9078537687323958,0.9367312008830051,0.9666597734253928,0.9761407502269849,0.9416961271493295,0.9062630830640591,0.8497085123033599,0.7141164423039235,0.6204560194858855,0.4977633232862196,0.4660982462551857,0.48224066898542106,0.5340276769282502,0.6181452500462511,0.6374246595423682,0.5726480501261425,0.5194191121898591,0.4110597506739143,0.39325306867122234,0.36741179797278933,0.3441541889660428,0.3081871450521851,0.23778946388058422,0.18175658847583093,0.15460395975085692
3D pred;-0.10071281758921702,-0.2627205860422094,5.211902351105741;-0.09753634901656373,-0.2534025427292953,5.2136585163102716;-0.09372326740021343,-0.24420699214721675,5.214608388975152;-0.09008121238542639,-0.23492330813934306,5.215349095739813;-0.0867182928855145,-0.22553103525417525,5.216039010580684;-0.08359578509488973,-0.21605082093247172,5.216651776043202;-0.08058600166087161,-0.20653135584817572,5.217218334238959;-0.07768139824443701,-0.19698311972949295,5.217846399534226;-0.07497905121082156,-0.18738057791430082,5.218545335294791;-0.07253937868986636,-0.1777014352824914,5.219147162432419;-0.07009865701901427,-0.16801639552505282,5.219639993663437;-0.0678546442461531,-0.15828213458016568,5.220096688892316;-0.06575588744399322,-0.1485140371518998,5.2205203544647825;-0.06366180988555001,-0.1387448423200241,5.220941865456427;-0.061575272219915204,-0.12897184193904473,5.22130904950192;-0.059764750938336934,-0.11914059275662933,5.221570874256686;-0.057907096766659664,-0.10931946321166475,5.22187834041657;-0.056227463187730704,-0.09946614768425475,5.222180009370616;-0.05466096876867801,-0.08959656325525255,5.222550682317935;-0.05309090741571938,-0.07973026541342142,5.222987802718081;-0.051433397195403796,-0.069882592076703,5.223513149958328;-0.050027341117119144,-0.059998768258143785,5.2240902400972145;-0.048605699909815545,-0.05011970371297258,5.224709126185309;-0.04736279927008944,-0.04021127823018533,5.225236669976686;-0.04594193764536135,-0.030331395929496317,5.225844187851244;-0.044567179783294476,-0.02044236054926328,5.2264072332039335;-0.04322887052240046,-0.010544011517466836,5.226888496922636;-0.042099916044984934,-0.0006152694083576445,5.227269996488462;-0.041123129878409645,0.00933189193738067,5.227586018555154;-0.04020732128573507,0.01928643479433434,5.227847497293594;-0.03940765122751094,0.029252526566747757,5.228041256375481;-0.03876767246542753,0.0392308057754142,5.228197369212805;-0.03822686655246907,0.04921570787881975,5.228293592650265;-0.03777815596596668,0.05920552413892961,5.228340814454606;-0.03742048408371249,0.06919912324538732,5.228333906194887;-0.037103207828372384,0.07919403228087304,5.228300303365197;-0.03663861667432166,0.08918307785776242,5.228244414883338;-0.03609049966122344,0.09916758029011444,5.228148087741219;-0.0354983075424136,0.10914948654390866,5.228043895443599;-0.0348055431962201,0.11912529749427879,5.227986681432042;-0.0340082988700396,0.12909316954920824,5.227909686750864;-0.03317353482339467,0.13905739229264186,5.227777648477361;-0.03234090148757646,0.14902116805810528,5.227604749016264;-0.031582196334516865,0.15899059028625748,5.227417701087791;-0.030870159152076897,0.16896248879986642,5.227184799638447;-0.030232700893428287,0.1789382555455957,5.226906007954062;-0.029777258213591024,0.18892463194046885,5.226651334702026;-0.02951779869669541,0.1989185769367459,5.226419506812242;-0.02947877144412609,0.208917465243815,5.226275598868354;-0.02947359691044678,0.21891659945734476,5.226144114253211;-0.029543999229297267,0.22891571488386842,5.226031268338101;-0.029570667569069894,0.23891528570918885,5.225942543431485;-0.029612841392307056,0.24891502603212665,5.225884106778213;-0.02966363028166128,0.2589144498288442,5.225789532879294;-0.02975691402954947,0.26891332827468695,5.225672366469254;-0.029841077769259445,0.2789118932686693,5.225525347674438;-0.02988595727325648,0.2889099541117685,5.2253336051183705;-0.029912623517286952,0.2989073937280089,5.225108905249532;-0.029970654104189438,0.30890465916568144,5.224882374413436;-0.03004727019306452,0.3189024550296195,5.224686906160391;-0.03016043932068625,0.3289010748603952,5.224565274634165;-0.030334391520157475,0.33889919407100283,5.224479525682114;-0.030526141095165826,0.34889724699251407,5.224432943720532;-0.030731811468007138,0.3588950382726276,5.224389709277996;-0.031031821703773405,0.3688905312963422,5.224379075778674;-0.03120400158143327,0.3788882762724134,5.22425477982873;-0.03132588682690655,0.3888872395782175,5.2241781195644545;-0.03153592732303876,0.39888503151239246,5.224184398969757;-0.03188106451669139,0.40887843677427615,5.22429723331432;-0.03219715663915197,0.4188729749880753,5.224393626587045;-0.03257727418074927,0.428865024801249,5.224513839671297;-0.03290988270673158,0.4388593440661183,5.22456819038708;-0.03327338368108367,0.4488522889547365,5.224662633463505;-0.03381769989083727,0.45883673111495404,5.224783607068354;-0.03432575560129224,0.4688233315602147,5.224882049649557;-0.03486063658065347,0.47880662898553444,5.2251003953743185;-0.03554752519747482,0.4887817994149871,5.225255826810825;-0.03612470591226784,0.49876367249802334,5.225426332460665;-0.03678648951202334,0.5087402534138918,5.225599178334847;-0.03743199008903117,0.5187166166517948,5.22583477449462;-0.0382080029566607,0.5286858104551609,5.22594869964636;-0.039128992015741826,0.5386431612640776,5.225894440810966;-0.03974803041714025,0.5486236894407677,5.225970918074847;-0.04049116025367244,0.5585951376909393,5.226104999543383;-0.04130277098225477,0.5685599157102552,5.226315919080195;-0.04210867147137779,0.5785210258042139,5.226672023134742;-0.04302482944923599,0.588471293168133,5.227062962958929;-0.04392666882435883,0.5984224527808039,5.227464345699746;-0.04443848692750539,0.6083951496342539,5.227996661112335;-0.044898163449797905,0.6183754685568493,5.228423195633958;-0.04516360236848346,0.6283618725667276,5.228871834834135;-0.04540236345454348,0.6383447106119372,5.229406566268501;-0.04556098148141549,0.648327452897532,5.229971983619623;-0.045554292809609646,0.6583193174147607,5.230375218949196;-0.04523527910799007,0.6683090094979889,5.23069814671274;-0.04447081502401529,0.6782728176083054,5.231069795209446;-0.043599645044195376,0.6882215433431614,5.231583525799223;-0.04259018472754547,0.6981569156757024,5.232102531081362;-0.04074278390030986,0.7079745435662789,5.232551187727033;-0.03851382196596605,0.7177139712874421,5.232969847922756;-0.036134059103189654,0.7274224647038325,5.233256002253239;-0.03353105944265239,0.7370746942562004,5.233498607767686;-0.030664163837825918,0.7466532266824398,5.2336792348711505;-0.027583501297673035,0.7561655064344246,5.233840641914611;-0.02428959159326396,0.7656063448782285,5.233984615305188;-0.020756723690485757,0.7749593681857542,5.234184113150797;-0.016989611778875535,0.7842190764642754,5.234442319351519;-0.01296699224367557,0.7933694180177495,5.234741955013269;-0.008794920566849534,0.8024507103334261,5.235094017224617;-0.004422317608977622,0.8114342955064143,5.235512993133799;0.00022173295238959653,0.8202780096154197,5.235983647084853;0.005201297884243748,0.8289349244021106,5.236495271424991;0.010429366679947361,0.8374407082128976,5.237060017767646;0.01589383472101566,0.8457946837636512,5.237652201460055;0.021592876348047726,0.8539900535378233,5.2382495613163735;0.027470305676868763,0.8620549534294898,5.2388923787259944;0.03344298697411019,0.8700488345142707,5.239544255496529;0.03951213649742817,0.8779690002961339,5.240204859804275;0.0456701438948993,0.8858199101735934,5.240869810169866;0.051922406975262875,0.8935952589347893,5.241542980293751;0.05827282291184837,0.9012895891106663,5.2422281814152845;0.06473560090551132,0.9088883591082054,5.242929034559049;0.07123205740837472,0.9164513508972725,5.243701826966432;0.07769602596736967,0.9240339944016552,5.244550725048516;0.08405836415620739,0.9316962607241681,5.245450907015532;0.09054055092172274,0.9392699593971297,5.24623852567209;0.09710346150623982,0.9467758516763363,5.247006500771023;0.10351375079668491,0.9544057129714575,5.247839211903419;0.11034093531867345,0.9616762134178795,5.248566793349925;0.11711149593404377,0.9690025555676716,5.24926265228518;0.12394198718134808,0.9762731619657784,5.249957398227455;0.13092272759271975,0.9834055693852747,5.2505882926016225;0.13785470910857087,0.9905892241232876,5.251173729932959;0.1447084717673285,0.9978501702951339,5.251725634007025;0.151760186010589,1.0049204544610584,5.252258933214294;0.15881513464380478,1.011989239437704,5.252768814314784;0.1658534577518455,1.01907819045812,5.253225740191663;0.1728708187103094,1.0261892394673544,5.253661202207106;0.17994514349758128,1.0332455292080178,5.25406456792206;0.18711659219015933,1.0402070979897349,5.254391498720765;0.1943609861717941,1.047094343483353,5.254682368708025;0.2015988679069587,1.0539916169910448,5.254884076783875;0.2089930758070567,1.0607240158941296,5.254906315036288;0.2164983587465923,1.0673321054069262,5.25496861261555;0.224056861382096,1.07387923446278,5.255032947948592;0.23144700807768653,1.0806161237561318,5.255040328109541;0.23880164813553612,1.0873906632797943,5.254918328675899;0.24626358613159507,1.0940443445358061,5.254699223481146;0.25379754903758506,1.1006156774267992,5.254460504049764;0.2611211549822804,1.107424558642883,5.25452321411342;0.26834684485717164,1.1143371305283523,5.254447347387425;0.2755479222025801,1.1212742276863215,5.254301854822872;0.28276450042062623,1.128194987122864,5.254146652875951;0.2898847148750763,1.1352156251958412,5.254031817468068;0.29721481992085774,1.1420165206338302,5.25389997946387;0.30448584088190467,1.14888023839697,5.253752899036978;0.31166632341705197,1.155838955548516,5.253622798432738;0.3187471928179125,1.1628992280316781,5.25350515068961;0.32558636963515014,1.1701927598778585,5.253331790742359;0.3322938109722416,1.1776093986448208,5.253270962213954;0.3389003086289407,1.1851141768824327,5.253451218465706;0.3453076766545733,1.1927790893570624,5.253009911610598;0.3517071157767387,1.2004508794220181,5.252573086564445;0.35813682965216326,1.2080948666742277,5.252095343570534;0.36463824748871343,1.215683718007631,5.2517199750128585;0.370928036696915,1.2234551960537514,5.251513381946517;0.3771010741724041,1.2313029437257097,5.250959789313365;0.3834028375619027,1.239049066509866,5.250425598340444;0.3896663412563215,1.2468240438056248,5.2498614622571855;0.39587612191487526,1.254637044670611,5.2492324617354225;0.4020298628261539,1.2624933762831057,5.248592519244747;0.4078647288852336,1.2705704810212928,5.247747109804916;0.41356383515125744,1.2787294303079724,5.246771541095926;0.41923597425561615,1.2869034880302732,5.245765748705172;0.42494495054282083,1.2950478841829287,5.244728251206021;0.4306480467848361,1.3031969719900158,5.243695264678183;0.4362600195243023,1.3114054415738872,5.2426337614694525;0.4417954067906455,1.3196649370093283,5.241565949237113;0.4472769424355278,1.3279585020218396,5.2404844935712935;0.4526982940806474,1.336291265714349,5.239400982803116;0.45809843424364877,1.344641918166548,5.238349750268174;0.4635073214103497,1.352998202747748,5.237392437562787;0.46887364785953445,1.3613946383102657,5.236554338353105;0.47418021940539096,1.3698466929019963,5.2359194591463964;0.4793922314010382,1.3783698533206452,5.2354828043225305;0.4844887142087129,1.3869705539113049,5.235250829451254;0.4893627643132336,1.395702072477251,5.23518587476583;0.49400839244521993,1.4045553196193197,5.235381206024853;0.49844518649978703,1.4135038257241628,5.235870181493504;0.5027105122387812,1.4225272520650853,5.236490482557681;0.506867001431354,1.4315935929765637,5.237215092845268;0.5108932616170679,1.4407092245954645,5.238048452974763;0.5148106831133575,1.4498591745428155,5.239013970857237;0.5185981881089595,1.459042372303811,5.240164485868323;0.5222473499474278,1.4682621625218295,5.241460281458839;0.5257953174299345,1.4775048708091383,5.242868922739929;0.5292280842994616,1.4867674240199755,5.244424949614982;0.5325294290334324,1.4960494021482214,5.246141342627741;0.5357777387777587,1.5053562308028738,5.247824026257499;0.5387600035710681,1.5147231689928935,5.249658846588468;0.5414972168461115,1.5241358537185012,5.251635973226606;0.5442644476512839,1.533567788470054,5.253474733818242;0.5469428481388735,1.5430264321059757,5.255307827213768;0.5498602357279008,1.5524372478999529,5.25701820604526;0.5531383909832314,1.561728847938558,5.25872696783221;0.5561703721230519,1.5710904468204543,5.260506730946293;0.5591123609113301,1.580464040661348,5.26237232481303;0.5618745554349855,1.5898706004061676,5.264343850917505;0.5644917434780851,1.5992852205492263,5.266468763694296;0.5669204696647947,1.6087452126301303,5.268615817242586;0.5691918840743655,1.618240378323988,5.27077972690479;0.5714949210365621,1.6277306353756356,5.272931712463387;0.5737003034575555,1.6372446890402723,5.275080914930253;0.5758712520892848,1.6467806888043623,5.277166985527733;0.5777849311599063,1.656365463734679,5.279281204520609;0.5793851713512176,1.6659775632024354,5.2815277073922;0.5806200747251418,1.6755837124967117,5.284017066625646;0.5813688773532107,1.685159310837313,5.286800447850643;0.5817013570228662,1.694705969579345,5.289758616901332;0.5816090743811086,1.7041846284991777,5.292943975436176;0.5814614878760425,1.7135324724752046,5.296493064223932;0.5812824084321773,1.722808434212862,5.30022461408884;0.5807338513799384,1.7319810250066512,5.304169568244484;0.5797075854743957,1.7410885742718014,5.308169483827841;0.5781539392770255,1.7500545829190381,5.312316395019448;0.5762885679014579,1.7588802897680227,5.316632329245893;0.5742473384879694,1.7676132175450974,5.321056055607447;0.5727309649762926,1.7765324715136277,5.325316046219871;0.5706296741600031,1.7854877558503732,5.329238731442192;0.5683947895413624,1.7947778539513488,5.33218820054961;0.565464368775578,1.8041559650327221,5.3340492934223285;0.5623307986536625,1.8135464461065474,5.3354633667914175;0.5589526911936036,1.8229029308904137,5.336485414969133;0.5551943062024879,1.8321551962436746,5.3370051534528;0.5510485537265271,1.8412464361246164,5.337407762239636;0.5466323079434467,1.850207004724056,5.337860513339206;0.5419610527089741,1.8590334692013584,5.338382911047213;0.5369860612669919,1.8676914941393339,5.338919627290304;0.5318384214567144,1.8762463266604559,5.339482339400712;0.5265614799722761,1.8847235347577385,5.340021627306362;0.5211048159737209,1.8930866489069378,5.340553736068115;0.5155626419734829,1.90139305270122,5.34109035824192;0.5099499926170619,1.9096497186372356,5.341661002459368;0.5042871458809977,1.9178716418490271,5.342237323154166;0.4985742421110693,1.9260598736024572,5.342799098258331
3D gt;0.4692159100933805,1.9669597636572,5.345576848014456;0.47024804103451473,1.9655986771865444,5.345466978752489;0.4713532528416924,1.9641445036924603,5.3453470498138875;0.47244656800522233,1.9626983873480357,5.345226423609101;0.4736319239227033,1.9611640867639761,5.345110243425808;0.4749020588775802,1.95950571090059,5.344964506847611;0.47608755752688553,1.9579345625997242,5.344839283052037;0.4772117876661663,1.9564335518042706,5.344729486598496;0.47834433778532365,1.9549394107487394,5.344605872450123;0.4794612482206418,1.9534644725976198,5.344484221617792;0.48049553887831065,1.952095769413182,5.344368906740282;0.4825776185207681,1.9493360336804,5.34414626468596;0.4846647850203384,1.9465643274275983,5.343928298668784;0.4868748124961645,1.9436344986795728,5.343684416411353;0.48904595882645074,1.9407860262928114,5.343440921408233;0.4911536817706999,1.9380622365565898,5.343224469805024;0.49321880189447453,1.9353347399352026,5.342999789691362;0.495227314453959,1.9326644330050775,5.342776458219101;0.49719908428713283,1.9300381837438365,5.342553334210088;0.49916781088823836,1.9274109122688003,5.342338002752085;0.5012980124989495,1.9245842644529916,5.342100028157885;0.5033719234466554,1.9218380645168285,5.341864509749282;0.5053465281627217,1.9192186261369883,5.341631610140775;0.507288295704159,1.9166378363937628,5.341404680158271;0.5092307758643979,1.9140622798732072,5.341179700913976;0.5110809732551783,1.9116290565865939,5.340984624612527;0.5129335622318455,1.9091999689321049,5.340781886908526;0.5148157851109738,1.906730755957098,5.340573584249112;0.5166636323042906,1.9042679623046208,5.340379816420091;0.5184765501908266,1.901835147503295,5.340189457179418;0.5203997620963008,1.899211561901322,5.340012783436175;0.5223697119332403,1.8965018393511328,5.339853991638767;0.5243887222477647,1.893698529186145,5.3397256221354334;0.5263012948687611,1.891020843088953,5.3396432157735365;0.5282265384340548,1.8882296464430184,5.339589238693155;0.5301520348533255,1.8853650885826905,5.339579510506385;0.5319942317191368,1.8825329066208802,5.33964444775399;0.5339319934011157,1.8795610494978443,5.339789530915642;0.5359220263892834,1.876467441204467,5.339992114906103;0.5379098710232093,1.8733378568138577,5.340232805606446;0.5397845309002152,1.8702379019064979,5.340526296844899;0.5418020817178194,1.8668995699022635,5.340875808642862;0.5439004363075631,1.8632661918264923,5.341255760099067;0.5459492917191135,1.8596630430377896,5.341650510746272;0.547931103430159,1.8559455403812595,5.341972433725992;0.5498877628618251,1.852098761553321,5.342175122047381;0.5517984252992223,1.848316302231752,5.342366371571691;0.5536951545965476,1.84423926148128,5.342374604282482;0.555538699561781,1.8402343251796371,5.34232245236798;0.5574013264452825,1.8360479466589426,5.342083275998224;0.5591924736564927,1.8318758249751859,5.341711209521267;0.5610462737786965,1.8274209652259703,5.341022018818256;0.5628520851447933,1.8229506151793438,5.340133840519224;0.5646880237079057,1.8183449496910224,5.339078120804876;0.5664674012856405,1.8138271505220342,5.337926155856398;0.5681736763500778,1.8093594077271846,5.33664445224616;0.5699293896305104,1.8048597534679978,5.335186407365435;0.5715886439234833,1.800470242526362,5.333578319330685;0.5731743653406862,1.796113030188722,5.331801170583631;0.5747707099393417,1.7917026154981937,5.329888156823122;0.5763961346527265,1.7872454663052586,5.3277707550955595;0.5778749120952,1.7827179807235634,5.325443719707552;0.5792666666729203,1.7780813131697193,5.322890778776076;0.5806511874589763,1.7734308982390528,5.320295999761488;0.5819460025849889,1.7689632120184562,5.317723107718379;0.5831805170611606,1.7645895584189826,5.315205246268727;0.58437214459487,1.7600298368943843,5.312642639691713;0.5854438574327145,1.7556172291072993,5.3101732150791765;0.586456990017917,1.7510771464363473,5.307748386648836;0.587352042787062,1.7465193830813217,5.305457719735109;0.5881186685510021,1.7420076566185458,5.303245528273243;0.5886923289168727,1.7375736203219723,5.301289278535895;0.5890907219641848,1.7329690941982583,5.299412516104068;0.5893578237210466,1.7283692576507401,5.297631915926282;0.5895319767102517,1.7236588386160427,5.295869390805562;0.5896472991463917,1.7190589851004177,5.294191903442633;0.5896188865515704,1.7142083267045152,5.29256624433382;0.5894932663714298,1.7091689468133644,5.290971167877073;0.5892329239558651,1.7039126261309847,5.289410401260919;0.5888741333758244,1.6987667135436677,5.2879518212229835;0.5883605787767087,1.6935253802023298,5.2865852665354;0.5877433848667666,1.6884153610813162,5.285319721492914;0.5870350977475525,1.68344846948509,5.284233686186577;0.58622115159165,1.6782359337728532,5.283086053087412;0.5853357642335317,1.6729427619892394,5.281923105547338;0.584353185226357,1.6675198403030145,5.280770298926557;0.5832751382504655,1.6619107903235597,5.279532699147209;0.5820821048132057,1.6561280617218852,5.278255108760355;0.5808196774988226,1.6502786148988489,5.276923040275365;0.579549463167868,1.6446057032183876,5.275621439876452;0.5782473708397704,1.6387847668590445,5.2742700468178;0.5769602236617458,1.6330768081998563,5.272898401427138;0.5757295366193428,1.6274779945331843,5.271498827105662;0.5745026211347737,1.621798632387255,5.270020596879427;0.5732749551554195,1.616194846439883,5.268539680058838;0.5719865403722543,1.610480998013189,5.267008093135604;0.5705897846117696,1.6048407295935792,5.265429063750093;0.5690704550404366,1.5990591482777414,5.263792058605963;0.5675307598843601,1.5932407807730584,5.262123419459399;0.565883190227988,1.5871488654131447,5.260294545178856;0.5642162304862601,1.5811345778918657,5.258434091369962;0.5625625757936572,1.575271576761548,5.256617816242364;0.5609274590289006,1.5695037058428987,5.254820132120059;0.559248567195538,1.563561311106864,5.252997376332518;0.5575469845943763,1.557519845972947,5.251176943508004;0.5558452131761228,1.551426640119709,5.249393531715937;0.5541974414450224,1.5454810951107836,5.247723235641023;0.5526149036219862,1.5396866051929246,5.2461130706338945;0.5511037257564524,1.5340333983207661,5.244558275670954;0.5495362895590359,1.528216994447135,5.243009495370376;0.5480085195947866,1.5225604210108359,5.2415455790764645;0.546479663848877,1.5169634256831936,5.240125394279188;0.5448488860938068,1.5113528060913088,5.238767567113449;0.5431017386535479,1.5057208718888748,5.237519139102247;0.5412591907313614,1.500043523611267,5.2363101901695375;0.5392004466239222,1.4940441654392933,5.235153326274267;0.5372822282405499,1.4884249716169848,5.234117776594527;0.535514841517464,1.4832166387005583,5.233190954104146;0.5336795629803601,1.478186433802537,5.2323908910595005;0.5317791184076194,1.4732218899752925,5.231764381809965;0.5297337704330194,1.4680333098531422,5.231249879680697;0.5275158309728071,1.462634932512794,5.230766786867153;0.5250271743503425,1.4569586727371633,5.230317972370836;0.5225382031925389,1.4514873458362016,5.230048928187845;0.5200676142583127,1.4462181696240368,5.229864294145928;0.5174440214959649,1.4407849560096615,5.229799385591934;0.5147228256600801,1.4352434862897694,5.229826106404997;0.5118975096530601,1.4296223416354488,5.230025877962998;0.5089709194266732,1.423868737976408,5.2302852937458635;0.5060654812484492,1.4182066234317634,5.230599921414109;0.503116171602343,1.4124577650059769,5.230974687279248;0.5001755605499603,1.4067736158110404,5.23140839240069;0.497176726502799,1.401018683219868,5.232009438686685;0.49399264396083814,1.3949943317350795,5.232731085985738;0.4908316267461725,1.3889682871917561,5.233504997795398;0.48781970577552675,1.3831785214533574,5.2343462367135976;0.48463524222243687,1.3770467075285364,5.235250588641142;0.4813179596656007,1.3707551236595612,5.236184992456697;0.47790500054072804,1.3642985276602657,5.23719306029127;0.47465086158377223,1.3580670767612146,5.238199581990477;0.47147678138649524,1.352076735866526,5.239283471946507;0.46844149867823875,1.3462909641787004,5.240394474170246;0.46555446831124725,1.3407013713232154,5.241570623366558;0.46267798358104273,1.335228792409428,5.24274595194436;0.45975831843725323,1.3297428191555003,5.243937278221213;0.45704369603349865,1.3246582182170263,5.245043236508396;0.45438686456315497,1.3197203876933112,5.246126655755798;0.45166113713790806,1.3146914396233897,5.24719609014063;0.4488397796297333,1.3095410966299923,5.248264233234801;0.4459361075938074,1.3043982294843497,5.2492841746637735;0.4430295215252319,1.299307093135646,5.250260606588562;0.4399586548518615,1.2939338274262642,5.251236584824944;0.43703446069310925,1.288893480999222,5.252097922007243;0.43401585356915584,1.2839270518777148,5.252732262861533;0.43091080462346315,1.2788861425639504,5.253278630449472;0.42791303354273735,1.2740863679145855,5.253761005344286;0.4248101389421139,1.2691856699667343,5.254145951489933;0.42179369544982903,1.2643984489024012,5.2544898264785935;0.41864685132594703,1.2596187781245332,5.254713908221552;0.41533096674100956,1.2546593767801921,5.25489309505817;0.41207482500545317,1.249826070295657,5.255013974064687;0.40849194209823186,1.2446339756282954,5.255104850336503;0.40493836523796045,1.2396167032419008,5.255116137254435;0.4012669006410192,1.2345519360401593,5.25509912511169;0.39731002138481764,1.2292587216278243,5.255109118445977;0.3931691595400617,1.2238362660850983,5.255123227140292;0.3888687338073397,1.218363847597049,5.255109839944892;0.38435021075264353,1.2129947728433244,5.255053324548274;0.37991001333434726,1.2078843741703555,5.254993514754082;0.374917263343686,1.2024541980972707,5.254962375515797;0.3696957105052927,1.1969876390676029,5.254975478339065;0.3638938319722159,1.1914921214202716,5.254920864939039;0.35778721050095685,1.185731660895009,5.254900289629328;0.3516025235379328,1.1801283652300392,5.255021486344885;0.3453098226297097,1.174582364900516,5.2552192644734195;0.3385707744796419,1.1687378767878633,5.255354688753848;0.33138876426154795,1.1627713711014214,5.255468624458939;0.3240528654192314,1.1567543964281763,5.255598789027479;0.31629310417175294,1.150620933470179,5.255791554570849;0.3084905022376222,1.1445040009086902,5.2559903692860415;0.30018584722508496,1.1379461325973763,5.2561764560501425;0.2918655959374266,1.1315120395806322,5.256388027415249;0.28342845495151037,1.1250033767783578,5.256610834491708;0.2750174260634542,1.118586585060495,5.256801464033908;0.2669750818606934,1.1125066751365453,5.256932582438318;0.2585360011950216,1.1061126944953628,5.256934758467752;0.2498183980066268,1.099526271048791,5.256917136682186;0.24140880537814774,1.0931427577701425,5.256822592907264;0.23293861026451235,1.0867387511665052,5.256665950118518;0.22500096870641234,1.080681895125759,5.256444227875257;0.21714160048375356,1.074619016928751,5.256126551112191;0.20969971059319747,1.0686612701416016,5.25579635997939;0.20232883627948856,1.0627550622283435,5.255386522944508;0.19522790643295948,1.0570016497002273,5.254931290485819;0.18803816151749234,1.0511263970963942,5.254390769859481;0.18090371166291777,1.0451450945953202,5.25383259143204;0.17426514410321176,1.0394688791994189,5.253284794124751;0.16764166559417387,1.033702596341326,5.252705823231264;0.16167357048962283,1.0283020140642676,5.2520785744724385;0.1556243954512591,1.022706002365696,5.251443873827575;0.15010279937389773,1.0175966457095953,5.250799431712251;0.14480964807083047,1.0126714508598618,5.250106188258188;0.1394288458902328,1.0076493003928595,5.249373551842945;0.13402516547708568,1.0025379725805394,5.248611891704831;0.12837315503235075,0.9971592718030585,5.247799635746441;0.12286777823218883,0.9918087113177189,5.247112393071744;0.11768858913254872,0.9866265750530638,5.246413828995711;0.11256533743123542,0.9814954011010342,5.245738267815179;0.10743670481280551,0.9762591740133985,5.245058233657171;0.10243321242097951,0.9711106212803576,5.244428464962484;0.09746119400842598,0.9659624881640161,5.243838613885347;0.09250220971811018,0.9607019482180071,5.243286889873567;0.08775629721052666,0.9556580548104044,5.242769565660446;0.08321096836022347,0.950797088185295,5.242283149979805;0.07889356674131806,0.9461645123007518,5.241840580929823;0.07483473706766561,0.9418453507345232,5.24147744444029;0.07093803671083818,0.9377203448561369,5.241153027680403;0.06688619218953976,0.9334376480852973,5.240774310820741;0.06274355994091661,0.9290401024323345,5.240373828643007;0.058778991860770145,0.9249014672451332,5.240002581179469;0.054730780919718634,0.9206517696067935,5.239634189251342;0.05062500009966679,0.9163048949528262,5.239274628998803;0.04667741459803503,0.9120938609805915,5.238930759700922;0.042811326818388014,0.9078944643156126,5.238587947991376;0.0390545804314926,0.9037325234334977,5.238252664597309;0.035611472765340005,0.8998075685553213,5.237874359427906;0.03227016924618859,0.8959745885088145,5.237507877589574;0.028805227352173907,0.891866677101844,5.2371544451479055;0.025286511802160322,0.8875837942654969,5.236833251817631;0.021664264663850328,0.883183539656342,5.236501553082075;0.018136609477952825,0.8788324771735188,5.236169842621017;0.014777306332817795,0.8745959227306596,5.235836646251991;0.011136316526986515,0.8698253345802183,5.235501254383984;0.007384811114295897,0.864773705591921,5.235163206366243;0.003647607420515157,0.8595252264471004,5.234825234626813;-0.0002459388252734632,0.8537419583680201,5.234461860646316;-0.00416510149799899,0.847738214836746,5.23407401280325;-0.00790756506586825,0.8415556597266691,5.233753255437632;-0.011507341255703591,0.8352593594326999,5.23345973566712;-0.015099262034754615,0.8284452905915474,5.233154714214345;-0.018640960028384883,0.8213298750913861,5.232829808454044;-0.02204871028869367,0.8139513281316706,5.232502484373706;-0.025321605665558345,0.8063016759945396,5.232153478012709;-0.028461504374493334,0.7982023766731305,5.231836773465891;-0.03142752306199952,0.7901418028451056,5.23157860680877;-0.03415999399135754,0.7819570306037946,5.231366611954943;-0.036683251611766256,0.7733756963594365,5.231133578237939;-0.03891764956093875,0.7649058028882971,5.230877094451194;-0.0407864334996932,0.756242161088954,5.230630872283477;-0.042441471087802274,0.7473876340480452,5.230334064540967;-0.043938180304290156,0.738465297344604,5.230010695843097;-0.04517780150806967,0.7292829475402832,5.22965832288669;-0.046011511364921175,0.7200231163879561,5.229308701530832;-0.04664892842860821,0.7106108833583977,5.228960118903489;-0.04706246873654954,0.7010508874361632,5.228624384478794;-0.04705315360606041,0.6915467862196959,5.228319398463098;-0.04690599887748884,0.6820696165470478,5.228040912529159;-0.04650792970748546,0.6727042325233501,5.227779560891657;-0.045986635632853684,0.6635814531253337,5.227531624283296;-0.04524108783143464,0.6543463642036981,5.227211166251552;-0.04436924522366028,0.6451566054547418,5.226872528477445;-0.043358159436554196,0.635952717004578,5.22647627368781;-0.04228886099786706,0.6267892792602705,5.22606446702363;-0.04115852274204212,0.6177521010852252,5.225603550650383;-0.040028625382100294,0.6084951311121872,5.225125539039653;-0.03894150561908555,0.5992468136021349,5.224636481451858;-0.037954168820641725,0.5902751434305328,5.224201456085581;-0.037016821275643305,0.5804353068409072,5.223863383459916;-0.036181204782809055,0.5709108804900792,5.2235454970500514;-0.035407781940991756,0.5613373207863563,5.223288306277959;-0.034644948326824784,0.5513931162266134,5.223061689501904;-0.033951519357702103,0.5416420210228592,5.222856891256865;-0.0332513330855656,0.5318425420125326,5.222659713875401;-0.03259543892724916,0.522307329188279,5.222479546229044;-0.031959795629391885,0.5122650859499237,5.222359867408627;-0.03142975132843183,0.5023109790093259,5.2222414590074715;-0.03094422661932439,0.49217987465988744,5.2221680345274715;-0.030520545694997393,0.48218350693958056,5.222095341130034;-0.030074612838322988,0.47201630471443223,5.222015017196781;-0.0296826557683163,0.46230917179128517,5.222002856947686;-0.029289765598995442,0.4527596249189533,5.222022707418015;-0.02889864592539157,0.44330284418825255,5.222094118655055;-0.02843311223762283,0.4333852926577376,5.222196594759415;-0.027977353877708565,0.42375666359864966,5.222340825315382;-0.02754222783886019,0.41434517062036075,5.222495763856856;-0.02711675857846203,0.404596574142331,5.222646668428932;-0.026683122833569845,0.39491895538601063,5.222779812067584;-0.02625902753384387,0.3861447475464617,5.222848415473772;-0.025877868475809772,0.3770815961660582,5.222924122294442;-0.025535827876440164,0.3681320436196248,5.223018145357977;-0.025216593743022025,0.35935175438656825,5.223138766903694;-0.024903183810697883,0.3507056267795666,5.22328430444165;-0.02469160806025313,0.3424582448865546,5.223437583527278;-0.02452295853531427,0.3339386040786575,5.22358850869455;-0.024379117387891478,0.3256999389565055,5.223704597629484;-0.0243229243729284,0.3172334603585831,5.2237624753837375;-0.024324786348421078,0.308629843013534,5.2237955127622255;-0.024386025331710866,0.2997941712916222,5.223838979830506;-0.024503951358664892,0.29092081719799767,5.223890234634525;-0.024687024921015977,0.2820367999102899,5.2239531439640485;-0.024932549581501668,0.2730837207491931,5.224013194766853;-0.02523821566404542,0.26428040524779767,5.224061695192681;-0.02563953033431633,0.25623119842550135,5.224122442099565;-0.026068653633034306,0.2480820630026645,5.224194859577659;-0.02652332712783189,0.23963615349211978,5.224240940521323;-0.027016443924825707,0.2314400082390165,5.22425555283906;-0.0275088004681582,0.22316088735601292,5.224301331817126;-0.02802622781425227,0.21487302804905212,5.224351702252372;-0.02850739773961365,0.20640858489437827,5.224397465705872;-0.028979820130952728,0.197351563542267,5.224435257322801;-0.029527286019481604,0.18803656930610782,5.22443418305298;-0.0301441828996106,0.17818639104874406,5.2244024119872225;-0.030754545245665676,0.16824649517002005,5.2243884432172525;-0.03135904055280112,0.1581759139644644,5.224409665722664;-0.03200970927678822,0.14829455822934223,5.224426837014371;-0.03261168874026647,0.1384873659076587,5.2245220145710185;-0.03314816262422364,0.12869289756505223,5.2246990811916;-0.03365813977535957,0.11865355586761342,5.2249462615779185;-0.03418120745426971,0.10854413113714576,5.225230356039245;-0.034666713975166366,0.09786542738509972,5.225557989636405;-0.03511923234710276,0.08693479638982354,5.225950000689981;-0.035555669297937485,0.07555712494351838,5.226320207491598;-0.03602283331735538,0.06365258661563944,5.226667258606581;-0.03648485874934275,0.051814982014764324,5.226945973636022;-0.03694184934180942,0.039491029308630556,5.227191370427283;-0.03742405594698066,0.026980426070957308,5.227392227277078;-0.03791100591453698,0.013804131280366236,5.227553486678118;-0.03837155821414594,0.00045782513354648976,5.227696114253478;-0.038839592347379596,-0.012948394599019494,5.227812143878206;-0.03927349309517387,-0.02601073830586966,5.227915497743368;-0.03963084014712788,-0.038488011222882375,5.228032562584174;-0.039916093404175804,-0.05031567176003926,5.22817303908718;-0.040180716558883764,-0.06205155843936032,5.228300119571999;-0.040420144945545924,-0.07340565222680898,5.228385932140663;-0.040643193968658245,-0.08445520305845262,5.228448843919515;-0.04083640794545575,-0.0949843998354316,5.228495274486438;-0.04103778622775781,-0.10516262657248263,5.2284472269881626;-0.04121262563056634,-0.11482863352565827,5.2283100911645946;-0.04135165028949904,-0.12425654670807844,5.228121595935092;-0.04148329902672376,-0.1330606633887266,5.22788262084273;-0.04160796004957189,-0.1422344125580919,5.227597444893884;-0.041746552948091854,-0.15155465982129668,5.227384575854233;-0.041855077045211374,-0.16042785914738975,5.227192491661656;-0.04196521068531308,-0.16908858835241186,5.227060169001095;-0.042049477935488765,-0.17680612505980534,5.226980590877638;-0.042088026234360996,-0.1839159868115285,5.226974994049698;-0.04212194213189714,-0.19011218707809036,5.226972577689125;-0.042150555080403405,-0.19597109159615525,5.226974004599567;-0.042166670422736426,-0.20102215021425257,5.226971924203341;-0.04217898070616801,-0.20550788142511753,5.226975171584249;-0.042192837526238036,-0.21030676010006766,5.226978858999868;-0.042207918045950726,-0.21617836700501986,5.226981076610544;-0.04221481994592427,-0.22178988802237581,5.22697387627044;-0.04221506419207881,-0.22718766035277982,5.226963061832992;-0.04220947114887133,-0.2324222949502246,5.226957015001058;-0.0422004176332651,-0.23769171487047366,5.226950606830785;-0.04219494458495593,-0.24288980440233568,5.226940755812849;-0.042194096686410124,-0.24792935142100178,5.226932873736314;-0.04219199990005647,-0.2510147567038087,5.226939732461336;-0.04219843243133971,-0.2541227867911639,5.226964746306141;-0.042216774478521193,-0.2564624515326219,5.226988570625012;-0.042213234020386896,-0.2579807251072972,5.226981886247467;-0.04221009039574851,-0.25944694023618714,5.2269752347282585;-0.042207698593094985,-0.2610205797587029,5.226969969136746;-0.04220683477064199,-0.26276089432160354,5.226965211553201;-0.04220877522762139,-0.2647185965400793,5.226960224219358;-0.04221049256189747,-0.26688757043185657,5.226956885632034
