# Supplementary material for: AI co-pilot bronchoscope robot
Source: Nat Commun. 2024 Jan 4;15:241. doi: 10.1038/s41467-023-44385-7 (PMC10764930; doi:10.1038/s41467-023-44385-7)
Supplement: Supplementary file 9 — Source Data [file 41467_2023_44385_MOESM9_ESM.zip › Supplementary Fig. 6/Real/1-siliconmodel3 Centerline model_52.txt]

Path length,0.4078785380904467,1.433275545530777,2.5931653937004198,3.131772830136776,4.214188762395475,5.369658848693067,5.924005124689998,6.954589597439169,8.203782550413276,8.932118046882625,9.751889966980523,10.637177963562154,11.551151990382948,12.55954807862456,14.473684096753727,15.46522327003882,16.47879314912284,16.47879314912284,17.54952297692177,18.647159463528883,19.801764489108383,20.986769640424694,22.196163377262863,23.456620184865052,23.456620184865052,24.776845254576312,26.18148709849624,27.576469076125754,27.576469076125754,28.937473317113866,30.25338047478412,30.25338047478412,31.563677288623595,32.813826464102334,34.02547062154725,35.208375608395755,36.33156796085855,37.43279570104824,37.43279570104824,38.506139380265,39.56380776332139,40.60821587789227,41.66626116974332,42.726780712779394,43.78095384767816,44.81437259975095,45.820636641831044,46.79410416294653,47.72748992518533,48.62271415131455,49.47313593510785,51.231381542130194,52.07253661433092,52.91440086599302,53.79894655034887,54.739204891842455,55.645304493136024,56.58259274846065,57.49258022961335,59.26341648444507,60.15492980046299,61.04538657117773,61.918328608738214,62.822661825858006,63.75121225650702,64.69171732180523,65.61040218076296,66.59226948922172,67.58909074254873,68.59239890582957,69.5745246606102,70.59773041184938,71.63088219843617,72.63099455155363,73.63745147520555,74.69053084201242,75.72205722379618,76.76520753156625,77.8022410840285,78.8830908644909,79.87415221168575,80.89959295459602,81.92575340389297,82.934550870047,83.95045742387451,84.96053183364384,85.98371938121113,86.9478896844359,87.91653286153448,88.8662227454642,89.83655731669725,90.79611424347806,91.76222105505694,92.73303384335969,93.7109976414539,94.67467951936257,95.65857610254268,96.62656638133345,97.63812456352045,98.62381583252952,99.61952316850606,100.59112654293207,102.45940324660896,103.37592443169628,104.28180543080634,105.19688790778542,106.09596870072124,106.98064620093808,108.73093208267677,109.57529111411246,110.39030783259645,111.18055468818034,112.69748984314114,113.41972909148608,114.79135127206558,115.99251237835226,116.58264043606555,117.75635102269794,118.88012980158302,120.02123110248759,120.62567367646915,121.86623623618391,123.08062591988842,123.70155050423493,124.91563215130661,126.25328553018798,126.95307407312764,127.6885842716859,129.21073354713238,129.9602638670174,130.70805447608487,132.27456916325946,133.11199523070846,133.88304323311047,134.64193059423482,136.22410609965436,137.07853116334812,137.98710099692784,138.89808196722439,139.84352196103654,140.83331453290035,141.80169960447958,142.77129598233606,143.76046730649233,144.79615705969061,145.82911474292771,146.90960713739773,147.98841466242334,149.11205802175533,150.21608556745252,151.31031503237318,152.39064453979958,153.48103185453311,153.48103185453311,154.5715405445391,155.65898161510725,156.69021468309774,157.7320536325539,158.6985195633586,159.6844832937344,160.60130626262773,162.35075961088862,163.20402361661002,164.03637554182717,164.8130685208675,166.2872701987404,167.03673708568746,168.43546548617306,169.10645290984013,170.39213380032928,171.63817655912845,172.245708955002,173.43680422199193,174.63632258622624,175.27720721281875,176.5529369781609,177.7844293061089,178.40351282099,179.6327340972566,180.9173921896738,181.57862211981504,182.2725645118894,183.71425691943,184.46802054110637,185.92339031799517,186.62679650419142,187.32166186347015,188.75728275156632,189.46542769634857,190.89125475116757,191.62546431709774,192.34846770525112,193.7441920390789,194.39901648631482,195.7374075772132,196.40295278261001,197.69131616800203,198.3486580880046,199.69706270755358,200.389626619162,201.6856219912688,202.86707692020224,204.06982867435806,204.65256502558637,205.8320193380462,207.0473078932236,207.6611168827289,208.7655015801818,209.85745240544932,210.89289418054582,211.92385453654188,212.94774745686672,214.02034083272804,215.04494009893648,216.08528557193858,216.6088272261242,217.691539889504,218.7461402004698,219.87476613553918,220.962040842886,222.0159116476268,223.08193518630733,223.64284222324648,224.74446613529318,225.90952951861087,227.09657580281072,227.7122805725409,228.9173644344467,230.14528998834587,230.74924436085266,231.94634580101646,233.1926139004187,233.7890137951145,234.9716826569513,236.11737797883063,236.66213604398348,237.735764469791,238.7269185333438,240.12085705776158,241.0611570891182,241.933548767188,243.11070167580894,244.20724028057413,244.8974264066057,245.91513307387564,246.91423725587688,247.866242725141,249.0811825557874,250.07896021770216,251.193152534585,251.8861969880002,252.9820158375493,254.07134710431342,255.08331506435118,256.0665619731657,257.02115762764583,257.9260565741754,259.109798107888
Error,4.7741183502014835,4.540215956840703,4.254584597249158,3.958031845603401,3.6687932690133653,3.4013132698735284,3.1536834488228074,2.9023908156648837,2.665028145765679,2.453018019829357,2.2743105168836353,2.120262628427717,1.9771030245902224,1.8256504332747177,1.6872909300337007,1.569322085769576,1.466078942791143,1.3602537180049479,1.242385296357546,1.1212193745516146,0.9998154283956429,0.9076892866259625,0.8736529095507977,0.9408120582379973,0.8616205759077354,0.6997185321884478,0.7136157894274137,0.9311237671853585,0.7191932895226014,0.635429168514776,0.7254100794048307,0.9043757851125178,0.7121525264807981,0.6370210552657829,0.6538676596250909,0.7230995546981329,0.7916475529281205,0.8556374821337034,0.803671418201989,0.7643405301036278,0.7359825599778398,0.7162117518028855,0.6752978263721687,0.6360847142608864,0.5949691902571018,0.5480030445445601,0.5011839398214614,0.4752532196758946,0.48191429696985205,0.5288038604673551,0.6298094191629888,0.5987443377574099,0.557323744342715,0.5574913769069518,0.5884595374722426,0.6152451721159624,0.6545224889463671,0.6833432003626343,0.7335306321768471,0.6997175839865,0.6413810797004282,0.6041204064128258,0.5761941152760118,0.5744802869627967,0.5842287074667576,0.5871080270861093,0.6051758884885912,0.6058754265463527,0.6135204724779691,0.6119624235753579,0.6290895008413715,0.6140077593735375,0.5982755323176883,0.6115640750698631,0.6157762694909169,0.6039159543719484,0.614141407337254,0.6188440706838293,0.620376037349566,0.6159339580794216,0.6205209234473321,0.6203270933839041,0.60253662080649,0.5909718046915602,0.577653170139284,0.5678001561016283,0.5669082936769784,0.5461294768200051,0.4884602525208431,0.43349975201113516,0.38892643665397086,0.3731026383231299,0.38148087357412186,0.3955700613813196,0.4266474734512287,0.5101456792925319,0.5927462874447342,0.709128998640236,0.8137339387181244,0.942804205850212,1.0676783086455126,1.188115852552502,1.294823926938756,1.3637000776364976,1.4312923076958926,1.510973278355874,1.5884749037070722,1.6694672347670378,1.7295127240574095,1.7229245372605242,1.7442529943003386,1.8061438197695436,1.7765135480054322,1.7965218152023659,1.7764556222072587,1.7714075330039194,1.7450145191774817,1.7013020228844407,1.6673306057135129,1.6299434542780211,1.6053327467762317,1.5322971909386822,1.4914174760100622,1.455130427365642,1.4015281180300578,1.3808191602489246,1.3159959114274589,1.330148452719974,1.3067891937261968,1.2408000730353852,1.2335703100852886,1.2145845344497166,1.1385455565253142,1.0764199621514476,1.0917298961862216,1.0202013514077737,0.9589670219587849,0.8980910385064678,0.8452300519302349,0.7958034423706095,0.7295710477763333,0.6794074754656849,0.6474510141347344,0.6183734131555231,0.5540772526545567,0.47128481467587247,0.371084004831936,0.30667912454175855,0.2839557040559597,0.2945160728982388,0.37547211384097035,0.4816490626300113,0.6057214544395951,0.7323679517346781,0.7454159457092135,0.7962566413519738,0.9053660124530565,1.0382135819275886,1.1810846095493504,1.3157281976680704,1.481022215500056,1.5726943832214086,1.6535601838184386,1.751415686707439,1.8486527161836661,1.8713790965954238,1.8803135232797152,1.83024579468754,1.8122366304248498,1.7459020663090803,1.7122306478529297,1.6907110568324255,1.6482819752717845,1.6006437025859768,1.559842338755217,1.4267196190494333,1.3349549071710338,1.2423245462871282,1.1078581441934412,1.032766987587867,0.8751008009558393,0.835061011312169,0.6635111060282407,0.5727331239426534,0.572150096588159,0.37765875988670544,0.39656742308113413,0.3459116716269142,0.41898403095332115,0.5879237402233162,0.5458031825449939,0.6109586778472783,0.7045530291945882,0.7525560891095472,0.8668855268601475,0.9122849002178383,0.9818802581514177,1.0444300761658376,1.0714050252750378,1.1610875762492645,1.1832630704534794,1.182568180636452,1.1545885072460693,1.0429923258911662,0.8692598371877975,0.7185566407403136,0.5791728929698159,0.37885444037756294,0.2576795468937523,0.2599422663437975,0.3110888740138364,0.38217451010482345,0.46322539658132594,0.5026914710699967,0.525619245230658,0.5460534889816472,0.4900202359885494,0.4535144015522394,0.40188150681473855,0.37047801830860655,0.3466625526984113,0.34191620401227424,0.3676220509154124,0.2701892519283594,0.1878892175252713,0.24556023052628448,0.2339074663674012,0.0919318066010931,0.24658163482698478,0.16765740073066918,0.07229416036729443,0.28924562973545936,0.14057224070509744,0.179056158975656,0.32775507215322386,0.438073035391245,0.48476884889892874,0.5686608213988492,0.5824510293588098,0.5632287335910269,0.5256399266069606,0.43870701297194553,0.37919239750653194,0.2786567307958305,0.200821486260795,0.1472461377456051,0.15736131755622143,0.08162050425241552,0.0989193656131081,0.20992092496071682,0.18167017475929254,0.15528896817364213,0.17817566380806502,0.19145315588312262,0.19299977980628116,0.19146461337531018,0.2113158543805759,0.21130840493643163
3D pred;-0.08668093154629815,-0.26184271477176363,5.244323630312704;-0.08450130734865977,-0.25212768329571544,5.243392286242845;-0.08185892271137209,-0.2425680496606396,5.2421150986326035;-0.07919098502838808,-0.23299952269641686,5.240963838342896;-0.07654394187533001,-0.22341503674516214,5.239900451491346;-0.07397956286824754,-0.21379561747548614,5.238956664851146;-0.07156606083883356,-0.20412628455085105,5.238132644980886;-0.06918248347558754,-0.1944451826499721,5.237361396033905;-0.06688497616661314,-0.1847372183215939,5.23667082470222;-0.06475961965407001,-0.17498272046660376,5.2360940827394815;-0.06277104879704541,-0.16519270028907757,5.235645651172548;-0.061020259499576,-0.15535443585689404,5.235267114782885;-0.05937514221111807,-0.14549772483976797,5.234894506366337;-0.05783801290651494,-0.13562187854234597,5.234570633844152;-0.056397472689672025,-0.12573030651867836,5.234284894829919;-0.05507253670215899,-0.11582207875017453,5.234017374519583;-0.05378667805350449,-0.10590825645921217,5.233766984585883;-0.0525253246474189,-0.09599034674560067,5.233557092952875;-0.05133014720152156,-0.08606334841892976,5.233395058712384;-0.05013717811088531,-0.07613597231359748,5.233240047706116;-0.04896017283653379,-0.0662068133386465,5.23307738045588;-0.047753990172278264,-0.0562800456577587,5.233010996797267;-0.046440015810247925,-0.04636769038728051,5.233147687571463;-0.04517576487475902,-0.03644983416748278,5.233342103557264;-0.04390968503725647,-0.026531471797948035,5.233494188243102;-0.04260914470827118,-0.016617200250573377,5.233619944108175;-0.0414453113015212,-0.00668540538760949,5.233690247744901;-0.0404410688644442,0.003264015855330555,5.233712920594457;-0.03961864230132372,0.013230136337672945,5.233705365482988;-0.038844452694702124,0.023199821320461268,5.233627829704382;-0.03822307316708422,0.03317985308303627,5.233514456424234;-0.03773872519103202,0.04316712673882807,5.233373843613931;-0.03735472982557207,0.05315814805524441,5.233194844691533;-0.03705683537185646,0.06315170229365219,5.232994513519602;-0.03683345875635984,0.07314692351905584,5.232780841942433;-0.03647248272850969,0.08313816143170402,5.232569037126201;-0.03599129509086151,0.09312345510006516,5.2323192996361;-0.03539585506898032,0.10310249318351265,5.232065823583096;-0.034728362565392544,0.11307677535585503,5.2318047701323485;-0.03393825603865058,0.12304194478692618,5.231538068264254;-0.033056092266468315,0.13300015083540329,5.231301595485434;-0.03216011515657149,0.14295667955367797,5.231047113854048;-0.03135063224861775,0.15292067680981347,5.230795129526252;-0.030658831351446387,0.16289349755676125,5.230541638169553;-0.030054281435404586,0.17287019296637826,5.230225302741975;-0.02955871428994936,0.1828497323120046,5.229821313072007;-0.029248090628761932,0.19283579151484842,5.229394540839535;-0.029169642202804515,0.20282899765599724,5.229034434098456;-0.02924571813485784,0.2128243620703238,5.228739641497842;-0.02935341198759569,0.22281961049616336,5.228450831976127;-0.0294169447040243,0.23281685470727648,5.228224841318557;-0.029474717719419702,0.2428149091845728,5.228036244002278;-0.02956378783512249,0.2528129251548266,5.227858077863414;-0.029635829341234595,0.26281057740819175,5.227653726591874;-0.02973956977669659,0.272807144226136,5.227413123648362;-0.02981296385422073,0.282803181186927,5.227141354651079;-0.029859840454935938,0.2927982179590357,5.226829838185222;-0.029894694347401357,0.30279239016031206,5.226490269020816;-0.029996069162982867,0.3127872008950898,5.226184521538837;-0.03008611653709702,0.3227829689203466,5.225907911604688;-0.030175123488978415,0.3327795147162586,5.2256606265207255;-0.03031248574453474,0.34277685718320333,5.225475490869452;-0.030434402699293102,0.3527749098626274,5.225320317174502;-0.030638045113696798,0.36277254432400236,5.225243930370775;-0.030900185526093145,0.37276879680391156,5.225165071242595;-0.031061784399640656,0.3827665149247921,5.225025363764323;-0.031214755275497382,0.39276509553501926,5.224954754332027;-0.03145863151549401,0.40276211868602046,5.224961999876248;-0.03181157384266485,0.41275509221256085,5.225088141905543;-0.03213112168704847,0.42274980778287574,5.225147722469947;-0.032526814830365146,0.4327415365575365,5.225241440290817;-0.032875909108010415,0.44273533794985903,5.225286903640094;-0.03325740522029268,0.4527276309254581,5.225379325532018;-0.03381918640102373,0.46271155905779543,5.225454031310241;-0.03432358037899658,0.4726983098624974,5.2255559875742446;-0.034879553978698734,0.482681361909005,5.2257279328944914;-0.03560536204634137,0.4926545207595188,5.225824396314309;-0.036209329282392025,0.5026338106076014,5.226045750568242;-0.036870400770950884,0.512610912727213,5.226188641372195;-0.03755435293211551,0.5225856522386947,5.226380425415652;-0.038352856127335286,0.5325535253507848,5.226442861530958;-0.03929929943231828,0.5425082576295437,5.2263559689035946;-0.039896369391203994,0.5524896511478811,5.226479625267314;-0.040613148756031565,0.5624633522143133,5.226586930344577;-0.04136586191578311,0.5724334457822666,5.226762022164468;-0.042127611212939516,0.5823979021854494,5.227121670044138;-0.04299120034898246,0.5923510662210364,5.227556111622267;-0.04387390412098465,0.6023038889872593,5.227958793922658;-0.044281097422880084,0.6122822483870881,5.228475066430873;-0.044630615576060205,0.6222662242914558,5.228920108228463;-0.04492525502726583,0.6322523926025418,5.229355573561705;-0.045144189009547295,0.6422370845269857,5.229863505727795;-0.04524344742133823,0.6522231229722995,5.230382335118255;-0.04515647467289687,0.6622164324120253,5.230737584584003;-0.04474446626362764,0.6722037079280144,5.231028405557138;-0.04383565739305356,0.6821527626811648,5.231464726489003;-0.04297059873827573,0.6921004232840491,5.232008529811552;-0.04158069217712962,0.7019910747121116,5.232501656651064;-0.039743672467118636,0.7118105349739118,5.2329528315084755;-0.03750103765255673,0.7215461317521163,5.2333872788133675;-0.03509078338798937,0.7312465468773076,5.233691615434717;-0.032411932175186835,0.7408776293203965,5.233948534009544;-0.02946767613766844,0.7504327204279129,5.234126270647853;-0.026292340292686206,0.7599141002658074,5.2342700713472174;-0.02288523410902629,0.7693144355641754,5.234429205666339;-0.019269764944843226,0.7786351269248074,5.23465962980284;-0.015389376843924302,0.7878477619890789,5.234924097870483;-0.011281582354648198,0.7969599352396405,5.235231218507405;-0.0070860936390140395,0.8060298690079244,5.235597518761199;-0.0026583790797412533,0.8149862672493844,5.236019744200954;0.002071761761704675,0.823784660197333,5.236482398665509;0.007121816450596432,0.8324007438304363,5.236992350101013;0.012420665445848257,0.8408634525134827,5.23754440179371;0.017970155958510266,0.8491629500010955,5.238111408410059;0.02374055665307203,0.8573091643876299,5.238695931286275;0.029652732139137418,0.8653503908423564,5.239316300632531;0.03566042293993835,0.8733193377333655,5.239951546010515;0.04176255507503929,0.8812158377065907,5.24059128937986;0.0479542638560562,0.88904157406055,5.241239820712487;0.0542383513271064,0.8967924678035787,5.241898524622045;0.06062807750828376,0.9044551531188111,5.242572804303853;0.06712358394083613,0.9120272724556311,5.2432593936524645;0.07360552941824379,0.9196024867897316,5.244034319855631;0.08004106009566406,0.9272107950319896,5.244869538743571;0.08657529981481799,0.9347429407793967,5.245624847774662;0.09290292836939093,0.9424367695644905,5.246500128016079;0.09952276386073408,0.9498900139691054,5.247291914548314;0.10633252115542781,0.9571790493147616,5.247997016893467;0.11309862883445979,0.9645097989487055,5.248689762647821;0.1198220016210246,0.9718803100408726,5.249376657554718;0.12665364781198932,0.9791510323418882,5.250058718800496;0.13363888420632092,0.9862811692120506,5.25066503614979;0.1405625358896628,0.9934743558285208,5.251231705072875;0.1474389183316747,1.0007141344202322,5.251780312814516;0.1545285697921552,1.0077479867521266,5.252291941138605;0.1616596078829726,1.0147416215579714,5.2527791453563495;0.16874324739961472,1.0217867019930478,5.253213763420366;0.17582836709699484,1.0288315960695829,5.2536267359669075;0.1829753316416653,1.0358147933723647,5.254021518473668;0.190177403633313,1.0427434817962178,5.2543728527194915;0.1973991023305883,1.0496544720577736,5.254664882735848;0.2047338100819504,1.056450134464856,5.254809916011605;0.2122012656963656,1.063100704491895,5.254893731059124;0.2197168961884548,1.069697219288507,5.254929659383011;0.22724299877526913,1.0762816472553478,5.254985230978566;0.23461973738650918,1.0830332020314666,5.254969882802524;0.2419737088273535,1.089807552275762,5.254804707698889;0.2494248259662159,1.0964727082140289,5.254566905887421;0.25690422219135595,1.1031074156098806,5.254368689140422;0.26415312568582555,1.1099956006766618,5.254448090737627;0.271327307247361,1.1169618498383331,5.254398175412942;0.2784666188265704,1.123962785892172,5.254267314628034;0.2856745571262823,1.1308929291069634,5.254130418718576;0.29279217942467295,1.1379161471433268,5.2540126849886954;0.29987713368758506,1.1449729816378824,5.253945528388921;0.30685386707137563,1.1521368674719261,5.253882830316466;0.31374109953219786,1.1593854952858413,5.25372978180804;0.3204530055368345,1.166795222647708,5.253514704594631;0.3271836167227911,1.174190886808881,5.25345970751637;0.33377301602578846,1.181712584233911,5.253522034652987;0.34026264253785243,1.189317709477595,5.253305660528392;0.34682800033349037,1.1968519223512069,5.252942737133776;0.3533983323620231,1.204380624405684,5.2525562369271155;0.3598386854883003,1.2120245216446364,5.252251792171556;0.36618882417120663,1.2197383711454768,5.251836744480032;0.37242762535294993,1.2275306510133173,5.251238635563592;0.3788535234536214,1.235176786818725,5.2507442259712;0.3852774897230944,1.2428232049499888,5.25022949581806;0.39161747678355247,1.2505345216038148,5.249646263842216;0.3978568284038014,1.2583203653396358,5.248974602707213;0.40397514384524447,1.2662003182619672,5.248287174092126;0.40983369456832974,1.274254021555305,5.2473842639704005;0.41556225161333676,1.2823889869710563,5.246381282481722;0.4212871468903529,1.290526026868045,5.245374229463251;0.4270285744788064,1.2986441442236436,5.244310190062067;0.43275897414888403,1.306761978296211,5.243186228500697;0.43837084410576066,1.3149561152008868,5.242018737184012;0.4439143799964157,1.323189326126055,5.240800768510067;0.44941392804242225,1.331439526139076,5.239501087381939;0.4549151597542952,1.3396871334696479,5.238192109546763;0.4604449281180784,1.347915775725112,5.236884016096549;0.4659780992438398,1.3561504766848282,5.235629537162056;0.47151251520948634,1.3643923327812117,5.23442868412954;0.47700498493254334,1.3726759064502028,5.233326330460475;0.48245974004756637,1.3809888616686417,5.232258424953719;0.4878826274425553,1.389328841439341,5.231240078389137;0.4933138462229957,1.3976658054072584,5.230241632418321;0.49879663164420895,1.405925802184662,5.228933382724183;0.504320405845315,1.4140061674161633,5.2268850623633165;0.509553940414048,1.422469961224558,5.225897990792022;0.5147240660208603,1.4309899883551014,5.225074013301683;0.5197771037873247,1.4396044593311288,5.224566372548919;0.5248481388410087,1.4482127991473168,5.224140826907021;0.5300095895425437,1.4567695573465886,5.223764907002229;0.5352374737117404,1.4652882914043146,5.223448051882022;0.5405726754655402,1.473740184672789,5.223130054359131;0.5461061342752647,1.482058533848501,5.222698892449848;0.5518222446208889,1.49024253193169,5.222108758659079;0.5577190985538899,1.4982656978686175,5.2211835981101045;0.5636705400093762,1.5061874926449221,5.219832482969182;0.5697118850961709,1.514021922570785,5.218375136998245;0.5758302937026614,1.521804573182211,5.216962541661818;0.5819933606518582,1.5295504519707523,5.2155419898067485;0.5882034736425716,1.5372636228823842,5.214148615797184;0.5944347123978292,1.544968412260601,5.212804039948713;0.6006914217502427,1.55266311350091,5.211521401690352;0.6069711328778798,1.5603473522889144,5.210289451041034;0.6132806551690381,1.5680160857101435,5.209114522885145;0.6195993605844642,1.5756838303657659,5.20798330505942;0.6259149461742285,1.5833596080783354,5.20688977171947;0.6322179821360224,1.5910522428250407,5.20584329748753;0.6384704819114345,1.59879819543945,5.204891213114275;0.6446952053936988,1.606580842602071,5.2040646414528355;0.6508943330111987,1.614386723067617,5.203265237337536;0.6570545257403136,1.6222286554035814,5.202519500937517;0.6632007115886221,1.630084879425346,5.201809470207264;0.6693186436607041,1.6379678151589527,5.201153549952039;0.6754331889322075,1.645859115133529,5.2005706941945915;0.6815482639110187,1.6537526947861017,5.2000254802255785;0.6876266173582004,1.6616784992577618,5.199540461825776;0.6936699430334882,1.6696341681253362,5.19910970940046;0.6996538854103723,1.6776384765078998,5.19875831084191;0.7056528074504862,1.6856292076135901,5.1983568749775575;0.711585143052713,1.6936691297809758,5.197948162554292;0.717451108951204,1.7017580914308004,5.197549234609159;0.7232707955607721,1.7098806443337402,5.197155049239875;0.7290579665991388,1.718025322147753,5.196739267231345;0.7348334991926437,1.7261766068907602,5.196292299335652;0.7406333973715976,1.7343122415949344,5.1958768127847215;0.7464502927902845,1.7424390545776267,5.195532373483244;0.7522394909761246,1.7505913583195414,5.195373855141628;0.7579342543813261,1.758791324075913,5.195948512738036;0.7636383483747943,1.7669303562579757,5.197052807469087;0.7693661878409619,1.77503885543335,5.198254512995731;0.7751666124823444,1.783034714228049,5.199810570872185;0.7810643435508352,1.7908028768040785,5.202017926402256;0.7870390614254649,1.7984397473518712,5.204463525419846;0.7931085595962684,1.8059343566354258,5.207107768911181;0.7991623669338739,1.813409808877638,5.20984072161724;0.8052266407340909,1.8208460734813072,5.212656134911984;0.8113137314012098,1.8282381789824775,5.215537819049748;0.8174206095617177,1.8355981287669745,5.218459664066582;0.823536392395572,1.842946697407109,5.221391513187934;0.8296558913799749,1.8502950203144475,5.224316215331635;0.8357808457819443,1.8576419886156827,5.227232889868576;0.8419133044991152,1.8649869781882968,5.2301387594906315;0.8480497480956399,1.8723315702432386,5.233037212100759;0.8541898551519875,1.8796763590607355,5.235927395929335;0.8603432489920267,1.8870139352037065,5.2388076251902564;0.8665051968198381,1.8943374793157077,5.2417052277521865;0.8726834795701751,1.9016521802847273,5.24459035721041;0.8788736122873748,1.908960090619164,5.247467283258693;0.8850688511374634,1.916266621538637,5.250336712036889;0.8912738914235694,1.923568008718691,5.253198043946113;0.8974788536841269,1.9308704003165458,5.256056980863332;0.9036835583036731,1.9381738462007871,5.25891378306162;0.9098880048776089,1.9454783459853588,5.261768450399221;0.9160921930013902,1.9527838992841164,5.264620982734488
3D gt;0.9472667143431351,1.985528002961312,5.276670120891511;0.945784205806407,1.9838476070165072,5.276106723690168;0.9444445758285918,1.9823319338599223,5.275597175580026;0.9431906916107871,1.9809056762111477,5.275115900978523;0.9420580790679953,1.9796134102212157,5.274685396163398;0.9409245271567441,1.9783172165206884,5.274252090790111;0.9398715272715672,1.9771117698590372,5.273849413135508;0.9386688329155435,1.9757358874478237,5.273422096744247;0.9375120814119734,1.9744206298406466,5.273014657855651;0.9363956880634476,1.973158783050529,5.272607247347658;0.9352143342210841,1.971809750927545,5.272148189139489;0.9325921951452069,1.9688152916468489,5.271143114386445;0.9302310520231416,1.9661251703766343,5.270243214582531;0.9280340630526368,1.9636336151676477,5.269404969027622;0.9259215123468113,1.9612602958876852,5.268597802582181;0.9238967654173857,1.958956870163043,5.267823263746468;0.9218607343367342,1.956634758786216,5.26703906171433;0.919840158610764,1.9543476132803015,5.266248201978021;0.9179225997134193,1.9521779556274417,5.265485602739561;0.9160920414702265,1.9500736303774189,5.264738743895694;0.9142983383415897,1.9479628260716257,5.26399208234876;0.912365259101354,1.94574669880447,5.263200907549092;0.9104346843581128,1.9435409173520732,5.262411062932386;0.9085364598486709,1.9413799141602186,5.261635843687107;0.9065877995466322,1.939155047559985,5.26082870777901;0.9046771719146885,1.9369780516155024,5.260031225283528;0.9026608829794768,1.9346758671893973,5.259171713127374;0.9007020104166138,1.9324542510670084,5.258304392770165;0.8986360746393547,1.9300778527926905,5.257382725779875;0.8965363111150078,1.927659735961282,5.256438106848168;0.8945212722936441,1.925353804474668,5.255535719471274;0.8924378591942661,1.9229718503803792,5.254596330524108;0.8903327150295434,1.920554819373887,5.253632151297337;0.8882661096839708,1.9181734522686102,5.252682342247641;0.8860831870835064,1.9156600263526404,5.2516700617982925;0.8838274313575865,1.9130659574992919,5.250606577937466;0.881599194877506,1.9104991006011172,5.2495584149335945;0.8792640378289891,1.9078068768199858,5.248431198293063;0.876971032374881,1.905167670610655,5.247324757254804;0.8746582300452989,1.9025216458967928,5.246222547071586;0.8723808414478993,1.899944615023124,5.245131685469435;0.8702762099152401,1.8975335993000884,5.244080113252829;0.8680578308896081,1.8949807781555497,5.242963072544553;0.8657327737363509,1.8923104231444046,5.241780991030482;0.8634359337604108,1.8896754227079877,5.240606062790272;0.8611247781941309,1.8870134021581149,5.23941402102752;0.8589472461562082,1.8845086963238493,5.238291578618973;0.8568997473642617,1.8821344102059,5.237213744632938;0.8549429717187437,1.8798905800933041,5.236157863839302;0.8530749198636858,1.877744793471895,5.235154577531963;0.8511725203953875,1.875553365480097,5.234117014420464;0.8493053844629792,1.8733898000766576,5.233092926415755;0.8474522372033311,1.8712418314088812,5.232071961649959;0.8455191725696307,1.8689958325717118,5.231001919341212;0.8435900594879309,1.8667498269352891,5.2299173673965775;0.8416271870469801,1.8644636639214553,5.2287924974471185;0.8395837074833213,1.8620758210414432,5.227607379686029;0.8375309431441706,1.8597133864170534,5.226428675290834;0.8355128449751306,1.8573968418496882,5.225257793525339;0.833515676014164,1.8550940417749278,5.224078342358683;0.8314245756080115,1.8526802776119253,5.222827899498025;0.8293019817727835,1.8502365024942193,5.221552833161823;0.827234275066791,1.8478275353229106,5.220277674358743;0.8251357465556248,1.8453811576724668,5.2189637247046035;0.822982388372866,1.8428977200997303,5.217611351270132;0.820789690837959,1.8404046593700663,5.2162345484699;0.8184571867038549,1.837755190320583,5.214782847834376;0.8161080577435271,1.8350713467375601,5.213322568863785;0.813844928425211,1.832472805359203,5.211914849138013;0.8112357801328669,1.8295351928552814,5.210444547816262;0.8085554591559376,1.826414040086183,5.209017038221805;0.805854382490247,1.8232788742144492,5.207615293562104;0.8030267387745911,1.8198753222529753,5.206213604314339;0.8001019270308893,1.8163538941694668,5.204903666950878;0.7972159820121802,1.812855879314205,5.203676076844566;0.7943851467389514,1.8094262658549103,5.202568341013064;0.7915301227470752,1.8058629278864888,5.201645082024095;0.7886088909682831,1.8021014832412643,5.2007554771541935;0.7856029616242244,1.798126037479065,5.199844078790339;0.782425649949306,1.7938751925137382,5.198963020028229;0.7792738622952002,1.7896114923744009,5.198201438691332;0.7760843652320031,1.7852410122569982,5.197567288092381;0.7727448341685873,1.7806060245889455,5.197076701421194;0.7694337320871304,1.7759518889590247,5.196715708796843;0.7661455129317052,1.771243561542096,5.196423116679019;0.7627181422969838,1.7662289035777357,5.196254534083943;0.759372440140482,1.7612928707537872,5.196148985610725;0.7559481036724822,1.756251564776959,5.19605608488488;0.7523929852302828,1.750969451746175,5.195970620955828;0.74911799692737,1.7459217840006933,5.1959713778026355;0.7458273472958896,1.7409599701481162,5.196017294676191;0.7424839195883953,1.735930563733985,5.196068779559949;0.7390574271839518,1.7308359563560682,5.196139073075408;0.735638308688149,1.7257377361633615,5.196222874073166;0.7322611174904621,1.7207013246210128,5.1963198226029395;0.7289565926981714,1.7157108395037874,5.196416523207037;0.7255021292335628,1.7106142306945482,5.196438820384327;0.7221693716691565,1.7057155947907598,5.196519629157269;0.7187877591582778,1.7008268661499024,5.196613060743698;0.7154327618890475,1.696064912786138,5.196699817514173;0.7120815282436233,1.691300880590251,5.196745989231249;0.7088941470329009,1.6867642068418196,5.196754626417407;0.7056746030422074,1.682340012466352,5.196715132772614;0.7023560668273295,1.6778181714863358,5.196671065202032;0.6990791286804516,1.6733688927289734,5.196642002456547;0.6960033038045459,1.6692583788145392,5.196573629265623;0.6928325750321305,1.6650766413397122,5.196531661507997;0.689629231922367,1.6608660033626257,5.196531345421786;0.6864160970183852,1.6566541212408037,5.196562855112738;0.6830241453141127,1.6522298819191097,5.196611730145667;0.6796886763893879,1.6478965780228532,5.19672539588948;0.6761462463616089,1.6432864386998307,5.196904576859945;0.6728675073613775,1.6390704502639377,5.197117854073876;0.6696611898946021,1.6349789094677862,5.197285593383671;0.6664530954015071,1.6308874278883863,5.197450195910399;0.6629314867424841,1.6265075580419037,5.197692708010502;0.659635150010104,1.622448031687366,5.197945682891293;0.6563022753858815,1.6184102311999073,5.198278151067428;0.6529804264819685,1.6144871039514097,5.198692709675725;0.6496866959784315,1.6106698468855623,5.199156112705489;0.6462731306639361,1.6068101572224514,5.199715464122556;0.6426752211615211,1.6028350426471296,5.200364713505761;0.6391278298926476,1.5989376672537214,5.201129009390125;0.6357629858520982,1.5953040228334732,5.2019113711569585;0.6322005388329066,1.591580992071122,5.202777722709538;0.628645456284439,1.587899248152817,5.203660752227269;0.6251434380131065,1.5842866046095139,5.204587066620744;0.6215256719737472,1.5806868891345405,5.2056597479933915;0.6179078496527797,1.5772143775663228,5.206784934948145;0.6140556575992566,1.5736643289358505,5.208058543590684;0.6100899868604432,1.5700427394333278,5.209370216315275;0.6062650651783523,1.5666429405805358,5.210730384065697;0.6021352924979413,1.5629150212342258,5.212177796349007;0.5977939394422147,1.5588596428194195,5.2137213983436945;0.5934294728590416,1.5547348127216873,5.2152905653424835;0.5892888778231922,1.550736106595845,5.216780892352366;0.5852060206615862,1.5467825332009115,5.2182384292177595;0.5811686412732218,1.5426720376286485,5.219629809340047;0.5772454450340467,1.5385734507506375,5.220959577130531;0.5733289630277167,1.5340603983982857,5.222184239693874;0.5695978763066424,1.529594408183518,5.22331251758615;0.5660174113357621,1.5251393264612387,5.224343898980727;0.5624920775359159,1.520366294346943,5.225276910317376;0.5588202366705385,1.5151552207828183,5.226147661723003;0.5551888201323198,1.5097851674766738,5.226898570974873;0.5513884833439644,1.5040399429242228,5.227615726678482;0.5476456592836528,1.4982841998085459,5.228283605555796;0.5441782601806167,1.4927074222465873,5.228785377265258;0.5407621456699669,1.4871072551351756,5.229207431709211;0.53762487718849,1.4816043622110793,5.229471807944343;0.5345212332473518,1.4758454755081414,5.229624218777673;0.5314194375171563,1.4699572376389578,5.229674816077237;0.5283271185227627,1.463904261416104,5.229657696956179;0.5254329431069329,1.4579875729417553,5.22961339502384;0.5225622044696709,1.4521024528068582,5.2295523512351085;0.5195702114797008,1.4459447146400886,5.229598063557878;0.5164768536523215,1.4395427899928905,5.229707539395348;0.5133152904609324,1.4330444643089806,5.229930410256659;0.5100941635586437,1.4264517802895658,5.230189693055624;0.5069100225280604,1.4200604792382432,5.230580923480693;0.5037223775992122,1.4137237915276246,5.231022378872097;0.5005481791817462,1.4074131066910343,5.231519015139249;0.49724621970418814,1.4010643658415642,5.232134463616603;0.4939091285053313,1.3947568764167746,5.232870385589994;0.49070238686596185,1.3886427919456996,5.233656875190339;0.48749497510485096,1.3824467580923765,5.234551134974227;0.4842865638041127,1.3762775036115105,5.235457897769354;0.48076010455986395,1.3696860531031159,5.236450778679527;0.47726361021723784,1.3630865555995488,5.237469169443753;0.47387360405798395,1.3566264397023258,5.238516086024942;0.4706181578067918,1.350477253098562,5.239631671584333;0.46744153239195824,1.3444212259875683,5.240810311035791;0.4644456450012681,1.338655116857025,5.242034707331288;0.46147173328103175,1.3330642625482594,5.24323827911041;0.45852030397326216,1.3275133523496323,5.244440120034886;0.45572504131534564,1.3222768592636822,5.2455730745730635;0.45281333714816246,1.3168710778784876,5.24673586147684;0.44988933119502106,1.3115249442065935,5.247829243289376;0.44691558532517195,1.3062034502375313,5.248879317921061;0.44393312578744837,1.3009437089633444,5.249882418780748;0.4408341967034216,1.2954983749784952,5.250885687590881;0.4376384085225319,1.2900177061841893,5.251815308348503;0.43433353387506524,1.2845670520604582,5.25247975070736;0.43117324124469664,1.2794229266112331,5.253032997329001;0.4280664067243666,1.2743958068215169,5.253553347948301;0.42489099892927573,1.2693988052130982,5.253939863348255;0.42167685163824054,1.264372127809673,5.254308005328005;0.4183448702659015,1.259297076803415,5.254534541466075;0.41495161081225157,1.2542383708262075,5.254727965211621;0.41136809262092866,1.248979324459412,5.254891366775789;0.4076713355563465,1.2436397761804452,5.254992078158521;0.4039921196359427,1.2384503565971097,5.25505563818976;0.3999839501059735,1.2330692583983427,5.255083413469976;0.39584497629669657,1.2276051994086548,5.255118521878138;0.39148564440475225,1.2219600081172013,5.25513787771136;0.38675529180536616,1.216146785281483,5.255154187548345;0.38209989016043705,1.210672702453297,5.255128430662995;0.37700099980645846,1.2050967568511173,5.255072741296007;0.37168144062516606,1.1994375033205658,5.255091125058387;0.36571363337422896,1.1936352965794697,5.255065702813895;0.3595038128245063,1.1877834857881377,5.255046067420682;0.3529780665629886,1.1817596844292675,5.255067424032972;0.3465387112859617,1.1760410285712521,5.255224875331541;0.33959583704953367,1.170054347893117,5.255337069022223;0.3321100144361585,1.1636382007302397,5.255426305489219;0.324635338422548,1.157512839164141,5.255547976014528;0.3165096863860294,1.1509941810252138,5.255701971824924;0.3084265727749761,1.1445931876780455,5.255888311761649;0.29990714015367737,1.1378385519907266,5.256105043712676;0.2913168659160792,1.1311242931346202,5.256321461904853;0.2826768989365335,1.124476479090557,5.256549472082466;0.27410107705012504,1.1179092635910746,5.256744777017308;0.2654065973103973,1.1112656435793544,5.2567911169071895;0.2566223116563392,1.1045780496943183,5.256781332095053;0.2476836525121501,1.0977695645149506,5.256732936192053;0.23908581264278433,1.0912542406388517,5.256631585437399;0.23047456418664963,1.0847308899676862,5.256434919480832;0.22228322639119438,1.0784429997458977,5.256180795071655;0.21409426830716702,1.072112479768269,5.255819120080977;0.20639554497615048,1.0659127527543302,5.255446246270688;0.19884938147895698,1.0598407644163144,5.255001175835959;0.19135249518606953,1.0537328659413394,5.254484226305867;0.18375704512077298,1.0474173018895283,5.253858348885966;0.1765803830759513,1.0412905476229177,5.253271763648394;0.16970949060064525,1.035337756043271,5.252685468649;0.16292482758309557,1.0293249825195943,5.252081468201672;0.15667195355953947,1.0235385787845273,5.251430839884466;0.1507450524982393,1.0180523564827875,5.2507888248522665;0.1451110845353319,1.0128189635202676,5.250104800841969;0.13958242836887969,1.0076707998680947,5.249382738039284;0.1340080979129811,1.0024023966220996,5.248593897493392;0.12798545376871534,0.9966395618458488,5.247790321300684;0.12234053311446788,0.9911384978220253,5.24708954090652;0.11686648362288207,0.9856958644649525,5.246378207883686;0.111612796763682,0.9804199879898308,5.245683239319164;0.10638467517665015,0.9750937603174712,5.244992143453094;0.10121778271853002,0.9697721247302435,5.244344985383779;0.0958516576006005,0.9641769096493104,5.243741321825611;0.09080844533628751,0.9588526841791183,5.2431790421639075;0.08602204290943441,0.95377453923596,5.24265636039892;0.08133379584519974,0.9488068772943528,5.242155321121217;0.07687116641948877,0.9440644159069951,5.2417046433088075;0.07280781469258621,0.9397424870624445,5.241347545875787;0.06856156853875969,0.9352455970487444,5.240944785730827;0.06431628328098538,0.930733018825709,5.240533781101049;0.06011517422681033,0.9262923767010781,5.240140415478246;0.055974922627056244,0.921940856222044,5.239763442286556;0.05166576293527775,0.9174024406986533,5.239394136804373;0.047468746678508034,0.9129404233823788,5.239031402963431;0.043380196529040085,0.9085053285984179,5.238645690043355;0.03946849965493298,0.9041587571455407,5.238277428656661;0.0358285111335391,0.8999845427280879,5.237890687611436;0.03222382219267016,0.8957582855619914,5.237505663827292;0.028591640796994926,0.8914194797654227,5.2371480985453704;0.02485153108433739,0.8868744034445968,5.236800160467316;0.021152611973372155,0.8823668395324076,5.2364624631269;0.017446897631482154,0.8777862370743034,5.236129484468174;0.013856787900232917,0.8731638887039737,5.235785986188779;0.010146346094077136,0.8682727873609475,5.2354438752683325;0.0062932247046979806,0.863029188778734,5.235096938256772;0.0022169196228907146,0.8571061988988689,5.234721805903578;-0.001750568433129085,0.851083757588283,5.2343316874973524;-0.005824458881363348,0.844646245768651,5.233930425920635;-0.009656455915208924,0.8381605780804098,5.233596847840543;-0.01338888523924536,0.8312018805587847,5.23328942399692;-0.017060651097272964,0.8239332092364217,5.232958096617862;-0.02067412160560875,0.8163090804697937,5.232626873382015;-0.024074619771903043,0.8084642690352208,5.232274662240181;-0.027334903580228283,0.800141099267673,5.231932255359511;-0.030408520007689382,0.7918502782119988,5.23164836062792;-0.03326068498495329,0.7833271222485163,5.231412575583383;-0.03580474350533878,0.7745404509707436,5.231168100495411;-0.038133062743615616,0.7657895735310769,5.230916879446395;-0.040163620894128185,0.7568557509387716,5.2306624079195325;-0.041818475667676776,0.7478245901592039,5.2303387954346245;-0.04334855207507475,0.7384598013922341,5.2299854063073585;-0.044661935213316295,0.7288399635473063,5.229617906254189;-0.0455634125316699,0.7189302828892525,5.229258910722683;-0.04626341853425912,0.7091046400613735,5.22890470400993;-0.04666829968178211,0.6990027698951682,5.228568124158395;-0.04662901037529961,0.6893279053979587,5.228258331817666;-0.04644294411963132,0.6794947123255755,5.2279773656469555;-0.04607904440998413,0.6698682958770912,5.227716675135757;-0.0455323306562987,0.6601087264125212,5.227411344207013;-0.04475760969720356,0.6504384619658475,5.227045913009446;-0.043855842619362276,0.6408273853242705,5.226658280367679;-0.042823391504238306,0.6312973367364914,5.226225650985007;-0.04171497841202533,0.621668360724968,5.225768311505491;-0.040568247118144454,0.6122525264463277,5.225301235772168;-0.0394148362572329,0.6026468422548759,5.224824334258241;-0.038362165097745586,0.5930738271209244,5.224364223361633;-0.03739321163651857,0.5828935319673213,5.224026591128018;-0.036474204577930235,0.5728394628534665,5.223716507901799;-0.03564504251764229,0.5627193409618318,5.2233967645872434;-0.03487003662919752,0.5526639344309279,5.223161396486153;-0.034121207819083815,0.5424320626629449,5.22294098254189;-0.033386025711662416,0.5322060269271771,5.2227395573156485;-0.032710444622089205,0.522319670553652,5.222585261374557;-0.03202854182868424,0.5115333999870971,5.222462784282902;-0.0314611706708997,0.5011791779809665,5.222353077809427;-0.030957324387495988,0.4907600691404984,5.22228550301191;-0.03049961277116765,0.4804551977246535,5.222216272882847;-0.030029853500850457,0.46993538525438056,5.222113866351428;-0.02958947378180805,0.45988058162353196,5.222063432584773;-0.029159353647825008,0.4498887149830556,5.222071774952152;-0.028675164002210977,0.43956866395782307,5.222120443591182;-0.028180104550920005,0.42934900771027407,5.22221287334027;-0.027728511335318572,0.41953927409710656,5.222362171118741;-0.02727752434342636,0.409517557470292,5.222518803285194;-0.026853432652246146,0.3995595484224626,5.2226719801413575;-0.026426219076690276,0.38975111349629615,5.222807752016294;-0.026048706013303963,0.3805724704129709,5.222898206666343;-0.025717914679507514,0.37117368464395795,5.222989754177746;-0.02537599922523597,0.3618952861696946,5.223112252344121;-0.025060772997109994,0.3528583889847593,5.223242553735644;-0.024804578406823104,0.34413410931424154,5.223397758943429;-0.024631390364058887,0.33523282571901314,5.223566525973187;-0.024463767849719577,0.32632040357836783,5.223708770633362;-0.02443440289015596,0.3175516032036104,5.2237648373589005;-0.024446477419971795,0.3086124619894076,5.2238222545366835;-0.02450271451102637,0.29951288483179905,5.223869736404617;-0.024642070201394466,0.2901411047031225,5.22390501484352;-0.024833895158273563,0.28108232676056377,5.223963273918073;-0.025081767628229956,0.2716830716997848,5.223997014337253;-0.02538693248546185,0.26284300876281425,5.224044642601607;-0.025773535641363865,0.2544334807717122,5.224107242836236;-0.02622083883026103,0.2460341162854527,5.22417639218958;-0.026693914465335984,0.2370960126565529,5.224193128877355;-0.027184158317783334,0.22847826219716838,5.224242722481645;-0.027702654676116194,0.21999005642579625,5.224299690404705;-0.02821766036532703,0.21105297765830638,5.224377367612612;-0.028735022227381175,0.20173361983323965,5.22443032558718;-0.029275212568940272,0.1920139653027984,5.224450615250386;-0.02989694171001257,0.1819705886791407,5.2244228464037645;-0.030544791521803706,0.1716567280959589,5.224421361270965;-0.031183771398401013,0.1611344232336845,5.224451443439938;-0.03182446231928514,0.1505486695519383,5.224490228094586;-0.03249721019317449,0.13998973060333667,5.224537159307016;-0.0330734572138811,0.1295646926742144,5.224792804619192;-0.03362642724341061,0.11900572275698498,5.225054757449294;-0.034192656486763236,0.108291868116726,5.225369985244434;-0.03467463989517232,0.0972957656545652,5.225721661533099;-0.03514824423641738,0.0860801329564864,5.226097677720025;-0.035603692469201566,0.07426531658904549,5.226456985251273;-0.03607024068535919,0.06216215561847623,5.226779450302915;-0.036540536169561086,0.04967219787573573,5.227038436474578;-0.037042089676609935,0.03658004144081185,5.227216363422611;-0.037523951650901166,0.023431319454327852,5.227416573114345;-0.038018718280322814,0.0098311678117113,5.227572572085524;-0.03849852956144303,-0.004109584758781905,5.22772313999018;-0.03897811108426108,-0.018147346634784435,5.227837656559722;-0.03941131425706833,-0.031342099893741565,5.2279388737307935;-0.03976638552129578,-0.04394109921118748,5.228058360045439;-0.0400554490114123,-0.056030644473479704,5.228208888182368;-0.040320557154522034,-0.06787710310495568,5.228330775137392;-0.04056566722714221,-0.07942026764355163,5.2284117071863285;-0.04077919375278788,-0.09039440869157783,5.228468455349225;-0.04097314757819002,-0.10109986796203041,5.228510409325515;-0.04115668637641353,-0.11123328932471219,5.2283987179000135;-0.04132792792295544,-0.12114586992893803,5.22823619001517;-0.04142941774976067,-0.1307754706379045,5.2279960150595155;-0.04155901558102721,-0.14027948068954782,5.227744145818325;-0.04169933346763175,-0.15035926500626795,5.227490125942724;-0.04181940889976185,-0.15949589603676076,5.227284195193354;-0.041925143654482355,-0.16834655171725416,5.227116272960919;-0.04202891378946256,-0.1765428593516967,5.2270050388889615;-0.042077723406757105,-0.18382598916730727,5.226975084724821;-0.042118545718761315,-0.19044427956200632,5.226968214875059;-0.04214729508834801,-0.19631771857750846,5.226970080296611;-0.04216575489390082,-0.20165752849183552,5.226966899842178;-0.04217739965137423,-0.20662351659666073,5.226968310909568;-0.04218923821350454,-0.21216696499542867,5.226972677808971;-0.04220435031584508,-0.2180849256070784,5.226974064713316;-0.04221235373847843,-0.22372163728111144,5.226967839334913;-0.04221253118119709,-0.22915688588335098,5.226956948695405;-0.042206515847092466,-0.23454577904538162,5.226950996384102;-0.042197384518045215,-0.2399318411436723,5.226944014218188;-0.042192514552971246,-0.24522741511942803,5.226934175604983;-0.04219203098417792,-0.24837414520717224,5.226926255997242;-0.042188303838465224,-0.2515306763986643,5.22694207620813;-0.0422000239281275,-0.2545103420175019,5.226970428686541;-0.04221565414123585,-0.2569747394107166,5.2269864571403355;-0.04221136689556695,-0.25849617232353983,5.226978815424628;-0.04220875697873593,-0.2600722070590907,5.226972124839517;-0.042206682769270615,-0.26178433582097604,5.226966833667291;-0.04220707114702268,-0.2636945348535383,5.226961846895168;-0.04221001502426514,-0.2658631083002867,5.226957500977051
