# Supplementary material for: AI co-pilot bronchoscope robot
Source: Nat Commun. 2024 Jan 4;15:241. doi: 10.1038/s41467-023-44385-7 (PMC10764930; doi:10.1038/s41467-023-44385-7)
Supplement: Supplementary file 9 — Source Data [file 41467_2023_44385_MOESM9_ESM.zip › Supplementary Fig. 6/Real/1-siliconmodel3 Centerline model_53.txt]

Path length,0.4080372661542639,1.4310908795835087,2.060897830359385,3.1283762133855753,4.210289596420309,4.773358713853078,5.919795413103885,6.947227968516509,7.534540747458443,8.921282530698774,9.738352379083787,10.622693549248963,11.534540365949276,12.539741994533326,13.488416648546197,14.450312931869917,15.442097777454473,16.451407703278985,17.521379461515647,18.614638270497892,19.76867798146925,20.9491430757927,22.156736317717662,22.156736317717662,23.41373411488424,24.73143912076409,26.132340687561406,26.132340687561406,27.52821529652764,28.889237364334775,30.207583964348945,30.207583964348945,31.517404843755724,32.768733122319404,33.981224142977965,35.16590641469406,35.16590641469406,36.29105628355186,37.39445900388829,38.47031294269131,39.526829704611394,40.572711036986206,41.631154986199434,42.691982819845364,43.74618822468471,44.78234860359212,45.78893109175722,46.76338161505424,47.698892735475305,48.59758003406826,49.447588381015464,50.304389891739845,51.19802041530812,52.879297333945175,53.76374160465236,54.70364067299217,55.61062626177971,56.54624125870787,57.455479661036414,58.34754201678142,59.22547497360265,61.004403162335976,61.87206054941395,62.778376101803865,63.70367085190123,64.64589113997576,65.56357978018883,66.53815029068251,67.53496543624065,68.54128259961031,69.52299222172033,70.540155339647,71.56958380817181,72.56962573196593,73.56663555179664,74.61991319984791,75.6493840543127,76.69291658517065,77.72927970082114,78.80729403797883,79.80575938210912,80.82580576641291,81.85140962049528,82.86031531604375,83.88116725626024,84.88402757124283,85.90462284509263,86.8709463775996,87.83922656527862,88.78852462078592,89.7530948976124,90.71343736994581,91.68363722509598,92.65308203342194,93.63100830842941,94.58539852156956,95.56973757474985,96.53898559238169,97.55393633211162,98.53787132774973,99.52608163456252,100.49909777299604,101.4522427726911,102.36837182336389,104.18653511414189,105.1051383980926,106.0081596166195,106.89167726506051,107.78697046784717,108.64719239816924,110.31010284357244,111.09974056675351,112.62640460139517,113.3516840639601,114.06871628440516,115.34023076667066,116.5255931348657,117.69954411876206,118.27020206037646,119.36955497165238,120.55849388035492,121.79813556024301,122.40269133842882,123.62165845148749,124.83392077606274,125.48124051316742,126.86305451391479,127.59468298687324,128.36739372888474,129.85822222539718,130.6101862952107,131.37381871382624,133.0175180422353,133.78735202441925,134.5459416800423,135.3162652479171,136.96834480579733,137.87130053650532,138.78849482293205,139.72034749767087,140.71631729607915,141.68938429988563,142.64745331273627,143.64132842489684,144.66483439791958,145.68514342406112,146.76594358526495,147.84205407869925,148.95957998357173,150.0731215610252,151.1652344103301,152.23491181498886,152.23491181498886,153.32850255217417,154.41271690942094,155.50572069772412,156.54378275755914,157.5739948720311,158.55588044321172,159.53175466437293,160.4628196657654,161.322020954019,163.06592649831376,163.88934535559113,164.68228396269862,166.15673836805183,166.90773079958743,168.31324389067072,168.98504707609203,170.2720030338797,170.9119399861759,172.1282564606972,173.33032871335894,173.93408883812037,175.17034591761023,176.44749734913103,177.06022011880594,178.294722474555,179.5201187385249,180.15598839227619,181.44759322322912,182.09288726921807,183.42169162281843,184.07113330867116,185.4230725658326,186.1071325859099,187.5345161677539,188.27080811388322,188.95434067798908,190.39021028063198,191.1130356716931,192.50485901428704,193.16287798768676,194.34671596612313,195.49830196625317,196.61568031315124,197.766824007763,198.31944767096502,199.42149266723476,200.42142710810572,201.43872452917554,202.49422780157875,203.743997761365,204.3830944314288,205.70403886170513,206.40044564426515,207.7948766267958,208.47939984745452,209.83885279838609,210.52698740865276,211.87066913974522,212.52560883961334,213.78338015502854,214.38416849997947,215.44219757721712,216.78235774923436,217.69685916067357,218.61497691243778,219.90492977774392,221.14651328121994,221.94456960828273,223.1465069101985,224.39478728376102,225.2273150778139,226.42258554661154,227.17058106904582,228.34366298459815,229.11844654429268,230.29754220452946,231.41920852932074,232.20279272443523,233.33200687475025,234.11916483044584,235.2905667951593,236.40749922432684,237.09033922302112,238.1054384916942,239.19369945037374,240.25144780697389,241.206870301471,242.35938353760548,243.22910038206822,244.14171093590983
Error,7.366842247093806,6.97828097540851,6.56232322013471,6.140252260476758,5.753366061556829,5.364879595609032,4.993241105284504,4.675222788476496,4.387515553373887,4.146290276408213,3.9379157989945264,3.7558458607121,3.611872970018993,3.491862546349863,3.348433144008007,3.2005210270507427,3.0311890513540694,2.860619405014541,2.6800513793742198,2.5142983662129215,2.3507792174301705,2.205083273217955,2.0900578715536415,1.9404227429119798,1.750580671516331,1.626947743322673,1.6103142427008905,1.5003699361773362,1.3412669835875664,1.302834986332954,1.3475089786086012,1.2046565606328898,1.086563511510065,1.039337505358271,1.0384532138215563,1.0710036665878027,0.9686814406095815,0.8652002420899794,0.7705557264213789,0.6879573508703452,0.619556065876899,0.5601286532892802,0.5302050397643601,0.5090231922073551,0.49128943768464034,0.4704496523850292,0.4403460038472996,0.3934414319551213,0.32452341746576824,0.26541132823890273,0.27882668776919695,0.3699451242715569,0.465697160983066,0.43524654368293214,0.39400962839035897,0.3965850684869492,0.401088914835896,0.42259007687950956,0.4579633199511416,0.5139939315003825,0.5918916354060759,0.6210213470096257,0.5389966256311188,0.4881347196041154,0.4632853524630106,0.44127751834850093,0.42030953306039975,0.4045128847251807,0.4034512279473962,0.3964219187256121,0.4003687553639361,0.39117238990613423,0.38613927716654345,0.40835499490761074,0.4280260596397991,0.4485480829977114,0.47738918242965067,0.5051891910563234,0.531823132811126,0.5671507245714019,0.5793488013215525,0.5963388447135368,0.5929323661637059,0.5901591903465292,0.5930799795029564,0.5888601693273778,0.601460496322753,0.5737872880877752,0.5079401085582333,0.4264274523828825,0.3509812437187509,0.2947804229435666,0.2712573345527197,0.26122623946493184,0.2785370393421265,0.34560221732512353,0.4372610685210796,0.5363643730686635,0.6595877564674546,0.8010669858262702,0.9388997186760147,1.0612823840115448,1.189133885728957,1.3292176820646948,1.4346939701856836,1.495782937733753,1.5512748975190254,1.6108435622063058,1.6762587645041536,1.7468664825781233,1.7442818578400707,1.7693964739708954,1.8189795286333905,1.7914954758325587,1.8204868781263355,1.7851803391069243,1.7601102818522234,1.7434535690103805,1.7209092976272253,1.6786485242591271,1.6235216195156263,1.5897924650287387,1.5452665051074381,1.4864159402359347,1.4515960153074192,1.392905128566433,1.38079259897135,1.3347243817797003,1.3233075183297225,1.2978283535161683,1.2332567172950606,1.2322440456895192,1.2089362106574568,1.1337846356533547,1.096955319369782,1.1135286614861415,1.063850558494925,0.9871565490886823,0.9129105282534612,0.8423513814718304,0.7707187026481122,0.6894663090593542,0.632695235980344,0.5921221834139424,0.5434544755460828,0.4650582207503828,0.3895175020932269,0.35793138273119834,0.3913887690261241,0.4573736406329386,0.5174331878740654,0.594762695120053,0.5679127129833954,0.548932838131978,0.569468941155765,0.6180845920523255,0.7185415028661544,0.8437026711392813,0.9878991447394683,1.1266509565785372,1.2815046395295293,1.4603726432257211,1.5751393509630798,1.6502629762066197,1.7265326155366962,1.8119586082060293,1.826909925934899,1.8556415715628043,1.8188968876723042,1.8116913166966393,1.7874489660204829,1.7669186207187,1.7510790910849017,1.7206121489732922,1.6500129771700223,1.564213830494313,1.4763603061635846,1.3524737800903497,1.25439604373998,1.1338230106186162,1.0216549947863973,0.9240527102191646,0.8090628500793907,0.7505111470723443,0.7191165503170599,0.7440217840333713,0.8347121149243261,0.8542094312211975,0.9748753302723585,0.9678123935363622,1.0283561194175632,1.0365701062766983,1.0713094697823333,1.0353761764832767,1.0131778420175959,0.9539302962681049,0.9015511822228505,0.7986414067302973,0.6766062257624329,0.5613108512253734,0.47875808284343424,0.4386351611918964,0.49924965984478986,0.460666219205917,0.5152849442985266,0.4142968900462951,0.47603513541325637,0.22214783955248033,0.42631955905471947,0.30266008832598607,0.46930654588756016,0.37844945705846805,0.49494281219162833,0.533140726281714,0.5604012475162359,0.5856559575545548,0.7302595810075097,0.853323809950515,0.952536652003688,1.0491614392347903,1.0853338574532638,1.043415773082626,1.004546635757906,0.8969930836975969,0.790241134743131,0.6804668042634626,0.5844687831050436,0.5175693374050205,0.4233879429841785,0.38271175808550045,0.2867900208820722,0.24819580805552915,0.2394314253716086,0.16749501184234414,0.20677726429558918,0.19905466016338644,0.17868994401824406,0.10324393235340151,0.06514989387861633,0.06876613707945502,0.11939290265909287,0.05526143604494366,0.1196277866600025
3D pred;-0.03873087203043697,-0.2615893402292158,5.153380723588281;-0.03907974889353493,-0.25236783948928343,5.157233282353287;-0.039266146197501385,-0.24328193463637807,5.1614060019759105;-0.03937273074750295,-0.23421134366645274,5.165614685759471;-0.03951355823530465,-0.22500229212410888,5.169510008250502;-0.03965834967302835,-0.21580665149037245,5.173436740833036;-0.039737218636343816,-0.2065004577238364,5.1770957758514955;-0.03968384507077095,-0.197023293690249,5.180286467491716;-0.03977928083641776,-0.18747678795056985,5.1832622228877305;-0.03963191455966712,-0.1777608373725815,5.185624126261403;-0.039602048345160415,-0.16800186750219037,5.187806238787839;-0.03960078155880095,-0.1582056707060012,5.189814851922713;-0.039625030573727356,-0.1483475461318224,5.191493182005041;-0.039452457515148545,-0.1384545680213291,5.192942044539842;-0.03941458735336061,-0.12860235853326252,5.194654508861835;-0.039435264192975605,-0.1187550041817656,5.19639496418857;-0.0394042927463127,-0.10892773126697354,5.198245301408561;-0.03939107183750089,-0.09909165606576528,5.200048479115762;-0.03931640076583364,-0.08923895996101214,5.201756929787698;-0.039147036627159466,-0.07936377643617959,5.203322837236881;-0.0389016924425947,-0.0694938047867161,5.204911379294835;-0.03869070191756686,-0.059614869830179724,5.206448300608003;-0.03839596579191051,-0.0497281056813223,5.207919703095802;-0.03803408239145334,-0.03982800331921708,5.20928242596723;-0.03750131717185721,-0.029936624724218132,5.210652386080221;-0.03694841921657634,-0.020014825794547206,5.211771407907634;-0.03638734299775977,-0.010077509268608767,5.212738327625082;-0.03574325475304834,-0.0001436690642259049,5.213689100535303;-0.035183615848862974,0.009808295253122854,5.2144923505108025;-0.03460789604052175,0.019770740799066256,5.215139054033598;-0.03416288752038553,0.02974443620668999,5.215711214267231;-0.03383708159696102,0.03972687048762858,5.216206043861136;-0.03358192657601928,0.0497150431361677,5.21661993159744;-0.03340551971907138,0.05970784173550979,5.216955873220059;-0.03326104911871159,0.06970290491196529,5.217234872044958;-0.03306837520030804,0.07969860103772278,5.217456086245868;-0.03289769382816677,0.08969577692954238,5.21762144058426;-0.03261960825126241,0.09968969091916752,5.217832038732145;-0.03232279959611016,0.10968058899697049,5.218138404887553;-0.03195808363268986,0.1196679497515646,5.218484247949678;-0.03153270859126765,0.1296527900082842,5.218833563168251;-0.03102431424690235,0.1396348377100966,5.219150199978112;-0.03047974033301248,0.14961668865303723,5.219407281687353;-0.02990163185902612,0.1595962244803731,5.219680512840819;-0.02929427993106631,0.16957246368990087,5.220005743328143;-0.028756884049046146,0.17955136444782957,5.2203700856526085;-0.028371552466188305,0.18953774759807407,5.22072175474105;-0.027995557067004993,0.19952472762835416,5.221066511662054;-0.027831845285493543,0.2095174928780594,5.221409791601574;-0.027758564127002915,0.21951406270117982,5.2216612307458785;-0.027859641712479264,0.22951118908999946,5.221878595158053;-0.02787211910141608,0.2395101413970797,5.222022807069834;-0.027932274635061077,0.24950915179623392,5.222149977622155;-0.028027840692053458,0.2595080764654194,5.222261209760967;-0.028179680246198578,0.2695064068348291,5.222362868867476;-0.028282091292287998,0.2795057318203111,5.222417748848843;-0.028353560493344015,0.2895054762471231,5.222415864242128;-0.028436545322640557,0.2995050851582437,5.222385284138401;-0.028580303570059078,0.30950396387133655,5.222343355065463;-0.02875597703336706,0.31950239310686807,5.222319867699528;-0.028961686776205704,0.3295002658284657,5.2223348525063225;-0.029239697236680774,0.3394963394415561,5.222369816853088;-0.02951930007965366,0.3494922604333054,5.222428004282211;-0.029782314958711517,0.35948874308898143,5.2224620290990735;-0.030145056122187923,0.36948190476779885,5.222533712495584;-0.030373280511289198,0.37947920453057926,5.222489996579371;-0.030585668296455544,0.3894769334905189,5.222507520057822;-0.03084482703277154,0.39947312703410115,5.222602131836343;-0.0312440352223,0.40946325054863353,5.222797234337099;-0.03160025853248475,0.4194560273412033,5.222929585865841;-0.032011260435797016,0.4294464058009254,5.223082607651852;-0.03238146911774584,0.4394391046434507,5.223177028912185;-0.03277542488441341,0.4494303724556729,5.223316191976113;-0.033383949523787995,0.45941061770122477,5.223472405297931;-0.03396431251819897,0.46939192721256,5.223663819073943;-0.034594039981723564,0.47936944711328705,5.22389303502513;-0.03525792958478909,0.4893446330588096,5.224127376543413;-0.03590379892178447,0.49932084267481824,5.2243684045438314;-0.0365960885845418,0.509293907507434,5.2246107119256475;-0.037293370895227614,0.5192655834585577,5.22489262699262;-0.03809494554781718,0.5292312299144264,5.225100878746412;-0.039035276902159646,0.5391868545686731,5.225064620122677;-0.039640001136459484,0.5491674613435782,5.225212258211153;-0.040364319822641534,0.559139911813703,5.225372239653058;-0.041141958603016573,0.5691068420942567,5.225607991025994;-0.04194805644476482,0.5790669089332378,5.225991755058384;-0.04287858558858723,0.5890134991942617,5.226438361923311;-0.043803983337192515,0.5989605734385254,5.22688485154915;-0.044295289456280494,0.6089325904125907,5.2274483191758145;-0.044730660371018235,0.6189133263643082,5.227890316945827;-0.04500249761040058,0.6288978911461552,5.228374641870216;-0.04523490547258179,0.638879182387403,5.22894016087342;-0.04538460173549629,0.6488606703865322,5.229529642299854;-0.04538036558703945,0.6588515270306814,5.229957153201593;-0.045080394798382085,0.6688411627859999,5.23029949075725;-0.04432568854640708,0.6788056808512087,5.230672047063542;-0.04345158580084677,0.688753874142069,5.231191079468973;-0.04240388291775972,0.6986855078509191,5.231705832363091;-0.040581744061812516,0.7085080334762491,5.232150579852553;-0.038359795347117295,0.7182488529512547,5.232574112454151;-0.03598574174782874,0.7279582103051803,5.232877838122274;-0.03337446595977421,0.7376075308630469,5.233145889479764;-0.030495429760096913,0.747182024749754,5.233346432179343;-0.02740272518435367,0.7566900928529596,5.23352481197635;-0.024097934688513123,0.7661267123417412,5.233693845708333;-0.020543231592285202,0.7754709520606725,5.233915814113325;-0.016751507190381768,0.7847200753043335,5.234192482296495;-0.012710146271197882,0.7938615124088327,5.234511119371202;-0.008533571717020632,0.8029399691336296,5.234882398901191;-0.004153730702383486,0.8119191782912928,5.235319200445876;0.0005000195574064673,0.8207568124089405,5.235807904571185;0.005483460182720916,0.8294103041046578,5.236339318728051;0.010724421560631796,0.8379071106723373,5.236919492828374;0.016208458092001832,0.8462472841562294,5.237525173917051;0.021925371492471618,0.8544293813188228,5.238133604022658;0.0278166242909405,0.8624834321082007,5.238785835842378;0.033804473153436286,0.8704654520766038,5.23944388084382;0.039890293778617934,0.8783723442876878,5.240110096184691;0.04606588873568183,0.8862088199021902,5.24078216528054;0.05233660054352893,0.8939686572989425,5.241462677586742;0.05870725466209967,0.9016455832269665,5.242155190689267;0.06518676441363452,0.909229486883803,5.242862551066718;0.07168470494489425,0.9167897709810578,5.243649236023361;0.07812804945052161,0.9243875410017712,5.244519409738289;0.0844666997380368,0.9320654081585774,5.245453148703429;0.09093850652849318,0.9396466353346592,5.246253593187226;0.09750542235041183,0.9471479597225448,5.247031891983028;0.10421922046050235,0.9545245348521196,5.247746772598713;0.1108794752683166,0.9619484829398096,5.248472031646414;0.11770622349296789,0.9692219987377633,5.249173085577392;0.12445826436789205,0.9765669594083871,5.249852421113296;0.13137895941291594,0.9837599331489074,5.2504566635000645;0.13826219263140221,0.990991151519238,5.251031625534047;0.14538078351974254,0.9979940472005595,5.2515655879306316;0.15247869185275278,1.0050185565545122,5.252090912242285;0.15959923972046874,1.0120209471567299,5.252605036660632;0.16671395583803902,1.0190319622106363,5.253080938415495;0.17379170235819727,1.026084171816183,5.25349547897542;0.1809144909140045,1.033091186594921,5.2539049018372745;0.1880645143183103,1.0400730188456206,5.254267094798238;0.19526693950454213,1.0470026047829606,5.254592533231363;0.2024727430700873,1.0539323732448176,5.254826422179004;0.2098531991500156,1.0606796730307948,5.254879466032587;0.21734713413913576,1.0673007703292352,5.25492428727114;0.2249048342137861,1.073848888171964,5.254981926661916;0.23227547784856373,1.0806070747493068,5.255004874318271;0.23962652016059027,1.087385451073523,5.254879210743197;0.24707274587509434,1.0940566580165432,5.254658483463372;0.25458301146938833,1.100655295832354,5.25442634195714;0.26210546010602365,1.107242607951481,5.2542846184432594;0.2692579055158426,1.1142299859995692,5.254422722290615;0.27638114693370336,1.1212483155699284,5.254372905178142;0.28351607905550935,1.1282537971690931,5.2542465280402375;0.2907732732671488,1.1351315034647502,5.254072492741444;0.29798583705396114,1.1420566125813036,5.253924887372327;0.3051225078360069,1.1490603317950812,5.253799001220361;0.3121526822574879,1.1561698806431941,5.253623038781615;0.3190331939851598,1.1634245969233332,5.253456755709554;0.3257674629327652,1.1708141217219319,5.253245698863629;0.3323844711026103,1.1783118012617027,5.253243601459155;0.3388890648965602,1.1859072116473812,5.253244406961862;0.3452632761991434,1.1936051782149977,5.252911629267477;0.3517163533887452,1.2012372334874017,5.252580680473841;0.3581965112113455,1.208841506827088,5.252153384827326;0.3645604093701987,1.2165486981574487,5.251837153865911;0.37078663492898156,1.224361266922457,5.2513923116656045;0.3769615395167743,1.232206868132128,5.250829199784658;0.38318838709250547,1.2400032913802987,5.250164253317643;0.38937605303433537,1.2478314519086804,5.24950645932694;0.39549367991910805,1.2557034756230112,5.248728073857062;0.40145147662484626,1.263701670051298,5.247997632688714;0.40724425834371236,1.2718148838668064,5.24721058660276;0.4129610860393479,1.2799704000547438,5.246313125290666;0.418627667739983,1.2881553865385418,5.245366632770848;0.42429697990404247,1.2963369257982504,5.244406781257179;0.4299523263198295,1.3045296517940068,5.243460051266155;0.43554889479925535,1.3127477101137741,5.242391435943412;0.4411204859129402,1.3209726126983887,5.241247604690338;0.4466793342793384,1.3291863960164727,5.239969728153675;0.45223619009289423,1.337375850313194,5.23853648295858;0.45779938460240566,1.3455271503776087,5.236921808344542;0.46339295184186297,1.3536204973434072,5.235130233498528;0.469049378929001,1.3616222050452051,5.233135864810728;0.4747555826266201,1.3695262223835825,5.23090746868887;0.4804846914271767,1.3773258076888402,5.2283887822420505;0.4861906019897701,1.3850514396144888,5.2256036079205614;0.4918607776294204,1.392760578471494,5.222702179600073;0.4974900344195046,1.400449059377301,5.219669238889751;0.503088160656376,1.4080996466130768,5.21648655172576;0.50870581647169,1.415650483023883,5.213106194845501;0.5143346948473648,1.4231372533215794,5.209604195596302;0.5199314609132093,1.4305996478732812,5.206000187111442;0.5255057365958182,1.4380331224920724,5.2023027683217915;0.5310696816130165,1.4454331144719297,5.1985235310252405;0.5366331135330364,1.4527850412594527,5.194650883638477;0.5421966703486514,1.4601057915711404,5.190719795947602;0.5478177034133599,1.4673629231909577,5.186752677605769;0.5534683715739106,1.4745597259963081,5.182718327754772;0.5590723539978582,1.4817954580463177,5.178688493677226;0.5648028792294236,1.488988227177583,5.174761006847877;0.5706065551631947,1.496199265016374,5.170977056670709;0.5765401536494525,1.503316775280278,5.167217607688863;0.5826460960489926,1.5103225704295873,5.163524871340378;0.5888294359244302,1.5172897707935606,5.159888330803952;0.5952543525423721,1.5240779416447148,5.156332886675853;0.6009731059840476,1.5313619055543177,5.152559330152236;0.6074408403058214,1.5381021016279077,5.148990272905215;0.612662398862027,1.5457110136096688,5.145138028793281;0.6201016277014464,1.5516095861995887,5.141997214300797;0.6272771184208327,1.5578306301679352,5.1388649715132875;0.634825968396525,1.5636812709743793,5.135901044017808;0.6425837703216235,1.5693578683739982,5.133145549279366;0.6506867833782024,1.5746540233223918,5.130637178858651;0.6588834979814749,1.5798071557362192,5.12813536031246;0.6672977958297484,1.5845804307027285,5.125602488856062;0.676246942953509,1.5882588838849991,5.123076276683038;0.6857689543366073,1.5903215062742286,5.120823081596146;0.6954898617102572,1.5917754782626843,5.118981906620837;0.7052560068931636,1.5923811924937916,5.116919015800501;0.7150295682557324,1.59220175698184,5.114810627508664;0.7248478719651387,1.5912965449449605,5.1131428435184105;0.7346808200951458,1.5900553275589886,5.111811486889497;0.7445031149333672,1.588638764480319,5.110580278883025;0.7543092957599646,1.587047593118696,5.109437041683655;0.7640929113644243,1.585284784578757,5.108353818827688;0.7738580315277218,1.5834112518738086,5.107289721369816;0.7836000045462417,1.5814211169321952,5.106225144167073;0.7933242842824278,1.5793409924051547,5.1051708834951315;0.8030323102193635,1.577185730893909,5.104117754715766;0.8127303297774742,1.5749837345185678,5.103069122934116;0.8224152472844082,1.5727183709786374,5.102034472792359;0.8320835947251776,1.5703759193815972,5.101016642610014;0.8417199987283391,1.567909866868096,5.099987904116271;0.8513432248221982,1.5653960493227603,5.098951448186078;0.860944098424866,1.5628021711646394,5.097905015117784;0.870535529255821,1.5601791922375419,5.096844620774624;0.8801090499516601,1.5574946396754092,5.095776501386405;0.8896827279147712,1.554811600190985,5.094705992449656;0.8992572506974478,1.552132786743273,5.093632459964649;0.908831779746745,1.5494548843074192,5.092556712769341;0.9184063145070048,1.546777893016858,5.0914787509171235;0.9279808544225551,1.5441018130049302,5.090398574461495;0.9375557189424389,1.541427935144016,5.089315824900986
3D gt;0.9749129097487902,1.530101698236151,5.084554058596328;0.9734250035700385,1.5305319877723595,5.084756917165114;0.9719989387630981,1.5309435357802954,5.084945229957828;0.970436288264477,1.5314150383466396,5.0851261483847034;0.9690072422386901,1.5318390887872764,5.08528523390484;0.9676195806007246,1.532254609495729,5.085436934865874;0.9663153770860736,1.5326489976212219,5.085572700071466;0.9650214323229998,1.5330562993982337,5.085711319136789;0.9636140112475162,1.533492291582082,5.085875133159542;0.9622149836803325,1.5339095481135654,5.086040271872934;0.9608996839104119,1.5342947881090772,5.086191067565928;0.9575000799095237,1.5352959472740093,5.086585327741863;0.953951729103759,1.5363542196462445,5.086988281878797;0.9513554267149706,1.5371168148124612,5.0872740409295645;0.9488784920304687,1.5378633318680985,5.08755854506283;0.946493988948864,1.538568494754833,5.087834902545908;0.9440288513518953,1.539295518036727,5.0881182792894135;0.9415587008968815,1.5400293469900614,5.088420305029377;0.9390040737298818,1.5407912868248235,5.088725660626705;0.9364071614716079,1.5415632911724049,5.089009924237544;0.933618343258952,1.5423936303316892,5.089300362676054;0.9306639937411297,1.543285869032472,5.089607068119467;0.9277115946444836,1.5441786918430536,5.089922159256514;0.9249257872130844,1.5450099935217216,5.090235172595295;0.9221346638228868,1.5458434026948698,5.090557473193157;0.9194261212820536,1.5466463292300046,5.090871995915422;0.9167355998636602,1.547433395930699,5.0911885973267506;0.9139319016278444,1.5482381629105453,5.091525361416104;0.9112655854696758,1.549009007862636,5.091840733635556;0.9084351493080896,1.5498618996379139,5.0921695422942825;0.9055321092186392,1.5507538951622262,5.092515053113739;0.9024517070958902,1.5516881995358311,5.0928610619018375;0.8993472507392968,1.552620445020906,5.093209919713356;0.8959979647122898,1.553637447797335,5.093564035629177;0.8926095942612534,1.5546494980067997,5.0939229480866555;0.8892742561298412,1.5556626567002183,5.09428791999686;0.8859105443011274,1.5566671068799365,5.0946593297562766;0.8824306686527125,1.5577131443233279,5.0950344774421765;0.8789074352494962,1.5587705625806536,5.095428431771614;0.8755193768700401,1.5597825624444983,5.095814306446485;0.8723699630171389,1.5607218759557702,5.0961821394936075;0.8692410228750209,1.5616613152891723,5.096544887120908;0.8660768747748907,1.5626166080013735,5.096906452781552;0.8627388506354865,1.5636141523424085,5.0972763381161545;0.859345724441193,1.5646325083302925,5.097650938915683;0.8558206761747927,1.5656813881842644,5.098044065775452;0.852102048737662,1.566807742883871,5.098464862680698;0.8484832485848731,1.567908821629954,5.098870137302431;0.8447265123325393,1.569030604519687,5.099273188584454;0.8409441622534952,1.5701557610899537,5.0996933236449635;0.8371339799860023,1.5712881669683771,5.1001099680334665;0.8334448917305076,1.572394703246735,5.1005355001334305;0.8298486939524559,1.5734599350101344,5.100961997550923;0.8263693376268659,1.5744657419016073,5.101399060802145;0.8226868592566186,1.575566987111018,5.101843515533668;0.8189419629023627,1.5766989201346595,5.102282137353342;0.8152429082262648,1.5778498691726515,5.102724085746232;0.8117095695747125,1.5789362520280772,5.10314781676413;0.8081709599232937,1.5800214279929359,5.10356480720279;0.8045889714314388,1.5811210353557879,5.103991581463553;0.8008675120636658,1.5822551476824414,5.10443454359783;0.7971330168168624,1.5833800542433183,5.104880180857994;0.7933750253824088,1.5845143496335208,5.1053178604684035;0.7896838869996123,1.5856342405382093,5.105775684871516;0.7860116388509562,1.586745059464004,5.106230778060116;0.7822457727285532,1.587897735931061,5.106676492326861;0.7785776781773828,1.589013544690478,5.1071084614664635;0.7748583575657435,1.5901374250977907,5.1075376099518355;0.771171112364465,1.5912625709994808,5.1079765252228615;0.767744488129249,1.5922929058494149,5.108371943130598;0.764272438636193,1.5933617032229246,5.108791719110458;0.7603801001244849,1.5945712466397128,5.109186950551285;0.7563780938033219,1.5957738839243791,5.109614756766257;0.7522053302513373,1.5969164804940692,5.110033164154043;0.7483728977350087,1.5979077742859558,5.1104331985227365;0.744316353735033,1.5988071065211034,5.110893057443284;0.7402523120838207,1.5996102179223364,5.111345400650423;0.7362146189553397,1.6003761338873221,5.111803403495433;0.7323405220639574,1.6010698400015362,5.112245498782985;0.7284614004722008,1.6016909883310508,5.112689225118238;0.7244119041673428,1.6021410101796245,5.113192482886733;0.7204928080275818,1.6024698946816582,5.113673873677358;0.7165073990455041,1.6025694548428713,5.114177516320251;0.7125120111402574,1.6025045084062515,5.114661417527515;0.7084212041372782,1.6023035608228746,5.11519818517926;0.7042360683692681,1.601785598042247,5.115801210348423;0.7001271559222715,1.6011708866161303,5.116406311129476;0.6959187627834279,1.6003148593273793,5.117033037500067;0.6917221258394012,1.5993201720688368,5.117678866237075;0.6872864127316317,1.598133473448701,5.118353758426812;0.6829878235701676,1.596823020348182,5.119000025927365;0.6788402124970823,1.5951318895109405,5.1197564347392905;0.6746901938679454,1.5933008032788287,5.12053563283302;0.6707527548716617,1.5913957990080445,5.121376806018116;0.6667807714493719,1.5893908888219477,5.122257900874693;0.6630254297204069,1.5872564926776258,5.123154931715558;0.6589110254298199,1.5846174074738892,5.124301358631678;0.6544777009094154,1.5815707374195478,5.1257058263637205;0.6497636613898224,1.578219148698744,5.127330433392263;0.64482136457569,1.5746338302696146,5.129103057916348;0.6400602329746707,1.5710537424192323,5.130892069828379;0.6351130624131842,1.5672328110579605,5.132846702278315;0.6302127292287218,1.5633913429176416,5.134898453474046;0.6252159058025905,1.5592281306340143,5.13714488201089;0.6202874195968712,1.5549949273119916,5.13941268657459;0.6156412689030826,1.5509340872083393,5.14164923951259;0.610824799972576,1.5464564108376975,5.144136739846114;0.606217016351092,1.542051058758746,5.14663041326502;0.6016342153391996,1.5375279082832753,5.14925177375301;0.5971731891265283,1.5329365577278555,5.152064058793771;0.5927600830832682,1.5283495375455078,5.154889298885733;0.5886759554684817,1.5238528832446085,5.157711315004381;0.5847975628926204,1.5194310770768387,5.1605048888371545;0.5810523589312375,1.5150464559492174,5.163260428752219;0.5773801621237954,1.5106850560366452,5.1660176547372725;0.573847236444662,1.5064278779501443,5.1687372515843455;0.5707843258564289,1.5026632028936031,5.171249962603652;0.567979058302366,1.4991673864427502,5.1736617252970785;0.5652311612066331,1.4956428680000724,5.176211485392445;0.5626138262748717,1.49221656702901,5.178797447871377;0.5599709501318878,1.488784390564803,5.181454610719787;0.5574652517077686,1.4854974981245104,5.184119121630115;0.5546441205360076,1.481662385877672,5.18698068199315;0.5518021836071223,1.4779184534261518,5.18976996425744;0.5489403823077023,1.4741320396884456,5.192600592393142;0.5458952093962783,1.4700905774504274,5.195463939331391;0.5428038239374264,1.4661044746650442,5.198112053158519;0.5397164643518216,1.4621203065809314,5.200729474224888;0.5367321193768426,1.4582236134665352,5.203198694126947;0.5336604619235782,1.4540838457254261,5.205531273797319;0.5305063277967682,1.4497602563166356,5.207912825919769;0.5273515123325389,1.4454063857990307,5.21022727560735;0.5241247954001793,1.4409210093781186,5.2125264422579125;0.5206337418818212,1.4358721202598823,5.214897130119931;0.5170599317131461,1.4306386413993413,5.217259842340762;0.5133243874036348,1.4250289691883131,5.219661646604537;0.5095548449610616,1.4193291589087185,5.222017568323637;0.5057451720080532,1.4133746089306507,5.2242771468188725;0.5021909763944019,1.4077312419388321,5.226186939828997;0.49876040585486453,1.4020898565145639,5.227955451318195;0.495125664318001,1.3959290001418565,5.22970046871311;0.49145509098912327,1.3895636687645547,5.2313284143667955;0.4882111840562505,1.3837969949114455,5.232653463104269;0.4850332030254405,1.3778757676554252,5.233931475411405;0.4819484854163704,1.3720926304282723,5.235087911128998;0.4787650226551098,1.3661266255850322,5.236264130938183;0.47582027817296463,1.3604521791227573,5.237407191572608;0.47280920312168845,1.3546727010705972,5.238599436626329;0.46977846851977684,1.3488659995781198,5.239821424059814;0.4668645150740067,1.3432390566815386,5.241040780256082;0.46391462358537605,1.337619428194486,5.242251064101418;0.4609356347283165,1.3320213628915638,5.243456298953884;0.4580051856250553,1.3265055070814198,5.244648282339284;0.45524528630749206,1.3213591188074467,5.245774025618375;0.452299708544553,1.3159027306273745,5.246925615761306;0.44937040322691535,1.3105851505824497,5.248001670711643;0.4463980660071741,1.3052701413081245,5.249050671952113;0.4434046076994676,1.300017010845981,5.250044023327776;0.4403123586413624,1.2945861206788285,5.251040736924162;0.4370722438634097,1.289087406734844,5.251922856469731;0.4338002858004727,1.283706221664345,5.252558969256643;0.430652848652431,1.2785890664215929,5.253108154595554;0.4274892226889893,1.2734718034974823,5.253615815657836;0.424321272781917,1.268484518009228,5.253997729325034;0.4210202394317795,1.263367418739822,5.254356411902461;0.41767733831720033,1.2583118828259983,5.254562189489932;0.4142808459198082,1.2532500035946188,5.254755393588937;0.41066880794671856,1.2479695244569045,5.254902539939672;0.40697124931314477,1.2426425879656615,5.255000467842753;0.4032501846722193,1.2374549311857956,5.2550449498957335;0.39922997442706587,1.232072647859762,5.25507474548738;0.39506479971225433,1.2265841480401847,5.255103882522373;0.3906729152019206,1.2209229638759906,5.255122411788164;0.3859118753317947,1.2151151153543494,5.255141336034941;0.38130068048016047,1.2097498370788908,5.255102273982959;0.3760956646688692,1.2041165403638567,5.255073019289708;0.3706196607233404,1.1983816994887133,5.255085035507496;0.3646961449109591,1.1926622036315582,5.255050553447598;0.35837795430487335,1.1867330439431325,5.255033430738763;0.35192238473368215,1.1807904052105578,5.255081120470068;0.3454847157080095,1.175102323636904,5.255238698707832;0.3384234369351313,1.1690347041664544,5.255341361920912;0.330985530599133,1.1627180056414763,5.255440954260774;0.32337991607320177,1.1565093227952392,5.255570617235624;0.31533191135165456,1.1500798350323689,5.255728753852319;0.3071936990847955,1.143638688328502,5.255924749377008;0.298628295992757,1.1368526409065332,5.256146466273527;0.2900753256095635,1.130192992933504,5.2563652441187205;0.28140600513101943,1.1235306810022714,5.256590082320537;0.27290907790634666,1.1170356084593052,5.25678304709445;0.26422857096693025,1.1104084676386239,5.2568122254989955;0.255368885750299,1.1036628466595662,5.256804483350817;0.2464742726284069,1.0968975294762917,5.256751989278165;0.23789467528102165,1.0904031392401392,5.256630398878684;0.22928527230875834,1.0838724486801652,5.256427519316202;0.2212020648062884,1.0776526798206372,5.25614594749828;0.21313163233065344,1.0713679901898563,5.25578923531417;0.20539638082011719,1.0651389108280562,5.25541078025692;0.19794660204583472,1.0591316667808282,5.254959738673743;0.19041704319859595,1.05299042396755,5.254433602128708;0.18278620716765684,1.0466212033911066,5.253801973557733;0.1757233398196461,1.040569882088965,5.253225470249468;0.16881557625204652,1.0345656097223472,5.252628769531354;0.16210196952243425,1.0285589804911353,5.252011683540029;0.15585938807372207,1.0227792748671312,5.251364303022949;0.1500164556267497,1.0173695203131372,5.250718870655521;0.14439902840603838,1.0121444327281073,5.25002402457824;0.13887392848402585,1.0069975028300022,5.24929724398026;0.1333173600395957,1.0017290484983843,5.248502025714287;0.12720239602471445,0.9958696237186808,5.247701508129036;0.12155467427366384,0.9903468991059524,5.2470015455864285;0.11617154173209121,0.984977520963648,5.2462908350399555;0.11089128009958585,0.9796697127583263,5.24559011728161;0.1056944876621058,0.9743597248622351,5.244904245575706;0.10052664864652765,0.969036147421533,5.244265100230228;0.09519642342250431,0.9634738839746835,5.243666674386013;0.09018259939846106,0.9581754926744399,5.2431039661758545;0.08542662236127228,0.9531259346637097,5.242586292437144;0.08072532114288314,0.948152242597643,5.242086584777622;0.0763015135611807,0.9434471757909755,5.241645498584916;0.07225146626803905,0.939143107026488,5.241290420526986;0.06800171906574745,0.9346441523792979,5.240885872793721;0.0637972251248884,0.93017728969029,5.240481068367487;0.05964684611558918,0.9258034104148111,5.240095489247815;0.0554902495753307,0.9214296103467001,5.239719527734505;0.05116690573309152,0.9168778576903291,5.239351498218684;0.04699361348299537,0.9124326070953203,5.238990862752055;0.042906308355075994,0.9079860914984902,5.238601074082511;0.039010869956606055,0.9036541480913268,5.238237424226908;0.035460707113842735,0.8995716097800288,5.237847579615456;0.0318608198005522,0.8953394290798314,5.237465408783693;0.028212811989781383,0.8909656554840424,5.237108768659634;0.024482767388234846,0.8864318395656543,5.236764960427861;0.020775329779966607,0.8819083286432121,5.236427124429535;0.01707364240617257,0.8773161697806893,5.236092458722355;0.013440703557425571,0.8726219752385065,5.235747788678159;0.009712938828792964,0.8676770011985695,5.235407134878767;0.005865741190684781,0.8624330195751819,5.235059958536547;0.0018145486905782027,0.8565285963330949,5.234686935720863;-0.0021604620188699717,0.850474912601513,5.234292939503115;-0.006202724864184446,0.8440052269422091,5.233903502202296;-0.01004657912973806,0.8374248523188161,5.233571416257502;-0.013765601607786681,0.8304659381174779,5.23326293881385;-0.017430046388398412,0.8231733729708328,5.232930206351228;-0.021028650095983124,0.8155231476563675,5.232598400734283;-0.02441169373952058,0.8076219298498973,5.2322463356531586;-0.027653340457385968,0.7992834042454815,5.231906175107747;-0.030704557142240907,0.7909964115331463,5.231630182284576;-0.03354260796569493,0.7824270557152047,5.231392820746036;-0.03607605854351237,0.7736007706149595,5.231144790853774;-0.038358190463139465,0.7648262800593952,5.230895855825026;-0.0403566591150158,0.7559399820998475,5.230641256148999;-0.041992258038985854,0.7469316340540791,5.230319191877658;-0.04349798113156805,0.7375266652054838,5.229961563621249;-0.0447820244706594,0.7278885501662453,5.229595487455745;-0.045639937742070834,0.7180502570068442,5.229237809419632;-0.046305282861649324,0.7082398296922117,5.228883353018499;-0.04669824045929279,0.6981035654151831,5.228545371893998;-0.04665658255167059,0.68841611964886,5.228235805888753;-0.046455198498545104,0.6785786680494035,5.227959531291502;-0.046061621518907955,0.6690463962083333,5.227700767687389;-0.04547967865146122,0.6592896111090104,5.22738380245324;-0.044701640898382265,0.6496332584370623,5.227020712975618;-0.04378397196236547,0.6399829205680678,5.226623675658153;-0.042737460835949405,0.6304467186770595,5.226186143518804;-0.04162371485377406,0.6208765048351915,5.225727712715065;-0.04047474880696652,0.6114649516514368,5.225259499610125;-0.039323718072621375,0.6018627411978584,5.224780610438232;-0.038280532123950814,0.5922666134677088,5.224328711543764;-0.037319229051634505,0.5821114606752499,5.223996688253276;-0.036414501228175314,0.5721285885664132,5.223685861676603;-0.03558309711990775,0.5619589830807276,5.22336686346557;-0.03480814609881285,0.5519024871731851,5.223131467570314;-0.03406023453421645,0.5416760174311123,5.222916359558209;-0.03332910271660312,0.5315037594994345,5.222716166027299;-0.03264894977375701,0.5215434104060078,5.222567363290995;-0.03197307424394639,0.5107851637955549,5.2224456536010075;-0.031412652120157904,0.5004372120951558,5.222342341464954;-0.030909464322276165,0.4900142452795427,5.22227467244274;-0.030454285006929226,0.47972984578583266,5.222204224845866;-0.029983664511651777,0.4692080913847619,5.222101360559464;-0.0295549485202019,0.4592472901658697,5.222062633820943;-0.02912448835045427,0.44925614308262923,5.222070936706041;-0.02864168460225011,0.43897334953454836,5.222128855348944;-0.028151557946598137,0.42881400658010127,5.22222687291051;-0.027700205309705423,0.4190084554179685,5.222377953744196;-0.02725008638907266,0.40895657705212696,5.222534662406524;-0.026828554435418213,0.39899852287638327,5.222687996311502;-0.026399607329578197,0.38926314744582546,5.222819288348104;-0.026023663467758307,0.38009439660428646,5.222908272931864;-0.02569379774620245,0.3706784222571405,5.223000592082411;-0.025353904547927148,0.3614325447711316,5.2231241217681355;-0.02504114307872542,0.35237572894253577,5.223254717942124;-0.024792313348460986,0.34370411546413715,5.2234100806844115;-0.02461682493739076,0.3347644831479251,5.22358045750922;-0.024454787153464098,0.3259207050931323,5.223716218330049;-0.02442807555002171,0.31714160729502583,5.223774149399538;-0.024442442887431977,0.3082211606947931,5.223828469614407;-0.024500222722907646,0.2991290844822978,5.223875997118898;-0.0246416170328528,0.2897740698908712,5.223911379190592;-0.024835690175111474,0.280706478032437,5.22396968297382;-0.025085203594231338,0.27131086161634427,5.2240037576261455;-0.02539072099622789,0.2624718271323613,5.224051666985501;-0.02578289499780633,0.2540925429862934,5.224115315094099;-0.02623144484352279,0.2456807030819274,5.224184072761746;-0.026704620620051578,0.23675694924658472,5.224200608662196;-0.027196947318839503,0.22820323439744797,5.224250202807751;-0.027716714440793776,0.21971924787825287,5.224307069925161;-0.02823476236632892,0.21074766309051723,5.2243856753228775;-0.028751127608202316,0.20140695914462375,5.2244378517093235;-0.029290440989392142,0.19167741286754608,5.224459125036722;-0.029916535020202067,0.18163112835438694,5.224427434449668;-0.03056479914371784,0.17128982375938812,5.224429880134353;-0.03120318477821874,0.1607671601922957,5.224460191760745;-0.031849191455723166,0.1501786392029825,5.22449850488233;-0.032519736365630075,0.139615577843818,5.224548139637643;-0.03309522289725451,0.12917588936807683,5.224809856894252;-0.03364726039832765,0.11862840349169874,5.225071702472457;-0.03421587905385993,0.10788961450559091,5.225389906338284;-0.034697719860862904,0.09687179937549338,5.225743933908232;-0.03516998128511094,0.08563644420854989,5.226118081150474;-0.03562641880472939,0.073803874150901,5.226477468286243;-0.03609269664575766,0.06169216857457549,5.226797812671452;-0.036562712027476386,0.04919037211940176,5.227055527645153;-0.037063800960124196,0.036102943592837805,5.227232157361376;-0.03754554055189039,0.022929805341166412,5.227432485454686;-0.03804029510178409,0.009329475344701084,5.227588526565951;-0.03851792473845429,-0.004620295813286752,5.227738015580963;-0.0389944866826901,-0.018620744142394847,5.227851396720488;-0.039427149175615094,-0.03179029786504893,5.227952916006466;-0.03978132298687001,-0.044354737973966496,5.228070184369664;-0.040066888173202884,-0.05642631432823434,5.228223939505252;-0.04032912612125114,-0.06822746562024401,5.22834159720075;-0.04057405471114012,-0.07976498255477509,5.228422085840624;-0.04078489849135116,-0.09069539675067421,5.228477518215284;-0.040980019991869454,-0.1013932598775233,5.228517623846347;-0.041161877925251875,-0.11148401196022614,5.22839802980685;-0.04133235676570254,-0.12139904342395269,5.228234304331162;-0.041431294957032586,-0.13101441726186783,5.2279909051145825;-0.041561116418668206,-0.14049687832004426,5.2277370575522335;-0.04170134568607415,-0.15054475988988045,5.227485178371053;-0.04182023380352901,-0.15966013178000094,5.227279453717746;-0.041926191970542245,-0.16850135278177797,5.227113578495089;-0.04202968889147372,-0.1766706512000535,5.227003281375865;-0.042077767161877604,-0.18394453022637217,5.226974907052387;-0.042118696657510904,-0.19053772404822683,5.226967909896767;-0.04214746564823193,-0.19641078109662619,5.22696972160025;-0.042165706943679646,-0.2017236001373648,5.22696664401987;-0.042177339883951045,-0.20668506056659833,5.226968187098975;-0.042189327613338004,-0.21223177179137429,5.22697247672081;-0.0422044324363981,-0.2181493935087225,5.226973852540111;-0.042212135685669186,-0.22378007565749874,5.226967348690872;-0.0422122797180008,-0.22921217514394407,5.226956509042573;-0.042206290383915324,-0.2345991920638871,5.226950566739828;-0.04219721227818793,-0.2399814568666312,5.226943489632764;-0.04219244074952471,-0.2452739523531317,5.226933685211035;-0.042191962925528716,-0.24842248314581153,5.226925794257809;-0.04218812305120904,-0.2515719664198721,5.22694228559769;-0.04220014440990219,-0.25453072135187993,5.226970768190618;-0.04221559440205386,-0.25699422357829066,5.226986360543377;-0.0422113240813161,-0.2585135513661982,5.226978740248487;-0.04220871693578957,-0.2600895023308519,5.226972075972115;-0.04220665611358185,-0.2618021925162785,5.226966796239754;-0.04220707128445308,-0.26371324110817124,5.2269618088858465;-0.04221002923739659,-0.26588255230125246,5.226957486116446
