# Supplementary material for: AI co-pilot bronchoscope robot
Source: Nat Commun. 2024 Jan 4;15:241. doi: 10.1038/s41467-023-44385-7 (PMC10764930; doi:10.1038/s41467-023-44385-7)
Supplement: Supplementary file 9 — Source Data [file 41467_2023_44385_MOESM9_ESM.zip › Supplementary Fig. 6/Real/1-siliconmodel3 Centerline model_55.txt]

Path length,0.4082125489656388,1.1350954918181178,2.057906301990433,3.1246253840330014,3.6631205399513123,4.768387076740451,5.3601137660650675,6.410794135141019,7.526369205880973,8.18293040375983,8.909317008263415,10.60669861626093,11.516196375371896,12.517870397979888,13.464172708193153,14.424715689416018,15.416771853150621,16.421378354431962,17.490513034164408,17.490513034164408,18.57893764101954,19.73235307915219,20.907804782465643,22.115095184862096,23.368273244768528,23.368273244768528,24.683195357764216,26.07996658354006,27.476826984543507,27.476826984543507,28.83786873844781,30.158909213910533,31.464988270399974,31.464988270399974,32.71761865365844,33.931044917904515,35.117689840729795,36.24500150087703,37.35080608389445,37.35080608389445,38.42921352650821,39.4821992135618,40.52970780284987,41.58859213323313,42.64976070250005,43.704001747640085,44.7431898851063,45.74842793403241,46.72382684012722,47.66168505327067,48.56419662732061,50.263503793322926,51.1555524507594,52.00255907479298,52.83984096341684,53.724173246517935,54.66259225040284,55.57055628572547,56.50432357609656,58.304986126307625,59.18604352275756,60.063073817694026,60.96096483384088,61.82278687894651,62.73129164299075,63.65299119446794,64.5972664473996,65.5151053709641,66.48161849649838,67.4793559895947,68.48899603745939,69.47024616644693,70.4807369119409,71.50431723768061,72.50438326724625,73.49205087454102,74.54359509832838,75.5707960933261,76.61475071949616,77.65037441192636,78.72327324237978,79.72991529768082,80.74464939723771,81.77370716347892,82.78273237650856,83.80891890935591,84.80381353763487,85.82030308888264,86.78900715752256,87.75595097430823,88.70785276352954,89.66605949358882,90.62783453961202,91.60255679834958,92.57038928965389,93.5482905727609,94.49438877954233,95.48099443266962,96.45163143489897,97.46585283294986,99.4278093627726,100.40239750036177,101.35553860862794,102.27154448710078,103.17695128858873,104.08718195383051,105.00967897832274,105.91706162373123,107.69253482813279,108.5587245914474,109.40611786566248,110.22512217357614,111.78657829375705,112.55155039743528,113.9918739340606,114.64761664704564,115.87852766953972,117.05736481793217,117.64061672372803,118.76978606261184,119.89142242442537,121.10428961633014,121.73418911810468,122.93596164199512,124.17328081260182,124.76634925543057,126.09572119407102,126.78651634696763,128.27794847282442,129.02325198903452,129.76649896154672,131.27452262924257,132.07280334361093,132.9261468913195,133.69980848587699,135.2272619647194,136.01367968895158,136.86608429646648,137.7609818269454,138.6763941955899,139.59538634844776,140.59475436465817,141.5681968624717,143.51181042795093,144.51995031216418,144.51995031216418,145.52847043012477,146.60104237581464,147.67329432824135,148.78092231023297,149.90497024142962,150.99176994489935,152.04927615486775,153.1411399876783,154.22286398898711,155.32209081557139,156.37056531019545,157.38794343373752,158.38874419697993,159.35350206883768,160.2981857475501,161.1597189933884,162.03022686515789,162.90958239307173,163.72413920203823,165.3143647267092,166.0179008705394,167.49217510634116,168.18506230265302,169.50170469792437,170.14912691096907,171.39717730912412,172.61080128272087,173.20152887379615,174.40982413429236,175.67424045739605,176.30686889627074,177.55014244862681,178.80447549238352,179.39329202924435,180.66900867089396,181.3223130414708,182.70128083018213,183.43241577011656,184.1698811099164,185.65495117711515,186.35057786192112,187.76295464145485,188.4851890103884,189.19417416794292,190.62138879256966,191.33724213421453,192.78484349057842,193.4989010517872,194.16411549412814,195.50713310889583,196.17125519643713,197.47033498393347,198.77885128385677,199.4510992124848,200.80361501536464,201.45946854278475,202.66222405949517,203.8489723561705,205.02487537437358,205.6122849221337,206.7974654225493,207.9868172911597,209.06646634927299,209.62531781436388,210.66086902515605,211.68982804080048,212.71199909968018,213.7637087116386,214.80295219727918,215.82621905825286,216.90608512545472,217.96821186936364,219.05365991052003,219.6195943561519,220.7105661168521,221.7594368684842,222.80521519639248,223.91896811493203,225.04003365543292,225.62830136044872,226.8165715017276,228.0205001651932,228.62562986687948,229.86049357973508,231.0830085544838,231.69070670929037,232.9239054976326,234.12500950902063,234.7374568614108,235.9177712405726,237.01756869824865,238.06774278315112,239.09990654909396,240.0909077669454,241.03969772510246,241.94057066944575,243.23537016629277,244.06764486896293,245.19428895602746,245.93623501202845,246.99518747093245,247.92943669355031,248.8852373362847,250.1308750012026,251.11593259882795,252.10271107304223,253.02652694918635,253.99669054566846,254.92688701768222,256.058558203259
Error,9.269907871610403,8.696300956354138,8.102234202738732,7.584060814892596,7.073289703071863,6.585718561114944,6.122771795553819,5.702350001624299,5.329218931452187,4.980989348533787,4.672086520992219,4.3862668020489295,4.115203931236495,3.88991187251823,3.652855859651087,3.432542547955915,3.232945279035066,3.0421341856562596,2.8971632277621655,2.744961916752473,2.5925504498769802,2.453380045386572,2.3418734496128217,2.260914581442014,2.2133432753098568,2.1555052845590956,2.0261130630199444,1.964492984798218,1.9941330950304086,1.9106657824455322,1.8200445731210182,1.7991099822641001,1.8320372080611986,1.753049561079972,1.6800887669444753,1.64982174258319,1.6482170001348857,1.650922325444357,1.6575161771161913,1.6376709390199111,1.588778403801932,1.5466107804105904,1.5130616626334095,1.4527105298032863,1.3851937378076744,1.310366979841959,1.2287826865555378,1.1430008495173256,1.0723611365346917,1.0261046464902106,1.0113386488088996,1.0182467446934174,0.9593822936253169,0.9133745701127868,0.892593706586492,0.8909737896857377,0.887153179980954,0.8970836216073771,0.903243936579504,0.9131354584470295,0.8450207534163648,0.7904113493958469,0.7610515507640154,0.7394908278646638,0.7354405589574687,0.7378873364592247,0.7336163114640559,0.748639064665505,0.7566889218879392,0.7658917541590747,0.761038917876661,0.7795460240339205,0.7714472696405531,0.7578345359456196,0.7629929233644425,0.769159063777775,0.7455670583463162,0.743312765829782,0.7381466322461709,0.7311567103664067,0.7124933008451603,0.7082205075658022,0.6934394958460132,0.6673435118920114,0.6486530210350028,0.6259546039659074,0.6155107537339394,0.608043781362451,0.5955879045629456,0.555819465769173,0.5218274875013641,0.49690770522755473,0.4952918855201935,0.5051500912379038,0.5256373053617774,0.5558866979920174,0.6471206575869792,0.7207419526095232,0.8244806321176918,0.9146863010931703,1.0356318371126212,1.1152504703204775,1.1935737863803773,1.2723683994015664,1.3488017427015895,1.4331346433037278,1.5225132596734572,1.610324138867053,1.6986062646728164,1.701040192661422,1.7092845104231753,1.7446802052553227,1.7741168499627678,1.7660962464487464,1.7988956387184594,1.7609181733823858,1.7495127030074313,1.7341851484028563,1.693305445090077,1.6553407434262728,1.6106990330197597,1.5744030769539001,1.524751329624547,1.46961057874293,1.4479370121063067,1.376479888756694,1.3447944194814656,1.3095232189676167,1.3107562346946968,1.2544496026555785,1.2367087649278752,1.2266742322209518,1.1554889824557988,1.0959146070602714,1.095010164868877,1.047259722277069,0.9803540013085437,0.9426811193851916,0.9114678722929015,0.8802194049536438,0.8604262955736643,0.8024685084001038,0.7639471671667947,0.7589944269124691,0.7298820415206482,0.6983741577275459,0.6430832794333149,0.5400783996306299,0.4565780495297168,0.36152616504752383,0.28190243179792185,0.24882718405244952,0.30232466001186437,0.4076026771081188,0.513514692274022,0.6312269501074544,0.7357138624232292,0.8363712094470047,0.9429229116997275,1.0480249797911587,1.150436014640597,1.2494774451161899,1.3795118560503752,1.510625618255848,1.6396290691504438,1.692400621393702,1.7607772474295216,1.774036745816255,1.747393735631345,1.7361162610726426,1.7069923870946673,1.6576897405772086,1.6502054421443395,1.633201342675962,1.5706019118665833,1.5154693447983976,1.432661124174135,1.3113093702633405,1.226893581442565,1.1169386529655494,0.9904139941087183,0.9075252152248846,0.7683230250073465,0.6623312310350912,0.6696310177447572,0.4774221339092715,0.41636888278712636,0.3835940944564971,0.27158327318650016,0.4525331611802891,0.5366942780352901,0.5978759509350781,0.7218415769260108,0.7059801739754276,0.8287136245981203,0.8707590654260774,0.9785448506163101,1.0036381363375309,1.07665678399174,1.108097376691754,1.178129120494383,1.2146217446184544,1.2033179303927986,1.1529281818407993,1.0592014216768901,0.9210536810034465,0.7208475238947336,0.5639062184253678,0.44799136873715767,0.31589976332915715,0.2822975411791166,0.3138540889085259,0.3709703726623278,0.432297370582188,0.46956081757996515,0.48747215509609926,0.48251388628967795,0.47085228897184245,0.48463825325101245,0.47111159760694216,0.40084375550876106,0.35314895420698006,0.3124769502119038,0.2747215220619317,0.29469159720756993,0.30781968462654624,0.18586390287156948,0.22024480297855525,0.268462414099533,0.14752920650394158,0.29407884913670906,0.3016584615173049,0.35320226213462935,0.5291835977164534,0.5586099807867368,0.5926474865434236,0.6430248990397586,0.6838878542649591,0.6845975558523562,0.6463073897338616,0.5954990762811815,0.53411550635239,0.4631107435783039,0.331452146439163,0.34920661848401174,0.3079304080738634,0.30362166409776303,0.31965755256169925,0.33627577722819674,0.31571719297530604,0.3035766944508356,0.28996342717366264,0.26207821109457025,0.24345812067896205,0.24346338976746107,0.17838165783635915
3D pred;-0.0710840363923656,-0.26207992617967346,5.315052780085574;-0.06886092617442581,-0.25390221453988404,5.309744031335129;-0.06671751975201859,-0.24589350228002893,5.304152400370265;-0.06500334414431909,-0.23735773254353862,5.299232823458418;-0.06342672811396186,-0.22872927078664765,5.294430331438363;-0.06180935411930427,-0.22000420452840028,5.289819765296272;-0.06031253002336443,-0.2111375049814144,5.28544470452306;-0.058994448043364345,-0.20206556964001143,5.281449376119111;-0.05774083305774193,-0.19281173115305575,5.27787237699622;-0.05634021249008337,-0.18343406172003518,5.274694708349171;-0.05499583455670639,-0.17395817308153352,5.2717964015188015;-0.0538350248781832,-0.16436679160735873,5.269216106514911;-0.05283020524014829,-0.15469012748160568,5.266902557532853;-0.051947851923757546,-0.14491584019073492,5.264982984512471;-0.051033320072657394,-0.13515393533868458,5.263016046497983;-0.05017865204555723,-0.12535865348433203,5.261193412152524;-0.049357727570427376,-0.11554772924377485,5.259440743172887;-0.048497594638165734,-0.10573288316912573,5.257729320411036;-0.047642163745717434,-0.09588547256110946,5.256213819732919;-0.04678114909150934,-0.086022951979989,5.2548033795348905;-0.04590311301647522,-0.07614854154927812,5.253489959839285;-0.045084676053147366,-0.06625254195369908,5.252307017346448;-0.04423960424901804,-0.0563413771130889,5.251280048433521;-0.04331019199915752,-0.046427378446885215,5.250358732355119;-0.04229629123776474,-0.03651578920147667,5.249502926374567;-0.04135420374565033,-0.026594581807781383,5.248677023832806;-0.04057257396091289,-0.016654190997421374,5.24791696763954;-0.03985828135115612,-0.006699081514129868,5.247296015754668;-0.03918369032990237,0.0032622467062213365,5.246733106312148;-0.03860881982310632,0.013230591007157165,5.24618389251187;-0.03814616892048138,0.023204210613090567,5.245624548164941;-0.037768832822723565,0.033181479827357335,5.245066232398217;-0.037407379378921704,0.04316074645779237,5.244533701716801;-0.03709440428117652,0.0531420684925297,5.244009052284267;-0.03681965150705188,0.06312466503928217,5.243487250504013;-0.036545645010581364,0.07310759356892042,5.242971442000761;-0.0362144871053828,0.08308911363591849,5.242461940681882;-0.03566836451052046,0.09305885456054157,5.241908753546026;-0.035043810921157305,0.103024698825276,5.241368493511345;-0.03431554773815249,0.11298291294315352,5.240817490499753;-0.03340846553802575,0.12292578714016707,5.240254947537326;-0.03241246480746603,0.13286111564948755,5.239709759536167;-0.03146767854173717,0.1428036717115355,5.239206810368632;-0.030693453666372765,0.1527589879947207,5.238666205573875;-0.02997017575875781,0.16271410248920218,5.238055824979392;-0.029328068682214607,0.17266876418793684,5.2373541063990485;-0.02881953273276952,0.18262637251037916,5.2365876680878;-0.028492039378969738,0.1925889665107262,5.23578800010203;-0.028370192748976727,0.202560537208826,5.2350444066569555;-0.02840971790353419,0.2125407424191658,5.234416758888169;-0.028513969720702814,0.22252617538011027,5.233887362872788;-0.028646448394039563,0.232515717984651,5.233449769507692;-0.028745108846576186,0.24250688817912386,5.233041377220567;-0.02886185111623699,0.25249831009546697,5.232644062065944;-0.028985066085664913,0.26248859835008553,5.232221027007186;-0.0291504745621033,0.2724776117589102,5.231782562465583;-0.02930571804209474,0.2824657675273771,5.231321429288767;-0.02944385074319655,0.2924528257472616,5.2308319525584475;-0.029561795069898436,0.30244064597816894,5.230352853225452;-0.029685258644379035,0.3124299062351194,5.2299062703499555;-0.02979852377310242,0.32242054398636893,5.229488743902981;-0.029941712397481793,0.33241260351067525,5.229116932821157;-0.030112072994077116,0.34240570376195034,5.228786895497369;-0.03023863612435088,0.35240015633071564,5.2284788376704014;-0.030414877783830053,0.362395900262656,5.228246368049716;-0.030613093759666494,0.3723911055985815,5.228008501028864;-0.030740455780442634,0.38238733766474453,5.227765348000754;-0.03086784621020287,0.39238503931088947,5.227592914033462;-0.031099564224233014,0.4023819628365385,5.227504444918513;-0.03146517423730723,0.41237526309348743,5.227521156974172;-0.031775820809733,0.42237033713132055,5.227476506271216;-0.03218131640142876,0.43236210617761955,5.22748767097167;-0.03252693918564722,0.4423560420619547,5.227445357488868;-0.032890345339113225,0.4523494302691893,5.227434039046885;-0.033413940814924714,0.4623357130582824,5.227435997100083;-0.03393280527836511,0.4723221367434314,5.227389935735858;-0.03447378154626267,0.482307274647866,5.227456009232777;-0.03517963335323028,0.4922823237673221,5.227468981936355;-0.035783553895929784,0.5022628984212238,5.227621983753338;-0.03645238856381995,0.5122402678293777,5.227690975638825;-0.03715201773679685,0.5222152377755194,5.227793413883104;-0.0379754979901639,0.5321812576125848,5.227775278847073;-0.03893819614161562,0.5421328097229762,5.227575722180042;-0.039527818228344884,0.552115188771932,5.227642462855854;-0.04024524128844005,0.5620893470477971,5.227680814398644;-0.04100235389863141,0.5720600479804907,5.227789917131295;-0.041764344394399,0.5820269021035965,5.228074854621085;-0.04259921187177992,0.5919851876865133,5.22844301836765;-0.043476874029661064,0.6019399747645775,5.228806230932176;-0.0439502590958238,0.6119181666835886,5.229266222895711;-0.04435126934664106,0.6219022573786925,5.229662611304569;-0.044662025431592256,0.6318902494936599,5.230041351541429;-0.0449046016263992,0.6418760913669829,5.230514763487521;-0.045002901666548856,0.6518640566149241,5.230995270831925;-0.04492423098631465,0.6618585368762198,5.2313180327110915;-0.044510529773190144,0.6718463646544749,5.231586635723315;-0.04361390207313644,0.6817974459024683,5.23200141369203;-0.04276331654862854,0.6917473392598369,5.232526891039296;-0.041410235630906574,0.701644139217714,5.232998614076535;-0.03960490927394655,0.7114704843974151,5.233427259797648;-0.03739070184005229,0.7212134637789589,5.233841552219134;-0.035010521473402736,0.730921648209059,5.234134633254646;-0.03236447698397627,0.7405620547541732,5.234381635693691;-0.029465143202451454,0.7501311819746418,5.234541847621455;-0.026343531765770218,0.7596307328889051,5.2346604834748005;-0.022971709666387296,0.7690443218239984,5.234783605735997;-0.019375322627225074,0.7783732886064954,5.234974338626746;-0.015519419869085383,0.7875970970644784,5.23520536124514;-0.011429332090833123,0.7967180294951216,5.235487803384053;-0.007261196574155966,0.8058014341565114,5.235831905217899;-0.0028644947671366376,0.8147739585051011,5.23623541486353;0.001826541700964474,0.8235942044534755,5.236679755121814;0.006849150130458772,0.8322274322174786,5.237170451503315;0.012131735584883604,0.8407015699111994,5.237702693238394;0.017664692065415794,0.8490133025787072,5.238251776700556;0.023421369300398093,0.857170488229617,5.238818336025631;0.029329578460507693,0.8652156476898363,5.239425356437182;0.03533243115359671,0.8731891668076762,5.240048856575526;0.041429446305056246,0.8810903471567959,5.240679535046347;0.04761648237857567,0.8889205211015121,5.241319035335993;0.053897084748092315,0.8966750345539479,5.241968307999836;0.060281888554287184,0.9043427749536879,5.2426316612380095;0.06677279368258261,0.9119199702713031,5.243305650654972;0.07327424464895656,0.9194802399281568,5.244062920783456;0.0797175050050013,0.9270826127909271,5.244892573023636;0.08606726116607463,0.9347535456182251,5.245807661136329;0.09258183539061073,0.9422988821618868,5.246600263884174;0.09920236872462272,0.9497546171251726,5.247362205174875;0.10569046359684042,0.9573193133859845,5.248186823517359;0.11258812310946434,0.9645261125624216,5.248882768111716;0.1194261415496194,0.9717915077424605,5.249557702693707;0.12620413421574883,0.9791139769716154,5.250221223459;0.13313866781063785,0.9862949535622045,5.25080928725381;0.14001678453917912,0.9935324974436609,5.251365586483141;0.14710624627370242,1.0005652103077916,5.2518951920773524;0.15417882347692857,1.00761624575039,5.252406612541966;0.16128811810215135,1.0146321651926946,5.252891178647747;0.1683499373442565,1.0216994106578299,5.253321004807211;0.17542968683008076,1.0287495785545773,5.253736070881038;0.18257550749332724,1.035733969469982,5.2541304445484265;0.18978409829614815,1.042655928575551,5.254480731257165;0.19701950472353058,1.0495527536949445,5.254768302297253;0.20435378198051302,1.0563488629717015,5.2549141646161965;0.21182490190032713,1.0629954294741542,5.254988467188372;0.21934994952636072,1.0695812370307052,5.25501669933318;0.22689363345473978,1.0761455244057818,5.25507114238714;0.23428128110442015,1.0828851425004264,5.255056646094129;0.241638795325703,1.0896553439980354,5.254879569372358;0.24909353762186967,1.0963160595199928,5.254631202640891;0.2565746905584331,1.1029485015575777,5.25442368551431;0.26405077219772205,1.109588707446274,5.254297712983927;0.2711857977485961,1.1165939642000446,5.254431085402835;0.27831508020347173,1.1236059785493189,5.254360470643936;0.28547742431749534,1.1305833084336288,5.254227450052199;0.2927751871995448,1.1374170750581767,5.254021803173803;0.30003465184145467,1.1442926607028432,5.253859029847621;0.3072225176780321,1.1512435432355583,5.253718257933662;0.31432341417279364,1.1582834722669901,5.253589152538398;0.3212733421340164,1.16547222638578,5.253446619898642;0.32804587727683576,1.172828053587271,5.253289859185835;0.3347333249456951,1.1802627377861434,5.253349142735875;0.3412966425080087,1.187807099718903,5.253423072457598;0.3476837419216314,1.195490566830685,5.253011618665948;0.3540873765273856,1.2031632047436827,5.252659352726607;0.3605722581016961,1.2107655381842104,5.252270975041612;0.3669022764233523,1.2185011552531748,5.2519691528922525;0.373031924755806,1.2263787726576902,5.251360420316712;0.37933267503792245,1.2341273974836358,5.250851147119745;0.38561874768547133,1.2418836466958387,5.2502802803857875;0.39184273739559033,1.2496863597487977,5.2496641463893905;0.39798382868089427,1.2575475902588613,5.248965538707491;0.40402920325002967,1.2654850027109272,5.248294025576838;0.40985135777318094,1.2735666485003008,5.247405477298099;0.4155527279878271,1.28172219955337,5.246414838768501;0.42124090091451327,1.289886209763349,5.245418030839422;0.42693456929658286,1.2980386651720652,5.244359914038727;0.4326253137733297,1.3061856015105824,5.243245079702817;0.43822476410311556,1.314388131178922,5.242076891770903;0.44375922567859455,1.3226274224431773,5.240858772510603;0.44924814573722677,1.3308854496364655,5.239563881215993;0.45473465135012286,1.3391429277023525,5.238255327758525;0.46024860562730086,1.3473818564573894,5.23694522806819;0.4657686366881597,1.3556251784997893,5.235689481759241;0.47129355156903346,1.3638735186990667,5.23448939863042;0.4767809100190055,1.372161000651181,5.233390972422202;0.4822293407362398,1.3804793966083375,5.232333195782518;0.4876424663865368,1.3888266063175478,5.2313221761167545;0.4930526266173222,1.3971806173961292,5.230352297167521;0.49849424089103483,1.4054936063131482,5.229219579479107;0.5039193843061376,1.4137578565492377,5.227712931888971;0.5093877911369814,1.421816453992531,5.225442351791434;0.5146080312445879,1.4303072918347592,5.224633175694454;0.5196952997696201,1.4389034574305846,5.224158164112106;0.5247886005000817,1.4475004709463988,5.22377132270017;0.5299598096410654,1.4560530733612518,5.223437274868778;0.5351910482973128,1.4645711902130163,5.223161907076418;0.5405195362972514,1.4730290173264986,5.22289287891255;0.5460243447046779,1.4813689985785634,5.222516319338598;0.5517155462039148,1.4895739039360059,5.221978031710562;0.5576254715762398,1.497597656978508,5.221146064640009;0.5635381842285875,1.5055584213035218,5.21985530499842;0.5695300320086534,1.51343458568364,5.218418713602833;0.5756068321666586,1.5212510409207718,5.217013179054847;0.581732702042102,1.5290274917762157,5.215598777993619;0.587909804879395,1.536767493090687,5.214207454814236;0.5941148076228256,1.544493477147648,5.212863166413035;0.6003496326396364,1.5522061769344575,5.211582065711178;0.6066113250026705,1.5599053306658741,5.210351520884389;0.6129116652550034,1.567581812818649,5.209177921948226;0.6192334418102229,1.5752474425764567,5.208049533007261;0.625553787775621,1.5829197543508053,5.20695918493675;0.6318629810578212,1.5906075481856623,5.2059142418375455;0.6381132923427251,1.598354382492018,5.204954988444706;0.6443393293941205,1.6061355595008904,5.20412447836575;0.6505446095588401,1.6139365515768143,5.203325090657118;0.6567081960253688,1.6217758832282922,5.2025800529884325;0.6628579699415547,1.6296294611331295,5.201871819359992;0.6689778872738956,1.6375106791248004,5.201213780749367;0.6750697704957751,1.6454177509655303,5.200607832140556;0.6811297330146896,1.6533518468328643,5.200036013080621;0.6871629369273732,1.661310001365734,5.199518106738756;0.6931788573853312,1.6692843127895765,5.199050070031758;0.6991334930680575,1.677309623259542,5.19868033262945;0.7051710693987439,1.6852714337195547,5.198283789756651;0.7110697336086487,1.6933329877070415,5.197817841427303;0.7169157374973805,1.701432019033318,5.197338331146994;0.7227316936125086,1.7095512273875646,5.196835230593188;0.7285180567975007,1.7176890148962936,5.196292629861396;0.7343017651952792,1.7258209004931824,5.195643666219441;0.7400929619381622,1.7339412338457214,5.1949210137934;0.7458771956776155,1.742051636020027,5.1940469333518005;0.7517090890532075,1.7501009803450474,5.192952823854085;0.7575936747861565,1.7580810106832794,5.1916525290596365;0.7635608422178263,1.7659312300564447,5.18998910829639;0.7696013996381373,1.7736822211080032,5.188136055741662;0.7756995459033212,1.7813750722150674,5.186230103493319;0.7818530722090037,1.788986056496631,5.184178998359235;0.7880874763528872,1.7964769302664503,5.181938682503075;0.7943599440319542,1.8038905624443038,5.1795524287138575;0.800670824423509,1.8112115135617224,5.176987967090074;0.8070213025712786,1.8184629746923684,5.17432568634503;0.8134051188197319,1.8256567211279184,5.17158763917104;0.8198130148451155,1.8328168748648956,5.168817970058903;0.8262303589283745,1.839952384690603,5.166006885847376;0.8326250905565503,1.8470891856562295,5.1631479560859725;0.8389653648688201,1.854251335193731,5.160231702385136;0.8452512417277209,1.8614410243214927,5.157265876638252;0.8514767416021627,1.8686573418085182,5.15423802042638;0.8576398868192197,1.8759010141821912,5.151148546105989;0.8637652796769713,1.8831574888985516,5.1480143576896635;0.8698437003466665,1.8904394494220456,5.144847994934625;0.8758817303442412,1.8977460066155871,5.141661081737518;0.8818967064756971,1.9050674965837178,5.138464857905466;0.887869015927172,1.9124163890100538,5.135251557433683;0.8938025448278721,1.9197859872988166,5.132013926224477;0.8997191151816654,1.9271648751078438,5.128766433352983
3D gt;0.9250166036157935,1.9595118000765275,5.114351646516442;0.9241360977257034,1.9582555768403482,5.114885391403257;0.9231817451148255,1.9569225597465467,5.115469687968466;0.9222648560833877,1.955640884408705,5.116028884768075;0.9214116486234122,1.9544332373281537,5.116555703783592;0.9206257389843622,1.953310460368268,5.117043099212982;0.9198699585303153,1.9522350174141434,5.117509898346772;0.9190603110635944,1.9510964836749385,5.11801420307411;0.9183308415341607,1.9500680046115098,5.1184717172053995;0.917583486702422,1.94901349930511,5.118929611426429;0.9168359669506707,1.9479681500356876,5.119387789426819;0.9152271901837754,1.9457091070894834,5.120366383430512;0.9135445518996909,1.9433622296416353,5.1213894073390716;0.9120067257642116,1.9412024492852602,5.122336201358283;0.9104686421215691,1.939060291984779,5.123280877817906;0.908884363290188,1.936849129226402,5.124256857830492;0.9073459279807702,1.9347008052211951,5.125211989688371;0.9058681378226167,1.9326325141484002,5.126123012087277;0.9044022746325169,1.9305813514085437,5.127016855920525;0.9028480619566419,1.928438537859351,5.127957059437493;0.901263509584291,1.9262837391956507,5.128909426424937;0.8996889548188463,1.9241377529456307,5.1298507717504975;0.8981078006472625,1.922000160740674,5.130795802454835;0.8965339012548602,1.9198837674827878,5.131735924584885;0.8949029469150351,1.917724593512301,5.132697456120816;0.893200236911824,1.9154826339681417,5.133699414769074;0.8914335573040401,1.9131743113535375,5.134746392092793;0.8895715789794924,1.9107732936889323,5.135824883232017;0.8877021353527865,1.9083696712805918,5.136902378038241;0.8858413595738073,1.9059801200121875,5.137981469452539;0.8839535158202644,1.903560236163378,5.13907000269676;0.8821408148893897,1.901250779486583,5.140120520672257;0.8803616690925056,1.8990028515415645,5.141143722564375;0.8785521222821643,1.8967354208510911,5.14216665291975;0.8766418265390522,1.8943565522448054,5.14325000836541;0.8746680379379393,1.891942743346685,5.144345659981931;0.8726746154322157,1.8895163406130506,5.145439324662049;0.870680353079119,1.887100987316122,5.1465315623144985;0.8686712405725645,1.884682632345638,5.147639157062469;0.8667424876130037,1.8823587629776206,5.148697002841173;0.8648438354733751,1.8800899917481761,5.149738187500543;0.8629532231957426,1.8778707872053566,5.150782941730166;0.8610984561286061,1.8756823568017,5.1517822734837795;0.8591354422053434,1.8734045649505855,5.152833537250207;0.857159059418852,1.8711200037933586,5.153894214919501;0.8551803398333628,1.8688544581068534,5.15494080242318;0.8532011344728495,1.8666037665696762,5.1559779609589595;0.8513179674576327,1.864497635612387,5.156957217187554;0.8493764741942875,1.8623309362205163,5.157964200787306;0.8472890098189302,1.8600467074955358,5.159032792959489;0.8451528833736532,1.857763286922727,5.160124134812317;0.8428731632484295,1.8553661207334975,5.161277234213334;0.8404249117305224,1.8527670558436249,5.162500788410609;0.8379672275331845,1.850201792150814,5.163740952952241;0.8355544278892175,1.8477286749565505,5.164938085261625;0.8331602745559412,1.8452932144607908,5.166140146341047;0.8306399170767349,1.842795624463728,5.167396930760004;0.8280628877503892,1.8402300321433036,5.168754758214574;0.8253918439014607,1.837535207481686,5.170306817693886;0.8225989617219385,1.8348153386178931,5.171931135443081;0.8197006413804508,1.8320909094294646,5.173583580278785;0.8168732901701512,1.8294416412917163,5.1751924795135675;0.8139346247348433,1.8265355419470954,5.176829321617188;0.8110434930947337,1.8236705919331169,5.178362610547714;0.8079536374678398,1.8205111801227982,5.17983908104708;0.8048630785073957,1.8172957651545947,5.181296845033491;0.8017007832892024,1.8139883800496528,5.182732488083651;0.7985379669370626,1.8106423629317874,5.18413744713323;0.7952319695968427,1.8070379848631197,5.185569129211607;0.7920141861545694,1.803446648831732,5.186897478340169;0.7886521565983353,1.79948876461945,5.188052621476569;0.7853541484319442,1.7955009537950986,5.189116348352155;0.7821188756796806,1.7915216999909493,5.190082214657424;0.7787938238964233,1.7873534542677585,5.191012382041811;0.7754377201955993,1.7829836412696536,5.191928090613875;0.7719336087672252,1.778380911190466,5.192813741009594;0.7684504536550718,1.773620656056266,5.193601954034891;0.7648855750957076,1.7686906132760971,5.19430586808338;0.7613829416964489,1.7637985685645432,5.194753528718268;0.7579673075613058,1.758902837708003,5.195067230025822;0.7546003954643311,1.7538458019045222,5.195294726200657;0.7511535216661116,1.7486346392669276,5.195529832092627;0.7477470413147616,1.7436051240986448,5.195701801634715;0.7442881551053089,1.7384841908678847,5.1958901685649295;0.7409341968747745,1.7334598420276492,5.196033251347201;0.73743715017515,1.7283097608661908,5.196174300533485;0.7340241209951115,1.723228778668004,5.196284778471673;0.7306581696080029,1.7182010064640898,5.196385145355969;0.727388339704448,1.7132619006073888,5.196410305878731;0.7239523071953362,1.708202711382139,5.196452939992215;0.7205937490740049,1.703329760810631,5.196543139070194;0.7171712583375793,1.6984466188375429,5.196633071906963;0.7137827577314149,1.6936384743360857,5.196708566089418;0.7105198684833294,1.6889787390917772,5.196733431360653;0.7072972174571498,1.684494594785343,5.196727124355085;0.7039382836032354,1.679933734823343,5.196668532552694;0.7006884843428719,1.6755302068866338,5.196635861072188;0.6975482191523649,1.6713098126212653,5.196564406296824;0.6944183843003727,1.6671615325404345,5.196514563094972;0.6912565106615857,1.6629855977161578,5.196484586338256;0.6880585776759325,1.6588211587790138,5.196506286382047;0.6847489274359629,1.6544787366560079,5.196544555402369;0.6814397091123232,1.6501491086048943,5.196594938190129;0.6779850137051302,1.6456690525870212,5.196744462086217;0.6745783367106656,1.6412913816346344,5.196962935996244;0.6713201408587534,1.6371112956547802,5.19714874338286;0.6681137163771174,1.6330201377969302,5.197316058780398;0.6647481800270583,1.6287755380595264,5.197515228231223;0.6612433751340276,1.6244915381358607,5.197783038463944;0.6579227482737839,1.620425016740381,5.198056455662508;0.6546621667816644,1.6165126985333522,5.1984376464355595;0.6513383135078451,1.612636577294181,5.1988833751049395;0.6480034776652392,1.6088094935756874,5.199385424951137;0.6444982330201483,1.6048915094461165,5.199987427391918;0.6408986653551891,1.6009132475437777,5.200697228051742;0.637501396289916,1.5971852808929685,5.201487902289016;0.634124961314541,1.593574849473455,5.2022743807342255;0.6305562270725622,1.5898740719717224,5.203156553389215;0.6270789220402296,1.586272604970001,5.204042843093973;0.6234946973845952,1.58263420749151,5.205049263491164;0.6198883769656862,1.5790750598353889,5.206142868001732;0.6161891215231299,1.5756544135302541,5.207310780897619;0.6122025106676648,1.5719734060242183,5.208648171502872;0.6083904020918389,1.5685563151578477,5.209948567644588;0.6044154156556543,1.5650017148423006,5.211353455405122;0.6003498278796514,1.5613253548654842,5.212820325569616;0.5959674379806719,1.5571979551692752,5.214382179154569;0.5917475668522172,1.5531960041982202,5.215916180172821;0.587678211514113,1.549279540049369,5.217390618319248;0.5836204712648818,1.5452812403575724,5.218823566791565;0.5796182544225122,1.541172249746197,5.220190135913033;0.5757567635438059,1.5369501862941128,5.221467628808637;0.5719013647416651,1.532402000729201,5.222649074707936;0.5682770518250077,1.5280212478637696,5.223738952040357;0.5647256126454135,1.5234832311947302,5.22469764244462;0.5611471505982896,1.5185170208369836,5.225589958294086;0.557430363954529,1.5131809897913466,5.226442398712943;0.5538397633243047,1.5078218042982598,5.227172848892716;0.5499918425366243,1.5019772295586982,5.227879194025629;0.546399233946385,1.496325461032837,5.228464346827808;0.5429890847923258,1.4907997944210323,5.228925464836463;0.5396610710727823,1.4851409358122731,5.229299400427726;0.5365947234070709,1.4796250507686886,5.229494398585096;0.5334492618389683,1.4737368525804506,5.229620819964951;0.5303849917288506,1.467844861153877,5.229643190424172;0.5272377899894615,1.461659761272823,5.2296340102117735;0.5243924911720457,1.4558266025835105,5.229571629212211;0.5214739047430437,1.4498489623661093,5.229545245170593;0.5183631435988132,1.4434221251998542,5.229627398770214;0.5152441012299469,1.4369755375643207,5.22978849693087;0.5120431144080249,1.4304051707929546,5.230032915188329;0.508879562614461,1.423990158101185,5.230323006360701;0.5056826624153158,1.417622623433538,5.230748003758352;0.502483523512264,1.4112619311853574,5.2312039613296;0.4992847647251743,1.4049593763326278,5.231762298068145;0.49594722857513024,1.398590158970815,5.232437702400389;0.49265164114617416,1.3923623716812332,5.2331906519992994;0.4894063562227114,1.3861702754038303,5.23399965690623;0.48623004252048796,1.3800477281635857,5.2349024830342605;0.4829264694505757,1.3737576494443382,5.235831635990999;0.47934644451493646,1.3670338543008689,5.23685088182062;0.47593721496964514,1.3605742240241459,5.237868645710807;0.47257068555524934,1.3541756002380851,5.238954888494789;0.4693750707782353,1.3481433700923868,5.240083503041231;0.4662571438359083,1.3421384217154069,5.241276978560678;0.46326994689599194,1.3364590068001863,5.242502360429487;0.4602865033564908,1.3308518814046655,5.243708924381588;0.4573888597815522,1.3253916411387263,5.24488384723915;0.45464898384215024,1.3203029264284,5.246010148194346;0.4516659996113237,1.3147906533797373,5.247149373801843;0.44871866212105066,1.3094722520229372,5.248214111252637;0.44573788443089796,1.3041439576765481,5.249262697378375;0.44269170141597536,1.2987933530379725,5.250264644647967;0.4395956033792219,1.2933658989274721,5.251253984322965;0.43632649091554504,1.2878798802559481,5.252074114004353;0.4331109203046733,1.2826077151134965,5.252684748933939;0.42997767941115084,1.277520342955174,5.253229449415584;0.4267782049959128,1.2723688014188985,5.253711226357634;0.423618249611364,1.2673920407156833,5.254088643310566;0.4202986402033503,1.262268924149486,5.254416639461366;0.41696175713652367,1.2572586301536863,5.254608245411774;0.41356963020264326,1.2522052880239365,5.254798752608588;0.40995375831523495,1.246936741640197,5.254924815265987;0.40625531451242897,1.241623732292558,5.255019669384314;0.4024726253952389,1.2364081057244056,5.25504949670857;0.39844190497889065,1.231026967755723,5.255080035187008;0.3942466447372236,1.225512575053917,5.25510308548517;0.3897903750125212,1.2198192109583552,5.255119484430883;0.38500223487914403,1.214030028240033,5.255135845903985;0.3803703714436152,1.2087348826566913,5.255075971590813;0.375048161740668,1.203038253351378,5.255075908595465;0.36939179247098747,1.1972316220064592,5.25507940428993;0.36350954821241876,1.1915971230076612,5.255035780690277;0.35708291071637643,1.185595061450646,5.255021567754822;0.35066612981680517,1.1797131586099991,5.2551024215819035;0.344204592860783,1.1740167419413463,5.255255165391988;0.33704038276521386,1.1678598357429606,5.255351731707995;0.3296553901707591,1.161652957926325,5.255462759994265;0.32188948410104634,1.1553417402987116,5.25560222950334;0.31392722497955156,1.149010723003297,5.255764938794844;0.3057100908284451,1.142501543633856,5.255962845002126;0.2970950993761852,1.1356778990209573,5.256185910245046;0.2885551982114686,1.1290422179189394,5.256410645444665;0.2798980309277537,1.1223923327362946,5.256632331302109;0.2714913038716782,1.1159796451276713,5.256822899534081;0.2628486621524539,1.1093904254480527,5.256839860460689;0.2539057135191945,1.102580725395585,5.2568343740176395;0.24508817772877872,1.0958775975169481,5.256778571898829;0.23653698222681205,1.089410084334401,5.256634510561155;0.2279991031724733,1.0829213080796212,5.25643088876226;0.2200163241640558,1.076766074500172,5.256115259678823;0.21209437908660767,1.0705407609058872,5.2557647465451724;0.20432426328331937,1.0642852075521425,5.255380140324696;0.1969809217490747,1.0583494603501775,5.254922504827656;0.18945398988824402,1.0522002871772544,5.254382138556729;0.18180721610705894,1.0457971788673102,5.253749131532332;0.17484218945540977,1.039829064230806,5.253179334086919;0.16795232250067677,1.0338317502406784,5.252579385158569;0.16133312082039017,1.0278426342564084,5.2519462833907795;0.15509794027006402,1.022066240154659,5.251301957248698;0.14934773400716855,1.0167409286096416,5.250652751132493;0.14374739602247452,1.0115279219634927,5.249950110800348;0.13822027072805837,1.0063762625742083,5.249216416932663;0.13263874865836386,1.0010793151251558,5.248413805322471;0.1265056560196788,0.9952002203043031,5.247613218154003;0.12082961957372898,0.9896313986665028,5.246908913018521;0.11554270357695604,0.9843387628922675,5.246198753736893;0.1102330955351877,0.9789956926129424,5.245491687168232;0.10506264303856598,0.9736998781088475,5.244811704864603;0.09989080207958069,0.9683704828045927,5.244181355823626;0.09461920028500317,0.962855298558137,5.243592461173326;0.08964709909798915,0.9575918783323745,5.243031008431023;0.084926886362262,0.9525742894879745,5.24251798967447;0.08020819237804663,0.9475915395389445,5.242019853267317;0.0758272555937553,0.942927767408869,5.241589359059498;0.0717687615090121,0.9386180565162194,5.241231538470628;0.06751514811377413,0.9341168219030374,5.240825016711193;0.06329708664744385,0.9296366342932065,5.240418816362649;0.059204033509407936,0.9253378818683073,5.240040327806901;0.05503335246907689,0.9209435637179656,5.239666015642615;0.05070224198235055,0.9163845342973291,5.23929985867201;0.04655514805203691,0.9119577991213836,5.238941540431222;0.04247517031415471,0.9075047634899773,5.238548954357258;0.03859768608125974,0.9031889737715506,5.238190396995848;0.035062897536687385,0.899120679105492,5.237800572319836;0.031478415234432136,0.8948999750645621,5.2374230188128195;0.027817113037562687,0.8904917397310363,5.237067536469814;0.024118652136873503,0.8859944474514683,5.2367298566219365;0.020401807588222857,0.881453326313351,5.236391867504271;0.016707523842216847,0.8768520792455344,5.236055390909039;0.013027288980968759,0.8720785452809998,5.235709426889949;0.009271125094488353,0.8670676373403745,5.235368653471049;0.0054097265438483545,0.8617792231879321,5.235019185949442;0.001389242879879239,0.8558977018472074,5.234648391935002;-0.002590150191229959,0.849827271695502,5.234253455451422;-0.006597486809004233,0.8433220566017333,5.233877075648246;-0.010454434965159737,0.8366370975121976,5.233546637462124;-0.014158652320140542,0.8296779440323722,5.233236996532431;-0.01781631736428847,0.8223575921171887,5.232904220480403;-0.021396731900734413,0.8146844424144574,5.232571141653137;-0.024768397441551637,0.806713483916109,5.232218774365246;-0.027988706676884145,0.7983887336247828,5.231880813004788;-0.031015187421140337,0.7901059685357327,5.231613546225516;-0.033837652044503494,0.7814855944147838,5.231374443771342;-0.03635938831640897,0.7726155639386743,5.231122488323805;-0.038600618370368836,0.7637969795267312,5.2308746109159765;-0.04056346108243462,0.7549619130861791,5.230619665634035;-0.04219826469493733,0.7459546682211842,5.23029774323617;-0.04367950930931954,0.736545858317755,5.229939961430895;-0.0449311528328541,0.7268875598504864,5.22957545765849;-0.04574095851230121,0.7171280996025708,5.229219234526943;-0.046368027766021405,0.707334474714576,5.228864502395992;-0.046727075752293554,0.6972042387053959,5.228527000739265;-0.04668280220849534,0.6875028994970396,5.228217684675332;-0.046468427649274044,0.677642990771573,5.227943248977762;-0.046041847747988945,0.6681951665551178,5.22768473621157;-0.04542100151988007,0.6584414562185081,5.2273549232633885;-0.04463931188702898,0.6488014856001317,5.2269945055652105;-0.04370408259658511,0.6391077917244943,5.226587082704327;-0.042643816885658804,0.6295589008482276,5.22614476656096;-0.041524181815753826,0.6200535778206696,5.225685130612517;-0.040373504563497684,0.6106160195333032,5.225215942946463;-0.03922678544055817,0.6010268748190283,5.224734930073681;-0.03819407396989637,0.5914052239470873,5.224292099658292;-0.037241509626597405,0.5812903311636328,5.223965502152657;-0.03635255030182862,0.5713860816049702,5.223653854697235;-0.035518859952295055,0.5611630813276548,5.223335883392194;-0.03474396952098153,0.5511053824261185,5.22310045680396;-0.033994656082822663,0.5408443484797014,5.2228866804067575;-0.033268026816184425,0.5307250001046778,5.222688368394697;-0.03258282519519173,0.5206829411650081,5.222545631781103;-0.031913847008292466,0.5099755099757052,5.222424902535994;-0.03136109867322414,0.49963448254728693,5.22232865163959;-0.030858638038106838,0.489207255386111,5.222260878565443;-0.03040625513197564,0.4789454629490432,5.222189086524036;-0.029934914028109848,0.4684410799474389,5.2220875937781415;-0.029518336076535152,0.4585732271350468,5.222061633555429;-0.029087489565003836,0.4485818553159609,5.2220698070123515;-0.02860826092376558,0.43835750365445997,5.222137934360152;-0.028123581533381688,0.4282647644133556,5.2222421225193;-0.02767249456653495,0.4184638319141317,5.222395172373287;-0.02722333425330613,0.40837864606801955,5.222551965509682;-0.026802945759176893,0.3984113123523844,5.222705401581637;-0.02637208432320869,0.38875661621244734,5.222831746551797;-0.02599758288696762,0.37958629392508164,5.222919875894814;-0.02566615525902418,0.3701498217846914,5.223013281467408;-0.025328495229454344,0.36093985708785264,5.2231379502555635;-0.025018455583061584,0.35186104518568306,5.223268871956575;-0.024777758836431678,0.34324759075949884,5.223424408663545;-0.024599700305266873,0.3342720871575591,5.223596041815261;-0.024443829715409194,0.3255041124751513,5.223724642559846;-0.02441980674052931,0.31669377459070625,5.223784499409958;-0.02443818476804014,0.3077714276301201,5.223835770966824;-0.02449766824962596,0.2986876346794472,5.223883348867572;-0.02464131379850936,0.2893511341995804,5.223918845380515;-0.0248378696023317,0.2802738091712892,5.223977198535344;-0.025089937279595555,0.2708930689527366,5.22401180378554;-0.02539584399527799,0.2620551701850187,5.224060023556912;-0.02579212519172628,0.2536919855756936,5.224124834863365;-0.026242736700027792,0.24523416757457808,5.22419030275068;-0.02671602306233862,0.23632626015529787,5.224206616922544;-0.027210649839491834,0.22784325955851417,5.224256211665816;-0.027731820260314642,0.2193639323415732,5.224312967463975;-0.02825322771449832,0.21035424270227282,5.224392597857756;-0.028768492392940066,0.20098996632583538,5.224443911139758;-0.02930942140657229,0.1912510131544048,5.224466036419126;-0.0299376440724471,0.18121833964451006,5.224432094898576;-0.030586365718640242,0.17084672874385265,5.224438881368309;-0.031224095134118612,0.16032366906055365,5.224469446383553;-0.03187597197907581,0.14973209214525046,5.2245072387931835;-0.0325440841652158,0.13916447842561477,5.224559859059416;-0.033118730891977574,0.1287086114134827,5.224828281538466;-0.03366825985342343,0.11819635205776842,5.225089637373871;-0.03423864783995384,0.1074321494933641,5.225410358320753;-0.03472033117282988,0.09639035715630628,5.225766982400637;-0.035191109619543234,0.08513322255078284,5.226139065775206;-0.03564863960440996,0.07328104716846061,5.226498540817905;-0.036114618871331536,0.06115990582029869,5.226816543360185;-0.03658432493706807,0.04864503592527953,5.227072854555376;-0.03708421585742276,0.035595029953365956,5.227250908987504;-0.03756582030268646,0.02239492892377617,5.227451367831167;-0.038060561513208774,0.008794401971913352,5.227607455477551;-0.03853578196918114,-0.005165328373930961,5.227755753079316;-0.03900900940561672,-0.01912457151172335,5.227867880368295;-0.039441074828044716,-0.03226629749349355,5.22796973327848;-0.03979425758579476,-0.04479257401525178,5.228084552367318;-0.04007865110425017,-0.056861129554013054,5.228239791236012;-0.040337719508085526,-0.0686122481435301,5.2283527785781825;-0.04058244768736545,-0.08014352845288512,5.228432777563311;-0.04079032892319017,-0.09102565527174585,5.2284867569186115;-0.04098673988237859,-0.10171513000948443,5.228524821429894;-0.041166741643857835,-0.11175876258757936,5.228396500567333;-0.04133637823121214,-0.12167650052504046,5.2282314525971625;-0.041433367949047936,-0.13127828500358907,5.227985262224101;-0.041563436364750114,-0.1407369495998271,5.227729230010101;-0.041703567770351516,-0.15074960110181237,5.227479714788673;-0.04182114474125462,-0.15984149661353522,5.227274217726373;-0.041927349621513586,-0.16867229893968727,5.227110603007918;-0.04203054483333175,-0.1768117711952934,5.227001340561618;-0.04207781548047128,-0.18407543461429726,5.22697471084947;-0.04211886333853084,-0.19064091439737813,5.226967573110534;-0.04214765399678716,-0.19651354964112858,5.226969325493382;-0.0421656539924541,-0.20179656277482932,5.226966361516384;-0.04217727388303953,-0.20675302331114193,5.226968050375463;-0.04218942633719432,-0.21230333766081722,5.22697225466001;-0.04220452312177593,-0.2182205851386279,5.226973618238142;-0.04221189489087832,-0.22384460890827834,5.22696680687474;-0.04221200202826145,-0.22927323083953052,5.2269560235358155;-0.04220604140588664,-0.23465817583330706,5.226950092285478;-0.042197022074445256,-0.24003624729871126,5.226942910335309;-0.04219235924869226,-0.2453253432226056,5.226933143671081;-0.04219188776865152,-0.2484758625260957,5.226925284360915;-0.04218792340861007,-0.2516175628148787,5.22694251682569;-0.04220027745741412,-0.25455322616425585,5.226971143103525;-0.04221552843232897,-0.25701573986176773,5.2269862538717655;-0.04221127680172078,-0.25853274296917417,5.226978657231796;-0.04220867271653401,-0.26010860142598197,5.2269720220080504;-0.04220662667781798,-0.26182191158904017,5.226966754908684;-0.04220707143621688,-0.2637338983456924,5.226961766912314;-0.04221004493289727,-0.26590402422891485,5.226957469705941
