# Supplementary material for: AI co-pilot bronchoscope robot
Source: Nat Commun. 2024 Jan 4;15:241. doi: 10.1038/s41467-023-44385-7 (PMC10764930; doi:10.1038/s41467-023-44385-7)
Supplement: Supplementary file 9 — Source Data [file 41467_2023_44385_MOESM9_ESM.zip › Supplementary Fig. 6/Real/1-siliconmodel3 Centerline model_56.txt]

Path length,0.4086819438564664,1.4222180022967041,2.577895697601434,3.6525214481261163,4.194272407355863,5.3465190791339,6.39682549323978,7.504305643182982,8.153104210436691,9.68284765491397,10.563343693036588,11.466550909209952,12.458778379833333,13.398728163208547,14.357853142190082,15.350635996081216,16.343959222565875,17.410852550412798,18.486331776950223,19.638075467132126,20.80028386205741,20.80028386205741,22.009269471335713,23.252218730691435,24.56056548628291,25.94627612616438,25.94627612616438,27.345776730410392,28.706871202318503,28.706871202318503,30.03546939602258,31.331183372698153,32.58730083099296,33.800462155155195,33.800462155155195,34.99236292832354,36.12537705511525,37.237613860997556,38.320573714269614,39.36410347092358,40.414647479291524,41.46090138695315,42.52298392613115,43.57492556912647,44.62222279858589,45.621338178795426,46.59927687895225,47.54255541220178,48.44455027625029,49.29287972464572,50.132031868281224,51.01984445692946,52.71254509336977,53.59934801191074,54.522478011107886,55.433150149788936,56.35846511657522,57.26466140894304,58.15796612057629,59.04739112680445,60.82311606653034,61.67169787610713,62.57591726933695,63.48798933105196,64.43356368160468,65.35180521503493,66.30741864069512,67.30900770499055,68.3192462864061,69.29549590367007,70.28812109476942,71.30573682039258,72.30586741123824,73.28173792799173,74.32744542002077,75.35208391839512,76.39134571112088,77.42444863266913,78.4819754174106,79.51051663678224,80.51231488516535,81.55105850735336,82.57055148007974,83.59266378440171,84.57042830980659,85.58422050252813,86.5593134454483,87.51913834422437,88.47801285349135,89.42320533888895,90.39470342015825,91.37179437172578,92.32705435545144,93.30312502496135,94.23986052211606,95.23254403479862,96.21091220080199,97.2027367233869,98.1812286796369,99.15602928347175,100.13572620450117,101.0893061551763,102.91356721105136,103.83769363703283,104.76312826451715,105.6700410843969,106.55066450359226,107.43826623885815,109.16488041742718,109.9900035563112,110.78534195661396,112.32758250982369,113.05907742883701,114.45236363825981,115.09912407655945,116.28205006032775,117.4525046346835,118.03481477635407,119.12672219104412,120.30168995057109,121.52232287767886,122.13598276632173,123.34749578810585,124.5882631789514,125.21088162677816,126.5634027273828,127.27448733883706,128.02033546811865,129.52201247291714,130.27980270968266,131.02324222157233,132.64636419533164,133.43879463109286,134.20451032125902,135.73615095007736,136.56488652056328,137.4242632800614,138.3248254193338,139.21764620378607,140.18966321094368,141.15939152984268,142.10478670074306,143.08972633506818,144.06663135188836,145.08691602019442,146.13865076154394,147.2109583775874,148.2920510769724,149.41638584912397,150.49383783870297,151.55826426117557,152.64267360071926,153.72251591380487,154.81852491543563,155.89209825037943,156.90896651766465,157.95495636059758,158.9099655670103,159.88970643859736,160.77625273830546,161.63845247435535,162.53819042164247,163.37044424772827,164.21015286981958,165.71489619010273,166.4487745674092,167.89458891786413,168.5732349128793,169.87792896453723,171.15074770450724,171.75703970107244,172.95162109920014,174.1404187947913,174.75020265797605,176.0178334639173,177.26392745339302,177.88262524869347,179.1139349859598,180.3597390238358,181.00343697457822,182.27813347920528,182.94050788316522,184.25410089380227,184.9408756872304,186.2897043495356,186.9900616095294,187.7377362606586,189.13437469936306,189.83755506720323,191.29124518052595,191.99940240735486,193.30534267892276,194.48296830751474,195.06189474644603,196.19023607832676,197.31859657697822,198.43924849067608,199.52515553793992,200.53063738612522,201.03616431365614,202.03183520157745,203.12811212401192,204.30559508583804,204.95018210908717,206.28458964998865,206.98557511358277,208.39164969669207,209.1228990698581,210.53462427886998,211.21745611192506,212.57083654062038,213.2398212076402,214.57633126243593,215.23366211738352,216.4587172640359,217.05119516768093,218.1768709099846,219.217137785949,220.2287031085369,221.12743602496346,222.39201290077685,223.2260111752023,224.42391606585556,225.31580998913805,226.19983594764582,227.1019380191542,228.4968488938589,229.38886529465742,230.3244620941988,231.23299014983894,232.11658973829978,233.45749696646726,234.20587145018996,235.28857786583094,236.31699860966444,237.3259761867994,238.34565130240705,239.36456034521837,240.32998529357656,241.26325258799704,242.4967543342651,243.4295865006182,244.26133775941906
Error,1.9859768521129317,1.9149672483935212,1.814166823287355,1.6909545362923786,1.5545534292679077,1.4147417694455462,1.3071380323410495,1.2114863674550942,1.1266436335782901,1.0674890929135823,0.9604767505838295,0.8756986113072608,0.8184872558084301,0.7650375687292704,0.7287469922126285,0.7002252545642879,0.6758912640846407,0.6687812829504138,0.6716556593567521,0.7102093610100564,0.7838147548689904,0.8492673202122744,0.7431736070209582,0.6745620388644661,0.7016360371780119,0.8930674110942564,0.780927489797645,0.6598912594705787,0.7435142799238409,0.9162002607870066,0.7128039110020491,0.6203665552932941,0.652999052005794,0.7511873358529891,0.8055641488225309,0.6942261359967475,0.6465668980395324,0.6253412628160222,0.6279557512921227,0.6302174495397185,0.6317451255739197,0.6051276749262114,0.5787633663521987,0.5504919471801685,0.5247704891094364,0.4803858170027608,0.43687143285347124,0.3905368518333267,0.35495700593288937,0.36953676657877643,0.4528438146603496,0.5457185288155564,0.6057259319850343,0.5746030814193874,0.5713537424684373,0.5700937982194184,0.5744971828109461,0.5853721862087111,0.6151957099996864,0.665223789430245,0.7316252573262285,0.6452489423712668,0.5960932809616165,0.5689075732492851,0.5456253954826314,0.517676595817079,0.5035922574980093,0.5044897128078247,0.5041571067452548,0.5152713793489858,0.5150407822705322,0.5134548524698581,0.526587394038132,0.541958612493492,0.5444431546772541,0.5655373378788346,0.5820546038784066,0.600423769451728,0.6141551069558444,0.6249598903506612,0.6273044527543254,0.6269938908853213,0.6413902240553588,0.6543158017905206,0.6454811018478579,0.6490319133066269,0.6309430053400479,0.5680820648239373,0.49876988058576033,0.4250489452325172,0.37243368889748335,0.3429822277688619,0.3315822589401517,0.33245421039462275,0.3949437778166611,0.4733516468225411,0.5685277199646306,0.687321587356274,0.8255254076744079,0.9575210034086706,1.0776920323314212,1.2028009230060703,1.31026786503134,1.382421993305755,1.4519700239744142,1.5239353366784063,1.5957851573690043,1.6731291842569136,1.7179796935240146,1.7143252927199926,1.7520789313937486,1.801062710412922,1.7787743683046888,1.806048839513183,1.7750964464597396,1.7463611705020439,1.7204515596242391,1.6984513260659417,1.649162463875941,1.5894466380152066,1.5433845856816977,1.5103725777272718,1.4451166046008734,1.4122687402548806,1.365864478237907,1.336976767556328,1.3031688591532802,1.3115449161822117,1.253911167108996,1.2238706469896923,1.2406332183085302,1.170542821614748,1.1003122349278565,1.1030893480665063,1.0905627502340454,1.0355688716404772,0.9964472395532661,0.9489339762300409,0.9107375894736549,0.8560185012322715,0.7889687723014139,0.7624307989679796,0.7329306351189298,0.7134300997194853,0.6502842013993346,0.5510701256432162,0.45554068747170545,0.37589257882514104,0.30231593350610725,0.24041796614011,0.25640211045381206,0.3484278712127219,0.45432618148769116,0.5825382608017352,0.7059965461061859,0.8149017271531253,0.9533004951929026,1.0605998744207186,1.1548474353866582,1.2340951425490858,1.3397739703373188,1.475348530972518,1.601099146660471,1.737587576125021,1.7722511380941208,1.8274077369107855,1.8203580784818054,1.8152273413229354,1.7881446221954997,1.7939145633015439,1.761643174684645,1.7320113551680667,1.707364569179939,1.663094131099753,1.5638572586361348,1.4798570661086434,1.3779815262709942,1.2514855044373312,1.170326228891872,1.0318385726978563,0.9360124191592015,0.8229567094311347,0.7580599058914206,0.7070653261892057,0.7670403032477335,0.7840275622051963,0.9012667528260768,0.9095397508705041,0.9953695185169826,1.0020694976627011,1.0238526965100259,1.031147899775049,1.0449806467646516,0.9930492180383251,0.930236234322945,0.8486157166303566,0.7433736092496911,0.6429602462710726,0.5174737483775499,0.4219572494934466,0.35271649216202455,0.2599898347150927,0.2088566163117756,0.3652271693554414,0.16937498157395459,0.34640751105643375,0.238161869875497,0.3017009113730234,0.40522045531475936,0.37889545451895795,0.500217528189602,0.4410641848424359,0.506188528847017,0.41677135921712494,0.3908426854839906,0.43046216550701116,0.345083502012569,0.30409561435902926,0.2702194031363255,0.29082024727950134,0.18385805991956414,0.18182737591645723,0.16749995935217704,0.1313878518614297,0.165052135092649,0.25560199703928593,0.2249800863362721,0.19582016159731477,0.22769037999810826,0.28075155644750494,0.3640332446430067,0.32155968012756747,0.3429694263515489,0.3298509739215215,0.33836581761260254,0.35044054396428315,0.36235872851674145,0.3704957282802119,0.3716421062890254,0.3738453608130471,0.35571710598957607,0.3056768907451723,0.28471029904556233
3D pred;-0.031768047040821416,-0.2619213270359092,5.243861789509981;-0.03210835344217464,-0.2519474643634607,5.243224408192137;-0.03276761401407703,-0.24200917916943437,5.242332296707774;-0.033633757856809256,-0.23210234231282453,5.241281402640699;-0.03440206663137665,-0.2221822408698489,5.240280758354254;-0.03518901411544145,-0.2122653251419865,5.239263165064281;-0.03576669326561344,-0.20232307973407487,5.238358707741729;-0.03627801014746893,-0.19237491319261024,5.237479766611952;-0.03675498685770893,-0.18241715688710966,5.2366951759045435;-0.03715280761497893,-0.17244566147507462,5.236054069132742;-0.03733788760925188,-0.16246392545967728,5.235479011296834;-0.037377695749058845,-0.15247634718510705,5.234982326767844;-0.03735092127500203,-0.1424824738674292,5.234633357947252;-0.03731356293890298,-0.13248547075815398,5.234391421617063;-0.03721672761760751,-0.12248736171058207,5.234222784748583;-0.03711772960689116,-0.11248870879365856,5.234091867825417;-0.037020415757616346,-0.10248963993747641,5.233996201613683;-0.03694696947025437,-0.0924901106252377,5.233932804637797;-0.03690382292864908,-0.08249029417848834,5.233890267509679;-0.03689285924861447,-0.0724903348843008,5.2338639252942745;-0.03687460608802126,-0.0624904527113031,5.233818943650339;-0.036780899704028425,-0.052490891877398436,5.233820441194625;-0.03661232644721408,-0.0424925109534202,5.233883385265951;-0.036285851980785294,-0.03249784885308965,5.233871388475289;-0.035829186570542695,-0.022508754585838675,5.233774164902727;-0.03542060422610042,-0.012517910500365178,5.233647299117075;-0.035022960823306866,-0.0025276179397555523,5.233457735730202;-0.03465173439879424,0.007463686878820437,5.233267949102528;-0.034277008705488464,0.017455122183424855,5.2330924463712645;-0.033970909276282255,0.027448905652803925,5.232917531801816;-0.03376164848862958,0.037444975895554816,5.23273101203144;-0.033628707396567425,0.04744212113234129,5.232532482989134;-0.033512589413413715,0.05743952082924596,5.232336228271181;-0.03343162355946294,0.06743707486368472,5.232130418021263;-0.03334196260722922,0.0774345049568853,5.231922205521129;-0.03311813796978,0.08743005703737843,5.231725123969937;-0.03276060415636966,0.09742162367769551,5.231523218931934;-0.03238368219955194,0.10741190441170896,5.231294700455507;-0.031890766512336514,0.11739841120833683,5.2311312497711935;-0.03140201534234654,0.12738423102964974,5.230920240790087;-0.030910131289616203,0.13736842562028753,5.230648379695134;-0.030427305971869035,0.14734997960306317,5.230280331055036;-0.030062958372131694,0.15733571840085098,5.229890111259381;-0.02971395268885194,0.16731853265239233,5.229419351604927;-0.029389307703575666,0.17730085571199633,5.228921524358553;-0.029220836521887474,0.18728998913683678,5.228486977604249;-0.029210073462763806,0.19728149664296285,5.2280750772381595;-0.029230143224529607,0.20727545154512195,5.227727999987;-0.029281061990352433,0.2172711616827356,5.22743957993899;-0.029393810503065318,0.2272680253253465,5.227215961773526;-0.029455430511175267,0.2372663653866473,5.227044500427478;-0.029540163945967285,0.24726533300283882,5.226928453646472;-0.029602460826894383,0.2572642265362261,5.226793371424799;-0.02970221165784216,0.2672622520665802,5.226621513151467;-0.02979928379738038,0.27725966468964597,5.226415800138045;-0.02986011175373641,0.2872566359305817,5.2261773342754365;-0.029891706893065414,0.2972528110385635,5.22590258901572;-0.029933065568287124,0.30724855524703065,5.225613820632964;-0.02999312752286111,0.31724516076178366,5.225360303880021;-0.03009298372626427,0.3272430894866976,5.225182962541968;-0.030237734614851353,0.3372408676496515,5.225029734004758;-0.03040882707655129,0.34723889004869235,5.2249283659731764;-0.030586392007366445,0.3572369771171905,5.224846355814809;-0.030865421561590417,0.36723300753178173,5.2248073884125805;-0.031055737088841417,0.3772305280722776,5.224691789786072;-0.031171708947299363,0.38722945473197895,5.224602256652771;-0.03136778553816342,0.3972275296540517,5.22459505782409;-0.03169563790488913,0.4072217752607109,5.224682049659377;-0.03201532507308172,0.4172160663522327,5.224791346010742;-0.03240019225014066,0.4272078952121558,5.224914769225863;-0.03274294121343439,0.4372018802933428,5.224967545595323;-0.033116166180772094,0.44719455677774167,5.225051924513881;-0.03361862181123103,0.45718119187917,5.225172993462583;-0.034122082958547746,0.4671683720907823,5.225225512924895;-0.03463158513898542,0.47715369453920936,5.225409205954345;-0.03528641747270967,0.48713067238629465,5.225585579573342;-0.035936563953125306,0.4971088014204078,5.225704955167962;-0.03658333755958798,0.5070859781785925,5.225898934130538;-0.03724740525637711,0.5170621565649485,5.226085693059868;-0.0380065582153005,0.5270325102366453,5.2262111300808725;-0.03891100950734351,0.5369913544279588,5.226152904369503;-0.03966515427722688,0.5469628766563743,5.2261560846637485;-0.040609914362090396,0.556917432968635,5.2262754035980326;-0.04151680175678273,0.5668735739619076,5.226505211725444;-0.04234103007368789,0.5768341107757601,5.226834383506588;-0.04324492467320565,0.5867863911546591,5.227201929167349;-0.04415628184703943,0.5967376187906787,5.227579416435774;-0.04465458088910224,0.6067119012697771,5.228094573782445;-0.045106264915710834,0.6166923968680315,5.228525490425583;-0.04538765118213291,0.6266780349755817,5.228981399796083;-0.04563374566902315,0.6366624403158794,5.22948248612014;-0.04579405477194609,0.6466461440622217,5.230030172615126;-0.045796206201123506,0.656637583488737,5.230443855534313;-0.04550773086981083,0.6666281117390568,5.230769627329878;-0.04477927149515691,0.6765958599821564,5.231106290220116;-0.043831750003894,0.6865395572170435,5.231580724962197;-0.04273767778865371,0.6964662765404372,5.2320938033795965;-0.041063332404008134,0.7063152186627744,5.23253528565984;-0.038927468920917724,0.7160757299325711,5.232948210512291;-0.03664506868223297,0.7258063797734059,5.233272406171596;-0.034131724469778614,0.7354810271121072,5.233562750349225;-0.031356085260096964,0.7450854305159769,5.233789161995157;-0.028317160544639043,0.7546109092785447,5.233962917333633;-0.02502603767337088,0.7640529731568555,5.234089170904331;-0.021506348940777426,0.773411294208125,5.23427252391636;-0.017763713172821882,0.782681247991211,5.234518764383932;-0.013775272388340783,0.7918469862669595,5.2348043899590575;-0.0096101781731933,0.800932130810082,5.235139261291835;-0.005296665382890083,0.8099445959985366,5.235550453016925;-0.0007285135542658616,0.8188281669616438,5.236013222737278;0.004203878781751085,0.8275133259102538,5.236502630421096;0.009384673012452185,0.8360492703659035,5.237047628943294;0.014796954827874345,0.8444380752777402,5.237626557005834;0.020458310678580238,0.852660780705381,5.238206354713594;0.026282112908431833,0.8607654720178136,5.238836677105513;0.032208549730967935,0.8687941997942795,5.239482337139814;0.038229007109320666,0.8767517381542879,5.240139357843014;0.04433843524426241,0.8846409682865636,5.240798854457087;0.0505412858072258,0.8924563343311758,5.241465711624904;0.05683901152329755,0.9001944460646156,5.242144149246156;0.06324827169736628,0.9078385224105462,5.242843778318365;0.069739860581485,0.9154085304700669,5.243588259169951;0.07620752916794067,0.9229908982626067,5.244411036001437;0.08260305858977862,0.9306273865011572,5.245294919928707;0.0891008030400766,0.9381884157764506,5.2460760430667435;0.09566596339097126,0.945693054481125,5.2468370079012425;0.10233104094882213,0.9531118201985741,5.247570940035321;0.10890772806708471,0.9606051371352419,5.248343848720178;0.11581060656160364,0.9678104939003239,5.249001953862077;0.12266021771991416,0.9750668850072859,5.249655876703666;0.1294919946555496,0.9823419471629039,5.250288565042118;0.1365163902239357,0.9894353671021192,5.250872740071353;0.14345611509010842,0.9966142020859332,5.2514245978945215;0.1506450574990169,1.0035454243970934,5.251951156832033;0.15783441874343307,1.0104769244552465,5.252468256281956;0.16503549948578425,1.017397973814449,5.2529617255410015;0.17217282218333466,1.0243886329896346,5.253396822090546;0.17931588256284386,1.0313746473390444,5.2538119027146735;0.18648259032688613,1.0383388288425413,5.254184026096322;0.19368092652824245,1.045272240309565,5.2545183333818954;0.2008475178787343,1.0522409898983414,5.254794915348015;0.20822221844553548,1.0589944732896306,5.2548601352345665;0.2157117760726902,1.0656203813236966,5.254922338720213;0.22321718594130524,1.072228572971511,5.254947355711476;0.23066977602633465,1.0788962709775372,5.254973894832752;0.23799589823189482,1.0857024712926568,5.254914139501074;0.2453964895819679,1.0924245829324046,5.254703277527284;0.25288371507875,1.0990492483741918,5.254468198509235;0.26043628704849603,1.1056016007495297,5.2543090288161105;0.2676558387096377,1.1125199914654307,5.254427112321489;0.27480608503920606,1.1195108115059984,5.254377994230192;0.28193296242790605,1.1265242071111048,5.254236924131617;0.2891860440318427,1.1334067891014505,5.254085687916361;0.2963662238325976,1.1403656874663057,5.253948751520735;0.30348543890753477,1.1473874668401058,5.253842022225488;0.31049505642485814,1.1545178358932988,5.253690037271955;0.3173800932129039,1.1617678035633787,5.253505004274757;0.3241157260440677,1.1691556565055679,5.253279439941727;0.33091314087928236,1.1764900340484437,5.253324800900284;0.3375902143207518,1.1839340246885721,5.253385575951935;0.3440826405098224,1.1915368978890546,5.253174101894766;0.3503980037078989,1.1992825112566075,5.252825302186097;0.3567969255574937,1.2069599647931402,5.25249287722139;0.36310602142111614,1.2147103131773398,5.252135932817936;0.36937054405989833,1.2224924320954431,5.2516950459246345;0.37555549399569127,1.2303314516595003,5.251150834048558;0.38179784104180065,1.2381169761742847,5.250503754930041;0.3880258437077322,1.2459105816623461,5.249816953437899;0.39418226890423125,1.2537537591498302,5.24905341188714;0.4001655832064852,1.261728503075776,5.248276617656965;0.40596343671361823,1.2698440524555705,5.247553601077664;0.4117058656280049,1.277984012636863,5.246678639129811;0.41739604778615097,1.2861520536031235,5.245727359055065;0.42307783231773877,1.294324543584109,5.244764170575432;0.4287214420006856,1.3025247554897574,5.243812228114455;0.4343222159237503,1.3107417574198341,5.242757614088455;0.43988984874811166,1.3189710659071614,5.241626266859043;0.4454411062019082,1.3271934772674978,5.2403710807759945;0.4509918593487738,1.3353873965466008,5.238939708584667;0.45655574761576284,1.3435378785472434,5.237323295732187;0.46214597534428,1.351636716462962,5.235546169299364;0.4677822923807006,1.3596575674172373,5.233571864299053;0.4734679104904667,1.3675950585414718,5.231410850332741;0.47918977846783317,1.375422107009414,5.228961862964445;0.48488966613536555,1.3831701796497688,5.226227150742419;0.4905620885019339,1.390881303752253,5.223335405668706;0.49620082053478887,1.3985861215563773,5.220362110582963;0.5018077567847373,1.4062487046534715,5.21722410386386;0.5074141435549633,1.4138364537573562,5.213908309702707;0.5129440536957618,1.4214380247142049,5.210497120346678;0.5182283283051943,1.4291152326508834,5.206872631396617;0.523532190391556,1.4367443079834175,5.203175841364796;0.5288556352688518,1.4443325495573571,5.1994235721242;0.5341134216905614,1.451918047164329,5.19557442832352;0.5393895728881979,1.4594433504530702,5.191633357536014;0.544707964923354,1.466911135794014,5.187640002021917;0.5500373679057974,1.4743491873906722,5.183606039665105;0.5554126515362482,1.481753370052614,5.1795706456322;0.5607609302301294,1.4891709503825308,5.175523990586139;0.5660668225514597,1.4966219341959814,5.171482908195721;0.5713036881671929,1.504136939490116,5.167470435896518;0.5765115893885662,1.5116463480184648,5.163410072806499;0.5816005886943907,1.5192151165620762,5.159309362039016;0.5864960845120897,1.526883105132211,5.155157727181857;0.5912048832150915,1.5346402057813389,5.1509559889351415;0.5954426314783685,1.542692754294863,5.146808947568766;0.5994487968074088,1.5508351789073154,5.1426075715100295;0.6031090000114041,1.559163926908035,5.138456081506914;0.6066164594219899,1.5676228343778322,5.134438045556291;0.6101052457173906,1.5761502853249192,5.130550764947684;0.6135540693862722,1.5847506417511041,5.126790514338544;0.6170805995029552,1.5933715353515747,5.123151314032778;0.6207224922270381,1.6020270575261015,5.1197135017527735;0.6244909488904683,1.6106794094023942,5.116406608742006;0.6283706880736325,1.6192998606670599,5.113145405917258;0.6323501092092404,1.627887083602546,5.109916813393923;0.6363993652152178,1.6364469203084093,5.1067023583285955;0.6405103564191807,1.644977264913195,5.103487864240167;0.6446456053140253,1.653501164502192,5.100287418587701;0.648806803264537,1.6620079894393895,5.097075197999925;0.6530813927796864,1.6704354263193286,5.093803166198182;0.6574019999589893,1.6788354727365113,5.090521158612674;0.6618176185071635,1.6871749438490828,5.087211244051902;0.6664168761819944,1.6953683301172187,5.083788489269328;0.6707516279326149,1.7036985814783714,5.080350926248742;0.675579581053154,1.7116499946370718,5.076681335338909;0.6804921812878623,1.7195459089815155,5.073004258293326;0.6854579575014771,1.727390818859966,5.069289631044828;0.690474114311959,1.7351908657044892,5.06554831575794;0.6955418680349145,1.7429406002356254,5.061772142178722;0.7006690255437302,1.7506399613420776,5.057973182527416;0.7058734810314762,1.7582743419742872,5.054148280510551;0.7111461839193328,1.7658389694560714,5.050278524017149;0.7164730373106483,1.773335324358969,5.046350509745633;0.7218578689351954,1.780768973861815,5.0423825829010305;0.7272854370108071,1.7881399507069902,5.0383563929983435;0.7327878009504167,1.7954232008782538,5.034272490695536;0.7383593795611783,1.8026298671265892,5.030146781863201;0.7439439579185889,1.80981754116324,5.026005546961291;0.7495356284464219,1.8169979931770444,5.021861354689494;0.7551237791563656,1.8241833008260038,5.017720832303036;0.7607106695979184,1.8313684198240285,5.0135782823421655;0.7662962995120736,1.838553349692867,5.009433705012452
3D gt;0.790113703353629,1.8685722368777788,4.991292844798189;0.789100855928399,1.8674963408029006,4.9920672225149465;0.788138501183104,1.8664515752774797,4.992814440857722;0.7872099560025495,1.865438436693807,4.993530189999674;0.7863407941304894,1.8644949820743553,4.994196735784624;0.7855854004074856,1.8636749416512899,4.994776753237839;0.7848598042114006,1.862879881200211,4.99533955706227;0.784112904709502,1.8620698563727927,4.995902189413497;0.7833607264425654,1.8612450672147318,4.996479635609713;0.7826101999818049,1.8604144711728778,4.997066916136392;0.7818954248375657,1.859623920630355,4.997622478045194;0.7802296649237365,1.8578278671601862,4.998925251626548;0.7787244920888658,1.8561425497149895,5.000079324069974;0.7771195330962292,1.8543499880205858,5.001313808807063;0.7754807142183926,1.8525146872167426,5.002568083877433;0.7738258593648837,1.8506539060898248,5.003842089287525;0.772272972212312,1.8488918419938063,5.00503487429949;0.7707163464035119,1.8471186826505714,5.006224257887604;0.7691430283435801,1.845307086881353,5.0074307699290355;0.7674828571930774,1.843392351055672,5.008674373729742;0.7658327090647998,1.8414634187392767,5.009919278763236;0.7642479142668497,1.8395955646156605,5.0111141517923645;0.7626786507875222,1.8377506875306864,5.012294808395454;0.7610866396150536,1.83586584556959,5.0134995420598205;0.7594295790234982,1.8338796438986429,5.014759974662853;0.7576982840227159,1.8317995419581288,5.016075545471923;0.7558890578759969,1.8296121822799765,5.017445870434299;0.7540901790218458,1.827401981543441,5.018827733902311;0.7523590810364782,1.8252648323438447,5.020152008135344;0.7506788804070068,1.8231674390761232,5.021434954414874;0.7488752691996031,1.820919142622974,5.022791532449629;0.7471066079113365,1.8187210381439378,5.024121224301295;0.7453485943072409,1.8165337375619797,5.025438588607377;0.743616676035507,1.8143407422903497,5.026733078531139;0.7418522145181731,1.8120943349764491,5.028067731481562;0.740104408011252,1.8098510020134853,5.029385303971518;0.7382987078882713,1.8075279260287622,5.030737753211136;0.7364804164190978,1.8051581585288705,5.032097153254306;0.7346104999352556,1.802709084442307,5.033492029003676;0.7327695515669512,1.8002658519428738,5.0348922791099024;0.7309043042936378,1.7977476931830136,5.03631688808407;0.7290927838278081,1.7952800315308963,5.037694595649756;0.7272318186470159,1.792722296488219,5.039104203116827;0.7254218332701625,1.7902211551982397,5.040472149706677;0.7235923878369409,1.7876773017335335,5.041843450493575;0.7217818160294168,1.785138145278172,5.04320325337128;0.7200535023936909,1.7826898115379375,5.044504795580936;0.7183419637311229,1.7802568996703425,5.045783085325146;0.7165542813295817,1.7777232058614654,5.047097220691528;0.7145942521911959,1.774956231470266,5.048523754580245;0.7127439693640609,1.772312529168735,5.049886881417992;0.7108732056380636,1.7696106509213951,5.051252609510448;0.7089009155146984,1.766751118570402,5.0527053648701035;0.7070346666831338,1.7640420144434135,5.054067928963602;0.704973022165878,1.761038273258104,5.055523024296891;0.7026781488703099,1.757701593135602,5.057118782329296;0.7003363637976884,1.7543228567976978,5.058740012623328;0.6979378109294406,1.7507083080565735,5.060378970501831;0.6957069143853793,1.747320976088719,5.0618810499715545;0.6934203864039638,1.7437512874287133,5.063422671066464;0.6911808639020551,1.74018723697557,5.064949828686635;0.6889021778422824,1.7365097603139297,5.066535140797579;0.6866286905193856,1.73273867688258,5.0681270724027865;0.6843686027737611,1.7289642371077565,5.069704618832025;0.6822160501005899,1.7253367227796694,5.071201841046139;0.68007813888887,1.7217342628774062,5.0726860130373295;0.6779514542047489,1.7181237481891778,5.074163940166242;0.6757231410537634,1.7142836210977965,5.075739346718921;0.673469667845668,1.7103632781729516,5.077333918733492;0.671397068255514,1.7066962637716891,5.0787952244993075;0.6692929456299839,1.7029296189619032,5.080279070016429;0.667236513422339,1.699188418941603,5.081772083038784;0.6652845868273993,1.6955969870551513,5.083162459250973;0.6631977762464661,1.6917790008039106,5.0846019066315336;0.6612652821830624,1.6881432691542482,5.085961086331151;0.6595538637361474,1.6847839903436312,5.087159766725414;0.6578130680105304,1.681252749701231,5.088386941564675;0.656152849892885,1.677926309279974,5.089562427479918;0.6544091475260193,1.6743976505764284,5.090822891361806;0.6525688524825798,1.6708301170306972,5.092082148968187;0.650739903075919,1.6671306060453805,5.0933633616932195;0.6489777922656654,1.6635857011995263,5.094567338529872;0.6471802860702599,1.659994085111671,5.095749953570286;0.6453343044196703,1.6562566320935665,5.0969535244709885;0.6433927891241253,1.6522379625014838,5.098253549151659;0.641435499012141,1.6479581938264123,5.099606841564179;0.6395002808228382,1.643354567427662,5.101122697348094;0.6376889290994044,1.6387750842689812,5.102634504932067;0.6359594848485284,1.634080479405862,5.10422956131835;0.6342260338377559,1.6292064597619835,5.105985527330999;0.6324696213000388,1.6240523360447334,5.107964841155058;0.6307075933698791,1.6187953462126505,5.110053458427196;0.6289467591554421,1.613509188825913,5.112187029240539;0.6269991507661936,1.607982071555122,5.1144564476013175;0.62492714750174,1.6022438206540948,5.116903418045676;0.6227700849817603,1.5964694145582,5.1194431262121665;0.6204494175884606,1.5907491773320825,5.12204313325355;0.6180837965380421,1.585080898558896,5.1246942653260845;0.6155799256846392,1.5793893251787892,5.127388195641133;0.6130371862906777,1.5737806841602642,5.130170118995793;0.6103658578250949,1.5681708718821492,5.133002069146594;0.6075090692741437,1.5622970052055236,5.1359707245747686;0.6047258085387845,1.5566579086135106,5.138912312244184;0.6017724828140512,1.5507709466502155,5.142089435248085;0.5988773771570534,1.5451088442723397,5.14519536428557;0.5959142645841148,1.5396142299083058,5.148325544478484;0.5927480622918568,1.534243969490515,5.151530778963922;0.5895956650201788,1.5291382652830685,5.154634296891439;0.5864062069213194,1.5242438431629162,5.157680683146524;0.5832002270524674,1.5194890622302313,5.160623979668591;0.5800856849607183,1.5151605662983427,5.163301744031642;0.5769840059016949,1.5109810011637148,5.165878596174125;0.5739071440617682,1.5068748179483151,5.168424509770304;0.5711067012976546,1.5031834110660447,5.17086054977396;0.568459944835684,1.4997969399130804,5.173172102048253;0.5657567517823276,1.496307353615102,5.175679297979365;0.5631313294574042,1.4928558145596837,5.178277332469245;0.5605253773894758,1.4894525747984155,5.180876430353408;0.5579375732906614,1.4860858153875363,5.183594881632051;0.5552900895598184,1.4824463523738294,5.186381437048727;0.5523987545097732,1.4786237409812972,5.189210723170918;0.5495599842914561,1.4748606734302165,5.1920306185622245;0.5465778130273136,1.4709115526399565,5.194886738982648;0.5435325831313161,1.4669839496085662,5.197532445591458;0.5404563554373893,1.4630287333957404,5.20015045500592;0.537418153857658,1.4590677190538275,5.202688008197764;0.5343359752465348,1.4549121077310976,5.205040195391323;0.5312093284986295,1.4506525760039444,5.207405792937094;0.528043537561406,1.4462784012430943,5.2097390882797665;0.5248607622325748,1.4418738669716853,5.2120216946628215;0.521449325593137,1.4370138874791605,5.2143846854584;0.5179178530023901,1.4318660102549179,5.216729824814349;0.5142080814087588,1.426338838735338,5.219145737790272;0.5104399918614172,1.4206471489753514,5.221508252133322;0.506656623650651,1.4148167240711866,5.223784608682875;0.5030416819535566,1.4091199245979773,5.225765753619579;0.499641321572151,1.4035563636063215,5.227519425502798;0.49606627044888496,1.3975527785074648,5.229314332340304;0.49241293895573907,1.391236668581462,5.230945792667115;0.489000372407186,1.3852837653818713,5.232348419563547;0.4858374091406553,1.3793880056728975,5.233631480069451;0.4827343308780733,1.3735940185462572,5.234800388320375;0.47952123990770207,1.3676387649873343,5.235973829053383;0.4765324982490329,1.3619055120141466,5.237122007312037;0.4735520377817733,1.3561690905660557,5.238290586777155;0.4705378507645748,1.350396700063463,5.239502267268481;0.4676887569954381,1.3449023548358054,5.240682858446026;0.46476845138507655,1.3392857521858006,5.241899320449618;0.4617996418884446,1.333702178112051,5.243101225568444;0.45885375498144676,1.3281642826986577,5.244300070583491;0.45604956541535613,1.3228998009275994,5.245435321428499;0.45320871992796175,1.3176177749844549,5.246591606767138;0.4502838873046537,1.3122564288819034,5.247689345349263;0.44731078205846286,1.306933354562159,5.248740164635589;0.4443468610015363,1.301691946250958,5.249749413221581;0.44124383018029983,1.2962376435843626,5.250756792226549;0.4381366806767922,1.2908444905360104,5.251722527488161;0.434856183763367,1.285419440822707,5.252416476824007;0.43168011099462344,1.280244439330549,5.252978221698361;0.42857162782237007,1.2752115185142225,5.253504995093161;0.4253903326909187,1.270199939517027,5.253898743028799;0.42223320517355567,1.2652331444123832,5.25427220419889;0.4189331202849499,1.26017009907928,5.2545207096331685;0.4155590516928152,1.2551363574075436,5.254710721284644;0.4120611149909088,1.2499715730867336,5.254884719669489;0.40837317083158553,1.244634737573276,5.254987033627968;0.40468852291844837,1.2394060872536339,5.255060992831024;0.4007312657898961,1.2340617183664226,5.2550782953178015;0.39664401769901503,1.2286442132391322,5.255111157064279;0.39234890003098966,1.2230454975149248,5.255128597180488;0.3877088825584116,1.2172788016177012,5.255133970629445;0.38297875879614385,1.211667787098753,5.255120095126537;0.3781221719604829,1.2062497758391153,5.255027422525606;0.3728007135654682,1.200587041106672,5.255045776235464;0.366797428420894,1.1947158165188787,5.255027166719595;0.36075053451074424,1.1889975375602262,5.254995498219906;0.3541494036247717,1.1828837971977109,5.254986160936935;0.34773370213271504,1.1771256804492594,5.255133484935233;0.34104773391281046,1.1713053590974756,5.255268104684946;0.33361644223776976,1.164921143863741,5.255351275807586;0.3262409414322996,1.1588555994191883,5.2554754405891035;0.31809177040395153,1.1523000334639575,5.255633686313312;0.3101193669830238,1.1459904416753441,5.2558124108393525;0.30171097862918067,1.1393185865286306,5.256015695719428;0.29309679640459096,1.1325456440962482,5.256231771110829;0.28454955510935076,1.1259504794758328,5.256465034874762;0.27594498306611637,1.119353983462845,5.256669832024125;0.2674794267001074,1.1129026827943922,5.256794073663363;0.25890147406225056,1.1063827895907408,5.2567936989062405;0.24995643157853614,1.0995711516069444,5.25676779660599;0.24134737368314968,1.0930323695188071,5.256700021801733;0.2327961179248536,1.0865648484625212,5.256522374158407;0.22443940613414698,1.0801820883988018,5.256321529362085;0.21636938407012768,1.0739491838486812,5.25596978344048;0.20875943324052168,1.0678336431808897,5.255618853389889;0.2010900245871992,1.0616682685514842,5.25519584639955;0.19376358697691018,1.0557133492738504,5.254706508831425;0.18628648827484304,1.0495663809802651,5.254119076244081;0.17887727185770955,1.0433039874292869,5.253512738617744;0.17211775917242905,1.0374980941055887,5.2529528401569765;0.1653551445033669,1.031580898938258,5.252356970323382;0.15906413325683852,1.0257636209350924,5.251697200964827;0.15300087668223938,1.0201504871305183,5.251056956338618;0.14737811971369372,1.0149388030036381,5.250394139110712;0.1418247402333423,1.0097684186229392,5.249680263355951;0.13626668760921418,1.00455718334472,5.2489166340485465;0.13055758420538505,0.9991222803948336,5.248102651369506;0.12468570844508005,0.9934625208522736,5.247352384488228;0.11898414629203835,0.9878368612468575,5.2466405354073045;0.11375469474634411,0.9825983283322163,5.245947108974773;0.10844650157643945,0.9772365719494902,5.245240527021293;0.10331871674996054,0.9719660212479904,5.244576722434871;0.09803605768693742,0.9664900211734668,5.243963217519265;0.09291522446521736,0.9610967598172184,5.243398644889917;0.08805273537609457,0.9559368175696275,5.242855203702306;0.08341237969293117,0.9509935281026431,5.242352956634859;0.07880301913372058,0.9461177372800712,5.241876033018967;0.07455315432759278,0.9415851128720447,5.241476861047481;0.07034539485043582,0.9371214630801376,5.241084480122309;0.06606009042921644,0.932575832451246,5.240670083751994;0.061799356648935135,0.9280521692307614,5.240259945010612;0.057741868991878144,0.9238027651033347,5.239885887620198;0.053528958891307446,0.9193562317737557,5.239514975600479;0.04926675767266289,0.9148562091174043,5.239151719725593;0.045188704718213055,0.910473314169362,5.2387901541146125;0.04119058902652224,0.9060665158013611,5.238407887933003;0.037353119576216086,0.9017495630380197,5.238047838764295;0.033824619708901785,0.8976832083180464,5.237659502061033;0.03026435238824777,0.8934790012717906,5.237294135436168;0.026569730543238197,0.88899199577458,5.236940495506834;0.022901695209581054,0.8845332152224377,5.2366060501119716;0.01916456852888287,0.8799526685219444,5.236269727011413;0.015600580865445223,0.8754643361002042,5.23593034806436;0.0118974726495863,0.8706445603555079,5.2355836050708;0.008057411790490977,0.865451633074007,5.2352410480646805;0.004078346442719358,0.8598528037729845,5.234877801631696;0.00013478431050044024,0.8540150134260485,5.234510977323543;-0.003857849086907515,0.8478986964568248,5.234113451299089;-0.007735956781538633,0.841416185853231,5.233772744257807;-0.011550135556567276,0.8345500477111141,5.233457365784198;-0.015231432138947325,0.8275069094916075,5.23314339668843;-0.018872882040227808,0.8201100633737131,5.232812746485294;-0.022381549203325867,0.8124344202326148,5.232470686538443;-0.02572229507621069,0.8042796073407757,5.232117636480384;-0.02888815394132424,0.7959936751687066,5.231794604391024;-0.03184236463301337,0.7877014238557764,5.231547687409332;-0.03455426804674019,0.7790505009435157,5.231310624280686;-0.037058729281906275,0.770145162614011,5.2310546005839145;-0.03921611053064385,0.7611626917591411,5.230805826371546;-0.041058334920287806,0.7522701044872979,5.23052162229949;-0.04269100874728262,0.743265813859128,5.230200079828336;-0.04411186972705042,0.7338433310577225,5.229840296329056;-0.04527445582592686,0.7241222605310094,5.229480036582736;-0.04605299414916593,0.7144118374039456,5.229126225197512;-0.04656962016932874,0.7046468743171481,5.228775163502982;-0.04674230580369412,0.6947355213692175,5.228448283137537;-0.04667208778726463,0.684956928769528,5.228140674580526;-0.046422925609910036,0.6750368815153343,5.227871163320804;-0.04594352433299492,0.6656854072064984,5.227611467672316;-0.04522149459762469,0.6559581683775337,5.227249676277625;-0.04441324553436997,0.6464463612045372,5.226896942091253;-0.04343987123939873,0.6367332715303198,5.226473735018988;-0.04236129807108674,0.6270887733691304,5.226025195912103;-0.041224462980064894,0.617716714774706,5.225565840794895;-0.04006920324570566,0.6082095167360253,5.225094043325983;-0.03894256245563042,0.598689893933291,5.224610467215269;-0.03793790086527555,0.5889998939682766,5.224191921518652;-0.03699464318304431,0.5789109754825824,5.223873409766518;-0.036147338420646616,0.5691752099200507,5.223558306188215;-0.035335022104379214,0.5589904215586119,5.223272676183374;-0.03455850326422169,0.5488279414097906,5.223032659809892;-0.03380517674677939,0.5384700006095084,5.222821963821327;-0.03309299878125692,0.5284792005739158,5.22263041685431;-0.032394277172194,0.5182183286867088,5.2225039248703595;-0.03175171284649254,0.5076633113102359,5.222381412363843;-0.03121987280727091,0.4973462807881896,5.222302722904565;-0.03073298498346002,0.48696529112336384,5.222235631863716;-0.03028652095070201,0.4767289455477045,5.222156231874921;-0.02981339115266642,0.46628302678482314,5.222059560875868;-0.02941856103641552,0.45653231302545877,5.222063672945645;-0.02898667993005468,0.44654033938033794,5.222071499803449;-0.028508144831130518,0.4363757823923017,5.222154937802099;-0.028038052815758725,0.42646140298790697,5.2222756503668935;-0.027589556719058127,0.4167104412732203,5.222430338474927;-0.027145924365981504,0.40661902224293067,5.222587346208687;-0.026726094843274324,0.3966131132663283,5.22274094990472;-0.02629902976784258,0.3870672900163007,5.222861680310075;-0.025928391041018028,0.3778927595128011,5.2229475193814014;-0.025593353058093155,0.36844345719247884,5.2230450921822635;-0.025261673289767944,0.35932966429884255,5.223172811402801;-0.024960713148117063,0.35029350825041033,5.223309112432912;-0.024743520374456162,0.34181191245231834,5.22346553740317;-0.02455847855562663,0.33276221007141615,5.223638775156348;-0.024433360979701925,0.3240596814708815,5.223738368213506;-0.024416537954003767,0.3151656849371136,5.223803382162231;-0.024445297858991667,0.30623279473531323,5.223847837679953;-0.024509343579329178,0.29717118374945717,5.223895550538164;-0.024660587484665333,0.2879193558666588,5.223935361140341;-0.02486384023618961,0.2788150898843839,5.223993702034924;-0.025130508143598858,0.2695877194378258,5.224031416898276;-0.02543651994552401,0.26072510966938506,5.224080879032283;-0.025843799907199583,0.2524050384331803,5.224148805296883;-0.026300005854822655,0.24382064113300808,5.224205156979641;-0.026773588357709387,0.23495516924831747,5.224220877378685;-0.02727141369508775,0.22657857441506996,5.22427048534056;-0.02779634204687993,0.21811172446625013,5.224326943033967;-0.028317823275676744,0.2091071731477811,5.224401684977073;-0.028834842720084426,0.19968868517480504,5.224448741601975;-0.029380098278351252,0.18992454103343395,5.224473148345947;-0.030010018797210568,0.17995333275347125,5.2244362718677;-0.030659965655421683,0.16950056379934703,5.224454682639949;-0.03129421332264474,0.1590003303743858,5.22448550381318;-0.03196181004350356,0.14840056991445424,5.22452190179456;-0.03260916985200914,0.13795831507279727,5.2245923505698775;-0.03318084952119964,0.12747224884500818,5.22487496121022;-0.0337236607983626,0.11705432351600398,5.22513500555049;-0.03428969761613983,0.1062442458290092,5.225454422365894;-0.03477095924490723,0.09513824429844622,5.2258179997080605;-0.03523771782408762,0.08382366220348444,5.226184700670823;-0.035698173350392125,0.07191898520628388,5.22654441112181;-0.03616429052497801,0.05980032792160521,5.2268557312791515;-0.036633168265305834,0.047250448317982176,5.227108283258934;-0.037129777538183646,0.03430411053378932,5.227290459390504;-0.037612533652321416,0.02102840180835009,5.227490009892712;-0.03810723914099004,0.007427347424445197,5.227646222156714;-0.03857600798857147,-0.0065590528926467734,5.22779132924159;-0.039040305858817556,-0.020407951564255372,5.227900098811197;-0.03946607037670705,-0.03348407054194432,5.228004790469428;-0.03981659916619571,-0.04590814778933211,5.228113050582;-0.04010185751928151,-0.057993629772854126,5.2282691699022745;-0.04035262840294708,-0.0696125744032926,5.228369544013429;-0.040596819897382966,-0.08112715348996513,5.228448231739233;-0.040796767657632994,-0.09187997027111977,5.228498320015754;-0.04099663169212763,-0.10254698152090966,5.228530918558659;-0.04117238088404935,-0.11247755725031401,5.228382995837302;-0.04133976197967214,-0.12240254292501271,5.228214406324354;-0.041440623135856496,-0.13199011666801094,5.227968786128977;-0.041571352876352344,-0.1413850560925942,5.227706903578826;-0.041711222215252024,-0.1513033640687637,5.227463718867433;-0.041825288032299915,-0.160332391568969,5.227258831277078;-0.04193215359245216,-0.16913529344948616,5.227101270022312;-0.042034540849496,-0.17719489343917172,5.226994778353864;-0.04207964874104242,-0.1844312002145124,5.22697282058231;-0.0421194999837085,-0.19091906048052878,5.226966564852888;-0.04214834866602776,-0.19679056616250984,5.226968158379442;-0.04216570247866173,-0.2019937612733788,5.226965498623925;-0.04217728742314966,-0.20693683246486097,5.2269675778710365;-0.0421898809980951,-0.21249679571752395,5.226971553628614;-0.04220495625622365,-0.2184130410094288,5.2269728844258;-0.04221144034585901,-0.22401923413039576,5.226965249562131;-0.04221125839560072,-0.2294367334934888,5.226954723384497;-0.04220537466107153,-0.23481613002165908,5.2269488217316935;-0.04219651272283734,-0.2401829720386484,5.226941359019412;-0.04219214099546823,-0.24546296418437635,5.226931693466988;-0.04219168650407229,-0.24861880857329552,5.226923918894606;-0.04218738878044049,-0.25173966660098546,5.226943136037238;-0.04220063374884764,-0.25461349239355563,5.226972147092674;-0.04221535177026665,-0.25707335888351524,5.226985968213055;-0.042211150190448236,-0.25858413666783114,5.226978434919213;-0.042208554300625874,-0.26015974739544395,5.226971877496263;-0.04220654785101129,-0.26187471781291716,5.226966644227124;-0.042207071842629174,-0.26378921690566765,5.226961654510287;-0.042210086964291585,-0.2659615244690585,5.226957425759822
