# Supplementary material for: AI co-pilot bronchoscope robot
Source: Nat Commun. 2024 Jan 4;15:241. doi: 10.1038/s41467-023-44385-7 (PMC10764930; doi:10.1038/s41467-023-44385-7)
Supplement: Supplementary file 9 — Source Data [file 41467_2023_44385_MOESM9_ESM.zip › Supplementary Fig. 6/Real/1-siliconmodel3 Centerline model_57.txt]

Path length,0.39681272572449583,1.4902984612006052,2.152236601556833,3.2463620322316067,3.7994040823026003,4.951933512354741,6.081090846730774,6.63726083991363,7.893235635822069,8.631575268685943,9.46454643155023,10.357660200187976,11.28991222728186,12.31265255737854,13.338113004400705,14.395529793029743,15.408648271364711,16.471595480918953,17.55821884030097,18.721374455944673,19.883472643701516,19.883472643701516,21.11759853392403,22.36842180273852,23.672900528270848,23.672900528270848,25.048883547579404,26.50598405396994,27.925220912127497,27.925220912127497,29.318653383147016,30.67810019592128,30.67810019592128,32.01354801501232,33.28252266686654,34.49450561578333,35.7053840714197,36.83814137943357,36.83814137943357,37.97445840849327,39.07523349641428,40.16503128135934,41.2602575142921,42.36968403258621,43.43940603223935,44.523409313285576,45.54164119774329,46.569787530995136,47.541293162587586,48.485388838149845,49.363385741942125,50.2703488250855,51.17643542214011,52.04967956507844,52.957556004883536,53.870925270930655,55.75832574715617,56.71400767969506,57.64963870709939,58.56418242779024,59.52078795286408,60.45714732685514,61.36926847287819,62.30164161306255,63.2376072295766,64.21593436010482,65.15680719751886,66.188600205996,67.20828675122743,68.23959488172792,69.2457887424428,70.28473574018285,71.36595111930674,72.38920983567485,73.46307123028942,74.52189816977435,75.58672171386401,76.64543672885856,77.7259501635123,78.8302235360202,78.8302235360202,79.89247478786163,80.95021967713907,82.03559637050324,83.07370175334026,84.11336412463784,85.13581705992641,86.19952695925028,87.20212517213228,88.18399221101592,89.17513557932398,90.18014467274529,91.17779546986078,92.17079832525381,93.20134488871241,94.18611023652761,95.19325216362378,96.18658426139757,97.22976401288561,98.26105580749113,99.2668584377481,100.28613961471397,101.26159170495232,102.19196214880061,103.14330298961372,104.10305186672477,105.96812402431262,106.87197225870845,107.7827502969472,108.67461244509242,109.54411522818927,111.19920165511574,111.98645374294769,112.76081849257093,114.23191906693218,114.88562187136766,116.13840905542676,117.3369468760643,117.94407452552704,119.09525311983937,120.33678544145614,121.61365369877149,122.23471810683846,123.5263665439942,124.16255060294439,125.49775880327445,126.19962338184231,127.67870943199937,128.47543482688465,129.23973631174348,130.00632828288846,131.59394258776263,132.46423632388888,133.3012378975013,134.09727067692862,135.7188781044147,136.58108419257118,137.5128210150671,138.43469059750316,139.39772989058218,140.41376592626372,141.41806646939978,142.4233741962623,143.43983773427985,144.498614263714,145.57955722826938,146.67592278676727,147.78188941256946,148.91904453748322,148.91904453748322,150.0683857532594,151.1849785616388,152.27220730016705,153.375595363333,154.5071638122214,155.61405248908844,156.68556548915785,157.74180464407226,158.74249449872133,159.73309811073247,160.6616314503143,161.5710825158126,162.47879897129926,163.3451998624237,164.20417748802961,165.76636035788758,166.53747420032158,168.00565865970742,168.70283210846367,170.04712574093978,170.71318606245484,171.9636466331292,172.60528186493372,173.84738488460775,175.14863020221253,175.81696738128855,177.11311665470112,177.74022336904366,179.03290165877837,179.68268303081192,180.9947347435488,181.65797286363198,183.02292303970646,183.68875438938,185.10401671949205,185.79692372828342,187.29692906998673,188.069431525043,188.7847491414901,190.25449943756507,190.9805090675098,191.7107362348129,193.0805127855921,194.2849176407667,194.8773704818051,196.0365070515374,197.23069583520407,198.3783783205021,198.97299621844414,200.05939829674432,201.12245383947473,202.18816864726494,203.35593768552772,203.96770271578984,205.28714533143267,205.9747518398235,207.42931446182388,208.1564524693278,208.89482819518457,210.3397481381038,211.06849399348232,212.48245016844925,213.1653658680748,213.86771611324838,215.2332544601237,216.49288367455534,217.09577107075404,218.23566034019333,219.32836874036678,220.3369041655799,221.24029617615074,222.10660809181584,223.34016052268,224.1412301883886,225.27481951429036,226.4812233218946,227.353724544799,228.18964084436232,229.6177996584875,230.5879553052273,231.54488571375128,232.46431514757467,233.36002428178057,234.22740720277076,235.45738136227624,236.59321748696925,237.33803914832387,238.3916507969183,239.43786443401635,240.483515254016,241.43535726662301,242.63749358583388,243.51378893749,244.59400555997925,245.43814051485512,246.55650315923384,247.45174617322888,248.66968954788499,249.63109696869736,250.62541949445873,251.58294212877408
Error,7.882905993025144,7.530376072692517,7.080191667923488,6.658119367497325,6.209934386581496,5.763713076876767,5.331376043274246,4.936977065788519,4.540694139881589,4.1750103612310685,3.84622368605902,3.54475914777198,3.2663761560755766,3.050814452648091,2.8984630304381898,2.7701009490814537,2.6464322608823005,2.512608992065846,2.3783554317812796,2.2632578248488646,2.1623093905637876,2.022658619832915,1.840865592219467,1.683030548954899,1.5919892725441018,1.5772818073767791,1.3635895599690389,1.2599445888130845,1.318915178798505,1.1859576049712361,1.0659489624822291,1.0792082601483366,1.1627109838571075,0.9744197862384582,0.8808511541410771,0.8485256401733596,0.8716765005060587,0.892530469179407,0.8317106022254966,0.7072125196468699,0.6057985011781551,0.5240642846056839,0.4728266953227157,0.44986143470937734,0.44355643318481197,0.449863388460606,0.43414449681396916,0.42499199511473496,0.38182413810614235,0.32807678955826325,0.27327451969875033,0.2782250330064802,0.32662132436210706,0.4185309569526262,0.5028736846758028,0.5869450978053987,0.6185924538768881,0.5995942328231887,0.5713630465013607,0.5370014954558519,0.5275892598121769,0.5039804487630907,0.4858454228672584,0.47508851430481114,0.4784146325769296,0.4699965654316053,0.4712775866569186,0.4452037505685106,0.4357150904074285,0.418834725813874,0.4187881182267236,0.40567613000125613,0.39730390751030215,0.41761457162717164,0.4461448031630383,0.4830089686186751,0.5349474264715779,0.5827346791004279,0.6410071898605068,0.7155467379935265,0.7421096858503426,0.7117163221493203,0.6724096915476178,0.6323185199236481,0.6246542779757269,0.6102124306173632,0.6067121695347597,0.5856956386369921,0.5341175901455413,0.4772329399426593,0.4144781672105309,0.3591103986122744,0.33145764910220926,0.313551809683125,0.2911499487220622,0.33420616314526386,0.40736652600844225,0.5002135470680196,0.6088169729109822,0.7447914857384542,0.8711788468757387,0.9895694289118512,1.1121273868721377,1.2397883614636094,1.355876019750851,1.469779675592415,1.5571299288229545,1.5938114887131563,1.638054011100903,1.6788244226450897,1.7278665202221024,1.782207577784634,1.7751721649630194,1.8010776343690125,1.8008357703615474,1.8019315593991245,1.765058178081013,1.7400917520246684,1.725513938016942,1.6781433972138295,1.6289990417296114,1.610339494346064,1.5379058565723571,1.5141664789787979,1.448192536427224,1.4137275436228158,1.3642922338554269,1.387712529410504,1.3070487309281098,1.2825938107278136,1.2868215957416451,1.2291763059771195,1.1770879335026658,1.1241095221031336,1.1280280891034513,1.1248814802097855,1.0659034518710788,1.009946055327055,0.9422899767097781,0.87745562032933,0.8068167234771684,0.7225965138298858,0.6611530658173883,0.6213790479189604,0.5699232203420076,0.5179324079367839,0.48398451967724065,0.5055244578824755,0.5939184821694311,0.5729898964406711,0.4127812166032739,0.3254994252759795,0.32720724106294535,0.37797108652219996,0.4728323881629059,0.5966125721755877,0.7307717577998882,0.8751856020302732,1.0063394129403884,1.1073098497360714,1.2051635411833004,1.3169430204622044,1.445372786418511,1.5818915334551695,1.7151162476545616,1.7847532277723697,1.8124660820616008,1.84850794702408,1.8095620830348147,1.8149111218499931,1.769936857792178,1.761724749219748,1.7512970051873493,1.6991072826538316,1.6656596403726953,1.5745885897508485,1.4726215363548087,1.38681033724482,1.253174722053756,1.1812541135640247,1.0286688716760906,0.9742900118142711,0.8139888509940367,0.7841876533540022,0.7254940029301843,0.7423723234528183,0.8548837771012825,0.844474258207587,0.9153656940234169,0.9620541788028578,0.9610755909319255,1.04301135802487,1.0083183077719,1.0138720058104045,1.0097646816051122,0.9304381432451889,0.8503241140220457,0.757100641455491,0.6664762088199139,0.5014677834845594,0.3680630634653906,0.2794119712057718,0.3082439234155678,0.29145961059372444,0.20202895153770759,0.2450806533156556,0.290687721345173,0.18453661715254552,0.3773457645642149,0.38213200311705764,0.5134767029203884,0.6430352756030165,0.5705634030846233,0.6364606282838887,0.4848444025439542,0.4926714748569363,0.34956030577703157,0.27073866725097795,0.2535227372093969,0.23130028350514548,0.18131382926974784,0.24144034903026812,0.32450435688859697,0.3726915904700214,0.3460100616910792,0.2825802534155518,0.29928367512664605,0.37159365543094847,0.40215931871972643,0.3678344011725434,0.30561866982019525,0.22492264505000648,0.20941276665804334,0.30237762344515084,0.26532220354281044,0.32780920994119694,0.34052060816070956,0.37293691273796636,0.4031086117716272,0.42236046076020567,0.42886574374076547,0.41156728521045377,0.3652830789660277,0.3283454402435608,0.2998783352386433,0.24094494772250882,0.22689809240259007,0.21471412656277597,0.1665790491677968,0.14033245509352427,0.09171996889032144
3D pred;-0.010942193825101802,-0.26046037786714976,5.154606179726983;-0.01308599326668385,-0.251126037888828,5.157482674316475;-0.015668483327289862,-0.24225121896300092,5.161299523032452;-0.0174537030290016,-0.233197699557195,5.16515267459777;-0.01942649365058611,-0.22428884780732689,5.169244185035525;-0.021190083624975407,-0.21531790233093373,5.173295343840338;-0.02319753375721296,-0.2063337539215365,5.177201137143177;-0.025000161875637642,-0.19713645770928995,5.180688295621202;-0.026938846628934282,-0.1879853497771364,5.184223649216165;-0.028690362521613604,-0.17868274362025865,5.187447577063947;-0.030417687283074823,-0.16929569573163147,5.190430810394591;-0.03206923588465919,-0.1598433855650817,5.193246164676372;-0.03343998433442584,-0.1503116470594411,5.195941903860261;-0.034333179315901186,-0.14059792017687012,5.198143201835521;-0.0346993818719493,-0.13074252941778478,5.199797640916804;-0.03498487176561514,-0.12084985479504824,5.201230639287103;-0.03520035842221411,-0.11094351900697057,5.202579000052877;-0.035424637220211226,-0.10103376026995826,5.2039005070694975;-0.03561075513168483,-0.0911212990908846,5.205207592948996;-0.03567548441429027,-0.08120131839634638,5.206468462942279;-0.03569838622976532,-0.07128435923817494,5.207754307630415;-0.035730664616928615,-0.0613625022669408,5.2090015896146085;-0.035632231488687036,-0.05144295925492426,5.210263721680605;-0.03538558409875018,-0.04154107010411536,5.211639133004585;-0.03511330757086109,-0.03161867033530371,5.212852330564856;-0.03478799510966577,-0.02169517841481939,5.214043330105861;-0.03437063281364924,-0.01175373035839872,5.215040034302378;-0.0339352450423225,-0.0018035013467604475,5.215936349037575;-0.03355750280703198,0.008164917715199867,5.21663487048236;-0.03311716246982991,0.0181427010365445,5.217134810858535;-0.0328036678643422,0.02812910563210517,5.217551277407125;-0.032593780691644744,0.038121122256482134,5.217891205565581;-0.03245658489416287,0.048116612535527715,5.218158322383956;-0.0323948369368038,0.058114232963368664,5.218367542293571;-0.032253499029348175,0.06811176839831147,5.218538740491514;-0.03210976775591799,0.0781096809435258,5.218683950888125;-0.03200137052925986,0.08810837123096932,5.218804128161499;-0.03176483468324893,0.09810411279721008,5.218975012141083;-0.03152300869790244,0.10809818987331618,5.219219845941164;-0.03121842432295425,0.11808936634539002,5.2195090190077105;-0.030874386924942897,0.12807848751261974,5.219823815092776;-0.030441754670725567,0.13806539741044435,5.220096688736326;-0.029978908233612406,0.14805283199953467,5.220288843632943;-0.029503351615034795,0.158040180125559,5.220452316297707;-0.029016807148042407,0.16802723552103088,5.22060063692815;-0.02860802284584568,0.17801727437126322,5.220779575926488;-0.028349265959938807,0.18801176195220234,5.220987573206396;-0.02808792704552458,0.19800644031685963,5.221182781707401;-0.02798083682312498,0.2080037896817847,5.221386588870913;-0.027956602837375295,0.21800251008005023,5.221544712592231;-0.02807051871894211,0.22800083961380463,5.2216876451161065;-0.028108120548126433,0.2380002556165318,5.221788964940652;-0.02818963429351923,0.24799936272076292,5.221894854635271;-0.02827980535863405,0.257998558868524,5.221983992604823;-0.028446324288372238,0.26799673449901773,5.2220775634755086;-0.02857879502334082,0.2779956515810085,5.222141662553898;-0.028649663155081162,0.28799540046202476,5.222141819133933;-0.028712802256844548,0.2979951510558507,5.222110172410466;-0.028834910167516076,0.3079943087374586,5.222066180178266;-0.02899295883054861,0.31799305031503333,5.222052487662373;-0.029184415172930602,0.32799116710637183,5.22208419090696;-0.029426938303281292,0.33798812756775093,5.222128508678425;-0.029689844164117823,0.3479844053621011,5.222201383684557;-0.029936822026543842,0.35798125545041926,5.222245995870841;-0.030287703696051053,0.36797474370955807,5.222330105730299;-0.03051181673130328,0.3779722017819677,5.222305500083769;-0.030716901620845793,0.38797005725340167,5.22233424308987;-0.030960042560681578,0.3979665937881458,5.222434939628546;-0.03133680672808277,0.407957537040373,5.2226326811086095;-0.03167204327821925,0.41795084152916534,5.222779247986639;-0.032092523283696425,0.4279404627878595,5.222954358445604;-0.03246589962294347,0.43793301780617716,5.223051488848594;-0.03284752767489337,0.447924846005037,5.223184640170157;-0.03342048994620173,0.4579068731816633,5.223360275248519;-0.03401282828697045,0.4678880619512224,5.22351840821941;-0.03459720567866188,0.4778678248192533,5.223769079641698;-0.03527083600131796,0.4878416345239532,5.22403240864282;-0.03592862709978149,0.4978175923109754,5.224250530403159;-0.03659127609496958,0.5077924151191946,5.2245031294011905;-0.0372716612643548,0.5177656386299883,5.22477125031614;-0.038052677168989336,0.5277329373533702,5.224978543141815;-0.03896873995010361,0.537690885056988,5.224968222624844;-0.03967349500319868,0.5476654533514478,5.225074560079657;-0.04053253123149511,0.5576271136036287,5.225240034484299;-0.041445527225202124,0.5675817491233723,5.225507746987806;-0.042267746478019105,0.5775404844579619,5.225891864204153;-0.04319756582840833,0.5874880621691447,5.2263174622018225;-0.04412249579251636,0.5974355526089993,5.226755570077234;-0.044621155781649414,0.6074071074515524,5.227320753443227;-0.045066248177667245,0.6173865486924858,5.227781888215028;-0.045335188535739555,0.6273708341492669,5.228273533413632;-0.045566880885706984,0.6373534417130025,5.228815626471524;-0.04572830017888706,0.6473343791744385,5.2294113035675185;-0.04572219816052346,0.6573248040937077,5.229848765220484;-0.04542609467789671,0.6673143185929802,5.230197939670297;-0.044664496824460415,0.6772788524455942,5.230555757794139;-0.043747407848961514,0.687224124833253,5.231056262485715;-0.04270760528472087,0.6971554319551297,5.231592871727491;-0.04092494646559401,0.706984379672907,5.232055380425562;-0.038713300806422504,0.7167270775267841,5.232489502535485;-0.03634930853164854,0.7264388523009293,5.232794414426179;-0.0337639419694549,0.736095319052339,5.233056196048929;-0.030908929807307264,0.7456767960417526,5.233266444129363;-0.0278242419854592,0.7551873027292975,5.233453429657966;-0.024535437745992077,0.7646295235579269,5.233621454947312;-0.021011398883328692,0.7739853869982637,5.233842745209654;-0.017260215403258408,0.7832508560929362,5.234125065868685;-0.013273010832306443,0.7924160550390614,5.234443386441891;-0.009109483065205932,0.8015006351994873,5.234811407964874;-0.004753624759580525,0.8104915768048733,5.235246686576632;-0.0001452019982016231,0.8193529660230003,5.235734765235525;0.004813919164227585,0.8280210309689965,5.2362560783739935;0.01001811068893593,0.8365406838154507,5.236832191166821;0.015457881434671018,0.8449097982207548,5.237437846435744;0.02114539083535145,0.8531129396749026,5.238038435397025;0.02700471852549266,0.8611905472923762,5.2386869214783545;0.03296108578221776,0.8691961249541218,5.239344504480547;0.0390127277013873,0.8771291939215052,5.240010872877823;0.04515248804824041,0.884993907564323,5.240681411616217;0.0513863102385471,0.8927835841109448,5.241359939580747;0.05771583592898373,0.9004946226115855,5.242050584044808;0.06415932766487498,0.90810920166754,5.242757407962147;0.07066875744793319,0.9156614531269119,5.243526057293018;0.07714249218225845,0.9232360237931585,5.244372601923636;0.08350681493155376,0.9308956768275164,5.245280958316278;0.08998077449953264,0.938475343770137,5.246078765655878;0.09653829264934678,0.9459856195164152,5.246849942632792;0.1032159479083341,0.9533936647774509,5.247577806392411;0.1098191510627645,0.9608656419572438,5.248330976443579;0.11669986772573672,0.9680914896440105,5.248996456279144;0.1235265366690896,0.9753690866203063,5.249654615369692;0.13034209458074864,0.9826591230919147,5.250289862247245;0.13734771774963622,0.9897711182949006,5.25087361583246;0.14426974001301324,0.9969668664811628,5.251427525414628;0.1514380410208974,1.0039193025490836,5.251955818308619;0.1586158627624637,1.0108625351028495,5.252475815184208;0.1657966302248982,1.0178046013691744,5.252970076860242;0.1729176506099864,1.0248119156188058,5.2534043759300895;0.18005106645602148,1.031808198784685,5.253812297773549;0.187206664423021,1.0387836884666704,5.2541864119689325;0.19440091480553157,1.0457212533973888,5.254522498662825;0.2015684486999862,1.0526893762211946,5.254790308640607;0.20893970798692268,1.0594466377628595,5.254853181387391;0.21643809286041663,1.066062556614426,5.2549151655663815;0.22394210043013466,1.0726723261750049,5.254943744398736;0.2313665342357789,1.079371392588834,5.254960827978933;0.23868700247149582,1.0861835437522662,5.254887743531837;0.24610322832737772,1.092888502055014,5.254680070199507;0.253599122264238,1.0995033406114645,5.254444517743695;0.2611416892742286,1.1060673739022568,5.254292366972511;0.2683309564164885,1.113017044703005,5.254420872686198;0.2754586414391522,1.1200308676079611,5.254371939306908;0.2825744491315546,1.1270555256485852,5.254232439138294;0.28982150660056044,1.1339442744894443,5.254073387421894;0.29700700209530506,1.1408976104199045,5.253932767604023;0.30412846618073897,1.147917024890774,5.253820652636146;0.31113982943523333,1.1550453202549347,5.253652752324023;0.3180233590684189,1.162296840117748,5.25347253171399;0.3247558191377386,1.1696875746782371,5.253246646629473;0.33155689858159365,1.1770184712078078,5.253303869623995;0.3382473823754775,1.1844502187424328,5.253384833723276;0.3447274175104998,1.1920624363293342,5.253133262543396;0.3510983392995369,1.1997596941151607,5.252728814602981;0.357339806093229,1.2075635087034455,5.2523485908071565;0.3635730565042409,1.2153723042858358,5.251937128942505;0.3697704108999592,1.2232065490689261,5.251470859522007;0.37593880631376314,1.2310573323128484,5.250908631386894;0.3821761241490006,1.238846591761805,5.250258013635007;0.3883986431470174,1.2466470119681916,5.249599453141875;0.3945524166463637,1.254493338226703,5.2488469666212385;0.4005374873301153,1.2624691571705953,5.248095141452235;0.40633225590894645,1.2705851095750356,5.247352192135895;0.4120560559623981,1.2787380180287269,5.246475723828518;0.41773298715431645,1.2869149303748488,5.245521492867973;0.42341150780115966,1.2950891945508225,5.244554120941168;0.4290702666616075,1.3032783831375891,5.2435972309528855;0.4346726315961179,1.311493586128917,5.242537067308986;0.44024439618911404,1.3197195983825674,5.241402095184647;0.4458004583722113,1.3279381305599227,5.240142769227108;0.4513551461715942,1.3361311727404916,5.238721676943404;0.4569228683197455,1.3442805873165913,5.237113102373221;0.46251682944453626,1.3523791017773472,5.235346279670385;0.46815874081991843,1.360397369372775,5.233377467642677;0.4738515342035409,1.368327798556915,5.23120942787212;0.47958079629133926,1.376148598301163,5.2287577657237625;0.48528854906997343,1.3838868414614964,5.226011650101735;0.4909614788856449,1.391595694979111,5.223114851049258;0.49659822709379764,1.399291981169773,5.220115809784235;0.5022022475925284,1.4069511495256097,5.21696428724001;0.5078076791466262,1.414535351731162,5.213638777655357;0.513338928631941,1.422127877121819,5.210209661541337;0.5186263876180973,1.429798181007577,5.206575213059127;0.5239003077217848,1.4374177213282573,5.202816440381583;0.5291401697513545,1.4450228351849057,5.198981588475904;0.5343480573637098,1.4526119565829936,5.1950722224119295;0.5396031685936018,1.4601412331464463,5.191110682257834;0.5449117827701615,1.4676119521179725,5.187109810656182;0.5502357750757919,1.475054750690543,5.183077459563118;0.5556126267852376,1.4824721393657072,5.1790684932454525;0.560968453312616,1.489902911288904,5.175056168378987;0.5662740670734011,1.4973679467447591,5.171040734621073;0.5715198882032768,1.5048981802484616,5.167068714473457;0.5767810392769244,1.51238284600033,5.163031380208986;0.5819502001818422,1.5199035318579617,5.158942485520946;0.5869281998764322,1.5275422116049313,5.154835163916311;0.5916601566362949,1.5353189844926478,5.150696276544605;0.5959436291536857,1.5433604906480376,5.146574863929301;0.599789777875884,1.5515614531807227,5.142337960160718;0.6032534585850752,1.5599025362860266,5.138045030091967;0.6063570561096121,1.568513955186398,5.134018723232323;0.6087724845057825,1.5772414072070688,5.129776402300349;0.6119992457681539,1.5858173702836083,5.12577129692527;0.6156392745346623,1.594363559741792,5.1220682122214285;0.6194752735758994,1.6029511883208933,5.118671486335663;0.6234245621194371,1.6115448002334687,5.115422955237471;0.6275069739979626,1.6200942107295504,5.112222721898546;0.6316798271360222,1.6286143383804326,5.109061278952539;0.6359532500373793,1.6370918048870915,5.105919556760073;0.6401735179663146,1.6455718209300276,5.102713520809004;0.6441606608540574,1.6541922822069863,5.099584569073171;0.6478399785556405,1.6629730747065472,5.096525107628656;0.6512162686023424,1.6718952026218392,5.093525724528131;0.6544753421590137,1.6808567043397848,5.090514092659615;0.6571266975235434,1.6900380458120312,5.087569048771829;0.6592683473288934,1.6994285168155234,5.084879738368804;0.6608231314858913,1.7090601543977364,5.082685608994758;0.659976052545102,1.718957484359247,5.081534384906644;0.6584423287160799,1.7287893099121163,5.080542973027435;0.6566440297433851,1.7385932079927462,5.079736931322914;0.6547855402591226,1.7483997852248678,5.079122879348469;0.653033665861852,1.7582333312666618,5.0786408955934474;0.6514101149380421,1.7680915657465337,5.078217462791623;0.6499669099349684,1.7779800099793728,5.077848911610464;0.6484931340077802,1.7878686955336904,5.077644259407277;0.6475163143146726,1.7978147928345336,5.077296449445777;0.6470719918782568,1.8077978128939045,5.076919769121502;0.6471684464279341,1.8177893974003922,5.076521101879854;0.6479707827088221,1.8277524214078753,5.0762138412109;0.6490490329909223,1.8376900871559303,5.075930687879496;0.6503611245702147,1.8476005706890752,5.075684249597537;0.651890215681916,1.8574807801770647,5.0754760649545885;0.6535516171701361,1.867339959423949,5.075285461510904;0.6553514484159434,1.8771750654952652,5.075108554607206;0.6572907849155404,1.886984075794527,5.074959253266597;0.6593137558755092,1.8967762779521034,5.074816545872675;0.6614089715237513,1.906553755928111,5.074711684935956;0.6635284321164721,1.9163260489386813,5.0746108082217924;0.6656608480326153,1.9260954409430364,5.074502262260009;0.667815349841349,1.9358599295214534,5.074388751211525;0.6699689877775329,1.945624582522747,5.074273012695213;0.6721217617198469,1.9553893993864284,5.0741550467168235
3D gt;0.6831391151958609,2.001091159596163,5.073112384222408;0.6828416730317899,1.9998524213242894,5.073136316453826;0.6824701617575797,1.9984050578017076,5.0731568338696755;0.6820739827691552,1.99687351812114,5.073169561169952;0.6817033323283592,1.9954612878226798,5.073176263455127;0.6813356002834816,1.9940897865771399,5.0731837233902075;0.6809531853670742,1.9926071029805885,5.07320268718954;0.6805984979937307,1.9912027814156534,5.0732165963561995;0.6802473794004426,1.98975515078875,5.07323394090734;0.6798429956497892,1.9882063305481972,5.073258866211611;0.679454140586649,1.9866838410321406,5.0732751559178455;0.6787161365039847,1.9837530773795229,5.073301176156589;0.6779791963750665,1.980856234300583,5.073350373009309;0.6772226532104818,1.9779119410387338,5.073383549087187;0.6764500790356316,1.9749060469438686,5.073419606894732;0.6756448032562744,1.9718021404653947,5.073465952725334;0.674854678801674,1.9687214481129363,5.073509095564245;0.6740192622832436,1.9654460137515142,5.073556501986507;0.673197069831073,1.962261166496073,5.073605471859641;0.6723975074686468,1.9591160169795239,5.073639470881956;0.6715915517960003,1.9559595997040282,5.073670274292084;0.6707669977606299,1.952781868837734,5.073702502897078;0.6699912500432468,1.949756373318759,5.073733744940017;0.6691988688382235,1.9466888079311757,5.073779392502525;0.6683850956881112,1.9434703684516133,5.073811874852462;0.6675604426134079,1.9401933386083594,5.073859637654403;0.6667577545043619,1.9370506803543173,5.073900424968751;0.6659396156678226,1.9338707467553449,5.07394899709212;0.6651143176848875,1.9307055869280974,5.0739885129711855;0.6643668051326975,1.9277394946501214,5.074019814339551;0.6636325093845633,1.92486046220912,5.074057842986468;0.6628605550674193,1.9218627724469024,5.074095736980438;0.6620726133336358,1.9188134934124457,5.0741200695955815;0.661337418010528,1.9159437257899312,5.0741618531783;0.6606240119730087,1.913101428516408,5.074202170755774;0.6599153522348659,1.91025443871646,5.074236753165403;0.6591496346009607,1.9072634262656145,5.0742675999613365;0.6584405750743845,1.9044991961800477,5.074293941805069;0.6577734728114489,1.9018761729684108,5.074322199599629;0.6570857680621632,1.8992188575867026,5.074351296057676;0.656365364074707,1.8964326562320486,5.07439038686829;0.6556669189738716,1.8936939864949114,5.074427316751072;0.6549473838194169,1.8908548227401976,5.074471444304614;0.6542954624604413,1.888249834723651,5.074504313120867;0.6536574370848303,1.8857033009656607,5.074548124426826;0.6530222615736692,1.8831093941754837,5.074582187931805;0.6523970661061332,1.880483888146712,5.074610306330543;0.651776069355521,1.8777467604856444,5.074625851603114;0.6511689215471399,1.875018364360626,5.074653242562543;0.6505496008357899,1.8722137092957525,5.0746795728920615;0.6499175164941798,1.869183729814336,5.0747087587711;0.6493123749921665,1.8661611005405692,5.074741239866471;0.6487477304999204,1.8631867734123677,5.074777318013544;0.6481952317997732,1.8602743262224657,5.074809860050998;0.6476503708375329,1.8573789396643001,5.074838941088335;0.6471183945762918,1.8541875944494564,5.074889304912025;0.646665000997125,1.8511735904714008,5.07495012343886;0.6462080787413897,1.8479724904432657,5.075011403462466;0.645762088469643,1.8444809691077253,5.075063367876777;0.6453769624883477,1.8410765660739838,5.075123200456089;0.6450928369001908,1.8375787454696897,5.0751653312247065;0.6448260233466,1.8340782378905598,5.075202269954477;0.6446144501589199,1.830636285873658,5.075244031004728;0.644410123876072,1.8271399642209958,5.075289287827233;0.6442699373418634,1.8235664694066993,5.0753377077668755;0.6441866303918196,1.8201269935975102,5.075384528782278;0.6441585633384991,1.8166090126649581,5.07545211912859;0.6442247970703452,1.8129993243701956,5.075509790222913;0.6444002951351717,1.8091670190331772,5.075603259010111;0.6446368519176138,1.805284413546802,5.075674867404336;0.6449408680308949,1.8015288867236456,5.07574130839715;0.6453221327225792,1.797849640300567,5.075805161423861;0.645844496823887,1.7940415658797804,5.0758372287635485;0.6464647164370286,1.789989679917932,5.075884995519158;0.6472325178544152,1.7857019027873158,5.075953378328027;0.6481993693387446,1.7815196949759913,5.075998387304857;0.649223347607781,1.7772600665576956,5.076028426175447;0.6503701185950621,1.7729511821971218,5.075996727458933;0.651646773374017,1.7686383643328827,5.076048586650328;0.6529239906066243,1.7643322302670401,5.076105567717934;0.6541358386157031,1.7597911027306545,5.076253671175655;0.6553308994272815,1.7552063265713784,5.07642336861335;0.6564819258419589,1.7505224062669726,5.076643570869365;0.657589369136382,1.7457316625258503,5.076938471559535;0.6586264617838324,1.7410823549076835,5.077277800865989;0.6595512698372418,1.7362657191638644,5.077703991121149;0.6603882303288915,1.7315382941750919,5.078148765602213;0.6611316101971794,1.7270879532513135,5.0786242924641805;0.6617453567382486,1.7229445435223094,5.079091872307069;0.6622763846494297,1.7188684929832416,5.0796218931904455;0.6625935592855362,1.7146015264337713,5.080297615651778;0.6627643170688242,1.7102728559116627,5.081028408484025;0.6627947148205763,1.7062202908929016,5.081792760785251;0.6626315503247919,1.7022229868842955,5.082624395381959;0.6622903411375648,1.6984821698601873,5.08348536498279;0.661712737200732,1.6949953836043252,5.0843648065730225;0.6609268810863802,1.6914139100753052,5.0853111075054525;0.6598860330632663,1.6878138969543783,5.086416169160191;0.6585984334282695,1.684378160160493,5.087482648937461;0.657132918587343,1.6806354273015802,5.0886651384244;0.6556309531002757,1.6772827411998403,5.089801735114287;0.6539024868827452,1.673652350889808,5.091054323112264;0.6521012868932224,1.6699894005270568,5.092336605015922;0.650290400173575,1.6663077400329918,5.093603367716233;0.6484365763944738,1.6625576817313619,5.094864086809006;0.6465482381218897,1.6587355236114665,5.096099250857205;0.6446074811150045,1.6547755047803256,5.097391355631823;0.6426131973164605,1.6504989691749614,5.098756732407738;0.6406654523757689,1.6459467374424246,5.100254900062785;0.6386987517963757,1.641094392133907,5.101883185261711;0.6368678420877714,1.636235662164535,5.103519456009176;0.6351222381387804,1.6313539336097431,5.105258737347343;0.6333010095912507,1.6260831678665895,5.107276850748827;0.6314994037342584,1.6207394605422405,5.109409063125039;0.6296954963500488,1.6153878330495908,5.111558806472921;0.6276075624680139,1.6096304703574766,5.113891531495487;0.6254250409233381,1.603679803532075,5.116417801222062;0.6231660184197249,1.5977772186605688,5.119013032214527;0.6207146336050596,1.5917796598628242,5.121724044506562;0.6182827415976295,1.5859939087240453,5.124416324266138;0.6155548597121622,1.5799972936456856,5.127284904059241;0.6129138773137874,1.5742262148117638,5.130127561627861;0.610062113797601,1.5682285123202893,5.133127905248958;0.6071832172169405,1.5623304240180849,5.136104204448149;0.6042696084925198,1.5564404912122431,5.139149867580536;0.6012909779982133,1.5504882800260331,5.142346555495644;0.5983181118582659,1.544653333980132,5.145507004791402;0.5951938422299962,1.5388945058730839,5.1488507645856885;0.5919856103193314,1.533359163988083,5.152131419796357;0.5887945975441347,1.5281587328579338,5.155302101831385;0.5855714360099425,1.5231770968921683,5.158426789607594;0.5823553708836358,1.5183898462713723,5.1614000174349;0.5791844035775904,1.5139468655917736,5.164162359602312;0.5760743324769372,1.5097542965322894,5.166751230418364;0.5729351768697646,1.5055753678918522,5.169380743852911;0.5700825612175273,1.5018018514051796,5.171906660559343;0.5672379889564719,1.4981677318307807,5.174501694067277;0.5643259047339945,1.4944711578695533,5.177238017745196;0.5616159311488351,1.4909520231440745,5.1799169430656224;0.5588374635625014,1.4873933362501828,5.182739858499823;0.5560297609523019,1.4835891242613768,5.18562573332965;0.5529472727036094,1.4794657443857449,5.188601140705659;0.5500343461368175,1.4756160574520336,5.191461039109663;0.5469564578112436,1.4715520955458046,5.194362374591317;0.5436843119228587,1.4672121551024087,5.197218397951381;0.540529755862639,1.4631300163473038,5.199873109139223;0.5374115179337281,1.459067932618493,5.202491905865185;0.534254981688637,1.4548019967716643,5.204929074450609;0.5310706541805981,1.450426387195281,5.2073403264163005;0.5278707918993293,1.445998332752901,5.2097193502691335;0.5245964425948852,1.4414254146718724,5.212042727353101;0.5210252270214062,1.4362104765132149,5.214461407574739;0.5173770583351667,1.4308365386718096,5.216878040777808;0.5135672020529682,1.4251147531927586,5.219341643348733;0.5097850494996751,1.4193870502002734,5.221707597441851;0.5059139387977315,1.4133687841649998,5.22404696075929;0.5022417991148597,1.407563062943239,5.226097382718867;0.4986624637134572,1.4016552641761493,5.227955930822035;0.49483666604597926,1.3952092592779963,5.229823629236477;0.4911075799503427,1.3887460360603536,5.231474331758876;0.4875669863695767,1.3824630350531104,5.23293213891728;0.4843371844980169,1.376470954323835,5.234226496166086;0.48095002678243876,1.370313551224489,5.235459937360835;0.47770093152867277,1.364210515761758,5.236661505474764;0.4746684762373327,1.3584007228912516,5.237837796394837;0.4715941055318251,1.35251522843468,5.239071195230126;0.46846540498988504,1.3465042814366956,5.24034878280966;0.4654610675056988,1.3407294600787645,5.241619166593501;0.4624281531349223,1.3350200866454427,5.242850901960689;0.45941263696599133,1.329346696251854,5.244068063475869;0.4564215952929328,1.3237055124701027,5.245273176912319;0.45342564942875024,1.3181549483722543,5.246463023690617;0.45035445465251084,1.312531343021495,5.247602094691068;0.4473380676514324,1.3071355581640562,5.24865717684394;0.4441748563287093,1.3014596745496128,5.2497276329611715;0.44106092127631696,1.295988498871339,5.250739689352679;0.43769912450453824,1.2902827171488878,5.251639598178354;0.434182083568471,1.2844756475642403,5.252334117190722;0.43096107743003154,1.2792233219248725,5.2529075163519945;0.4276573842808524,1.273876500338794,5.253417566095445;0.42439704755283286,1.2687190143768798,5.253825799503429;0.42088283432741225,1.2633615798542206,5.254168987223172;0.4174366207938781,1.2581134432420373,5.254404530535407;0.41396569523326854,1.2529538751081986,5.254607459613984;0.41019730919822645,1.247464571376535,5.254781948645485;0.4064382581761814,1.2420573094209886,5.254903298678884;0.40239519994399114,1.2365205238056691,5.254984815577135;0.398191471824034,1.2309591335969814,5.255053303570671;0.3938836007857705,1.2253258794896742,5.255076992810091;0.3891555249831256,1.2193883007681943,5.255110461974526;0.38424560473436975,1.2134426279118993,5.255168022691248;0.37915113725509236,1.2077089193619508,5.255112484717753;0.37371146633535784,1.2019090730187727,5.255117761622139;0.36761602822472067,1.195856825986648,5.255103753385697;0.36136093477259346,1.1898619245029387,5.255100215039789;0.3547037798733635,1.1836912597003466,5.255090170248307;0.34797864573269605,1.1775695197161504,5.255173802834781;0.3409533020570316,1.1714988329678295,5.255267210083212;0.3334352409546388,1.1650489085804332,5.255349576766478;0.32573260182875363,1.1586617939790937,5.255459740669331;0.31750732181161484,1.1520369885286545,5.255604089624741;0.3091454270765743,1.1453386958525145,5.25576409773903;0.30048497741107627,1.1384494338418074,5.255998479557546;0.29162253963756046,1.1314175391375703,5.256231651234754;0.28288629456892367,1.1246817291790154,5.2564627531531025;0.27426169048656107,1.1180652117397698,5.2566737848730645;0.265397159836509,1.111276028699416,5.256744777628444;0.256271296751053,1.104289114742993,5.256731385868501;0.24723449349530885,1.0973864529043595,5.256691083632688;0.23841957911833092,1.090707953855953,5.256585477165998;0.2296958522567138,1.0840712772920167,5.256355569324393;0.22112441015498527,1.0774904997106538,5.256095730944752;0.2127619974600441,1.0710076082607,5.255717648552063;0.20485900012439587,1.0646276750819568,5.255319028232187;0.1970433604883,1.0583228135542437,5.25484063428991;0.1892929971077863,1.0519614573799994,5.254268818595191;0.18152520998531482,1.0454454837329887,5.253608142250998;0.1742367743502326,1.0391795464989975,5.25300713927733;0.16729525789220062,1.0331426374466024,5.2524109588867836;0.16039349017678733,1.0269152492788387,5.251779619318917;0.15408862845527932,1.0210708309112386,5.251122788699554;0.14804877857218451,1.0154802769339657,5.2504688406500595;0.1422468635028696,1.0100774450863106,5.249754847317457;0.13645851643965204,1.0046690338461155,5.248973217785679;0.13043874301247416,0.9989093778885622,5.248169567016357;0.12420083625048875,0.9928951516584916,5.247357950853155;0.11842006331459085,0.9871978930917018,5.246640121694556;0.11299447302129817,0.9817434938196195,5.245908477344615;0.10762429045610886,0.9763194228187604,5.245196495591638;0.10231375529039352,0.9708645689449209,5.244519397781494;0.09680831263154585,0.9651393188639761,5.2438959010884085;0.09158144173902623,0.9596668155690568,5.24331284497511;0.08665011755412913,0.9544487399544946,5.2427598429185185;0.08183182717644596,0.9493716863744399,5.242241197137273;0.07716967857712734,0.9444511821563231,5.241763593153521;0.07269576043113668,0.939678596231389,5.241317678160846;0.06834296123611736,0.9350580532665559,5.240897276490768;0.06390854806122295,0.9303457250952082,5.240464332891659;0.05951604379307139,0.9256659093438623,5.240055714903031;0.05525180100789044,0.9211664146790532,5.239677718703122;0.050843124160792084,0.9165278272373794,5.2393045350855045;0.04650696220659317,0.9118932630161553,5.238920738266113;0.042294923859802804,0.9072706928151177,5.238504528280248;0.03822737443086538,0.9026778673998175,5.238110002232107;0.03450901737034244,0.898371075818883,5.237721267552298;0.03077722310762914,0.8939357443008833,5.237344474593586;0.02691646904054095,0.8892645714499736,5.236976887182756;0.023160242210236954,0.8846917625672042,5.23663039448172;0.019342237624075817,0.8800012142976976,5.236291627751315;0.015403125020730149,0.8750004176175532,5.235941343419692;0.011666141161764848,0.8701256561279298,5.2355905350312835;0.007794334536388441,0.8648701312223223,5.235242243379195;0.003587856193735485,0.8588508254066507,5.23485408560095;-0.00048656249701736797,0.8527376549460671,5.234456666920911;-0.004614597360259863,0.8461985986678997,5.234051515461926;-0.00862836731836836,0.839436214834611,5.2336821909511775;-0.012542031386498615,0.8322460842030569,5.2333446017484615;-0.016316856972853285,0.8247967446271114,5.23301536804852;-0.020037551750015602,0.8169452311061919,5.232678211130558;-0.023577288796418013,0.8087669648767155,5.232320395184073;-0.026905562585229702,0.8002960507397983,5.231977072062976;-0.030029765881817126,0.7918198743605995,5.2316805070071295;-0.03287360463026452,0.783028055303237,5.2314226947060245;-0.03546177732729337,0.7739882036912886,5.231157268646566;-0.03781996009941087,0.7646882534741081,5.230908892555034;-0.03989104626411421,0.7554076427520915,5.230615965491311;-0.04160662723958172,0.7462694826789081,5.230284712306957;-0.04313311590326023,0.7366421004922632,5.229918621297827;-0.04443157739562784,0.7265392581205317,5.229544474887339;-0.04538506196271926,0.7165329920620842,5.229184752979381;-0.046038813435457605,0.7062467565383503,5.22883511842126;-0.04639105901934883,0.6958269502874364,5.228480209794275;-0.04629833019799727,0.6858989118994238,5.22816985390403;-0.0460827493393485,0.67583349720552,5.227897020503162;-0.04569059085909695,0.6659977076933347,5.227614645886549;-0.04505638875170824,0.6557186190049278,5.22723948542957;-0.044259749404249336,0.6458282721820362,5.226849777134982;-0.043318677110467996,0.6359056090798607,5.226418672510649;-0.04222973259247561,0.6259261908913678,5.225939360251402;-0.041092636134535225,0.6160910073754621,5.225478172103353;-0.03992008037299395,0.6063536296987277,5.225014623647069;-0.03879354050771437,0.5964016923445431,5.2245561822901445;-0.03776477114210791,0.5858207004465521,5.224192700462545;-0.03682691467063311,0.5756439943058606,5.223882736185655;-0.035971638209679545,0.5652876305095652,5.223560221498663;-0.035154388226289794,0.5549426612650008,5.2232773922547935;-0.034338929774289456,0.5441225307077009,5.223024293685342;-0.03357456735621161,0.533574710111567,5.222820196049737;-0.03283674560638672,0.522978725749541,5.222684156830936;-0.03212592088793688,0.5119596174821496,5.222557866157695;-0.031509332632636,0.50117245350802,5.222469319190571;-0.030985693974928417,0.4905984675157516,5.2224032049791065;-0.030490230358858155,0.4799620314409389,5.222327962462278;-0.030014456728562948,0.46938497255702705,5.22222349430023;-0.029502426023151784,0.4586590150945328,5.222126074826653;-0.029052275856548453,0.44843633420199647,5.2221265839561415;-0.028522309430780258,0.43763719609714447,5.222147111627509;-0.028023286902330767,0.4272600938521604,5.222235496719892;-0.027568720491174696,0.41720953964294605,5.222384955742781;-0.027108955054997115,0.4069079022331034,5.222541571270336;-0.026694389296725463,0.3967207736765,5.222704703290195;-0.026301669583601105,0.38641164991817367,5.2228702925309785;-0.025959830368903862,0.37700967072675573,5.2229708054843424;-0.02562170687142539,0.36723288274958815,5.223082549758136;-0.025286222070933655,0.3578801328281668,5.223211710067994;-0.025003597098875806,0.34856165542194545,5.223346131824554;-0.024805155901985367,0.33944414271900364,5.223513707793332;-0.024615328134699938,0.3300841297261855,5.223689804128147;-0.024568447896503504,0.32051838231214236,5.223750563606221;-0.02457813284805114,0.3113732875426186,5.223829110176167;-0.02463516593680662,0.30201731204986576,5.223883989589099;-0.024755607456446966,0.2924613150377325,5.2239187827288776;-0.024929044693549042,0.2830808524473466,5.223958814779066;-0.025164467029393033,0.2735919568372921,5.223985650552147;-0.02544642905564231,0.2644627100796623,5.2240267926231425;-0.02577054415794617,0.25538992159634355,5.224085286492332;-0.026222478194670246,0.24666933892499956,5.2241375054191135;-0.02669815550194705,0.23762098930226289,5.224157313000072;-0.027174204584111506,0.22856399711313094,5.224207044035356;-0.027706407388263844,0.21980045617455465,5.224277518853785;-0.02825350728391964,0.21037578237247967,5.2243662312553525;-0.028811882209012856,0.2006768786129466,5.224408687443657;-0.029384989304976034,0.19041150107613217,5.224454080627564;-0.030009917145106885,0.18024841698733238,5.22442572483022;-0.030688200176718406,0.16942968818975637,5.224462476230561;-0.03133175985379653,0.1587519122113518,5.224500512413801;-0.0319869771233217,0.1476771365729245,5.224552998960975;-0.03264852044799112,0.13674542644954615,5.224663109534566;-0.03323479714431865,0.12586690697233296,5.2249459784553665;-0.0338223745657161,0.11487897995082437,5.225247295502037;-0.03435925922036809,0.10353300943301305,5.225567212568886;-0.034845029806708276,0.09222211915174892,5.225943642998763;-0.03532609500795762,0.08012736028289397,5.2262723489598155;-0.03579556651931396,0.06802114681780004,5.226603194670244;-0.03626188303633808,0.05534280643887045,5.226871338002822;-0.036781020422032816,0.04199962566259058,5.227050533141681;-0.03728191137760082,0.02841544791354838,5.2272201999011525;-0.037776840785607946,0.014491225191775337,5.227411175304556;-0.038282390121470174,0.0003087745938388675,5.22757192623424;-0.038758271761119054,-0.014253836899358491,5.227706357389847;-0.03920365013285755,-0.028006084232885076,5.2278076407845635;-0.039600024913721554,-0.04104431392276365,5.227925658256613;-0.03994822556959755,-0.05354721988825249,5.228035128353751;-0.040241154144792,-0.0658839863632772,5.228193422643896;-0.04048506623283427,-0.07750213887586326,5.228272535767784;-0.040729760553110096,-0.08913087423074066,5.228348281105572;-0.040917513810377074,-0.09999537711841551,5.2283968427525505;-0.041119359178339095,-0.11062290097669494,5.228370917493647;-0.04129410613156895,-0.1207511933350309,5.2282033987759275;-0.041408511690914945,-0.13132257099967598,5.227989127623206;-0.04154821378343245,-0.14157387866884635,5.227769839597895;-0.041689669115658114,-0.15179704736643307,5.227511788342726;-0.041816934529472806,-0.16111636879609875,5.227303375754127;-0.04192081651713121,-0.17004511977007053,5.2271249522397865;-0.042024553226277156,-0.17837339029720128,5.227009867321361;-0.04207652472174741,-0.18575652112297839,5.226974945710941;-0.042118306168897904,-0.19244139642001476,5.226967834090166;-0.04214711807628367,-0.19831606379422279,5.226969659876696;-0.042164712218677305,-0.2038777348803964,5.226966297277154;-0.04217572902740642,-0.20913249846575735,5.2269679515400025;-0.04218793240587979,-0.21516928315800143,5.226971289124718;-0.04220299850428168,-0.22108696773345454,5.226972569934825;-0.042208057370415344,-0.22669454883126652,5.226963691838923;-0.042206274557878634,-0.2322249607708365,5.226954125496156;-0.04220066970554903,-0.23771956364228766,5.226947927332179;-0.04219243803253786,-0.2431661953492598,5.2269390998932135;-0.042189438546371576,-0.24641420006315842,5.226929650815347;-0.042188996641110324,-0.24978555378429393,5.2269223940492875;-0.042188177209261955,-0.25305943654970237,5.226947513519122;-0.04221106116306336,-0.2555397157873062,5.2269819204883765;-0.042214180543460954,-0.2574994831731188,5.22698240216913;-0.04221052281996783,-0.25904823574972485,5.2269750627804745;-0.04220794651450467,-0.260719933943315,5.226969195341975;-0.042207087966847544,-0.26257857561536446,5.226963997439692;-0.04220941483539809,-0.26468804574093896,5.226958676905207
