# Supplementary material for: AI co-pilot bronchoscope robot
Source: Nat Commun. 2024 Jan 4;15:241. doi: 10.1038/s41467-023-44385-7 (PMC10764930; doi:10.1038/s41467-023-44385-7)
Supplement: Supplementary file 9 — Source Data [file 41467_2023_44385_MOESM9_ESM.zip › Supplementary Fig. 6/Real/1-siliconmodel3 Centerline model_6.txt]

Path length,0.4108468593659713,1.3688546793697995,1.9968050064442164,3.051262204378463,4.1221596136216405,4.674481388669991,5.8189314014175695,6.79251069615179,7.983542035693398,8.691423375620637,9.458038001331671,10.325508882626316,11.216744082663709,12.165007588555985,13.111137506709882,14.06366502590738,15.039878067607004,16.014855146831096,17.06168861825012,18.12647529058255,19.265513880014428,20.41077157421081,21.627647121487527,22.837873004794556,22.837873004794556,24.12064199968794,25.458313177952668,26.85734328359838,26.85734328359838,28.219527752504586,29.562544336721817,30.823077182629493,30.823077182629493,32.09839267805993,33.30387484184349,34.505115879092,35.649940364752055,36.76925974456105,37.84154504102488,37.84154504102488,38.868803966579584,39.916222597230444,40.911792212482446,41.96240676168206,42.975867034253234,44.02734355156892,45.01793859843236,46.003139415136154,46.949848399307186,48.729032329135045,49.565563123391264,50.41157696973514,51.30376446757784,52.137161766450255,52.964627058309155,54.78152450751915,55.681153548249874,56.60692735729549,57.509608091940045,58.38930006017481,59.25896113792118,60.12258898064437,61.0023711637112,62.74781842458418,63.652787454924976,64.58843284153957,65.50246918063485,66.44622746764237,67.438650382394,68.43176275406871,69.40157167751163,70.39129927866703,71.3987720806967,72.39804316539887,73.35668467585074,74.39854244998428,75.41216292630959,76.44391331876933,77.46505382922233,78.51438591631927,79.53151364473965,80.51824249642455,81.54520815015853,82.54962777679526,83.55396115100966,84.51793278908367,85.53061984621765,86.49013113125889,87.43828378703918,88.39459550342804,89.32940029084381,90.29860457217308,91.25767389981337,92.18924442895741,93.153355820004,94.04138197086121,94.93543372501992,96.79352691082134,97.77369333600058,98.72728432075775,99.65429079633118,100.55630499824552,101.41582247788632,102.27594544504379,103.13423189563602,104.78419304024627,105.57987168780643,106.35928150623882,107.89679180477056,108.60363998631126,109.96775173666956,110.65689112365418,112.04070868755696,112.67612448278553,113.96513404123907,115.39681234836561,116.1305251045602,116.85794956237837,118.36446277007155,119.18574214026458,120.01890949944803,121.81470244327781,122.79378492408517,123.79374916457407,124.83460411450697,125.88566505309058,126.94920874200997,127.99697980548643,129.06693697106607,130.15819302093527,132.22901326654676,133.24539031969906,134.2408096705209,135.25733889724268,136.2901400812833,137.28174508412653,138.29897452082002,140.25342811920137,141.1746680270274,142.08031013876283,142.8936750516406,143.6903358266908,145.11156633080034,145.77055999042508,147.05865073066497,148.26625053991123,149.45885953529944,150.62021959183326,151.8747484316313,153.05417331759935,154.1923248949713,154.76664013013982,155.91765432954077,157.08449252052316,157.70960919581762,158.99243831367502,160.28661958821178,160.8861840258875,162.01806089746978,163.09846287517206,164.13084009668353,165.11977079725582,165.6132790651863,166.58024901090081,167.62206502422333,169.139143639896,170.04131052519043,170.9816392397984,171.9437694642595,173.3311660219123,174.25221852754987,175.16610909831374,176.45435069109627,177.2214544898853,178.29983617714814,179.3185229750061,180.2848826795136,181.22635227403939,182.3547532956891,183.1667321652268,184.38538515572773,185.3803097700594,186.3860018030843,187.20653924686985
Error,7.671830336436393,7.158556973642314,6.687589216122751,6.243820347743126,5.8248980066423925,5.428579406897793,5.050253384033673,4.695498756701997,4.3702655759599836,4.041605266160815,3.768616554045955,3.5313255832594246,3.3172618816548822,3.134412194116816,2.979346477979887,2.833335890437587,2.6713963230812765,2.5190619749460206,2.3583225041613263,2.1834817123311145,2.0457432139978518,1.9050764642013358,1.772530152138949,1.675640188795814,1.5842441275131334,1.3980694666596163,1.2622420360851365,1.2641323561719902,1.165557844443019,0.9916301855501748,0.9445076991525734,0.9829963047614715,0.9423989303284608,0.776649013940983,0.6884319424428229,0.656468516394575,0.6630791423707479,0.6891001197984868,0.7037605716246312,0.6549646719134151,0.5988789982769631,0.5304988694876517,0.5128579524093344,0.4610437952249765,0.43932952800879843,0.3866358813796744,0.38150424417714696,0.3774872882655657,0.4103834858226119,0.44562126136876123,0.3134310121734157,0.2430271021865629,0.26534529567423754,0.3590647648444645,0.5050415732825657,0.6169439480403526,0.5655009929251176,0.5377048862308702,0.5089726146093445,0.4934667244129237,0.5068810538180339,0.5460525254892982,0.606236044651608,0.6376703970999269,0.5798279628957504,0.5364800892993434,0.48214627478447153,0.4447007516886185,0.4369824286902993,0.4305510762637459,0.4290848499142351,0.42417023681294913,0.4243979038055657,0.43968666792731026,0.45753623710799174,0.47380844652432996,0.5034685407690881,0.5338483470112081,0.5569531461367317,0.5801202717991687,0.5940668486530001,0.595748508866016,0.6093479295799745,0.6209017123398589,0.6337735054628907,0.6335864267512221,0.6427830220689793,0.6138548067985303,0.586843811973571,0.5662274902834031,0.5526367370892125,0.5482401317294827,0.5380809504291133,0.5371421509407842,0.5196445479082925,0.5692226317541205,0.6158547675534457,0.6073834998060449,0.598325313576085,0.6163230336854922,0.5998258028744516,0.6836112749153532,0.7532143621375266,0.8977535129274291,1.0609260404228529,1.21542073404599,1.2986449503744768,1.430539279792317,1.591005391007159,1.6748485793237444,1.8106267363843058,1.8764527244897558,1.956043018884707,2.004798442480672,2.0190999986972766,2.1370287022361776,2.2729853920674308,2.3927337449437958,2.5323889302802542,2.672699377320458,2.8164347262461646,2.860849274180804,2.8543050713785663,2.8595053532322483,2.881161470516181,2.9035149885491602,2.9199024908035076,2.9552962240500005,3.008110958412229,3.0412733948800925,3.020285071000118,2.965368139159626,2.862902275088645,2.784862504709512,2.739716260174175,2.6718508335202378,2.5765517396128343,2.50966641875612,2.3715262369841104,2.250125529505909,2.138227596100397,2.08683214114315,2.060532156592472,2.1314602470925057,2.1952196333509106,2.266537295172788,2.254923315778462,2.2256130326356516,2.1710268727699207,2.029577314486162,1.7668563607441026,1.485469941194676,1.213638363632331,1.0285214866193437,0.8577591771100277,0.6354883130756462,0.5513181932902966,0.38460024855474284,0.32140497116738753,0.3326906156655897,0.4774405725165378,0.7449845754153671,0.955536657161579,0.9742433803944298,1.0051548492068332,1.0477371363116952,1.057220842793651,1.002501519849746,0.9279648316612796,0.9038227930572234,0.8898099692698521,0.8843275314899989,0.8464860977761706,0.7383285032816808,0.6334869824484293,0.5567885513133667,0.4950500808219986,0.4413116345672282,0.38194380552054724,0.3456254210894034,0.276426228252276,0.2154021302090493,0.16326162666016047,0.11090904901608387
3D pred;-0.0727594430161613,-0.2619289302042815,5.156594588541344;-0.07027761839893303,-0.253356965231461,5.161107011734492;-0.06822435879607287,-0.24453899065098902,5.165352886120459;-0.06640026018183365,-0.23557343096036448,5.169389147221946;-0.06480011750841395,-0.2265068929853876,5.17329266263411;-0.06338138065410157,-0.21734190038266799,5.17703299635322;-0.06201732632098901,-0.2080722178128612,5.1805276123308825;-0.060486857780433265,-0.19872764834510062,5.183742684259871;-0.059025116547403236,-0.18931477441855787,5.186785892601518;-0.05758724052760287,-0.17984624552737594,5.189663299974229;-0.056194188278767244,-0.17026632091631602,5.192170180481637;-0.054881725331701145,-0.16061413550978193,5.194431321319901;-0.05372891492488433,-0.1509179045923295,5.196588665557934;-0.052726230571857616,-0.14114804564374506,5.19847134455685;-0.05172415049861081,-0.13133746930748766,5.200129182750785;-0.050802576249656076,-0.12150377866825339,5.201694184129538;-0.04982465354619324,-0.11168897466585222,5.203341390728754;-0.048903766170381786,-0.1018502903757447,5.204875097963093;-0.048023947069605916,-0.09198810334511871,5.206276235116573;-0.04696897825146661,-0.08214449545206483,5.207687059145488;-0.04612404121142451,-0.07223452119870565,5.208725563693442;-0.045085722328622055,-0.06235057967515061,5.209834434225362;-0.04416397274521201,-0.05246867036334305,5.211058462843775;-0.04326323876878874,-0.04258787741768072,5.212306905501115;-0.04249974550000686,-0.032666199504679055,5.2132955335500695;-0.04145210531777641,-0.02276504724375989,5.214228075213842;-0.0403706318658385,-0.012878187108905516,5.215267503829274;-0.0395504142440125,-0.0029527350826603,5.216168972146827;-0.0387751245983297,0.006986279284616367,5.2169531400959075;-0.0379782476106261,0.01693400407459758,5.217591699857607;-0.0371867631542278,0.026886763155675945,5.218153962277916;-0.03653454375275549,0.036852746993363696,5.218657724125707;-0.03599618057647325,0.04682895918436531,5.219088253347171;-0.0355334520300204,0.05681179709773722,5.21944718159577;-0.03515729961111831,0.06680050072482863,5.219737542074976;-0.03484254144647488,0.07679267971951598,5.219976887507185;-0.034584250887803106,0.08678779573791234,5.220152790224894;-0.03424948319245501,0.09678117465043509,5.22029529812256;-0.03387156767705212,0.10677262556892128,5.220462894085218;-0.033428345173634307,0.1167601584276278,5.220692548627349;-0.032917448518408575,0.12674361899887368,5.220956176452242;-0.0323030444729806,0.13672172329684235,5.221201007593687;-0.03162620514414367,0.1466969688802221,5.221391701259555;-0.030930197518513287,0.15667134313667355,5.221557326068394;-0.030248311415582495,0.16664659807850404,5.221728557456044;-0.029591994475819897,0.17662323870466348,5.2219180037308695;-0.029066037142280024,0.18660717433216087,5.22212871269908;-0.028691916038008563,0.19659754735322688,5.222357798489332;-0.028501816837818574,0.20659348107668946,5.222570333875164;-0.028425109783786998,0.21659229572965674,5.2227038313038605;-0.028514484547304257,0.2265912002995465,5.2228218124628825;-0.028513311855195334,0.23659093724002428,5.222894336569474;-0.02854139024912718,0.24659067107412572,5.222961677871225;-0.0286057938124807,0.25659038251811545,5.223001967050522;-0.02874837662158469,0.26658925111054477,5.2230498942231804;-0.028868007186123958,0.2765885166408068,5.223069320580049;-0.02892938913692049,0.2865882561309366,5.223031341827364;-0.02897212753194986,0.29658790645933325,5.2229594617926764;-0.029065680345236176,0.3065870477345959,5.222867692361678;-0.02920261474760162,0.31658599047964747,5.222818774567069;-0.02937841955784712,0.3265844448868177,5.222820236221243;-0.029596329876709637,0.3365820655474144,5.222830045387566;-0.029851109872818006,0.3465787150123528,5.222875725019011;-0.03008779962239825,0.3565758873282279,5.222898608400412;-0.030430272659439067,0.36656981325544885,5.222963081496518;-0.030654987836012306,0.3765671834584626,5.222917341871348;-0.030839506890050432,0.38656547703266525,5.222908491857006;-0.031062923261975423,0.3965627735945744,5.222972885785248;-0.03140065478674535,0.406555938229864,5.223123212060973;-0.03173728607667999,0.41654903212197847,5.223280545585761;-0.0321515451628859,0.4265388714921544,5.223458024507266;-0.03251690124535228,0.43653179439847245,5.223547504792185;-0.03289439237087361,0.44652386830227947,5.223673835908747;-0.03341708796641187,0.4565087595741136,5.223843351701689;-0.03398950369292316,0.46649175502547613,5.2239535426909605;-0.03452520448408973,0.47647462685776903,5.224188690819502;-0.035186584462578004,0.48644973143719156,5.224433364384969;-0.03587514415112667,0.49642429609540156,5.224617607253198;-0.03650590024157498,0.506400728042655,5.224887704191692;-0.03719326394488422,0.5163750063941881,5.225090934370334;-0.03793979678691725,0.526344874336583,5.225301699469374;-0.0387423096690086,0.5363117490679495,5.225433537109381;-0.03955804277768385,0.5462773091063837,5.225582508971741;-0.040399205999261015,0.5562371811548839,5.225888112002112;-0.041285745067788156,0.5661922507154948,5.22622073569846;-0.04219045497625913,0.5761414132931527,5.226663074917664;-0.04320391030256955,0.5860856081061454,5.22695615822122;-0.044093012772054505,0.5960433380057307,5.227186618729032;-0.045099583280409694,0.6059865048373897,5.2275333883492525;-0.0461375102136036,0.6159244200821183,5.227934073100574;-0.04722803994759692,0.6258589561492458,5.228274276025636;-0.04836862176759283,0.6357911902090722,5.228497434473201;-0.04938514120206479,0.6457383568629997,5.228640835304202;-0.0503521288199685,0.6556911844630096,5.228562364218419;-0.05110972836966928,0.6656621407946592,5.228484436337481;-0.0521135344844403,0.6756084034830114,5.228230996367783;-0.05291452012281587,0.6855711522151562,5.227911528517657;-0.054289741900865975,0.6954507744595136,5.227203129357597;-0.055651979480736496,0.7053401362748516,5.226615905668256;-0.05746720665702473,0.7151371577554007,5.22576542321216;-0.05900193988672538,0.7249984487352468,5.225133336094384;-0.06162232049315125,0.7346084399687212,5.2242492128167735;-0.06409578354465158,0.7442800614375167,5.223664645714384;-0.06726233194204176,0.7537553513437893,5.2232266360808435;-0.07055794604172318,0.7631796982782979,5.222660409479561;-0.07403545536673804,0.772520913397236,5.221855034414044;-0.07762283296924025,0.7818027870799517,5.220866326734708;-0.08137605864819453,0.7909887648801042,5.219628946898948;-0.08529789464699064,0.8000802020521021,5.218227172114554;-0.08952945054151354,0.809010275970677,5.2166949467654895;-0.094113210603298,0.8177417641367767,5.2150365565516825;-0.0989102260123301,0.8263666917425236,5.213424332323751;-0.10392729133460384,0.8348851105860294,5.211919142648446;-0.10922819847533426,0.8432427533643668,5.210487293957049;-0.11498385012513272,0.8512916808698376,5.209042565575017;-0.12143247802371814,0.8588277935522723,5.207768907903886;-0.12849545197365764,0.8658554997793576,5.206917001707017;-0.13519436585858147,0.8732112995296339,5.20590865514149;-0.14231771554489298,0.880183894935394,5.205108153702328;-0.14969675065076454,0.8868902090708511,5.204349739816061;-0.1572135449385598,0.8934301112926917,5.203496813931981;-0.16475384301266957,0.899930778233378,5.202555945035776;-0.1723637964058676,0.9063409449177994,5.201556759151525;-0.18016412842245008,0.9125171214597847,5.20055193889232;-0.18838166195448172,0.9181284115869449,5.199559182246022;-0.1968948952834198,0.9232744036565095,5.198537603121804;-0.20562098085607203,0.9280259795596129,5.19740713551245;-0.21459120900973094,0.9322897812029572,5.196243089801356;-0.22377151449421276,0.9360797131569549,5.195077582617482;-0.23305640687753515,0.9395708581114232,5.1938116125005305;-0.24241545222748595,0.9428413464320163,5.192503110959673;-0.2518824176536635,0.9459332319293574,5.191599335716102;-0.26140276739465096,0.9488486896604994,5.1906703324721875;-0.27106722211496587,0.9511812818829495,5.1895945404464;-0.2808474325026962,0.9527884473427978,5.188266194122431;-0.29063882350903625,0.954249130465496,5.18685372572419;-0.3005204510776374,0.9555643616348447,5.186064039985029;-0.3105065173359714,0.9560598517704707,5.18624561699255;-0.3204579604915805,0.9568457110603518,5.186838241913717;-0.330389622259303,0.9575363935581769,5.187779014053375;-0.34030869647522877,0.9580902236396426,5.188921484595586;-0.35018536149151724,0.9584735216247287,5.190439565888091;-0.35996837789569164,0.9586541821781446,5.192503530955647;-0.36960626594377965,0.9586464303682046,5.195170186891827;-0.3792031655837626,0.9587796116077095,5.197977637703069;-0.3887450173320697,0.9588298314984023,5.200969383543863;-0.39831604583371844,0.9588266614450229,5.203866865790813;-0.40775893626440746,0.9583131971646831,5.207117738711555;-0.41705371811044845,0.9574196577639812,5.210696651643424;-0.42629161026360407,0.9563841723293225,5.2143829937980914;-0.4357689155871684,0.9557296292740067,5.21750585421647;-0.4451089018407021,0.9551208521637831,5.221026372248503;-0.45437592878823196,0.9543909915835772,5.224712768196746;-0.4632524398590102,0.9532221018453622,5.229167119775847;-0.471914172095319,0.9516844097160386,5.233922106377501;-0.48015352486234464,0.9496546521291092,5.239212961707106;-0.48810628943109474,0.9472492636860632,5.244777819490742;-0.495665350345315,0.9446346882072519,5.250779868570906;-0.502518615623304,0.9420954258933072,5.257605181891956;-0.5092367865642324,0.9391230932698774,5.264389827644252;-0.5158206833587697,0.9356813779318649,5.271083623169287;-0.5221996903115215,0.9316047264991274,5.277617319167166;-0.5262706958562194,0.9269846016798339,5.285496491744866;-0.5268714025046638,0.9235252706558048,5.294859834117583;-0.5276209649747965,0.9202639958057076,5.304283328292011;-0.5284119464842365,0.9166698184228456,5.31358151291011;-0.5290863458293668,0.9126224914284599,5.322700960794922;-0.5296729978623992,0.9086671111056178,5.331866701675714;-0.5303505732103778,0.9045481992465062,5.340953805545742;-0.5307694468986377,0.8995759376011256,5.349619898031007;-0.531487211933187,0.8936813897833316,5.35766596038342;-0.532182588301711,0.8875004423706102,5.365496180098554;-0.5328199998459566,0.8811759477010553,5.3732159258001975;-0.5334805383283348,0.8747530233680773,5.380852006727357;-0.5342165832399064,0.8682285303369146,5.388394501578165;-0.5350185916179167,0.8616328455724764,5.395868036554985;-0.5358572574625589,0.8549769362889451,5.4032839324017745;-0.5367149086793797,0.8483039569062392,5.410682295771349;-0.5376072184802916,0.8416279440782339,5.418073820373182;-0.538514528120585,0.8349144724200945,5.425429504400653;-0.5394060726320179,0.8281855518988036,5.432772989744976;-0.5402997822428207,0.8214591444658492,5.4401185139725206;-0.5411932285810714,0.8147297971234848,5.44746137703719;-0.5420872582235671,0.8080004255717085,5.454804146917588
3D gt;-0.5492093078667392,0.7742747595496213,5.490118288134852;-0.5489736469202393,0.7753016938554481,5.489042203572394;-0.5487391375142633,0.7764087562470854,5.487920586899381;-0.5484993110819066,0.7775210137166941,5.4867856192289635;-0.5482813885774778,0.778521965320591,5.485763423401775;-0.548073756855994,0.7794933921868075,5.484770609627942;-0.5478644679285957,0.7805294997641381,5.483716085599669;-0.5476506682719398,0.7815667047289745,5.482659339268206;-0.5474198544880272,0.7826460691772172,5.4815626134188555;-0.547188433013153,0.7836970881411904,5.480492264226819;-0.546968945983454,0.7847034264693024,5.479464729714901;-0.5465562837478963,0.7866461421614843,5.477486641254831;-0.546106320604365,0.7887470620337954,5.475358995315878;-0.5456464947910173,0.790898491419799,5.473178517578342;-0.5452093511676112,0.7929686059343054,5.471094636768315;-0.5447753978485756,0.7950682351944295,5.468973071984367;-0.5443255336166273,0.7972179684469886,5.4667950949161614;-0.5438696879934757,0.7993641425599444,5.464608419391281;-0.5434133095977998,0.8014354791573599,5.4624837633904;-0.5429923729727454,0.8034061000364046,5.46047539168554;-0.542602306974695,0.8052687011881078,5.458599774800294;-0.5422047256172126,0.807210156975063,5.456654320344858;-0.5418143553497099,0.8090746395029921,5.454763279245254;-0.5414161283344243,0.8109585844540426,5.452856199250999;-0.5410087547302247,0.812888317324591,5.45089758367065;-0.5406054683306539,0.8147725104203462,5.44898392402703;-0.5402170706674563,0.8165570015332376,5.447170890145268;-0.5398440608707726,0.8183195493982192,5.445385522179569;-0.5394856937219066,0.820022670772904,5.443660792519859;-0.5391327389115138,0.8217611293116359,5.441903625393588;-0.5387724858818326,0.8235577657442565,5.440101832531868;-0.5384272995942029,0.8252668836336609,5.438397441836958;-0.5380856214618007,0.8269835634434477,5.436664149007053;-0.537743896619648,0.8287087893925659,5.434918808795036;-0.5374106173143319,0.830395056596039,5.43320599622253;-0.5370960261568111,0.831959368333749,5.431626529693604;-0.5367892750138087,0.8336303165246409,5.429958507077914;-0.5364681700577972,0.8354184938796024,5.428185249829123;-0.5361487187730506,0.8372501274812306,5.426374678848483;-0.5358320115136762,0.8391231286069181,5.424524775146592;-0.5355213880471303,0.8410391151211787,5.422639039749795;-0.5352131582760642,0.8429975872716161,5.420715914300148;-0.534914030981402,0.8449946445167488,5.418757966900548;-0.534641988091435,0.8470310331304024,5.416804786966202;-0.5343879773701337,0.8490032859694028,5.414922187264084;-0.5341374162038168,0.8510932502746584,5.4129299547587735;-0.5338799578619341,0.8532951689645756,5.4108245396850805;-0.5336314087860973,0.8555101709027664,5.4087065574023745;-0.5333851595127836,0.8578762936423011,5.406444615384366;-0.5331587500876569,0.8601597942054695,5.404274820449505;-0.5329576936816492,0.8624630536289081,5.402089744960162;-0.5327620929555689,0.8648652115679802,5.399800131791026;-0.5326039881875329,0.8671821815815376,5.397610645754117;-0.532467928013903,0.8696372737749248,5.395313990707939;-0.5323346262316332,0.8723091569183566,5.392859621981357;-0.5322280496908418,0.8750553806386094,5.390351330060485;-0.5321426093730521,0.877617675321322,5.388018133663962;-0.5320830420500843,0.8802547557641427,5.385573324622837;-0.5320636041248943,0.8829666969894518,5.383002877742686;-0.5320791839707828,0.8857966543157051,5.380269586806601;-0.5321181785637605,0.8887142782820032,5.377302331748583;-0.5321965433080147,0.891625358310997,5.374196681110572;-0.5322932595597937,0.8945536213056415,5.3708294658660884;-0.5323760276550942,0.8973700326419045,5.367301049212191;-0.5324518754431542,0.900199884698746,5.36364549435284;-0.5324901475568189,0.9029570865766375,5.359838155638242;-0.5325432164483036,0.9055606044471686,5.356156492591749;-0.5325637905580778,0.9081053093443524,5.352372096589272;-0.532529559791511,0.910491968060216,5.348463557067492;-0.5324549282290412,0.9129063807818907,5.344392462879208;-0.5323164616713287,0.91524050494796,5.3402092555431615;-0.5320957919993299,0.9174981968656499,5.335946275501387;-0.5318544288121216,0.9196822626100364,5.331695821944703;-0.5315774334846659,0.9216844493784804,5.327543170151136;-0.5312788202136967,0.9234318069836773,5.323503321674699;-0.5308064311142509,0.9251489745065674,5.319251227730555;-0.5302024713340381,0.926945756979868,5.3146766707373;-0.5294670115667032,0.9286275371253915,5.310048358125889;-0.5283835039747522,0.9302460491910892,5.305183756841836;-0.5270362269218931,0.9317868348250151,5.300250598975108;-0.5256099517362338,0.9331591824200137,5.295575028148948;-0.5240461536163978,0.9344367215582665,5.291048954652557;-0.522350647283784,0.9355996914315728,5.286807399093683;-0.5202391050622818,0.9368538495598108,5.282526801251352;-0.51798413878637,0.9381222513077108,5.278231267705879;-0.515661918247845,0.939356822724038,5.274126787517089;-0.5131207454086194,0.9406546419833569,5.269825335806989;-0.5104825774930046,0.9419662683635737,5.265586767460437;-0.5076702901015046,0.9432903898523207,5.261482076692244;-0.504292687909823,0.9447423624890916,5.257185051282248;-0.5008197203697042,0.9461743149994115,5.2530474225849115;-0.4971674639113406,0.9476191482002856,5.24887503563766;-0.4932875720220255,0.9491203522648373,5.244557562212572;-0.48911381260215825,0.950664772710056,5.240085242109096;-0.48460854972677037,0.952207642359091,5.2354686948965625;-0.4800768129064683,0.9536721681635433,5.231059999526815;-0.4755047158721492,0.9550174800521096,5.226881245768661;-0.47083869037222364,0.956200304017845,5.222892985587423;-0.46629619818883594,0.957240184567499,5.219243803741238;-0.46175796634592914,0.9580858672392283,5.215816408089711;-0.45719317656713165,0.9588936429125197,5.212408388340726;-0.4525997050941413,0.959634038614043,5.209018828398792;-0.4480134787458055,0.9603566479513832,5.205638271852587;-0.44348590876531935,0.9608611973160546,5.2023727082867985;-0.4387360137236033,0.9612621278965726,5.199110116546035;-0.43387138488444876,0.9616002910154083,5.19591981746457;-0.42869802810452506,0.9621946199565914,5.193006384572238;-0.4229320279926272,0.9630866189239718,5.190318717855088;-0.41739104303400565,0.9639022218149604,5.187848056312994;-0.4120978217835122,0.9646226976813999,5.1858166929136775;-0.4065618536387775,0.9654008973304261,5.183935634213983;-0.400905655204827,0.9662661563792128,5.182301343045336;-0.395168541373936,0.9671707283182348,5.180897340544572;-0.3891841391434906,0.968112180939803,5.179843413244748;-0.3833896875313833,0.9690674212570733,5.179042671886742;-0.3771822949876177,0.9700518125980461,5.178396288053363;-0.37071819205994305,0.9710613982559098,5.177880176158661;-0.3642237774531047,0.9721084886104505,5.177488455535672;-0.35741154829661054,0.9732674223717226,5.177213824698265;-0.35021648736372063,0.9744682214615195,5.177036004911923;-0.3423397985485429,0.9756535913994974,5.176896325030225;-0.3342938135904624,0.9768445200548106,5.176904271247538;-0.32529206433532937,0.9778380096651986,5.176920151947237;-0.3161289646540974,0.9787627158198798,5.177145583835898;-0.3065172704060873,0.9793635605615926,5.1775533491161685;-0.2966306122177882,0.9797363026125211,5.178036069525048;-0.28647907455931326,0.9792864303318323,5.178504546618631;-0.2766322072482278,0.978209784271024,5.178960710606677;-0.26642668693623645,0.9767401429304842,5.179556813003324;-0.2564278788059316,0.9750117898765186,5.1801649236611444;-0.2466887979101627,0.97304038760679,5.1807564004532844;-0.23689559815792322,0.9704322524916197,5.181526531124793;-0.22716180034055777,0.967356269890535,5.182376263828143;-0.21747788571296853,0.9635223375685673,5.18339188619032;-0.20755584798298835,0.95913581585715,5.184573229153951;-0.19802655616381495,0.9544316092687296,5.185815755377425;-0.18883222949927586,0.9495690565717982,5.187081598417133;-0.1796621656384029,0.9443651775333054,5.188475187152834;-0.17083192737389968,0.9388568248072415,5.1899441500859895;-0.16237115183282408,0.9330086833872695,5.191541780160674;-0.15454271079462473,0.9270131079761695,5.193203536649122;-0.14699694481301817,0.920993367377748,5.194841947251179;-0.14045328705023363,0.9150715628820109,5.196588525961478;-0.1342269054135532,0.9088940049570503,5.198426029692305;-0.12871016643064243,0.9029307905427109,5.200276016093315;-0.12349934252948624,0.8968750290025211,5.202179971667892;-0.11893351024262448,0.8911335409989594,5.2041086857843055;-0.11458075753847756,0.8853596851808805,5.2060242211970875;-0.11045213416282167,0.8796487774679849,5.207828282254807;-0.1063315789057008,0.8738390501306412,5.209589399371585;-0.10228819957185302,0.8680422122765942,5.211304610448525;-0.09850862808768632,0.8623126853509998,5.212887172124065;-0.09493886507149285,0.8567992132741509,5.2143950020134024;-0.09178026158251663,0.8516687317435622,5.2156345326376305;-0.08872306574320964,0.8462086998689259,5.216737677601212;-0.08566208962683983,0.8402998953474328,5.21773871058606;-0.08259348456910318,0.8339645880029558,5.218729368027221;-0.07973855082701284,0.8277549148721898,5.219612896411976;-0.0770471998918141,0.8215642509730994,5.220409270266269;-0.07461819921317676,0.8152077327484781,5.221139931543499;-0.07233770824831429,0.8085575924596042,5.221873709624541;-0.07007443199766443,0.8015627050737961,5.22263052067858;-0.06788479474419398,0.7939206861130734,5.223375131525891;-0.06590590697146478,0.7864119883598166,5.2240470152509975;-0.06397585809822624,0.7787205080884568,5.224700080026126;-0.06214490706362624,0.7707611252534473,5.225229635989413;-0.06040071187289895,0.762643225514297,5.225676897062477;-0.058757892639079004,0.7542279233459039,5.22606341679891;-0.057221783240636204,0.7457701461196791,5.2263592616412655;-0.05578966270947287,0.7372982513752389,5.226589609213755;-0.054338832794351775,0.7283973984955049,5.226770917283728;-0.05299376872414393,0.7192261477395997,5.226885209868141;-0.05166154531384189,0.7097841510231613,5.226971554600601;-0.05035021920237981,0.7000708427835017,5.227040030695867;-0.04923425816813259,0.6906129060163566,5.227057793975721;-0.04827551793291213,0.6816064542269876,5.227081746608652;-0.047348598909716225,0.6727141162385333,5.227082113969411;-0.046439097583716636,0.6638805685110972,5.227065192215831;-0.04542768658391127,0.6542935381814944,5.226934905288912;-0.044401748508426306,0.6450366243944101,5.226736503472565;-0.043311684025940315,0.6355140921004274,5.22639807230361;-0.04219968028355998,0.6258950519155949,5.22598189025906;-0.04106436282184952,0.616627727562654,5.225519556336369;-0.039912559104303934,0.607146061890514,5.2250456637659815;-0.03880991932939975,0.5977412876913732,5.224562182994599;-0.037823136232423435,0.5882059101212953,5.2241510573109835;-0.03688142927064963,0.5781279472865111,5.223832685409708;-0.036051565443370355,0.5685292000330932,5.2235172347887175;-0.03526114558412673,0.5585204801491812,5.22325395663241;-0.034497386671972614,0.5485079968229253,5.2230243295371945;-0.03376092720200829,0.5382669124467998,5.222815371060202;-0.033062575570235016,0.5284262359700305,5.222623605180293;-0.03237090514737663,0.5182794014815743,5.2224886108019675;-0.031744133994088944,0.5078055634329506,5.22236348145397;-0.031222636508603463,0.4976078052926572,5.2222824660632625;-0.030747777418041904,0.48730145334013814,5.22221534297483;-0.030311076176081985,0.47717494593951726,5.2221392713438535;-0.0298402429666925,0.4667674371841106,5.222045251413439;-0.029458504155172528,0.457188630178465,5.2220545457407095;-0.029027535967793033,0.44720522075680125,5.222063078799147;-0.028559010544567248,0.43714176206385835,5.222149263172286;-0.028090878024168896,0.42725632019584064,5.222271588420191;-0.027642848421495857,0.4175698089464336,5.222425549743869;-0.027204592877245963,0.4076496020445587,5.2225825382124444;-0.0267801368693088,0.3977355766769843,5.222731743711106;-0.026344663802613612,0.3883087350764174,5.2228457221105575;-0.02596753609011359,0.37917653919111755,5.222929483197258;-0.025633301481287528,0.36982648955676584,5.22301941656559;-0.02530264570865225,0.3607836718525448,5.22314192907861;-0.02498696869062194,0.3518205903709358,5.223274830649084;-0.024756212808561658,0.343340293201149,5.223429676515836;-0.024587518221097632,0.3345456035830451,5.223592911382093;-0.024435068976794573,0.3259115557298593,5.223716531645321;-0.02440140756901274,0.31721517014334394,5.223769291999492;-0.024411953580294937,0.30841836748055534,5.223813423521975;-0.024473353473007255,0.2993918902485083,5.223860217777549;-0.02461108279481847,0.29013525171482824,5.223897476899708;-0.024800269415192568,0.2811411515973139,5.223957581736517;-0.025051350073611485,0.2718101772281296,5.223995224722734;-0.025357029042345415,0.2629810498555502,5.224043042940451;-0.02574896344056366,0.254715919819284,5.224105443535121;-0.02619029715382461,0.2463939393834865,5.224175955637127;-0.026663286771334654,0.23748462606321835,5.224192390773313;-0.02715586216821738,0.22903892905323225,5.2242313049668105;-0.027657525713562125,0.22068882411929738,5.224280885743756;-0.028165695867639912,0.2120036811591886,5.224350365117933;-0.02867964905796322,0.2029268183268554,5.224404842126454;-0.0292059500597893,0.1934743742875174,5.224414792486963;-0.029793690206311275,0.18363991320048667,5.224413539000438;-0.03041666299992419,0.17375364842313404,5.224374445042712;-0.031056836190798603,0.16325843613029373,5.224405811593888;-0.031665583051688276,0.15314216481202036,5.224431390539129;-0.032344126241426935,0.14265802404897435,5.224469661929083;-0.03290405465271455,0.13271939126988672,5.224630735011811;-0.0334536275221101,0.12226293070667178,5.2248933772296775;-0.033987215935761206,0.11200779889597959,5.22516475328486;-0.034483958634924386,0.10130143596665227,5.225491273142767;-0.034957933917958685,0.09012471518765948,5.2258705454210865;-0.03539777953320362,0.07869078106892866,5.2262366010178924;-0.03586304881386723,0.06669243418219237,5.226584738115893;-0.03633114634084363,0.054649940625784196,5.226863948375621;-0.03681080643166887,0.04190770612519682,5.227083828838159;-0.03729481745949874,0.029313223006666094,5.227281398732611;-0.037784565727761454,0.01589306539825511,5.227451313262288;-0.038271326476800524,0.00228078525941421,5.227604760738129;-0.0387557985173895,-0.011700557752915324,5.227730689542513;-0.039193129237661974,-0.02506974081980421,5.227831208601065;-0.03956269330166756,-0.037891456969452245,5.227960231104641;-0.03987989721484218,-0.049988979268792685,5.228078572800819;-0.040169180699274054,-0.062153240663996835,5.228238789937175;-0.040410797519041294,-0.0736029713460317,5.228321295893785;-0.04064944488951501,-0.08499063327823972,5.228392667959769;-0.040842293966746504,-0.0956366433710494,5.228441083813389;-0.041049150849910496,-0.10610292716588532,5.228429023790022;-0.041223862877128814,-0.11585011632645381,5.228288276936146;-0.04137050773488714,-0.12560921560238433,5.228094197347655;-0.04148938742005233,-0.13513064944405925,5.22785123088512;-0.041622675500017525,-0.14458713255706404,5.227580410605627;-0.041761325122616814,-0.1540663449307705,5.22736668948586;-0.04186902353949581,-0.16297597409309222,5.227174524401942;-0.04197896404976541,-0.17164902113853614,5.227045137303941;-0.042056771195526664,-0.17931442871837752,5.226972534835761;-0.04209328799213923,-0.18639314715067545,5.226969214966957;-0.04212618463090126,-0.19251663414637246,5.226968216118237;-0.04215352258445525,-0.19830330751297323,5.226968597932911;-0.04216786891856093,-0.2031350119198468,5.2269673540913475;-0.042179464886374515,-0.2080390641232755,5.226970739689279;-0.04219411153488971,-0.2136439355011527,5.226973651831878;-0.04220781461905081,-0.21948352827247994,5.22697337049119;-0.042210167252425615,-0.22500673361703857,5.226961902875427;-0.04220755223010449,-0.23036212127090344,5.226953181544094;-0.042202026348587475,-0.23571569401490772,5.226947417644745;-0.04219389695309579,-0.24103027169924252,5.226938648203586;-0.04219078097952174,-0.24626024355110543,5.226929465003047;-0.04219038744033296,-0.24944912264355087,5.226922322771983;-0.04218737189275624,-0.25253964712715593,5.226945935152383;-0.042204908773607656,-0.2551392956599624,5.226976732175252;-0.04221449550796063,-0.2573406475740121,5.226984659999821;-0.04221052460636653,-0.2588223924659386,5.226977422953214;-0.04220796426620406,-0.26039678293400137,5.226971229255622;-0.04220613908065322,-0.2621194029192552,5.226966155312845;-0.04220702835008608,-0.26404550441895247,5.226961159773752;-0.04221023307778157,-0.26622785897811396,5.226957252214679
