# Supplementary material for: AI co-pilot bronchoscope robot
Source: Nat Commun. 2024 Jan 4;15:241. doi: 10.1038/s41467-023-44385-7 (PMC10764930; doi:10.1038/s41467-023-44385-7)
Supplement: Supplementary file 9 — Source Data [file 41467_2023_44385_MOESM9_ESM.zip › Supplementary Fig. 6/Real/1-siliconmodel3 Centerline model_7.txt]

Path length,0.4118366823727142,1.3066543107033823,2.4506335406242163,3.5061674206495,4.578770621525166,5.15022239930499,6.2111362988463785,7.21302816159443,8.460704651164644,9.187355401905286,10.005539683334526,10.886821203895304,12.754548891545161,13.69052381624973,14.609137744523226,15.57115467344837,16.552088845501174,17.608345520748625,18.666077734802784,19.809779033626484,19.809779033626484,20.945992584642337,22.143651323122278,23.367974368619688,24.65553855425987,24.65553855425987,26.008892973466345,27.36480271779006,28.725217594402718,28.725217594402718,30.02176730245093,31.273460306565898,32.50069934783081,33.69518827157682,33.69518827157682,34.876130141949965,35.97486031481845,37.07850816118544,38.12609237487188,39.13233679729947,40.16483327957549,41.142883496564025,42.1882799151089,43.194230808485706,44.24225349665207,45.233889763987726,46.19748061603135,47.12477836960892,48.00821922671662,49.686338776842796,50.514061916720486,51.38997535242248,52.2156747620047,53.031045678221986,53.913455593629465,55.71855422600671,56.62515579032388,57.520849305379585,58.388906310049336,59.252901145184865,60.090882074958884,60.95788365824016,62.663269741901026,63.546328255217496,64.45938349615538,65.36998986418493,66.27445263817128,67.26420090998268,68.25114984641317,69.20543855547338,70.17635574923223,71.18357528072514,72.16108288596776,73.11876402698115,74.13084684931924,75.15085035105679,76.16610422278536,77.18673168753763,78.20294185598404,79.22065138951443,80.17347914046317,81.186342374126,82.16725031961508,83.17523208123104,84.15742346770834,85.14248694472742,86.10897134591472,87.02377530227771,87.97436541472244,89.83716508478673,90.77728083977269,91.69441734205817,92.64469632635944,93.5467436954226,94.43017539079129,95.31096722947369,96.20946029216442,97.15621203806482,98.11539425157673,99.07199048808194,99.96342136884527,101.70354690441653,102.53409815021173,103.36645771468925,104.19676836981549,105.7728453492494,106.55031268179536,107.33174516730035,108.75488980710173,109.41569906430848,110.76667480851772,111.46563338647219,112.73755488296615,113.99567614197778,114.69903125133749,116.14103966593086,116.85660755919484,118.3409501135084,119.13069709542958,120.81429747362782,121.68053991321273,122.63808699634124,123.63309587727849,124.64945709093736,125.68768766695011,127.7807724716426,128.8338549898478,129.91300254467336,130.95130205777696,131.96283597468056,132.95602307004657,133.95501054145532,134.94007154514514,135.97580524555525,137.95274941001549,138.9517021479383,139.92714389996084,140.84122845926885,141.76558259282024,143.39987716544147,144.1511419344004,144.8469134490589,146.15579220873187,147.40046395810748,147.99439683262108,149.77838218988262,150.92202110476168,151.54282825853002,153.31398527823978,153.88541402453154,154.99128828579217,156.13315789197637,157.28626083912187,157.91240741159496,159.1771008155372,160.44263006771325,161.03807933288206,162.14705318164698,163.20411758262279,164.22239879271197,165.1981133985543,166.14929077536092,167.10622231805363,168.47185099766128,169.309231287327,170.16315583736963,171.49874442051654,172.37087863367054,173.52491280242438,174.27863572164023,175.35372759530247,176.46600450353714,177.45733684089302,178.65654124577986,179.57740543969615,180.56946271642184,181.52235133386998,182.68164291484925,183.52695310588643,184.61059586832476,185.64695925424434,186.45377816024396
Error,2.7899381931902023,2.660338330171716,2.50913605109439,2.351644008933831,2.193506643486803,2.04027373158609,1.8860465373257564,1.7494856522255002,1.635419387611748,1.5248900670707504,1.4538948021798377,1.3967466730414784,1.314697987431237,1.2280192296010284,1.1499960194026095,1.100440924574946,1.0615419481793376,1.0593558733405797,1.0656119676646638,1.1167756111564908,1.0911021422026428,1.029241361419848,0.9838494601203004,0.9655859707033358,1.0229274753977555,1.1370701634167553,0.9680324763221541,0.916397213959797,1.0013235684268924,1.0478064455882077,0.9115025137156686,0.8614533410519116,0.8816633569706532,0.9463502681584878,1.0216158779519404,0.9339234377962999,0.9021217048856245,0.8726044679477092,0.8643983877672182,0.8542747915831088,0.8438019726148349,0.8261582883797102,0.7844984285393084,0.7427640539123564,0.6886272437087312,0.6284970557934297,0.5814384945578912,0.5592058276326601,0.5837486733634134,0.6567498042939234,0.5750431017604875,0.5546259673934336,0.5724232487493702,0.6437076811415204,0.7127826190039932,0.7607852617937372,0.7109785391560509,0.6631199510218829,0.6278832976951291,0.6203821630725265,0.6455065537426817,0.696201179681811,0.6874217066717827,0.6252193757419399,0.5813083379638221,0.537669757361217,0.5149721099160618,0.5149837837335626,0.5225407189798359,0.5372713919346409,0.5470749711577826,0.5476887261938573,0.5645267008074998,0.5866850932240564,0.5913967534375165,0.6039234962558762,0.6220942818980345,0.6363251918673616,0.642891131044597,0.6471421498157819,0.6579777134743614,0.65686906474,0.6722297322307893,0.6812683795063763,0.690618945078662,0.7065137385370704,0.712969732502347,0.7333834583976527,0.7402071362831472,0.7601041547164792,0.7145198449841048,0.6524870031804489,0.6077075649105477,0.5355626596936217,0.4887608756095816,0.44705636281794725,0.4750836210347802,0.4991066140296837,0.5576320460013419,0.5924678119462453,0.7564004166071047,0.8094930998185029,0.881659837165133,1.0119582343347542,1.1690120842801506,1.3329182213670556,1.4261554313710365,1.5552803658558436,1.686275119666822,1.8004023902843143,1.876035535637487,1.96785862894691,1.9955104825902004,2.0184213565316336,2.1373305129956064,2.2775371321678524,2.403369093987504,2.553686289063391,2.7012679829915216,2.851326376962191,2.905535114366488,2.911465546895468,2.9156357210110726,2.948090786150084,2.9807132366402955,3.004661770685979,3.0374566830356513,3.0835054184706756,3.101123620387364,3.0861156020546945,3.05393106657607,2.9941598970365315,2.950474210739507,2.9082475663106155,2.8586168246710626,2.7528458094059687,2.666769563092177,2.5543109169727156,2.4607840213405985,2.363513192381844,2.2649323319880144,2.2516472061159303,2.2965215143708235,2.377180242109046,2.447955927625657,2.4542257596550443,2.4199245038973674,2.3319837823218887,2.1853119675585155,1.9172131318585515,1.6057540936241879,1.3137166900919663,1.112630741921266,0.9047832380502429,0.683729401363521,0.5695679067949384,0.4108329176813664,0.32796256424523273,0.33214799072642937,0.35263519820860273,0.4091440011238606,0.4628807687105297,0.4869233945564522,0.4803577586255935,0.46424555857078054,0.5072569066471944,0.5300966070496202,0.5388841122837014,0.632943953278613,0.6982783885682714,0.7091184490723937,0.6833640942572847,0.6181566146881422,0.5207276261424962,0.43039292550270103,0.3492151865343152,0.2808724785081241,0.23384069384578252,0.15766807231311905,0.10612088718512905,0.08970778998227519,0.11844586788092866
3D pred;-0.042728222135656475,-0.26253100639432503,5.254860064002935;-0.04286717820524551,-0.25262051342687625,5.253532351551811;-0.04317132190076416,-0.24274261589071844,5.252004399694702;-0.04338455600124929,-0.23287360298158633,5.250405301380722;-0.043581714457164446,-0.22301272936002306,5.248754756027568;-0.04369972124565554,-0.21312992206706793,5.247232851165829;-0.04378443307667726,-0.20324486639406875,5.245723381640667;-0.04372610339074179,-0.19333832501238502,5.244360650742534;-0.04357506283825277,-0.1834072642087441,5.243198231684754;-0.04339862062975129,-0.17346448933775596,5.242144620745219;-0.0431473524085829,-0.1635043583734997,5.241288667793303;-0.04285055844527548,-0.15353440557514375,5.240573157806022;-0.042601698183540315,-0.14355112365569977,5.240051477169011;-0.04238451941819522,-0.13356219547071874,5.239634167812329;-0.04217889297046201,-0.1235694084407658,5.2393149106464;-0.041907675488815826,-0.11357646217761203,5.23905516835225;-0.0416248682428174,-0.10358250661647289,5.238852999354659;-0.041329880301836736,-0.09358890416711657,5.238650781158407;-0.04107457448905271,-0.08359361891684962,5.238480218244048;-0.04088588788600705,-0.07359652211125667,5.23833037557511;-0.0405868350245353,-0.0636027497775233,5.238143073873167;-0.04024097631102178,-0.05361007196352741,5.237979452798848;-0.03979135298339882,-0.04362068494350507,5.237879523686642;-0.039141886326780215,-0.03364352999198719,5.237693587850013;-0.03849798865236105,-0.02366586347116314,5.2375159179760775;-0.03794112958115462,-0.013683879259992215,5.237292536726306;-0.03741935252321346,-0.0037011036394689733,5.237024321118831;-0.036921792386790796,0.006283191035384017,5.236766845379497;-0.036442943169491204,0.016268317605284847,5.23650617161758;-0.03600612882425251,0.026254718639824034,5.236221588404533;-0.03569839145077203,0.03624633043906361,5.2359514192681385;-0.035479028677418555,0.046240179210744296,5.235677801464545;-0.03523847134265893,0.05623349048275891,5.23540237091192;-0.03507350877044698,0.06622798583277029,5.235114534068605;-0.03492250541486926,0.0762225553705383,5.2348216556956855;-0.03463669660245602,0.08621460404282946,5.234543668909468;-0.03420584956146321,0.09620056899388946,5.234235651339402;-0.03371923585694647,0.10618279229985991,5.233891522043472;-0.03312547844067709,0.1161603574862108,5.233582256651383;-0.03247733102028841,0.1261330989881406,5.233229649423535;-0.031770224713433215,0.13610233712141112,5.232891578849615;-0.03108764528127356,0.14607275186864155,5.232538145564535;-0.030490241827957884,0.15604767273496964,5.232158589475848;-0.029950364687312405,0.16602382027952367,5.231728458283888;-0.02947294666099883,0.17599930675911246,5.231216851478135;-0.029120893912271906,0.1859782340238817,5.230671810647959;-0.028927109458829044,0.1959630567604394,5.230156289062451;-0.028929227777148146,0.20595403353629627,5.229731579070791;-0.029014315362698485,0.21594740649284402,5.229377662337469;-0.029146375930771552,0.22594185502070072,5.229071788784537;-0.02923463544416996,0.23593842635200798,5.2288252692591835;-0.029327738773846878,0.24593600052251974,5.22862566345987;-0.029412838366248903,0.2559332905297299,5.22840898265521;-0.02950574300846539,0.26592978564658637,5.228161083268119;-0.029616650531408117,0.2759250925399923,5.22787553182269;-0.02970281498806712,0.2859204714461731,5.227584025033258;-0.029739416642417353,0.2959146027452512,5.2272434374590775;-0.029788534695080686,0.30590797480943627,5.2268827406283895;-0.02989789845732513,0.3159026333746587,5.226574780026795;-0.030018493610921786,0.3258986694070163,5.2263203778869896;-0.030149989350400353,0.33589501771191316,5.226084307055068;-0.030296161342662335,0.34589220891569333,5.225897754693148;-0.030425640316980532,0.3558900357688915,5.225734373517125;-0.03065154506711487,0.3658869313186528,5.225629271609297;-0.03084337880863217,0.3758841696707666,5.225493532349535;-0.030960138966587284,0.3858827534081103,5.2253723287487635;-0.03115671080027688,0.3958807482022493,5.22533412389869;-0.031462716894011034,0.4058759610568222,5.225379733792101;-0.0317941233340903,0.41586984470113414,5.225491355812458;-0.032164948171340794,0.42586257926091503,5.225579361254558;-0.03252385828235079,0.4358560345574147,5.2256244696692695;-0.03289414153228912,0.4458489831367373,5.225686671002283;-0.03334684765396601,0.45583819777004836,5.2257898610068425;-0.033855072821434455,0.46582525603369257,5.225809210883516;-0.034358638491849385,0.4758117791022133,5.225934823850534;-0.03498397118098707,0.4857909283748121,5.226094632558326;-0.035711126639646054,0.4957641105929734,5.226177586655836;-0.03633743899681872,0.5057420775510669,5.226396466107694;-0.03702127608226902,0.5157177959323141,5.22652841162148;-0.037767804896062566,0.5256890305019909,5.2266594684284735;-0.03858657453467698,0.5356553577777426,5.226703478785099;-0.03945328344697496,0.5456176652547092,5.226738768949716;-0.04030583076400779,0.5555785897444058,5.226969303942251;-0.04119898543247442,0.5655353751179046,5.227223665425727;-0.04205811297225037,0.5754913996980554,5.227597128181342;-0.04305069296765348,0.5854338907890569,5.22799919267627;-0.0440524859069679,0.5953805962621725,5.228243039221932;-0.045097828974264266,0.6053200998042472,5.2285799772113934;-0.046136150956421124,0.615259139362279,5.228950625461419;-0.047234795782279175,0.6251945125320437,5.229235826310181;-0.04836726300669652,0.6351283406173582,5.229427078910262;-0.0493847820371884,0.6450758595337658,5.229534421494078;-0.050348280218937315,0.6550285663578165,5.2294107358915936;-0.051084159267672576,0.6650009270163195,5.229308242368024;-0.05207939759587108,0.6749468937046837,5.229012865821841;-0.0528597793523077,0.6849108288832505,5.228679699089498;-0.05421002273460853,0.6947932094988715,5.22796178810856;-0.05555511331799192,0.7046831736966332,5.227345882686045;-0.057360128079034525,0.7144797901472548,5.226469396615517;-0.0588589066418395,0.7243448458339543,5.225810352521396;-0.06146708959460702,0.7339521745498462,5.224863454095116;-0.06388389210624387,0.7436344908675816,5.224221724913092;-0.06695765778201652,0.7531387033921104,5.223750652881411;-0.07030773932535572,0.7625427384971466,5.223166634563013;-0.07376352726646246,0.7718895419148827,5.222333090577191;-0.07733468571693394,0.7811754839020486,5.2213240768346605;-0.08107938489940444,0.7903622495289984,5.220066871462297;-0.08499303162213191,0.7994539114606043,5.21864382801564;-0.08921818586041366,0.8083830357343373,5.217088575185081;-0.0937840420411164,0.8171180029880577,5.215399402484151;-0.09858003774141129,0.8257395684543622,5.213766296806928;-0.10359013031678917,0.8342629118480355,5.212265766973946;-0.10887160782525211,0.8426322493728441,5.210830432614491;-0.11459247617602321,0.8507062452679949,5.209387430328203;-0.12097465455319065,0.8582955292529333,5.208094925876384;-0.12807717711044092,0.8652779765736099,5.207200720789323;-0.13484009150511228,0.87256674821072,5.206134514002434;-0.14197302735315975,0.8795277646034096,5.2053187462852835;-0.1493370292650389,0.8862497027802805,5.204552572030844;-0.15683605403149747,0.8928089705911931,5.2036919714633525;-0.16433412020186128,0.8993584802250977,5.20275232937179;-0.1719295207224165,0.9057837816770657,5.20173971286803;-0.17969432121211315,0.9120030794317792,5.2007257065596555;-0.18787603757556132,0.9176632987933724,5.199715046316681;-0.1963844334822608,0.9228184567959354,5.198699396247282;-0.2051178343784721,0.9275568639755378,5.197570145971059;-0.21409601960512925,0.9318029945936637,5.196402856456992;-0.22329755095631765,0.9355321105494554,5.195208907135892;-0.23259439674265622,0.9389615639026069,5.193864471148722;-0.24198565484032578,0.9421176280119923,5.192506704349745;-0.2514813081902509,0.9450949247624548,5.191522696464745;-0.26109116709959873,0.9477984382414462,5.190938208131808;-0.2707954432667456,0.9501581640558256,5.190429564688229;-0.28059069822710153,0.9521099450628556,5.189936075922176;-0.2904615128044211,0.9536727370302076,5.189582945851302;-0.3003837344241768,0.9549131516363365,5.18947859196611;-0.3103596910963117,0.9555992472791086,5.189576373583281;-0.3203151765498,0.9564181332250551,5.190042994621076;-0.3302610147531825,0.9571295844817104,5.190800714583557;-0.3402052413439753,0.9577195348854035,5.191674966281955;-0.3501196468178012,0.9581312119912019,5.19291395218225;-0.3599607930577503,0.9583635275118191,5.194674028937058;-0.3696580036215255,0.9584460638291382,5.197114785999555;-0.37926530347102316,0.9586956826763228,5.19987838510814;-0.3888070850449489,0.9589124007177254,5.202862918184858;-0.3983134747568853,0.9590863766111564,5.205961028420678;-0.4077491749358852,0.95878674847018,5.209259177160374;-0.4171485872360832,0.9580936118460336,5.212601423415687;-0.42633208982329973,0.957012090225547,5.2164084683609175;-0.43577661282858215,0.9562222926805203,5.219598641560065;-0.44520512202087004,0.9555844582481038,5.222869173878781;-0.45456846083710434,0.9547372133863233,5.226276528036568;-0.4635012730676975,0.9534070342560705,5.23057018488527;-0.4722847434840793,0.9518627274389552,5.235094095129645;-0.4805230088807716,0.9497506759608143,5.240354344344971;-0.48846904634558164,0.9472991051186221,5.245908647992914;-0.4960671441598712,0.9446183551905264,5.251831695302154;-0.5029481096430921,0.9420621347235358,5.25862272253983;-0.5083309233704495,0.9397593520506062,5.266729664524193;-0.5129272248575331,0.9376136862797486,5.275347676536229;-0.5167841100865859,0.9360949042356964,5.284448101659957;-0.5203792310790872,0.9346966849689772,5.2936741565010825;-0.5238229039265148,0.9334180394120393,5.302975026506604;-0.5272560506940387,0.9322855990395181,5.3122987104392205;-0.53076837029726,0.931440498072218,5.321623377476702;-0.5342642155151616,0.9306857647004634,5.330961977144213;-0.5377734789143571,0.9301344118974759,5.340309761934296;-0.5414978519104257,0.9298811084519194,5.349586878035252;-0.5453930646590043,0.9303168716966479,5.358786738253639;-0.5494150775714957,0.9311972845920131,5.3678998214457;-0.5534998536876877,0.9324880315309838,5.376935781628222;-0.5576271601175022,0.934229160362311,5.385876352752437;-0.56175999724187,0.9361305129480179,5.39478166103729;-0.5658950532480035,0.938165787102056,5.40365628615298;-0.5700350673140905,0.9403372039354448,5.412496265364963;-0.5741738142872655,0.9426112388723374,5.421310999541205;-0.5783063534199006,0.9449657408499944,5.43010750116142;-0.5824213690841736,0.9473900453679361,5.438893250627862;-0.586510139455689,0.9498745886130017,5.447674423767734;-0.5905750814394628,0.9523979365817825,5.456455594629128;-0.5946307698655325,0.9549441051374771,5.465234456575681;-0.5986771562758383,0.9575124925554561,5.47401113835695
3D gt;-0.6169918316471195,0.970976656007597,5.512680779467274;-0.6159956123897536,0.9702496966063031,5.5105753334931515;-0.6150691933705431,0.9695564181779203,5.5086144701526685;-0.6142267988650335,0.9689275211404194,5.506838302173714;-0.6134278972026473,0.968342068065649,5.505169678665262;-0.612716201546919,0.9678215808619525,5.503682607576092;-0.6120506335153274,0.9673311857651136,5.502294544630628;-0.6113529881858066,0.9668345926215715,5.50079605391616;-0.6105997434007456,0.9662789238823785,5.49921765668725;-0.6098417318758167,0.9657243766148765,5.497632590788852;-0.6091215411827658,0.9652040846746587,5.496122966460911;-0.6076899420578709,0.9641789458875551,5.493122264054323;-0.6062510960195413,0.96315207511929,5.490104303679009;-0.6047457264258769,0.9620255888263525,5.486974978484294;-0.6034025388765165,0.9610283013340417,5.484141925642076;-0.6020759778413061,0.9600577122019704,5.4813584711407435;-0.6007151737620398,0.9590575810632673,5.478517658199705;-0.5993978942178747,0.9581070630490995,5.4757932016026505;-0.598076403736644,0.9571599002444449,5.473053162673191;-0.5969061807381302,0.9562896829924126,5.470542060906352;-0.5958200419347905,0.955502283904052,5.468252292728084;-0.5947878334479825,0.9547411805421009,5.4660940503157756;-0.5937343540259529,0.9539857959950947,5.463909982145045;-0.5926604952761287,0.9532059609491205,5.461672600274408;-0.5916080457748467,0.9524369096993551,5.459471311080498;-0.5905079269341303,0.951628612436858,5.457183464742641;-0.5893679366400234,0.9507984323331895,5.454801659268417;-0.5882394901492842,0.9499557787124798,5.452463690666118;-0.5871740216088889,0.9491851384716103,5.450207489203729;-0.586062672957831,0.9483732680867151,5.447852559989033;-0.5849396060251256,0.9475458685715425,5.445486445980141;-0.5837596505799751,0.9466685799975411,5.443028897648605;-0.5825917197054391,0.9457906127468123,5.4405905847040374;-0.5814723054879077,0.9449638610514033,5.438234641689424;-0.580261298407015,0.9440672414514941,5.4357162573872095;-0.5790600211255491,0.943173616090279,5.433241229888808;-0.5778190470115145,0.9422506654678291,5.430636493648924;-0.5765738993607381,0.94132956316802,5.428033914348832;-0.5752406904960442,0.9403466674424577,5.425286008196793;-0.5738587220690853,0.9393339735961046,5.422475204786796;-0.5724809247895916,0.9383372825269598,5.4197078250396284;-0.5710433228041352,0.9373057647650779,5.416784514070829;-0.5696800370674541,0.9363193346614093,5.413997760304352;-0.5683695143363654,0.9353827142274254,5.411327553005829;-0.5670772327613152,0.934462424458134,5.408696201019014;-0.5658032104994479,0.9335733798424121,5.406109261190339;-0.5645447065821746,0.9327112755419098,5.403569386051218;-0.5632115313574089,0.931858924689242,5.400971694579751;-0.5618177818081133,0.9309873278743435,5.398353370978738;-0.5605001538368307,0.930183475154999,5.395902953198796;-0.5591180632716821,0.9293682313016303,5.393324868185241;-0.5576635843188736,0.9285710723442537,5.390606334618402;-0.5560021095208002,0.9277706429695322,5.387407826610307;-0.5543460151903147,0.9270430557549638,5.3841999977356165;-0.5527311082819601,0.9264123855672274,5.381004349487956;-0.5511266448811704,0.9258391270484789,5.3776027498618575;-0.5496327985037264,0.9253850294771568,5.374385651809042;-0.5481709433857657,0.9249676918898612,5.371153156042949;-0.5468311458804853,0.9247106850376333,5.367818617803772;-0.5455354225864613,0.9245357473108692,5.364342896363065;-0.5442579226171418,0.9244047616164455,5.360741274450173;-0.5430688425926127,0.9244349254866085,5.3571752847624;-0.5418833346451729,0.9244765840577909,5.353571906239113;-0.5406658767211481,0.9245602252865176,5.349775632563011;-0.5393936261214396,0.9247199796764873,5.345682304277115;-0.5381208351990507,0.9249679579276628,5.341444371237024;-0.5368475455423268,0.9252913251720711,5.337097438038455;-0.5356605079555852,0.9257098617960974,5.33281654859183;-0.534572980412385,0.9261918303737436,5.328629558777045;-0.533509585648669,0.9267228465097231,5.3244595971531705;-0.532534326885943,0.9273205801125523,5.320415045073023;-0.5315610739073297,0.9280601455579873,5.316337001423818;-0.5306690290457838,0.9289071581830333,5.312408591178812;-0.5297121349144661,0.9298734864611642,5.308332333754814;-0.5285106893858452,0.9309312516209071,5.304007893487652;-0.5271011278281432,0.9320960128078257,5.299626156111205;-0.5256318770846439,0.9332663167770221,5.2952703573186195;-0.5240558361175646,0.934470603318401,5.290871064800385;-0.5223898409982592,0.9356105963004442,5.286727508117296;-0.5202876783622117,0.9368584642783603,5.28247785630345;-0.5180730882827922,0.9381075935228015,5.278259573498655;-0.5157805074712135,0.9393292713097408,5.274185478346204;-0.5132847303546619,0.9406123838322868,5.2699497121661585;-0.5106759386843209,0.9419021840893077,5.265759405380467;-0.5079318711426758,0.9432062084428778,5.261715241605277;-0.504667833016012,0.9446210141979501,5.257504406077157;-0.5012051519821548,0.9460481525977735,5.253390330586145;-0.49770287604009555,0.9474590169967705,5.249355127042723;-0.4938547980759916,0.9489475270335784,5.245061804717121;-0.4898463498858795,0.9504676410770078,5.240712933530162;-0.48541479860760556,0.9520068238553627,5.236143788636367;-0.4809395096191732,0.953465282698119,5.2317679693249195;-0.47648294416271497,0.9548317780274092,5.227649424522373;-0.47181326655051886,0.9560212563891428,5.223651274294193;-0.46734912629992936,0.957084706316639,5.220042631302016;-0.4628798914804154,0.9579556099562456,5.216625248413494;-0.45831712922337225,0.9587661944080503,5.2132173929689625;-0.45379582819819875,0.9595182730379479,5.209885742533674;-0.44929404366652737,0.9602465951179695,5.206565983490588;-0.4449390656006294,0.9607895796562005,5.203388769007239;-0.44027447422204063,0.9612262714833977,5.200117076978989;-0.43548541669065,0.9615627520551037,5.196903231871934;-0.43062539978977615,0.9619561786855243,5.193922812926813;-0.4251000242674478,0.9627415696955237,5.191177465493145;-0.4194918796702212,0.9635758861799684,5.188649070271394;-0.4144019796364672,0.964249458326564,5.1865054312397145;-0.4088918480245244,0.9650140496793593,5.184623664034643;-0.4034113190742574,0.9657890087141261,5.182846635614849;-0.39769820085708785,0.9666994813667922,5.181404782933273;-0.39182876661578964,0.9676094091422194,5.180180759837194;-0.3860274126113946,0.9685595027204087,5.17933385969481;-0.3801691177069505,0.9695202425484979,5.178611725705375;-0.37380667874821566,0.9705122534456626,5.1780203713861646;-0.36744692024896153,0.9715551999862507,5.177627398246548;-0.3609133639590172,0.9726435111103531,5.177291100783705;-0.3540663262940811,0.9738659159704456,5.177107793298905;-0.3466512194290704,0.975064796678536,5.176970860701863;-0.3387720812970633,0.9762616735166499,5.176882590202251;-0.3304776599822944,0.9774053374592517,5.176858236109235;-0.3212842840181126,0.9783569879633675,5.176997002533746;-0.3121917960584375,0.9792275681546574,5.1773488703927955;-0.3024621189972683,0.9797549774197073,5.177800406561203;-0.2924832820213562,0.9798404087460337,5.178254467522971;-0.28270573200619514,0.9791189784528523,5.178682647752593;-0.27282638421516825,0.9779793755880881,5.179152830449712;-0.2626053097646856,0.9764245597051981,5.179774613743576;-0.25294383327307646,0.974583429139704,5.180322909596127;-0.2431897705746715,0.9725157088011608,5.180939667474332;-0.23366603700970418,0.9698038337951875,5.181705365571264;-0.22412148581874755,0.9665592723588501,5.182538702330132;-0.21453588527631934,0.9626976969708751,5.183544229880772;-0.20477448927719824,0.9582541607215311,5.184738415066458;-0.1954435245184712,0.9535297210123191,5.185967660819085;-0.1863679843084668,0.9486668659902552,5.187246106212251;-0.17732180809550435,0.9434117942891511,5.188649724403735;-0.1686696811774447,0.9378620715701282,5.1901103922073535;-0.16050733800460432,0.9320232180259407,5.1917175495989385;-0.15274449724489259,0.926024628907336,5.19337872365361;-0.145448775096296,0.9200524428696818,5.195050571105658;-0.13929856887321881,0.9142069319185413,5.19679486510253;-0.13326314415202026,0.908136272525448,5.198627992898119;-0.12799181120251424,0.9022907049647431,5.200459555249196;-0.1230563995710896,0.8964257586469004,5.202360646057807;-0.11858302196319422,0.8907377690895595,5.204270377546019;-0.11430661331376998,0.8850564859600677,5.206166521995517;-0.11025128949494549,0.8794344702886943,5.207941635936179;-0.10616485973863839,0.8736642312155075,5.209687127388245;-0.10220138318088978,0.8679727222537654,5.211371263738204;-0.09842562546339748,0.8622530099183214,5.212952208216928;-0.09496768734293899,0.8568979395937667,5.214400242968386;-0.09184938126272152,0.8518701709597986,5.215637803644472;-0.08889197514744412,0.8466494164382012,5.216717345709479;-0.08586375528977008,0.8408448435556,5.217715589149991;-0.08281428199391347,0.8346325328596123,5.218696516162561;-0.07998476514018725,0.8285421348788986,5.2195669004297764;-0.0773052072508055,0.8224105934604632,5.220357362421382;-0.07487181484487133,0.8163068149743131,5.221056917302549;-0.07259136868541351,0.8097571114781064,5.2217772273644005;-0.07033222763818354,0.8028996679638627,5.222526776676924;-0.06814079472687745,0.7954356074350162,5.223267786229632;-0.0661566524293499,0.7879485219364913,5.223940300466326;-0.06425591842814272,0.7804192337090435,5.224595154721542;-0.062444225670179855,0.772679750028454,5.225145190829483;-0.06069684832376093,0.7645751677543668,5.22559685107058;-0.05908416533385308,0.7564184344553014,5.225983115124957;-0.05758352455889204,0.7482571780384648,5.2263345523915685;-0.05615960786351106,0.7398815226436086,5.226574409383048;-0.05472471130445759,0.7310979089159984,5.226762838655519;-0.05340964075254802,0.7222819624727732,5.226883583309812;-0.052063257259830464,0.7128116675068051,5.226975238738959;-0.05076689636664883,0.703308081270537,5.2270411853552705;-0.04962479200906177,0.6939098149567736,5.227086734982147;-0.04867448163074955,0.6849753108516708,5.227109646793786;-0.047758926022519424,0.6762151065500609,5.227111844802666;-0.04684850000529103,0.6674278293691073,5.227105500479185;-0.04591720761820091,0.6584557028936747,5.227054641832236;-0.04490033836721101,0.6490089165018972,5.226889661242529;-0.04384837864259808,0.6399019004848929,5.226625887880971;-0.042764530527209896,0.6305708151101218,5.226254562863252;-0.04163325137090853,0.6213282225530767,5.22580628496557;-0.040499661595371696,0.6121038580381997,5.225336092585771;-0.03936557538102106,0.6026786276250548,5.2248451381018155;-0.03833094925430746,0.5936012421061558,5.224379038566371;-0.0373937767319832,0.5839886113299169,5.2240209226676155;-0.03650528738804136,0.5741832222107041,5.223704795664316;-0.03568060364460182,0.5644009558178775,5.223393102048556;-0.03490549987830301,0.5543537322346427,5.223158079507088;-0.03418782978592394,0.5445730902172916,5.222953064582525;-0.0334610852809139,0.5344725895674627,5.222750772571224;-0.03280543470000881,0.5249686426454592,5.222568598156722;-0.032134164249345495,0.5148143985381755,5.2224503101369235;-0.0315706698754504,0.5046687676643562,5.2223200837641;-0.031065619601473693,0.494475266745082,5.22224588531277;-0.030624644688015734,0.4843325380549312,5.2221777806163265;-0.030180961234289556,0.474142484352682,5.222096141815187;-0.02973719342577924,0.46403157545748136,5.222034860722959;-0.02934642455756028,0.4544627545923524,5.222051704949756;-0.028931422086372914,0.44469655212049375,5.222085969483725;-0.0284561205746016,0.43463597773487467,5.222175691088749;-0.027999286507372333,0.4249385522116122,5.222314473542455;-0.027556489561800436,0.4154071998324683,5.222469220799484;-0.02712518552783545,0.40554833913443356,5.222623048232545;-0.026697143018457808,0.39566118290924945,5.222768256856029;-0.026267949197640195,0.38662715840254813,5.222854771763404;-0.025890762115712694,0.37752924466727045,5.222932818674108;-0.025555219713903406,0.36840533959398913,5.223026385819785;-0.025234951236918303,0.359581412810872,5.223148770552937;-0.02492082199507336,0.35081849776637936,5.223289779561271;-0.0247103325701269,0.3425384273427237,5.223444129957423;-0.024546224142732994,0.3338713707771166,5.2236002499556635;-0.02440387671740454,0.32549352688636646,5.223712823572532;-0.02436550241814814,0.3168538038280935,5.223762021169968;-0.024373093357714048,0.30817331272681836,5.223798255876289;-0.024439292334576944,0.2992167409577828,5.22384437672693;-0.024572109798095404,0.2901518095226899,5.223889290429518;-0.024758429963817802,0.281221667262583,5.223951180094924;-0.02501203523623986,0.27210663699764376,5.223999603359724;-0.0253181649781631,0.263287980076257,5.224047567564397;-0.025716621818067338,0.25514425109374556,5.224109885358301;-0.026151993449472444,0.24689905642105586,5.224181773121246;-0.026619233610791236,0.2381524303341251,5.224207335034299;-0.02711377037123005,0.22989002590417015,5.224233143120897;-0.02760511770324775,0.22162782476805284,5.224278059745599;-0.02812112722702298,0.21313943343654648,5.22433844080684;-0.028627021694522737,0.20431968555077118,5.224392225747431;-0.02912220887526923,0.1950599691825405,5.2244157802575;-0.029679723351451425,0.18544022151329337,5.22443489577677;-0.03030419384457463,0.17554361688539227,5.224396138690121;-0.030944929024927136,0.16508304356849915,5.224428073024412;-0.031545563899749544,0.1550415066527302,5.22445030149616;-0.032224609001251306,0.14460968437059069,5.224487027707898;-0.03279518217802897,0.1348466227550948,5.22461070809076;-0.033347129806080754,0.12453999006928498,5.224881955370784;-0.03386114738335389,0.11449380470107033,5.225132413439904;-0.03439222870560303,0.10403657373372346,5.225460348801256;-0.03486936869952178,0.09301632116273631,5.225821219383185;-0.03531559719224842,0.08204512941116118,5.226214450815818;-0.035770604304571595,0.0702500401128654,5.226576676012357;-0.036241821790505134,0.058318690180354314,5.226894829692365;-0.03670173577863551,0.04605762642982595,5.22715243650416;-0.03717810804139677,0.03355166489797983,5.227370457801955;-0.03765994789507041,0.020596497171714252,5.227559068734111;-0.03815483191047275,0.007002243755551046,5.227714720651347;-0.038625339124550594,-0.00654800232703995,5.227851020093489;-0.03907040388092028,-0.02007382525837716,5.227955182425067;-0.03947529561918402,-0.03294259625482386,5.228068975815144;-0.0398210239168588,-0.04518056353725144,5.228165519649872;-0.04010125005542172,-0.057152913561070905,5.228317024118959;-0.040339738237900255,-0.06851222722895203,5.228402110737837;-0.04058381887517366,-0.07994637192695589,5.228479736511392;-0.040776839100593355,-0.09052183145730094,5.228526024516366;-0.0409818056728492,-0.10108236605968338,5.2285562572241675;-0.0411588053911182,-0.11088902417419218,5.228410268474727;-0.04132254574349766,-0.12050667886907943,5.228263420183039;-0.04143212208077577,-0.12968893292832626,5.228019784513317;-0.041556245283724154,-0.13904384203058967,5.227745603758246;-0.0416908272169663,-0.14864658671087214,5.227491156588246;-0.041809991839093244,-0.15771370882665556,5.227286293151964;-0.04191630715152971,-0.16652431737994805,5.227120203347393;-0.042021407874029304,-0.17470472614790616,5.227008766975269;-0.04207226414442911,-0.18197098489503416,5.226976691833171;-0.04211093966392436,-0.1885901204886385,5.226970902368269;-0.042139013968328566,-0.19444756650924677,5.226973277875962;-0.04215948131245651,-0.19990355923337016,5.226970728853844;-0.04217194302905073,-0.2044664290265256,5.226971719989573;-0.04218374657206688,-0.20934498368802865,5.226976258725882;-0.04219909282935472,-0.21507553060199017,5.226978606875679;-0.04221056229109442,-0.22079003613699372,5.226975712979815;-0.04221136092969956,-0.22624247482747792,5.226964045816469;-0.04220554105073108,-0.23151604857733238,5.2269577018391615;-0.04219817825992762,-0.23682519460657742,5.226951603733348;-0.042191040609230776,-0.24207136356448783,5.226941182798338;-0.04218912583059264,-0.24720048454393267,5.226932688685923;-0.042188521722078015,-0.25040425745550887,5.226928317921508;-0.04219035887633355,-0.2535110508325591,5.22695249335386;-0.04221124922453122,-0.25584965489263534,5.226982960795818;-0.04221388718411592,-0.2576898419475216,5.226983147282618;-0.0422103200032335,-0.2591525968639876,5.226976253387343;-0.04220785073356455,-0.26072654946176427,5.226970550462445;-0.0422064947448885,-0.2624588931491203,5.2269656539465865;-0.04220793966862372,-0.26440170987220846,5.226960662624591;-0.04221037050313219,-0.26657724867974697,5.22695705806889
