# Supplementary material for: AI co-pilot bronchoscope robot
Source: Nat Commun. 2024 Jan 4;15:241. doi: 10.1038/s41467-023-44385-7 (PMC10764930; doi:10.1038/s41467-023-44385-7)
Supplement: Supplementary file 9 — Source Data [file 41467_2023_44385_MOESM9_ESM.zip › Supplementary Fig. 6/Real/1-siliconmodel3 Centerline model_9.txt]

Path length,0.41256392554987703,1.2802993786619854,1.9011285626628265,2.9266270482634256,3.97799350193051,4.518460041844998,5.666277854449338,6.596926653518517,7.107701502202782,8.31863386998515,9.031600783717208,9.809419796162913,10.677556264679735,12.501974176873762,13.420201217799802,14.305791194154974,15.254267492615831,16.222895845639705,17.24949755082332,18.303186977815244,19.4180676495202,20.553638424655126,20.553638424655126,21.736641469894472,22.924864621747883,24.17932366373035,25.49191527208892,25.49191527208892,26.836620236346633,28.175833229413744,29.48885719601501,29.48885719601501,30.73922950518825,31.976067472047188,33.16227327667165,34.35636740866686,35.48934230200798,35.48934230200798,36.58875921665998,37.653458632398966,38.66629265062651,39.676972034670946,40.65133808441521,41.64586798011327,42.62737808938632,43.643751800012595,44.63090812305555,45.613733332909945,46.54391877208531,48.29041941071651,49.11858372686036,49.95261190084867,50.78700158948972,51.626675483636156,53.24892604265721,54.12937654684826,55.031459693408436,55.92098572117651,56.8089896369116,57.688071941757,58.55101955328094,60.22232674549103,61.07074968105011,61.89571376707739,62.77016912816451,63.644635318054554,64.54643053091,66.34867553274287,67.32986013313969,68.29685555023097,69.24309794239872,70.2109018809264,71.21047272334728,72.1740696127527,73.11864861185293,74.11057412530522,75.12524091198058,76.1305133368974,77.14629781983643,78.15221541212395,79.15525109461001,80.10727438609216,81.10355220670247,82.07704208613161,83.08501726072491,84.0488692638603,85.0091726770879,85.98042049923517,86.87763744500077,87.81532057248432,88.74621725964921,89.66269427486694,90.58906117337992,91.50797902613829,93.34524887991073,94.2161662811887,95.09110382705818,95.97450907789215,96.89061974777306,97.83799696672183,98.78632039061,99.6917353218994,100.571004757837,102.25449893455377,103.089628922704,103.90989997094873,104.71086877904452,106.25879631934536,107.04007974319505,108.4810397536908,109.15585861522885,110.48266607285791,111.17941100645727,112.47143390096413,113.64365975145385,114.31609138543676,115.70934408627838,116.42781720263255,117.86761583517543,118.61727572452759,120.23209960257182,121.09706739216408,121.97871013965171,122.94791441166879,124.95462279640006,125.98762191139757,127.02136115241758,128.05863968901642,129.11029369203052,130.17241756286984,131.21148574946434,132.1887914672245,134.14413230012207,135.1126153305854,136.12054395124784,137.09811282958051,138.09090547084168,139.0288995302551,140.8236964212803,141.6936307636299,142.4720992848203,143.2598435060485,144.06587957541151,145.52995670351595,146.2807101662654,147.06177608310225,148.49534175355817,149.20230183921547,149.87513189211091,151.2262166079275,151.87972319557525,153.18472725278647,154.48703138075132,155.15877950543916,156.47473206321308,157.1273857476065,158.33529995211683,158.94734972240667,160.04426569933793,161.09498262254198,162.18804549181004,163.2665938872694,164.2770494921388,165.24374177545434,166.10393561584203,167.3400953712985,168.12761099754346,169.30423992000354,170.11729748883857,171.2610588236945,172.41779458753874,173.16198090327242,174.28908987189254,175.3391790156258,176.30466633334922,177.47625660777814,178.33194593046437,179.45217171255274,180.5453367573739,181.40094113383273,182.34859188456323,183.32416024196135,184.29263276289646,185.28654961880582,186.2739123082969
Error,9.018128093158406,8.415722976772598,7.873589674042575,7.348877414833048,6.859953471749816,6.399336944059256,5.954644594236317,5.533779297303104,5.143903513782781,4.774621370633783,4.429349834551512,4.133417263087553,3.894219727626417,3.6746160751775996,3.4818297746665063,3.2926584972372575,3.1120035260112417,2.9355490259784016,2.763573681824943,2.606325161641963,2.4584881534102005,2.322783156293979,2.160575543726222,1.9749232418028377,1.808840340438702,1.681309414240146,1.6427062676309174,1.4874675390400292,1.3165445406269742,1.2458453915208,1.2738251864137617,1.1492298282120796,1.0128560312791535,0.9332565115489171,0.9026548865167562,0.9177287953973425,0.9395998402033648,0.8239205352604828,0.7266238149115068,0.6451290420524901,0.5848055241208887,0.5294170230053646,0.5028558845974334,0.4783050941771263,0.46656199469636667,0.42981369964756705,0.415037771170568,0.40291676552686323,0.43568105136970736,0.450043580268798,0.30489146793412525,0.2320982933628716,0.27942730508273067,0.40070820170828825,0.5000200713953694,0.45905608880290805,0.44684679483605094,0.4518785555040207,0.4804749553424489,0.5364889256186149,0.6183518326872316,0.5900966807107346,0.528210928714728,0.5011678166685047,0.5135799661715039,0.5591782282144424,0.6000523547714336,0.6048526958532136,0.5802248706866789,0.5570251103145537,0.5161320747872047,0.497974339255705,0.4935486934333775,0.4793738234816934,0.4759018362366784,0.4890694880846509,0.5175304280806191,0.546449356771641,0.5707988296966092,0.5880150427793684,0.5982231579639298,0.5907856270445445,0.5961148591186118,0.5995989997408494,0.6153199141847537,0.6219982108534307,0.633485227808432,0.6366698378743744,0.6367887792181658,0.6072998215101542,0.5955749633854607,0.6102402906179684,0.6388410514686714,0.6701022277049615,0.599447337573716,0.5115036804906545,0.43664542274586177,0.42278108220062793,0.43486688348182156,0.4903369051782717,0.5373239297280775,0.6690194613471339,0.7865426310164723,0.858424841195537,0.9556974545125744,1.098013371259826,1.2710280246360168,1.3856107847720696,1.5017335777217826,1.6562033813817294,1.7512122540335646,1.8601350270552124,1.937389670141421,1.984438678495996,2.0170674437616336,2.100172606938158,2.2181814702263813,2.302788759533551,2.439622691538341,2.5909615485504793,2.731749746538534,2.810921594397207,2.8784691878240456,2.8928722165527416,2.9071465039554933,2.918872915253018,2.918526070178041,2.942304411470956,2.9936903119880056,3.039881660947514,3.0702183044276494,3.0534508192591114,3.008288937955407,2.9242067753740244,2.8397328167396423,2.738612733194591,2.632072283130535,2.5589674762334655,2.420034473589081,2.2228228584369596,2.01526527541593,1.8313971663859927,1.6737308194425962,1.4265379131181173,1.2324249589893292,1.073391140860404,0.9094406833899461,0.7280348841356375,0.7067428288379012,0.5775924113739642,0.6302488743565153,0.571290298743656,0.6580119145853187,0.5511453675533111,0.6133082944269895,0.5152659190438196,0.5303977364712961,0.5632175393292863,0.5270473793225211,0.5050956086108982,0.4439287461509024,0.3878603242933864,0.33900113318419456,0.29023748650637066,0.2569717562951068,0.21585469481740305,0.2339418316235178,0.4082008346038354,0.5459594555460847,0.6688817335735556,0.7586870367207129,0.7924167151503702,0.7805060545594172,0.733260794471245,0.6797941330007236,0.6091148877680699,0.5495408335322188,0.4687628255917389,0.4151673615630401,0.33579483714021685,0.28668234407860216,0.2458226196737234,0.21780135180972413,0.18894119766186285,0.1748760831242099
3D pred;-0.07557775151912838,-0.2625134078664529,5.143185803101954;-0.07293600500575076,-0.25454674109160286,5.148622106612388;-0.07062050990709579,-0.24614566632767002,5.1535272493482225;-0.06854946836249873,-0.23763276980938763,5.158348180771668;-0.06673295329997603,-0.22892748091569073,5.162921824647715;-0.06509323493267367,-0.2200542927710824,5.16723202833505;-0.06356312906448089,-0.21109717256221228,5.1714068066041285;-0.06208273286401346,-0.20202969195135181,5.1753551255453125;-0.06051923646063437,-0.1928559636386603,5.1790154790585055;-0.059007786002157406,-0.18354269584592525,5.182328870151084;-0.057518266703361555,-0.17419271192109734,5.1855474308331235;-0.056099568926419756,-0.1647257666704057,5.188439531149175;-0.05472020794576427,-0.15510447272716413,5.190790715136614;-0.053600598977709274,-0.14543313240043967,5.193073619436694;-0.0525932405260174,-0.13568181978918134,5.195047734759394;-0.051562102801684474,-0.12591162106710466,5.196913203044997;-0.05055699820357483,-0.11612371165891192,5.1986983064492485;-0.04958996096754447,-0.10632313912681479,5.200434283703487;-0.04860310434804628,-0.09650594534594932,5.2020618033751;-0.04763963726134159,-0.08665738066259424,5.203503158588297;-0.04661837787871973,-0.07681624229675499,5.2049554068239;-0.04563015855450667,-0.06697576914835437,5.206434768437184;-0.04486124501105593,-0.05707901430239905,5.207644320206128;-0.043893212649839294,-0.04721327794603038,5.208959675479149;-0.043054234408538825,-0.03733565067487558,5.210274435914652;-0.042071716834155275,-0.027459922332139237,5.211501077229993;-0.04113403363251372,-0.017556836611186448,5.212525598297039;-0.04012818243817373,-0.00766895037786638,5.213629214721239;-0.039352587109437585,0.0022552272692777826,5.214582708252401;-0.038590870191993094,0.012193763444400006,5.21538600522953;-0.03778956445393026,0.022139313482098195,5.2160522961283045;-0.03709268377159773,0.03209645923917165,5.216660248171632;-0.03649315059091444,0.04206481171908272,5.217182271927327;-0.03597198131665406,0.05204075795664256,5.217639305025562;-0.035536263317584554,0.06202392925377823,5.2180219807072215;-0.03518075213880468,0.0720124340110142,5.218343515334341;-0.034898860755499375,0.0820050468719916,5.218604715370037;-0.034612273398442764,0.09199923276295274,5.218789420712917;-0.03425170127492401,0.10199094633757397,5.218978226397342;-0.03382491456663383,0.11197805299413491,5.219253096796081;-0.033339208789823674,0.1219609809257438,5.2195775036558665;-0.0327514592646412,0.13193883303819154,5.219888980328781;-0.032104173375158765,0.14191406074542645,5.220164394863781;-0.031418331900749864,0.151887650978894,5.220403391363465;-0.030673610072923175,0.16185643881530537,5.220665418979902;-0.0299456501435297,0.17182445604452273,5.220995126212493;-0.02934048930467698,0.18180124293851274,5.221307381926657;-0.028933300386722757,0.1917880434179321,5.221620452796213;-0.02852805140246655,0.20177535841759997,5.221919304528964;-0.02836791240691131,0.21177056339391073,5.222184319591999;-0.028326315573379147,0.22176861621660732,5.222377217124407;-0.028398917773248773,0.23176727453238727,5.222524053103849;-0.02841718094365836,0.2417667686786725,5.222622963543207;-0.028483878948759287,0.2517662885182587,5.222694757371892;-0.028588826739413705,0.26176549704455804,5.22276414619534;-0.028714718059303607,0.27176456919757674,5.222816179399185;-0.02879166742857043,0.2817642729137186,5.2228182731871575;-0.028848535074495606,0.291764013463304,5.222774057671506;-0.02893287219767109,0.301763427789834,5.222706231599523;-0.029080646090142354,0.31176222691074496,5.222659551664061;-0.029243684499702022,0.3217608246105264,5.222621308822465;-0.029426793396126666,0.3317591368114918,5.222606333373298;-0.0296675685024767,0.34175622868016803,5.222619806212999;-0.029896549627432364,0.3517535690564341,5.222647247887392;-0.030171639225015073,0.36174966732528224,5.222695674252462;-0.030487714829583845,0.3717445717991474,5.222740180100467;-0.030692880647152906,0.3817424094770032,5.2227062868187195;-0.030881292392118655,0.3917406074137731,5.222729503871291;-0.03115614777334555,0.40173631452910163,5.22283096215819;-0.031549589886015174,0.41172642329189185,5.223038158228617;-0.031879912771861904,0.4217202359257716,5.2231589714315;-0.03228873500766931,0.4317107246196904,5.2233106290596965;-0.03264587994579821,0.44170389188863324,5.2234057890728245;-0.03306001557329369,0.45169410713721875,5.2235610017300695;-0.03366947694201746,0.46167465969855903,5.223691873462531;-0.03420699125402976,0.4716579577798393,5.223903622806537;-0.03484316437782928,0.4816351083523651,5.224131109530772;-0.035533027293981854,0.49160946915612447,5.224321413795955;-0.03614887004901296,0.5015867144024558,5.224595849572838;-0.03682532035231297,0.5115614810124526,5.224811363060255;-0.03751401727121806,0.521534338592507,5.225071763217401;-0.03829643298931753,0.531501909027859,5.22525981975243;-0.039127501458460036,0.5414666100226632,5.22537839160299;-0.039954523898772895,0.551429813698363,5.225603350265284;-0.040838794992529376,0.5613854425622982,5.2259250932626085;-0.041753589323039644,0.5713349879373079,5.226337037632021;-0.04274006914560232,0.5812746345110404,5.226816916313527;-0.04379000933775098,0.5912150346690593,5.227110293700808;-0.04488707470646716,0.6011469511223002,5.227502062947441;-0.04573780659899955,0.6111086512661476,5.227704017128137;-0.04663870396673704,0.6210627311475458,5.228027556380076;-0.04768307841344893,0.6310040525291348,5.228309356314456;-0.04879142290182677,0.6409412323447553,5.228464371820476;-0.04975605484316996,0.650894459324147,5.228516887669982;-0.05061052042265143,0.6608577072860314,5.228457066072818;-0.0515371329751671,0.6708127261823771,5.228259612405033;-0.05235936271520714,0.6807759088151295,5.228016857217624;-0.05352911361169969,0.6906885765400099,5.227408004676964;-0.054720959717203185,0.7005985086748096,5.226797473805949;-0.05635113380930616,0.7104266753490066,5.225931637647291;-0.05789890381579466,0.7202809621209183,5.225226343223705;-0.06022042369063365,0.7299759532774557,5.224440409418992;-0.0624063351346487,0.7397208003511451,5.22393075593933;-0.06549510100559822,0.7492192871143442,5.223442622142315;-0.06869068850364268,0.7586799419958009,5.222909490117099;-0.07212758230320505,0.7680442168742586,5.222203716065993;-0.07566417253444496,0.7773526316023872,5.221283963498474;-0.07934306201053969,0.7865823250043913,5.2201532416371474;-0.08318402292965876,0.7957173547361072,5.218812252815991;-0.08727807094044071,0.8047178483517384,5.21731897268139;-0.09172528829033078,0.8135259735547412,5.215694414818135;-0.09643947881129242,0.8221802367712988,5.21399731850071;-0.10138436329702669,0.8307368838169235,5.212470259641548;-0.10655431855061527,0.8391769120562683,5.2110428543049485;-0.11211714306561257,0.8473625675723833,5.209611062704595;-0.11820069130779016,0.8551776123105571,5.208227040838641;-0.12510129684734084,0.8623301922593823,5.207121489725763;-0.13152083476365894,0.8699182262191497,5.206020910984204;-0.1385791580247487,0.8769381894622974,5.205072128181443;-0.14579503497377577,0.8838214752575223,5.204329500066061;-0.15323915220581893,0.8904544756158721,5.20356241149117;-0.1607668455273321,0.8969804802451585,5.20269922157245;-0.1683727931145971,0.9033978505229499,5.201715900659677;-0.17606085668219704,0.9097138763782916,5.200715152951612;-0.18409265222559978,0.9155874366906418,5.199719387112592;-0.19248380505298177,0.9209386887505742,5.198743346325233;-0.2011096446475282,0.925882034173524,5.197667136625149;-0.2099762183980421,0.9303655646253532,5.196534959689234;-0.21908132001643277,0.9343351142716896,5.195377462335435;-0.22835433805143524,0.9378826790311868,5.194183343078539;-0.23770783269704646,0.9411752332302588,5.192890584492918;-0.24712002032230798,0.9443149248573651,5.191644365975341;-0.2565793560294448,0.9473684433148735,5.190550294218397;-0.26614117374309004,0.9499990998770771,5.189265269680595;-0.27576021158931885,0.9521492416970293,5.187576778914583;-0.285450097474571,0.9540948873364669,5.1860534356911;-0.2952349328581413,0.9556884663432527,5.184742900508222;-0.30511668372107575,0.9564474290544227,5.183410618448766;-0.31489177330697826,0.9573141787973917,5.1814880242454455;-0.3245802099378629,0.9577733350872628,5.179054226564699;-0.3343810864264143,0.9581382854421104,5.1771023988841245;-0.34391664329334226,0.9585919938517072,5.174124597024255;-0.3538837985803823,0.9592672402881904,5.173677542515222;-0.3637405126201199,0.9601395048347983,5.172233817160603;-0.37349981464511095,0.9609899269414375,5.170225632351989;-0.38325341208571956,0.9620035991345913,5.168266090147447;-0.3931616643070427,0.9630143920191102,5.167368963811165;-0.40305313182893854,0.9643255117694434,5.166705763039477;-0.4129289430291927,0.965558871505567,5.165732532903156;-0.42277710742434654,0.9666524289303597,5.164384278400213;-0.43261961739315496,0.9676739709915596,5.16294155551237;-0.44245197589200314,0.9686302318344556,5.1613890441435;-0.45226602741907884,0.9695371350562878,5.159697323371584;-0.4620609544779381,0.9703791738230733,5.157866920512414;-0.47187702491876937,0.9711233489696663,5.156108806621953;-0.4816863916235592,0.9719724346008422,5.154360842537113;-0.4915179146913364,0.9727527453153001,5.152707884777015;-0.5013821321339562,0.9734278845308967,5.151210753759275;-0.5112591792189728,0.973947778183388,5.14973642290412;-0.5211343067555044,0.9744506156190598,5.148243435747268;-0.5309727597180246,0.9751745559763718,5.146606135022498;-0.5408035951251123,0.9759186572049523,5.144932519606587;-0.5506543620193601,0.97666812902507,5.143383105657366;-0.5605113092362798,0.977314680003056,5.14182664705023;-0.5703716968517188,0.9778065094416964,5.140235779401247;-0.5800821877866321,0.9793086418362076,5.1383783715105755;-0.5896639449248058,0.9813640445275548,5.136387077980866;-0.5992038469408918,0.9836514244363856,5.134448479859502;-0.6086249595967472,0.9863361327055469,5.13243975443397;-0.6179245512467623,0.9893904048361118,5.1303930456380185;-0.627096385023555,0.9927822603872279,5.1283019260596;-0.6361584531778721,0.9964490264948958,5.126196279584484;-0.6451463829091255,1.0003197408320197,5.124138443423261;-0.654067520797494,1.004365836555209,5.122127869332235;-0.6628924080799563,1.0086243072288903,5.120131174069249;-0.6716649252576253,1.0130021442625488,5.118162040941644;-0.6803977819562961,1.0174686591739068,5.116215901576876;-0.6891026474149545,1.0219940940044892,5.11428050576702;-0.6977798132245027,1.0265742348414852,5.112349417103367;-0.7064298933924729,1.0312142800225566,5.110439942357448;-0.7150518572025916,1.0359125707706616,5.10854579238892;-0.7236492358588695,1.0406631619710967,5.10667043549304;-0.7322462695760357,1.0454144557652034,5.104795277220256;-0.7408203763696262,1.050204361893098,5.1029133920011045;-0.749394545638615,1.0549932960497945,5.101029319022276
3D gt;-0.7881144860203613,1.078759778026136,5.091845246534044;-0.7864121015961056,1.0777011671841354,5.092220133506635;-0.7849337924242862,1.076777249573257,5.092546370228834;-0.7835863321713371,1.0759323439477544,5.092845394044313;-0.7822407559082399,1.07508385715552,5.093148356711607;-0.7809543644665827,1.0742534025661794,5.0934417660357125;-0.7796563293740099,1.0734407744896284,5.093735558241081;-0.778158529151182,1.0725065815302566,5.094068068417313;-0.7767612649582859,1.0716283782192149,5.094375907229966;-0.7754083247696439,1.070773506441235,5.094674047630074;-0.7739408872085407,1.069858073339024,5.094989784459765;-0.7703512860894624,1.067597018777692,5.095771726259494;-0.7673877559297918,1.0657717780123328,5.096427951861608;-0.7648066829371368,1.0641568937133141,5.097005661898704;-0.7622029607523456,1.062524788684643,5.097581208854176;-0.7595450065127531,1.0608386548719644,5.098149231745582;-0.756662089411867,1.0590222377440113,5.098766492206723;-0.7538161025704427,1.0572431644534053,5.099390702709293;-0.7510140951446425,1.055474478974359,5.100025868695533;-0.7482618690598558,1.053718794495815,5.100640919740967;-0.745526454103288,1.0519809821705093,5.101246265588296;-0.7427991379242483,1.0502631161019154,5.101851453907498;-0.7400561929709498,1.0485371712863236,5.102459104832828;-0.737300231475291,1.046800883748085,5.103072668441192;-0.7345805846305282,1.045092884670298,5.103673537876075;-0.7317768330253899,1.0433499429116402,5.104284240149776;-0.7290612534432024,1.0416363020718309,5.1048783057401526;-0.7264244121511075,1.0399861247328903,5.105453984794683;-0.7237147182693752,1.0382842180636243,5.106054631974587;-0.7209271175667592,1.0365333279720885,5.1066721134775515;-0.7182761041351426,1.0348598891484022,5.107269468240097;-0.7156022076421408,1.0331803846595142,5.10787426421499;-0.7129449456285674,1.031511678014964,5.108464934982598;-0.7103133577677051,1.0298575208144978,5.109046812743265;-0.7077168186983036,1.0282229718319518,5.109620359639819;-0.7052369514573169,1.0266708438051042,5.110180330047339;-0.7028755828264325,1.0251790534245253,5.1107239467314205;-0.7006063717683719,1.0237456856178313,5.111233052513205;-0.6983258882933708,1.0223242842064308,5.111726645902696;-0.6960463351057613,1.020924262798296,5.112214566237514;-0.693749147125352,1.0195082612189303,5.112721001879487;-0.6914689774664888,1.0180866603379535,5.113228696423791;-0.6891269925390452,1.0166356538833239,5.11374954178645;-0.6868086144814642,1.0152057464518731,5.114263154316285;-0.6844811870184047,1.0137759377846867,5.114788016376563;-0.6821020792229858,1.0123177112943291,5.115342620671006;-0.6797464319505456,1.0108885134370083,5.115893652750831;-0.6773428511198334,1.0094273665330435,5.11645605175908;-0.6749147964046196,1.0079820204421406,5.117004980439433;-0.6724474745302235,1.0065357678281968,5.117578894566312;-0.6700001662021813,1.0051079781872645,5.118159402909634;-0.6674942287135041,1.0036469636923855,5.118762342938266;-0.6649984159503304,1.0022064245244215,5.11936467634073;-0.662396258755202,1.0007325797603321,5.120001786427447;-0.6595750539058509,0.9991479887001924,5.120702966797899;-0.656766867533168,0.9975876278017939,5.1213953718465115;-0.6538179079601705,0.9960267873164199,5.122123595876323;-0.6507657718186663,0.9944588747327826,5.1228779171431436;-0.6476301764228738,0.9929359149191489,5.123660055724976;-0.6442279694358367,0.9914173385970584,5.124472707315384;-0.6408942193749093,0.989973649944939,5.125254342609918;-0.6374871599244566,0.9886387055737389,5.126035498568531;-0.6340563990454792,0.9873652279452804,5.1268202236482185;-0.6306597662073142,0.9861216816447227,5.127595096997575;-0.6270650382699057,0.9849492197070442,5.1283848260080855;-0.6234583561833251,0.9839487158165381,5.129153752726294;-0.6197785404326639,0.9829803171730713,5.129930684738361;-0.6161823403321391,0.9821669633952972,5.130659844627649;-0.6125279046924712,0.9814508308841988,5.131388591311424;-0.6087458700847288,0.9808900461634984,5.1320754815411656;-0.6047558464818624,0.9804195960081928,5.132770986031307;-0.6007815239303101,0.9800191520852671,5.133458366218809;-0.5968007797537759,0.9796621607857965,5.134156628797417;-0.5930282808917148,0.9794113692024151,5.134802632443053;-0.5892068417956887,0.9792826560731491,5.135421802429764;-0.5852915991860648,0.9792044965791199,5.136071189895535;-0.5814369606247218,0.9792219707232903,5.136700157101499;-0.5774185683786237,0.9792221107348114,5.137301513124269;-0.5733013034793599,0.9792435130601215,5.1378921904513355;-0.5692064233651852,0.9792923349441152,5.138492819668126;-0.5650890428590271,0.9793450911963364,5.139090246810508;-0.5606910606222525,0.9792868939457005,5.139704892714537;-0.5560479219996046,0.9791655017461875,5.140333313055678;-0.5511133297492254,0.9790229520764029,5.140988041180181;-0.5461014036576236,0.9788746850246255,5.141623839649631;-0.5410897135380722,0.9786680802658674,5.142211789520384;-0.5356847105801317,0.9784032536698737,5.142780867842818;-0.5303781240685669,0.9781389339298748,5.143355574307931;-0.5248358091010643,0.9778466715054461,5.143961444974367;-0.5195323004099168,0.9775142955173453,5.144561099731457;-0.5143240957630818,0.9771358439037743,5.145175940601227;-0.509128017000933,0.9767335816373253,5.145802551945191;-0.5040122007632845,0.9763315510294885,5.146403866607814;-0.4982821263559295,0.9758475342066466,5.14717879898725;-0.49225930426904263,0.9752371608343224,5.148080769378811;-0.4862612198536473,0.9745757922789234,5.148940483440359;-0.4803738318601683,0.9738912960901697,5.149762467369174;-0.47396169293137413,0.973107375316822,5.150692857477776;-0.4673935366384554,0.9721805263020548,5.151611459885386;-0.4610567609092793,0.971298018762164,5.152526186398819;-0.45446023463191915,0.9705991170633809,5.153585399214876;-0.44801452208744774,0.9701395258010486,5.154705432856462;-0.44166114133828105,0.9698641537507935,5.155867334448407;-0.43536967290332385,0.9696909898144617,5.157071347573622;-0.42884719711141966,0.9697195316624725,5.158325725021296;-0.4224365271915397,0.9698522572466846,5.159587779341655;-0.4158902322951139,0.9701783298991172,5.160958509061027;-0.40922482292390977,0.9705262249383825,5.162333498226881;-0.40264972008748956,0.9709435587906585,5.163698739287711;-0.39574863747236166,0.9714456428150406,5.165148645023576;-0.38881429934080414,0.9720044777536561,5.166566915665415;-0.3817352542472812,0.9726243008859589,5.1679303146065765;-0.37408379646072115,0.973269880854199,5.16936028554667;-0.3667162735976094,0.9739959452598761,5.170607487825118;-0.3597307715230611,0.9748942220977677,5.171671304544374;-0.3523608068223555,0.9759094786627133,5.172753484299664;-0.34442982939528066,0.9768959026673658,5.1738003745736165;-0.33668684556037703,0.9780162950926872,5.17471962315455;-0.32905829721120555,0.97927441460168,5.175627207439275;-0.32045733320081193,0.9803132924056305,5.1764163379736585;-0.31175916970660744,0.9810400912011892,5.177045066341494;-0.30258100900548923,0.9812386087613054,5.177596909054597;-0.2932162004747155,0.9810782370685267,5.178104774835675;-0.2833257264922449,0.9803528017374313,5.1785695229789805;-0.2736357467503093,0.9791483084338293,5.179035977339997;-0.2637097670989829,0.9775016812974912,5.179632263739622;-0.25424725703047363,0.9755175826406312,5.1801981203935155;-0.24485098762983998,0.973359498687852,5.180807192890045;-0.23537066857469377,0.9706343677372479,5.181564889274299;-0.22612263109490222,0.9675597593759058,5.182295117179411;-0.21653246338038903,0.963690767901525,5.183307963573468;-0.206884495318989,0.9594026698459583,5.18446539134777;-0.19754460326016152,0.9547241069941977,5.185679920135875;-0.18845223622608517,0.9498948004220485,5.186945359189602;-0.17950344516868724,0.9448911927967949,5.188266241919447;-0.17084364254146073,0.9394435523878979,5.189694439941919;-0.1626129384681108,0.9337265129224152,5.191266155947224;-0.154848569898639,0.9277713796527985,5.192915381734869;-0.14740966712291162,0.9217811406273725,5.194563245200436;-0.141032299043433,0.915944029049823,5.196291451851807;-0.13498484234590832,0.9100244640714289,5.198081408739932;-0.12956283715588468,0.9041711372941629,5.199905224611396;-0.12448033694243688,0.8983248656714343,5.201752003423737;-0.11996920924641644,0.8926497256814802,5.203660276982472;-0.11573986548838264,0.8870805842800614,5.205535454446772;-0.11165340795702312,0.8814869520773735,5.207337551103462;-0.10760177186521122,0.8758181877675412,5.209089612195854;-0.1035932677213379,0.8701170932918052,5.21080120966881;-0.09992069718778768,0.8646611394309325,5.212347359542712;-0.0963321759490158,0.8591793264921478,5.213860195442982;-0.0932545317474608,0.8542672184111794,5.215092113990245;-0.09033828583201758,0.8493836243969813,5.216206476380043;-0.0874073907747707,0.8439591524103927,5.217224924923253;-0.08439564503376559,0.8380855864804542,5.218191089505442;-0.08141125577077428,0.8318614270240594,5.219139039946108;-0.07866826691644353,0.8257631072054483,5.219968064961921;-0.07614585322878807,0.8197816990019996,5.220676536671264;-0.07382557779571615,0.8134840300057886,5.221379200685993;-0.07156417258299702,0.8068425846167251,5.222107174344281;-0.06932971642211133,0.7998736088351732,5.222850088486822;-0.06722879045001189,0.7923820242190951,5.223559065805307;-0.0653041552174639,0.7849527443525226,5.224214355087954;-0.06345851476959122,0.7774231630871236,5.224829124676465;-0.06172009950223324,0.7696203574055918,5.22532836310518;-0.06004637615335283,0.7616013743936383,5.225751471677855;-0.05849551535326684,0.7534037598249348,5.226123164928423;-0.0570324262738649,0.745168311722287,5.226427007405581;-0.055622977376405425,0.7368247840800469,5.2266628024839275;-0.0542457770543048,0.728142182367008,5.226827789946918;-0.052926234424746074,0.7191854338966073,5.226942174678979;-0.05161250657580345,0.7097939731813571,5.227021650476086;-0.05038628944744069,0.7004001005125551,5.227084159153511;-0.04935571180973794,0.6912971932711112,5.2271135774012585;-0.04844924206826375,0.6825098076877661,5.2271390908783815;-0.04754624348647181,0.673807157260369,5.2271327649780375;-0.046638926476134844,0.6651453781330121,5.227124387835445;-0.045685378027046517,0.6560466572926658,5.22704932279216;-0.04465646040818716,0.6468827196060557,5.2268424383304986;-0.043594135556119906,0.6377599628974187,5.226546164883319;-0.042515464421295855,0.6285671937827929,5.2261653399181025;-0.04138441336618294,0.6194838856403904,5.2257100942227535;-0.040254441452110615,0.6102558798773129,5.225236874054683;-0.03914978752498492,0.6009573075527016,5.224745694676051;-0.03814225779952936,0.5920533685920096,5.224293389896621;-0.037207187287377805,0.5823924144434847,5.223941478998838;-0.03636137735253931,0.5728320355364797,5.223622065075715;-0.03556679407151765,0.563230360725322,5.223343593128998;-0.03479178725535795,0.5531831946962713,5.223108615514667;-0.034088974039040695,0.543475808726604,5.22290621552956;-0.03337436284488167,0.5335406991062231,5.22270652262482;-0.03271899116965992,0.5240448095705821,5.222523753243705;-0.03206370409975624,0.5140365525976928,5.2224077823221045;-0.031517949520909735,0.5039929579273129,5.2222837731122125;-0.031017867892454025,0.4938477094131309,5.222208523339181;-0.030588146982681624,0.48380442188653844,5.2221379511937664;-0.030147795622845842,0.47366762223260556,5.222058879997199;-0.02972988511564032,0.4637572456804686,5.222021332339769;-0.029347044039109576,0.45431924354903686,5.222043626539278;-0.028943010055976708,0.44469188288496564,5.222094417400159;-0.028473796841533783,0.4347076219147591,5.222186930858626;-0.028017509028262888,0.42504136851819585,5.222327618625897;-0.027576267754652477,0.4155904984828019,5.222481982436703;-0.02715218085198015,0.405931057229059,5.22263481774684;-0.026719801529557462,0.3961297499013032,5.222775333916762;-0.026291979141875633,0.3871854547392775,5.222856959026188;-0.025909714231642744,0.37812627388310516,5.222932484198796;-0.025560590665668993,0.36911553040157363,5.223022346530281;-0.02524260979195787,0.36037745463974497,5.22314080272715;-0.024926492877225575,0.35163975228016464,5.2232816765182015;-0.024712505507384932,0.34339431445590185,5.223435100164515;-0.024536943189668155,0.3349132667784135,5.223587270868119;-0.02438930360462135,0.3265397779444503,5.22370433647978;-0.0243190746147304,0.31820288880553776,5.223772486127308;-0.024318574486688678,0.30957347734741114,5.2238058876199345;-0.024369778852159484,0.30078290165271027,5.223847444062519;-0.024473393084724893,0.29190359811479555,5.223895695575133;-0.024654566683112108,0.28301040065414923,5.2239579086034125;-0.024885825255734344,0.2739927445266778,5.224019534653573;-0.02519041611659653,0.26519364441241483,5.224068223663439;-0.025585931105243025,0.2571132961448427,5.224126876834426;-0.02601380272762514,0.2489926077030573,5.224198793438215;-0.026464470687687612,0.24060813785526017,5.224251600750766;-0.0269531057213726,0.23227857380957992,5.224266224834187;-0.027447860550964674,0.22395311829900572,5.2243142633674005;-0.027960190951192336,0.2156874796409068,5.224362725601603;-0.028437883052303593,0.20729109355670405,5.224407562154765;-0.028917075206449937,0.19824894978048105,5.224448118570416;-0.029461423712989886,0.18896303755150248,5.224444389693729;-0.030071282290317143,0.17915375780806528,5.224419037313428;-0.030677076422283588,0.1693008256362942,5.224396638641088;-0.03128797295615866,0.15915549072275736,5.224419809361651;-0.03193504530633718,0.1493617500669122,5.2244320894349165;-0.03255086942991183,0.13943589926355718,5.224517047201365;-0.03308677832313646,0.12970832939156374,5.224678620506934;-0.033603186532802386,0.11961784600864037,5.224929118796709;-0.034129671036986504,0.10950694986882989,5.225204560559546;-0.03461860028467414,0.0988762538052911,5.225532789112401;-0.0350747593565459,0.08789840003827014,5.225920604523837;-0.03551145194528802,0.07658325157938492,5.226294671136161;-0.03597729680100093,0.06465653951292324,5.226644824617742;-0.03644093934049033,0.05280694186002962,5.226928536007345;-0.036897895359319,0.0404494239335136,5.227172989518398;-0.03737865588985146,0.02795661549043741,5.227377189595792;-0.037864503738315694,0.014836368844176339,5.227539280608349;-0.03833015734020475,0.0014531178477585351,5.22768386127755;-0.03880413343712634,-0.011985054711676364,5.227802220951121;-0.03923882438142392,-0.025103365306403568,5.227905390503549;-0.03959841977665365,-0.03764221094322293,5.228027004848521;-0.03989170787823074,-0.049520064169968854,5.22816120869869;-0.04016185606916043,-0.06134623510477403,5.228296565561328;-0.0404010433143946,-0.07269910128851664,5.2283821074212815;-0.04062974039236143,-0.08384536712129634,5.2284480380337985;-0.0408229299775282,-0.09438038798071476,5.2284944506533995;-0.04102808036273445,-0.10464430746857356,5.228463206857339;-0.0412031917306644,-0.11432802119229797,5.228324956526604;-0.04134689220649194,-0.12380997809651888,5.2281444785114735;-0.041475762218552856,-0.13266169901829308,5.227904916692538;-0.04160072022023555,-0.14183865704637538,5.227618705725924;-0.04173880817275165,-0.15119446830277733,5.227400602357548;-0.04184777319220688,-0.16007647617798396,5.227206018703987;-0.041957426137722,-0.16875607390285804,5.227069445050647;-0.04204563131770481,-0.1765333003306979,5.2269845301018165;-0.04208572908425078,-0.18366285111794628,5.2269755998820395;-0.042120684584964714,-0.18991328558062498,5.226972392695532;-0.04214922972281493,-0.1957720064864142,5.226973939026203;-0.04216580348722505,-0.2008797275674638,5.226971642642477;-0.04217813283478834,-0.2053751698618643,5.226974605981537;-0.04219166241012277,-0.21018617709870896,5.226978469568934;-0.042206776383908816,-0.21604002576497755,5.226980703613362;-0.0422143122905556,-0.22166432635101746,5.226974090761515;-0.042214626329947706,-0.2270689807056116,5.226963168973215;-0.04220897638334403,-0.23230820633244592,5.226957101468062;-0.042200135715437445,-0.2375826274278728,5.226950732332236;-0.04219445310801584,-0.2427867697456279,5.226940809566647;-0.042193470898449624,-0.24783759335494296,5.226932850440062;-0.042191562027387594,-0.25093790010335565,5.226938295469023;-0.042197416040258034,-0.2540457744995284,5.2269632037649165;-0.042216078896602796,-0.2563853057103304,5.226987864395803;-0.042213316248078225,-0.2579441054212752,5.226982045000939;-0.04221011930135451,-0.2594098849392049,5.22697536296867;-0.04220771774627054,-0.2609835638752012,5.226970042320649;-0.04220679196432642,-0.2627228749734806,5.22696526724672;-0.04220867003793569,-0.26467870323621473,5.226960279410804;-0.04221047719574955,-0.26684850359437856,5.226956907340349
