# Supplementary material for: AI co-pilot bronchoscope robot
Source: Nat Commun. 2024 Jan 4;15:241. doi: 10.1038/s41467-023-44385-7 (PMC10764930; doi:10.1038/s41467-023-44385-7)
Supplement: Supplementary file 9 — Source Data [file 41467_2023_44385_MOESM9_ESM.zip › Supplementary Fig. 6/Sim+A+R/0-siliconmodel3 Centerline model_17.txt]

Path length,0.4086964526555617,1.2356169806117507,2.269595360446107,3.2877772794432767,4.325666151492028,4.869300729120305,5.904660848474833,6.810714037448085,7.908568604477741,8.527120024455193,10.003795097207638,10.864123975698044,11.744261180277277,12.6006655038479,13.490925089315303,14.353908841637967,16.206784888089835,17.18508391950463,18.22556219044441,18.22556219044441,19.284048584879095,20.408963745345517,21.526254392564688,22.703426644684583,23.907950720167047,25.181648069304686,25.181648069304686,26.46081612147292,27.76244680501322,29.070288914688792,30.297950978327016,30.297950978327016,31.487700789047977,32.65243391833581,33.82220975301104,34.969131130206435,36.03821491733334,37.09916879906191,38.099362720126685,39.08646406743814,40.05829892135109,40.99378651040072,41.96444776583744,42.91126341798286,43.9123234597272,44.87422594387274,45.823832111086546,46.71351841338001,47.57589723022691,48.37961546216377,50.000330936094194,50.80559504579472,51.6163366478277,52.41723594735635,54.05657935461554,54.907087702342785,55.79053108527381,56.63997138646818,57.499467700757975,58.33932389204585,59.92749157541867,60.726923022956484,61.544153884013255,62.3579759130164,64.07460865996805,64.9620958155915,65.81743616268821,66.70520075918834,67.68300757146507,68.59871192056055,69.52982838919401,70.48626449053945,71.42078014293072,72.35974389145422,73.29263849450429,74.25401373840843,75.24863320115807,77.21827712622718,78.20805534529869,79.1560958059254,80.09986195533794,81.04420647509902,81.98775121188122,82.95275632591087,83.877251312837,84.8294571878176,85.77519186697717,86.6399942133239,87.54245750418043,88.45702909935838,89.35360899986115,91.13241458902553,92.02118390483706,92.91894572123066,93.77988631415252,94.64657959246588,95.49012909968843,96.36332982455625,98.15386523797591,99.07488034165351,99.9395608992878,100.78471831405567,101.63015838490995,102.4391393682593,104.03099899211064,104.8029067483832,105.55177390511908,107.06051061454458,107.77974998069809,109.1315434721694,109.763546049775,111.07122615018903,112.34266976629601,113.46111152656415,114.05580777241182,115.38112641624569,116.08754950336488,117.49802443464394,118.24452468585389,119.67809763153143,120.38422700582774,121.08401730490526,122.5521828967699,123.30573858299982,124.06378528319419,125.5864832998348,126.3686279402179,127.1772236447273,127.97387313678679,129.51108821834836,130.319184696873,131.1448971484866,131.98272296086736,133.76838874416046,134.72597514087107,135.70098861772664,136.7131119077019,137.78245899913705,138.83398344960594,139.8794754881042,139.8794754881042,140.99655530316394,142.09360074445473,143.17894417568115,144.26391256575425,145.33620664917748,146.43223429480764,147.5385169000116,148.62649439768958,149.69396976698718,150.71598419793077,151.6934264630458,152.68810712203666,153.65536563213834,154.55988894536165,155.45432377233053,156.34649570957592,157.2190705259231,158.8085266577545,159.63281270398463,160.3825914490169,161.85437218180206,162.56799152306814,163.9009432064126,165.10326121026742,166.23628442421673,167.30532776579076,168.76508367201612,169.69988016407643,170.72461039367332,171.6918635354419,172.6545251013937,173.6159737415039,174.64460382811285,175.74080872390826,176.88504985751038,177.46683963205098,178.601909158244,179.66260338508243,180.16325793405628,180.64893251246338,180.64893251246338
Error,4.77193545339249,4.515351208111531,4.202507007300309,3.8372859619610873,3.452944791176767,3.0742814939322893,2.704896338134411,2.3457017951193646,2.005008882737289,1.7223124864998562,1.4514054109182062,1.224972966817473,1.0470101340051041,0.9270834915893722,0.8628122343135465,0.8650355236933978,0.8723810619240824,0.8388541718189986,0.8455404449593588,0.8260002428339918,0.7649361908989196,0.6709207920811558,0.5947875432360427,0.538246755342978,0.5454382917092685,0.6700438449848984,0.7104065312460225,0.5057140776269098,0.4086837189641381,0.5184245964493582,0.6813042824906093,0.5410663702371407,0.4122027955227615,0.3532069233079157,0.37998640586279064,0.46998783087738766,0.5523684955246454,0.6254491191180064,0.6563593567770716,0.6707108319170535,0.672723924147232,0.6451226830579239,0.6339626997699844,0.6114308584797378,0.608531376558791,0.5827093280155577,0.547420141412304,0.5040326069065325,0.4910423136922888,0.5472637731299974,0.4793325463959728,0.37840233251888655,0.39319722336096163,0.517174895877966,0.5887052260636447,0.5713536338032627,0.5966745138941164,0.6473944557259392,0.7204287271572423,0.8101767561470251,0.7700597449667214,0.7642937935820664,0.795409565485059,0.8486611746718646,0.8087558227005905,0.7184949009533714,0.627779415440083,0.5723101880260765,0.5438414046658523,0.5415305558502962,0.5559073451371132,0.5752223335663694,0.6185211081171377,0.6721110223883675,0.7365720296771466,0.7858307012436413,0.8084554461137218,0.8236140388152121,0.8243674005857323,0.7956229667414849,0.7655181667980695,0.7438347209514272,0.7357116931747723,0.7323738127638502,0.7112363700507144,0.6917257461618898,0.6727709629364165,0.6513467257492319,0.6355582670431976,0.635080996299859,0.623752517004976,0.5328739162772842,0.40802229158277226,0.30374039668137043,0.22961857231601338,0.23868023313768574,0.3438458875482301,0.4652941204490021,0.5203820020631056,0.4981056651757323,0.4859542761487258,0.5230322087872007,0.6341279873193624,0.7910770810605575,0.8825290042275443,0.9503714228996429,1.0978508915333625,1.2412066811565805,1.3735696237944417,1.4996563751455345,1.5804547346100082,1.6199109196253896,1.6410263004656072,1.6078891384298597,1.5557646221119954,1.4667957264257119,1.4241006518660175,1.3424458989471766,1.2595464136800203,1.1723625232494583,1.0147928470888379,0.9496049070227339,0.847006200283321,0.750309511862056,0.7561251010202763,0.7848960720925151,0.7673946513608185,0.8196293391560759,0.9077372550233467,0.8858501173758797,0.8615231564971997,0.8706754968531867,0.9062344071812614,0.8913631889457159,0.8329136063009495,0.775652279930862,0.7360492619081489,0.7080681688610941,0.7009126710172189,0.6996898230707831,0.6368063531047689,0.5186972677564622,0.4215877209648812,0.3425257647297636,0.2689232432241269,0.22862953163841573,0.21596068886731465,0.2632618620452742,0.326647570666539,0.38623997252711245,0.41668232398776195,0.40735835441220913,0.42492176426960815,0.42009149536889906,0.39746543418456937,0.4274109120803828,0.5186968158391518,0.6297005057805776,0.8195422161444645,0.9535647111141268,1.140794284276888,1.4349166890555665,1.493971167599482,1.6382889266215936,1.7268777346228357,1.7774723630355365,1.7907832828155081,1.6912017386058587,1.4910981041221878,1.3450127989055747,1.2402285319182855,1.1317150943104348,1.0982496440232197,1.1335774717453708,1.1631656439675553,1.3530169253066506,1.5756016922374125,1.8723517845573598,2.109207902966084,2.62760560764456,3.4591197908796145,4.441630041438257
3D pred;-0.008854167732644025,-0.26325082859221327,5.261090283507841;-0.010588568782515906,-0.2535880604953861,5.2591869270763905;-0.012828419397869578,-0.24409209908749474,5.2569938046081415;-0.015559390666268042,-0.23478404428897046,5.254564419542152;-0.018621448089556215,-0.22558200475727094,5.252125921481148;-0.021675371807755514,-0.2163624229623425,5.249744144528945;-0.024662896901379128,-0.20707493699949966,5.247549310069363;-0.027700741069201583,-0.19779583684257313,5.245388337350944;-0.03061943686368234,-0.18844184207355782,5.24339234218048;-0.03328218301599528,-0.1789964010892189,5.241470512963376;-0.03545892277979897,-0.16937118952525587,5.239852765656277;-0.0372281003499057,-0.15962468223040285,5.238483237899418;-0.03862969092997952,-0.14978634730320775,5.237368468996828;-0.03986386170963874,-0.1398931901129468,5.236592412751816;-0.040852618309804696,-0.12995235247438178,5.23614284915307;-0.04115361427547437,-0.11995965876761068,5.2359073201499555;-0.04127641798558496,-0.10996125978664809,5.235777177665465;-0.04119514665178446,-0.0999627881469814,5.235622387998228;-0.04099530940169846,-0.08996745958841329,5.235391147690862;-0.04071695749227306,-0.07997660447992494,5.235066595051508;-0.04038804282481095,-0.06998881065507147,5.234698098574256;-0.040060258741612266,-0.060002325967130295,5.234294761032837;-0.039778035248990824,-0.05001372410139135,5.233909816013426;-0.039536176296770004,-0.040023277593683446,5.233545834112973;-0.039329346555932954,-0.030030552015433552,5.233225432839418;-0.03908217317072357,-0.020039583060973924,5.232879825159138;-0.038807368816206944,-0.010049896398621739,5.232518379513485;-0.03853399649328712,-6.0107428346925854e-05,5.232158679774207;-0.03821597625488922,0.009928143117647026,5.23179301030813;-0.03782414432482144,0.019913785481517336,5.231427751058476;-0.037371943431473265,0.029896769559806954,5.231059589076909;-0.036918425612392516,0.039881155757816415,5.2307334697172045;-0.036483936698974116,0.04986890655432589,5.230496713701567;-0.03600536868318428,0.05985535633638741,5.230292279348714;-0.03550776810052056,0.06984205475003505,5.230157192506348;-0.034984239932408207,0.07982827852916191,5.230121796314546;-0.034439800337656985,0.08981282373895569,5.230233342185161;-0.03389228492458873,0.09979715195964138,5.230349173329817;-0.03332606534015342,0.10978090160470694,5.230413503780268;-0.032759331427030434,0.11976482534486317,5.230422415708295;-0.03214545081998292,0.129745878048622,5.23038073207746;-0.03147552971098494,0.1397230128441852,5.230291362178271;-0.030715111730713267,0.1496934998268485,5.230185750513092;-0.029923878589559198,0.15966183013706362,5.230106120476135;-0.02916288394681576,0.16963238758072385,5.230011932279489;-0.028459962400291777,0.17960656908704348,5.2298649473196335;-0.02783195786527916,0.18958268814464385,5.229577442793432;-0.027279202374065496,0.19956111801919152,5.229223326137981;-0.026824346441949233,0.2095431494338564,5.228833255737076;-0.026507010013151266,0.21953039689385298,5.228440590786068;-0.026323789835883887,0.22952367062693024,5.228122926714398;-0.026247483971130917,0.23952209902772545,5.227962905062188;-0.026289005042108245,0.2495219394801477,5.22800120554214;-0.02643894224772731,0.2595178219559977,5.228245852968789;-0.026634662584072582,0.26951140611328694,5.228545801699606;-0.026874723487649223,0.2795036768338702,5.228857083901391;-0.027138304833818048,0.289496024741572,5.229146061695347;-0.027381921150029676,0.29948868914797766,5.229441542915442;-0.027593898225307806,0.309481907481809,5.229742629368033;-0.02787059220870942,0.3194768705445051,5.229898044344437;-0.028249421954153548,0.32946961692686294,5.229936874253539;-0.028756383514033416,0.33945647306421567,5.2298614125505045;-0.02921393960578012,0.34944448268003875,5.229687325396668;-0.029582235202340445,0.3594327693962757,5.229373499285902;-0.02981585569451919,0.36941903729471787,5.228904591058018;-0.0299575115703312,0.3794045211304648,5.228384931381994;-0.030049099057938768,0.3893918315678622,5.227889712279811;-0.030133536808076674,0.3993828267861029,5.227473918081386;-0.030308009980382876,0.40937617896756706,5.227153806711125;-0.030537683224718223,0.41937134822543726,5.226944422596726;-0.03081806652918476,0.42936676204268875,5.226830020566701;-0.031125177964423795,0.4393619984803777,5.22679950629069;-0.03147356515566065,0.449355447722098,5.226897478828385;-0.03185167233990662,0.4593457709849884,5.227122147607197;-0.032281706354557176,0.4693317918164499,5.227429488948153;-0.03274200718421254,0.4793155159117272,5.227766202974587;-0.03322323833750569,0.4892989513452412,5.228081533788112;-0.03375536424079469,0.499281628668242,5.228332522807582;-0.03433235203801397,0.5092633177564776,5.228514093806531;-0.03497646140680916,0.5192416107557407,5.228651177510472;-0.035736248819026775,0.5292117626304405,5.228788271214399;-0.03660277709052776,0.5391729127348881,5.228945170390152;-0.0375735076056853,0.5491231893992912,5.229168052800352;-0.03850284500117349,0.5590776655421252,5.229379563384233;-0.03931252274996828,0.5690428045663256,5.229580625990068;-0.04003669208588031,0.5790130081661596,5.229846368253892;-0.04090826587523446,0.5889719836492633,5.230089609814181;-0.042218261383308836,0.5988857584290944,5.230058282771391;-0.04309693201222368,0.6088457133288862,5.230223317070845;-0.04477138181566477,0.6187002778785433,5.22993387728022;-0.04554293819569515,0.628668269019133,5.22972446530931;-0.046354994548617384,0.6386302383561113,5.229408662508846;-0.0470982950767766,0.6485985009367571,5.2291236266371826;-0.04786970720545593,0.6585651444393072,5.228857279831681;-0.04879429000421578,0.6685202895965502,5.228656701800829;-0.049828560435543165,0.6784655618754772,5.228508904734259;-0.05108311960562044,0.6883858386993247,5.2283897870319205;-0.05261748324793015,0.6982648711291372,5.228165184129287;-0.05454625901272219,0.7080692188175481,5.227772004203678;-0.05645407025318451,0.7178796725214681,5.227432512828224;-0.05862741560622475,0.7276301312739373,5.226979606554458;-0.06090261346570243,0.7373601409022066,5.226591808496168;-0.06353718698276221,0.746993497991161,5.226084409659059;-0.06628101847612129,0.7565795892369183,5.225323986511024;-0.06929662705078529,0.7660697509833684,5.224405871621357;-0.0724002139765661,0.7755096083329246,5.22328478223413;-0.07584473325260876,0.784818369158255,5.22206730169886;-0.07971721978380172,0.7939263593248859,5.220636091305422;-0.0840020824196943,0.8028085724807414,5.218978912484209;-0.08826216916680577,0.8117103215460564,5.217363200726113;-0.09263995361259716,0.8205433870776195,5.215686311743116;-0.09715338296857166,0.8292991598267181,5.213964278347746;-0.10175293218570508,0.8380162288086602,5.212274054882275;-0.10650152082730796,0.8466535568117521,5.210586609807659;-0.11141462453545123,0.8551923654330341,5.208869007035727;-0.11648640385304751,0.8636486595903226,5.2072052331090735;-0.12178308232103344,0.8719849513913543,5.205639526810042;-0.12720920856023216,0.8802489897290233,5.204135258087435;-0.13247079411580448,0.8885931543339222,5.202494942725151;-0.13733656668942346,0.8971743407961185,5.2008555842644;-0.14227938416132846,0.9057372165279917,5.199357013398566;-0.1472530695438506,0.914291187710984,5.197910628001716;-0.15201447758211833,0.9229709651464281,5.196499792375473;-0.15668904037568643,0.9317000226938633,5.1951026463478325;-0.16129471096526943,0.9404666724362838,5.193712088648933;-0.16588893383009853,0.9492373408108161,5.19230905888009;-0.17041965114430763,0.9580374515946868,5.190884049823863;-0.17503624399901435,0.9667854786881762,5.189414664787378;-0.17992749700012056,0.9753762025409556,5.187906318751332;-0.18492574020098843,0.9838965493697174,5.1863502805697355;-0.18983133273691588,0.9924667040360596,5.184773064393548;-0.19467660569424985,1.0010714081699865,5.183197502037908;-0.199511350411451,1.0096837218572245,5.1816312017882415;-0.2043897559580216,1.0182707052671653,5.180061209673424;-0.2092557173026167,1.0268554308861118,5.178441053433947;-0.21409904822392578,1.035441459407956,5.176761095158046;-0.2189738125752994,1.0440101046938353,5.175083301820547;-0.2243360664791145,1.052310793832343,5.1735520301604945;-0.22931820365833766,1.0608387502041146,5.171986057859154;-0.23415992602545935,1.069430419094657,5.170330476331413;-0.23900077714730722,1.0780157560009014,5.168639869747259;-0.24384452496515163,1.086578735980298,5.1668472512854615;-0.24868854834163434,1.0951394664821534,5.165044661259223;-0.25355704571900334,1.1037132657740194,5.163375020881972;-0.2584345680096972,1.1122618877076387,5.161605603085117;-0.26344241352257936,1.1208116529293761,5.160255418663538;-0.26841185046396193,1.1292865971509733,5.158389938316163;-0.2735708342577005,1.137665837040432,5.156608583469186;-0.2787774948531691,1.145991659058232,5.154718775761637;-0.283960805209627,1.1543198831523305,5.152776103069928;-0.2891567323793723,1.1626660792296548,5.15094761957655;-0.29436600829889337,1.1710009132233088,5.14910534199363;-0.299784338025429,1.179241510144532,5.147451780577636;-0.3051997984975142,1.1874960739273939,5.145859623352377;-0.3107298823801129,1.195737853206498,5.144638457284246;-0.3164941311188516,1.2038746592662806,5.143886244798685;-0.3224786912647608,1.2118826130730451,5.14364600390142;-0.3285192747460142,1.2198518627476533,5.143695104102709;-0.334626647862479,1.2277468870634538,5.144302215846298;-0.3408757843016839,1.2352082597778113,5.146599216277652;-0.3474362770066528,1.2421863769743287,5.149474249470455;-0.354023325141783,1.2486054696821192,5.153399303059167;-0.36054100454192706,1.2555878375469547,5.1563601127857535;-0.36720340953531266,1.2619387285586405,5.160268890479841;-0.37366018805726403,1.2680551279401255,5.1648405061378595;-0.38036298986439365,1.273739065830115,5.16961180554128;-0.38696904413430283,1.2789763051718435,5.1749905945369985;-0.393461662539843,1.2842206035757653,5.180499064423516;-0.3996740408441571,1.2895265741771462,5.186265608603644;-0.4050068468853285,1.294990194696281,5.192723938925804;-0.4096627063763227,1.3006077782281993,5.199562486115232;-0.41436075432969804,1.3061753792520534,5.206413045527934;-0.41865313461383585,1.31111563710103,5.2139740853957015;-0.4221154970619556,1.315973637913339,5.221999786261386;-0.4254577873715954,1.3209301141081198,5.230016171931791;-0.4272071807945254,1.3257322369482971,5.238611475235319;-0.42898075728628854,1.3300651151208882,5.247447797613399;-0.430597102383733,1.333540758104949,5.256683994578238;-0.43320266051014567,1.337576024389569,5.265454837916373;-0.4341287828312258,1.3396793422870465,5.275187173261425;-0.43540165467458913,1.33691872600961,5.284713914311706;-0.4345592363009338,1.3317835233079296,5.293253236562118
3D gt;-0.4095151946970108,1.5647036240702927,5.300384358293682;-0.4097696773481179,1.5630651506576327,5.300328573974806;-0.4100128276580914,1.5614032411414767,5.300258869332764;-0.4102352069122623,1.559875563211745,5.300182206431254;-0.4104329610662199,1.5585273006525449,5.300113466449976;-0.4106527269750867,1.5569301176231718,5.300039208515995;-0.41084842152868456,1.5554441532944188,5.299963365496209;-0.4110803134938612,1.5538235735652421,5.299907314631462;-0.41133660730689464,1.5521534717301504,5.299851978129322;-0.41159478608881267,1.5504762230210116,5.299802151676107;-0.4118486521300242,1.5488269527448146,5.2997455238669815;-0.41229483252502847,1.5457130862406205,5.299606588832456;-0.41277758535391557,1.5424776483400904,5.2994733513983014;-0.41325020766338516,1.5394211078476825,5.299365188441293;-0.41373081438469167,1.5361565685850203,5.299269066206935;-0.4142405319406529,1.5328174509375987,5.2991582892382585;-0.41474995250252367,1.5294357437236543,5.299032439861233;-0.4152635653075145,1.525990803471318,5.298897531474078;-0.4157603032468546,1.5226149795737733,5.298760421479992;-0.41626884980635215,1.519238833263667,5.298638950042853;-0.4167655302426631,1.515945569510412,5.298524859325654;-0.41729264401907884,1.5125764532378227,5.298376435703702;-0.41782842046564284,1.5092623386832602,5.298231434106024;-0.4183683095668703,1.5059629855428882,5.298097338509479;-0.4189237828752409,1.502573712846647,5.297956568711535;-0.41951325566198694,1.4992180455268835,5.297831298401059;-0.4201495982468731,1.4957413003324258,5.297705500994468;-0.42081458874583655,1.4922867652045357,5.2975505471663045;-0.4215020702310685,1.4888600172049269,5.297388977131058;-0.4221994802879565,1.4855246242947049,5.297218653890822;-0.42288189225887207,1.4823141359014542,5.297061783536917;-0.42363641367697147,1.4789576888935334,5.296896853636411;-0.4243666022714942,1.4757564153703375,5.296737339145006;-0.4251611301023952,1.472452014730434,5.296564501772024;-0.42594910444394507,1.469400757529519,5.29639147623942;-0.42676868651290534,1.4664137243405737,5.296204230311744;-0.42769807815551764,1.4633791029959013,5.296022897277217;-0.4289033265483099,1.4600754874386772,5.29580821229633;-0.43019484883446496,1.456640101012156,5.2955607087331185;-0.4315086333278053,1.4531955926811655,5.295263621310995;-0.43284163527055225,1.449645494377573,5.294921261739249;-0.43413352238690417,1.4462101991184633,5.294590807179409;-0.435423281441634,1.442759971952599,5.294235779341625;-0.43671226469996816,1.4392015771833735,5.293820297446716;-0.4379660930954648,1.435523928529887,5.293312826217625;-0.4391210293240017,1.431948481370303,5.292734353110445;-0.44022287661619863,1.428537303706211,5.292153003490332;-0.44123977231497713,1.425340077718099,5.291576098201251;-0.4421760938817805,1.422257846665302,5.290984739091661;-0.4430553189865266,1.4191636188648367,5.290351376822501;-0.44389511485372724,1.4158408935752382,5.289560251091466;-0.4446370193982365,1.412658649791371,5.288697183756716;-0.445317987750275,1.4093489437167492,5.287741108319574;-0.4458878429168804,1.4060250599922155,5.2866933646892456;-0.4464340495934791,1.4026843915226483,5.285620788156786;-0.44687110607391256,1.3994458594274042,5.284534489525688;-0.4471676957229974,1.3962870734629007,5.283382261873496;-0.4471177601284452,1.3931468471180313,5.281981497353576;-0.4469520781481708,1.3901564557624586,5.280553521413194;-0.4467505799816916,1.387120410572399,5.279022990136838;-0.446485634017071,1.3840729931918057,5.277376742321234;-0.446216563170205,1.3808549798008567,5.275457398026079;-0.44587329903676454,1.3774914146705912,5.273302401584408;-0.44551239449086805,1.3742812058676774,5.271188410627321;-0.44518816076464923,1.3711490736938885,5.268994919642054;-0.44491748334582804,1.367987458919435,5.266610462760283;-0.4445958206292354,1.3647462793986,5.264071572592766;-0.4442502632783317,1.3614851721304428,5.261489923316622;-0.4438013463774915,1.3580788429851078,5.2586707654689695;-0.4432338646397446,1.3544701996620252,5.25547019716706;-0.4425391226424914,1.3508990026660235,5.252030810112101;-0.4416288474111846,1.3472042449540158,5.248311738248625;-0.4406818911876743,1.3436173491301358,5.244546059473595;-0.4394691714212951,1.3400264607696017,5.240508417293278;-0.4380714483999644,1.3363573823665529,5.236221989079355;-0.43662803774490105,1.3327463831532282,5.2318947284518655;-0.43503961489256787,1.3291913916591043,5.227456410828664;-0.43340334740070385,1.3260242083514178,5.223218105206987;-0.43166440964387326,1.3228764650492555,5.218933780560991;-0.4298520406665224,1.3200163207134414,5.214767746626729;-0.4280247007748896,1.3172978105898256,5.210703910673507;-0.4260634881093446,1.3148016078448053,5.206754978192775;-0.4240836085630989,1.3125693070639661,5.203010504147821;-0.42205978809061284,1.3103388505158597,5.199238905046123;-0.41990306825348817,1.3082048295403168,5.195529854013463;-0.4175621201293637,1.3061981445723512,5.1918059567602395;-0.415180433478821,1.3042654340853195,5.1881635410841875;-0.4126625577432138,1.3023057056516911,5.184430608253287;-0.4098552618058844,1.300356889487116,5.180581619916139;-0.4069366459252457,1.2985041718145818,5.17683191029873;-0.40414132536942704,1.296819707003507,5.1734266472007295;-0.40125071703464493,1.295155020806926,5.170213857475756;-0.39814385992107965,1.2932517911737615,5.166954786783918;-0.39504523285631377,1.2912086254980428,5.163880234856397;-0.3918512763334846,1.2889536787347762,5.160944018365557;-0.3884139360305837,1.2862772242613514,5.158016347634672;-0.3848234958969784,1.283246620036938,5.155271265137476;-0.3811157528719918,1.27997115643177,5.152653721539663;-0.3772658670020826,1.276494593418006,5.15021227409061;-0.37322601829554497,1.2727331025865347,5.147846169643531;-0.36916777503530585,1.26891384165857,5.145575758542275;-0.36483639388935335,1.264637355586094,5.143687747281007;-0.36006704089938596,1.25984582951093,5.142047885570462;-0.35518962497903844,1.2548602528427586,5.1405378870113125;-0.3502250175219193,1.2495449623595987,5.1393228489156515;-0.3453276110177089,1.2441450457588996,5.138435304582319;-0.34039637734512684,1.2385477462537362,5.137680328181295;-0.33519211328551424,1.2321608290624138,5.137420187853804;-0.33033363852195863,1.2257950784702494,5.137574085055779;-0.3256549556712911,1.219469885084364,5.138100281317226;-0.320566169417667,1.2124219278919977,5.138854757885339;-0.31555203582301283,1.2051179274356725,5.139906954725182;-0.31066447727126306,1.1977405261929188,5.141205834348596;-0.3058592119377469,1.190232662753224,5.142741299770496;-0.3008737381508053,1.182142314718227,5.144544137070075;-0.295798542536469,1.1738242765612874,5.146542033972562;-0.29086675889243185,1.1656336843830968,5.148574531948525;-0.28579758213184503,1.1570214242774628,5.150715506621081;-0.28061642715826585,1.1479343595151548,5.152844180750927;-0.27539293014963073,1.1386306656474614,5.1549715883194;-0.270116422874759,1.1291369192849101,5.157072390842117;-0.2649390066512908,1.1196634945211181,5.158963486950807;-0.2600099910421404,1.110294369206284,5.1606681147970335;-0.25502767760986433,1.1008009881812717,5.162331818593471;-0.24999650004415805,1.0913078179664484,5.163869351664777;-0.2448800055474946,1.081718709027326,5.165359769003961;-0.23966183416128958,1.0719498149858986,5.166817893797299;-0.234725888737123,1.0628076256003847,5.167985016869375;-0.22971090825077659,1.0536374642728557,5.169137613477931;-0.22455719395839804,1.0443400575400204,5.1702985515610544;-0.21964962109973532,1.035550191551748,5.171344180537394;-0.21487856245201442,1.02710115422464,5.172301204899747;-0.21012435029090848,1.0188444749337655,5.173261353081726;-0.20554575572672107,1.0110028010923855,5.174188240102646;-0.20104328246389574,1.0035815149557714,5.175108753230034;-0.196654151932559,0.996507461868954,5.176051364121614;-0.19227362516191268,0.9895772753628815,5.177032998207041;-0.18784166712873307,0.9828963578220972,5.178045460880807;-0.18363963659684662,0.9767788777206883,5.179066875281158;-0.17912889307998245,0.9704414925494982,5.180329408992421;-0.17451458565554634,0.9640917991227174,5.181691246610699;-0.1697776519842822,0.9577250873039066,5.1832433875016495;-0.16517447087419554,0.9516123950971098,5.184862257941403;-0.16071295128125532,0.9457251796272867,5.186468805961737;-0.15618731807458278,0.9397767769913077,5.188179358854839;-0.15170683917935043,0.933924870282311,5.18995248510701;-0.14722969860661309,0.9281563571454698,5.191813690551603;-0.14279093610236937,0.9224776681842227,5.193661475749931;-0.13846675602113356,0.9169686816693957,5.195500924964544;-0.1342915979411064,0.9116563401398835,5.197322388318252;-0.13012382791178795,0.906258810293795,5.199154936780833;-0.12594690857511576,0.9007943304042623,5.2009951862052635;-0.12176369172073775,0.8952168828277076,5.20285535355128;-0.11744433377487493,0.8894388927369808,5.204774790956518;-0.11337439440235948,0.8839527252017447,5.206621603394198;-0.1093848738871038,0.8784370234068799,5.20837109430872;-0.10542328793272027,0.8728420174595483,5.2100755305723725;-0.101792350248857,0.8675673803079009,5.211623173434325;-0.09818493067776718,0.8621732401992335,5.213144862958478;-0.09505640984785681,0.8572779705291647,5.214415711004725;-0.09207838710389961,0.8524953139976221,5.215604235157821;-0.0893889573704113,0.8478928855998749,5.216619225681831;-0.08651792895673505,0.8425803907888909,5.217609608942411;-0.08353852921945079,0.8367746707518096,5.218564673173306;-0.08078426075463345,0.8308920487297907,5.219398231198089;-0.07814572156238236,0.8249709802492703,5.220169321089079;-0.0757256863229604,0.8191710193133117,5.220837608745201;-0.07343408983965916,0.8130824519712918,5.221507609039846;-0.07118016749520092,0.8065171994039106,5.222221432361539;-0.06897917115086256,0.7997080654568143,5.222943814923065;-0.06697739868693882,0.7925270637229638,5.223614673986981;-0.06509251112970037,0.7851897345391992,5.224253500495295;-0.0633418888628282,0.7779317486053365,5.2248341584896005;-0.061670341395368464,0.7704125681661997,5.225336167460741;-0.06006283169081718,0.7625494220104282,5.225746965090434;-0.05861044622511173,0.7548104340139061,5.226106741873101;-0.057207652307921394,0.7468502588625309,5.226442604832376;-0.05580249833017087,0.7385167557173707,5.226677464298928;-0.05448644149584401,0.7301701361916282,5.22685365304722;-0.05319756676612879,0.7216207752677326,5.22697397095587;-0.05191425968260075,0.7125008340764929,5.227055688260781;-0.05073503011404865,0.7034573969857056,5.227124667116287;-0.04977080890787169,0.6947254311532685,5.227155891450567;-0.048879720451855894,0.6860390469971731,5.227181234048272;-0.048028553705424165,0.6776466090269763,5.227172447711933;-0.04712612867234932,0.6690267917170668,5.227162324924662;-0.046226168445063755,0.6604645621431395,5.227149411105147;-0.04523224561262612,0.6515433227333556,5.227003696679267;-0.04419604249353761,0.6427195858361342,5.22676071532728;-0.04312996463542835,0.633740488957877,5.2264220350824235;-0.042036682007288696,0.6250789554673012,5.226019102167201;-0.04091254811897021,0.6161960007510202,5.225555431693492;-0.039807277262411546,0.6071306892934473,5.225062862123304;-0.038764729658361245,0.5981794321978534,5.224581104885448;-0.03780820550300458,0.5895952224474564,5.224151320839569;-0.036903777685229636,0.5801880721660577,5.223792235554267;-0.03606737934619892,0.570708132400256,5.223474772658813;-0.03531503894553843,0.5614966915464563,5.223245776144342;-0.03458190623959308,0.5518768040371265,5.223036568702672;-0.033907284927287895,0.5424674501772282,5.2228452233208555;-0.03324769462278797,0.5330491002850262,5.222649562546701;-0.032594065823940324,0.5236359838877465,5.222461244830379;-0.031999457678409546,0.5141753244367916,5.22231829237376;-0.03148130260533356,0.504291777376374,5.222203814779467;-0.031006333444656354,0.494442851403747,5.222110686546222;-0.030599820985135816,0.48461591113055186,5.22203613582123;-0.030173650771279138,0.47467910940639096,5.221964455896756;-0.029793327440717814,0.46507288418394144,5.221959250228573;-0.029424868241705083,0.4557512605390966,5.221987613629812;-0.029041403298426156,0.4463697157130899,5.222057351847691;-0.028642792801262956,0.4370336529574409,5.222162196258905;-0.02819616656431847,0.42748079915159076,5.222305412054865;-0.027752295343161433,0.41818142997536184,5.222455408985768;-0.027343051476912062,0.4090348005005807,5.222607508309363;-0.026908234597055197,0.3992674097356571,5.222747608772433;-0.02647313849291817,0.39040081097060175,5.222829557534421;-0.026053531562037734,0.38185782484253644,5.222874601694872;-0.025668655395106432,0.37299163134411123,5.222950945157395;-0.025350977545234087,0.3645199425051911,5.223049119981452;-0.025032851753010087,0.35583858161502413,5.223176120536495;-0.024766316515829424,0.34770611121116657,5.2233261658190075;-0.02455798138111127,0.33953782148393313,5.22347538857187;-0.024416674656498712,0.3315455587271488,5.223588668611315;-0.02427785152859158,0.32382235873829235,5.223708933518791;-0.024212298048465745,0.31566645947851313,5.223755057370221;-0.02420849791600648,0.3072679389767374,5.223781156119274;-0.024272991599458643,0.29867331383766155,5.223821785066265;-0.024394553817081138,0.29018007030872384,5.223891924318641;-0.024584850574583324,0.28134793442427514,5.2239581357011895;-0.024847095130268577,0.272847255812751,5.224036467635672;-0.025176629682181262,0.2642912599614976,5.224089474588131;-0.025595727006192965,0.25647180400874087,5.2241522298774346;-0.02602006043408455,0.24847435484671038,5.224220909141131;-0.02646152214249377,0.24037920848448274,5.224283450813809;-0.026958847352551295,0.23234195247322625,5.224298013854108;-0.02744769153008959,0.22422019038376986,5.224330994927121;-0.027937406330799018,0.2161645257400744,5.224369394218882;-0.028403621039005244,0.20814093588177202,5.224400204385572;-0.028865299321585637,0.19952960279413345,5.224439165799305;-0.029377994560232074,0.1906475253667093,5.224435189070525;-0.029936435331800577,0.1811679076297516,5.224448558694986;-0.03052665399421346,0.1715671025799581,5.22440585943344;-0.031130867887426313,0.16157477264211634,5.224425574967355;-0.03176155039758394,0.15212764467133416,5.224426342951328;-0.03236657504481499,0.14244025518436626,5.224508546264084;-0.03291064634868995,0.13310166862195588,5.224600689409558;-0.033421230817483334,0.12339932099295789,5.224824413155064;-0.03392613444545052,0.11354427762725942,5.225069565297779;-0.03442660855444192,0.10355974447887761,5.2253816733697445;-0.034888267950979546,0.0929656578739886,5.225720071840767;-0.03532175610643444,0.08229161354789032,5.226133448343887;-0.03575900797410444,0.0708365495184857,5.2264983913986764;-0.036228003991974726,0.05915312812826051,5.226837887632326;-0.036673475315675184,0.04751765073228768,5.227116360815286;-0.037113002389769764,0.03563142879041359,5.227390231424711;-0.03759458701177077,0.023365524110167925,5.227566506427547;-0.038073191642761225,0.01029682841726424,5.227725342435869;-0.03854043779188535,-0.002710475742214857,5.227851687884091;-0.038974570224582145,-0.015494345797031444,5.227957923571269;-0.03936968314928639,-0.02822461503804336,5.228078855569114;-0.03971686989570707,-0.040264492340360857,5.228171811203363;-0.03999342431363835,-0.05203204535033168,5.2283190013102026;-0.040224924718089375,-0.06320225869967079,5.2284001205392965;-0.04046295902263436,-0.0744485803304698,5.228483794138489;-0.04066266425290092,-0.0850314405570528,5.228534112782592;-0.04086166198727258,-0.0954342612798768,5.228569100498753;-0.041052060887468385,-0.10521480183729826,5.228461053517533;-0.04122418866414414,-0.11469712720234393,5.2283233544384995;-0.04134719767153063,-0.12373805773298355,5.228128189578202;-0.041489586946940195,-0.13236323391588456,5.227882920775751;-0.041612562628306135,-0.14126019928672107,5.227591206662984;-0.04173757602229264,-0.14982048076331025,5.227370323807303;-0.04184640606886611,-0.15861916656767086,5.227182084529891;-0.041957100145744566,-0.16722079029308032,5.22705404537856;-0.04204123597434074,-0.1748939965806827,5.2269762577641306;-0.04208127417227235,-0.18198656955391482,5.226969791688502;-0.0421154969653698,-0.18817198867348314,5.226967548627244;-0.042142676233041174,-0.1939841259770121,5.226969599781615;-0.042159564578573304,-0.19915044226148718,5.226967176745637;-0.04217192685002028,-0.2036635527980047,5.226969622416127;-0.04218523761399266,-0.20821093447842584,5.226974483078979;-0.042201604941878655,-0.21290434929818822,5.226976432228731;-0.04221183137861566,-0.21856449644493342,5.226972992360793;-0.04221249455956096,-0.22400083015583183,5.2269615580594095;-0.0422066041532189,-0.22923511563246501,5.226955361758018;-0.04219980446256773,-0.2343797036919129,5.226949184311761;-0.042192382956996115,-0.23950668210694293,5.226939426935883;-0.04219007972595267,-0.24456150048509598,5.226930885925036;-0.042189694620543464,-0.24956750184518323,5.226924895235184;-0.04218827158978449,-0.252490682897681,5.226947468475903;-0.04220544857966334,-0.25490095286970504,5.226976852895079;-0.04221538584972283,-0.2570075326769582,5.226985298594194;-0.04221157941553328,-0.2583985388319099,5.226978368068784;-0.04220919158563068,-0.25985528410752085,5.226972278051236;-0.042207295232922375,-0.2614296862412783,5.226967374522735;-0.042207500920398225,-0.2631700658069562,5.226962795469991;-0.042210026669047364,-0.26512850198413923,5.226958496102314;-0.04221012324049161,-0.26725702211037305,5.226955672340872
