# Supplementary material for: AI co-pilot bronchoscope robot
Source: Nat Commun. 2024 Jan 4;15:241. doi: 10.1038/s41467-023-44385-7 (PMC10764930; doi:10.1038/s41467-023-44385-7)
Supplement: Supplementary file 9 — Source Data [file 41467_2023_44385_MOESM9_ESM.zip › Supplementary Fig. 6/Sim+A+R/0-siliconmodel3 Centerline model_58.txt]

Path length,0.40107593734889646,1.1372139081312582,2.120605150892464,3.204550158338394,3.7509513562225982,4.884349874188672,5.47901238064682,6.534349947555375,7.117854013098676,8.468420826843147,9.257380585399675,10.135717411846842,11.035248791274057,12.023084198952594,13.038966801778068,14.050118439306027,15.053675486116932,16.05329605713462,17.135594030335813,17.135594030335813,18.230216895519703,19.39021779639872,20.577930444355196,21.79874085265352,23.067738262590797,23.067738262590797,24.400219009091245,25.813574224432212,27.258431910511533,27.258431910511533,28.624396528558094,29.98007625924232,29.98007625924232,31.307306966387056,32.596513913385365,33.81940318308026,35.02568872260433,35.02568872260433,36.1853476579946,37.3176122602095,38.4141133484697,39.48225363052624,40.56792031047818,41.63459227478326,42.738978451376944,43.80063939224373,44.84906478301669,45.87527059762371,46.87034059832403,47.82479515807028,48.72411956541619,49.57992654776219,50.49373835847444,51.401411216693994,52.25087357741145,53.15630641263025,54.073920517922026,55.94956712562708,56.892888615115126,57.823686365911065,58.73119904047562,59.66831018386395,60.60081783466572,61.49128618733838,62.419611918389414,63.34921453470868,64.31809047788269,65.24963672506536,66.2563616066942,67.2704823673441,68.29548128979003,69.28988308525902,70.31604930032505,71.37365991512621,72.38061023762417,73.42159742167755,74.47874773723662,75.53038206041886,76.58433128207687,77.64675510481494,78.73842560467294,79.77648403010028,80.82189533369653,81.88621423587358,82.90020810456328,83.9317481295182,84.95366079445627,85.99587394760474,86.99088330897199,87.97159220853416,88.94212540332697,89.9374435038116,90.9248198955654,91.91597732539056,92.90246511859098,93.88137914749873,94.8793534870341,95.8810888422038,96.89044385467781,97.90514480901008,98.89320602280499,99.91480284515778,100.88723740314765,101.82878952321224,102.77222031074014,103.71244756610136,104.64022733131475,105.57709944985841,107.37665528690022,108.27295435689362,109.1354615984499,109.97579148989539,111.59842050959064,112.3941148321804,113.12794168061009,114.54043147146922,115.79427913477498,116.40566400052197,117.59864962612558,118.76449082527503,119.34067169900536,120.55384773804032,121.81930095870777,122.42697846452704,123.71016377446374,124.33533916483586,125.65005467696587,126.34407763456201,127.81811836042927,128.6139275073051,129.36886565146477,130.89542931752115,131.70673808902268,132.56535635760608,133.3834260547321,134.9568835695859,135.76351481019424,136.62192420197695,137.53211043453146,138.44939815387903,139.38873892289442,140.39667498333657,141.39485212158695,142.3760342277089,143.39020147284631,144.43467072146626,145.48299026267054,146.5793657014748,147.66952057544847,148.79315481310425,149.93426974267896,151.03675862104348,152.11995899149318,152.11995899149318,153.21573313983117,154.32064743270035,155.4284353540152,156.49336581924032,157.54875488905103,158.55090995098004,159.54203668972733,160.48186283477986,161.36600388022444,162.27030891745056,163.98449994188528,164.77542963233302,165.548127016327,167.05906323609844,167.7785883032146,169.14639365050155,169.80214682320894,171.10142075725298,172.34790284796495,172.9423457644323,174.17828830400012,175.48310819397867,176.120681734288,177.3903754469044,178.02091475706908,179.28787283501921,180.58279696311706,181.24352842676848,182.57101372066288,183.24580054514428,184.61407757022735,185.30257896707337,185.99273466664408,187.46966703423755,188.23200883653462,189.64192282665624,190.394616184683,191.11909623036044,192.5256539726559,193.1890822773949,194.38125524109662,195.54878354708535,196.69693871079056,197.29459065259286,198.42996127709392,199.5447789556416,200.5878326707398,201.64345599518322,202.1696177029932,203.3158591634332,204.55112496049006,205.2158646974323,206.5892193338446,207.3172922069728,208.76819224803015,209.4887125945574,210.20991997297344,211.6143902453233,212.33391836185112,213.69369836045826,214.38023664911992,215.69679935360034,216.31587164108197,217.5142281202743,218.5996969986099,219.67335721040536,220.63829285736486,221.51396606358426,222.37122785967367,223.5643105104093,224.33929389129813,225.45186401743882,226.66390449093075,227.53011019645265,228.8147425620806,229.7801039815422,230.74464002706918,231.68952585494642,232.62563401477058,233.58119223994666,234.90076895343597,235.63800297583776,236.64577338779952
Error,8.72563065783197,8.294637585430033,7.746724479024684,7.2154539189021705,6.7019199723079,6.199721181349619,5.701814157709525,5.225496096487165,4.767976111161895,4.328734616341454,3.8886126876591605,3.4689490541925876,3.091099258586404,2.772681089944581,2.5126987022371354,2.261296163827855,2.0202156775078457,1.8015313580807812,1.5982034490398436,1.3964054367250547,1.1456564663981816,0.8898555885688849,0.6815872868444415,0.5886329526289323,0.6580634122238893,0.5873647146876545,0.27649218282800603,0.29974376019703125,0.715149541204292,0.29108857599027455,0.09688520893072794,0.43924693069531084,0.5681941979232508,0.24423827256272482,0.08811394347711093,0.29450874587952913,0.5087850788473897,0.5576384240188064,0.4512487188637425,0.40971624412760554,0.4265699253717693,0.4660696391005397,0.5184990114824791,0.5520112326619724,0.5990414781518915,0.6361324687102535,0.6609076702280624,0.6621632060173749,0.6372603735046892,0.5883802406017822,0.5141639691975588,0.44760779574524423,0.4302369201827498,0.449171162280124,0.5429774935650962,0.6316992495687859,0.7181397141138536,0.7303380060491478,0.7385451460858714,0.745760871365292,0.7452201871744251,0.7523392738372326,0.7666178052856927,0.7750896668925719,0.7686858340848886,0.7459565298336185,0.7108379099783789,0.6897259048820786,0.6498751421665515,0.6199155716074739,0.5959741888205391,0.5943716753864825,0.5822631065613825,0.5697784072830003,0.5869459152245687,0.5987417375510857,0.6113342340940224,0.6311698779256558,0.6505617767780671,0.6657752413897645,0.686436115121222,0.7004519518748616,0.7243844001179234,0.7650569105404501,0.77822555280784,0.7887303974381218,0.7967790597676099,0.8154862239200409,0.7852181462989398,0.7492965189592843,0.7112932334206495,0.6931429076293656,0.6980664453927286,0.718572289814687,0.7405570106224704,0.7515823539031968,0.7877971993377801,0.850503698933092,0.9319274394934789,1.0093236553644043,1.0707232708131516,1.133532620518078,1.1953881680348633,1.2868780254900742,1.4069286441047848,1.5346776073935466,1.6500673133688766,1.7651925373734032,1.8649694239271093,1.9369240144385995,1.9935082509338942,2.052846877142063,2.0891002018099782,2.036897633151203,1.9994264876558274,1.8897082478020848,1.789605122900941,1.652509218807518,1.5350963393779564,1.4438276406268367,1.3547821082556912,1.2170172833321828,1.115709928942914,1.029898841378961,0.9350468090056022,0.9190316571530667,0.8229911945514234,0.8251221902316301,0.7488935845365139,0.6712020947937087,0.6949542459843958,0.6946238759117425,0.6180318776785385,0.5597485551498161,0.5253356498405208,0.49537841425065465,0.35352815249275615,0.3169248554456168,0.32957776513028103,0.30286116513547734,0.32649280450104773,0.2997695252296686,0.29057189932414207,0.3003015959322135,0.28321880423572926,0.23136718305821732,0.18530185799268026,0.15462026084873015,0.22092405861850478,0.3485724845665237,0.504353179001621,0.62351372783494,0.7404965050709392,0.8168180411378994,0.8275633431656958,0.8316782848929047,0.8247570184770412,0.890981881910294,0.9691691243589784,1.111925873926274,1.219702441563178,1.3839382701003873,1.5284501963529014,1.6609224266965201,1.755994501215269,1.8287984817092504,1.9202760209574135,1.929807300422489,1.9360052811812105,1.9322569657386324,1.9295939100828476,1.8994474792584477,1.8784798234885314,1.7961615787539045,1.6954580425629429,1.6452112991689087,1.5398013744462347,1.4411791553260138,1.3659877121936959,1.2145849573582006,1.1204266853286053,0.9623372117451297,0.8734018339574984,0.7058444962696996,0.7095181063295996,0.5732458242739672,0.6285251644489377,0.6381156600462659,0.6525802140864246,0.7848139776798179,0.7585233593088073,0.829365786027776,0.858155620522471,0.8906650715053286,0.871132052761471,0.8689249497363877,0.8466457695884466,0.777369959418442,0.6544039014022057,0.5399690724243437,0.41981863261782826,0.34614518876224926,0.35180120604617365,0.20278197533266937,0.16016570784965342,0.2538966796486675,0.18206980961958802,0.1931172987924664,0.3854361862634823,0.34985718547517347,0.4803108180993664,0.6569418738579083,0.8637420935383764,0.886033692057709,0.7828485663619027,0.7285741887695262,0.5993603653666458,0.48021336530768377,0.41257358970719765,0.389159247456362,0.33277534123527747,0.2521373623341359,0.24897812121213045,0.29314714043200973,0.32638802552073426,0.3140999592762427,0.3760206645862286,0.37485368880086045,0.4348435936731031,0.4163870576015926,0.38400935947358417,0.33406994643240834,0.27330986338194124,0.2267528009930509,0.22819788936987695,0.19770946427558703,0.3043804003336136
3D pred;-0.12941650509605812,-0.26116462279296354,5.224093679222467;-0.12506593143821185,-0.25216593396284126,5.22378366601906;-0.11959436781513605,-0.24379589638498686,5.223716864342894;-0.11426014542622571,-0.23533813431729647,5.223827915286093;-0.10915789092096824,-0.22673847439949352,5.223941265459067;-0.10410021392680344,-0.21811248881253137,5.224052062914891;-0.09912486748665714,-0.20943865532418424,5.224154729447662;-0.09432433293475903,-0.20066699204279287,5.224041630845005;-0.08967088979089864,-0.191815701248965,5.224030759324572;-0.08518180404610999,-0.18288106259783615,5.224173382428204;-0.0807237658426865,-0.17393008319266817,5.224249953082345;-0.07639765169705907,-0.16491434903315547,5.224214260450081;-0.07247689974656064,-0.15571502151753128,5.224205462555868;-0.06908866180975407,-0.146306574491773,5.224236579224792;-0.06626641467817952,-0.13671441504510173,5.224395947596668;-0.06355919011050153,-0.12708948802117326,5.224574034441248;-0.0608875700719404,-0.11745484033868162,5.224763798515342;-0.05842811704769003,-0.10776533637342275,5.225017971151042;-0.05591050319998457,-0.09809235955236645,5.225326418769202;-0.05342039516624938,-0.08841561009855252,5.225726271227541;-0.05108534531976377,-0.07870602535906947,5.226247333988852;-0.04885098917163551,-0.06897566623767583,5.226819840732946;-0.04686304703537756,-0.05918376847471059,5.2272282819925255;-0.045282003073021854,-0.049310714331867476,5.2273802750239025;-0.04383060461383262,-0.03941678531238964,5.2274403672047365;-0.042515618945368136,-0.029503718582082793,5.22748419290743;-0.04126674187451035,-0.019582009878002488,5.227485759196923;-0.04004216067698059,-0.009657474527511164,5.227422521806838;-0.03896344797475047,0.0002829485882868653,5.227266421887057;-0.03808793901075822,0.010242672929351404,5.227073095468852;-0.03742071535137775,0.020218666266773346,5.22688770528552;-0.03687501645002427,0.03020319754388664,5.226781178831492;-0.036391223879253226,0.040191487608387394,5.226778661717594;-0.03592510839836016,0.05017976509851586,5.226909234067901;-0.03544273746508408,0.06016713430131903,5.22704985657545;-0.03496447526983828,0.07015379751587573,5.227244338223989;-0.034470641957126846,0.08013637755500273,5.227567176297455;-0.03395898631448477,0.09011556083758673,5.227959744146303;-0.033449427770942515,0.10009611570063148,5.228318735394744;-0.03293142158588524,0.11007722625290343,5.228649040913269;-0.032380299209907565,0.1200557629439773,5.22900269276409;-0.031789026649600635,0.13003389767232,5.229298030033106;-0.031136727511481062,0.14000919482994165,5.229558706943386;-0.03041901835480194,0.14998128566600735,5.229764371533614;-0.02966482420859113,0.15995193555742623,5.229896022331447;-0.028926058241536583,0.16992418331545178,5.229988215056086;-0.02822341129554187,0.17989945602438515,5.230003103027517;-0.027573583834027714,0.18987751581310308,5.22987642578792;-0.026962818503203704,0.19985364620542684,5.229554264173171;-0.026480933177521322,0.20983541902494832,5.229190949003718;-0.02613899178349663,0.21982249744710358,5.228814995984349;-0.02595419686638997,0.22981630437554823,5.228515539951545;-0.025885578508291523,0.23981510634836492,5.228376793314364;-0.02594152832156721,0.24981489268545165,5.228410599098008;-0.026112877603632192,0.2598104799107817,5.228653241724837;-0.0263366887444881,0.26980350515989404,5.228952164697912;-0.026603276913389273,0.27979562913601896,5.229246085085009;-0.026889703951563926,0.2897877872969907,5.229519461817612;-0.02715377687480911,0.2997801762400261,5.229806565809768;-0.027385201817290473,0.30977391241033464,5.230074296746091;-0.02768472822140123,0.3197686246606666,5.230200831193199;-0.028101437963395016,0.3297599383281318,5.2302028779591385;-0.028624499388046763,0.339745782443672,5.230106316858419;-0.029093835481588955,0.349732722626742,5.22990445202473;-0.029463794692067842,0.35971980762153377,5.229556222948709;-0.029703704246425967,0.36970392036150185,5.229046383560926;-0.029844132474357944,0.379689492653593,5.228528092221792;-0.02993753389433221,0.38967656676212037,5.2280284654355516;-0.030020596368777786,0.39966725380635737,5.2276050590002505;-0.030191954716226346,0.40966062150496946,5.2272837517375;-0.030438313195103445,0.41965544434338187,5.227076812305214;-0.03072759419642295,0.4296506724378622,5.2269684986791685;-0.031044912786919492,0.4396455972843497,5.226940458971747;-0.03140837218578777,0.4496384697276434,5.227042427581804;-0.03180140814128544,0.4596280328094909,5.227275133773117;-0.032236369845951775,0.4696135790947824,5.227590845191622;-0.03269294966141754,0.47959755340015964,5.227925198211164;-0.03317736221833239,0.4895810364276518,5.228234085107097;-0.03371640452342268,0.49956357462212714,5.228475672749917;-0.03429700170026903,0.509545224538488,5.228647637471443;-0.034942944738722836,0.5195235281612152,5.228774973262737;-0.03570581698424605,0.5294935452465491,5.2289045311847575;-0.03661401002267827,0.5394500149939109,5.229114043892755;-0.03761781275511568,0.5493954444636958,5.229398319702285;-0.03853151162006277,0.5593502731572152,5.229656273316094;-0.039298628697299165,0.5693165584359138,5.2299472872906865;-0.04003515009340975,0.5792830003844649,5.230304458285073;-0.04072443319940056,0.5892504254849356,5.230723177363098;-0.04111501874887208,0.5992365499293083,5.231076393316935;-0.04140089290129686,0.6092258547058551,5.231439802246704;-0.04192325217910141,0.6192082708686268,5.231719995640854;-0.04140971920291697,0.6291946259572246,5.23181484250062;-0.0412540248304959,0.6391919963030415,5.231983203514455;-0.04122403259303642,0.6491893255664936,5.232212349895219;-0.041203115521974865,0.6591872291187502,5.232416033561506;-0.04119640020903568,0.6691864884660437,5.232537554794778;-0.040703182933452174,0.6791742815962196,5.232564482621939;-0.039858496821692554,0.689138006977716,5.23266783587407;-0.03866775697639427,0.6990647833767293,5.232870934236476;-0.03731808083010633,0.7089700745274592,5.233123087997923;-0.03576808733960043,0.7188464696402309,5.233356196890522;-0.033951559614428674,0.7286780202739236,5.2335582839035135;-0.0317349123534571,0.738427080224497,5.233763965697925;-0.028992923287823665,0.748040692858251,5.234008808692662;-0.02574933235133332,0.7574984796176287,5.2341802363767105;-0.022163766323252673,0.766832837551321,5.234296332130251;-0.0183673110737552,0.7760835982133452,5.2343980902380824;-0.014347394896726859,0.7852396444878328,5.234482295636408;-0.01001977969118266,0.7942542226989489,5.234577827350585;-0.005385560896874335,0.8031146296153902,5.2347089968651765;-0.0006063765619665502,0.8118969951466892,5.2348806149517;0.0042957936901795515,0.8206105675570441,5.23508648546556;0.009209150192884284,0.8293177843128351,5.235294582185865;0.014134122214781393,0.8380178371020675,5.235526383928959;0.01914905240605241,0.8466651882976559,5.235798031636169;0.02418442933838883,0.8553004651264265,5.23607547215194;0.02919446531890944,0.8639521454651351,5.236294485372301;0.03440008760481481,0.8724865673161964,5.236549711320457;0.039851030041211606,0.8808659004191463,5.236821746805088;0.04542569056776233,0.8891606979400091,5.23716742599394;0.05116757214875409,0.8973354542202688,5.237619261880321;0.05702242697510488,0.9054241762297904,5.238160788624847;0.06300941900983612,0.9134105830160688,5.238771716624002;0.06918809535564338,0.9212517532852077,5.239354818179594;0.07541010860169135,0.9290664811413482,5.239820199421658;0.08180453719181967,0.9367419302637895,5.240266028732677;0.08825402228550489,0.9443650499995864,5.240806572458972;0.09476470767802835,0.9519210758525628,5.241525911759117;0.10121687460245787,0.9595122777993251,5.242387999331681;0.10775067397703787,0.9670207072713587,5.243353894044492;0.11451946311964431,0.9743191273446089,5.244311264389402;0.12152779318951273,0.9813818099683749,5.245312175867872;0.1284109470925806,0.9885331751821091,5.246528797389329;0.13515205525016738,0.9957929752936748,5.2478899598145485;0.1416361910883943,1.003276406217686,5.249287902601995;0.14833077196763766,1.0105907445238353,5.250585223685792;0.15524337890279755,1.01773595378715,5.25166311511976;0.16244853177916352,1.0246235145459304,5.252467651521859;0.1698283748517347,1.0313517959341352,5.252985479471434;0.17682180828088231,1.038470425230685,5.2536312393419635;0.1842441310680856,1.0451648921764725,5.253936586282871;0.19168178644897083,1.0518364268280533,5.2543512039717655;0.1992684980936711,1.0583413755255722,5.254708203779631;0.2069200324070333,1.0647708383835224,5.255048835559827;0.21458263683702222,1.0711936489024614,5.255227716490398;0.22217270134018305,1.077701158824117,5.2554356478670865;0.22965968538015374,1.0843286462362656,5.255582210437467;0.2371184719951958,1.0909893806780149,5.255615660815105;0.2445438732441634,1.097686992411352,5.255542085266885;0.2518899759679955,1.1044697209868306,5.255370714784326;0.2592532571692802,1.1112311717164673,5.255116011071158;0.26678392164917825,1.1178051515953387,5.25484790466803;0.2741894726215151,1.1245194400753098,5.254571960826195;0.28160343738756605,1.1312223731258044,5.254249757523385;0.2890084794380356,1.137934012464899,5.253904432151169;0.2965110829638876,1.14453838553304,5.253599150788024;0.304132434518593,1.1510109853858739,5.253456141611097;0.31139269773319406,1.1578852192475277,5.253273147430857;0.31862070036210266,1.1647897289124851,5.252983795943904;0.32540742839356435,1.1721175115914202,5.252489909684457;0.33227313282391235,1.1793806066086403,5.252158921095634;0.33875227834178945,1.1869772426329912,5.251600535501525;0.3453030435998314,1.1945188794137829,5.251140982239496;0.3518608954075019,1.2020557731567667,5.250705307618242;0.3582316107894093,1.2097449340496582,5.250166057874656;0.3645660667138311,1.21746029403819,5.249576237233343;0.3708709231853422,1.2251976008939958,5.248957474360552;0.3771337982368045,1.2329663891452076,5.248307608837844;0.3833834813299652,1.2407475978476377,5.247679713652094;0.3896278080499414,1.2485255903352437,5.246964719472443;0.39570729251249914,1.2564236030173126,5.246151537854724;0.40171176339566794,1.2643821931502874,5.245372325105538;0.4077428005935366,1.272330112482996,5.244696182665898;0.41385268340954834,1.280224431883253,5.244105375437328;0.4198861492465198,1.2881708739588826,5.24343355080786;0.4256921341078351,1.2962685786543238,5.242586368150101;0.4313326617593837,1.3044656898616245,5.241590468723822;0.43685720279965007,1.312732585718347,5.24052375452193;0.4423627609710591,1.3210103876542254,5.239443558089979;0.447887124826538,1.3292733728982646,5.238346070573391;0.4534632440570558,1.337495717883059,5.237205922654007;0.45904957839660027,1.3456935833658776,5.235945815447282;0.46465941516071924,1.3538688043936098,5.234643704611883;0.47025776729912694,1.3620456490141,5.233302934166674;0.47581586465693226,1.3701726698579504,5.231553909877312;0.48143139211902986,1.3781833684908678,5.229481578162792;0.48703545431020157,1.3860860745756733,5.227003328075603;0.4926148099032,1.3939269495375668,5.224284602087419;0.49820646317242007,1.4016757444384516,5.221336790814483;0.503759583491273,1.409345984920313,5.218122717748301;0.5092149656697295,1.4169832580646626,5.214671505757481;0.5145455686500087,1.4246005045666097,5.210988812776087;0.5199287610544195,1.4321328120127275,5.207209185271391;0.5252036865689957,1.439671098090808,5.2032913537511885;0.5305059526858902,1.4471696263572147,5.1993343286232;0.5357397267898729,1.4546739383246632,5.195297880862645;0.5408433478851209,1.462206126985848,5.191148280196502;0.5460896549983093,1.469599850980711,5.186928196410379;0.5514430905041187,1.476949342194602,5.182765780383348;0.5569642241315534,1.4842015172645846,5.1786520180880355;0.5626850546589157,1.4913273807261416,5.17459071681819;0.568117611291469,1.498679933415554,5.170537656569006;0.5736567356556319,1.5060048741045244,5.166579962141514;0.5786835227700469,1.513686970060867,5.162615518545762;0.5836041863486493,1.5214122704905042,5.158602190348609;0.5883149844405403,1.529203506779763,5.154466368976454;0.5928612631675036,1.5369390840285229,5.150051372445852;0.5969802555778683,1.5448474808680337,5.145524656091565;0.6003004740576874,1.5529418117827176,5.140681314653068;0.6031523308146028,1.5612817281415192,5.135957681711546;0.6064044934808139,1.5699513822390123,5.132181369248001;0.6082800552771138,1.578917836812766,5.128170763268218;0.6099002872296028,1.5878807072633254,5.124042591553448;0.6136146774347515,1.5965349252130223,5.120679881770693;0.6177131796993407,1.6050953102650534,5.117529947335166;0.6218794114118974,1.6136349097341631,5.114412616068767;0.6260803482715843,1.62215854094421,5.111298159375211;0.6303112830544949,1.6306629040599863,5.108171659917706;0.6345594531033678,1.6391704724759193,5.1050774183492305;0.6388679787716643,1.64765209996743,5.101995438196654;0.6431843672001227,1.6561282600867846,5.098909421254747;0.6473839440646109,1.6646665075969416,5.095833403762184;0.6513314134533736,1.6733051921842617,5.092704408072577;0.6552178851337219,1.6820051907050302,5.0896703738577935;0.6580849854553256,1.6911628519837238,5.086856661781092;0.6598195197940016,1.700639059707688,5.084174707680024;0.6595047263353931,1.710446267153463,5.082246084545778;0.6587408749827693,1.7202878468871234,5.08064613471622;0.657055646477716,1.7300890842109455,5.0795993530733385;0.655276255073965,1.7399042266866236,5.078894552098313;0.65329461248289,1.7496891978784341,5.078322335865865;0.651162815604826,1.7594454199936105,5.077801210055701;0.6489225662510129,1.7691810558570973,5.077355477886874;0.6459934646390489,1.7787383427958885,5.07707506726582;0.642684634862341,1.7881747303875257,5.076996106964622;0.6371936067788474,1.7964765250107033,5.077959858291917;0.6301294343118947,1.803325405794298,5.079745999207202
3D gt;0.4488181699656682,1.7736563191704788,5.142175587588343;0.4503295631123532,1.7740480882264287,5.141678420067524;0.45168421996577884,1.7743993051530618,5.141235882704707;0.4528927786343927,1.7747124666604333,5.1408420012936595;0.4540634042523765,1.775020053396626,5.140457062522495;0.45537456940128995,1.7753644158779047,5.140005598796774;0.4570609209645016,1.775808566647436,5.139449610142557;0.4586304230198211,1.776224341211722,5.138935826785629;0.46010304693553156,1.7766133851383836,5.138456513147386;0.46146837413169556,1.776975071731433,5.138012216129433;0.46284006367691005,1.777334983603075,5.1375586652654555;0.465955228011235,1.778116650629423,5.136523154789952;0.4688885077367727,1.778891759412042,5.135563472064799;0.4717647762349175,1.7796721184120887,5.134626399386782;0.47467060968414215,1.7804759667798755,5.133670015303462;0.47761626407006047,1.7812938138116887,5.132710611115716;0.4806658992261406,1.7821334253002536,5.13170344631362;0.4837126964447669,1.7829740241781782,5.130731310827978;0.4866119434548942,1.7837753145334259,5.1298104704052445;0.48944478022324933,1.7845320473830324,5.128877960635117;0.49244837984545475,1.7853597353421722,5.127896037880875;0.49556619579406247,1.7862158747705916,5.12690611617698;0.49886997172813513,1.7871124754483247,5.12587425124171;0.5022757892153308,1.7880382410145566,5.124817154122917;0.5057255451242867,1.7889752436670765,5.123752217418003;0.5092613536672819,1.7899250933700277,5.122655286608071;0.5125111276894729,1.7908057457395192,5.121633525124912;0.5158710920096076,1.791713454997824,5.120555256177007;0.5192939076107439,1.792650354967193,5.119436393617635;0.5227708888623062,1.7936025718061614,5.118294735142028;0.5263701947361467,1.7945846651517428,5.1171170304966225;0.5298172933188925,1.7955131624257217,5.11598654446235;0.533395579967954,1.7964725093689773,5.114805429362492;0.5368754405520006,1.7974066148145762,5.113652938493683;0.540286728836181,1.7983084259033206,5.112530863343246;0.5434923556704737,1.7991488994729932,5.111467999325507;0.5465349512479667,1.7999515649001225,5.110479118204242;0.5494928248630595,1.8007386505369802,5.109489466137215;0.5524995134186683,1.8015425963060292,5.108492131617721;0.5554653746455671,1.8023467546660323,5.107517865406107;0.5583905544837526,1.80312119032154,5.1065552568891;0.5612496256790364,1.8038814532333092,5.105582267026371;0.5640235631573421,1.8046233104837353,5.104619462980833;0.5668269492536389,1.8053785237077058,5.103631910894531;0.5695481318466228,1.8061157364782034,5.102663013202758;0.5721650008598754,1.8068240599695504,5.10176697931492;0.5747126179854497,1.8075016238265706,5.100903976636477;0.5772832567483108,1.8082041970209985,5.100024605934437;0.5799632146820151,1.8088941876439264,5.099118847903902;0.5825866819376657,1.8095683555299469,5.09823978931771;0.5851858696621357,1.8102671627783333,5.097373456180886;0.5879162076348019,1.8109724953041784,5.096454394436642;0.5905169695543042,1.8116413173119017,5.095577588754244;0.5931595792542719,1.812284858582191,5.094686607293804;0.5958221372862396,1.8129018832138424,5.093785327359915;0.5987566951023172,1.8134636403900875,5.092781735639039;0.6018092152724532,1.8139247794315732,5.091695090395069;0.6049240740768473,1.8142747331816576,5.090585338872054;0.6082006978103274,1.8143279336984974,5.089394054312288;0.6114650879462772,1.814055935826795,5.088201469299963;0.614537016709224,1.813520017365878,5.087065952903712;0.617496729696461,1.8128487248509255,5.085976666335402;0.6203055389717973,1.8120628182084872,5.084942951235911;0.6229780462249837,1.8109843932943577,5.083969594143431;0.6256041314254074,1.8098149264914927,5.083021555342156;0.6280670498359741,1.808398490885525,5.082139782939729;0.6305244663703979,1.8066307131820398,5.081263303849678;0.6328590028140526,1.8044275725589825,5.080520225934704;0.6349876483239293,1.8020432709509246,5.079850721635617;0.6371099289658847,1.7995146836500902,5.079181402702231;0.6390485576609402,1.7967294035286738,5.078595557046507;0.6408186213799434,1.7936968128801336,5.078090846326687;0.6426528233596438,1.7903781816396531,5.07758874368225;0.6445272590627089,1.786665329161626,5.077163796374906;0.6464775046796318,1.7825932654019059,5.076760820581679;0.6481641141147766,1.7784498098560608,5.0764862439714635;0.6497779077534969,1.7740655441486552,5.0762470368864685;0.6513522210057915,1.769450379935753,5.07613315613896;0.6527037216206761,1.7650509263096819,5.0761330511443505;0.6539400384230072,1.760456956838107,5.076244258052158;0.6551393904445659,1.7558998912942823,5.076404638028589;0.6563128662817677,1.7513177057362364,5.076594787030385;0.6574370299119219,1.74656959248348,5.076870485667525;0.6584868772997466,1.741940087558736,5.077196025205229;0.6594678377207142,1.7372306297362958,5.077580680532229;0.6603140165799493,1.7324981708071276,5.078021943442069;0.6610719637073952,1.7280680889463547,5.078489680213069;0.6616904496817753,1.723905110892946,5.078959019172098;0.6622685061690029,1.7198825330860736,5.079444857172373;0.6626692650590081,1.715662055443073,5.080075843729455;0.6628556760084725,1.711350429464082,5.0807994398678655;0.6629392221587407,1.7072104368336318,5.081547150954645;0.6628736622959612,1.7032417561660083,5.082328253161687;0.6625615246112532,1.699480611705021,5.0831720680393655;0.6620436865707925,1.6960199397160458,5.084045107259675;0.6613234205372455,1.6924322234945528,5.084961892247517;0.6603531886133654,1.6889707784475636,5.086018221344176;0.659151743516998,1.6856153887437575,5.087065370885383;0.6577571137425754,1.682004598946407,5.088205504472439;0.6562735136927597,1.6786579467409168,5.089335104590069;0.6547302612082079,1.6752852787250547,5.090512171182455;0.6529635045635921,1.6716767416835148,5.091764494215463;0.6511377461886216,1.6679431656652794,5.093050231039366;0.6493478588488752,1.6643254526477276,5.094289368403054;0.6474766525602467,1.6605482724339005,5.095533224191843;0.6456222277724775,1.6567903382885674,5.096743219265572;0.6436546197481434,1.6527078397229746,5.098060158830739;0.6417004565231365,1.648394682421292,5.099432211114495;0.6397176365687931,1.6436188665334364,5.1010147404835156;0.637841070716514,1.6388877051275035,5.102592921386031;0.6360991105704472,1.6341379326736896,5.10422130477966;0.6343536715166007,1.629201304772172,5.106030793115378;0.6325323715968854,1.6238592400791156,5.108115684962082;0.6307567765213136,1.6185670141326334,5.110223339044131;0.6288663598422348,1.6130961587232995,5.11241904293637;0.6268408597748856,1.607442766123804,5.11475592365189;0.624701793554291,1.6015787862479207,5.117249727762662;0.6223965106478422,1.5956712898031784,5.119880438437828;0.6200181506129097,1.589865873382325,5.122523537022365;0.6175890873572556,1.584122509721103,5.12521021488554;0.6148040010214486,1.5781496421550882,5.128098158477156;0.6121828479311511,1.5724086052365895,5.13093799573357;0.6093592127792399,1.566571321219285,5.133888609585141;0.6064749012448745,1.5606699841446208,5.136866692185086;0.6035761604865604,1.5548319939934607,5.1399375438563695;0.6005998087814696,1.5489027535112216,5.143132408379875;0.5976544622831066,1.5431979809465082,5.146268984269716;0.5945215995191578,1.5375259772991314,5.149589007821577;0.5913526363929323,1.532220646622959,5.152782808387312;0.5881680948980923,1.5271239180628122,5.155915536538992;0.5849444276673091,1.5221949017269227,5.15899785049651;0.5817343327803068,1.5174752482001914,5.161899409563535;0.5786050102274362,1.5131821245350319,5.164577920066266;0.575499258132449,1.5090057908116348,5.167156591807499;0.5724717203691719,1.504984117300504,5.169731184630558;0.5696658640489654,1.5012862148335504,5.172208542483554;0.566851779320512,1.4977042494958526,5.174779581215401;0.5640237439153049,1.4940781711406352,5.1774657527483425;0.5613387354286659,1.4905809064101159,5.1801272695121465;0.5585911115246678,1.4870547721114018,5.182937905873165;0.5559529237165375,1.483425639711577,5.185720669344187;0.5529094869527639,1.4793649419890793,5.188668237982125;0.5500296300437786,1.475554965983019,5.191509415186369;0.5469958277684623,1.4715490125458817,5.1943988071942515;0.5438006309033706,1.4673424563420547,5.197194229568663;0.5406711268994158,1.4633065692689122,5.199838379336288;0.5375645994140869,1.4592601703471784,5.202449060665201;0.5344270718673181,1.4550223685550439,5.204866489949214;0.5312647611734407,1.450691621411068,5.20726571348681;0.5280717129745282,1.4462743652100907,5.209635693423627;0.5248484587934985,1.4417945344960343,5.211933879887709;0.5213338354652061,1.436705236460233,5.214333917369894;0.5177390096042138,1.431436407155004,5.216720346635469;0.5139530382131076,1.4257568636623554,5.219180058226345;0.5101767004301441,1.4200441911935175,5.2215447526825525;0.5063059573793285,1.414027544461764,5.223883991760031;0.502640350453101,1.4082472935481793,5.225930483446197;0.49915086836271005,1.4025093280175005,5.227739862798695;0.4953708319120128,1.3961533782918512,5.2295918157865895;0.49166448070516006,1.3897382643722413,5.231239424981236;0.48817289140433157,1.3836318518034028,5.232676723502992;0.4849581802833618,1.377663378161524,5.233970726501405;0.48172644931884284,1.3717030960002057,5.235168377901578;0.4784416024944195,1.3655505109023034,5.236379066940328;0.4754342188847794,1.359786111199255,5.237536193329081;0.4723629336926286,1.3539035031751234,5.23875924522997;0.4693099058287847,1.3480447381219434,5.2399936800180145;0.46634823105505996,1.3423327920038441,5.241241477984017;0.4633076027736108,1.3365990097895861,5.242480400047506;0.4603179273023531,1.3309791210791795,5.243688803589313;0.45733808332792336,1.3253649663140987,5.2448978186792035;0.45448519060150067,1.320042067024373,5.246069951821386;0.4514305762991665,1.314403820988987,5.247235877709933;0.44839846083340024,1.3089778340387728,5.24829555859806;0.4453585202852041,1.30353031954778,5.249348120727336;0.44224937638806405,1.2980632769840152,5.250361630467584;0.43912096794593874,1.29259703969576,5.251353251593814;0.435661134239217,1.2868393701001886,5.252134883389864;0.4323961521421883,1.2815016246057,5.252732945305599;0.42924751556457197,1.276394223929084,5.253271641129208;0.42591006403449994,1.2710290198288168,5.253732608233586;0.42272596510525406,1.2660234058390247,5.254108880326348;0.41922204543298386,1.2606954633474985,5.254399158958416;0.4158364588992982,1.2556473139148177,5.254591052475279;0.41221577555810746,1.2503141137889588,5.254790061095665;0.4084964014756586,1.244931734211565,5.2549099000910555;0.40473093771491825,1.2395642876055895,5.2550240138506705;0.40067434605363195,1.2341109282091378,5.255076522435054;0.39652000234993445,1.2286254769990554,5.255115952385514;0.3921291937891305,1.222925330721099,5.255143607640456;0.3873275946811908,1.2169975415945686,5.255180999348587;0.3825243589315237,1.211262489227781,5.2551829139294615;0.3772971458890394,1.205572048247967,5.255147558776391;0.3718454765173104,1.1998417674198705,5.255160216409902;0.3658116323486246,1.1939135636448543,5.2551415561073975;0.35947825398179506,1.1879734866296583,5.255124740304618;0.3528417986786333,1.1818306757271766,5.255114980143642;0.34625646570696433,1.1759324657430066,5.255237648227803;0.33913000760217554,1.1698061581113293,5.255333918551235;0.3316005312871553,1.1633616404950775,5.255425571927342;0.32383063182274274,1.1570337322852338,5.255558676456583;0.31560763402832587,1.150419556321769,5.255698649543033;0.3072803551145193,1.143784002197832,5.255881780470082;0.2986095724991208,1.1368931513414458,5.256112239083814;0.28991613665815996,1.1300773157377773,5.256340532232026;0.28123143650429305,1.1233993127655917,5.25656935084467;0.27263406739121077,1.1168129649883238,5.25676318465114;0.26387342366742195,1.1101198748783343,5.256806068402703;0.25480826123892786,1.103189029865619,5.256782705941946;0.24586909257701595,1.0963813687736854,5.256733674375701;0.23717812298337085,1.089801556918602,5.256603719003005;0.22845500338045915,1.0831639357245568,5.256373328988053;0.22015170200813344,1.076771626712789,5.256071736770853;0.2119189967097274,1.0703548007631176,5.255699568351321;0.20403051655488547,1.0639933741744065,5.255302513299634;0.19641021809717063,1.0578311709902333,5.2548227885142555;0.18870303912883718,1.0515133220662487,5.254257158550091;0.18099750587352065,1.0450478932610872,5.253611792134354;0.17389047509605743,1.0389336362783093,5.253026913420275;0.16698605713351014,1.0329242965131602,5.252428144523257;0.16026617139846633,1.0268188037113422,5.251787839011742;0.153989441239233,1.020999321833846,5.25113748712565;0.14808970547228337,1.0155376063582122,5.250483134181177;0.142362765992668,1.0102046422882487,5.249769619099341;0.13663410848900875,1.0048546263393736,5.248994397208925;0.13074625574625454,0.9992328768560679,5.248186358990657;0.12458277669635945,0.9933091933354143,5.247383842534033;0.11882713587910172,0.9876361893975135,5.246668428405844;0.11346978845520425,0.9822591455090268,5.2459504352640405;0.10811558822864561,0.976853756335433,5.245239802304882;0.10287017714376476,0.9714663277178293,5.244565683923918;0.097371269969156,0.9657474536642789,5.2439430128471916;0.09216229088426586,0.9602876192290207,5.243363221155869;0.0872543341930096,0.9550869349067345,5.242812103597807;0.0825000691066054,0.9500570837875892,5.242297955978454;0.0778272590763689,0.9451284073644987,5.241816820989553;0.07350157951423282,0.9405138467945535,5.241404210692691;0.06922076394418823,0.9359759730533834,5.240995864225636;0.0648047341345476,0.9312792696965468,5.240562939115166;0.06045144091202662,0.9266458046505877,5.240157464644637;0.056274523116865593,0.9222482597593921,5.239780434446563;0.051913630412333246,0.9176572492280753,5.239406219616493;0.047594479047018946,0.9130699007049479,5.239038172183049;0.04342909099331589,0.9085373668822431,5.238639811667586;0.03945265986136996,0.9041104571597962,5.238254573892851;0.03566995670391492,0.8997810876375801,5.237872269971933;0.031946216468785774,0.8953737942824631,5.237482662742271;0.02820264270941209,0.8908597661228335,5.237121409919597;0.024414835370029662,0.8862577181646618,5.236766332178597;0.02064992219051573,0.8816515024018224,5.23642486028899;0.016831098163791976,0.8768893292778683,5.236082171513485;0.0131217487152439,0.8720675654929894,5.235734530018876;0.009283366325047086,0.8669016457109933,5.235389428204504;0.005255511886561297,0.8612919774144018,5.235021732474513;0.0011799417240866612,0.8553573091744745,5.2346453287620465;-0.00282788098048149,0.8492229346520703,5.234249108198152;-0.006977376597945796,0.8424455046818174,5.233847767172191;-0.010929729406650228,0.8353557886280495,5.233511929840878;-0.014689400372834028,0.8281857357682851,5.233189840253532;-0.01840021126782545,0.8206536455635047,5.232853786248428;-0.022000205557289418,0.8128235597180433,5.232504972627372;-0.025390535329159747,0.8045339711338517,5.232153422588379;-0.028605871332102805,0.7961500924006697,5.231819595129484;-0.03158751887841946,0.7876517075758712,5.231558163943911;-0.03436053462548858,0.7787065548985326,5.231298233383847;-0.03686929520486362,0.769778087059446,5.231041111475593;-0.039040674563428135,0.7606332852593782,5.230795264183369;-0.04090193601138396,0.7513903110210711,5.230464661494491;-0.04250527674971589,0.742118652778848,5.230121599698257;-0.0439214720955262,0.7325048737159141,5.229757539498711;-0.04507210549150918,0.7223605688636434,5.229389941081444;-0.04583719123010612,0.7125160706416364,5.229033577797584;-0.046307220995268086,0.7023856923738271,5.228692534041974;-0.04647533975450682,0.692299035757859,5.228359594835843;-0.046361143936529084,0.682287050586164,5.228052211660289;-0.04610696796649963,0.6723141376940577,5.227784478099023;-0.04558545156752082,0.6625436659592847,5.227479239954556;-0.044844587492373626,0.6527138395132371,5.227103142791465;-0.04399335257728788,0.6428469450214496,5.226704272791308;-0.04300147127535992,0.6330328659998641,5.2262669647302795;-0.041906569313307315,0.6231511222879829,5.225799906895078;-0.04075421916142064,0.6135255485150161,5.225337427827343;-0.039585460744422665,0.603799490526437,5.224871816043195;-0.03849885782196286,0.59391930454669,5.224418404513392;-0.037501640988281605,0.5835508009255406,5.224071249066361;-0.036567403001241394,0.5733791377930173,5.223762999203225;-0.035730244650132456,0.5631028205203757,5.223440584073964;-0.03494901148235766,0.5529959349037797,5.223197902297468;-0.034157668241771515,0.5423847899753156,5.222963697823036;-0.03341048221973904,0.5319593385600285,5.222763310187059;-0.03269877786630028,0.5216040324203532,5.2226304902828025;-0.03200477492303367,0.5107101158728966,5.22250643304678;-0.03142139323194083,0.5001023251814299,5.222412197381179;-0.030905479596843765,0.4895756792933617,5.222345446713091;-0.030429044230230917,0.47907039756673714,5.222271014494352;-0.029954073993849813,0.46851008617087436,5.222166585256946;-0.029480831861179762,0.4581111794580515,5.222101679184709;-0.029043347657833545,0.44805118606830463,5.222107659815478;-0.028533109246893968,0.43748748515202446,5.222151259923171;-0.028040705770965596,0.4272380955288833,5.222247495385632;-0.027588725581409446,0.41730551941261995,5.222399609441782;-0.027133621642380878,0.40706683810509803,5.222556340387076;-0.026721291978732346,0.3969353036450455,5.222717850298084;-0.026316448477282133,0.38687732799236596,5.222868602540196;-0.025962003450178663,0.3775690972659569,5.222963736817438;-0.025625157325906527,0.36788678611178616,5.22307071685538;-0.025289832617939313,0.3585977038047042,5.223199595322344;-0.02500395074826653,0.3493198142469088,5.223333398173911;-0.024800544789994747,0.3404189417229408,5.223496134277364;-0.024605953140663533,0.3310976406724763,5.223676502503514;-0.024541517824962222,0.32172692683900384,5.223733946802763;-0.024542884078835297,0.31265211109141144,5.223809064910647;-0.024600681636630692,0.30334447104608353,5.223863300670049;-0.024705536486615554,0.29391191669484346,5.223901603729087;-0.02486651123265689,0.28460519079820545,5.223941772691136;-0.025098190686746995,0.275159818487395,5.2239719557749495;-0.025374366759305295,0.26598791561582047,5.22401054481992;-0.025681703497939783,0.2569389693288019,5.2240651079299285;-0.02611384410440764,0.24845561621486353,5.2241329656342925;-0.026590038742247562,0.23939141129056085,5.224153690305249;-0.02706410882295917,0.23026572955129,5.224202607498878;-0.027584015439929006,0.22172366993496836,5.224261545806096;-0.02809727355213317,0.2127454207278689,5.2243393034441725;-0.028632319617018464,0.20321610895581835,5.224404828413096;-0.029201704441078148,0.1932817591583697,5.224435252966236;-0.029824029582248758,0.18303861535955168,5.224411717275727;-0.03048346451707481,0.17257512316336993,5.224419242494619;-0.03112814042391132,0.16197815566164106,5.224451923967356;-0.031780540666150166,0.15095370317833492,5.22450392466325;-0.03245397394848123,0.14030837507715913,5.224552762927048;-0.033056877262712475,0.12947249311975523,5.224848370428111;-0.033622822201536576,0.11880947552158913,5.225116937445077;-0.034185144905070096,0.10786358282602429,5.22543739014026;-0.03468103309114036,0.09655773282517491,5.225803673648076;-0.03516158507483707,0.08497657187951024,5.226159574736335;-0.03562978685724324,0.07292799070746261,5.226513070306348;-0.03609391441269326,0.060711598758276954,5.22681335342215;-0.036578977691083744,0.04783086739824372,5.227051950290286;-0.037093358838906014,0.034569447111625,5.227207767539696;-0.03758140099744265,0.021022852668948842,5.227403591634109;-0.038076624835201536,0.00737310161791373,5.227561652922188;-0.03856295484636443,-0.007066510971803519,5.2277114684132755;-0.03904415581997889,-0.021191417241049004,5.227824450629459;-0.03947398437776996,-0.03450889239806075,5.227927391548055;-0.039830404537109856,-0.047193289595905574,5.228047703808751;-0.04012133840256091,-0.059396872297601266,5.228208115871135;-0.04038506265597254,-0.07127055779289182,5.2283184593742025;-0.040630351798920154,-0.08286769860152851,5.228398254768917;-0.04083317634502835,-0.093811909576705,5.22845330050137;-0.041029538273811325,-0.10463305732149342,5.228486372512594;-0.04120551387858959,-0.11462654861246557,5.2283337520553825;-0.0413650823256065,-0.12465935298128532,5.228160405500498;-0.04146385163116202,-0.13476749090395806,5.2279184225092505;-0.04160974253646891,-0.14492215959589422,5.2276670942913634;-0.0417483621042034,-0.15479671550935398,5.227430854172543;-0.04185754497044915,-0.16378905211329775,5.227226815547489;-0.04196464726147032,-0.17257055224284568,5.227080724331683;-0.04205417293831904,-0.18045912560860106,5.226990472082751;-0.04209499947967833,-0.18770427185281202,5.226980842529622;-0.042130842249336546,-0.19396456903867446,5.2269779387608155;-0.04215919299403932,-0.19979954076382464,5.226978746553316;-0.04217320307875817,-0.20499602185130433,5.22697693228279;-0.04218411618328853,-0.21035288509449837,5.22698023716145;-0.042198827795387896,-0.21629949163694903,5.226982200948882;-0.042212003194368804,-0.22211162984276317,5.226981263388373;-0.04221309909264036,-0.22763344801642207,5.2269689709944185;-0.042208513520440624,-0.23309745293270684,5.22696147751239;-0.04220192802932598,-0.23855376593187563,5.226955109828978;-0.04219453205227536,-0.2439368803621286,5.226944799099423;-0.04219273551888728,-0.2471337022159613,5.2269362768513785;-0.042192042495801746,-0.25048889110125583,5.226933499177999;-0.04219591108456959,-0.2537706745758984,5.22695948111358;-0.04221644554435417,-0.25624846539383533,5.226987397126874;-0.042213242002127976,-0.2578865379313258,5.226980847389902;-0.04220999566295374,-0.2594466190872972,5.2269737313036755;-0.04220756404377009,-0.2611317651044638,5.226968145886141;-0.04220718970665566,-0.26300972416166907,5.2269630486305365;-0.0422097577627866,-0.2651425101908252,5.226958080610943
