# Supplementary material for: AI co-pilot bronchoscope robot
Source: Nat Commun. 2024 Jan 4;15:241. doi: 10.1038/s41467-023-44385-7 (PMC10764930; doi:10.1038/s41467-023-44385-7)
Supplement: Supplementary file 9 — Source Data [file 41467_2023_44385_MOESM9_ESM.zip › Supplementary Fig. 6/Sim+A+R/0-siliconmodel3 Centerline model_59.txt]

Path length,0.41249303522306136,1.2712275639789086,2.3849089499524916,2.903377781401032,3.9512717525951113,5.047535675187792,5.634955816847118,7.052926093399857,7.6344607716770945,8.944709394374488,9.703303967554227,10.56086064562331,11.446490449083264,12.370213178188036,13.28739723990346,15.09348711096672,16.05705684092825,17.0561132788078,17.0561132788078,18.106976813686703,19.19071939831155,20.325733430568825,21.47964280428642,22.65908202490923,23.89371438407661,23.89371438407661,25.18916430370897,26.523527278459376,27.852698466316138,27.852698466316138,29.183743480979224,30.43920495426264,31.6652645636134,32.85215396942308,32.85215396942308,34.03911339023213,35.19009364504674,36.27434726058078,37.3510161518412,38.36340077221514,39.36277948211441,40.358728106382515,41.32420460914502,42.333909638177666,43.32577501227904,44.340933507748,45.32715908455392,46.266739961815475,47.174763220478496,48.03768788072681,49.68539929503418,50.496870763318825,51.356333107901534,52.17571425203176,53.8394487741909,54.72090066923164,55.61019822460356,56.496360541961465,57.382507518493256,58.23715976796352,59.09568095316229,60.738786624387444,61.56435499493279,62.41026784792931,63.29832371296785,64.18076651200163,65.08878351301213,66.89946569888615,67.88306813391272,68.81657491082169,69.7713989148246,70.74916508038912,71.69223478800724,72.67334528086985,73.61942727879733,74.64295480645787,75.64205057081591,76.6517148384867,77.64478500351112,78.65754210436975,79.62465133102616,80.57574505364965,81.5580798645582,82.52509172055301,83.49578851513083,84.45406456943519,85.44446083126824,86.36410267785065,87.27905245013962,88.21683315099673,89.12980882057872,90.04636086880846,91.87953096566655,92.81863451513895,93.69637298297594,94.61985234146255,95.57536270028825,96.52932558658404,97.4574100512657,98.39662003350864,99.35762959841371,100.27630318182223,101.20108861453352,102.97967359568571,103.854476470956,104.739214725429,105.60982660702606,106.47378543835318,108.19364281667364,109.0130478867683,109.81129520905897,111.35083944927304,112.08169487320636,113.47286718854346,114.16233384884187,115.40516885176719,116.49808200760849,117.63507986394501,118.70952196677376,119.73565221362206,120.29943388158091,121.4643363108171,122.64650942061334,123.79992794955592,124.4059227997712,125.59517374761096,126.24494154400215,127.61739696162873,128.35260882975976,129.79228659864762,130.5257959640302,131.24529211088964,132.76412620734183,133.53483756579482,134.26182987755183,135.71695009448518,136.49511759481214,137.34151164483814,138.18324210524605,139.94883954815865,140.88112015267657,141.8012044847985,142.71345711260304,143.66481019562053,144.60573688356052,145.58545675290026,146.60664448299593,147.65728904386376,148.72560361791406,149.79589839969375,150.85885539259198,151.87605822466693,152.95259466294792,154.01356482090415,155.0562362586428,156.08960226244153,157.06359843405434,158.03433623994485,158.9716849419672,159.896721401394,160.7584462973595,161.58502959614282,162.43138326254126,163.25303269838076,164.81328864541055,165.5191994104419,166.90484028793372,167.59464263945048,168.92371190244134,170.15810640485861,170.78300882214248,171.96464476653915,173.09947910795046,174.242875336979,175.4116451427477,176.0076987718809,177.22372338673733,178.42677190442322,178.99649065443037,180.15619858366983,181.41371065883723,182.0353000103688,183.29287400437374,183.93105616254607,185.2019903935242,186.4923018281025,187.13690287212782,188.52597174602724,189.19050614307332,190.55578905346826,191.26504117856047,192.61714009908937,193.23771662329224,194.40289187146277,195.53338133970632,196.59514960640004,197.6754179982484,198.21907973391347,199.25931333315086,200.19254344358265,201.61225309233245,202.52343969698438,203.49835263900923,204.59852108675997,205.18701596381405,206.37679182649998,207.54574068254158,208.66616975610467,209.21877109019184,210.27694171606183,211.71413245896923,212.6165754635045,213.8659291311483
Error,7.927373996300122,7.548717473089169,7.090640450350621,6.6280076857348975,6.2097097943382735,5.841969936571866,5.504500797283733,5.183820997366617,4.877548525570159,4.603694365447111,4.369685536311101,4.1150793937448595,3.8786858814368665,3.6443940676302327,3.426304887581301,3.2275159825314406,3.037380247538823,2.873277149903084,2.7275535989846946,2.563343359204259,2.3991047116909154,2.239626644890754,2.0964578725274903,1.9675577184852675,1.8611513802303334,1.7710621251809868,1.5631916013847482,1.4085826950405131,1.347050440836043,1.3235281909672085,1.1116310048744087,0.9974176965881145,0.9629018987821444,0.9752491781417815,1.0143491114976804,0.88762702862105,0.8107179928002808,0.780142415778151,0.7607928003945376,0.7566540962131528,0.7476958605105394,0.7363238309413391,0.7241823710087987,0.7021703287531591,0.6884881681179391,0.6667051107675501,0.6319104257634494,0.6090527853520079,0.6076547440425216,0.64378574314645,0.5115897842232725,0.4145545705171859,0.4024480084622255,0.48541259707935835,0.6076988663551135,0.578476868266434,0.5790752801418966,0.6044677036973084,0.6487451365589272,0.7102276590437558,0.7848316329499366,0.8004155864834341,0.7661554555621315,0.7517678124494881,0.7380302418988746,0.7316480408763658,0.7273758242633602,0.7497899047687204,0.7178916539773275,0.6637013316171301,0.6335530485531717,0.6219687308096274,0.6047920382818517,0.6116427390647332,0.6197991114456282,0.6477289254804688,0.6695110565237906,0.6909953852014294,0.6979519792978087,0.7036987767972941,0.6932029536660056,0.6820575766984893,0.6909070233207679,0.7021571047834454,0.7033195041085482,0.6985036367125028,0.698942035027891,0.6799841142129693,0.6621410842162292,0.6588605566593745,0.6642152883925361,0.7114938868209141,0.7333731569017743,0.7345496767196216,0.7256820623539242,0.7500224279596631,0.8073241138284112,0.8973049260863573,1.0023435576661484,1.0864289397914368,1.1733268526845115,1.2762282235994884,1.3950477275240107,1.4863058870945431,1.5733382016438302,1.687218465717151,1.7935238474586657,1.9006463142555534,1.9622188594976628,2.02176789082523,2.100176169137839,2.1147132173329375,2.10076405994077,2.0371764452269896,1.977478240888152,1.836332387100096,1.7049659040342824,1.587865765462901,1.4841592133433656,1.3762759513179854,1.2783519652541586,1.144401771371396,1.0358129128686773,0.9725300482327016,0.9021424573152603,0.8375383748623331,0.8602794069320571,0.7510420774294687,0.7293166509597819,0.6970215764341032,0.6566469624908166,0.7241712574660447,0.616747099848805,0.5179158475876972,0.5431391176385519,0.3920927773890228,0.3582455564292919,0.41988900870145884,0.4846442050736119,0.4103578724237491,0.32722080580422325,0.24503079810124034,0.16711647086570303,0.13165733360701384,0.10862657053679359,0.08728927296947614,0.10564226451383649,0.17666403097507613,0.2752846114732301,0.3864076523388978,0.4811163012810988,0.5707387340937712,0.6613839532100092,0.7490549370838804,0.8244784854876888,0.8954821317278157,0.9452843780200494,0.9971443538882256,1.072760504860144,1.2166115441451844,1.3194799969719813,1.4384602405366353,1.5672440495045064,1.6995855029678468,1.7775844941165682,1.8757183810620728,1.9063463796648608,1.9427551828308829,1.9103292045132219,1.9213346365723558,1.8976511694547176,1.8357173139495413,1.7520086420158183,1.6756197797486063,1.618171002013333,1.5242067459898,1.4187038721626468,1.3320757040281734,1.231966549268291,1.0842357938742608,0.9731287777836782,0.8590405633719519,0.7145159357899759,0.6765712429748935,0.5465301321613957,0.6090960552457986,0.579091139092908,0.7057578452496351,0.7058252643519389,0.8311640276819391,0.7986496889796019,0.8675533118866204,0.8322637969975235,0.8332454328989415,0.8430444382768465,0.8128850554709741,0.7712290065784115,0.6733500213846343,0.5486108302991772,0.4434616789049962,0.3294167190293764,0.2096685152354272,0.14377675794208722,0.21151925273046268,0.22559576049978003,0.11601286314355279,0.19474843101659584,0.30762218744601955,0.36362206431666627,0.46447665420148415,0.47620459920031144,0.5645128153465084,0.54402289082814
3D pred;-0.016117348470645124,-0.26301127299018406,5.301822357938508;-0.01731036860597927,-0.25375483198034127,5.298231396676117;-0.018701323819583116,-0.24489056730089195,5.293816642403633;-0.019880257731993884,-0.23603193485979201,5.289329466665637;-0.020964183908691637,-0.22694082958164458,5.285307413848343;-0.021877876852325565,-0.2176452148896926,5.281735759791253;-0.02271354963213405,-0.20825243298695761,5.278407502119026;-0.023550604785291782,-0.19878400868409182,5.275301334079226;-0.024440833101921952,-0.18925288106719293,5.272409085837;-0.025453364546441346,-0.17963598019477955,5.269861538450977;-0.02620781888501802,-0.16988115309975954,5.267794137426195;-0.027110162791206836,-0.16017500142730337,5.265563353889803;-0.02781461468038153,-0.15041816742219963,5.263487796679633;-0.028579591500257417,-0.14064961459417533,5.261490251658576;-0.029343682342308757,-0.13083865634245248,5.259712257460597;-0.030012130555776066,-0.12098440891111688,5.258147973423752;-0.030760538338003535,-0.11113159836229222,5.256611090187956;-0.031393640348223346,-0.10125081641524217,5.255207762015537;-0.03201381734320187,-0.09136766473618073,5.253815392314788;-0.03258033241997509,-0.08148587544358477,5.252390856936314;-0.03309017215743447,-0.0715987409695877,5.250982086076591;-0.03348377616894722,-0.06170314678717938,5.249595618745851;-0.03372210041363949,-0.05179932082896231,5.248232742029586;-0.03394909549707386,-0.041899951555055465,5.246835973898891;-0.03415456836836057,-0.03200512354058111,5.2454041361067025;-0.03432782705086372,-0.022122771969043782,5.243884560887942;-0.03441468891869544,-0.012212843762118456,5.242548230857784;-0.034508888480581854,-0.002296402193274977,5.241261641158519;-0.03456972702180456,0.007629760454853649,5.240050198318432;-0.034564927834312545,0.017559774960646327,5.238869186513857;-0.03449947457231857,0.027503156073362865,5.237808579179465;-0.03437589269177489,0.0374588428216695,5.236876361989968;-0.03421056622768108,0.04742680179380106,5.236093763056815;-0.03397164639341581,0.05739610372012133,5.235348151620032;-0.033675133239783474,0.06736496795596034,5.234617517787574;-0.03330877702250613,0.07733663430877528,5.233960514537809;-0.03287243757775234,0.08731059725725783,5.2333863447099285;-0.03237953792504766,0.0972855219420174,5.232878479111824;-0.03182589675759685,0.10726093150293173,5.2324487285449575;-0.031277997904556654,0.11723997979909304,5.232104632701162;-0.0306977546362862,0.1272163798859689,5.231737537269142;-0.030062798933981175,0.13718919249008044,5.2313635853746625;-0.02935570165221607,0.14715843761614797,5.2310257021840485;-0.02860321031492544,0.15712572342305892,5.230730794688969;-0.027856163553572365,0.16709468424958998,5.230482316972783;-0.027178273415012767,0.1770684133620271,5.2302269886512684;-0.026606823338822895,0.18704560007443619,5.229867558385222;-0.026099785458715816,0.19702462327096187,5.229465055427048;-0.025666057288020305,0.20700655734648027,5.229049276656607;-0.025359801588251935,0.21699296831387627,5.228627609208691;-0.025207465145396447,0.22698557907556882,5.228274729946783;-0.02518493979292436,0.23698354483926776,5.228074297423475;-0.02528078005906461,0.24698306264571745,5.228052889904201;-0.02548610464978049,0.2569794953730488,5.2282236954673;-0.025751642595799283,0.26697161608761144,5.228518675508713;-0.02605099661060217,0.2769623334817723,5.2288284385210835;-0.026371402446980587,0.2869532540022889,5.229109236050872;-0.026685978424768518,0.2969441351359046,5.229397916026208;-0.026956496908400265,0.30693608347034196,5.229694206815719;-0.027268042309101143,0.31692895574632113,5.22990738078052;-0.027658838755838192,0.32692107623127215,5.22997670863524;-0.028204078831124895,0.3369061245918548,5.229937689446026;-0.02869735701758891,0.3468929122238935,5.229793642844824;-0.029128890212130745,0.3568798138667121,5.229518734353366;-0.02942601983580228,0.36686695660870344,5.229108010799347;-0.02964200156583409,0.37685289183553095,5.228623810904781;-0.0297978411927027,0.3868405601623151,5.228152434828967;-0.0299282730559305,0.3968314326797184,5.227745674616986;-0.030105770371484195,0.4068247437786143,5.227425943505494;-0.030318519033851247,0.4168196508528527,5.227188097790798;-0.030602107466562962,0.42681482476517396,5.227061306374348;-0.030913332580960604,0.4368098394731662,5.227008203500729;-0.031237444840734912,0.4468044216758885,5.22706545589012;-0.0316041395011066,0.4567961034157964,5.227243868430167;-0.03199512543913424,0.4667845784036711,5.2275222520016404;-0.03242753047676083,0.4767700907296285,5.227842516691526;-0.032897048177748175,0.48675445191678707,5.228145971486876;-0.03342609125751707,0.49673744337330616,5.228390910252317;-0.03400404475467596,0.5067191126062214,5.228570490540201;-0.03464656212749336,0.5166976224524232,5.22869899219342;-0.0353923840940207,0.526669062348481,5.228817887077888;-0.03624735868999938,0.5366316775825333,5.228941645465322;-0.03721682307321959,0.5465822515871788,5.229156624040395;-0.03819056156683197,0.5565311085755142,5.229425097450075;-0.03898354253619642,0.5664959531306577,5.229695382806787;-0.03972002753561819,0.5764630435230279,5.230034055149839;-0.04044250601196632,0.586428155786439,5.230451861838187;-0.0408741160440936,0.5964120169585777,5.2308209537991255;-0.04109366535758921,0.6064024752258687,5.231198500761055;-0.04153357783762621,0.6163857532214359,5.231573517391527;-0.041417272915130726,0.6263841417233755,5.231710267270078;-0.04143113743285467,0.636381389944004,5.231944437700085;-0.04147731026409658,0.6463799165932579,5.232109764388232;-0.04141774836608145,0.656378262401086,5.232281617486519;-0.041311121128383324,0.6663767229745984,5.232420961636374;-0.041013913759747084,0.6763722609127228,5.232450779542771;-0.04030180028097656,0.6863465125970828,5.232535618981692;-0.03920103334073422,0.6962841611700149,5.232712968873631;-0.03787819786751673,0.7061933834461818,5.232952593981488;-0.036390082948873866,0.7160789380026211,5.233200233034493;-0.03464630920715547,0.7259235042165242,5.2334094439275445;-0.032518847730053216,0.735692491087663,5.233611441885364;-0.029914914975134276,0.745344291638003,5.233861002187331;-0.02671412530915873,0.7548160362412263,5.234063485978027;-0.023269983575387884,0.7642037061129037,5.234161169641439;-0.01947204317531139,0.7734537977516622,5.234268190162998;-0.015520744746130632,0.7826395684092095,5.234362307911048;-0.011323986691805179,0.7917156313616589,5.234473227326069;-0.006758405636021438,0.8006116841123085,5.234598587131137;-0.002049065317124227,0.8094319348863047,5.234757615570823;0.002887324047270958,0.8181261181600974,5.234965551245465;0.007826580734705596,0.8268186392204238,5.235174885885252;0.012763516960609355,0.8355121869189015,5.235395994717395;0.0177682236936368,0.8441663633576714,5.235637118509317;0.02281658358640926,0.852793268030645,5.2359380805608655;0.027786385940637853,0.8614683050796341,5.236149733008458;0.03292372021414471,0.8700447839685179,5.2363773432691705;0.03827779126413728,0.8784856150137553,5.236671102451814;0.04381478186357836,0.8868057646307199,5.237012929093586;0.049524762269125853,0.8950029928892201,5.23746189751821;0.05533090289046592,0.9031276782818709,5.237989361598193;0.061322819106270396,0.9111102343905719,5.238602336340103;0.06740917139756607,0.9190235642035927,5.239181583313851;0.07362220635271484,0.9268444457549933,5.239663255821953;0.080012442089821,0.9345234024289495,5.240108802254678;0.08646293876353282,0.9421475656977703,5.240621858891705;0.0929765017442892,0.9497046227352763,5.241303317788192;0.09942774691346368,0.9572992267074989,5.242142022904609;0.1059076327429721,0.9648528372314458,5.243118776552698;0.11260937201107106,0.972210263958308,5.244095998503573;0.11954774119749241,0.9793466607915493,5.245060816243575;0.12649757259596836,0.9864471411988053,5.246193521641695;0.13327943059869707,0.993666356802994,5.2475680499575414;0.13991205060976672,1.0010287390633343,5.248911061216386;0.14652272365962077,1.008412106583379,5.250247057433403;0.15334919298142638,1.0156260449754102,5.251412565680661;0.16047707349898518,1.0225850128738663,5.252287828564406;0.1677755557508256,1.0293967433704536,5.252864443220337;0.17470809801572362,1.0365755178815594,5.253500881955879;0.18203316911218168,1.0433747017781867,5.253839159610593;0.189410778541808,1.0501118272391512,5.254265797193459;0.19695739996497777,1.0566631873605368,5.254623827436976;0.20458920657682267,1.0631140918428985,5.254999805094354;0.2122804782582674,1.0695013096949675,5.255218409834508;0.2199307511250676,1.0759393096489624,5.255378039580675;0.2274837042625726,1.0824877786594753,5.255643468518447;0.2349857490423315,1.0890986602762325,5.2557682417997045;0.2424987069804004,1.0956983160064615,5.255765546755458;0.2499598965903638,1.102355497445532,5.25565336435279;0.257394297353207,1.1090406142830604,5.255456138172912;0.2649368792456612,1.1156019955269947,5.255215857987776;0.27229429248560555,1.1223693368485541,5.254948347512826;0.27988141449486115,1.1288738523295019,5.25459217624113;0.28739387090576446,1.1354658139738514,5.254261963652478;0.2949040365662736,1.1420637403898977,5.254007446933679;0.3023398960296397,1.1487478883331967,5.253833779685293;0.3097136512624327,1.1555010165559352,5.2536821453418545;0.31703557514220004,1.1623074972365404,5.253434655052266;0.324037816939401,1.1694401144624134,5.25312743961855;0.33055407913402796,1.1769867976780841,5.252361998926407;0.33720920713152147,1.1844278562819632,5.251778973892113;0.3438147298250799,1.1919171134152937,5.251251624353624;0.3503832948054525,1.1994401989260663,5.250744536100727;0.35693683584462277,1.2069884226773129,5.250469912632993;0.3631803066091109,1.2147725941720289,5.249817419756532;0.36935822623837644,1.2226094930176792,5.24917218682388;0.3756019986586221,1.230394192177357,5.248528941180682;0.3818002189741162,1.238216289803253,5.247898977966242;0.3880611356657546,1.2459881403966961,5.247267107304191;0.3941311850772872,1.253896035415691,5.246479899256651;0.400246456803044,1.2617800386823295,5.2458121087117995;0.40641737209464956,1.2696245508967305,5.245192889379139;0.4126079077262651,1.2774545896494138,5.244586455767622;0.41864765536022414,1.2853982325025146,5.243938391927814;0.42449189449441704,1.293472813231605,5.243134641349729;0.43013956625336347,1.3016678633024557,5.242162551827386;0.4356863787871575,1.3099198503140594,5.241095977369007;0.4411580161342039,1.318219087692879,5.240007931564635;0.446657858628858,1.3264935810392642,5.238874577077008;0.45220174381976525,1.3347363826860574,5.237724986714461;0.4577354592992056,1.3429686518552424,5.23645702089525;0.46330523856298106,1.35116731190285,5.235130547233023;0.4688716886346624,1.3593679306087256,5.2338022075022606;0.47440565179550465,1.3675498009737213,5.232242640554404;0.47995621591226834,1.3756383517608817,5.2303018715961755;0.48554239778404995,1.383589354887341,5.227940490352409;0.49111388029430647,1.391473853201066,5.225334100324272;0.49668210971412263,1.3992638626622358,5.222451293753727;0.5022339422837427,1.4069662090275266,5.21931266099598;0.5077337786267706,1.41459214858697,5.2159072467721845;0.5130671955996033,1.4223587371071387,5.21255541650317;0.5183184159728267,1.4301077451943367,5.209037241087364;0.5235509143744098,1.4377222452085825,5.205210970055343;0.5286521407186185,1.4453396649582282,5.201216923718248;0.5337413985220859,1.4529356394421304,5.19716715500266;0.5387857143841978,1.4605176175384806,5.193035752622146;0.5439301837141338,1.467987662453896,5.1888247118630195;0.5492753850231568,1.4753022177058277,5.184590788808398;0.5548198519601526,1.4825046266654545,5.1804213534074295;0.5605090482644423,1.4895988024427786,5.176261339531048;0.5659658253699316,1.4968965611417053,5.172142322464654;0.5715957425917052,1.504141820618071,5.1681661123097316;0.5768130977316827,1.5116873860772206,5.16418570438528;0.581805502267516,1.5193655252077531,5.160170473826174;0.58666938572905,1.527060957894972,5.15603248476999;0.591188245000165,1.5348413641372594,5.151668405303156;0.5954102112836506,1.542669868489526,5.147097899826991;0.5990926685240714,1.5506278984302737,5.142290689811334;0.6012574447548135,1.5588691199540354,5.137056569859795;0.6024178611663634,1.5675171172239923,5.132171329131784;0.6026276722153648,1.575947797641959,5.126797354158467;0.6001323811939234,1.5842547465379466,5.121820595900548;0.596925101579414,1.5926682000768257,5.1174700606434245
3D gt;0.44009296022223304,1.6150972488674185,5.134660500210417;0.4414977850459993,1.6151009538392984,5.134342948165614;0.4427911391248835,1.6151053243934286,5.134048208245159;0.4440592107481993,1.6151066124021438,5.133753269019319;0.4452893451745492,1.6151039999335475,5.133458832283696;0.44681210333167687,1.6151157969939403,5.133118096195499;0.44834783321301613,1.6151269762614775,5.132754054196488;0.4499603563063741,1.6151266745578274,5.132363352478484;0.45158695530687637,1.6151242752626958,5.1319813130702885;0.4532245989656641,1.6151165167500539,5.131594882042599;0.45497669964852416,1.6151356877885625,5.131188838380329;0.4584549380985237,1.6151803668321236,5.1303873286614055;0.46166168407011315,1.615198764913886,5.129622662143594;0.4648072223437609,1.6151910295204295,5.128878405847493;0.4680518065909662,1.6151652094372633,5.128105782243628;0.4713663184713329,1.615150954387597,5.127315850015222;0.4747333745222825,1.6151466422447789,5.126517313660955;0.4782110305537839,1.6151471845186673,5.1256866285137885;0.481817344101223,1.6151331423245945,5.124829408662559;0.485475029872014,1.6151152796547794,5.123974780624435;0.48893338356920957,1.6150960694262264,5.123169544662949;0.49231861714921765,1.6150749918920755,5.122354266982106;0.4959015126877283,1.6150623246142142,5.121511059453502;0.49956746878990765,1.6150593673886633,5.120624733371848;0.5033192953753048,1.615059641595423,5.1197194102727455;0.5069709461595886,1.6150390428170653,5.118839362254509;0.5105716555443036,1.6150176946425578,5.117985455967266;0.5140139395019712,1.6150071009348133,5.117179420914171;0.5173942348999384,1.6149986848097584,5.116377625874513;0.5207358760043714,1.6149965644700994,5.115583760425184;0.5238950683435746,1.614966220562275,5.114825490677851;0.5267698656680316,1.6149508893165367,5.1141426944111945;0.5298816554165452,1.6149442795522113,5.113408820744803;0.5331199366326869,1.6149537654628419,5.1126294333046;0.5363684103361954,1.6149430249908268,5.111842790846289;0.5394401719471407,1.6149181611552046,5.111099140068484;0.5425211342354498,1.614877043865136,5.110369556757121;0.5456135888522898,1.6148225083661505,5.109667378326845;0.5486215744469999,1.6147699821968757,5.108991647522831;0.5515832606546979,1.6147064533120783,5.108342626371328;0.554782481131469,1.614562994420881,5.107701893927784;0.558101688802595,1.6143384456747385,5.107097352211293;0.5613506356639976,1.6140287416898285,5.106576148332223;0.5646491185137507,1.6135997901781072,5.106201259184166;0.5679354069613847,1.6130496697059045,5.105926359464431;0.5712825751445703,1.6122450330384386,5.105899230550731;0.5746191766163301,1.6113203191813636,5.105972929779594;0.5780324857361923,1.6101587598902234,5.106249616354881;0.5814172699380908,1.6088350888314333,5.106697989937822;0.58472035953138,1.6073803729446685,5.1072836535188575;0.587948461295585,1.6057621429262785,5.10801396520039;0.5911189424751779,1.6038630981896755,5.108964630087453;0.5939747488936024,1.6018292899047128,5.110075988461986;0.5965952554510896,1.5996460901745677,5.111329392599638;0.5988842033408803,1.597152024489183,5.112830410711864;0.6010657612614378,1.5944667135385369,5.114434211948215;0.602885564262345,1.5913848573131673,5.1162707376564756;0.6043435649420382,1.5880178361249393,5.118295031530618;0.6055886456980507,1.58450129252778,5.120393758627086;0.6064900712120462,1.580795704361955,5.122690442017551;0.6069705988979903,1.5769535674597386,5.125122690928759;0.6071479440610085,1.5730819884531595,5.127602898326852;0.6069794683964295,1.5691200301943444,5.130151776745474;0.6062054503852801,1.5649167285896612,5.132853973320954;0.6051389305069602,1.5606940632656479,5.135587685996964;0.6034887265876906,1.556296242572852,5.138330847666813;0.6016273598755606,1.5518730354083359,5.141070806751588;0.5995654108171632,1.5476211788019483,5.143662993100973;0.5971764882217496,1.5430704834616396,5.146382030732533;0.5946672871155144,1.538543478835969,5.1490394113811515;0.5920125675652858,1.5340252495940618,5.151687054766706;0.5891484292385846,1.5295063979921961,5.1543906253950125;0.5862760850917657,1.525079674579688,5.157037062168121;0.5833750437561576,1.520698461679312,5.159686883807887;0.5805506373636822,1.51657757834711,5.162216584267701;0.5777825573689839,1.512636092597916,5.164662442847822;0.5751399679466112,1.509011086684007,5.166978173171275;0.5726660355223706,1.505654101219403,5.1691477278421605;0.570214450633032,1.5023638888477575,5.171364495847351;0.5678801696145322,1.4992214924738956,5.173477057603688;0.5655428993067092,1.4961027199107513,5.175677461370207;0.5630192511180449,1.4927420467850725,5.17818402579268;0.5605324520246517,1.4894513991767837,5.180693444065793;0.5582073671239367,1.4863345946362738,5.183198989518295;0.5558515474330744,1.4831721790020282,5.185768068533677;0.5532141081793068,1.4796736356746514,5.188450024503223;0.5504881994033001,1.4760813123262844,5.191168183275933;0.5476834526287733,1.472351798966086,5.193957615818498;0.5448767980767425,1.4687650069738984,5.19655248520078;0.5418583068621936,1.4648906568719084,5.199160612930207;0.5388943280101528,1.461066534640521,5.201669003548707;0.5360684949096137,1.457383688074597,5.2039400331395615;0.5330090109356762,1.4532615710376986,5.206260568584916;0.5299354660327619,1.449081468435434,5.208550529790348;0.5268042996536346,1.4447747826660877,5.210821379294763;0.5236366607395151,1.4403947639239612,5.21309237818182;0.520303593607344,1.435685626915926,5.215378469687242;0.5167863431512958,1.430559556904629,5.217708357827904;0.5131732677256569,1.4251803587512857,5.220026114768531;0.5094634740253878,1.4195879001053124,5.22232082492219;0.5058592386866463,1.4140526882826223,5.224407585770422;0.5024335907140427,1.4085456172333664,5.226189036538615;0.4990851536812867,1.4030637967262038,5.2278914494881255;0.495780679996197,1.3974383207693606,5.229467520059212;0.4922723203354333,1.3913673546695144,5.231006959345214;0.4892016276184624,1.385839666874451,5.232258584078952;0.48623465302145696,1.3803652121639813,5.2334398374106055;0.4832026240331887,1.3746561828252124,5.2345873933882405;0.48032746396262277,1.3691445427618079,5.235674429825777;0.47741825656778014,1.3635577253082094,5.236799219210473;0.47453504981091743,1.3579779728996684,5.2379310887071515;0.47159175272382925,1.3523245190050475,5.239098089483363;0.4688280614931908,1.3470103231125328,5.240230835463169;0.46601429265490646,1.3415885971791648,5.241381889337619;0.46317716891949,1.3361622012437446,5.242546060342056;0.4602518441352618,1.3306627627942686,5.243738158220371;0.45751396272873734,1.3255220767591125,5.244850266552535;0.45487635335978666,1.320623109851363,5.245929225915988;0.4522159669300508,1.3156991737185144,5.246994656540233;0.4494014034045518,1.3105558873464371,5.248060839923881;0.44647082164019525,1.3053404013052496,5.249095759041915;0.44359562591688173,1.3003116818490115,5.250070907186473;0.4405188322800856,1.2949187519366925,5.25105304973083;0.43756769811190105,1.2898162516757583,5.251938087068366;0.43460568408853206,1.284929375439706,5.252600310827853;0.4315124208913047,1.2798948900346923,5.25315691643777;0.42847471371487045,1.2749968858527008,5.253662996286471;0.42545742314807056,1.2702387143197145,5.254061397710496;0.4223811667741402,1.265376326724622,5.254423200641158;0.41935351757749284,1.2606919420908187,5.2546718368756;0.4160482100537542,1.2557376999939687,5.254853426605992;0.4127792352755394,1.250878543989193,5.254987885153505;0.40924236513171675,1.2457277174729569,5.2550870763733535;0.40566768633825545,1.2406511662274424,5.255116165460214;0.40209346276909635,1.2356648342426009,5.255106680830554;0.3982137274318899,1.230438715985541,5.255097422345855;0.3941113442641039,1.2250383913615752,5.255124554538162;0.3898691029068987,1.2195990946617354,5.25511158942612;0.38536714469187355,1.214159909513575,5.255042404835041;0.38091432316345586,1.2090269422136113,5.254986211421222;0.3761894307785486,1.2037827957424188,5.254913269263048;0.3709369221862252,1.1982534528201854,5.2549285405119495;0.36514321927064985,1.1927718054415908,5.254874700213325;0.3591726740887885,1.1871271562068417,5.254838578342685;0.3529270628246331,1.1814163624012965,5.254941665248758;0.34674065211256583,1.1759372734882425,5.255120277026702;0.3402616882832093,1.1702578918186164,5.255277220268927;0.33318078594659206,1.164306715068027,5.255393678456368;0.3259450431462576,1.1583495330133384,5.255528833970517;0.31837052299002927,1.152280520963951,5.255692925182321;0.3106975361242802,1.1462847725682006,5.255900597916552;0.3025809552909354,1.1398917319619446,5.256086815969479;0.29433439105784404,1.133514624172414,5.256294294396801;0.2859367792140803,1.1270340423583984,5.256513251654495;0.277389082586977,1.1204924671466536,5.256707536020222;0.26928106985712896,1.1143519328190734,5.256862867609284;0.26081701984631245,1.107921723901873,5.256857616830859;0.2522747809167445,1.1014732177553799,5.256853803787005;0.243767790721013,1.0950113346167571,5.256784615454589;0.23539243655232994,1.08866949040791,5.2566437115584606;0.2272579800758136,1.0824979124125644,5.256486610034513;0.21949741180408636,1.0765257587997163,5.2561831902554745;0.2121585450539222,1.0706462293997316,5.2558568896795865;0.204736319714044,1.064706592130943,5.255484668003737;0.19765250420429298,1.0589758368723492,5.2550391484379055;0.19052800489177363,1.0531752966705865,5.254538388280475;0.1833416589138776,1.0472607022347535,5.254001064633476;0.176533792422368,1.0414488501238401,5.253445027419096;0.16996571257551749,1.0357904893773546,5.25288321607917;0.16369778744849933,1.0302054131637663,5.252274073166255;0.15750353790317062,1.0244730513081746,5.251634081823587;0.15180892189578896,1.0192079059217103,5.250998425906933;0.1465218382897462,1.0142842590061165,5.25031025946352;0.1412103738615499,1.009336708226853,5.24959585736066;0.13595399653417825,1.0043686410350914,5.2488606105274;0.1303918600900639,0.9990935277769551,5.248063479361449;0.12489608732906321,0.993766837622287,5.247377140852121;0.1195762315036277,0.9885199037134293,5.246684534936262;0.1145127303896571,0.9834523324684277,5.246015095857473;0.10937669011403824,0.9782596196281836,5.2453365514179655;0.10432829382292616,0.9730692733900081,5.244686580680531;0.09938543209380651,0.9679700803813145,5.244085198599911;0.0943424322717994,0.9626490886846237,5.243529456516695;0.08953229390940018,0.95753066501956,5.242996511267488;0.08498689130072058,0.9526598931938939,5.242503554129742;0.08056461105262033,0.9479217804677387,5.242041445782904;0.07631419162073078,0.9433821020408496,5.2416329183917085;0.0724364212010739,0.9392714652337972,5.24131126157772;0.06828370904287641,0.9348750287569485,5.240924862968852;0.06425287242260204,0.9306075000424355,5.240543770694168;0.06034894385634091,0.9265381489364353,5.240169025669436;0.05633758131145726,0.9223393205044536,5.239800272083847;0.05221592601058047,0.9179896953966489,5.239440820592394;0.04821146308529306,0.9137320295029137,5.239088955151258;0.04427295975748605,0.9094972132620726,5.238743876349996;0.04048367464224969,0.905336045282127,5.238410745338575;0.037132935852694095,0.9015772171471952,5.238051163148598;0.03371418087332119,0.8976600089665702,5.237673305189821;0.030266580276147155,0.8936180784462474,5.237308451285729;0.02680644935413578,0.8894604940470859,5.236974605170932;0.023179452282878064,0.8850565076523278,5.2366423600157335;0.019604022843333388,0.8806877254057215,5.236311518454693;0.016334957755264445,0.8766163087878708,5.235987639438472;0.012841772149035924,0.872127653471817,5.235651261278864;0.009182218578175676,0.8673243942937907,5.2353129889301995;0.0054338460614871695,0.8621720348335582,5.234978294795786;0.0015671287419704249,0.8564749169434318,5.234620842025125;-0.0023419665093781746,0.8506092309218187,5.2342449888251945;-0.006007397057301212,0.8448283388713408,5.233918475416285;-0.009709092955176666,0.8385341161468325,5.233609974454845;-0.013333959779354962,0.8318251541182841,5.233319985000339;-0.016885412373045507,0.8249279100993683,5.233003788005671;-0.02035915682575055,0.8177483750292536,5.232676290816809;-0.02368975105749433,0.8102692114925949,5.23234204278754;-0.026902014219461125,0.8023592115548942,5.23199627754392;-0.029954681951530598,0.7942663534717448,5.231709778023895;-0.03287292458628411,0.7861379303791116,5.231475077843525;-0.03548593306318809,0.7778358667813816,5.231264289901101;-0.03781806759527451,0.769304900716748,5.231019454403036;-0.03990684476582963,0.7608137584437987,5.230763485869006;-0.04163943812621416,0.7522904302382611,5.230524235110311;-0.04322965620184792,0.7433514496842786,5.230205586585773;-0.04462648431436551,0.7342163750236556,5.229856170180281;-0.04568087869212473,0.7250970092525143,5.229507550453998;-0.0464585762560015,0.7155248655059634,5.2291565675791905;-0.047005659983708314,0.7061551028821594,5.228810465220164;-0.047107617130646345,0.6968796145986522,5.228512137881398;-0.04704668833024404,0.687344878687661,5.228212775839856;-0.046831491967630104,0.6777962036809978,5.227936188195584;-0.046349681195422744,0.6685774146988547,5.227684790825704;-0.04572360787377555,0.6598260661582269,5.227430994236963;-0.04491416316907082,0.6504761753872301,5.227090568762558;-0.043997987405082886,0.6414815447993533,5.2267540920246285;-0.042949742421596014,0.632265811807305,5.226342811990771;-0.041833441434527295,0.6231789437243218,5.225907534768595;-0.040704686059048895,0.6141313906562399,5.2254383310735575;-0.03957882906981473,0.6048344206273908,5.224946336548709;-0.03853164203068209,0.5957574862192369,5.224470973912075;-0.03758926712831802,0.586618088592439,5.2240741702311135;-0.036682515964000184,0.5767610146674884,5.223751104433861;-0.03585255751736771,0.5672193584780721,5.223439229835419;-0.03509538944867941,0.557544811203635,5.223204584889157;-0.03436816966180971,0.547904193099434,5.223002528179325;-0.03367939235190669,0.5381071641233546,5.22279764496504;-0.03301463766069808,0.528621422344411,5.222605991566674;-0.03236211969866556,0.5189737213292771,5.222444402395619;-0.03177385744611187,0.5088640856545352,5.222314369399166;-0.031264959391052206,0.49894697359750967,5.222210704148873;-0.03081485789414694,0.48886060560102307,5.2221415476375785;-0.030392690516787873,0.4788788569410878,5.222066029221349;-0.029934506076327444,0.46865417217502936,5.2219838803251815;-0.029567065985245118,0.45920050710192806,5.222001744964419;-0.02915184813984753,0.44939820232052785,5.222015710418747;-0.02875448455965731,0.43997634743233416,5.222109518700098;-0.028297461671236708,0.430210170790994,5.222234383995012;-0.027845854706312782,0.42067378671634825,5.222383775400692;-0.02742427974692464,0.4113495514886619,5.222539987518942;-0.026995395336630777,0.40152397201470374,5.222686347289904;-0.026558975417233083,0.39212044145369673,5.222803153737763;-0.026146235479405644,0.3834379958824292,5.222861320484319;-0.02576752693907044,0.37436604600263057,5.2229374298287565;-0.02543799108725328,0.3655483648988623,5.2230395837874095;-0.025115979787866043,0.35667453255173726,5.223165003646761;-0.02482774433652325,0.34822166453592884,5.2233159941046905;-0.024621512623933646,0.3399699746758275,5.223468952850477;-0.024465033055057192,0.3314833970323822,5.22360944531232;-0.024329609071009263,0.32354349506536184,5.223723369976473;-0.024295544313961238,0.31495845376528225,5.2237654177084485;-0.024302640602433475,0.30641199499051247,5.223797648226721;-0.02437914399211929,0.29755097557383886,5.223843784225059;-0.02452878429833249,0.28869080517560064,5.2239016941849306;-0.024720928043303413,0.2798001396529068,5.2239662042143795;-0.024998065699487048,0.2709901600843351,5.224022764341367;-0.025324291230658807,0.26235032382378215,5.224072964008038;-0.025738457729125162,0.25437012501440104,5.224138350537543;-0.026170869926023764,0.2461880401859622,5.22420943842555;-0.026634419501885866,0.23760598320368476,5.224240614044597;-0.02713197685839862,0.22950656149655407,5.224260590807221;-0.027619018909493847,0.22133011602085725,5.224301362714824;-0.028131546007105584,0.21306005242026066,5.224350271981144;-0.02862042263132581,0.20444479792216824,5.224398089403231;-0.029096571847531928,0.1953770988142702,5.224425267332404;-0.029650945711418027,0.1859976601854584,5.224430075549515;-0.030269260395913444,0.17615488440891697,5.224390822546017;-0.03088974569464577,0.1660222809484019,5.224395534052652;-0.03149438996427864,0.15612208630488472,5.2244111341104;-0.032153028087503116,0.1460465795768083,5.224439144117593;-0.03273120455840636,0.13640972659362138,5.22454527746573;-0.03326893043588606,0.126467014311686,5.224756676561028;-0.033774434435297054,0.11648901984166105,5.225001365430256;-0.03428993058627879,0.10638285568673929,5.225304633874158;-0.03476812775036287,0.09563196291426226,5.225638133810822;-0.03521257849840017,0.08480597541300497,5.22603944221474;-0.035651579813844356,0.07331035315479043,5.226404820701779;-0.03612166703946492,0.06145495081353465,5.2267449971148245;-0.036579668690467027,0.0495980118193922,5.227016802815996;-0.037036735896528124,0.037348438100525565,5.2272642898728865;-0.037520232762810746,0.024804609694953444,5.22745651578621;-0.03800962497567284,0.011504114789899253,5.22761593237431;-0.03846842036162608,-0.0017789622525844512,5.22775368483391;-0.03892328737614422,-0.015114375987878206,5.227864551177392;-0.039346747827953124,-0.0280615059597605,5.22797205077967;-0.03969911265443767,-0.04040233655670693,5.228079034128133;-0.03997609774882975,-0.052192552689440876,5.228226581799207;-0.04022847767694461,-0.0637283736038843,5.228335322210775;-0.04046821505007659,-0.07507566552066945,5.228420042274972;-0.040678748242953824,-0.08591090035032944,5.228476264457025;-0.04087496265645563,-0.09641761883141022,5.228518496637514;-0.041067982131912865,-0.10640595436713396,5.22843321290665;-0.04124039372889953,-0.11603912809261907,5.228295733214836;-0.041369056992276894,-0.1253472828688706,5.228089472206387;-0.04150318748922743,-0.13409241084234244,5.227845095137873;-0.04162719042061349,-0.14325904932812117,5.227562212740881;-0.04176335566424759,-0.15249295781067834,5.227355424954341;-0.04187090269771553,-0.16134663779636804,5.227168879452543;-0.04198088610101734,-0.16992058087806014,5.227043383265388;-0.04205642707954497,-0.17750584790551444,5.226975631301926;-0.04209353156908024,-0.18453213370622254,5.226973240705638;-0.042125143753706344,-0.19060815348427668,5.226972576779021;-0.04215292278549375,-0.19642343384838662,5.226973480156894;-0.04216802228555171,-0.20134893105015944,5.226971878379054;-0.04218032903784126,-0.20583106903211598,5.226975575317292;-0.0421949110172204,-0.2106030713707737,5.226978872344338;-0.04220965688891665,-0.21647725399288195,5.226980706491415;-0.04221515385921185,-0.2220604560727903,5.226972204304307;-0.042214892838833604,-0.22743987401702692,5.226961823632732;-0.04220942589093948,-0.23266433510413526,5.2269558226117026;-0.042200276566680364,-0.23791879520754833,5.226949140396345;-0.04219526789174277,-0.24310347204377658,5.226939448367915;-0.04219458537553189,-0.24812950702531794,5.226931775459876;-0.042192024912874264,-0.25118172418362095,5.226941706349419;-0.04219977684823562,-0.25424014726020566,5.2269671323125415;-0.042217354593565765,-0.25657697288574266,5.2269890426850845;-0.04221302544753226,-0.25804620843667253,5.2269814856517955;-0.04220999822484906,-0.25951234457854927,5.226974898494442;-0.04220765086824574,-0.2610860021015596,5.226969712701574;-0.042206923938850185,-0.2628272631301845,5.22696498662491;-0.04220896724413132,-0.26478687051250144,5.226960048148853;-0.04221048179911695,-0.26695218319659464,5.226956778870531
