# Supplementary material for: AI co-pilot bronchoscope robot
Source: Nat Commun. 2024 Jan 4;15:241. doi: 10.1038/s41467-023-44385-7 (PMC10764930; doi:10.1038/s41467-023-44385-7)
Supplement: Supplementary file 9 — Source Data [file 41467_2023_44385_MOESM9_ESM.zip › Supplementary Fig. 6/Sim+A+R/0-siliconmodel3 Centerline model_6.txt]

Path length,0.4108468593659713,1.3688546793697995,1.9968050064442164,3.051262204378463,4.1221596136216405,4.674481388669991,5.8189314014175695,6.79251069615179,7.371184491663681,8.691423375620637,9.458038001331671,10.325508882626316,11.216744082663709,12.165007588555985,13.111137506709882,14.06366502590738,15.039878067607004,16.014855146831096,17.06168861825012,18.12647529058255,19.265513880014428,20.41077157421081,21.627647121487527,21.627647121487527,22.837873004794556,24.12064199968794,25.458313177952668,25.458313177952668,26.85734328359838,28.219527752504586,29.562544336721817,29.562544336721817,30.823077182629493,32.09839267805993,33.30387484184349,34.505115879092,35.649940364752055,35.649940364752055,36.76925974456105,37.84154504102488,38.868803966579584,39.916222597230444,40.911792212482446,41.96240676168206,42.975867034253234,44.02734355156892,45.01793859843236,46.003139415136154,46.949848399307186,47.859004901254416,48.729032329135045,50.41157696973514,51.30376446757784,52.137161766450255,52.964627058309155,53.8480817338591,54.78152450751915,55.681153548249874,57.509608091940045,58.38930006017481,59.25896113792118,60.12258898064437,61.0023711637112,61.85085608171181,62.74781842458418,63.652787454924976,65.50246918063485,66.44622746764237,67.438650382394,68.43176275406871,69.40157167751163,70.39129927866703,71.3987720806967,72.39804316539887,73.35668467585074,74.39854244998428,75.41216292630959,76.44391331876933,77.46505382922233,78.51438591631927,79.53151364473965,80.51824249642455,81.54520815015853,82.54962777679526,83.55396115100966,84.51793278908367,85.53061984621765,86.49013113125889,87.43828378703918,88.39459550342804,89.32940029084381,90.29860457217308,91.25767389981337,92.18924442895741,93.153355820004,94.04138197086121,94.93543372501992,95.84117060955914,96.79352691082134,97.77369333600058,98.72728432075775,100.55630499824552,101.41582247788632,102.27594544504379,103.13423189563602,103.96575192248885,104.78419304024627,106.35928150623882,107.1577137852191,107.89679180477056,109.28803193643053,110.65689112365418,111.36776283018833,112.67612448278553,113.96513404123907,114.66952839706488,115.39681234836561,116.85794956237837,117.60596789790925,119.18574214026458,120.01890949944803,120.915048273091,121.81470244327781,123.79374916457407,124.83460411450697,125.88566505309058,126.94920874200997,127.99697980548643,129.06693697106607,130.15819302093527,131.20465720257943,132.22901326654676,133.24539031969906,134.2408096705209,135.25733889724268,136.2901400812833,137.28174508412653,138.29897452082002,139.28951965236095,141.1746680270274,142.08031013876283,142.8936750516406,143.6903358266908,145.11156633080034,145.77055999042508,147.05865073066497,148.26625053991123,149.45885953529944,150.62021959183326,151.8747484316313,153.05417331759935,153.63181293799096,154.76664013013982,155.91765432954077,156.4926131836629,157.70960919581762,158.99243831367502,159.655690516806,160.8861840258875,161.45920525632843,162.5835770199396,163.6146581419138,164.61831965965752,165.11977079725582,166.0846391632978,166.58024901090081,167.08797493477277,168.1460680362513,168.64396926296385
Error,7.671830336436393,7.263476630906012,6.803254626886369,6.3234795716538255,5.828429536633398,5.347686440796596,4.884251683307854,4.460358170870828,4.065588899936326,3.723847058717194,3.4380194899154226,3.1828426458450507,2.948736247350053,2.7392218723466226,2.556965621024423,2.377550220454416,2.2065299894114108,2.026140207981712,1.8423409909523834,1.6622868715481187,1.485342883886474,1.327186983615063,1.2297992625489063,1.1071539918389697,0.9232837966690113,0.807731089504032,0.8239590362586757,0.9649861067389874,0.7156823691666083,0.63588468074782,0.7376636534144988,0.7770143844820615,0.5698000254371237,0.4364346755567846,0.42232188154971334,0.5018810308031239,0.5963602684435618,0.5082970577315096,0.39498633373249775,0.34658368060658434,0.35738527649106755,0.3733773527891755,0.41273322859426825,0.41888622642957546,0.44142722115738636,0.452915573259578,0.4636156095343239,0.46378113676273436,0.4618125659624643,0.4769400319430921,0.5312694614898599,0.46952750208120375,0.39869977579198274,0.36435824939346056,0.4233026123023974,0.514185749685202,0.5889477415766998,0.6884079873954221,0.7351943506969878,0.7099040390374366,0.6929097303231808,0.7003409845915856,0.7278688283114378,0.7678135264722816,0.7906067348980078,0.8059015423627195,0.7465739744578265,0.6804723708714645,0.6516984752460111,0.631221841152394,0.6077742962167,0.6013594620338281,0.6094633723539404,0.6211145046793767,0.6267519543449799,0.6647018945567423,0.6933131903223437,0.7270555622703381,0.7494429657957057,0.7765873977643548,0.7847999329097154,0.7759136388815616,0.7963803276473089,0.8066391159298487,0.8084312105724838,0.7762433662190487,0.7739816111927658,0.7329619803038289,0.6850645880486157,0.6185265181189591,0.5398487492393841,0.47225300474437626,0.39193176247404315,0.31540369946176045,0.26785841022648554,0.25462399183742795,0.3048864493613302,0.376903680982142,0.4389086621337181,0.48192328836040205,0.5507828628963518,0.6253421561663262,0.6120737390424346,0.6478400981254759,0.7419771294670862,0.8546148476365043,1.017911486049854,1.0856502163086337,1.2145016131552504,1.4059617742923076,1.5373082016498478,1.6775481029236416,1.8039625432708328,1.9057073634396116,1.9976243262176956,2.053027854439163,2.137565849392247,2.137895930041432,2.1749011652905867,2.2274571547561113,2.2215434256895086,2.225513118596038,2.218830206399756,2.179007016834398,2.1730030220546066,2.20127284513692,2.147236460749517,2.139495851519249,2.111453521962295,2.1037830852604813,2.0870657429119044,2.0402946502133594,1.9801519374727388,1.89495636857915,1.845098441038985,1.8027764024161015,1.8296970915781252,1.8790286244727492,1.9177461733846584,1.926705223029345,1.91484815100427,1.8949621319707493,1.9022319653049033,1.9310791543717436,1.967224770539866,2.004207695807307,2.066543838463124,2.0883954635301127,2.14077804707816,2.1105768886554093,2.1198955608413605,1.7528994594038647,1.2916540817408417,1.0383998674968065,0.8290071876983977,0.5676790636224197,0.45562809232405804,0.33686029012305124,0.3308375126756356,0.4624982655420774,0.5573459671053982,0.8631276616766058,1.2700462972409,1.7381476171092451,2.2737490495223733,2.873316392262327,3.516948270541901,4.180646629234415,4.877558613626114
3D pred;-0.0727594430161613,-0.2619289302042815,5.156594588541344;-0.0708925391671117,-0.25279992782199423,5.160224462578084;-0.06896790876412989,-0.24393442426925432,5.164431438281397;-0.06682637096226599,-0.23515179244184017,5.168706855691111;-0.06435415787761865,-0.22649949546927944,5.173068726799101;-0.06186381772189872,-0.21777292488369132,5.177269342435356;-0.05929707993038493,-0.2089591180682349,5.181235280726534;-0.0567473079655785,-0.19999227335888492,5.184853893566544;-0.05472519342883081,-0.19084413090940552,5.188349968869552;-0.05280895742157737,-0.1815114406948638,5.191387884754481;-0.05135937351551059,-0.17196015644030715,5.1939708434432585;-0.05000671655104335,-0.16235703952174455,5.196410200855548;-0.04870515079392527,-0.15271977214517785,5.198740223192879;-0.047550959611909596,-0.14302054542228934,5.20088331527988;-0.046498546021119865,-0.13327169088274765,5.202846032987748;-0.04551860995489543,-0.12350909700289678,5.204777738463023;-0.044576863568481076,-0.1137186993162,5.206583625192582;-0.04365913349422264,-0.10393801853938316,5.208453399257224;-0.042745435427523744,-0.09413036558427307,5.210178246889634;-0.041747912967152224,-0.08431659269472425,5.211819834722621;-0.040638422259993055,-0.07452104557255831,5.213498014375744;-0.03950146184133889,-0.06473952908299879,5.215238490221853;-0.03835269044437766,-0.05495082287896857,5.216930103395336;-0.03734145856008969,-0.0451210542495218,5.218464071702618;-0.036695188145921376,-0.03520733875640231,5.219604501302924;-0.03634301888181782,-0.025236077984769713,5.220275273569436;-0.0359976096890497,-0.015257401609665712,5.220829087879917;-0.035628891014211406,-0.005272975473165067,5.221247753932503;-0.03530363466546144,0.004716698792071884,5.221564954786948;-0.03505633219534732,0.014710110028064704,5.221830611250464;-0.03485030318093116,0.024705227565571572,5.222065510072602;-0.034633070044992,0.0346987260606175,5.222353255783543;-0.0344085076937966,0.0446891208408105,5.222729532126565;-0.0341317425145566,0.054678628124525466,5.223094422883047;-0.033822815276488546,0.06466595372954502,5.223491778166013;-0.033471023981388216,0.07464828152960185,5.223970708825821;-0.03308385080423541,0.0846253819660719,5.224525293185033;-0.032686736880658866,0.09460225681397472,5.22507689884217;-0.03228382495218325,0.10457904337044348,5.225625890631322;-0.03186867476512949,0.11455489825633089,5.22618263978301;-0.03141006375112849,0.12452796188837736,5.2267550712016;-0.030881815884309067,0.1345034901592252,5.227213099485351;-0.030287759591224026,0.14448015591560198,5.227549607295342;-0.029616728449785624,0.15445334264441213,5.227841606746549;-0.028895048589588232,0.1644245693198818,5.228073591155049;-0.028185207658867884,0.17439754923990333,5.228262793078722;-0.02751191196787665,0.1843741455074297,5.228381956106847;-0.02687417781648535,0.19435363373889228,5.228326190613492;-0.026299010639022322,0.20433458843068922,5.2281031969851846;-0.025868776451762422,0.21432155734705763,5.2278286966981105;-0.025604262895322825,0.22431487474522493,5.22757642708451;-0.025474880342491044,0.23431316517519174,5.227444333810431;-0.02547146731801162,0.2443130097426414,5.227499984310086;-0.025593553036672705,0.2543097775605151,5.227722982679638;-0.025802234848478968,0.2643025797217733,5.228039774200002;-0.026052376088748167,0.2742934892745997,5.22838496352075;-0.026338083913473122,0.28428460882073553,5.228694642796312;-0.026629424707154487,0.29427526626640155,5.229013836068947;-0.02688307204262627,0.3042662398148186,5.229354586100552;-0.02714441593470797,0.3142595113535721,5.2296119250265045;-0.02749307140726013,0.32425295967974244,5.229709032768847;-0.027998409458293204,0.33424018067522143,5.229701944635012;-0.028511712524928564,0.34422649184797693,5.229601400502006;-0.028970407997812985,0.3542136661261321,5.229387044720858;-0.029311459795278792,0.3642017178267436,5.22903703486763;-0.029543310989824555,0.3741873990699154,5.228554940340223;-0.029718728177032312,0.3841739215845977,5.228066476550188;-0.02986415039549312,0.3941635130298575,5.227634139719501;-0.030035386903498593,0.40415646641984326,5.227300132827508;-0.030252116578450113,0.4141508821459675,5.227045805201411;-0.03051322554044035,0.42414637309523345,5.226897539247427;-0.030828217657107897,0.4341412500736864,5.226840845755486;-0.031149107836585744,0.4441360148669237,5.226882152178459;-0.0315116732557947,0.454127961354158,5.227054058295397;-0.031903569891972135,0.464116290484119,5.227336367023787;-0.03233742735190712,0.47410118133605944,5.227673594512724;-0.032796528350608645,0.4840851210432932,5.228005519497189;-0.03330490425568744,0.49406835563109436,5.2282822524082535;-0.03387322656948723,0.5040500394362785,5.228489612387428;-0.034493363412202584,0.5140297727650962,5.228632276265093;-0.035194415960005526,0.5240045102363823,5.228746896089473;-0.03601225527590059,0.5339702346176879,5.228871300306549;-0.03696028126909988,0.5439235458694984,5.229052523486084;-0.03793817791619393,0.5538730390704438,5.229279025565422;-0.038833973045060324,0.5638308330742736,5.229478749535919;-0.0395996847372456,0.5737995447839357,5.2296748934986015;-0.040436211396648436,0.5837613891616767,5.2299236498890265;-0.04148268733183013,0.5937054643133733,5.230065978714269;-0.04312122396992001,0.6035693541321946,5.2299285912046765;-0.04407006842683994,0.6135242222174563,5.229945784273348;-0.044955445734841684,0.6234849498124921,5.229949361977381;-0.04600159738219046,0.6334261603794678,5.229670257706897;-0.0467676985870449,0.6433929403307433,5.229393876906603;-0.047512902750554815,0.6533610894349713,5.229109844882761;-0.048339086082350095,0.6633240005093305,5.228869378613457;-0.04928188113756037,0.6732768308479585,5.228640674143984;-0.05041903467199214,0.683211448896152,5.228539451243225;-0.0517396708566506,0.6931217756664534,5.228336120543084;-0.053490483053807915,0.7029633834194137,5.228057887749983;-0.05537215644006468,0.7127773503205899,5.227676628087718;-0.057361598330715205,0.7225661370310943,5.227205697413439;-0.059559085968913746,0.7323114523295836,5.226758620448035;-0.0620350459980713,0.7419895215242247,5.226306294682957;-0.06467344320483984,0.7516147921676709,5.225679377447807;-0.06762073288304565,0.7611361584997512,5.224868780924827;-0.07058378876596212,0.7706363536170315,5.223885626527838;-0.07387992297802379,0.7800069002937274,5.2227330840184525;-0.07749385483086312,0.7892440432550661,5.221462380876557;-0.08147009052865972,0.7982999345311439,5.2199857689196;-0.08586282139506773,0.8071259359259205,5.218310771930138;-0.0907120678039488,0.8156877207280125,5.216527334163178;-0.09564594623186443,0.8242038135861987,5.214757304194703;-0.10116917666876248,0.8323636330039882,5.213051059015958;-0.10670856650247046,0.8405517255842186,5.21154430748774;-0.11257885194583427,0.848464851034835,5.209834864766782;-0.11875192574138717,0.8561674736882721,5.208234001195637;-0.12502254525106335,0.863834307467482,5.206855962456402;-0.13104512953384767,0.8717269841533424,5.205658409414054;-0.1372769787250539,0.8794535968894035,5.204448652709175;-0.1438637810024311,0.8868970388331308,5.203349012863998;-0.15051117816900014,0.8943001950691477,5.202346322156445;-0.1574050511348671,0.9014842610325656,5.201416961212706;-0.1644565642887841,0.9085114082686598,5.200470724475737;-0.17190262371115372,0.9151215823289263,5.199542393731056;-0.17986319987273397,0.9211052021713901,5.198633812003002;-0.18834523596955494,0.9262916798046492,5.197558863905683;-0.19656699418988033,0.9318813739813774,5.196482754814019;-0.20523830206754823,0.936761187897849,5.19548483907043;-0.2139298361786052,0.9415978239567763,5.194453244949751;-0.2229244637520263,0.9458403238412779,5.193405452248184;-0.23209502645877528,0.9496722040673915,5.1923020603983385;-0.24144742865340937,0.9530072039021232,5.191114479120218;-0.25091532477123457,0.9559716048408624,5.189860975958486;-0.2604953236855912,0.9586147032851439,5.188748478131628;-0.2702322759009189,0.9607296833709885,5.18790076308935;-0.2800435753780153,0.9624120340886672,5.186947820995907;-0.28999005908315645,0.9630211597312788,5.18611329846483;-0.2999774690159085,0.9628789161045663,5.185632247962466;-0.30995871586104656,0.9625775601931448,5.186165066910207;-0.3199185729865858,0.9623405444818468,5.187028241047588;-0.3298612098854415,0.961874457328778,5.187990911429005;-0.3397668605243323,0.9615878084546216,5.189331030021962;-0.3496614996166797,0.9612967810305533,5.190749275512218;-0.3594898712840838,0.9610203213432067,5.192573194482085;-0.3692817326817798,0.9607765750974924,5.194588148113316;-0.37907065511965415,0.9604224304331987,5.1966010015759485;-0.38872598149135623,0.9599668269107692,5.199163636564835;-0.3982568693384318,0.9594257101194262,5.202141785228786;-0.4074313249277999,0.9584937621184175,5.2060097094217;-0.41666196796756827,0.9579620411825225,5.20981923720329;-0.42523864023967234,0.9565844214236422,5.214773311944033;-0.4349893508420751,0.9557233433953756,5.21681835164473;-0.44484183710644887,0.955598787149131,5.2185251029892;-0.4541595337326856,0.9547381597620277,5.222052120154169;-0.4632690189204221,0.9534688209113433,5.225977175376271;-0.47216135920251046,0.9519489684305842,5.2302918402235425;-0.48062370181416597,0.9500088558304739,5.235254170384047;-0.48831611897541616,0.9475740637725982,5.241161666118468;-0.4958439540780641,0.9450617724261884,5.247246079883006;-0.5034834550145296,0.9423941724757002,5.253121616960235;-0.511048137925686,0.9395952105291056,5.259032740751459;-0.5187930747330215,0.9367019636133427,5.264658136393972;-0.5266552723628779,0.9337124054021101,5.270066314472654;-0.5344694169908937,0.93011468606969,5.275164898524877;-0.5422351517773406,0.9262458272405956,5.280137352103052;-0.5499127331283399,0.9220673464099977,5.284994824959087;-0.5575020375500327,0.9176663110694879,5.289794131818047;-0.5650203453973428,0.9130598365869558,5.294511698982895;-0.5724870690814932,0.9082626875703841,5.2991198872101
3D gt;-0.5492093078667392,0.7742747595496213,5.490118288134852;-0.5489736469202393,0.7753016938554481,5.489042203572394;-0.5487391375142633,0.7764087562470854,5.487920586899381;-0.5484993110819066,0.7775210137166941,5.4867856192289635;-0.5482813885774778,0.778521965320591,5.485763423401775;-0.548073756855994,0.7794933921868075,5.484770609627942;-0.5478644679285957,0.7805294997641381,5.483716085599669;-0.5476506682719398,0.7815667047289745,5.482659339268206;-0.5474198544880272,0.7826460691772172,5.4815626134188555;-0.547188433013153,0.7836970881411904,5.480492264226819;-0.546968945983454,0.7847034264693024,5.479464729714901;-0.5465562837478963,0.7866461421614843,5.477486641254831;-0.546106320604365,0.7887470620337954,5.475358995315878;-0.5456464947910173,0.790898491419799,5.473178517578342;-0.5452093511676112,0.7929686059343054,5.471094636768315;-0.5447753978485756,0.7950682351944295,5.468973071984367;-0.5443255336166273,0.7972179684469886,5.4667950949161614;-0.5438696879934757,0.7993641425599444,5.464608419391281;-0.5434133095977998,0.8014354791573599,5.4624837633904;-0.5429923729727454,0.8034061000364046,5.46047539168554;-0.542602306974695,0.8052687011881078,5.458599774800294;-0.5422047256172126,0.807210156975063,5.456654320344858;-0.5418143553497099,0.8090746395029921,5.454763279245254;-0.5414161283344243,0.8109585844540426,5.452856199250999;-0.5410087547302247,0.812888317324591,5.45089758367065;-0.5406054683306539,0.8147725104203462,5.44898392402703;-0.5402170706674563,0.8165570015332376,5.447170890145268;-0.5398440608707726,0.8183195493982192,5.445385522179569;-0.5394856937219066,0.820022670772904,5.443660792519859;-0.5391327389115138,0.8217611293116359,5.441903625393588;-0.5387724858818326,0.8235577657442565,5.440101832531868;-0.5384272995942029,0.8252668836336609,5.438397441836958;-0.5380856214618007,0.8269835634434477,5.436664149007053;-0.537743896619648,0.8287087893925659,5.434918808795036;-0.5374106173143319,0.830395056596039,5.43320599622253;-0.5370960261568111,0.831959368333749,5.431626529693604;-0.5367892750138087,0.8336303165246409,5.429958507077914;-0.5364681700577972,0.8354184938796024,5.428185249829123;-0.5361487187730506,0.8372501274812306,5.426374678848483;-0.5358320115136762,0.8391231286069181,5.424524775146592;-0.5355213880471303,0.8410391151211787,5.422639039749795;-0.5352131582760642,0.8429975872716161,5.420715914300148;-0.534914030981402,0.8449946445167488,5.418757966900548;-0.534641988091435,0.8470310331304024,5.416804786966202;-0.5343879773701337,0.8490032859694028,5.414922187264084;-0.5341374162038168,0.8510932502746584,5.4129299547587735;-0.5338799578619341,0.8532951689645756,5.4108245396850805;-0.5336314087860973,0.8555101709027664,5.4087065574023745;-0.5333851595127836,0.8578762936423011,5.406444615384366;-0.5331587500876569,0.8601597942054695,5.404274820449505;-0.5329576936816492,0.8624630536289081,5.402089744960162;-0.5327620929555689,0.8648652115679802,5.399800131791026;-0.5326039881875329,0.8671821815815376,5.397610645754117;-0.532467928013903,0.8696372737749248,5.395313990707939;-0.5323346262316332,0.8723091569183566,5.392859621981357;-0.5322280496908418,0.8750553806386094,5.390351330060485;-0.5321426093730521,0.877617675321322,5.388018133663962;-0.5320830420500843,0.8802547557641427,5.385573324622837;-0.5320636041248943,0.8829666969894518,5.383002877742686;-0.5320791839707828,0.8857966543157051,5.380269586806601;-0.5321181785637605,0.8887142782820032,5.377302331748583;-0.5321965433080147,0.891625358310997,5.374196681110572;-0.5322932595597937,0.8945536213056415,5.3708294658660884;-0.5323760276550942,0.8973700326419045,5.367301049212191;-0.5324518754431542,0.900199884698746,5.36364549435284;-0.5324901475568189,0.9029570865766375,5.359838155638242;-0.5325432164483036,0.9055606044471686,5.356156492591749;-0.5325637905580778,0.9081053093443524,5.352372096589272;-0.532529559791511,0.910491968060216,5.348463557067492;-0.5324549282290412,0.9129063807818907,5.344392462879208;-0.5323164616713287,0.91524050494796,5.3402092555431615;-0.5320957919993299,0.9174981968656499,5.335946275501387;-0.5318544288121216,0.9196822626100364,5.331695821944703;-0.5315774334846659,0.9216844493784804,5.327543170151136;-0.5312788202136967,0.9234318069836773,5.323503321674699;-0.5308064311142509,0.9251489745065674,5.319251227730555;-0.5302024713340381,0.926945756979868,5.3146766707373;-0.5294670115667032,0.9286275371253915,5.310048358125889;-0.5283835039747522,0.9302460491910892,5.305183756841836;-0.5270362269218931,0.9317868348250151,5.300250598975108;-0.5256099517362338,0.9331591824200137,5.295575028148948;-0.5240461536163978,0.9344367215582665,5.291048954652557;-0.522350647283784,0.9355996914315728,5.286807399093683;-0.5202391050622818,0.9368538495598108,5.282526801251352;-0.51798413878637,0.9381222513077108,5.278231267705879;-0.515661918247845,0.939356822724038,5.274126787517089;-0.5131207454086194,0.9406546419833569,5.269825335806989;-0.5104825774930046,0.9419662683635737,5.265586767460437;-0.5076702901015046,0.9432903898523207,5.261482076692244;-0.504292687909823,0.9447423624890916,5.257185051282248;-0.5008197203697042,0.9461743149994115,5.2530474225849115;-0.4971674639113406,0.9476191482002856,5.24887503563766;-0.4932875720220255,0.9491203522648373,5.244557562212572;-0.48911381260215825,0.950664772710056,5.240085242109096;-0.48460854972677037,0.952207642359091,5.2354686948965625;-0.4800768129064683,0.9536721681635433,5.231059999526815;-0.4755047158721492,0.9550174800521096,5.226881245768661;-0.47083869037222364,0.956200304017845,5.222892985587423;-0.46629619818883594,0.957240184567499,5.219243803741238;-0.46175796634592914,0.9580858672392283,5.215816408089711;-0.45719317656713165,0.9588936429125197,5.212408388340726;-0.4525997050941413,0.959634038614043,5.209018828398792;-0.4480134787458055,0.9603566479513832,5.205638271852587;-0.44348590876531935,0.9608611973160546,5.2023727082867985;-0.4387360137236033,0.9612621278965726,5.199110116546035;-0.43387138488444876,0.9616002910154083,5.19591981746457;-0.42869802810452506,0.9621946199565914,5.193006384572238;-0.4229320279926272,0.9630866189239718,5.190318717855088;-0.41739104303400565,0.9639022218149604,5.187848056312994;-0.4120978217835122,0.9646226976813999,5.1858166929136775;-0.4065618536387775,0.9654008973304261,5.183935634213983;-0.400905655204827,0.9662661563792128,5.182301343045336;-0.395168541373936,0.9671707283182348,5.180897340544572;-0.3891841391434906,0.968112180939803,5.179843413244748;-0.3833896875313833,0.9690674212570733,5.179042671886742;-0.3771822949876177,0.9700518125980461,5.178396288053363;-0.37071819205994305,0.9710613982559098,5.177880176158661;-0.3642237774531047,0.9721084886104505,5.177488455535672;-0.35741154829661054,0.9732674223717226,5.177213824698265;-0.35021648736372063,0.9744682214615195,5.177036004911923;-0.3423397985485429,0.9756535913994974,5.176896325030225;-0.3342938135904624,0.9768445200548106,5.176904271247538;-0.32529206433532937,0.9778380096651986,5.176920151947237;-0.3161289646540974,0.9787627158198798,5.177145583835898;-0.3065172704060873,0.9793635605615926,5.1775533491161685;-0.2966306122177882,0.9797363026125211,5.178036069525048;-0.28647907455931326,0.9792864303318323,5.178504546618631;-0.2766322072482278,0.978209784271024,5.178960710606677;-0.26642668693623645,0.9767401429304842,5.179556813003324;-0.2564278788059316,0.9750117898765186,5.1801649236611444;-0.2466887979101627,0.97304038760679,5.1807564004532844;-0.23689559815792322,0.9704322524916197,5.181526531124793;-0.22716180034055777,0.967356269890535,5.182376263828143;-0.21747788571296853,0.9635223375685673,5.18339188619032;-0.20755584798298835,0.95913581585715,5.184573229153951;-0.19802655616381495,0.9544316092687296,5.185815755377425;-0.18883222949927586,0.9495690565717982,5.187081598417133;-0.1796621656384029,0.9443651775333054,5.188475187152834;-0.17083192737389968,0.9388568248072415,5.1899441500859895;-0.16237115183282408,0.9330086833872695,5.191541780160674;-0.15454271079462473,0.9270131079761695,5.193203536649122;-0.14699694481301817,0.920993367377748,5.194841947251179;-0.14045328705023363,0.9150715628820109,5.196588525961478;-0.1342269054135532,0.9088940049570503,5.198426029692305;-0.12871016643064243,0.9029307905427109,5.200276016093315;-0.12349934252948624,0.8968750290025211,5.202179971667892;-0.11893351024262448,0.8911335409989594,5.2041086857843055;-0.11458075753847756,0.8853596851808805,5.2060242211970875;-0.11045213416282167,0.8796487774679849,5.207828282254807;-0.1063315789057008,0.8738390501306412,5.209589399371585;-0.10228819957185302,0.8680422122765942,5.211304610448525;-0.09850862808768632,0.8623126853509998,5.212887172124065;-0.09493886507149285,0.8567992132741509,5.2143950020134024;-0.09178026158251663,0.8516687317435622,5.2156345326376305;-0.08872306574320964,0.8462086998689259,5.216737677601212;-0.08566208962683983,0.8402998953474328,5.21773871058606;-0.08259348456910318,0.8339645880029558,5.218729368027221;-0.07973855082701284,0.8277549148721898,5.219612896411976;-0.0770471998918141,0.8215642509730994,5.220409270266269;-0.07461819921317676,0.8152077327484781,5.221139931543499;-0.07233770824831429,0.8085575924596042,5.221873709624541;-0.07007443199766443,0.8015627050737961,5.22263052067858;-0.06788479474419398,0.7939206861130734,5.223375131525891;-0.06590590697146478,0.7864119883598166,5.2240470152509975;-0.06397585809822624,0.7787205080884568,5.224700080026126;-0.06214490706362624,0.7707611252534473,5.225229635989413;-0.06040071187289895,0.762643225514297,5.225676897062477;-0.058757892639079004,0.7542279233459039,5.22606341679891;-0.057221783240636204,0.7457701461196791,5.2263592616412655;-0.05578966270947287,0.7372982513752389,5.226589609213755;-0.054338832794351775,0.7283973984955049,5.226770917283728;-0.05299376872414393,0.7192261477395997,5.226885209868141;-0.05166154531384189,0.7097841510231613,5.226971554600601;-0.05035021920237981,0.7000708427835017,5.227040030695867;-0.04923425816813259,0.6906129060163566,5.227057793975721;-0.04827551793291213,0.6816064542269876,5.227081746608652;-0.047348598909716225,0.6727141162385333,5.227082113969411;-0.046439097583716636,0.6638805685110972,5.227065192215831;-0.04542768658391127,0.6542935381814944,5.226934905288912;-0.044401748508426306,0.6450366243944101,5.226736503472565;-0.043311684025940315,0.6355140921004274,5.22639807230361;-0.04219968028355998,0.6258950519155949,5.22598189025906;-0.04106436282184952,0.616627727562654,5.225519556336369;-0.039912559104303934,0.607146061890514,5.2250456637659815;-0.03880991932939975,0.5977412876913732,5.224562182994599;-0.037823136232423435,0.5882059101212953,5.2241510573109835;-0.03688142927064963,0.5781279472865111,5.223832685409708;-0.036051565443370355,0.5685292000330932,5.2235172347887175;-0.03526114558412673,0.5585204801491812,5.22325395663241;-0.034497386671972614,0.5485079968229253,5.2230243295371945;-0.03376092720200829,0.5382669124467998,5.222815371060202;-0.033062575570235016,0.5284262359700305,5.222623605180293;-0.03237090514737663,0.5182794014815743,5.2224886108019675;-0.031744133994088944,0.5078055634329506,5.22236348145397;-0.031222636508603463,0.4976078052926572,5.2222824660632625;-0.030747777418041904,0.48730145334013814,5.22221534297483;-0.030311076176081985,0.47717494593951726,5.2221392713438535;-0.0298402429666925,0.4667674371841106,5.222045251413439;-0.029458504155172528,0.457188630178465,5.2220545457407095;-0.029027535967793033,0.44720522075680125,5.222063078799147;-0.028559010544567248,0.43714176206385835,5.222149263172286;-0.028090878024168896,0.42725632019584064,5.222271588420191;-0.027642848421495857,0.4175698089464336,5.222425549743869;-0.027204592877245963,0.4076496020445587,5.2225825382124444;-0.0267801368693088,0.3977355766769843,5.222731743711106;-0.026344663802613612,0.3883087350764174,5.2228457221105575;-0.02596753609011359,0.37917653919111755,5.222929483197258;-0.025633301481287528,0.36982648955676584,5.22301941656559;-0.02530264570865225,0.3607836718525448,5.22314192907861;-0.02498696869062194,0.3518205903709358,5.223274830649084;-0.024756212808561658,0.343340293201149,5.223429676515836;-0.024587518221097632,0.3345456035830451,5.223592911382093;-0.024435068976794573,0.3259115557298593,5.223716531645321;-0.02440140756901274,0.31721517014334394,5.223769291999492;-0.024411953580294937,0.30841836748055534,5.223813423521975;-0.024473353473007255,0.2993918902485083,5.223860217777549;-0.02461108279481847,0.29013525171482824,5.223897476899708;-0.024800269415192568,0.2811411515973139,5.223957581736517;-0.025051350073611485,0.2718101772281296,5.223995224722734;-0.025357029042345415,0.2629810498555502,5.224043042940451;-0.02574896344056366,0.254715919819284,5.224105443535121;-0.02619029715382461,0.2463939393834865,5.224175955637127;-0.026663286771334654,0.23748462606321835,5.224192390773313;-0.02715586216821738,0.22903892905323225,5.2242313049668105;-0.027657525713562125,0.22068882411929738,5.224280885743756;-0.028165695867639912,0.2120036811591886,5.224350365117933;-0.02867964905796322,0.2029268183268554,5.224404842126454;-0.0292059500597893,0.1934743742875174,5.224414792486963;-0.029793690206311275,0.18363991320048667,5.224413539000438;-0.03041666299992419,0.17375364842313404,5.224374445042712;-0.031056836190798603,0.16325843613029373,5.224405811593888;-0.031665583051688276,0.15314216481202036,5.224431390539129;-0.032344126241426935,0.14265802404897435,5.224469661929083;-0.03290405465271455,0.13271939126988672,5.224630735011811;-0.0334536275221101,0.12226293070667178,5.2248933772296775;-0.033987215935761206,0.11200779889597959,5.22516475328486;-0.034483958634924386,0.10130143596665227,5.225491273142767;-0.034957933917958685,0.09012471518765948,5.2258705454210865;-0.03539777953320362,0.07869078106892866,5.2262366010178924;-0.03586304881386723,0.06669243418219237,5.226584738115893;-0.03633114634084363,0.054649940625784196,5.226863948375621;-0.03681080643166887,0.04190770612519682,5.227083828838159;-0.03729481745949874,0.029313223006666094,5.227281398732611;-0.037784565727761454,0.01589306539825511,5.227451313262288;-0.038271326476800524,0.00228078525941421,5.227604760738129;-0.0387557985173895,-0.011700557752915324,5.227730689542513;-0.039193129237661974,-0.02506974081980421,5.227831208601065;-0.03956269330166756,-0.037891456969452245,5.227960231104641;-0.03987989721484218,-0.049988979268792685,5.228078572800819;-0.040169180699274054,-0.062153240663996835,5.228238789937175;-0.040410797519041294,-0.0736029713460317,5.228321295893785;-0.04064944488951501,-0.08499063327823972,5.228392667959769;-0.040842293966746504,-0.0956366433710494,5.228441083813389;-0.041049150849910496,-0.10610292716588532,5.228429023790022;-0.041223862877128814,-0.11585011632645381,5.228288276936146;-0.04137050773488714,-0.12560921560238433,5.228094197347655;-0.04148938742005233,-0.13513064944405925,5.22785123088512;-0.041622675500017525,-0.14458713255706404,5.227580410605627;-0.041761325122616814,-0.1540663449307705,5.22736668948586;-0.04186902353949581,-0.16297597409309222,5.227174524401942;-0.04197896404976541,-0.17164902113853614,5.227045137303941;-0.042056771195526664,-0.17931442871837752,5.226972534835761;-0.04209328799213923,-0.18639314715067545,5.226969214966957;-0.04212618463090126,-0.19251663414637246,5.226968216118237;-0.04215352258445525,-0.19830330751297323,5.226968597932911;-0.04216786891856093,-0.2031350119198468,5.2269673540913475;-0.042179464886374515,-0.2080390641232755,5.226970739689279;-0.04219411153488971,-0.2136439355011527,5.226973651831878;-0.04220781461905081,-0.21948352827247994,5.22697337049119;-0.042210167252425615,-0.22500673361703857,5.226961902875427;-0.04220755223010449,-0.23036212127090344,5.226953181544094;-0.042202026348587475,-0.23571569401490772,5.226947417644745;-0.04219389695309579,-0.24103027169924252,5.226938648203586;-0.04219078097952174,-0.24626024355110543,5.226929465003047;-0.04219038744033296,-0.24944912264355087,5.226922322771983;-0.04218737189275624,-0.25253964712715593,5.226945935152383;-0.042204908773607656,-0.2551392956599624,5.226976732175252;-0.04221449550796063,-0.2573406475740121,5.226984659999821;-0.04221052460636653,-0.2588223924659386,5.226977422953214;-0.04220796426620406,-0.26039678293400137,5.226971229255622;-0.04220613908065322,-0.2621194029192552,5.226966155312845;-0.04220702835008608,-0.26404550441895247,5.226961159773752;-0.04221023307778157,-0.26622785897811396,5.226957252214679
