# Supplementary material for: AI co-pilot bronchoscope robot
Source: Nat Commun. 2024 Jan 4;15:241. doi: 10.1038/s41467-023-44385-7 (PMC10764930; doi:10.1038/s41467-023-44385-7)
Supplement: Supplementary file 9 — Source Data [file 41467_2023_44385_MOESM9_ESM.zip › Supplementary Fig. 6/Sim+A+R/1-siliconmodel3 Centerline model.txt]

Path length,0.40985134560693237,1.394283220040577,2.5457462307053365,3.0796272678809045,4.15459979914659,5.299128843969521,6.3488403801862585,7.436093885712312,8.065338407448419,9.567124146408526,10.440629997801091,11.33444303729342,12.303079309250077,13.23993449498155,14.19551887216906,15.189362689897218,16.172841495336755,17.234139047487755,18.299928333658556,19.44749702947225,20.591545366631532,20.591545366631532,21.804764636287768,23.026301387242164,24.320920401924067,25.67867037775558,25.67867037775558,27.0782914210411,28.439517552283395,28.439517552283395,29.77833559521197,31.048164734309857,32.314355997916316,33.523416137353415,33.523416137353415,34.72243108855502,35.86178144088844,36.987912547721145,38.06719758912367,39.0871121377194,40.1334200252004,41.141373986947016,42.19268900644746,43.222009959794875,44.27667130035438,45.27115134676865,46.25433004093939,47.20102535375737,48.100856182022504,48.95792322700076,49.79594084610078,50.67040903805323,52.37852262415132,53.23502743772701,54.11966482445369,55.044014727349285,55.94242992920998,56.85743469612293,57.76102597026574,58.65658690124764,60.4282904473432,61.28939399327169,62.17197872572944,63.0713882094441,63.997089628051576,64.92383417411463,65.84718311381327,66.83799707718272,67.83137967528202,68.8049509728022,69.78234770095017,70.81103114806638,71.81951438873217,72.81975914204828,73.829055090656,74.87606432162013,75.90208346673076,76.93799598600543,77.96338879941456,79.02247934337728,79.99179175888594,81.01361448189685,82.021779475416,83.03028625598812,84.03445504874465,85.03690944613196,86.04029790877046,86.98562694123602,87.94817352605489,88.88926369621792,89.84852860083782,90.80280901479495,91.74356051652438,92.71626605900862,94.52478079598735,95.43311127826858,96.36071684694511,97.35112687889135,98.31994772057207,99.28571792078755,100.19708469373971,101.09039800489438,101.95739839618385,102.80230680102116,104.47491124502181,105.28628396133722,106.07177618884694,106.88230351141887,108.3672290061831,109.0655237977237,110.42119084043279,111.13557991088432,112.47876159423822,113.75954780539985,114.46555955806889,115.9194127213512,116.64750633363742,118.15813634156068,118.96038311102555,119.78001423869316,120.66620296510182,122.51190526404365,123.5105592667646,124.54526909179799,125.60129274518927,126.6745802190663,127.71797541690486,128.78070647104576,129.87644717141188,130.91840261895382,131.9618019093079,132.96775633396717,133.97094650242767,134.9738823855587,135.98406434805085,137.96288255131267,138.90725587180404,139.85274209816464,141.6600638681751,142.48404154254112,144.1203543183953,144.9103637262597,146.448494342562,147.94108815789778,148.70059831647026,150.19306301960486,150.91835280968365,152.50447592195204,153.31394193123904,154.11152051268246,155.7376469011779,156.5564057183517,157.38225662078952,158.98745472714447,159.7650272818792,160.54250301715882,161.3247552988527,162.88644187672838,163.65790365858797,164.40979392134872,165.86263522225312,166.57391906245454,167.87527451347714,168.50256359897207,169.70590419460916,170.76902835891573,171.7109236954778,172.65473105079155,173.51927653560546,174.93689298407108,175.46644156683186,176.6086194023469,177.78564002039317,178.98129056600254,179.6025784445537,180.89313789368353,181.54519997952377,182.79927558476655,183.98638610553743,184.60071207075498,185.83022437038866,186.42627253729466,187.60731597150547,188.6691127085909,189.74375400064005,190.7894529631794,191.81917311557234,192.80755439137764,193.75618764250996,194.69854531724195,195.93871700813074,197.00281777063452,197.74497958212066,198.7830869769085,199.73135361010728,201.00350021492272,202.0220201642483,203.03229629366166,203.7229056197089,204.99193536359576,205.93516085812507,206.9080893133378,207.78376023777918,208.92059926758964,209.9934387186935,210.88152528361456,211.82807918549722,212.78154473306802,213.75814471812814,214.73834590378948
Error,4.413126853623198,4.136444968912785,3.851873886801786,3.5677874393074203,3.2985485374787813,3.0696895763467356,2.8768457703422468,2.7133240121726274,2.5083974821152664,2.358787381495903,2.160590069346964,1.9791386908166988,1.8253530610420097,1.6955228259634039,1.5960239917185985,1.5113108500630714,1.4336735436175534,1.3767330823664503,1.3240779277268597,1.2941484507920784,1.2809591989657123,1.216360275273837,1.0886489299597788,0.9941805709968644,0.9667668123614066,1.0627026363880463,0.9177245800218139,0.7738813766872121,0.8115624935178413,0.9326345911916606,0.7067044631498195,0.6049724326084621,0.623659016884497,0.7138033553167813,0.7596705677080523,0.6337212011146949,0.5844259710499576,0.5783434146841034,0.5917667656306868,0.5979115771611265,0.6005591632900995,0.5907324792553309,0.5835103269854494,0.5799362538551078,0.5864828076568457,0.5605072915393998,0.5288279880697072,0.482771887919642,0.43041342433209245,0.40566708095633974,0.4512050924535996,0.5273901782101978,0.4707547009186096,0.43204532767207127,0.453059186781843,0.5017149283753208,0.5680666826531059,0.6386567329329051,0.7132691410275855,0.7897723409245376,0.7908691024870647,0.7602817517785155,0.7391420180996785,0.7140963983850852,0.6820422047750768,0.6497401658768849,0.6292148874837753,0.602374836980568,0.5854322669144776,0.5881186727192895,0.6004761133753491,0.5901881766495466,0.6002914835676495,0.6229270651271878,0.6431101229184398,0.6475993244720347,0.6613044497894462,0.6684981627035071,0.6681580381753516,0.6621401496093426,0.6665753683242466,0.6714795519951794,0.6831341323072192,0.6845568470765837,0.6704828951780097,0.6615484164518812,0.6472416187748442,0.6317409879992374,0.588789222455924,0.5530710687234885,0.511791148486983,0.47592101524972985,0.46826485257975176,0.4631820542722761,0.4946521060216475,0.4184347769275772,0.3680837506650453,0.38590910692371844,0.400610351029905,0.4282540622525785,0.4621303008925759,0.5373613861107936,0.6467336278699909,0.8007984214474148,0.9035318126628392,0.9539157335652382,1.071275058479643,1.2465400169905023,1.378225050758169,1.556223146613377,1.6606585501658433,1.8214156022278962,1.9009053300402785,1.9847330702153916,2.054182535366726,2.1147113628245244,2.1136426926856013,2.2154967509542915,2.1759467569419177,2.1851634257358388,2.2152568731737916,2.143527311640404,2.089004461667071,2.0791843200591154,2.1050552929257025,2.0627161534957064,2.043004705419943,2.030830650381181,2.04052955407545,2.0460481478591936,2.0439969287677826,2.0234273971551673,2.005627420287584,1.9957952051135364,2.01865235981722,2.051394572087532,2.083574071942109,2.1136220179326317,2.1993336311225797,2.277047113760808,2.476273677925604,2.581183121988889,2.5376128664386854,2.5988094374511794,2.652459687070569,2.724261681106954,2.680065406971132,2.483321981131035,2.296952546612709,2.232487742031153,2.1010542531526,1.945517976249425,1.783715993544139,1.6404903796840262,1.454981459753429,1.3030334041324068,1.2221774902500424,1.096505961582926,0.9691187226700452,0.9117856167985513,0.7865663199603002,0.6941624267285315,0.6008014033169364,0.5084861472430738,0.40204580575622295,0.37739255659880955,0.3631786443912861,0.3497576074574593,0.37680783113429994,0.3510984908647339,0.33378576477190025,0.2565886345438398,0.22632895994608065,0.31491057531520883,0.153594712705317,0.18616769543970477,0.17186895445125983,0.08947404008302312,0.280021011891912,0.22616396500392372,0.3108159487938804,0.4661765414723328,0.4456786889630958,0.4804022694976483,0.5202654972381868,0.5366736597424024,0.5054030605404296,0.4486415992092284,0.39100340240947146,0.35693116260956775,0.3204278018078321,0.32744744338964993,0.2878533559737234,0.27036042828935514,0.28209673019823617,0.2726559366685489,0.29250133464662736,0.3101339011761514,0.3223416275559321,0.3151632559369812,0.2980643793179033,0.2834002288674945,0.29420160352337926,0.2596238905325944,0.26314927345195643,0.2221007309020816,0.21018281847910036,0.20769620602201855,0.2049622710571661,0.20360437633586045
3D pred;-0.032443633715352485,-0.2621252978297985,5.270004078413547;-0.03332676485991197,-0.2525252098769376,5.267347315217693;-0.03401980766136172,-0.24296187510234227,5.264507892800303;-0.03464386063611152,-0.23336718090164726,5.261759729581014;-0.03524060773823725,-0.2237211140667119,5.259191211036781;-0.03588500532752633,-0.2139854679337792,5.2569998767123955;-0.03640839586815461,-0.20418020541919774,5.255107024535884;-0.03676597530517609,-0.1943268636649952,5.253438554212172;-0.037059384717739535,-0.18451592164032088,5.251525617332634;-0.03725785073623525,-0.17466940765865652,5.249791612243717;-0.03744153726824292,-0.16480975651332913,5.24813223327844;-0.03757950781858874,-0.15492289877651183,5.246638577287533;-0.03765630351318152,-0.14500583282442647,5.245355648870481;-0.03766819796795144,-0.13505341491533124,5.24438136129247;-0.037681285627613,-0.12507949064976273,5.243659791158756;-0.03771868153931626,-0.11510042177011764,5.243014201628879;-0.037768883983559355,-0.10511816597706691,5.24242086445939;-0.037715510171615195,-0.09513735446932722,5.2418039747746255;-0.037546918919996224,-0.08516162623459643,5.241128383791358;-0.03733423224328031,-0.07518988033918414,5.240407933810529;-0.03709332438572948,-0.06522179513038634,5.239646855184947;-0.036866809903765584,-0.05525518808075493,5.238862358462393;-0.036663378924623985,-0.04528507304067772,5.238117092117821;-0.036475322322399494,-0.0353093862564369,5.237446042270878;-0.03629991017954167,-0.025330881283846564,5.236814639790579;-0.036098610249516445,-0.015353107415709534,5.23617941780222;-0.03591277644826593,-0.00537391076643272,5.235562084801827;-0.03573899460220407,0.004607701996602719,5.234981389943242;-0.03553530576306872,0.01458970032731554,5.234417279863153;-0.03529291577578746,0.024571804339471728,5.233870611239066;-0.03500467225754605,0.03455270698443066,5.233324261473766;-0.03472206306299379,0.044535464244706474,5.232809781614525;-0.034390103494380146,0.05451769545919632,5.2323149454544975;-0.03402385136814342,0.06449898727134858,5.2318253812189885;-0.0336175039312401,0.0744808957742483,5.231382228423374;-0.033178091995902194,0.0844662187357088,5.231065617453235;-0.03269959955408839,0.09445276313684482,5.230865677694143;-0.03218657150234413,0.10443905789693492,5.230762144208156;-0.03168098767061693,0.11442574644863476,5.2306599837439665;-0.03117423001455546,0.1244111801000587,5.2304747501859;-0.03059468161186029,0.13439038567588732,5.230192651401279;-0.029929045340192303,0.14436460758683092,5.2299246483694075;-0.029202868770273418,0.15433567924631922,5.229700154381403;-0.028468634170087947,0.16430656260642054,5.2294942792465635;-0.02777935614600546,0.1742811735584969,5.229315303940347;-0.027178157810180188,0.18426025635392593,5.229077675821276;-0.026648081361069987,0.19424099163456154,5.22875527511412;-0.02618077134804914,0.20422390218048844,5.22840439282082;-0.02581844259803221,0.21421036872095153,5.228031292414599;-0.025613468872582916,0.22420273079340616,5.227698597381805;-0.02553541113391717,0.2342004847657947,5.227501563128376;-0.02557552029604615,0.24420040347401029,5.227497429825454;-0.025731582621131156,0.2541975004016651,5.227680998803669;-0.025957627425040975,0.26419023317749707,5.227987911523249;-0.026214620215906134,0.2741812757299005,5.228324101085114;-0.02649881496567955,0.28417235817364034,5.228636358905825;-0.026787468435956575,0.29416311518829014,5.228954876485124;-0.02703151689596297,0.3041544734352356,5.229291329647338;-0.027283778328109756,0.3141478919872988,5.229552001496853;-0.02762356800452174,0.3241416006692903,5.229653636900581;-0.028118939905432325,0.33412932329675427,5.22965179390503;-0.02863947729260285,0.34411530390479345,5.229555709960363;-0.02909337953263303,0.3541027412793634,5.22934341901487;-0.029431266047703637,0.36409085576333233,5.228992133151129;-0.029668383276414034,0.3740767858670076,5.228517817449975;-0.02982078596357345,0.3840637014395605,5.2280296670964495;-0.02994368105870448,0.39405315935619356,5.227587369315074;-0.030089845893707636,0.4040461324107453,5.227242223879045;-0.03028901996780319,0.4140408820521806,5.226986667049285;-0.03054201776340185,0.4240365260092074,5.226834699948321;-0.030868258977031746,0.43403107966913135,5.226785063173345;-0.031180909860050544,0.4440260920631528,5.226829522915874;-0.03154032553990562,0.4540181872284486,5.226999389265531;-0.031934132724709956,0.46400646342406826,5.227280911096326;-0.03237013415163973,0.4739911797210291,5.22762053327599;-0.03282406534336082,0.4839752652286515,5.227955171961242;-0.033328427724473794,0.49395856818414857,5.228236740225222;-0.03389764889792506,0.5039401237306911,5.228447776068105;-0.034520920332462096,0.5139196342902119,5.228592350309594;-0.03522524295034273,0.5238941292912838,5.228708018470873;-0.036042481125199026,0.5338598755853856,5.22883459875035;-0.03699019615316561,0.5438131787490715,5.229017880930406;-0.0379713171704101,0.5537621994566807,5.229251094371453;-0.038861575349949454,0.5637205451559048,5.229448049464076;-0.039619530048048184,0.5736898424627118,5.229644558710984;-0.04045052112134371,0.5836520359697115,5.2298978458310605;-0.04149656088038709,0.5935962160915741,5.230035985349134;-0.04314452768702325,0.6034584299550015,5.229891267982365;-0.04408757186259331,0.6134138513304076,5.229907171473558;-0.04497915573729493,0.6233740221305766,5.229898463670578;-0.04602479926778671,0.6333149519638607,5.229607699751112;-0.046791119061290486,0.6432815500589245,5.2293254296932705;-0.04753468427321512,0.6532498060493388,5.229040854070308;-0.048359276384521546,0.6632128420068505,5.228800100338664;-0.0493012972846264,0.6731658582027576,5.22857634773471;-0.050432337977917095,0.6831011913800341,5.2284768409177085;-0.05175002973541939,0.693011916508737,5.228273824032919;-0.05349577652290397,0.7028545631680653,5.228000556959161;-0.05538136434584918,0.7126678557098721,5.227621283903332;-0.0573649904574446,0.7224581883975374,5.227158020140202;-0.059562886171605996,0.7322032604464976,5.226707658962651;-0.06202899671945419,0.741883781124351,5.226253987086241;-0.06466756236129793,0.7515095629988957,5.225635687274362;-0.06760326717142187,0.7610348316206288,5.224828906665;-0.07057513061480697,0.770532372914335,5.223846696377834;-0.07387828620928144,0.7799003690595411,5.222693521914842;-0.07750094803933447,0.7891342108784094,5.221423684709056;-0.08148300384726728,0.7981885737934894,5.219953397749129;-0.08587818854907202,0.8070134216815085,5.218278760119566;-0.090721389926147,0.8155798722191938,5.21650131093422;-0.09562918423880926,0.8241100977348648,5.214726822941475;-0.10115210626151036,0.8322739174577528,5.213038812318478;-0.10665711453735385,0.8404846106834675,5.211529043913689;-0.11257563721678797,0.8483513913366911,5.2097726693958;-0.11866312601297392,0.8561357761185094,5.208241057916049;-0.12488562957177374,0.8638414526480467,5.2068615657330835;-0.13080692310053704,0.8718075525515551,5.205645204243415;-0.13736005247244648,0.8792662097482578,5.204451500654958;-0.14350329744719992,0.8870864415684083,5.2034005413506685;-0.1500544385777363,0.8945742406403553,5.202392863353516;-0.1570028147218842,0.9017074867386101,5.201478057876288;-0.16402044884780206,0.9087675491070091,5.200524994064641;-0.17135845723144952,0.915496549583981,5.199590015165183;-0.17925270144930652,0.9215555773905582,5.198605591339813;-0.18765615939019886,0.9268954163044651,5.197673918108912;-0.19590403166783707,0.9324660595361657,5.1967041053038425;-0.20451098952671473,0.9374611386340623,5.195719493085119;-0.2132876146460145,0.9421343705811125,5.194655653489905;-0.22236811391788755,0.9461790115557775,5.1935668870505;-0.2316456256254172,0.9497194622144441,5.192386638919725;-0.24109057090642871,0.9527426961008941,5.191100922968778;-0.25066903255466344,0.9552614519488399,5.189719278502305;-0.260386041899858,0.9571797677839469,5.188340948446701;-0.2701920151207489,0.9585960863415344,5.186985614194716;-0.2800850095784717,0.9594360829392958,5.185792690737316;-0.290053336549784,0.9594214776112602,5.184997552964726;-0.3000224372766817,0.9587142982133084,5.184655605606087;-0.3099255681198072,0.9573291462280169,5.184752319005262;-0.31942995081541786,0.9542786227960379,5.185353165380239;-0.32816805270710436,0.9494957396748424,5.186230436364307;-0.3356815797903555,0.9430719744952916,5.187741115578184;-0.3427714021139608,0.9360680361861403,5.188565292489601;-0.3499871962583679,0.929155092765462,5.188186441426462;-0.35626657688550933,0.9213970061577779,5.188804074915799;-0.36157114618368136,0.9129760265265853,5.189778059829404;-0.36599795831890886,0.9040339718759908,5.190443636981344;-0.3709054112161731,0.8953338805807952,5.190918313204043;-0.3764226823354947,0.8870041433240955,5.1913368781694285;-0.3815558459790813,0.8784496455921443,5.192023317942608;-0.3855479668997494,0.8693125205057045,5.192782209047785;-0.3892529124252737,0.860048641599199,5.193455949545677;-0.3929489676287151,0.850785825466155,5.194190397105774;-0.3967690207859694,0.8415801838727355,5.195004864250143;-0.40026812664570727,0.8322524873140125,5.19587108309705;-0.4037139067312603,0.822907238051017,5.1967615413018455;-0.4070434787967557,0.8135200167640668,5.197652622875274;-0.40991278669190645,0.8039982156977001,5.19870256413809;-0.41234250115045357,0.7943798312028321,5.199960803923985;-0.4147428543200712,0.7847937527296492,5.201492275166642;-0.4169911158057579,0.7751444141963716,5.202847113224191;-0.4191340571198456,0.7654844356210854,5.204293701088577;-0.4210797552591136,0.75576419806865,5.205609467281742;-0.42308210183694384,0.7460643735241128,5.206989326690322;-0.42508412485108904,0.7363801108522148,5.208474910869194;-0.4267568848764411,0.726570292342913,5.209459458842705;-0.42810976649393956,0.7167138477740043,5.21046951418231;-0.4299305760929166,0.7070899607177549,5.212485810374051;-0.43178933598931246,0.6975006458220416,5.2146282509166095;-0.4336962176987191,0.6879439889449112,5.216871933487546;-0.43577698663208375,0.6783853476967459,5.218946247382505;-0.43786262871671344,0.6688946088881685,5.221307597412082;-0.44000840460193497,0.659558174527921,5.224175809274408;-0.44227320826214883,0.6501946373621169,5.226858128443577;-0.44451769425124577,0.6408419780229972,5.229594923271678;-0.4467204172058526,0.6314356136775985,5.232177232584456;-0.44891086066951885,0.6221390325643836,5.235139585878359;-0.4509655518283361,0.612803356690047,5.238076148530714;-0.4529647676378075,0.603446152851896,5.240982326859457;-0.45485298891531595,0.5940421496012794,5.243810637887183;-0.4563531424732743,0.584309023634663,5.245547243259892;-0.45783914848273255,0.5745640241445253,5.247228543672392;-0.45922691491777373,0.5647794057247848,5.248756727791485;-0.4605119436512671,0.5549360321650758,5.249963665287016;-0.461679819281684,0.5450632803203057,5.251042941675837;-0.4625093767747454,0.5351391032241236,5.25194988342111;-0.4631052812326714,0.5251946935916297,5.252817993401577;-0.4635087061445675,0.5152425747148341,5.253708262014182;-0.46363857761782507,0.5052882280843208,5.254653839382789;-0.46359336221828845,0.49533432903789265,5.25561188392307;-0.46335268311842975,0.48538628936803074,5.256601116098924;-0.4627328587087553,0.47545993268048636,5.257641914164264;-0.4619270718169589,0.4655552745658357,5.258759257046683;-0.46097816995903035,0.4556665218946253,5.259904750770651;-0.4597735778674591,0.44581238784161337,5.261106832281279;-0.45836033320796515,0.43599099450525997,5.262348996708819;-0.45678977702182333,0.4261978453126103,5.263624763990371;-0.4546860599266577,0.4165258611194666,5.265048525259364;-0.4524219633071127,0.4068959031357082,5.2665106387051726;-0.4499340073281636,0.3973351893272068,5.268060744030221;-0.44734015820391565,0.3878056133678164,5.26962890497695;-0.4446792994103191,0.3782977299350044,5.2712163504432885;-0.44196215410595835,0.36881011461435165,5.272829507882073;-0.43905510033249984,0.3593955193819701,5.274536679510422;-0.43600448765877525,0.3500465545723542,5.276350685933639;-0.4328243184886214,0.3407556579779138,5.278239009137071;-0.42962575488986315,0.3314811342310133,5.2801761204330155;-0.4263091950062249,0.3222618589557808,5.282177468463151;-0.4229354827542359,0.31306987381578105,5.284208594955224;-0.41950137889347344,0.30391375529503617,5.286299629222655;-0.4160383965159038,0.29477196066491024,5.28840565486192
3D gt;-0.4015306956760655,0.2569526701829751,5.297531280535294;-0.40211703489707823,0.25839410383534234,5.297209296029217;-0.4026994724490202,0.25981770108973895,5.2968840908536725;-0.40328223855985457,0.2612181852658211,5.296573199394573;-0.403824702055778,0.26251580520943696,5.296290313542706;-0.4043091420034875,0.26367389356930065,5.296040057659641;-0.40485205391243145,0.26502115745662536,5.295703624974094;-0.4055004273058395,0.2665889300719959,5.295343593471668;-0.4061135087605396,0.2680809459417269,5.294995817578778;-0.4067014258790137,0.2695095489350285,5.294652947492198;-0.40729763101867117,0.2709530654942657,5.29431987669741;-0.4085143898707056,0.27390429351499573,5.293669123268717;-0.4097301937197753,0.27689560947477265,5.292978337013315;-0.4109903843410245,0.2799480098600358,5.292268349375886;-0.4122595609068503,0.28300095280331355,5.2915513530589475;-0.41359532707025404,0.28621510019981455,5.290798296807351;-0.41498096047983085,0.2895765643813662,5.290010526158123;-0.41632257292071373,0.29280173799497045,5.2892592160044805;-0.4176504635412258,0.2960106798177901,5.288516510499889;-0.4188416931813716,0.29892304624787785,5.287848106776965;-0.42007209242239096,0.3018880543605461,5.287163694886599;-0.4213046669561427,0.3048729010897893,5.286470347596397;-0.4225030442169945,0.30778204654835317,5.2857945672705435;-0.4236993816304871,0.310717319411759,5.285104830245854;-0.42490202444920966,0.3137116522951392,5.28439462061194;-0.42612705471050616,0.31674623255242507,5.283675415219169;-0.42730850555726996,0.31964005790037275,5.283020126277818;-0.4283984147417287,0.32235224087540953,5.282388830057977;-0.4295249345029471,0.32517728504676946,5.281750612952761;-0.4306796961745979,0.3281476798603779,5.281099484130694;-0.43177098313204637,0.33098521306123535,5.2804675504401;-0.4328136095277296,0.33375671293713366,5.279861011791525;-0.4338633881382898,0.3365210260119601,5.27926361624892;-0.43484098408465793,0.33912800171205504,5.278695680754103;-0.4357955606655439,0.34171726558673493,5.278147131355923;-0.4366649861409567,0.34415720427663704,5.277630730413431;-0.43750866451204373,0.3465504815187248,5.277132955010832;-0.43838254642191316,0.3490380605396472,5.276611899942806;-0.4393064816714071,0.35168993614480226,5.276065195325728;-0.44023072238603245,0.3543484517088616,5.275518732513806;-0.4411107004242415,0.3569705184487736,5.274994637388932;-0.44198901259714607,0.3596055471697829,5.274477472219674;-0.44287109749974113,0.36228801397199606,5.273958844713382;-0.44372365229934363,0.3649402207885365,5.273455108341418;-0.4446137730506921,0.3678151698747287,5.2729323228092015;-0.44552903626503965,0.3707828154667244,5.272406169017403;-0.44645371108158455,0.37388925250617355,5.271859191702615;-0.4473638872376906,0.3770065213076471,5.271316379936857;-0.4482178464423024,0.3799827876784855,5.270802277210695;-0.4490467552740139,0.38294493152039716,5.270315969670888;-0.44989455974803266,0.3859709550426472,5.269833476164022;-0.4507694871683977,0.38913281518091736,5.269318705901272;-0.45152952255626955,0.3920383843637473,5.26885558324111;-0.4522696481474414,0.3949743453636997,5.268403438119327;-0.45305969647504973,0.3981071837103404,5.267904204849857;-0.45385538069899256,0.40144798363842094,5.267410187889547;-0.4546321440363079,0.40476051254981077,5.266927186248472;-0.4553898017635287,0.4081008155929046,5.266460101933672;-0.45605882782832763,0.41122685298978723,5.266034664546742;-0.4567688997817852,0.4145422518408335,5.265580291603372;-0.45746644413360504,0.41786705664289253,5.2651334074540035;-0.4581291358640689,0.42117557787821386,5.2647025575962605;-0.45877081499011163,0.42444401464668957,5.2642833173621915;-0.4593995186123686,0.42772438482751046,5.263881232438811;-0.4599781593700681,0.4308351529951066,5.263503760033716;-0.4605084930986812,0.43384188954970415,5.263136758659646;-0.46100446030820486,0.4368761900969703,5.262776638101867;-0.4614664457102678,0.43983480228506744,5.262442138618728;-0.4619352320443736,0.442996393924158,5.262070876091995;-0.4623856940668065,0.4461944027006073,5.261690261563279;-0.46283862539710646,0.44958007605230843,5.2613066657453125;-0.4632604424030789,0.45293024966591283,5.260965843501843;-0.46365937932726037,0.45643987117094154,5.260611151984601;-0.4640571771096151,0.4601001835577998,5.26024945816536;-0.4644129773485403,0.4637937713894682,5.259959074977013;-0.4647313461894222,0.4672090997016836,5.259695621174555;-0.46505021004337277,0.4706545614531904,5.259433799141332;-0.4653233014629352,0.4743664832513768,5.259178589894676;-0.46559368757714426,0.4783253310944643,5.258955786619394;-0.4658004538533119,0.4824401123767298,5.258774738987903;-0.46595380848627715,0.48673862381690053,5.258637122936664;-0.4660622644631117,0.49135200641029764,5.258550661143136;-0.46611973456037303,0.4961592512160264,5.258479864442312;-0.4661679459208674,0.5009570965250211,5.258390249535764;-0.46619484209350015,0.505643953193452,5.258323566897365;-0.4661648160798631,0.5105923069756099,5.258220404480264;-0.46604639174399354,0.515522885012553,5.25807000516295;-0.4658885429961024,0.5205448383591124,5.257867192365806;-0.4655866199233582,0.5257945886204487,5.257538686778893;-0.4652055971777475,0.5309691043121527,5.257131172118173;-0.46469718467783255,0.536165329534572,5.256557266072962;-0.4641612466510973,0.5412306620476784,5.255963505334529;-0.46350161498692743,0.5467512562341365,5.255155171214242;-0.46280291273276497,0.5520428458234473,5.254354880710873;-0.462060719333566,0.5571416137152043,5.2535132643194755;-0.46114387728333844,0.5625946894489205,5.252497856332052;-0.4600882179626371,0.5685773346195281,5.251319138757215;-0.45903933166645616,0.5743134707754981,5.250084666697971;-0.45786700017828685,0.5801190958347853,5.248638272309083;-0.4566771949909789,0.5859856644916831,5.247030105124319;-0.4554810486548456,0.591759388153029,5.245305869589649;-0.4542608325710238,0.597381967219775,5.2434325777532145;-0.4530809593909296,0.6027595300881117,5.241544117782877;-0.45179750426561105,0.6085038497027229,5.23949497883091;-0.4504640672937635,0.6143070701150334,5.237411879799313;-0.4490487516066607,0.6202843868090274,5.235223944008533;-0.44759633678400845,0.626168830351933,5.233078481499993;-0.44616261367679744,0.6321001276187486,5.230909790269361;-0.44484720220063856,0.6378049498401561,5.2288302328948255;-0.4435864129966995,0.6433932188819437,5.226847446601087;-0.44240549164290766,0.648873111459124,5.225025493672019;-0.44122437717449553,0.6545468488994398,5.223231256298975;-0.44016198464739065,0.6599198445476616,5.2216401869239455;-0.43910525608358003,0.6653185356955041,5.220063323794504;-0.4380589470760004,0.6707003085723973,5.2185072043274205;-0.4371706259228498,0.6757322622423201,5.217117061189823;-0.4363940334733427,0.6802797896146036,5.215877029551811;-0.43562289122826553,0.6848570873685664,5.2146582173297285;-0.4349642934651567,0.6892813715860939,5.213585323428222;-0.4343405577479502,0.6933945267385004,5.212641193186167;-0.4337447562616307,0.6976368733574361,5.211731561079115;-0.4331223630048912,0.7021904887503514,5.210830415823143;-0.4325013498418471,0.7068185155768143,5.209934866893403;-0.43194206958215675,0.7112219638056798,5.209240299186471;-0.43137483422601186,0.7160836957217,5.20868492591787;-0.43093076033931765,0.7209846528469593,5.208343081760702;-0.4305086504933266,0.7266579827937549,5.208017013650192;-0.43004628231650904,0.7325325148969244,5.20773539449556;-0.4295287876896814,0.738639124076064,5.207476087711913;-0.42896837440585206,0.7448812096893974,5.207208760524313;-0.42837608844060276,0.7511377416085164,5.2069436257335795;-0.42764391756205367,0.7578104194428531,5.206563877474783;-0.42678174039527733,0.764849802802591,5.206019632510726;-0.42584360040599717,0.7720512749639459,5.205438123112493;-0.424903528892588,0.7792087123859041,5.204849736621137;-0.42389179504914176,0.7866227674809034,5.204113476883148;-0.42279431925321875,0.7942124175080576,5.203271997572838;-0.421636531835739,0.8019462025645347,5.202349463176432;-0.42045572354107075,0.8095435039768277,5.201435336039163;-0.4192169166895627,0.8172080359207957,5.200480259662073;-0.41788031318829894,0.8248021503011509,5.199485387934989;-0.41647086126368854,0.8323766691485426,5.198435617821874;-0.41502808006924374,0.839955602580918,5.197356224990112;-0.41338744205439426,0.8479606037553251,5.196137379693541;-0.41170500350219924,0.8559248344728454,5.19474332054776;-0.40992942845489216,0.8637735217422154,5.193232677814022;-0.40790448127959167,0.8713755767042792,5.191678406901403;-0.40544313599672116,0.8790883529592225,5.190133530457321;-0.40281189613814694,0.8864657616984365,5.188629011777161;-0.3999171848592375,0.8938824566111844,5.187167230260629;-0.3967778225889885,0.901289613847762,5.1857339092053865;-0.393537844967916,0.9081415792293962,5.184436734973093;-0.39014382218871696,0.9144561670734419,5.183336227047923;-0.3864184099439497,0.9207170281424979,5.182274402712889;-0.3823886735874802,0.9270357172703226,5.181262786014899;-0.3779179610202187,0.9331278275882495,5.1804982671383355;-0.37336937584891783,0.938922221228065,5.179857838860975;-0.36824717306426435,0.9444240916343665,5.17938991787559;-0.36279385199118686,0.9498130811567274,5.178953304146097;-0.35714618425694045,0.9550363156227135,5.178574264290162;-0.351044340107094,0.9600469883898095,5.1783056700916115;-0.34441329321551245,0.9644460672904094,5.178163678807001;-0.3371864411823521,0.9687344712295769,5.178042992727675;-0.3297478958608196,0.9722787320517904,5.178056390824333;-0.3212108947263782,0.9750543854775442,5.178093039539207;-0.3123872999628262,0.9772633959058638,5.178171637461281;-0.3029977011606789,0.9783547713453926,5.178368498855331;-0.29356024228972916,0.9785981887486699,5.178611839917422;-0.28373168451055275,0.9783072159238646,5.17891996890325;-0.2738215762336187,0.977488251689049,5.179282365004714;-0.2638298747797868,0.976084917487744,5.179775634617998;-0.2539578280197945,0.9744004578841359,5.18031723149716;-0.24416899449463586,0.9722983952690573,5.18094899283548;-0.23449236941559018,0.9696573693242971,5.18171210454935;-0.2246571544346056,0.9663021267870262,5.182649708786247;-0.2150325986357296,0.9624403757620892,5.1836606094549325;-0.20511370232230736,0.9579461284790985,5.18487798594838;-0.19569077439500082,0.953191764489047,5.186120637013817;-0.18655209161327352,0.9483208004505643,5.187395603773394;-0.17735257961137374,0.942982319551356,5.188832336446449;-0.16854893613525956,0.9373484374480354,5.19034025874005;-0.1602145179299747,0.9314353766898995,5.191963720427948;-0.152418495993127,0.9254208169588735,5.193630482233714;-0.1450397273246718,0.9194135948157534,5.195301039382769;-0.13877433059828198,0.9134954404565203,5.197061858705693;-0.1326681966722565,0.9073444084427307,5.198909283812201;-0.12733274044857673,0.901405781843345,5.200765392521957;-0.12232466244771385,0.895443311342883,5.2026962182986844;-0.11780697347209916,0.8896923424097775,5.2046231760462;-0.11345049412331712,0.883837357594871,5.206532169300705;-0.10933739362338746,0.8781009296263704,5.208317618618071;-0.10525122918359264,0.8723130610203228,5.210059941099893;-0.10127420635267678,0.8664974265910523,5.2117379510218145;-0.09749070474754548,0.860751274522244,5.213322915215979;-0.09410622422392524,0.8554404076614615,5.214723125324899;-0.09087511084470956,0.8501085103982742,5.215962216716802;-0.08779918096382922,0.8444120693383941,5.217026865637339;-0.08471922237142321,0.8383505100569121,5.218017851286259;-0.08164604738400817,0.8319781661018867,5.21900982024426;-0.07887689374696359,0.8257877639203617,5.219850062689175;-0.0762676291170504,0.8196371738563751,5.220601329239529;-0.0739018517721548,0.8131087339064653,5.221338981572319;-0.07163230729988855,0.8063495643781067,5.222087648229333;-0.06938818612851594,0.7990440136581752,5.22284645986114;-0.06722668842560736,0.7912668851137901,5.223581070879295;-0.06526502569688733,0.7836908157632078,5.224255501366251;-0.06333359943676292,0.7758353938524938,5.224883599833438;-0.061526328607240346,0.7677314750506044,5.225370506392913;-0.059801764065267146,0.7595127768619879,5.225802410530234;-0.05822902558979235,0.7512195904380398,5.226171969567291;-0.05671848958564618,0.7426860547139549,5.226428907060772;-0.055255595625000486,0.7338757493459035,5.226627219365478;-0.05384814361743515,0.7248727346426194,5.226781312139411;-0.05246543934839798,0.7153151181283012,5.226887629739272;-0.05112874119569644,0.7057198495362934,5.226961393031543;-0.04983619796307094,0.6959007117504676,5.227032584834026;-0.04880266801749959,0.6866824357413656,5.227052891867079;-0.04784848411976368,0.6776494137259091,5.227074637250634;-0.04693193206440184,0.6687779761689365,5.227071422671385;-0.04598639043528967,0.6596605930505521,5.227009932423522;-0.04497542231592232,0.6499872996032053,5.226865209995776;-0.04391699220189369,0.6406432841510596,5.22659980516463;-0.04282944237078675,0.6311697069823556,5.226234179892406;-0.04170179625303014,0.6216539838099996,5.225788823334424;-0.040560005581415835,0.6123243448475935,5.225320612130888;-0.039412876386022415,0.6027796130697055,5.224839173981279;-0.0383649827998489,0.5933960488794757,5.224375126481425;-0.037406096319665114,0.5834140750306309,5.224029329583371;-0.03649563412548219,0.5734358374179334,5.223717376667649;-0.03566949144531699,0.5634332537341045,5.223399093217525;-0.034894445553283575,0.5533807637300285,5.223163846051361;-0.034165410554445934,0.5433278781843629,5.2229455215406855;-0.03343260279196335,0.5331379611720981,5.2227436508084235;-0.032770458056461685,0.5234689819052493,5.222573180364012;-0.03209151082658915,0.5129005552238725,5.2224520763981825;-0.03152524741626007,0.5026630049371867,5.222329797794944;-0.0310221719922665,0.4923163352234076,5.222260402472765;-0.030570242423760257,0.4820663302276896,5.222191949085555;-0.03010620538405958,0.4716069904599028,5.222093388341897;-0.02966388460209495,0.4615238792313142,5.222038148271779;-0.029235439938288355,0.45153061511863496,5.22204616063298;-0.028781549539728425,0.4414560941217854,5.222089228724547;-0.028281610315429168,0.43118177770018196,5.2221755205426055;-0.027828177750664224,0.42141941666381644,5.222320924546327;-0.02738436664885411,0.411695083875036,5.222477419448711;-0.026954552294669133,0.40177171731364236,5.222628926312592;-0.02653026333386684,0.39187369752889806,5.222771804650131;-0.026138455005991202,0.382649013743681,5.222866787497105;-0.02578639560144383,0.373388652825134,5.222952316437712;-0.02544548859943177,0.36413863160809484,5.22306721439893;-0.025124619461065468,0.3551511941738541,5.223196648943165;-0.02484629774388883,0.346331077605209,5.223350472653982;-0.02466656017893977,0.33772341241925113,5.223510866342314;-0.024478020524092866,0.3286462434969449,5.2236763820913925;-0.024411806985320684,0.32001031921965406,5.223738305989434;-0.024410003786485623,0.31105494416535084,5.223803055470942;-0.024459668099326606,0.302019286660587,5.223849380230386;-0.024559433498249694,0.2928698818513852,5.2238919343121655;-0.02473225055870256,0.2838875743405368,5.223949149149491;-0.024959544221314103,0.2746469880360936,5.223995803617472;-0.02526250444956976,0.2658059224787142,5.2240416894505275;-0.02561258391182488,0.25724821507893847,5.224097707284863;-0.02604581240899053,0.24900743656926108,5.2241707632755725;-0.026512638788105163,0.24019118726216604,5.224201669775665;-0.026991650246245204,0.23145967007716745,5.224226520222407;-0.02748838288902129,0.22309437618462297,5.2242761968282;-0.028003686908597912,0.21453943254925525,5.224337785153936;-0.028524626779113393,0.20555642968729929,5.224399697858852;-0.029049037574614533,0.19610405293632957,5.224427421611161;-0.029608335160618605,0.186288217519459,5.224451829526446;-0.030235597313373087,0.1763632929421062,5.224413481160214;-0.03088114825564641,0.16583650937759473,5.224447335169411;-0.031494547100259056,0.15556163258892097,5.224475819112347;-0.032178593763995095,0.14507081017258003,5.224508256950616;-0.03276713395487782,0.1350091807565453,5.224628060281831;-0.03332540688684481,0.12456449711590363,5.224898124201749;-0.033851441311762424,0.11438216309503138,5.225154893193083;-0.034383462114968906,0.1036072549031984,5.225477270894006;-0.03486407379727614,0.09236256491344415,5.225855538554235;-0.035316391104884194,0.0809839395197922,5.226221893219018;-0.03578068313989846,0.06900808134665805,5.2265781785592935;-0.03624830942995408,0.05693010714825467,5.226872299271102;-0.03672380756335361,0.04427929500806448,5.227106575437373;-0.03721222119729954,0.03159185981510598,5.227299045167102;-0.03769870015785052,0.018213820779840302,5.227485552536814;-0.038193316434189994,0.00461144917871195,5.227642076022854;-0.03866917295131152,-0.009376018693388026,5.227777018910222;-0.039111144709144216,-0.022945951220605363,5.227877477155751;-0.039506752533071184,-0.03588555976646968,5.227995224542293;-0.03984794901288331,-0.04809576646406949,5.22809341190031;-0.04013536721781681,-0.0602235208216466,5.228251730074453;-0.04037533231600889,-0.07166119205564164,5.228333908358593;-0.04061818348512561,-0.08313406124148201,5.228409321324374;-0.04081194341256523,-0.09379008511806786,5.228457201213659;-0.04102043121259648,-0.10440099569352415,5.228476148959652;-0.04119562387060455,-0.11423316772240599,5.228332076748827;-0.04135699832513236,-0.12416872335089243,5.228155311247881;-0.04146752807341124,-0.13372080697548272,5.227911115023374;-0.04160064841793048,-0.14308440889514998,5.227637250153274;-0.04173986326725491,-0.15276710183996894,5.22740987535896;-0.041848800585365886,-0.16170233572525866,5.2272101179246935;-0.04195731613805788,-0.17043555858629766,5.227067674687035;-0.0420471233074141,-0.17828429531386752,5.2269787532021015;-0.04208682989852716,-0.18545228116947793,5.226968463209761;-0.04212294935884859,-0.1917446217832181,5.2269650282786;-0.04215193898906648,-0.19761320369531488,5.226966227555054;-0.042167679013851614,-0.20261705999846794,5.226964327567133;-0.04217920195428948,-0.20753008253434121,5.226967307477544;-0.04219289719135768,-0.21311414311175741,5.22697071250821;-0.04220738608992137,-0.2189977430308197,5.226971350294887;-0.042211653274648334,-0.2245594056043831,5.226961658808469;-0.04221016575825104,-0.2299435763432883,5.226952101096279;-0.04220447404465809,-0.23530911604464974,5.226946273360827;-0.04219600518273865,-0.24064791345743944,5.226938109468749;-0.042192360449132535,-0.24590516968186799,5.226928696434563;-0.04219198862348995,-0.24907949769304613,5.226921166368235;-0.04218731832783126,-0.2521624320686007,5.22694463359149;-0.04220286268936961,-0.2548887544346081,5.226974602721684;-0.0422149056186986,-0.25721712907032335,5.2269852579045954;-0.04221082870632995,-0.2587123510677626,5.226977883019069;-0.042208252906377516,-0.26028733332354326,5.226971520133274;-0.04220634489179821,-0.2620064387919932,5.226966371624831;-0.04220706625373494,-0.2639271990556589,5.226961377929239;-0.042210184729941425,-0.2661049396086504,5.226957320517431
