# Supplementary material for: AI co-pilot bronchoscope robot
Source: Nat Commun. 2024 Jan 4;15:241. doi: 10.1038/s41467-023-44385-7 (PMC10764930; doi:10.1038/s41467-023-44385-7)
Supplement: Supplementary file 9 — Source Data [file 41467_2023_44385_MOESM9_ESM.zip › Supplementary Fig. 6/Sim+A+R/1-siliconmodel3 Centerline model_1.txt]

Path length,0.4108988507000282,1.3821221796199827,2.1251660389227567,3.11691337795265,4.131355947845647,5.202390697122112,6.12369222037978,7.015702331431764,8.099320134482644,9.402608716950887,10.149861332535409,10.9886799621967,11.856394906506013,13.505687255029947,14.334309477294452,15.203024603587787,16.135362726553417,17.076851999546243,18.099975531046894,19.13474793874154,20.23239886167104,21.337156182637973,22.482116960599228,23.645785575036175,23.645785575036175,24.868239545133104,26.09817311548715,27.332977454461055,28.613041935982803,28.613041935982803,29.840095812098376,31.03011570241632,32.139854095547435,33.28321237118861,34.42090187419396,35.4905635258999,36.536302770116805,37.547578724966606,38.495167455249515,39.45509848539555,40.34893615872808,41.26942894174986,42.15337571026299,43.090152357990874,44.01858185201423,44.97360586427474,45.883821728026895,46.74124937476047,48.338252266904,49.10337099632607,49.895595747727874,51.464577660321496,52.249736974494084,53.02272846990675,53.81613733508426,55.507445608296905,56.35416010288641,57.188949872636364,58.011524763330755,58.81439773205073,60.29814688982301,61.06046977454317,61.8574209700524,63.50013287596427,64.31655632853871,65.17351835114177,66.01935464844308,66.86827783703772,67.78569821312347,68.68336234505304,70.52820427406837,71.41140485874243,72.30126496547207,73.23006014038408,74.15003443618114,75.12256601823508,76.09416237971594,77.0510603192218,78.0286250863799,78.93553133452583,79.84297006687868,80.76354840449189,82.59657456585991,83.5132055443516,84.41841434590641,85.3416098633155,86.21219305696883,87.07026726536807,87.94895132307965,88.83388522691365,90.55842288764869,91.41077659875324,92.28419137274749,93.10520141395598,93.95538711269903,94.79452268621033,96.4610772175022,97.28945306833222,98.16883527490833,99.06110840444772,99.90820220363067,101.54893608442761,102.34539457188063,103.11294391635381,103.88872391845506,105.37770862072848,106.11858233953745,107.55117967244668,108.24559005828478,109.52669564833779,110.15003395521752,111.40798285701162,112.58650264771897,113.65168560422222,114.85859840287861,115.50434777247503,116.87221783020911,117.5284242904745,118.92082244446908,120.41439530186105,121.22426445975663,122.07155687821081,122.99169542224169,124.8929238090074,125.88003568612112,126.86333922972177,127.87661669242594,128.89073258512664,129.87650344893603,130.88828649662284,131.8360319591459,133.7240893275857,134.68152337486893,135.64337495376097,136.5956731480286,137.52282050930685,139.29864302800397,140.12140729648337,141.74860198253216,142.5054399117065,144.01301396270753,145.43698721111963,146.8971293508055,147.6012269507224,148.9886515470603,150.39284985090518,151.74508689930065,152.43850954646987,153.91777968671565,154.67484842823023,156.08435549273108,156.77468559928653,158.19508800778493,158.9123483453177,160.36103551404898,161.05576041929902,161.7846934979582,163.27623395573175,164.00039266738221,165.4072069280522,166.1246269579059,167.4306274441888,168.00168824685792,169.13520292782385,170.2193193539568,171.1485627512233,172.37468078276888,173.50822237102216,174.60016011214188,175.33818436742794,176.51585751902743,177.74735227382538,178.51850702454868,179.56296988485713,180.52569375126873,181.72985862193661,182.5854525605188,183.664156077588,184.60323368430517,185.5848140966017
Error,3.293246537475717,3.1104413236824335,2.8632019637737547,2.6033027377701266,2.3579949959868327,2.1354410243224637,1.9312823960691134,1.749329153664958,1.5689539525141687,1.4158751582842006,1.240247138631056,1.1080227373608798,1.018837133771169,0.9149255667264178,0.7797397984806238,0.6912922497432763,0.6320995737376064,0.5776049472348185,0.5296482905042658,0.48026068492354757,0.4427610355542569,0.43292778273314764,0.48587643848768947,0.5934272368296488,0.562355248993341,0.3584304632658386,0.21234524408875127,0.27283682882250315,0.508154789969557,0.5445502030229528,0.32737536660212097,0.17788313129844432,0.16206452194762172,0.23886322306663535,0.3645775724334768,0.4553421045156744,0.5344073573679453,0.5827018199667555,0.5824153753456626,0.590082018762417,0.5585488416603178,0.5502724658445385,0.5516973481369417,0.5610653101330939,0.5720401528295875,0.5729831071195911,0.5814515128420614,0.6294274300277571,0.4973958721435712,0.41355452559679473,0.4495363268543045,0.5047375328841505,0.42102807286944255,0.4685730712812559,0.6041183763060534,0.6939385958343169,0.6744914832730731,0.6879827719782642,0.7327744748492722,0.8094441811721108,0.7862075025032997,0.7870333574603823,0.8344450644268475,0.8488842365443574,0.7442847281312751,0.6691569982735996,0.6216886339688051,0.6220491800330902,0.6385321228218013,0.6906499357554562,0.651173030059318,0.5988051826248231,0.5787723325764329,0.5902242734660174,0.6188284399470553,0.6448754483047873,0.6682594905746814,0.6870994891123307,0.6973031873534833,0.7202828730182756,0.7533673101814145,0.7968743362734143,0.8287037947971042,0.7905996152423376,0.7459548992282954,0.7125646725550323,0.6674482506393093,0.6544823633214726,0.6352506512748909,0.6326416406795732,0.5845663597002494,0.437846365555745,0.3197911347648377,0.2590282415632424,0.30821954608000185,0.4313933146923259,0.3851259549372243,0.3237290736054931,0.3575106969115318,0.42373606873715075,0.5473407916572416,0.6810682966408916,0.6947437892721126,0.7866291419034208,0.9469446611601435,1.0266819485560772,1.1460060532448282,1.3085047184092269,1.427986461519122,1.5909308329007192,1.7336126223961117,1.8491507272580379,1.9264627176003772,2.0067195769796276,2.0720149004625825,2.147300537042078,2.1408601727140266,2.2034324803599645,2.2434663328398927,2.3248461584835516,2.295112642796412,2.319311861602551,2.3373638813177857,2.3603896628532963,2.4000028068276835,2.341229947912156,2.3317912564804715,2.298250980430154,2.283346542490381,2.265808420208206,2.2276921055217938,2.1384217679300166,2.0399215505012007,1.9923926329282866,1.9337637530949736,1.9131794522469876,1.971404217251568,2.1247094418709414,2.439256197959993,2.5986665485715625,2.7519091215173583,2.885766617500995,2.953903992854929,2.968983570881808,3.047114284798411,3.0521997912534573,2.960870390227263,2.750546442796818,2.4768157841821603,2.318433154378605,2.1771471717645836,2.056674603232723,1.8703070314706638,1.7181080467954475,1.5526553994213952,1.3745049722410465,1.2924116041943832,1.1669977038601564,1.0657796967165245,0.9783513313350556,0.8557277876829243,0.7830436715079815,0.6557630936253148,0.5499989174753601,0.5064917304938266,0.5720255240539569,0.5018125592954291,0.4653327449799188,0.4561143503085662,0.5337496181693743,0.596609003461279,0.6438424204071388,0.6085591562390236,0.5068258355145725,0.42921393651231377,0.3590649579031777,0.32079365651569586,0.25829877763358033,0.2282647616716722,0.19312414983179627
3D pred;-0.057476976706423724,-0.26387536324589334,5.256139269539879;-0.05674319148537702,-0.2540439043964831,5.254464761808716;-0.055819502293754396,-0.2443948524683858,5.252006592740861;-0.0548782087173439,-0.23473711639477288,5.249589549022711;-0.053932532455686195,-0.225035395101995,5.247357442312583;-0.05292907906167941,-0.21527277769704625,5.24543796772545;-0.051895069400953814,-0.20549237913834192,5.243628374385934;-0.05087979414095037,-0.19568000015527467,5.241989339658088;-0.04988560832936417,-0.18583330019537056,5.240556128413481;-0.04891191555283192,-0.1759765846425051,5.2391787828189305;-0.048040336244198095,-0.16610436292834074,5.23784477084929;-0.047304909485992086,-0.1562059732682035,5.236627795245836;-0.04659318941591383,-0.14627053068609497,5.235744372787738;-0.045873686553277636,-0.13631562663476274,5.2351261487511405;-0.04519612165736618,-0.12634855237777742,5.234680798812812;-0.04464088477426825,-0.1163698650406543,5.234337999991948;-0.04418703374564801,-0.10638661641676385,5.233979159975493;-0.043709808165678814,-0.09640506109896578,5.233603914477771;-0.04322480942386281,-0.08642402340258865,5.233224885819309;-0.04273128235226122,-0.07644493753825202,5.232807421639058;-0.0422378616740052,-0.06646696400554822,5.232364047964905;-0.04177262187327833,-0.056488833799592894,5.2318945061448066;-0.04135651254333887,-0.04650848618079222,5.231425982470445;-0.04095549855477465,-0.03652675895666,5.230973976492616;-0.04055838861972788,-0.026543797494754585,5.230546443862752;-0.04013441898895195,-0.016561727895650677,5.230123908336642;-0.0397221133710367,-0.006577459110194205,5.229743933472744;-0.03936190775807482,0.0034109488172966804,5.2294246232937205;-0.03899140020568046,0.013400206552268524,5.229146317602216;-0.03856271768968795,0.023387226759611857,5.228871256375217;-0.03809297637606246,0.03337315569211391,5.228625153849241;-0.0376294962990116,0.043361288902055414,5.2284755503778895;-0.037151826282629884,0.05334976289633058,5.228428448136556;-0.03662645643446365,0.06333595268609549,5.228428521844223;-0.03608233763449492,0.07332075246395454,5.228516317787103;-0.0355228604688134,0.08330312036617005,5.228714601336342;-0.03494196207952832,0.09328184773722902,5.229010501852402;-0.03435941611491034,0.1032618240515413,5.229256901862291;-0.03374783011137869,0.1132413196156316,5.229445663210523;-0.03312185970272942,0.12322098749674579,5.229565621662302;-0.032427988029176166,0.13319654001156495,5.229648652528403;-0.03168817787163283,0.1431688447578686,5.229724934752055;-0.03089743011637496,0.15313732108900496,5.229789723818483;-0.030088087871607164,0.16310439128666437,5.22983949133564;-0.02931515173275942,0.17307447387160316,5.229844284535371;-0.02859756755965908,0.18304828263189704,5.22975366573158;-0.02794333342843813,0.19302305870858463,5.229478311556949;-0.02738448515735251,0.20300141125639048,5.2291316574907665;-0.026938534878157346,0.21298425562150236,5.228752254366847;-0.026656847412212834,0.22297347685366994,5.228383321654361;-0.02649661660448174,0.23296884842564167,5.2281247230726295;-0.026457786595868397,0.24296850670914227,5.228051740583984;-0.026542173225549512,0.25296762013949126,5.228154743029321;-0.02671348384044803,0.26296196263085103,5.22844417495331;-0.0269234409227424,0.27295446741284474,5.228769392119872;-0.027159220913192745,0.28294734452949355,5.2290640355105324;-0.02740957374266637,0.29293962656910694,5.229366728592042;-0.02762766611646691,0.30293247975210263,5.229675469550749;-0.02783439302067088,0.3129268634190536,5.229939210152214;-0.028122593412497784,0.3229222507849467,5.230034980397576;-0.028551909872991235,0.33291298831500393,5.230005808797431;-0.029027323809817623,0.34290089494808756,5.2298804984727365;-0.0294614195387689,0.3528887039077197,5.22964548127337;-0.0297882899049329,0.36287622546093373,5.229267898186078;-0.02998710098881262,0.37286077668281065,5.228749042666069;-0.03010649390209586,0.38284692018062233,5.228236516204928;-0.03018456427631465,0.3928349620650872,5.22775389385687;-0.030270924550776648,0.40282698675419915,5.227364041942455;-0.030461609632947504,0.4128209880499701,5.22707494455477;-0.03070781284475464,0.42281632198030866,5.226894158494692;-0.031011196904516588,0.43281141996800565,5.226816864713456;-0.03133243678642861,0.44280623043123835,5.226840713032539;-0.0316848081042146,0.4527988640396421,5.226992726264205;-0.03207186231041932,0.4627877598224204,5.227261333937687;-0.032495438655290546,0.47277341688060265,5.227588803320133;-0.03294387756654054,0.4827579689595183,5.227916861739167;-0.03343292407447108,0.4927419441916022,5.22820159332894;-0.03398536328918325,0.5027243729538962,5.22841589899796;-0.034591506996025666,0.5127048782989012,5.228564569321096;-0.03527203518134929,0.5226810119126233,5.2286813576344855;-0.03607016248621747,0.5326482726095374,5.228810613214542;-0.036985439968857295,0.5426045618759383,5.228996546464721;-0.03795477499941721,0.5525546266782754,5.229234454068262;-0.03885287441270173,0.5625120984235847,5.2294398168818965;-0.03963030654982964,0.5724798578153002,5.229638240622991;-0.04048101244274407,0.582440247206951,5.229896973401067;-0.041521437081116316,0.5923848898716455,5.230043938850765;-0.043168825696497035,0.6022473782172303,5.229911899526629;-0.04411402222160625,0.6122025906305433,5.229930590025284;-0.0449902950010701,0.6221641064789039,5.229949245288151;-0.04605221766172373,0.6321039379200205,5.229680784518242;-0.04678413305706658,0.6420738226640613,5.229424468220278;-0.04752575782997172,0.6520428015509085,5.229160929513808;-0.04833713884944298,0.6620068354809553,5.228916616840949;-0.04926278487935055,0.6719614085942452,5.228693786054296;-0.05036675713508148,0.6818995776967862,5.228575294924353;-0.051671283198829125,0.6918123695067339,5.228388827013877;-0.053360576388844845,0.7016653265199124,5.2281328453453515;-0.055253995184440484,0.7114759664732951,5.227725035377871;-0.05720215510358261,0.7212751826732903,5.227300730304601;-0.05939649375725381,0.7310196654482937,5.22682121667532;-0.061784207976886024,0.7407219459841738,5.226415540439331;-0.06446788363573584,0.7503373438835127,5.225830725771692;-0.06731751543471069,0.7598915599029641,5.2250583561296615;-0.07033100640999779,0.7693794781768633,5.2241105803282855;-0.073537057817935,0.7787816490968263,5.222961486615195;-0.07709512506275686,0.7880398595121014,5.221686458228131;-0.08103833200313185,0.7971114256315758,5.220217510589383;-0.08540696401231991,0.8059486031798873,5.2185384193625834;-0.09021105697988215,0.8145360112333889,5.216755973379763;-0.09513214890721096,0.8230582727108704,5.214980047268627;-0.10053537754224355,0.8313000232035965,5.213283383149477;-0.10601255884479271,0.8395177384260621,5.211711873842644;-0.1118967075192624,0.8474110243724073,5.209958924514806;-0.11796101082242588,0.8552090207068241,5.2084047435035785;-0.12416762004918376,0.8629230849245109,5.207000743805669;-0.13016849523032117,0.870826470978344,5.205765435769394;-0.13642134649475873,0.8785286501530918,5.2045091368300875;-0.14295374301579047,0.8860153784984728,5.203379227818494;-0.14974349278305038,0.8932863666357006,5.202363339238833;-0.1565140115267875,0.9005829862778172,5.201404476506747;-0.16367379616671066,0.9075054153178831,5.200500341508436;-0.17112652077069915,0.9141014248251266,5.19952589060795;-0.1790931121620702,0.9200734697371658,5.198594171137551;-0.18754520191443994,0.9253097613099828,5.197524858562888;-0.1957226316912137,0.9309662441361106,5.196460037317958;-0.2043702358354004,0.9358955368577051,5.1955003416212495;-0.21300095117823387,0.9408425598566169,5.19448165809865;-0.22194508262394272,0.945197237159492,5.19346219830557;-0.23107382074128877,0.9491351947726562,5.192385801435529;-0.24037763399728398,0.9526154908401103,5.191234020996196;-0.24980443546482867,0.9557223860320969,5.1900163936486425;-0.2593730297330268,0.9583526879529584,5.188782085933476;-0.26912899836527904,0.9602495572569137,5.1876762094077185;-0.27896582642914314,0.9616808654610357,5.186586177083983;-0.2888820445410017,0.9624236100291902,5.185529319068673;-0.2988152275266127,0.9617595035586812,5.184585476724743;-0.3084636020883994,0.9591594815640212,5.184971163051635;-0.317246512866226,0.9544562625497038,5.1858315171485625;-0.3259099710712546,0.9495702981565858,5.18686681608071;-0.3338121676458155,0.9436574911442516,5.188477406820746;-0.34089960826044563,0.9367138974124204,5.189724279557382;-0.34755631123909453,0.9292598536133887,5.190078590855768;-0.3536940052285295,0.9213719466996368,5.1897474760538636;-0.35881921865237726,0.912822948680086,5.190551727396247;-0.36345438504783645,0.9039757164340267,5.191043371648422;-0.36858875175737127,0.8954035381253161,5.191438387516069;-0.3744541401054584,0.8873074312322796,5.191662603266298;-0.3800471471896818,0.8790311508989467,5.1921331939588455;-0.384667310736682,0.870182819894379,5.1927341325851435;-0.38837573639096895,0.8609168434319199,5.193358039119635;-0.3921080348853442,0.8516655682816007,5.194053636734618;-0.39602635674013853,0.8424981725123228,5.194831845351679;-0.3995943251048082,0.8331935777648605,5.195664982995897;-0.40312252273114146,0.8238783197488299,5.196546906804575;-0.4065047739245976,0.8145129994578235,5.19746948618394;-0.4094352112634779,0.8050080194249798,5.198502874580497;-0.41180737872953904,0.7953600966463812,5.1996388356586865;-0.4142400057027744,0.785736159950206,5.200848037245313;-0.4164782188306193,0.7760624240133513,5.202035149294932;-0.41858567929826695,0.7663646857755422,5.20326497995329;-0.4207236391564495,0.7566811901183498,5.204553017026489;-0.42260992042261103,0.746964432388325,5.205976590769199;-0.42422955066523677,0.737164438983523,5.207132846425622;-0.42523907360138335,0.7272429572993759,5.207871131352007;-0.42463067499329615,0.7172960679367798,5.2070409246657245;-0.42401407106384387,0.7073294832255554,5.206505211320573;-0.4216436010616881,0.6977794600534324,5.204722536537897;-0.41756543000682,0.6889521954422925,5.202388458490326;-0.4121990354934931,0.6813051381869,5.198821341270485;-0.406251828258523,0.6743354269784287,5.194814615453209;-0.40012884165394286,0.6675221539191479,5.190803587497708;-0.3938334200760176,0.660881048836457,5.18677079808629;-0.3874583290079258,0.6543249871386645,5.1827240377909085;-0.38101315421689613,0.6478524375312928,5.178653924341238;-0.37438377126850453,0.6415450487044392,5.1746205476032605;-0.3676749024111428,0.6353241364611993,5.170584295688844;-0.3609253383824893,0.6291620259682743,5.166525751652359;-0.35414164210413285,0.6230564911326567,5.162438710035973;-0.34733333314182213,0.6169880726824226,5.1583373411685605
3D gt;-0.31000779130874584,0.5849643858098477,5.136636192074025;-0.31136071356011613,0.5860717354573622,5.137396449561414;-0.31271736198189987,0.5871625806711183,5.138162664756231;-0.3139505539232824,0.5881588536682046,5.138863596604224;-0.3151975401222373,0.5891453407861647,5.139590235003737;-0.3165841914456369,0.5901793338961168,5.140415805128828;-0.3179543879108497,0.5912141647627347,5.141245553777734;-0.31957137660648827,0.5925146707890548,5.142165023503454;-0.3210513225719833,0.5937090889480852,5.143004743003619;-0.3224723670160666,0.5948533116790949,5.143804406344522;-0.32387786258412427,0.5959882152869609,5.144592048658595;-0.32645292958839933,0.5980395651372727,5.146034225073572;-0.32906457213065804,0.6001094947692763,5.147517398919074;-0.33151710761399455,0.6020614801997393,5.148921752783751;-0.3339998381265118,0.6040447169130807,5.150339529704368;-0.33652710810080966,0.6060727423535547,5.151784887147543;-0.33910794140690165,0.6081444901707334,5.153278686720279;-0.34165074725846806,0.610179162931612,5.154770268718542;-0.34414883684857467,0.6121795948612307,5.156235085913294;-0.3464860738842513,0.6140934989562662,5.1575874869781035;-0.3489193787489922,0.616084507287185,5.1589679937142074;-0.35120776177810187,0.6179128720633076,5.1602708148752665;-0.3535353037063762,0.619796268096598,5.161594013940396;-0.3559111435981832,0.6217076432917042,5.162948566983179;-0.35825433721576305,0.6235977617311308,5.164285226051493;-0.36040415239843193,0.6253781773848891,5.16549793938131;-0.36256755636765015,0.6271748797460808,5.166687602922161;-0.36443347808050514,0.6286828853430698,5.16774096710911;-0.36633925915103793,0.630240478468111,5.168826054824203;-0.3682667062019538,0.631818521350304,5.1699399012144776;-0.3701990306759221,0.6334069455713564,5.171078272004993;-0.3722055604873603,0.6350838919534378,5.172280056726042;-0.37414916359572226,0.6367186630221873,5.173433479278538;-0.3761518187743489,0.6384198909433711,5.174633251339516;-0.3781952862451085,0.6401687228925712,5.175883708970827;-0.3803025975481895,0.6419781028638955,5.17721507550304;-0.38232288790258223,0.6437170000924758,5.178483063046195;-0.3844323366104071,0.6455037615901635,5.179756364096102;-0.38654519227051654,0.6472737386438772,5.181030660296674;-0.388819668610325,0.6491414111466595,5.182423796243091;-0.39114662562740227,0.6510428462045473,5.1838691411442595;-0.39348932471224424,0.6529847182956031,5.185341644589164;-0.3958223727012445,0.6549305328287689,5.18682062373382;-0.398317163833944,0.6571150964893057,5.188428528310565;-0.4007923951810789,0.6594322616468544,5.190033398030916;-0.40334330056485757,0.6620054404642234,5.19163209989826;-0.405825494820537,0.6647612006299437,5.193226643331535;-0.4083011362679912,0.6677126005451026,5.194811843471595;-0.4107073584519247,0.6706744362501913,5.196344199672712;-0.4129838538390461,0.6737205119421473,5.19779502509582;-0.4151207153279587,0.6767854935452609,5.1991483435681705;-0.41706003356064764,0.6797330277195182,5.200366667112845;-0.41894005800566214,0.6826896271077765,5.201553607153298;-0.4207411451034274,0.6856921095118403,5.20268962855356;-0.4224283862130922,0.6887388752024368,5.203722104286384;-0.4239365110227646,0.6918407904872691,5.204571592823043;-0.4254365232067176,0.6951645498173942,5.2053778550972725;-0.42672090768644405,0.6984138534654503,5.206072958824049;-0.42791231147929026,0.7019513032716365,5.20667138118676;-0.4287747140728282,0.7058329235633497,5.207032631253009;-0.42945226174486917,0.7097703903306846,5.207286222943209;-0.4299941046025831,0.7137303944652191,5.207465353948789;-0.4302847134939717,0.7179757914695875,5.207580502805336;-0.43030943853575143,0.7224236524317187,5.2076164059995325;-0.43029701799684583,0.727267986039674,5.207606633033616;-0.43001979207483476,0.7326302991710947,5.2075387723658;-0.4296469667916621,0.738085963021818,5.2073614878094485;-0.429168507138181,0.7436826965223429,5.2071403611071165;-0.4286401237542095,0.7493670889830675,5.206907403620111;-0.42808082960678584,0.755045579319747,5.206677226324521;-0.42738890894961096,0.7612879766009457,5.2063341317193785;-0.42658014490256535,0.7679918472860208,5.205847201822491;-0.42565887688742,0.7750833203190162,5.205271506251813;-0.42474384221657324,0.7820966344948765,5.204691854429414;-0.4238438423401097,0.7889872761519354,5.204132120295351;-0.4228242725155108,0.7961204916930283,5.203412191560684;-0.4217010409602916,0.8033610591277534,5.202612275968667;-0.42054334105630786,0.8107654730773056,5.201742312095344;-0.41937466531801054,0.8179106835063242,5.2008970261909795;-0.4182201257685326,0.8247117304411647,5.200074184519542;-0.41700308921922574,0.8315562394708926,5.199196365631349;-0.415630566763284,0.8388349951747476,5.198155542998128;-0.4143040367072164,0.8457946226452595,5.197037445210902;-0.4128070034692296,0.8527215814420763,5.195709686815526;-0.41117245599468416,0.8593772691204032,5.194315476946984;-0.4095565507352566,0.8659290082395291,5.192859753652824;-0.407893612077652,0.8723603320410243,5.191440565533484;-0.40584116235237533,0.87921093687553,5.189963872549796;-0.40345923393901134,0.8862428004851969,5.1884824478482;-0.4009104980251544,0.8932520739599481,5.186996912518429;-0.3982209279477809,0.8997813577075021,5.185654980829177;-0.39535302240229164,0.9059849043197905,5.184482537239047;-0.39246037277547496,0.9118345514073493,5.183409251138409;-0.3892182656556262,0.9178436840912626,5.182354626879574;-0.3857790326495188,0.9239367332051234,5.1813111361167605;-0.3820518915916253,0.9297626293087345,5.180463086518529;-0.37796868827928426,0.935338178166291,5.179838976435813;-0.3736447348543758,0.9407369173667609,5.179333416188738;-0.3690859099825931,0.9460809556003991,5.178849976257921;-0.3639995854706951,0.9512972011905548,5.178478519578845;-0.358676054038187,0.9562920912746009,5.178171911935365;-0.3533130048466747,0.9607137603080993,5.17801706547245;-0.3474786766330543,0.9650787170654513,5.177910572221696;-0.3412506106196774,0.9689485927595362,5.177889134522434;-0.3343461864138837,0.9724538784230733,5.177895817922952;-0.32731759313332226,0.9752576906197437,5.178029529425598;-0.31965440838023007,0.9776609376927713,5.1781126286822285;-0.3115406829148425,0.9790898864718944,5.17828165222996;-0.303359137901632,0.9799401022344298,5.178464842029314;-0.2946547229807572,0.9803124953979274,5.178705905388259;-0.2856180207873579,0.9800843593963947,5.178936167896855;-0.276378351808867,0.9793627785787887,5.1791970533968295;-0.2669211029989439,0.9782946448139447,5.179523734109682;-0.25745427610526306,0.9766563375344054,5.179983063843752;-0.24807727123409826,0.9747910194804236,5.1804933223011655;-0.23898441159937303,0.9726017283103644,5.181062348579597;-0.2299119180648776,0.9698245756346134,5.181716804898082;-0.22096263687805773,0.9667792015347192,5.182393716269116;-0.2116621782618485,0.9629213766050508,5.183388276422575;-0.20277063135914108,0.9587897091522761,5.184410106804871;-0.19381599931784796,0.9541817077012249,5.185603418170346;-0.1849653210606015,0.9494097273069769,5.186855144636487;-0.1765609240396167,0.9444648304596492,5.188121119268424;-0.16841194996205938,0.9390806461755069,5.1895507230147775;-0.16091527440793998,0.9335783321339891,5.191059616455403;-0.15345352527849193,0.9277652495577666,5.192648964304941;-0.1465652743166452,0.9219066650825036,5.19435028163394;-0.1405534045450204,0.9161878402004037,5.196065772250029;-0.13493573569403,0.9106201237987369,5.197806788057618;-0.12990570837238083,0.9051234741482446,5.199558310196492;-0.12533037107610198,0.8997487685044041,5.201348247986247;-0.12112993255119735,0.894448242906998,5.203144863603802;-0.11710053583396289,0.8891126349642609,5.204952995453015;-0.1133311780271157,0.8840187867188367,5.206657502310131;-0.10946315683334325,0.8786990938424216,5.208369002942936;-0.10559555848552662,0.8732604917207223,5.210051401053459;-0.10204053361984336,0.8680874841628974,5.211568311019301;-0.09858659501177561,0.8629991283756135,5.21303869642821;-0.09556962931792506,0.8582609412441051,5.214248233007791;-0.09269009726836587,0.853651909634736,5.215396226241495;-0.09012962329514934,0.8493602836717491,5.216400426033129;-0.0874569313203737,0.8446311073574732,5.217366854134828;-0.08457043473746005,0.8391507912496655,5.218325395003758;-0.08186876715884091,0.8336370353019958,5.219132107605715;-0.07922420507393699,0.8278754919737684,5.219906810305721;-0.07679161145933158,0.8221763887642967,5.2205834013168495;-0.07448447871886962,0.816483800854123,5.221213079259065;-0.07221989263334308,0.8102824514260071,5.221890051987673;-0.07000717788234724,0.803737583024646,5.222589458475758;-0.06793584407945544,0.7971121204145437,5.223262656398516;-0.06603094747142857,0.7900404516606994,5.22390334629249;-0.06424676143826112,0.782874092726521,5.224494418663487;-0.06262280974099642,0.7757996723948848,5.225021286299222;-0.061018503531018176,0.7683738683381539,5.225502147111181;-0.059543656739475904,0.7607670530950472,5.225882475869936;-0.058161508633997105,0.7532249607072607,5.226228465246561;-0.0568185015624104,0.7453811485589187,5.226553357860796;-0.05545738026595202,0.7371716892201706,5.226787320452653;-0.0542420971953572,0.7291826464968645,5.22694672235645;-0.052998122123636804,0.7208042677339712,5.227056657736836;-0.05176276519035529,0.7119677957215769,5.227132745786918;-0.05069476153926916,0.7032392318766313,5.227186111789582;-0.04985457637725775,0.694998236272683,5.227213229552707;-0.049026777756171716,0.6866520668993642,5.227243749849313;-0.048208301236620996,0.6784142662740688,5.227232279058028;-0.04733083057912643,0.6700689318307356,5.227215268844387;-0.046432151642982644,0.6616147104514452,5.22720582033137;-0.045512540014188904,0.6534567500891636,5.227117809217595;-0.044477612245125274,0.6447874645287457,5.226877498735312;-0.0434496089245501,0.636330912159007,5.226593569036055;-0.04235997406273974,0.6278429589526084,5.226201267788842;-0.04125247051283134,0.6192463848480549,5.225761272851258;-0.040157142473285314,0.6104788786592856,5.225269446529103;-0.03913215398449067,0.6017656060758434,5.224782777429899;-0.03816369112360944,0.5932511465948247,5.2243409696151355;-0.03724113706252753,0.584604059585897,5.223930738007896;-0.03640834639505135,0.5754162450770042,5.223585020506508;-0.03564348076501351,0.566399604254346,5.223349507694991;-0.034911899615861344,0.5572651002958576,5.223133032459381;-0.03422737729676677,0.5479173390398671,5.222944624870272;-0.03359380566734435,0.5389861261768274,5.22275919040327;-0.03295943698382462,0.5298042513076945,5.222566323015615;-0.03235455604931638,0.5207518676404851,5.222384734761248;-0.03183262776946681,0.5116989928411844,5.2222400176873;-0.03133445660287375,0.5019367127605181,5.222125997889509;-0.03090483160078313,0.4923779019189475,5.222026377029691;-0.030503699963203106,0.4826705367471824,5.221948250237733;-0.030086861775863217,0.4729543246815637,5.221891357085883;-0.029743154895687445,0.463761069599844,5.2219259558674285;-0.029379684192005855,0.4544802849725472,5.221957155920009;-0.029033399401186193,0.44558905351034683,5.222062942895176;-0.028683027509268495,0.43676500484697334,5.222196104453554;-0.028255016533081222,0.4274664841920031,5.2223489730706;-0.027822094519367423,0.41833916047120007,5.222497865972147;-0.027418359868891302,0.40937281627587147,5.222645376914762;-0.026990496836947382,0.40020947740425844,5.222772532707433;-0.026552562428963145,0.3917317461577175,5.222830363314347;-0.026130911523761274,0.3832840007429021,5.222871740890993;-0.02572713834535184,0.3747241489844814,5.222937284103067;-0.02537749242740169,0.36656787380204936,5.223024738501824;-0.025066139880872702,0.3581884273515478,5.2231407340955895;-0.024798315085125984,0.3501531725506766,5.223289210227884;-0.02456675141774038,0.3421883691875961,5.223435519686797;-0.024391718031672817,0.3345679097430138,5.223543126489767;-0.024278689929174778,0.32733769744316465,5.223645924320424;-0.024146131140905764,0.3197338559059062,5.2237467474072;-0.02410652839670826,0.3117052245462492,5.223749988318338;-0.024128672729607573,0.30347955039896574,5.2237771826435235;-0.02423129706111242,0.2951324940745941,5.223836469507726;-0.024373011432084313,0.2866668602003322,5.22391065629097;-0.02459550367555583,0.2781519754891718,5.223987591977646;-0.024870893474575453,0.26976194741123516,5.224069310602344;-0.02527114614939773,0.2618381927361268,5.224129910760927;-0.025699702270938825,0.254120432609341,5.22419396912585;-0.02611974446841405,0.246280343564804,5.224257868963628;-0.02657049119684619,0.2386364440001627,5.2243202260991435;-0.027066428256628767,0.23061939460611858,5.224334779491628;-0.02754967833328925,0.22271192257769168,5.224353783607482;-0.028006923630568475,0.21507442182493386,5.224367050143746;-0.028465563024066082,0.2073012934868022,5.224385534663216;-0.028913537116237377,0.1991302410614448,5.22441001260832;-0.02940075346371457,0.19056981860361064,5.224412136865256;-0.02993866458991244,0.18148356967125073,5.224407256075495;-0.03052096926826599,0.17195118600193718,5.224366399717501;-0.031091778111203283,0.16268450672516196,5.224335335534663;-0.031717429527184295,0.1533376568042511,5.224337709240219;-0.03226209810111022,0.1445153737984518,5.224420459869494;-0.032808463100012515,0.13532701498163976,5.224499478228152;-0.03328479316353374,0.12640188544882575,5.224598225987255;-0.033776657019645724,0.11681848091937039,5.224849593915974;-0.0342403190072321,0.10735763590382508,5.22511392198678;-0.03472700280566233,0.09726222240924834,5.225451073198555;-0.035157162550929606,0.08682118510181788,5.225847001510159;-0.03559128572550532,0.07614133068590398,5.226259132117139;-0.03604361598517122,0.06477905065393955,5.2266165259283195;-0.03649652338070378,0.053359200092397106,5.226946226839493;-0.0369117056852558,0.04227414768361536,5.227264294234034;-0.03736205913715092,0.030384919584009535,5.227505480674663;-0.03784550082047216,0.01812498470557539,5.227667968841634;-0.0382998749102562,0.005333147101554979,5.227805600902788;-0.03873709631135881,-0.007006691191120113,5.2279123900030005;-0.03915703122089768,-0.01929833465284303,5.228025590842305;-0.039514134648007446,-0.03151713871022563,5.228138176144229;-0.039798415190384503,-0.043149487050826905,5.228280024932372;-0.04005590843645279,-0.0545955695681725,5.228400068846461;-0.0402840337910262,-0.06564051399790946,5.228477755329362;-0.040511263920319035,-0.07661441919727259,5.2285520924300055;-0.04070107154871645,-0.08696029453600004,5.228599316495169;-0.04091605649002931,-0.09718926568939171,5.228609645538059;-0.041098733272840964,-0.10660132241683926,5.228468144766376;-0.041261404544433236,-0.1159221712094185,5.228324084373556;-0.041376550696922795,-0.12460592424530155,5.22811014129598;-0.04152216406479425,-0.1328866233537206,5.227845004074938;-0.041649024815746054,-0.14123256035716508,5.227558719713068;-0.04175713121424367,-0.1493697284090986,5.22732947973679;-0.04186496962347065,-0.15804438364293655,5.227151575522914;-0.04197478803960454,-0.16643099353321938,5.227031642998665;-0.0420480653772999,-0.17390290501109223,5.226969865588531;-0.04208721372156382,-0.18088271249316346,5.22696797044082;-0.042120051249066294,-0.18693559171635912,5.226967797863102;-0.042145581998859025,-0.19267065869192215,5.2269703652731465;-0.04216134054211111,-0.19777168762471753,5.226968398969793;-0.0421736581206746,-0.20228353345266864,5.226970870601749;-0.042186995216111696,-0.20669174802854812,5.226976047845073;-0.042203834926530556,-0.2112579388567561,5.226978472886136;-0.042216199872332535,-0.2159047144350208,5.226975960459998;-0.04221707724761283,-0.22135141765010738,5.226964598920421;-0.0422125777527955,-0.22661504317178421,5.226957407659483;-0.04220697231309694,-0.23175420195691526,5.226951433266609;-0.04219935208113592,-0.23675944909336727,5.226942799160914;-0.042195957714128325,-0.24175828542064517,5.226934099183813;-0.04219542062918911,-0.2466769090801796,5.226927335077333;-0.042191591492751326,-0.25136579718878266,5.226944095713387;-0.04220112771035849,-0.25410718512012626,5.226969145803243;-0.04221711930572492,-0.2562988912545443,5.2269882831219014;-0.04221302647757336,-0.2576660756723437,5.226981119946852;-0.0422100562557207,-0.25902133133912003,5.226974829193536;-0.04220779078880663,-0.2604686984631232,5.226969720005566;-0.04220665294747094,-0.26205523514662776,5.226965159691102;-0.042207923658638825,-0.2638192094321973,5.226960507718433;-0.042210655572999835,-0.2657875380849782,5.226956995011508;-0.042209455960007476,-0.26792819111064126,5.226954493021279
