# Supplementary material for: AI co-pilot bronchoscope robot
Source: Nat Commun. 2024 Jan 4;15:241. doi: 10.1038/s41467-023-44385-7 (PMC10764930; doi:10.1038/s41467-023-44385-7)
Supplement: Supplementary file 9 — Source Data [file 41467_2023_44385_MOESM9_ESM.zip › Supplementary Fig. 6/Sim+A+R/1-siliconmodel3 Centerline model_10.txt]

Path length,0.4124272881727388,1.28525049832279,2.4145568512668616,2.9357619864257263,3.9883797236405254,5.09384217480267,6.159597325896563,7.1285769306059805,7.714432004400966,9.062098194694533,9.847716690228898,10.718322191894764,11.607959550895279,12.548549506638379,13.467199653281348,14.358993703356104,15.314508252356296,16.285448606820296,17.323232439766272,18.37768142887601,19.505193521382125,20.64060326494741,21.83540953932841,23.030195328416735,23.030195328416735,24.292697270950292,25.61258889998398,26.9614896062578,26.9614896062578,28.305544946424295,29.61125890169499,30.859311826326753,32.10052204253945,32.10052204253945,33.28831472922003,34.48530326307078,35.610150620452366,36.7157194033326,37.77418887192924,38.786828215491674,39.80422214006126,40.77045416271009,41.78053493725864,42.75282190562524,43.778980589499525,44.75583543142836,45.73327701871259,46.660127924264316,47.563731129843454,48.39985023833175,49.2250790032221,50.91418700516758,51.74551795738436,52.55503016829102,53.374456033530535,54.25435226017068,55.156286488838354,56.93238670156485,57.80557844114368,58.6737576601527,59.490630008304976,60.344540238450406,61.18795270673222,62.91017222484649,63.79109968067149,64.700901801986,65.60326265397826,66.52095412231265,67.50235870032827,68.45773247474389,69.4095633595977,70.38226620487552,71.36982723427303,72.35571755435944,73.29972276658522,74.31830093380285,75.3273345491937,76.33875395698881,77.34894837867434,78.36664312829717,79.36214615355841,80.30905471144384,81.3079581628167,82.27584545507605,83.27107511083395,84.23889531161116,85.218877678803,86.1669561617479,88.0209813036156,88.94528102056101,89.86769785390248,90.80242662591466,91.70589174835028,92.64413138938326,93.53498066241215,94.4136699794254,95.28238108812693,96.17373073563397,98.0510963101631,99.00390702248536,99.89419741186958,100.78070286060093,101.62915308598006,102.45688982623531,103.28256415512836,104.90448703463046,105.68032962714062,106.4527091292301,107.96335692838122,108.66265951656871,109.98551765466418,110.65432768002827,112.0234898226791,113.22973651237037,113.83927062206227,115.2105835529526,115.93145619456533,117.37251555542203,118.1017119383424,119.66078722229459,120.50697041700964,121.37031199655914,123.27345642037022,124.2639347655156,125.28864727251288,126.33367568865413,127.36259197990832,128.40443155474318,129.47097829612073,130.50660615137056,131.51897316162783,132.4738566544557,133.43027407479096,134.37812313954095,136.32178226898552,137.36021299327697,138.41571436781993,139.40493809369175,140.35669725362945,141.25877081136102,142.10196349720943,143.6671243198246,144.3859793175948,145.70800155091018,146.36599988177716,147.63397237307257,148.92899777244952,149.59060039014255,150.89339189746403,152.03446856617276,153.02755743453008,154.04112461738302,155.1698774875996,156.30432570017456,157.49882324276118,158.10067516670046,159.28625084009468,160.41946865691423,161.49237497599788,162.557142287395,163.68153452718983,164.8342113483193,165.3861257943732,166.8805048781657,167.89891880699543,168.88228358026535,169.81370711448415,170.76796533177009,171.6857416993712,172.58225890610788,173.74860086270328,174.48992104325632,175.59621975251463,176.5868285909076,177.62797788762128,178.66988999297917,179.72038011904806,180.81271917324702,181.9388110268959,182.71061518158788,183.90896000818233,184.71856829585863,185.8691604939181,186.91877336944128,188.0247885539673,188.8116136655107,189.91415758959326,190.98447327043235,192.01599878186622
Error,5.8630508860783,5.518926281221403,5.121189947558642,4.686025560754634,4.249286787937072,3.9055372132903443,3.561992728144756,3.2001371566234464,2.864373277355545,2.663478811938146,2.3502457353266437,2.0833359904338202,1.8345756114670109,1.6088582708274166,1.4016767130898449,1.2239861391336326,1.0335192541897453,0.8571171540344322,0.6810958689182469,0.5327950667918192,0.4209823515594052,0.4087592364587451,0.48138656421648923,0.6103993199477588,0.6535446147774694,0.45962809875012633,0.3657993876423643,0.5333937833292459,0.6877556247250481,0.4153610637201136,0.32390740726823036,0.4374138722384752,0.6319286512312408,0.5636653048477724,0.4414766128761928,0.3918832995740744,0.4410269350653644,0.5156733426347997,0.5740699762659434,0.603265955486134,0.6291434342349419,0.6224975687341626,0.6228548886904609,0.6078221819615457,0.6126429813210957,0.5905154558225766,0.5580357121470749,0.5077234227134739,0.4651139188319789,0.4562367034865932,0.5141357855732472,0.5100268403181479,0.41844785315577104,0.41133332769288605,0.49549295661237497,0.5956832843161042,0.6930085535443669,0.7257055727474431,0.7098477973575861,0.7084185492722306,0.7285045368620854,0.7803539282548747,0.8503260664449733,0.8356341510730291,0.7642193543660082,0.6971078886964945,0.6353455324518349,0.5909180349735665,0.562722560912799,0.5541619383965948,0.5593057790831656,0.567474338562875,0.5799252455689059,0.6013486073331106,0.6492378046523324,0.6634912313227918,0.6816529197360274,0.6969353979381276,0.7050147969424634,0.7023340388532092,0.705642710802582,0.725896947604735,0.7368883243344172,0.7586233940209378,0.7599012688792907,0.7695053314928088,0.7724419557196742,0.7889266151007289,0.7246072038821539,0.6435691591865317,0.5540224483023767,0.4727048765928758,0.37573982085504726,0.30483133765889114,0.27750040263955494,0.3098664412145092,0.4029613098157422,0.5035944451974486,0.569308173358142,0.5607792570086703,0.5356798922455093,0.5422014290386081,0.6053332291329182,0.7126376876509926,0.8736087193521045,0.953985425780535,1.0307645295426617,1.1940368649235005,1.3617962828034462,1.5044104564682785,1.6552086635284389,1.7814967486474615,1.880101016171212,1.971046516214792,2.070943527980663,2.1064765637422465,2.1312927290708856,2.1798364553849003,2.1907876253898135,2.2578595442242815,2.249157432682422,2.2604297715767547,2.236582010636337,2.2231182060678685,2.236767980849882,2.2200249308317237,2.208666637617819,2.1646438569808506,2.1505867046513716,2.142612945871427,2.121954954636959,2.07499892614356,2.0404212706755764,2.0131509983463367,2.0037760092276375,1.9366831143274876,1.9121488292231648,1.8713832262939896,1.8803273707902315,1.990624478328897,1.9351502247283912,1.8716815680663994,1.7734008261727787,1.7460167236515307,1.6698243807316266,1.590229144560805,1.6809969130111826,1.7275464160145189,1.6965853630712118,1.5526732425333751,1.3155246269294774,1.1667402337528088,0.9141355966084397,0.8029055898568649,0.7522436268108533,0.7274446223116359,0.6127914982769238,0.5828881994360146,0.661984826703723,0.7998171994867431,0.8095237758503012,0.674050713006545,0.5981503453718983,0.5082995050773003,0.47477014692916214,0.3006399664780209,0.12227975947054238,0.11276843250876775,0.32267876569572146,0.46414095864991034,0.4411524295320217,0.5027976092058666,0.6391085922924632,0.7201518682236391,0.6537883292428068,0.5027148095239683,0.3640793523574553,0.3851711732012941,0.4603860933405738,0.5076211021133519,0.495476808640199,0.49449839377783517,0.4128857987625951,0.3485908722761727,0.31697601381283513,0.26439943982488184,0.20111018235609088,0.18179338572890197,0.17253701328421642
3D pred;0.016138270863267967,-0.26269008380572406,5.23274430578264;0.01266030786686773,-0.2533173664311103,5.232980827264296;0.008664578402528367,-0.2441530783139431,5.232757289005025;0.004300132957532417,-0.235168039133073,5.2322875157875215;-2.5883214247353348e-05,-0.22615722519003548,5.231986158581766;-0.0034661657459891496,-0.21676853002240293,5.231856315788107;-0.006933369703314814,-0.20739110069848365,5.231650607272959;-0.010552291997667534,-0.19807331390636665,5.231363813402581;-0.01378773376380069,-0.18861601204349776,5.231061558456322;-0.015817165839476614,-0.17882692412799,5.230826689912924;-0.018736670705957467,-0.16926418976560959,5.230651753212533;-0.021276582790724374,-0.1595924117497884,5.23057721051113;-0.02369964346707765,-0.1498913454631676,5.23071170906614;-0.02590288192690097,-0.14014168164213195,5.231011368315863;-0.027985410449884035,-0.13036642716157254,5.231339201796864;-0.029878165093617515,-0.12054901322451451,5.231528578266057;-0.03185225903227358,-0.11074676205583452,5.2316657830308175;-0.03368821107686837,-0.10091688840518775,5.231719300338939;-0.035387073272194966,-0.0910623117123194,5.231753730640508;-0.036934726331097505,-0.08118302249261602,5.231820172515274;-0.03801158226952907,-0.07124117261859089,5.231818632966256;-0.03822027261662701,-0.06124335565140396,5.231808423673569;-0.03827266597622635,-0.051243634252066905,5.231755255341731;-0.038253648889956346,-0.041243908190849915,5.23168372177585;-0.0381919342174065,-0.031244446499599076,5.231600312037815;-0.03810605598806303,-0.021245678695082544,5.231468906858738;-0.03799335694129558,-0.011247297557148303,5.231328644442323;-0.03781829279328528,-0.0012501740374300501,5.231164711908708;-0.03756459462416135,0.008744629938198951,5.230965888550588;-0.037235421974432345,0.01873680837458363,5.230746764243129;-0.036832259806934275,0.028726102140230456,5.2305198935083315;-0.03643418386845685,0.038716213001360446,5.230321851771473;-0.036045333977323485,0.048707665982574894,5.230181626644101;-0.03559516355829945,0.058696930917637224,5.230072389969994;-0.035119254308649504,0.06868534225400746,5.230000630917824;-0.034616145460535985,0.0786726675668713,5.230015279534792;-0.03409791092618871,0.08865807793124326,5.230166979312322;-0.033577498112709436,0.09864336395350833,5.230319404891293;-0.03305085471804507,0.10862913331487355,5.230403410822488;-0.032510418986834634,0.11861451850014096,5.230406863686953;-0.03192451256151088,0.12859718983644247,5.230352213415694;-0.031278505743089956,0.13857575031020633,5.230247303635448;-0.030539596175079363,0.14854754340260018,5.23011556460255;-0.029761709698267597,0.15851667070521228,5.230008824481192;-0.02900819384979579,0.1684876224399105,5.229897759768432;-0.02831361136614805,0.1784622865746406,5.229744037379891;-0.027694515277627695,0.18843945607985524,5.229474206511765;-0.02713916717417462,0.19841818287369722,5.229132739005476;-0.02667203038793837,0.2084001545648089,5.2287558777832865;-0.02633012632564925,0.21838697711556734,5.228373154708659;-0.026138898381495836,0.228380244254612,5.228060035304813;-0.02606280271333122,0.23837881604645977,5.2279091327781515;-0.026097624405893968,0.24837867518517745,5.227949190930027;-0.026247134933786317,0.2583749883206826,5.228175841098736;-0.02646004814605325,0.26836851392695615,5.228465865099118;-0.02671680760227619,0.27836061986402305,5.228769004545698;-0.026998011499383672,0.2883525223343176,5.229056770757012;-0.027263628839690763,0.2983445816041175,5.229353753883356;-0.027491908208727284,0.30833734437306337,5.229658024771286;-0.027769017061327176,0.31833170203754796,5.229847828770635;-0.02812411798345011,0.3283251657584352,5.22991555021789;-0.028631382094033035,0.33831218294039983,5.229868956986008;-0.029090379035780965,0.34830051934014267,5.22971909780865;-0.029480325924911392,0.3582886836744494,5.229428383766091;-0.029739824991373624,0.36827589080253154,5.228994386052629;-0.02990400618049272,0.3782619211997606,5.228492149611541;-0.030028684377096253,0.3882496491885173,5.228012832420218;-0.03013982670319858,0.3982408146283497,5.227607541737809;-0.030297716723079415,0.40823455109444284,5.227290836531186;-0.03053052131702939,0.4182296259890244,5.227080408698566;-0.0308034173857362,0.42822521286135584,5.226963059589666;-0.031106115740171233,0.4382205147242995,5.226914951639625;-0.031434050215232975,0.4482148850812454,5.226985804644272;-0.03180414825779098,0.45820609107090193,5.227182858726053;-0.032218732158727066,0.46819335071443574,5.227470547797318;-0.0326654979766655,0.478178061537922,5.227796047528929;-0.03314254536882858,0.4881619448257065,5.228103456509811;-0.03367412371387966,0.49814470885231066,5.228352146783467;-0.034247049021874844,0.5081265999832012,5.228535466292813;-0.034878306761705974,0.5181058000536448,5.228666155312863;-0.03561540893639847,0.5280778440619144,5.228788706041946;-0.03647038690105678,0.5380401592512409,5.2289346126849106;-0.037434544257059096,0.5479913356301657,5.229145537478135;-0.03837149292676956,0.5579449875436393,5.229362195678371;-0.039199118426517555,0.5679087102973582,5.229560349454998;-0.04004387193549328,0.5778696050411619,5.229819130080118;-0.04102375000220488,0.5878195328457965,5.230016045434874;-0.04255071774109553,0.5977018746395801,5.229928351676699;-0.04349571690926436,0.6076568077101144,5.230007624202472;-0.04458960109658838,0.6175967982217772,5.230005172105685;-0.04534616928286035,0.6275677365953627,5.2300945730546795;-0.046306371600392374,0.6375195652741961,5.229896791719477;-0.047158569327898796,0.6474772491470289,5.229552857246127;-0.04789999328029179,0.6574455926513558,5.229265771366015;-0.0488242529534635,0.6674001010212757,5.229034455197656;-0.04983327472149781,0.6773471858696843,5.228841121056356;-0.05106060291673634,0.6872709149514994,5.228725940277095;-0.05254300855746344,0.6971576801436008,5.228492814661616;-0.054440447265233505,0.7069686537298917,5.228112652013059;-0.05633961214334635,0.7167801917704903,5.227756430110828;-0.05845651306150916,0.7265422351678532,5.227286069386825;-0.06070204264837116,0.7362770084382311,5.226848135317742;-0.06329633872530846,0.7459203730665341,5.2263235912197095;-0.06599780849325443,0.7555218407205977,5.22560673699405;-0.06901511266118447,0.7650136612874469,5.224711629243591;-0.0720822840023857,0.7744661344638013,5.223596635605038;-0.07552555229488522,0.7837732430274575,5.22236309044973;-0.07938340112619702,0.79288684966357,5.220928107356815;-0.08364605268536077,0.8017792213430379,5.21926812916438;-0.08825770742926893,0.8104799719104383,5.217527560266901;-0.09313086077621267,0.8190270484377972,5.215738745214235;-0.09823323071335828,0.8274496206420323,5.213999176736435;-0.10360492638643357,0.8357174962155933,5.212329710026381;-0.10930325174093722,0.843764504609341,5.210663953722124;-0.11539723189436148,0.851528818691185,5.209058079278666;-0.12152873841336564,0.8593056012270945,5.207670173951714;-0.12740474529082121,0.8672994739782801,5.2064169614342415;-0.1337970963722469,0.874865242225648,5.205039645755496;-0.13987688219850195,0.882708061462854,5.203804173894473;-0.14670423425020432,0.8899188903653489,5.202624678027139;-0.15342755575754774,0.8972606517120876,5.20167837562493;-0.1604406438067243,0.9043318480160475,5.200775724615203;-0.1676065233309666,0.9112422398221257,5.19982880554235;-0.17531004673005626,0.9175484620106225,5.198886845379185;-0.18352298585623902,0.9231757930771353,5.197948348720973;-0.19181038310668375,0.9286711979476067,5.196890250368777;-0.20042223052438066,0.9336562699466979,5.19589770756457;-0.2089434803640347,0.9387955683872277,5.194909824621421;-0.21778366839752472,0.9433554721570109,5.193881061702738;-0.22688535695961573,0.9473518100850981,5.192790855995895;-0.23608617982641494,0.9509453603612772,5.191231607783981;-0.24543377888082804,0.954087984282585,5.189574409302459;-0.2548906311156538,0.956811774129388,5.187799891148389;-0.2644512683863348,0.9589455330316181,5.185789595666223;-0.27409678825384215,0.9606255561500213,5.183754535763628;-0.2837410722214893,0.9619189314070552,5.181449114501499;-0.2933097375935544,0.9625341687383691,5.178609726182934;-0.3029474777596581,0.962833693724552,5.175959396151915;-0.31255342084586296,0.9623921655364246,5.173215145747217;-0.3220023496922851,0.9607218238559415,5.170399528172742;-0.331708332084762,0.9604792077134919,5.1680047331492895;-0.3411681596725944,0.9602357329109047,5.164771718761912;-0.35048995053748916,0.9600492051721227,5.161156553140004;-0.35936595157070256,0.9599780392604406,5.15655095425697;-0.36835067485783923,0.9599110001964096,5.152161164601704;-0.37691020633292327,0.9602639201062555,5.147002689200553;-0.38505912286988003,0.9582716579420762,5.141559707412701;-0.39259856556518397,0.9572342257364062,5.135072756028355;-0.3998735647725407,0.9572384442180346,5.128211679674212;-0.40698786135969417,0.9579595091626517,5.1212211969000645;-0.41419264381456655,0.9579533383776696,5.114286424250627;-0.4204986729795712,0.9570760351844182,5.106575112087499;-0.4268624796493852,0.9565555283348706,5.098878941787356;-0.43214538221702425,0.9548621506242977,5.090558880946823;-0.43680771704301546,0.9528557108618596,5.081942801011605;-0.44126054309725926,0.9503965383590699,5.073333224324441;-0.4456997584047395,0.9471496581906825,5.064981509732457;-0.4500531668641111,0.9427658689158226,5.05711828988436;-0.45428215842201053,0.9370122301538748,5.050117484830637;-0.45854526990843686,0.930534417913509,5.043803703948086;-0.4630554204683218,0.9247510875834019,5.037005790134273;-0.4671996239350472,0.9197841101584543,5.029379866394395;-0.47138676314936434,0.9136229425781197,5.0227084438139435;-0.47543919661116435,0.9065881432254345,5.016869832583082;-0.4798135726065686,0.8986775949715872,5.0125933783305054;-0.48443396655211224,0.8909073707606613,5.008318384119992;-0.48899684940556826,0.8826760782798083,5.004938158660013;-0.4932707520828256,0.8739986321599547,5.00240129351926;-0.4976839165520197,0.8653168560211559,5.0001317688016975;-0.5035940547624,0.8572785442662537,4.999456631434043;-0.5106297731928513,0.8505842787324441,5.001841054871744;-0.5179193156187033,0.8444517374344293,5.004883177231191;-0.5254096061074268,0.8385429429688517,5.007880125071594;-0.5329317946775763,0.8327561723605439,5.0110313097761034;-0.540149939116598,0.8267203321725305,5.014417609243395;-0.547648842265357,0.8209292285310706,5.017615979168748;-0.5558953575039914,0.8158610845140752,5.020127732070999;-0.5650017131395847,0.8117704226937243,5.020711489648786;-0.5743418398570933,0.8082014491592572,5.020867889172938;-0.5836987963070209,0.8046734499142396,5.020892123885925;-0.5930862536747927,0.801227618722058,5.0209356159916085;-0.6025165794685313,0.7979007226699293,5.020962413048893;-0.6119752909697442,0.7946553526010597,5.020943708693546;-0.6214523916175743,0.7914648112434958,5.020872933298287;-0.6309357078339948,0.7882933095263464,5.02078188167835;-0.6404228222610566,0.7851347749378818,5.020646533603715;-0.6499163231522607,0.7819964344284338,5.020490778425739;-0.6594334534228358,0.7789342800087707,5.0202729672161075;-0.6689522017667429,0.7758780022626083,5.020043628375791
3D gt;-0.7089477305428793,0.7639963353562933,5.019139286846025;-0.7072776190609856,0.764497430302805,5.019258029557279;-0.7055620666688701,0.7649857574075701,5.019380837589193;-0.7036837236913621,0.7655352521037878,5.019494095433415;-0.7020502267140772,0.7660145550556721,5.01959068593181;-0.7004988414760004,0.766464425057276,5.019678368114408;-0.6989856671132019,0.7669015093575713,5.019761097874351;-0.6976243347192815,0.7672933133352612,5.0198325598759155;-0.6962020708294567,0.7677018645248794,5.019909086272562;-0.6947426700817824,0.7681276356633342,5.019999055721963;-0.6931831523538873,0.7685763607487134,5.020073009261004;-0.6898167319908273,0.7695910914727974,5.020258400860749;-0.6867139776685245,0.7705028875278355,5.020443615174004;-0.6833809163182665,0.7714538126882796,5.020611089366325;-0.6800550394817206,0.7724055779268997,5.0207731403625955;-0.6768073346755084,0.7733294490695412,5.020924189274493;-0.6734394878268655,0.7742816649836239,5.02108717284978;-0.6700113003410684,0.7752492430663852,5.021251880906651;-0.6667460763528686,0.7761825025749867,5.02139965205704;-0.6635749375564417,0.7770906582208654,5.021548253175296;-0.6601046412048869,0.7780830725567563,5.021732363099457;-0.656679379572093,0.7790571897698109,5.021914964632591;-0.653232807192423,0.7800615311064935,5.022097202072506;-0.6498331633505112,0.7810451214272257,5.022260698922777;-0.6464337052869962,0.782025134749891,5.022425428411127;-0.6428856235622947,0.783037859616395,5.022599438680085;-0.639246205550989,0.7840815380452825,5.022767140013125;-0.6354542364694667,0.7851702603534843,5.022932612366329;-0.631693223920248,0.7862620505230649,5.023094355586078;-0.6280394928876091,0.7873164703606734,5.023242672443802;-0.6244363082568951,0.7883547196833731,5.023420288226595;-0.6210717671866235,0.7893066440437079,5.023583837022832;-0.6176015515376954,0.7902939111518201,5.023764294000232;-0.6143445279936478,0.7912409507329078,5.023940916985788;-0.6110034558979287,0.7922209992458252,5.024133838568179;-0.6074067616578206,0.7933251753546375,5.0243101242953925;-0.6037944775353667,0.7944506981265588,5.024459321509182;-0.6000327293765586,0.7956566826315489,5.024602143694372;-0.5963157348104827,0.7968569328677697,5.024738138305687;-0.5923473857166858,0.7981938642086044,5.024782710282448;-0.5884769138481378,0.7995493520056913,5.024725692582378;-0.584723191429587,0.80088969930893,5.024622917221905;-0.581066212162427,0.8022218403403734,5.024473608152265;-0.5775669901560747,0.8035294754661905,5.024320893146588;-0.5738586091368256,0.8049552505915554,5.02409654499606;-0.5703580271842984,0.8063498416755438,5.023842866288956;-0.5668617562620698,0.8078022542775296,5.023524330911958;-0.5634871873162611,0.8092451816017652,5.023194441969007;-0.5602082440201388,0.8106759356990404,5.022833304143695;-0.5568033019927134,0.8122091164242438,5.022393946979904;-0.5535923152910385,0.8136940139981702,5.021931943651095;-0.5504197393239163,0.8151714275188512,5.0214665345722835;-0.547356656737806,0.8166696204347181,5.020937645867416;-0.5442944670350494,0.818274706923013,5.020256793402678;-0.541226817853723,0.8199295032197631,5.019467244685109;-0.5383409803581897,0.8215869034499859,5.018593828436207;-0.5355754082425654,0.8233138174565193,5.017613425683295;-0.532802244866183,0.8251828529463507,5.0164864252023005;-0.5300544148745421,0.827132200089293,5.0152913770784195;-0.5276061472843264,0.8290317328033975,5.014134195716407;-0.5253265403760758,0.8309383872141064,5.0130019310246325;-0.5230312628762533,0.8330090426012721,5.0118660133701205;-0.5207173096745897,0.8352817415811611,5.010742449121997;-0.5183798798821789,0.8378068935037897,5.009623244386619;-0.5161318077034605,0.8405189047156736,5.008598530151442;-0.5138413853496828,0.8433541745380548,5.007611983562139;-0.5116648903751043,0.8462349085428311,5.006718788899878;-0.5095193145580359,0.8491132231979636,5.0058490997620915;-0.5073985940741833,0.8520661120167242,5.005039963612093;-0.5053045374860401,0.8553216133381669,5.004437543179954;-0.5031600930039033,0.858674587579747,5.003861790138183;-0.5008697132783778,0.8623570283011993,5.003381997098044;-0.49853100589897403,0.8663092872725227,5.003082985234404;-0.4963116860373211,0.8702254050891703,5.002983379542929;-0.4940852430931013,0.8743348475921525,5.003105023236112;-0.4918745231166432,0.8784978479959562,5.003406315446621;-0.48968218883263626,0.8827577942844907,5.003928769576507;-0.48769004098436824,0.8868854399948385,5.0046810420580385;-0.48572019074119915,0.8910176290624283,5.005603258084853;-0.48370507408590885,0.8952158480845522,5.006751262230255;-0.4816338958938228,0.8995407746654894,5.008294307129952;-0.4795890595393197,0.9037495206417099,5.010122155151923;-0.47754278114345244,0.9078876478729777,5.01242876756749;-0.47558316939594836,0.9117582197354326,5.014796130576681;-0.4736634507624748,0.9154253853794613,5.017375950863718;-0.47166757830451517,0.919104740525612,5.020331593444577;-0.46958166656362155,0.9228115643959971,5.0238486070327575;-0.46745005383871013,0.9265657809300407,5.0275711596689625;-0.46526753053368175,0.9302654567441314,5.031507501656518;-0.4631844473380119,0.9335895170455984,5.035525424706378;-0.4611247942439413,0.936848439015319,5.039626390578476;-0.45918932411827446,0.9397948303354651,5.043740412091919;-0.4573465413618253,0.942430419512686,5.047864670513204;-0.45548656365945683,0.9450064605528097,5.052186094296637;-0.45363628894317526,0.9473393947112931,5.056649287465534;-0.45172244832919956,0.9495194908986869,5.061453820288595;-0.44976954431104826,0.9514868493921618,5.066456961254761;-0.4477235991930055,0.9532935099750244,5.071644630002728;-0.4455934893136205,0.9549482176361614,5.0769972877378695;-0.4434151173891904,0.9564208283341881,5.082411037577478;-0.44108409848592683,0.9575729802933532,5.087865737096662;-0.4387393768996929,0.9586188954680022,5.093180300586365;-0.4364168009048514,0.9594573941214275,5.098179176844528;-0.43393409387133125,0.9602718876373396,5.103322514081084;-0.43140803642008957,0.9609940964589894,5.10841785548385;-0.42888314706478986,0.9615670879324414,5.1133322798991285;-0.4263533232995796,0.9619988217601316,5.117788991509838;-0.4238275760267844,0.9623679262313052,5.122080011342224;-0.4211682754371405,0.9627497042487649,5.126272868050836;-0.41840997587025786,0.9631575010755069,5.130364259843596;-0.4150779105057766,0.9637261970678415,5.1345751513873825;-0.41089287586278156,0.9646095516244433,5.138798546449535;-0.4059792256866772,0.965624633802262,5.142987703643455;-0.4009328724092266,0.9666094943775851,5.146950690582962;-0.39559579894121966,0.967627885310295,5.150725651387937;-0.39015695160730496,0.9686560643338001,5.154142573475424;-0.38460803113099207,0.9696634600946237,5.157263050529783;-0.37907793802043566,0.9707177500609296,5.160117201217732;-0.3733825657557452,0.9718001010591184,5.162751759529114;-0.367362912646627,0.9728796794851758,5.165179611915535;-0.36134732273788195,0.9740353640124046,5.1671932430481835;-0.35496534400002766,0.975260602086473,5.169098801329062;-0.3481110714216133,0.9765136750825137,5.170866287190196;-0.3405845443732186,0.9777162459350375,5.172417256025294;-0.3329253526278434,0.9789010914073272,5.173804190140695;-0.3246300701385551,0.9799312694245972,5.17491072175907;-0.3156981840265664,0.980737670924837,5.175882728682256;-0.30623920673647553,0.9812359955995555,5.176812229083895;-0.29638290305946113,0.9813822496671578,5.177641834747421;-0.28586296773534325,0.9809208964839525,5.178367389144368;-0.27553345031144294,0.9800235905234789,5.178941626654364;-0.26574770764413586,0.9784970721472506,5.179489980991324;-0.2564575521244722,0.9765044393968416,5.180039552031916;-0.24725263312118692,0.9743235553622659,5.180635367376994;-0.2380950093302348,0.9716473234632025,5.181305544605718;-0.22903914962590366,0.9686955691670877,5.181982892432428;-0.21967815273278318,0.9649613541995778,5.182940008981831;-0.2102113590999458,0.9609038474931028,5.184021194949695;-0.2006660991474007,0.9563047422653254,5.185241210808803;-0.19149093698712782,0.9515275144214039,5.186481155738699;-0.18252188540164985,0.9466512653258435,5.187763802165391;-0.1736862726310545,0.9412582063905924,5.189197434385756;-0.16526519865643197,0.9356220786546755,5.1907216225165405;-0.15747453121165506,0.9297279182750874,5.192355363439937;-0.14986369194868945,0.9237240341080927,5.193998570976786;-0.1430212832091177,0.917821084613206,5.195719970703125;-0.1369306582315571,0.9119617589666771,5.197483052847708;-0.131208482691161,0.9060044737027179,5.199318824966062;-0.12599578262777894,0.9001441756515767,5.2011453987933365;-0.12141194083368904,0.8944742861553048,5.203057890545539;-0.11711259066274834,0.8888932838703933,5.2049395754527055;-0.112931538475426,0.8832574541032521,5.206795173872714;-0.10888581237495978,0.877629329707796,5.208558006497816;-0.10485232186977425,0.8719078389336083,5.210278830198268;-0.10112356213384846,0.8664647791113408,5.211855995415816;-0.09741134996975169,0.860824770706335,5.213413999059209;-0.0942229455391841,0.8557941931094264,5.214710359084977;-0.09117705298047578,0.8508160636268274,5.215902773929715;-0.08826206586187686,0.8455536602640649,5.21694755485231;-0.08524875842741204,0.8397387414160071,5.217929103376131;-0.08219194378654851,0.8334411334529467,5.218913640543663;-0.07943191692903381,0.8274067847835974,5.21975004528138;-0.07683703580117143,0.821364682339467,5.220492006447075;-0.07446089986451357,0.8152342770586378,5.22118402929207;-0.07219268282887019,0.8086585451805881,5.221903301654802;-0.0699453649331129,0.8017784216857698,5.222648452993083;-0.06778153337161845,0.7942884631569409,5.223378525219161;-0.06583023283060857,0.7868446245160483,5.224040871059193;-0.06395584596317119,0.7793434956032512,5.224683453147387;-0.062185155602062434,0.7716284354846783,5.2252134030682;-0.060456833117560935,0.7635370078301349,5.225657443851749;-0.05888484344185431,0.7554401365761939,5.226036038748534;-0.057403434876339664,0.747303642206951,5.226379111857564;-0.05598571613998149,0.7389418159537662,5.22661725843159;-0.05456637138478897,0.7301930938113521,5.226803033574643;-0.053254495421907896,0.7213881826631753,5.226922276493589;-0.05192301052086906,0.7119539555942314,5.227007908972903;-0.050661247850701877,0.7025489130845121,5.227073567255146;-0.049579034404358645,0.6933281524354612,5.227110674554503;-0.0486475698704538,0.684463490199053,5.227134268358093;-0.047748460364589226,0.6758230347352869,5.2271287444751575;-0.04683903250108541,0.6670833333223337,5.227121550253107;-0.04592046302618864,0.658222414419313,5.227081687494959;-0.044900223453977116,0.6488972922790422,5.226906842749837;-0.04385481499264397,0.6399269927529727,5.2266503855266375;-0.04277191462813777,0.6306501159733966,5.226277998980355;-0.0416399337090423,0.6215066301682415,5.225830150822043;-0.04050914975639859,0.6123451470767749,5.225359457831069;-0.039381622086346775,0.6029810161260585,5.224865510524762;-0.03835009163597462,0.5939561491309565,5.224399807461405;-0.03741799156847296,0.5845285514712747,5.22402984420156;-0.036534926959387565,0.5747738265397228,5.223710340826569;-0.03571273937151093,0.5651354748880989,5.223404107070712;-0.03494378372418426,0.5552157093760878,5.223169232276072;-0.03422872852949123,0.5455653431638303,5.22296996087929;-0.03351709348520193,0.5356037493049067,5.222767392693094;-0.03286240340186651,0.5261591579542853,5.222581229285798;-0.032200430758684145,0.5162270133932567,5.2224511371302365;-0.0316341817407872,0.5060666798060327,5.222319821529323;-0.03112855432479026,0.4959777382187364,5.222236902745125;-0.03069095410731424,0.48587324266532717,5.2221690978244935;-0.03025684092325322,0.4757925397087546,5.222092564539927;-0.02980507352690383,0.46561702690652496,5.22202189839175;-0.02942892118391281,0.4561844923158005,5.2220415116676415;-0.029008040170356065,0.44633460598585933,5.222065402747026;-0.02855592848602876,0.4364697791762831,5.222157412096704;-0.02809894998799558,0.42675444391771994,5.22229347821008;-0.02765416625173034,0.41724776621095855,5.2224466113021215;-0.02723188266828398,0.4077046301125655,5.222601965306952;-0.026800391775101528,0.39790110763629,5.22274429324259;-0.026367707310663374,0.38873492943126847,5.222842905480144;-0.02598009241411018,0.3797199612851786,5.222917837034048;-0.025621728946180904,0.3706293927426981,5.2230022715895235;-0.02529916417557475,0.3618267789200515,5.223117424100328;-0.024979515936547902,0.3529696150717025,5.2232522139202775;-0.024746932665369502,0.34461601351701676,5.223405277064102;-0.024562352441586423,0.3361853115154385,5.223559072600104;-0.02440372388956868,0.3276486677941979,5.223688760971942;-0.02431518462949971,0.31948083125183735,5.2237703105537125;-0.024309604386557347,0.31079913097434386,5.223809867911685;-0.024347718349377594,0.3020673841423641,5.2238489318966455;-0.024434926882747142,0.29321412108596223,5.22389740002114;-0.024613621932000028,0.2843089478667632,5.223958704707532;-0.024832109780460087,0.2752924862765936,5.224023656515101;-0.025135297988525318,0.26649888523722187,5.224072591537421;-0.025515651466937222,0.2583136499728298,5.224128535798675;-0.02594189024714038,0.2502300713087035,5.224199798999773;-0.026388022539937377,0.24192897243235761,5.224261755709004;-0.02687081100453968,0.2334253603314858,5.224276395141048;-0.027367385867970218,0.22506648265449236,5.224325954004968;-0.02787306717852821,0.2168298313724953,5.224371926944562;-0.028348164938725405,0.20848227646111614,5.224418029847855;-0.02883618841286762,0.1994595408439636,5.224462193010587;-0.029376486527466033,0.19020679570234356,5.224455454776856;-0.02997716346785272,0.18045086906360508,5.224438475727622;-0.030578346998221328,0.17070089453066925,5.2244051112270675;-0.03119759408784161,0.16045804158956536,5.224430823441607;-0.03183785686855911,0.15075627876565534,5.224438344463757;-0.032471741687467776,0.1406756350911613,5.2245099702656885;-0.03300728460826676,0.13102920994379125,5.22465177229449;-0.03353208228997294,0.12087201099010085,5.2249065988699055;-0.034062440529001634,0.11076297028780402,5.225170909729796;-0.03455583480691414,0.10019490141986157,5.225499914416804;-0.035016743260271405,0.08915544440022391,5.225882256511173;-0.035453769334872286,0.07792185869689221,5.226261358340306;-0.0359178933094942,0.06596622044992695,5.2266155589344585;-0.03638364540499387,0.05410097756940602,5.226905788197237;-0.03684055632167209,0.04169967299771967,5.22714901117635;-0.03731943041271817,0.029230078296368506,5.227357572575341;-0.037803840520060195,0.016182947815598918,5.227520748445319;-0.03827614889466639,0.002751501365619559,5.2276678769728715;-0.038757876427528364,-0.010728354432487963,5.227789276251743;-0.039193598202355594,-0.023919675191690328,5.227892205363739;-0.03955612661599289,-0.03653884393688304,5.2280197546473826;-0.039859896367396466,-0.048482174746202346,5.228145775669585;-0.0401372521022612,-0.06042612368497472,5.228291929268094;-0.04037612477264603,-0.07177738842986862,5.228377117981959;-0.04061218987534203,-0.08304982133049868,5.22844698673631;-0.04080534764103411,-0.0935924398469059,5.228493375943193;-0.041015418826090014,-0.10396814760937004,5.228484052984771;-0.04119088497912595,-0.11367496024531068,5.228344348752374;-0.041340685171652,-0.12322741849715321,5.228174329388099;-0.04146593026925123,-0.1321412403076165,5.2279340021701;-0.04159127568703622,-0.14132238436982705,5.227646440997667;-0.041728704925226914,-0.15072458971907937,5.227421509320346;-0.04183824513857752,-0.1596180885605334,5.22722366505923;-0.04194727100633007,-0.16832230072780469,5.227081545882571;-0.04204061331138479,-0.1761773938456209,5.226989668915428;-0.04208273239614229,-0.18333262945788958,5.2269763902050395;-0.042119044084449955,-0.18965381374656126,5.226972151366896;-0.04214750076165248,-0.19551229512567755,5.226973853484157;-0.042164672548795655,-0.200693933765781,5.22697127533949;-0.042177026765981764,-0.2052020444045018,5.226973868139063;-0.042190129442610955,-0.21002887364489814,5.2269779615468215;-0.042205287058048185,-0.21585955625751851,5.226980217029479;-0.042213650041797994,-0.22150052810127757,5.22697437057033;-0.04221405512816353,-0.2269141602235682,5.22696330874024;-0.04220833094969752,-0.2321593749597411,5.2269572142663705;-0.04219976794678447,-0.2374403202096484,5.226950896051928;-0.042193811964411215,-0.24265235853360193,5.226940879689781;-0.04219265454285697,-0.2477178927292874,5.226932820049536;-0.04219099081185667,-0.2508376388014872,5.226936420877651;-0.042196090133407395,-0.2539453100947315,5.2269611914824265;-0.04221517149309702,-0.25628466711154957,5.22698694310265;-0.0422134235160986,-0.25789633415149565,5.226982252098697;-0.042210157009419554,-0.25936154540434836,5.226975530261399;-0.04220774273205323,-0.26093527575618725,5.226970137790824;-0.042206736122448144,-0.26267327781049754,5.226965339900269;-0.042208532815436045,-0.26462666145245506,5.226960351409383;-0.0422104571502364,-0.26679753995609184,5.226956935659374
