# Supplementary material for: AI co-pilot bronchoscope robot
Source: Nat Commun. 2024 Jan 4;15:241. doi: 10.1038/s41467-023-44385-7 (PMC10764930; doi:10.1038/s41467-023-44385-7)
Supplement: Supplementary file 9 — Source Data [file 41467_2023_44385_MOESM9_ESM.zip › Supplementary Fig. 6/Sim+A+R/1-siliconmodel3 Centerline model_11.txt]

Path length,0.3958249043952843,1.176297182957432,1.839241072176368,2.7110810586572316,3.81586218975644,4.378788885807563,5.576443609920588,6.100139155337751,7.251791379042169,7.929739735524569,8.671280478921023,10.408883169505561,11.349038266685382,11.349038266685382,12.372719084205203,13.400508276280599,14.463440167285512,15.480956351160701,16.559799534404803,17.646445082183398,18.811018366038226,19.973282737299503,19.973282737299503,21.20583282622186,22.465451030478082,23.778732042949574,25.16793789641066,25.16793789641066,26.633504198878295,28.043538635658074,28.043538635658074,29.437259068538303,30.803685716325607,32.14123638980241,32.14123638980241,33.4024967836547,34.61434274422878,35.82242418758925,36.956782642046434,38.087720166527895,38.087720166527895,39.180189407296446,40.27556349487743,41.357077444022835,42.479241393618665,43.548890499082226,44.63364792476407,45.660093573252766,46.68614732393985,47.66510718160864,48.59657110037156,49.465100920620536,50.38213101627841,51.29274370856616,52.16048147399054,53.078411795467794,54.95965857273458,55.905831324917266,56.86480959313129,57.80956076784466,58.719843989219065,59.69355690407665,60.632521925138946,61.55210079289639,62.48213035643274,63.43607047702237,64.40889904212278,65.36821045421914,66.41334348638193,67.43847094905448,68.4818360629615,69.48512977907345,70.52281170874424,71.61570648714913,72.6316325753057,73.69836042223064,74.75666766616156,75.8205305238427,76.88437228581047,77.97319876661327,79.07778743878778,79.07778743878778,80.13791892922836,81.20087329024837,82.26701645219522,83.32699873548877,84.37629594336498,85.40690424546007,86.46485867209549,87.44761011683904,88.42974998466664,89.43878751978968,90.45682380793399,91.45603050957945,92.43822169234454,93.42694153821071,94.33815956238871,95.29532296835119,96.28843610930129,97.33408831000074,98.3357033632441,99.31096069001681,100.26584090070799,101.18097482725932,102.95430476263778,103.8160244610973,104.6859548134407,105.51664865679969,106.34437253452896,107.92198139558649,108.6525928449057,110.1012904492809,110.83235087619909,111.56297905039054,112.9682588183042,114.40251453677972,115.17454047781067,115.92409189105663,117.5065493715453,118.31896998717389,119.17925178307259,120.08708654183253,121.99760679843115,123.00205808465606,124.06414303038405,125.15989298443668,126.25295496809636,127.33900714749015,128.44149969189365,129.54921035869666,130.63752965017713,131.69497951250412,132.7142042100823,133.7234423168267,134.72988076688907,135.82530725386417,136.93513553191394,138.0372451792389,139.10620588958332,140.11848021187953,141.06414022597122,141.99524563723708,142.82036101013932,144.38385252164684,145.09573138610975,146.4889665521438,147.16681623065222,148.54401038841365,149.93772493493094,150.62010339780963,151.82595121735346,152.91520461576536,154.06027431657475,155.27474818860327,155.89885465898013,157.17665086220867,157.83057649849871,159.07630147844495,160.28466624805765,161.42856980301278,162.01549561515804,163.19305063397795,164.392497912247,164.97063710110132,166.08540839661717,167.1776085341784,168.31365702766288,169.43398851544836,170.55204074928744,171.6153239409979,172.1186231874494,173.55292849259448,174.4188338764894,175.26095921980638,176.40519733285038,177.41849987720133,178.49144135356246,179.5191508914878,180.52098966650976,181.61240713174905,182.79545568803036,183.757446904708,184.75191514599751,185.76466253442555,187.0631879082607,188.0477485259722,188.97490412540284,189.94007356190548,190.83914495877212,191.96657487082544,192.88284292151044,193.7997839639141,195.0186696398879
Error,9.258081182387706,8.623742052004497,8.0804249898187,7.534445200353791,7.045355284847574,6.608487870286119,6.125042010636395,5.6261440662118565,5.133897104548655,4.673349368261989,4.246120088373723,3.830238790281068,3.449269441723334,3.1024916187575036,2.7798459885382636,2.4975359984635324,2.2502149472024278,2.0448792734350754,1.869481175887602,1.7265780505059316,1.6211389704248629,1.5561441021765519,1.5348204632408502,1.3835750474928343,1.2584152674721005,1.1986643708834315,1.2598361763341293,1.1017574927592484,0.9685259693621976,1.0287190610919137,0.9828933662089114,0.7966935641074985,0.7783216860129119,0.9090566310740049,0.7527340166925965,0.6190608768140416,0.5884771250183705,0.6401789686595507,0.7145238559629876,0.8031219359729157,0.7387332815368923,0.685773659882319,0.6439939872638865,0.6037746179370025,0.5704735716407815,0.5598277622777157,0.5522756578567194,0.5273050444489947,0.5065286791448276,0.46799909066078127,0.4171046753809785,0.38352143946315964,0.3881934160879927,0.42993430749879047,0.5383262518526071,0.6270522200042877,0.6384633077581092,0.6427360174275076,0.6608672770167003,0.6774547891136607,0.678074245383694,0.6942306408027397,0.7068739055855642,0.7108513283152847,0.7013146991464865,0.672967716358189,0.6392495222964968,0.610895433501297,0.5729533632575337,0.5472082165223398,0.5271540728335103,0.5251756124571105,0.5212968189057746,0.5296775681123288,0.5520299378869776,0.5842704221653753,0.6239777367805914,0.6696314519013404,0.7138883499756132,0.7662489814082087,0.8298430439046375,0.8046718846291804,0.7776613838504911,0.7555446600580644,0.7301624295878528,0.6997427243968134,0.6820671705347596,0.6658563952751273,0.6465880722611452,0.605591024947826,0.5634430968196836,0.5211418351162858,0.4388875830755311,0.37430483721955776,0.3354331224440741,0.31184206674284076,0.351359289168207,0.38549691427885974,0.4038184545307931,0.40442751128705196,0.4396942334056045,0.5092040454377568,0.5912283186187214,0.7172384705750325,0.7879819912550915,0.8253008527315762,0.8908858196679024,1.0025061883104553,1.1696111690275521,1.333265870932119,1.4808358826299022,1.6458137687706536,1.7478580164043231,1.8777826613154005,1.9652869941258155,2.0317884797165564,2.058847741165902,2.135229302737791,2.1752497679645644,2.160939809835604,2.1914705123534923,2.2126504558732365,2.1188795811356567,2.036251686279417,1.990293331288479,1.9961051662555171,1.9928267011657088,1.9738448435404212,1.9552816426747468,1.9735449457809424,1.9476050885252956,1.9686939840828273,1.936179834182799,1.9094119037031934,1.8726712768541227,1.8146344211852838,1.7469833958536578,1.7402600701482296,1.7407275460015832,1.7839552094611941,1.9309573356660403,1.9066110862224595,1.961386951933568,1.8883574859603076,1.8451614795749502,1.8037716109353872,1.7526060493420825,1.7964356503082128,1.7293057207891378,1.6604895879972756,1.5720456260798297,1.2247739909844344,0.9578778427507229,0.8240174300979992,0.7048322634747551,0.6316840125361045,0.6082244555749083,0.49201396018354576,0.5341005889528933,0.6292945395629282,0.7068474201621534,0.5970978754166534,0.5710366219057466,0.5785177414500132,0.5704490264407551,0.5039969261024159,0.3697039927920998,0.29859201527048423,0.31525968260389453,0.3361882800652144,0.3602881322888651,0.3960300555302488,0.5082685263112602,0.7059274819931498,0.866475806700171,0.9766688617050552,1.038210822839361,1.1188267941984709,1.124506735476101,1.1470152598768997,1.1525417346091198,1.1618988351975057,1.1251904355933025,1.0752575636090111,0.9880796062296878,0.8919655947242899,0.7873845812769907,0.6910559821220844,0.6159681668088174,0.5253969867176952,0.4646677419039398,0.4190418629797316,0.3412301516963916
3D pred;0.013423476107437382,-0.2608327113757697,5.300971454837047;0.009397495428480715,-0.25311230624194947,5.2960534446558505;0.006462159118073527,-0.24474601286464148,5.291428627268146;0.0031556177441095672,-0.2363601851676863,5.2870991148268605;0.0003583569488685022,-0.22763611540085227,5.283090880958082;-0.0024764490943648167,-0.21865109516665152,5.279739271480794;-0.005577234897254398,-0.209881176141916,5.276068624711601;-0.0090431170436082,-0.2012548422582917,5.272384330386249;-0.012398678615475951,-0.19253219074742897,5.268826865395916;-0.015652252679682968,-0.18368599747849437,5.26548633842291;-0.018764085166132,-0.17469844532828321,5.262397583831896;-0.02186246571155557,-0.16560815776965684,5.259610702044445;-0.02476859391239831,-0.15636917462412522,5.25712160395139;-0.02755082127182372,-0.1470377451796859,5.254844844094946;-0.029874196499472514,-0.1375299555839817,5.252794511303576;-0.031969766859773645,-0.12792369153608832,5.250970155004171;-0.033697643596568835,-0.11821407610467057,5.249315522067107;-0.03507518539202627,-0.10841655728376923,5.247862592765368;-0.03607918569860522,-0.09857132158311237,5.2464261675557236;-0.03681332547437595,-0.08868273335353952,5.245131230640046;-0.03727606209377031,-0.07876050413730637,5.243975703833088;-0.037492812011153905,-0.06881346819575013,5.2429709673249905;-0.03749089806401397,-0.058859247395959116,5.2420152034389735;-0.03737828855986125,-0.048901606493073416,5.241102675768844;-0.03717868302757907,-0.038943607336308236,5.240209137618933;-0.03691961910951294,-0.02898270089756725,5.23936460887164;-0.03663200342311797,-0.01902189720178716,5.2385281479035894;-0.03634375705199121,-0.009059476877563012,5.237711388873631;-0.036119123122051094,0.0009097980360763085,5.236960990783414;-0.03591179551342786,0.010881824406427546,5.236242864518944;-0.035670812292014985,0.020854338589592847,5.235542230553478;-0.035391482739122,0.030827077352073656,5.234859254290206;-0.03510751021096396,0.04080139839762439,5.234201774797343;-0.03480720200303734,0.05077732058491889,5.233576641616895;-0.03445848778867758,0.060752137496960526,5.23295904468689;-0.03407320183297655,0.07072717861188171,5.232367344181591;-0.033634989447653016,0.0807038865557807,5.231844593277725;-0.033149282120612016,0.0906831314826477,5.231421794174063;-0.03259952128880827,0.10066241368992425,5.2310875941511;-0.03204425235591703,0.11064392578994935,5.230840424959617;-0.03150390932990299,0.12062676870315764,5.230614866132601;-0.030899612226566137,0.1306038852901371,5.230311601197738;-0.03023109373930894,0.14057742408967158,5.230025932077293;-0.029500378395981353,0.15054782181173276,5.229786715959644;-0.02874313396845678,0.16051710861242982,5.22958696220516;-0.028024055985163707,0.17048986751671283,5.229422625079145;-0.027389459084152714,0.18046775804337473,5.229225172778126;-0.02683980460957041,0.19044841549953334,5.228934730526728;-0.026336281260949296,0.2004299630129542,5.228595358349443;-0.025927205846730313,0.21041491549307978,5.228230144336684;-0.025653711666468258,0.22040465735431466,5.227869230940903;-0.025518623070184203,0.230400280552939,5.227606042904935;-0.025498066021649796,0.24039979021233918,5.227509171963378;-0.02559066421275666,0.25039898112557807,5.227596388106404;-0.025783123698664645,0.2603931174894003,5.227879580068879;-0.026021009385954565,0.2703847578750691,5.228212044808745;-0.026299446059913557,0.2803754870377438,5.228540379724154;-0.02659264243861692,0.2903663510414206,5.228851301488509;-0.02686327305923926,0.3003576540681308,5.229168512610057;-0.02710487658714918,0.3103500258399999,5.229475325432565;-0.027425413866234975,0.3203440038061022,5.22960821736527;-0.027855917628527477,0.33033473202653435,5.229612234343216;-0.028383624012304032,0.34032036593117576,5.229519274701451;-0.028855402589484103,0.35030747230781256,5.229331841524411;-0.029236402148943613,0.36029485458251015,5.229004680043261;-0.0294879209255482,0.3702807401771979,5.228536890352456;-0.029664942960592605,0.380268021541466,5.228064794864178;-0.029818073210543042,0.39025705704457214,5.227622391378393;-0.0299777482626194,0.4002496876156252,5.227273338161533;-0.030170110537821506,0.4102441166056821,5.22700060034276;-0.03039068794025798,0.42024018403624314,5.226827448579237;-0.03069133302201672,0.43023538343296214,5.22675260504483;-0.031007711169061834,0.44023037526258896,5.226746032848452;-0.03135739050692352,0.45022356483819936,5.226863873701232;-0.03174531959206932,0.4602130917317988,5.227106491645644;-0.0321831348214996,0.4701984173946013,5.227425222304127;-0.0326498657387785,0.4801817007267942,5.227766127217578;-0.03314054987120611,0.49016482193708666,5.228076803870698;-0.03368366855676873,0.5001470788078858,5.228320873243574;-0.034275976074463005,0.510127969479908,5.228496922093677;-0.034936151444744976,0.5201053042902041,5.228627147143982;-0.03570983839984338,0.5300744443123254,5.228760021952911;-0.03660052189513326,0.540033278146286,5.2289282824021575;-0.037570241519750865,0.549983652740203,5.2291511933493116;-0.03848650585662252,0.5599394411009604,5.229357924529312;-0.039290774655611885,0.5699048943437264,5.229565031663947;-0.04015657373151241,0.5798636373594228,5.2298367475219445;-0.04118444485029856,0.589809249824759,5.230004895232348;-0.04289102192669455,0.5996614763046909,5.229859196672135;-0.04392182702000368,0.6096081994625998,5.22987099834691;-0.044721915014810355,0.6195746913081944,5.230040996853559;-0.04613202737530418,0.6294694395031282,5.2297161256642575;-0.046768694187144834,0.6394459946899405,5.229465123721656;-0.047487394590971024,0.6494161563331812,5.229183438547761;-0.04825803673255405,0.6593830194297338,5.228923148893349;-0.049168244217132846,0.6693395943126814,5.228727856970133;-0.05019875795770509,0.6792853301176265,5.228585095880457;-0.05144866770980286,0.6892060399893941,5.228453789933056;-0.053002535378050324,0.6990819128641328,5.228224377135734;-0.05493024495427371,0.7088859064309869,5.227817380906244;-0.05684584198420069,0.7186945966891292,5.227470850332182;-0.05901150177518303,0.7284465788842124,5.2270139466918994;-0.061307367864687684,0.7381712726104591,5.2266147840311215;-0.06395913906586605,0.7477987041889754,5.2260850003983155;-0.06671558681065538,0.757380470664773,5.225315749442172;-0.06973658204136403,0.7668665475319739,5.224373447215924;-0.07286194454761064,0.7762977871780499,5.22324038590124;-0.07633213263455771,0.7855948147687831,5.222006257618461;-0.08022775600052247,0.7946901485967165,5.220557457718889;-0.08453935095901088,0.8035565533273654,5.218885029524238;-0.08923410374424692,0.8122080380503299,5.217121196092808;-0.09411494672069974,0.820751290739563,5.215335081503224;-0.0993714210923188,0.8290830599945019,5.213617205412533;-0.10465854627254567,0.8374228905727037,5.212038112870754;-0.11054400855915233,0.8452999384719172,5.210217824413826;-0.11642614689587659,0.8532435713172759,5.208701530970664;-0.12244557618045163,0.8610707487073216,5.207119834036117;-0.128761053686261,0.8686956135854937,5.205714067532307;-0.13501786669555935,0.8763965747209077,5.204470086600974;-0.1412786314152435,0.8841122168273293,5.203342393375681;-0.1479357266497255,0.8915030406095596,5.202313409965195;-0.15482069600800655,0.8986949031713011,5.201378364603433;-0.16166814633833748,0.905918089701745,5.200409860437173;-0.16882274331569794,0.9128476322051537,5.199519252338738;-0.17649467700549953,0.9191922255771849,5.198577143850895;-0.18470083567710033,0.9248457051945218,5.197742201893111;-0.19316598150830194,0.9300462191460608,5.196603799197955;-0.20167538324149903,0.9351938927003064,5.19555903170134;-0.21038504134340233,0.9400010246709365,5.194542499377753;-0.21936065848630587,0.9442841292248939,5.1934968836338555;-0.22833384002361504,0.948429016977566,5.191979676127862;-0.23765990859425762,0.951703216097813,5.190461761394866;-0.24709882442729897,0.9545708232684992,5.188823562075067;-0.25661042570537757,0.957056206576299,5.186992630361385;-0.26622909439298553,0.9590844104028026,5.185157527662301;-0.2758743094869018,0.9607126141593088,5.183079360604678;-0.2854759019557925,0.9619876085428761,5.180592633562316;-0.2950742390186813,0.9624964429488491,5.177833464634093;-0.3047406725821983,0.9627582128865707,5.175285614822621;-0.31437541420465387,0.9622617605102879,5.172654020456727;-0.3237619273718963,0.9603322452740455,5.169795639531396;-0.3333807066304295,0.9599388479449915,5.167089290677848;-0.3426605428240678,0.9587819823673994,5.163547214696926;-0.351771809607323,0.9586626717225155,5.159427678002786;-0.3607380631158727,0.9584594562065819,5.15500444372519;-0.36931846446130684,0.9586018149215007,5.149870590713313;-0.37803347919476404,0.9582434742081384,5.14497977175032;-0.3859981873753145,0.956455418894195,5.139203416342889;-0.39405010696376747,0.9563437995122656,5.133274324333596;-0.401398519597681,0.9562272925267983,5.126492933776779;-0.4081984662241883,0.9564827312129595,5.119165214011787;-0.4156175470068826,0.9578877210704689,5.112609053257187;-0.4224400381659088,0.9577558845022566,5.105299044125572;-0.42832615586406053,0.956587710079098,5.097299732470149;-0.4335181173268517,0.954966839324972,5.088908289556841;-0.4379773596778009,0.9529817173079896,5.080180492112285;-0.44245409870498925,0.9506865477675351,5.071538096352831;-0.4467273575594498,0.9473587368641372,5.0631318526403275;-0.45036341135428426,0.9427401235061277,5.055041888273887;-0.45424224457183504,0.9369132596404218,5.047900298089554;-0.4581094528633919,0.9300743958422468,5.041713647785898;-0.4619996796934818,0.9249305719295156,5.034071186744764;-0.4661908565318886,0.9188795564369192,5.027302195075574;-0.4705491943646952,0.9122516827719607,5.021213173642169;-0.47478273969575163,0.9045709049984476,5.0164087229218675;-0.47858805499642354,0.8967397936066387,5.011490057469577;-0.48260194531476625,0.8889740614948516,5.006633918130526;-0.4870379287067347,0.8807016390419212,5.00318586388118;-0.4910528688196326,0.8720958994015318,5.000051936451952;-0.4947718188356793,0.8633025548422801,4.99707762943343;-0.4977549797512734,0.8545505584053417,4.993269308370351;-0.5001955499920953,0.8457413738683228,4.989214448977923;-0.5014174992517092,0.8365195974681161,4.985544887691949;-0.5019960861735315,0.8272324130926788,4.981882450859657;-0.5022089624675785,0.8179460855391062,4.978178560438601;-0.5022392808720293,0.8085427186691451,4.974776241772857;-0.5022657577833183,0.7990684558660086,4.971576610026816;-0.5019096953943657,0.7895570080285862,4.9685097582842035;-0.5018191173185141,0.7800231600704505,4.965493545638629;-0.5011432390454239,0.7703892670930659,4.962899071768986;-0.5001608617846147,0.7606870768479411,4.960684926479071;-0.49892406456131777,0.7509397214310056,4.958824981586236;-0.4977303590197011,0.7411817570972321,4.95699271546454;-0.4963002370209227,0.7314336035329031,4.9552815015226646;-0.49496118740654427,0.7216697426214285,4.953586223895958;-0.4934783918751537,0.7119050476374231,4.952020321829599;-0.49182188315275027,0.7021529837852969,4.950552933170567;-0.49007379922264194,0.6924048290277575,4.949168129431274;-0.4882549128167586,0.6826624344839409,4.947834937473937;-0.4863700735111527,0.672925426506737,4.94655507168257;-0.4844348796860083,0.6631921310785228,4.9453230063571;-0.4824670339010946,0.6534606312356422,4.944129065916871;-0.48049320810294543,0.6437237332435788,4.942990281823765
3D gt;-0.4705116870944782,0.595105004481946,4.9368223810309075;-0.47089502169428327,0.5964794866858719,4.936957071833325;-0.4712765419739114,0.597813269254178,4.93710148656301;-0.4716453674694394,0.5991717012547141,4.937261141947382;-0.47206034301499183,0.600834812736973,4.937389372710165;-0.47244104852191465,0.6023709564036569,4.937507378447796;-0.4727939162335153,0.6038099653276346,4.937623232233322;-0.47316138233857996,0.6052782310493446,4.937737889351659;-0.4735641326185898,0.6068058249119761,4.937855353607745;-0.47399062684303306,0.6083533022605767,4.937963232435146;-0.47438315192400404,0.6097673672110349,4.938061569415108;-0.47514074110257437,0.6128151367898715,4.938310883387873;-0.47589742971517274,0.6157869450908597,4.938564027399936;-0.47665606446347,0.6187396314976581,4.938817083589101;-0.47740718566765217,0.6216604387962212,4.939060063911697;-0.47817055760399774,0.6246151666867531,4.939306478222346;-0.4789515631400933,0.6276392459934041,4.939551446337619;-0.47972897651155133,0.6306477458501266,4.939793091625278;-0.4804942308846167,0.6335892938128971,4.940027361456014;-0.4812770929950779,0.6365986931946318,4.940271287574607;-0.48203699735221217,0.6395538873704814,4.940506873758769;-0.4827712786981615,0.6425207987833832,4.940752616815244;-0.4835049494403904,0.6455140262991697,4.940987856684702;-0.48427833613379523,0.6485979247658938,4.941203767365925;-0.48501152672848463,0.6514367727893894,4.941434846313121;-0.48575150465237893,0.6543039691149177,4.941667228920178;-0.48652140272754735,0.6572579242318363,4.9419014578989;-0.4872876735428632,0.6601953496512719,4.942143442124836;-0.4880316288382319,0.6631565191301249,4.942381282651223;-0.488756737996764,0.6661085899546995,4.942636950921204;-0.4895018316042625,0.6691387318368685,4.942898523481014;-0.4902468874656548,0.6720157835620946,4.943127672867048;-0.49096808264134306,0.6748223068883863,4.943351282242597;-0.4916637556367001,0.677509831897283,4.943564665517968;-0.49233915832002284,0.680136951136185,4.943769932087397;-0.4930590969215006,0.6828998194290421,4.943987192455388;-0.49380702631675605,0.6857689472521766,4.944233965435675;-0.494538043775397,0.6885786522687493,4.944476717309629;-0.49530512975272484,0.6915737100504213,4.944729857338082;-0.4960983005394371,0.694668401414257,4.944986262930855;-0.496919622621698,0.6978470997697215,4.94524246514369;-0.4977079354690293,0.7008915571568377,4.94547743921684;-0.49848873484336725,0.7039206431243379,4.945717311009714;-0.4992276585595083,0.7068420552657824,4.945980165355489;-0.49997643300072625,0.7098462793770484,4.946267305490527;-0.5007264163518357,0.7128953156293448,4.946585598634462;-0.5014919542603573,0.7160886810819982,4.946931471747868;-0.5022436680357335,0.7193692363674358,4.94731699127262;-0.5029766755508165,0.7225719622983771,4.947722794514996;-0.5036674898438535,0.7256214947199418,4.948110201557612;-0.5043557804107666,0.7287344732381529,4.948532278473095;-0.5050272238004005,0.7319367260302527,4.949020155635931;-0.5056902263447388,0.7351415836528197,4.949534972432508;-0.506351461591559,0.7384044049279165,4.950075840785948;-0.5070083582409357,0.7417335587711658,4.950650823239148;-0.5076058721445375,0.7449430722899356,4.95123570309251;-0.5081408481015998,0.7480790249323441,4.951859503968287;-0.5086885330070883,0.7513503972586938,4.952541082187023;-0.5091871454594499,0.7545168892553297,4.953261861989458;-0.5096451278945147,0.7576008279703431,4.954008076408758;-0.5100619827464474,0.7606022769216765,4.954786125103093;-0.5104481263823428,0.7634759443638688,4.955563046009662;-0.5108054231546693,0.7662298499285165,4.9563283925759585;-0.5111425672110863,0.7690211918976348,4.957149844285188;-0.5114276242789575,0.7718897495075809,4.958046817289771;-0.5116848427142127,0.7747005398378535,4.958947684482395;-0.5118801819494216,0.7773006132481464,4.959857515131416;-0.512045455040366,0.7797786070096292,4.960774615760981;-0.5121820126291048,0.7821501058416851,4.961680667161536;-0.5123154625908802,0.7845516623028254,4.9626040903463196;-0.5124153186862752,0.7869223049357786,4.963557297570018;-0.5124840544231867,0.7891403268458481,4.964486097514427;-0.5125191566467285,0.7914113117282673,4.965480199031506;-0.5125128152103747,0.7937513001134839,4.96654552470385;-0.5124844099852998,0.7960829584929903,4.967641713183612;-0.5124409832259356,0.7984691000211037,4.968800119584091;-0.5123844193798001,0.8006841949592202,4.96990620709799;-0.5123075590553929,0.8029511245986164,4.971113447897313;-0.5122089135832706,0.8052098976005941,4.972380770699453;-0.5120677484738625,0.8075557763697738,4.973727768268626;-0.5118859825457557,0.8100167110249148,4.975172095149351;-0.5115910659725385,0.8127136873148256,4.9767201883652445;-0.5112040773682675,0.8156221056922007,4.978340468107694;-0.51063745715901,0.8188440993228202,4.979976359326253;-0.5099797629728157,0.8219876030226887,4.9815439109656765;-0.5092037490392136,0.8253470604201496,4.983080933005905;-0.5082653667126671,0.8290401430033022,4.984577185554422;-0.5072419987630036,0.832764323852022,4.986030189747439;-0.5061100726305428,0.8366400115837486,4.9874939759426145;-0.5049541957725913,0.8405203952207405,4.988948324261945;-0.5037497356673419,0.8444508098925576,4.990391814383673;-0.5023503022727319,0.8487473255351441,4.991922357323323;-0.5009633892835197,0.8528767376915883,4.993354550711241;-0.4993671308808407,0.8573579468161373,4.994850539812356;-0.49772658423730887,0.8618738074221852,4.996349413671292;-0.4959333375898459,0.8665498667183569,4.997884025835548;-0.49406090190693497,0.8713553825249105,4.999466924957463;-0.4920041855763582,0.8763202652753408,5.001036922814643;-0.489904301685398,0.8812613856816693,5.002564326428722;-0.4877395932407702,0.8861696933940305,5.004079854671794;-0.48548018539558024,0.8910783164331468,5.005656191471128;-0.48321021096181055,0.8959661606481519,5.007479274174783;-0.4809449485002938,0.9007422079700536,5.009533779772773;-0.4787251456373829,0.9052271797956045,5.011912175115145;-0.47659471467228254,0.9095526976245945,5.014301663812299;-0.4743915532516222,0.9137921017275019,5.017165317217158;-0.47220488595477617,0.9177409148264738,5.02044162032095;-0.46998124126498997,0.9216618788121108,5.024061832729889;-0.46778301072201495,0.9254890545085324,5.027910140853782;-0.4654944677191266,0.929351227582511,5.032097143296367;-0.46323490058123057,0.9330638238163317,5.036328627402802;-0.4611527095018807,0.9363406337673382,5.0405152409946;-0.4590274406303793,0.9396541099031092,5.044868664821629;-0.4570324634939936,0.9424976052752994,5.049320527046212;-0.4549637258303367,0.945239317735575,5.053984779558142;-0.45284663506847317,0.9477332029698259,5.059000636740864;-0.4506778058132884,0.9500965234012927,5.06418364024829;-0.448491207103406,0.952054226891469,5.0695598669189526;-0.44615748155884827,0.9538780151108563,5.075156547743992;-0.44370505318075926,0.9555188594494834,5.080992222399631;-0.44116909591545495,0.956905724282992,5.086924173401574;-0.4387495307793052,0.9580393214468229,5.092495909779759;-0.43614945435604796,0.9590557245933404,5.098077792604899;-0.43359262041641494,0.9598926147202315,5.103340972920596;-0.43082170964903754,0.9607219290911141,5.1088631932258615;-0.4280524564193467,0.9613901720596573,5.114032188258737;-0.4253459924924172,0.9619489604238737,5.1188436996985285;-0.42252906547805014,0.9624688170481537,5.123443990037401;-0.4194794491331456,0.9630079575360831,5.1279568913880045;-0.4160005422301213,0.9636611111786406,5.132312639857147;-0.4114018797211728,0.9646601902719272,5.1367174919112255;-0.4062807285244183,0.9657395709538864,5.141096165731398;-0.4010368570618711,0.9668059565786589,5.145325936519493;-0.3953240850674905,0.9679158563904844,5.149421249244172;-0.38957676346989,0.9690061146622997,5.153245371142889;-0.3837666290444843,0.9700613315000373,5.156582876431741;-0.37784212945194573,0.9710847168227374,5.159713532229603;-0.3715513149099835,0.9721641574277717,5.162560105462802;-0.36518075415077855,0.9732521936707578,5.1650989721071925;-0.358517853617264,0.9744436633740442,5.167304263061589;-0.35141401362661584,0.9756691944704219,5.1692054208044285;-0.34354423229411496,0.9768675169605319,5.171086207263753;-0.3355323648549742,0.9780421953492244,5.172671025449139;-0.32637779556856317,0.9789751561956888,5.174092001848705;-0.3170153233124038,0.9797210733058088,5.175194275472931;-0.3069475089283313,0.9800002888307733,5.176209697836536;-0.2963033923811832,0.9798433623362397,5.177182249651116;-0.2853326578172587,0.9792733014122914,5.178066885815636;-0.27430666790331826,0.9782933688535531,5.178866360189146;-0.26348615978046996,0.976762056072688,5.1796197551500995;-0.25366017061007223,0.9746905320248365,5.180290993050397;-0.24395525136882976,0.9720349571615966,5.181077517224974;-0.2342295231495873,0.9691049688177596,5.18191851504051;-0.22443991439140443,0.965244459792315,5.182957770331431;-0.21450511256395752,0.9609546097577628,5.184115694055718;-0.20454826548463206,0.9562772186279297,5.185413962360963;-0.1947358932446625,0.9514254772897492,5.18672809251365;-0.18528503006434036,0.9462522482273942,5.188095506076488;-0.17592388620376587,0.9408075116173695,5.189579513785798;-0.16681543849524808,0.9349288431587865,5.191174579200098;-0.1582301008531603,0.9288980880607991,5.192825159011453;-0.15038588537927405,0.9228528271303338,5.194503057256796;-0.14287013644040641,0.9167147446583892,5.196200768448135;-0.13634975832599705,0.9104104580378127,5.198038837794934;-0.1301385048769288,0.9040676049701238,5.199937505873987;-0.12460309121568322,0.8977794795408085,5.201893816437156;-0.11958103185589034,0.8917109447543904,5.2038824166992965;-0.11488275436627667,0.8855558569310075,5.205864776242789;-0.11041431042541898,0.8794195354397015,5.207791308325428;-0.10620603110022468,0.8734830785589704,5.209588972625086;-0.10197481334411493,0.8672748567225572,5.211365819071107;-0.09810883735398117,0.8613987707622982,5.212985192602772;-0.09434951607170755,0.8555541025969944,5.214556698472621;-0.09093878333932265,0.8497331151412706,5.215829702972153;-0.08758327083345188,0.843480872797562,5.216971934143972;-0.08441147033642914,0.8369816434569278,5.218011863217111;-0.08132274920657531,0.8304315516972947,5.219012380334887;-0.07843836566229997,0.8239661422729494,5.219906937540992;-0.07576696619340928,0.8171717706841939,5.220766063121214;-0.07336183139590893,0.8103177262774969,5.2215513725280776;-0.07107732878216241,0.8031466741917497,5.22232351798688;-0.06882711431050706,0.7952889135845638,5.223100266838074;-0.06663509778087423,0.7873428576453259,5.223853884991145;-0.06458299786923297,0.7793223404835847,5.224536099437132;-0.06256453932503522,0.7708807442228671,5.225121897584301;-0.060713425670235854,0.7624781548710192,5.225597244081658;-0.05893769693536275,0.7538276330592268,5.22602075055979;-0.057322277722116254,0.7450878006757315,5.226299886444868;-0.055782395869594506,0.7360693277520648,5.2265070587352165;-0.054260444294396096,0.7266442794670491,5.226685243764974;-0.05284558159537235,0.7169956158783475,5.226804154813087;-0.051431014565290034,0.7070802710904912,5.226894760241751;-0.04997800895238327,0.6967253815149856,5.2269571224956195;-0.048757588716280664,0.686869560228768,5.226984183431076;-0.047717743224208645,0.6773546302536786,5.2270159244634335;-0.04678832610906182,0.668289976624311,5.227007729077743;-0.04576747330285737,0.6584565011234607,5.226876152167886;-0.0447551063965943,0.6486879814212605,5.22673093500299;-0.04367202899294386,0.6387592938568633,5.226431753038956;-0.04254061791533132,0.6286499855752719,5.226029778613073;-0.04140791378223291,0.6186333691160557,5.225582508242332;-0.040236586009445845,0.6088930916155799,5.225118981047808;-0.03908968314760823,0.5991437911082121,5.224654445088918;-0.0380377076060085,0.5886241566027625,5.224257715690742;-0.037077535961442074,0.5783679033699682,5.223937267141826;-0.03618057898545669,0.5679181538145422,5.223619988939317;-0.03533083402100256,0.5573572663000076,5.22330087690515;-0.03453619995844566,0.5467285653259796,5.223045149534839;-0.033753834409228835,0.5361299493110787,5.222834341382172;-0.03300824474601423,0.5255560961254572,5.222674333365489;-0.03229715036052769,0.5145338427204196,5.222548285280648;-0.03164148592463994,0.503665740145667,5.222454684522597;-0.031104313610771955,0.493041135956069,5.222382843237408;-0.030592428665241957,0.4824150454440358,5.222315077257965;-0.030119562056509112,0.47184304157192425,5.222212346765551;-0.029617141825869924,0.4611881212202169,5.222107103470625;-0.02918421988083144,0.45103808969400694,5.22210260167526;-0.02864856021929595,0.44012227762513245,5.222098693928476;-0.02814904925297883,0.42975782328460166,5.222182082981175;-0.027695445232472176,0.4197361664400262,5.222325140875478;-0.027228010444317836,0.40931416303020407,5.222481428227182;-0.026808216755673037,0.3990728368112596,5.222647687087624;-0.026410521183175557,0.3886304986953735,5.222820077333611;-0.02605009662902961,0.3790448631286621,5.22293636774936;-0.025717205622640703,0.3693228898711124,5.223045735317166;-0.02537230966697305,0.3597905862581932,5.223173836753327;-0.02508700623391038,0.35049562630087644,5.223307329255443;-0.024859605543088106,0.3413041083158073,5.223471083518206;-0.024665016095517044,0.33191824756880944,5.223653522720983;-0.024592067515648016,0.3221816787331791,5.223728288152662;-0.02459655692536952,0.3130791693703603,5.223804822174976;-0.024652741496037626,0.30363205465219784,5.223870738850609;-0.02476433186450247,0.29404298811120505,5.223906548803943;-0.024922339705289415,0.284582637822426,5.2239396189285525;-0.025153995823456066,0.27508834090475304,5.2239663500705005;-0.02541908071162337,0.2657768741252059,5.224001992804316;-0.025723297635983616,0.2566027805554664,5.224057371006982;-0.026156846966985926,0.24793645193778868,5.224117920345371;-0.026633880262455695,0.23884285391953033,5.224139411108373;-0.02710784157615597,0.22968494730319006,5.224189677535882;-0.02764452011787285,0.22101649501444925,5.224255373250024;-0.0281804911795309,0.21171768011157796,5.224340693932873;-0.02873584235118607,0.2019440221430892,5.224399305227246;-0.02931384835889784,0.1916999005673296,5.224449426340652;-0.029936670450436863,0.18145438565722974,5.224425264400546;-0.030617016718751288,0.17062823333659424,5.224462975708913;-0.031262782498133385,0.15995131792941347,5.224500188985921;-0.03192228101835413,0.14874921683376124,5.22455663118524;-0.032581061273106074,0.13795443898176746,5.224634232226873;-0.03317607516757513,0.12702075623900208,5.224925744354119;-0.033760339500540394,0.11611560306609692,5.225217589633749;-0.03429928537546578,0.10482348803443428,5.2255332538281465;-0.034786790366900175,0.09349663014715007,5.225909471324339;-0.03526868054745561,0.0814299005409419,5.226237946351909;-0.03573818181692543,0.0693251482929214,5.226572019379827;-0.036203042144290466,0.0567240520467193,5.226844152398837;-0.03672147284402686,0.04335989484685968,5.227030464928838;-0.03722942592855227,0.029705989935236477,5.227188713804343;-0.037724532103538516,0.015778889349557602,5.2273795112221935;-0.038229164093227706,0.0016884975940494374,5.227540501972781;-0.03870106370327836,-0.012958899830357478,5.227680209318258;-0.03915810132592411,-0.02684304388599882,5.227784855305947;-0.03956879341279046,-0.03996895459486267,5.227896666953524;-0.039924229471966374,-0.05255965992818444,5.2280044002662285;-0.040216541744490804,-0.06488067203234818,5.228163102612252;-0.040460252301167635,-0.07650049528045169,5.228241586481515;-0.04070570165221975,-0.08814338676424349,5.228318566086334;-0.04089402101120707,-0.09900810098668276,5.228367303489428;-0.041102122464018356,-0.10979452500161475,5.228370790416912;-0.04127799718662844,-0.11996675374972614,5.228201235638636;-0.04140185550511894,-0.13059342562303702,5.227998937577716;-0.04153795618323956,-0.1408681509409921,5.227783163203224;-0.041680563683429005,-0.15110070298405018,5.227524738353795;-0.04181223112284127,-0.16049900431632996,5.227315557980942;-0.04191686860747256,-0.16944344043327592,5.22713280062918;-0.04202158162230152,-0.17787106887364795,5.227014298245058;-0.04207613481990362,-0.18528616349979987,5.226973517789679;-0.0421175690036709,-0.1920655171814612,5.22696686398781;-0.04214632204104278,-0.1979419434369621,5.226968879502507;-0.042164845132019554,-0.2035819371966993,5.22696533146551;-0.042175929430783805,-0.20881888079562433,5.226966475570808;-0.04218755178289899,-0.21487655504194364,5.226970131392398;-0.042202644288337844,-0.22079539639424478,5.226971453818628;-0.04220880376039926,-0.22642465449834281,5.226963594362291;-0.04220767020047722,-0.23197044946702866,5.226953547846261;-0.04220196616366759,-0.23747245010763923,5.226947316046893;-0.04219354090367334,-0.2429337954408032,5.226938832208665;-0.04219034633245136,-0.2461908211448595,5.226929223828821;-0.042189918071761194,-0.24955224296871562,5.226921735260671;-0.04218810837670552,-0.2528201552949186,5.226946767512252;-0.042209796411506205,-0.25537464726173276,5.226980677814808;-0.04221437931707351,-0.2574088752703479,5.226982790038545;-0.04221062496614803,-0.2589549359236157,5.226975400901591;-0.042208034246810265,-0.2606245198256034,5.226969438445925;-0.04220706346075414,-0.2624786854706242,5.226964217229078;-0.04220933437347413,-0.26458275310357665,5.226958815035357
