# Supplementary material for: AI co-pilot bronchoscope robot
Source: Nat Commun. 2024 Jan 4;15:241. doi: 10.1038/s41467-023-44385-7 (PMC10764930; doi:10.1038/s41467-023-44385-7)
Supplement: Supplementary file 9 — Source Data [file 41467_2023_44385_MOESM9_ESM.zip › Supplementary Fig. 6/Sim+A+R/1-siliconmodel3 Centerline model_12.txt]

Path length,0.40572203380316396,1.1340855000345904,2.085157262856443,3.1582791222840343,4.245022865866967,4.813887600107202,5.956144838734827,7.004070785026707,8.275203993523071,9.011827059353363,9.854868601646674,10.746238791125316,11.678707286124808,12.691353253978985,13.660680235146483,14.636201501386331,15.626723049806209,16.676302662808105,17.751166341743005,18.887466867066223,20.04302638850102,21.267135170256523,21.267135170256523,22.492041463640273,23.779601848267674,25.122896095407953,25.122896095407953,26.55233694452238,27.946602581402992,29.322159891300647,29.322159891300647,30.619950232674377,31.93403608170277,33.17389554290007,33.17389554290007,34.38029842113793,35.55907556133846,36.68855303236106,37.79583425035542,38.85186995477389,39.91327547752691,40.95681306196221,42.013790148932124,43.06783692302471,44.12586855978655,45.123388560337744,46.12797086708298,47.09481166175653,48.02379956216308,48.89665396798111,49.738826903741426,50.637871949802324,51.54078157671186,52.37851421994839,54.17512514756817,55.10727993665399,56.02451563784765,56.95118854539219,57.86881967321581,58.77271995658978,59.67336344857445,60.59842173344008,61.46244378426336,62.372996432762775,63.28283719542007,65.16446376237887,66.13648005717198,67.14656375225131,68.15641566966852,69.13847464280137,70.1360211545801,71.16481108024603,72.17899954744296,73.17512148302424,74.22401607130912,75.26176465940226,75.26176465940226,76.30801140541477,77.35080171169916,78.41445712889875,79.45711696302872,80.47123024388033,81.52332667627988,82.54941738339409,83.58916129619656,84.58655553881653,85.60167103237988,86.59410609988697,87.56198109575021,88.52441874223015,89.48879529889446,90.47715521914708,91.45384584021548,92.42810452764144,93.3978918207386,94.29838726550398,96.16006701538107,97.16954888535543,98.15785460532831,99.12430352319107,100.06029656244215,100.96547623828762,101.83592507763714,102.69512589671712,103.5609296303547,104.40682484935888,106.02823168650323,106.84429064221862,107.62548440945248,109.05719415223467,109.74299788431247,111.15844465274252,111.85281018530704,113.16180932486337,114.55543069249705,115.29960760859639,116.03986839647082,117.55545792651967,118.32625049203263,120.03652909339546,120.94223162325204,121.88441087204502,122.87470971085183,123.88691582495626,124.95249329927339,126.0231804394135,127.09445790477439,128.1565487253602,129.26534767095959,130.34235062968762,131.3925243152389,132.372935010552,133.3758978661945,135.3376170589854,136.41520127045425,137.50632012864648,138.5807226215346,139.59222394196246,140.5509790866852,141.4737120173894,142.3267454635501,143.12738300900182,144.64186818024632,145.32269584594727,146.684936258053,147.33068393727987,148.67400371136372,150.0447454791,150.7182883794123,152.426807172272,153.47220467347722,154.04852635316746,155.24124668019908,156.4307324250741,157.05639164080912,158.42511256761154,159.11085134047383,160.48272191896422,161.7964373101699,162.4391126421782,163.77510311469769,164.46098365807072,165.82247804738884,166.50874619480683,167.7577563126543,168.36016272325216,169.58851960556808,170.70202983739281,171.71742862431546,172.67385923623698,173.64800705848924,174.62802407055344,175.592988792635,176.5777630815802,177.54481308770684,178.5249972120551,179.93972422285614,180.83675291984113,181.68465928034615,182.88744597645263,183.58609560032053,184.60784575564358,185.78992012473523,186.87284655920445,187.76827108527806,188.66207185170126,189.7853720221863,190.88393150992005,191.81697789600838,192.7676748555326,193.66935844003345,194.65744705514527,195.72905719238895,196.75318707975757,197.82843170004662,198.94194095080306,199.77904169297545,200.96666487348182
Error,5.663230819254928,5.339490900109342,4.939833026812572,4.549180406287608,4.188954845688655,3.89662854542847,3.6032894756642926,3.32273609476773,3.07724216328783,2.801874090857813,2.5383129110340152,2.3054418418236864,2.0964951722156724,1.8950063639530428,1.728166360163961,1.5923677310944393,1.4755963109217891,1.3704326845222976,1.276161909955937,1.1948222206903778,1.1379052710787825,1.1428841172841016,1.06246457688478,0.9070632016285054,0.8007394246677664,0.8234001482173162,0.9143948180005917,0.6519821238025081,0.6217524427261999,0.8031462928875923,0.6611647444551215,0.5007399088206784,0.5056999470500165,0.6321942530116286,0.717001073694927,0.5859825695023926,0.5341013901261066,0.5492478454046903,0.5814799035440729,0.6130226980263676,0.6415233458964024,0.6543247142461955,0.6621024670316051,0.6765929783682878,0.6974904192438377,0.6750269595285027,0.651589366766298,0.6036250144187562,0.5340810155020638,0.4416170426783254,0.37784985983271324,0.3750450937452379,0.41798621896323035,0.5448087383520868,0.6439841575019611,0.6402668889520259,0.6395577899826272,0.6536455174630731,0.6733950257800673,0.6921186376537309,0.7155802174196644,0.7479391313846131,0.7942358880942569,0.8169236277529718,0.8292339214653761,0.7741566863284511,0.7210393484681642,0.69855950786573,0.6845001382272621,0.6626194235257429,0.6567221383889922,0.6739638896473362,0.6888763289814903,0.703186737080586,0.7497146499424542,0.7927073159148165,0.7897584118848109,0.7770373820374183,0.7634914474641166,0.734467484934274,0.7202962632153604,0.7207891447075683,0.7138150529399164,0.7090640159759627,0.6894067537330119,0.6855109031664444,0.6731861776340161,0.6633245593199201,0.6274540255300148,0.5950328848644317,0.5643287550676004,0.5007958875166085,0.4623922674130569,0.44731066964171756,0.4498663973698842,0.5293223022362694,0.48417800723587834,0.5013835248151725,0.5190850556080658,0.5259275447737567,0.5349003389460896,0.5542635696640813,0.6154378729213156,0.7122869495048111,0.8375639251163473,0.988737751982075,1.0461793586146109,1.1662056754618941,1.349969314501203,1.512979642485404,1.650420977050454,1.7766925896725052,1.8929403020134281,1.981291802515352,2.0478480834053734,2.0809147927370955,2.1549299296255,2.1270289128604927,2.193678099004781,2.225633915205163,2.203437425628127,2.138527334318939,2.078190958557825,2.07692288713873,2.1043028851526753,2.0573366209357253,2.045885322937025,2.018514320662515,2.010422589199936,1.9869354496134373,1.969775401350001,1.9595004163575114,1.9433605010703472,1.937051940653213,1.8870942525715635,1.8365037594832065,1.8429008303254342,1.816776048586165,1.8466414883428297,1.9058253186010392,1.8454719547741967,1.8271403464626756,1.7993165623364504,1.8790741422581816,1.7705432649964599,1.678649037621734,1.6333237324645473,1.6620245241474052,1.6938904325461486,1.4625704088164935,1.1689423894753974,1.0114346226040727,0.8031905371699191,0.6969775873935208,0.7412156637563693,0.6765905536338374,0.7324714650216325,0.5655920714355457,0.6101763462549022,0.48101745582683436,0.5388289673999961,0.5193717457570047,0.6921871387306547,0.7333876125600852,0.8106815374639182,0.8403222577967797,0.8327841623688008,0.8056699972536894,0.7540610580792008,0.7638548092978035,0.7399243934785423,0.7099396646585782,0.6632846009846445,0.5843481498244942,0.49276576920261655,0.39648287360745704,0.29249914043726843,0.1595673369397809,0.11012562714952168,0.23355796600918374,0.27488924918766783,0.33439747190570923,0.37259988859178755,0.42346375408745496,0.426666236960956,0.44705998806928804,0.42580839999108705,0.410253845527697,0.3607493725365082,0.3159520329853795,0.294293343342009,0.25782863947503315,0.18758133885063136,0.14437076851400976,0.10812824387368584,0.16296434366744686,0.054066796742152666,0.17645168298555736
3D pred;-0.049911038618155226,-0.2617556053298868,5.283072769906678;-0.04973098754085509,-0.25231118887920934,5.2797909137983545;-0.04932936847151165,-0.24315477956486448,5.275791054976931;-0.04884989955401571,-0.23393049209005953,5.271959262949784;-0.04847841820384518,-0.22460541702519604,5.268366913211641;-0.04824709812476486,-0.21506057503038306,5.265393282045025;-0.04787669260847995,-0.2054821194605493,5.26254442461612;-0.04737929531878004,-0.19588377100290838,5.259783210603787;-0.04681408763960422,-0.18624078909012287,5.2571960422464725;-0.04628772330299283,-0.17657388108107078,5.2546912807548996;-0.04583760514576926,-0.16689559261068956,5.252215775568352;-0.04556033644271119,-0.1571383325881376,5.250043449874858;-0.0452739216136121,-0.14732820322199783,5.248125292330423;-0.04493382996689976,-0.13748650423245434,5.246385953757558;-0.04457087517411591,-0.12759715862551674,5.24494751457395;-0.04421339590027618,-0.11766971851751351,5.243799411150567;-0.04382930109534571,-0.10772792185838699,5.242792857441416;-0.043432033510151104,-0.09778007474231641,5.241853434096464;-0.04299223165703553,-0.08783213418618768,5.240934166441358;-0.04253624499756745,-0.07788329463946811,5.24003268552641;-0.04203033426287886,-0.06793586754165701,5.2391423212963;-0.041487375908835535,-0.05799113938347976,5.238243667811506;-0.040925905179310364,-0.04804138849643791,5.237414687772123;-0.04037940851284821,-0.0380907687516481,5.236586129935793;-0.03980469932146636,-0.028137746376356028,5.235806992629359;-0.03924743951271593,-0.018181237949442312,5.235060399399851;-0.03874755677753484,-0.008216014947136484,5.234393730242485;-0.0383522270096253,0.001759710857480539,5.233820485926593;-0.03799832085496091,0.011740972834215048,5.233321326848258;-0.0376041889352464,0.021721853134963196,5.232845208741062;-0.0371544355709053,0.03170021444776955,5.232365596999803;-0.036715718621676274,0.0416808604645124,5.231924878805336;-0.03627436133600832,0.051664285617751375,5.231555519960764;-0.035811321572780046,0.0616477953922409,5.231216216615155;-0.03532015377779755,0.07163301508798606,5.230983532655942;-0.03479960499303636,0.08161874177387009,5.230863985520855;-0.03424761415179633,0.09160342234181836,5.230902196346854;-0.03369480102307691,0.10158795956732022,5.230960626110527;-0.03314036678285238,0.11157257369675579,5.230951495965826;-0.03256259910549251,0.12155572697768657,5.230898250492411;-0.03194140480739482,0.13153565880859336,5.230775456785469;-0.0312662152804758,0.14151088228184702,5.230577882087221;-0.03049515129934071,0.1514791084974565,5.23037806604324;-0.029696697005297236,0.16144529990470072,5.2301844179745824;-0.028921206231856223,0.17141344334074177,5.229998056769339;-0.028226624665561435,0.18138616315711426,5.229748225002154;-0.027617771810747916,0.19136123007994707,5.229391380377432;-0.027074423764072104,0.20133893190057464,5.229003773258278;-0.026627818521625022,0.21132044491487037,5.228591533397441;-0.026337846646338526,0.22130847978293866,5.228197736767446;-0.026177601761136544,0.23130276114649448,5.227899975784697;-0.026132771372710285,0.24130192035037326,5.22777829812956;-0.026204259607881086,0.25130144458060594,5.227844665299322;-0.026360799674838793,0.2612964880909089,5.228117796100565;-0.026567380035535115,0.2712889530376958,5.228446382225972;-0.026813034715883755,0.2812810056191904,5.228760291427285;-0.02707250726273356,0.2912731543866664,5.229059685826129;-0.027300203174495503,0.30126558839497136,5.229374990696749;-0.027511004757811448,0.31125895552049254,5.22967193545091;-0.02779151399058834,0.3212541511571582,5.229803763957334;-0.028189394372898417,0.33124622993091873,5.229811042716653;-0.02869337751017956,0.3412330173501834,5.229710653276207;-0.029149796327860848,0.35122056291135767,5.229509120335141;-0.029507694547580204,0.3612080428766044,5.22915961667548;-0.02973281903854167,0.371192911516166,5.228657902399952;-0.029879391417358764,0.381178888079075,5.2281491896884935;-0.02999029043794167,0.3911670018725948,5.2276745485030345;-0.03010967421919259,0.4011592071526027,5.227298275789494;-0.03029792189285888,0.41115316367204774,5.227006050019237;-0.03053345114239934,0.4211487083063866,5.226822710346633;-0.030833121627663215,0.43114382861068534,5.226734575774204;-0.031149383371408424,0.4411388262767007,5.2267349829476295;-0.03149486384045498,0.4511320516747663,5.226861826902804;-0.03187805702320898,0.4611215630715315,5.227112476136972;-0.03231010720512096,0.47110691113081715,5.227438293225582;-0.03276524895495854,0.4810908430868542,5.227775856086065;-0.033255725950347904,0.4910742771561668,5.228076649205471;-0.033794567109636575,0.5010570459701498,5.2283089787378705;-0.03439600507326477,0.511037559995252,5.228475147840426;-0.035059826678006695,0.5210147484575165,5.228597831439713;-0.03583870432521394,0.5309835471580079,5.2287259020443075;-0.03673204549445628,0.5409418703316675,5.228909589616806;-0.03769464868749836,0.5508925806206496,5.229147832848591;-0.03860049606188852,0.5608493608462294,5.229352693957183;-0.039389287965245816,0.570816202923293,5.229552359537769;-0.04024852214145528,0.5807756011056127,5.229820882304855;-0.041279159809951574,0.5907210250146973,5.229983145254676;-0.04297838029199778,0.6005745925269224,5.229842230261094;-0.04399262503999895,0.6105230143264874,5.229856766047679;-0.04480294489906536,0.6204890029140244,5.230006609963416;-0.04605418474764683,0.6304066184239862,5.22973219888877;-0.04663875909131005,0.6403875845965192,5.229535762895427;-0.04739480198121456,0.6503557208898673,5.2292814835493076;-0.04818827122081481,0.6603209896010666,5.229028845311107;-0.04910563189503695,0.6702766839108515,5.228822447143708;-0.050163088870616025,0.6802196413083983,5.228683224532866;-0.051423547462354446,0.6901386220974357,5.22852490761899;-0.05301776994801316,0.7000078162951103,5.228285198305849;-0.054965663256052254,0.7098073552335488,5.227867169294266;-0.05690027131089229,0.7196118309977564,5.22750724338076;-0.05907306363862222,0.7293616574342155,5.227038353244929;-0.06140359932706478,0.7390776594790553,5.226628587861368;-0.06406525183138581,0.7487007985917558,5.226071093857941;-0.0668591686568752,0.7582709714805023,5.225292749684874;-0.06987639536186727,0.7677578064612381,5.224346015794612;-0.07304105895728046,0.7771728020524166,5.2231872395668795;-0.07652965110052327,0.7864605931331362,5.221935575994266;-0.08043119047441702,0.795553533824988,5.22048767403335;-0.08475601912117471,0.8044129846382908,5.218812565540491;-0.0894947129959105,0.8130402687773816,5.217047700462097;-0.09438237380254494,0.8215798669205269,5.215262753574126;-0.09975769905313167,0.8298366919060334,5.2135508191101;-0.10515280077430315,0.8381087412016816,5.21198044403752;-0.11104833316220766,0.8459847796233596,5.210188596766288;-0.11700615391214034,0.8538707067714024,5.208666583321068;-0.12307503947863138,0.8616720526524914,5.207147494638846;-0.12929718867726772,0.8693830246775531,5.205796284152422;-0.13519184653829,0.877368529503781,5.204577792719633;-0.14185518736757927,0.884723688801724,5.203352427184534;-0.14848230090022785,0.8921434925382791,5.202338583638226;-0.15533880985647033,0.8993619123909639,5.2013990626095445;-0.16228528371927067,0.9064923815767562,5.20044884681095;-0.16954353572498018,0.9133109193794248,5.19954037553722;-0.17734119550032584,0.9194989668088198,5.198589286141047;-0.18566329080117158,0.9249648602508775,5.197658298126241;-0.19383655002335232,0.9306479161564228,5.196709241088184;-0.20239714736970427,0.9357323887232654,5.195779557383553;-0.21107342317241984,0.9405916570995992,5.1947261111144085;-0.22004990162563365,0.9448714194221217,5.19367422279253;-0.22904905776755746,0.9489818184934944,5.192218266678036;-0.2382763684199663,0.952398106577986,5.190433409863694;-0.24768743478174932,0.9552314531051173,5.188588422765823;-0.2572003814881839,0.9576513318517703,5.18667844061616;-0.26683419334300135,0.9595749034115926,5.18481040913885;-0.27649091933699876,0.9611397457371418,5.182737027463175;-0.28609963062436655,0.962321542876167,5.180231828285824;-0.2957115193677711,0.9627557357432798,5.177507296887847;-0.3053755050617598,0.9629499502694548,5.174944161849616;-0.3149454129507149,0.962335399089021,5.17210881533754;-0.3244413584718001,0.961148919258796,5.169207215042349;-0.3340273879269394,0.960945620359407,5.166367019830272;-0.34343728765023807,0.9604920432508484,5.163013207819431;-0.352552112286226,0.9599726826879635,5.158932737691994;-0.3613868885765125,0.9583744436317273,5.154529061975083;-0.370356658225767,0.9585442454421771,5.150111551388284;-0.37862967802343883,0.9598565118749617,5.144649399775896;-0.38651130282662177,0.9602714819794499,5.138508732851674;-0.3939509160840305,0.9603122004629928,5.131826630144795;-0.4010833989932556,0.959988282897593,5.124825004265013;-0.40878393678918395,0.9606699759556842,5.118481739157197;-0.41627906053385644,0.9606049387498736,5.111862155317263;-0.4225300946996211,0.9595578832379711,5.104127283203684;-0.4284053985447386,0.958573465049603,5.096095364033401;-0.433455613493725,0.9569992171002772,5.087609076720148;-0.43750528086548696,0.9552251554539659,5.078639522692596;-0.4408438649463192,0.9533221180045909,5.06940738833474;-0.4440504405919493,0.9515588608392234,5.060101003601793;-0.447473354923087,0.9496409203555254,5.05090289717804;-0.4501087034659657,0.9485639298641454,5.041316707656701;-0.45251050895362777,0.9475059066722813,5.031667255997415;-0.45430991016115124,0.9467817277909202,5.021857173416613;-0.4555009673759,0.946371407106229,5.011936839770666;-0.4559780863707916,0.9461964092100524,5.001949761459115;-0.456121368916732,0.9461344225821559,4.991950980144876;-0.4561242667421612,0.9460562663573033,4.981951285989196;-0.4562594892217596,0.9460139906343709,4.9719522896573505;-0.4556483875143068,0.9461032885852716,4.961971378848255;-0.4549184982438087,0.9462594465830336,4.951999273938431;-0.45389902708500085,0.9466792843219939,4.94206023903411;-0.4522991392785293,0.9476203820957084,4.932234014225619;-0.45096413351590187,0.9487016128915908,4.922382684387482;-0.4496856210608666,0.9497046811337916,4.912515604778813;-0.4484652336315818,0.9502785863866599,4.902606957682303;-0.4474368811014401,0.9505463541498564,4.892663578402664;-0.4466410437833307,0.9506487125526456,4.882695822099439;-0.4459697370324014,0.9507415703134404,4.872718812292768;-0.4453887149099715,0.9508085848335744,4.862735930827613;-0.4449711364339026,0.9508410180664228,4.852744705862588;-0.4446623590240873,0.9508726543810326,4.842749524240688;-0.4445062402479987,0.9508913793651003,4.832750760501969;-0.4445304417403914,0.9508522816243948,4.822750866219806;-0.44479049628881046,0.9508289000761485,4.812754275554232;-0.44522281598338953,0.9508308897932656,4.802763625138833;-0.44575332992373784,0.9508418611294657,4.79277771333325;-0.44638461394229356,0.9508560481129538,4.7827976692843786;-0.4471031177501892,0.950874169924427,4.772823531533275;-0.4478808144208275,0.9508577413046434,4.762853831538344;-0.4487373856896882,0.9508354973774092,4.752890609626278;-0.4496818671589205,0.950810251690251,4.7429353438131745;-0.45069201020436894,0.9507909672974082,4.732986512769282;-0.45177911499600465,0.9507839676041201,4.723045780694816;-0.45294156883864306,0.95076872882212,4.713113587138342;-0.45418536126618736,0.9507469900817823,4.703191263427419;-0.45546739341460835,0.9507403576697089,4.6932737864508125;-0.4567850413030692,0.9507332811300712,4.683360978878555;-0.45813601489925865,0.950717620549223,4.6734526679685855;-0.45950840385317804,0.9507040538867245,4.663547297480571;-0.4609284913047758,0.9506496646090403,4.653648792874506
3D gt;-0.46886755637996674,0.9495106699978162,4.603937783634702;-0.46864141295416173,0.9495361426325126,4.6052799764610866;-0.46844468659169086,0.9495602746843897,4.606455615508413;-0.4682706348954739,0.9495847132872371,4.6075059356941255;-0.4681011459210301,0.9496023865681332,4.608702753643448;-0.46783931685175967,0.9496316829299506,4.610394024352692;-0.46756187342967925,0.949659465547442,4.612123335698257;-0.4672771075424049,0.949686805889505,4.6138134849457995;-0.4669775643679175,0.9497223032443218,4.615526369442466;-0.4666577429122885,0.9497507680230657,4.617512501386464;-0.46630548205863526,0.9497793816418538,4.619646553769757;-0.46564002906371266,0.9498415189938184,4.623689663594312;-0.4649576935595018,0.9499038625660509,4.627833129278505;-0.46437450332767505,0.9499632628790222,4.631393834576749;-0.4638347511228555,0.950010874090415,4.634656499541633;-0.46330768284939305,0.9500625386757428,4.637797138604394;-0.46274794592400986,0.9501260271859249,4.6412269507996715;-0.46217718462424706,0.9501785517148059,4.644696009349508;-0.4615916412403875,0.9502287747096702,4.648227676923519;-0.46098063484040824,0.9502759508063692,4.651925093745241;-0.46036005763566934,0.950323272919104,4.655667944133872;-0.4597141591251487,0.9503799287021751,4.659610987184857;-0.4590477077244925,0.9504373327702187,4.66364185314682;-0.458366631246636,0.9504970042162603,4.667798110225413;-0.4576720679443662,0.9505638059357999,4.671898051611268;-0.4570474128660195,0.9506182800645483,4.675615834041004;-0.45643578050317546,0.9506699497361388,4.6792424590894495;-0.4558183878908063,0.9507196873328079,4.6828766565669095;-0.455220210752078,0.9507498505847287,4.686458021211152;-0.45461425945546363,0.9507992483585974,4.690040566705635;-0.45404324661229706,0.9508557611849442,4.693480619219663;-0.45348081109075267,0.9509086738309452,4.696886751533734;-0.45292215706098193,0.9509638959928708,4.7002494656465235;-0.4523705785707278,0.9510146958631258,4.703583147659553;-0.45179618970789137,0.9510602314763338,4.707055168419388;-0.45119895286685957,0.951123149103851,4.710685504148502;-0.45061757546604275,0.9511747718408164,4.7141536566573805;-0.4500558620679497,0.9512301330062817,4.717547964700378;-0.44952435757224707,0.951276937654703,4.72080827963549;-0.4490160900153735,0.9513244997282625,4.723902737620642;-0.4485431776833614,0.9513750074027788,4.726858641079945;-0.4480749064719324,0.9514151325666473,4.729755103325294;-0.4476098759843178,0.9514626696117642,4.732808093697325;-0.4471446091932039,0.9515027121742172,4.735917796364712;-0.44668729969062426,0.9515330116221616,4.739030306580043;-0.44622915938349045,0.9515665533487555,4.742213659812121;-0.44579008286227484,0.9516032561374577,4.745331431407739;-0.44538171172063346,0.9516392433242042,4.748409633403563;-0.44498699778692163,0.9516836613821905,4.751460214514149;-0.44464371703245453,0.9517073231058154,4.7542912910700625;-0.44432670825542786,0.9517200073267368,4.757028643126534;-0.44402840317200515,0.9517283055648553,4.759674662165122;-0.4437410478119803,0.9517317968185978,4.762374625180814;-0.44344533847267487,0.951729245063102,4.765284063399035;-0.4431947806959499,0.951736505074076,4.7681384576728245;-0.44297808456420906,0.9517256713464317,4.770874908066427;-0.44277450617547875,0.9517103050030498,4.773565328849818;-0.4425712959553937,0.9516884480592835,4.776415438532435;-0.4423739191439286,0.9516770868458764,4.7793620949169195;-0.4422051776911166,0.9516553033004108,4.782484761080726;-0.4420423893314777,0.9516320397783036,4.785574465320448;-0.4419093382051676,0.9516087292586224,4.788556909919964;-0.44180475600088387,0.951564914036112,4.7914293389147256;-0.4417203078568964,0.9515165253440934,4.794217441634375;-0.4416555916751572,0.9514719189307084,4.796877440798793;-0.4415999864320157,0.9514231068828319,4.799500527281179;-0.4415707607898776,0.9513654776721113,4.802253942530541;-0.44157825150820296,0.951292059643434,4.805174614100566;-0.4416059751730942,0.9512141845501689,4.808184622484466;-0.4416525530673491,0.9511396429861338,4.811085113432541;-0.44172468511499596,0.951060245929378,4.814069360290818;-0.44186376146750883,0.9509555425108853,4.817450952736064;-0.4420333075129947,0.9508508141772583,4.820903008681318;-0.44224095116668805,0.9507476638063741,4.824268659999268;-0.4424813305442482,0.9506359209117324,4.827655526003821;-0.4427736230793566,0.9505136836338359,4.831230788123882;-0.44313040135323806,0.9503865334413233,4.835104356361301;-0.44351894007893683,0.9502483721440382,4.839029047775583;-0.44401266104946835,0.9500983450609466,4.843186677525145;-0.44452607584157,0.9499313794504299,4.847309760458791;-0.4450941078261573,0.9497475726061528,4.8515890984189;-0.44570351167559236,0.949543835492024,4.855897907444352;-0.44640582146975083,0.949291942634205,4.860451009515883;-0.4471453279929586,0.9490302165947341,4.864998395568861;-0.4479262141048318,0.9487489343775382,4.869658029093601;-0.4487535621089117,0.9484566197159268,4.8743768791239654;-0.4496111756504172,0.9481279705790406,4.879254722637706;-0.4504477185982682,0.9478087384818805,4.884009437134557;-0.4512958226408503,0.9475108805111926,4.888762706400143;-0.45215845877896044,0.9472088213501983,4.89350847784442;-0.45306565788319403,0.9469014057499348,4.898380420263845;-0.45394416312416,0.9465831975905414,4.90317271332851;-0.4548163059347927,0.946265401619889,4.9078349816759825;-0.45569612535155646,0.9459284451424876,4.912639349092352;-0.4565684553404453,0.9455763129180805,4.9173389473960745;-0.4574491775185362,0.9451413958961814,4.922249005533682;-0.45831883577151666,0.944717561400763,4.927141219854355;-0.45916773190514093,0.9443063872686709,4.93180124340317;-0.4599067112132662,0.9438817634834317,4.936264657305019;-0.4606577576174595,0.9434456903438757,4.941209216410767;-0.461368351769526,0.9430190831300843,4.946133129696002;-0.4620515392731518,0.9425934469518884,4.951230777467634;-0.4625471339461827,0.9421697675245431,4.956469267255992;-0.46280010765377844,0.9418500153066303,4.962311248783822;-0.46296151944906405,0.9416305792780207,4.968287017705614;-0.46293553042018376,0.9416442321676627,4.974588543543918;-0.4628491116136607,0.9417317439667856,4.980611352010724;-0.46264570238724,0.9419457252049209,4.986754220693222;-0.46226718286319146,0.9422932446168201,4.993073504888381;-0.4616719858528365,0.9428435689340724,4.99988814212603;-0.4609331865530991,0.9435057544393508,5.00662975383572;-0.4600462618912801,0.9442786085928235,5.0133279519803065;-0.459102928589673,0.9450848532195139,5.020073565656006;-0.4581051846242975,0.945941429226312,5.026585269731067;-0.45703846623008404,0.9468534561887433,5.033153758789249;-0.45585779358766265,0.947896049637999,5.03938450266524;-0.4544958181727443,0.9490122416153206,5.045562206141429;-0.45299543230289674,0.9501803641492383,5.0520006680703;-0.4512700138532682,0.9514258407995646,5.058733585169016;-0.44938397489994664,0.9527036357287921,5.06498918802392;-0.4472804730355544,0.9539484277857413,5.071396179447523;-0.44497427603592576,0.9552158878817417,5.07776535468251;-0.4425024522208538,0.9564771641520385,5.083968764541567;-0.44009669599753404,0.9576286183096002,5.089628396662157;-0.4376746025022501,0.9586938248058356,5.095098263284163;-0.43518675258372097,0.9595367303728664,5.100290225320131;-0.4325819470119162,0.9603614586052721,5.105597963830426;-0.4299100359548437,0.9610812801701009,5.110873817753871;-0.42718774025038914,0.9617105617712042,5.115914430674153;-0.4245749314814905,0.9621706782300089,5.120423577619464;-0.4218142934931387,0.9626090291467044,5.124834777561351;-0.41887779257871927,0.9630826709231135,5.129084938757491;-0.41543774508485704,0.9637132023726359,5.133401134520868;-0.4109454959705719,0.9646834177829252,5.137771866099669;-0.4058647937585812,0.9657390844263259,5.142065819619119;-0.4006794773013678,0.9667889510680349,5.146214997105867;-0.39503546114880655,0.9678777287675212,5.150181709173096;-0.38942189905903124,0.9689405893634255,5.153862883451355;-0.3836949970257951,0.9699661079507456,5.157056045968147;-0.3780704111155897,0.9709978464208421,5.160055805223609;-0.37195081038836986,0.9720851958876002,5.162818621515834;-0.3656864880256527,0.9731663177666491,5.165290375434132;-0.35931548927168644,0.9743482260625352,5.167379896598288;-0.3524899047184306,0.9756073408095356,5.169300434090518;-0.3448491481680288,0.9768120439988944,5.171106934404216;-0.33709139497524054,0.9780142005945589,5.172679872050145;-0.32873573380334936,0.9790809027668669,5.174025858262191;-0.31961535849114847,0.9799444713655479,5.175128858525367;-0.3100908969998753,0.9804569963889549,5.17609998887443;-0.30002436230914425,0.9806675581349792,5.177066443836728;-0.28932087979773086,0.9802509597677602,5.177900697755342;-0.27846486666336306,0.9794584349704655,5.178657612243501;-0.26779274160869837,0.9781321568882506,5.17933989264548;-0.2579865771347146,0.9762114477377913,5.17997276380432;-0.2486578653889521,0.9740108293715878,5.180590972890949;-0.23904193607336616,0.9712724568835973,5.1813838590710075;-0.22979005748603992,0.9681154313040252,5.1821298116457335;-0.22008915685427066,0.9642263571232459,5.183156508256893;-0.21034049869449226,0.9598092973161452,5.184359331625129;-0.2003798893922233,0.955115615026392,5.185662834239872;-0.19102283498084185,0.9502525810140978,5.1869277943400265;-0.18176571198265148,0.9450457270405079,5.188327039233921;-0.1726922198836953,0.9395588362791358,5.189811244782048;-0.16396015033312755,0.9336608193148874,5.191395508848007;-0.15598002347694373,0.9276599145643782,5.1930576879230665;-0.14830492156724334,0.921625929149464,5.194716907529548;-0.14128017822586666,0.9155970315209316,5.196470631583689;-0.13497119857297088,0.9093644215926874,5.198309396517159;-0.1291525743645017,0.9032412782801262,5.200186594226573;-0.12374469944824876,0.8970398330310785,5.202109374952789;-0.11906848329128605,0.8912320358477801,5.204062478185094;-0.11459916084906449,0.8853028891786885,5.206003848538541;-0.11034592344973349,0.8794324996998603,5.207852955786702;-0.10618645665747888,0.8735728233135965,5.209631053663323;-0.10207225985810306,0.8676201286441815,5.211368505566034;-0.09828620630837115,0.8618721333997872,5.21295401789725;-0.09465163459872256,0.8562432739836942,5.214485489870456;-0.09141335533239661,0.850903760765252,5.215728614407404;-0.08823807139365193,0.8450826308624974,5.216836274726163;-0.08512730274499447,0.838957137507574,5.2178441431970874;-0.08204715174416899,0.832569962353596,5.218839764170128;-0.07919262059293565,0.8262464088087429,5.219721870570293;-0.07650829856702598,0.8199856383824112,5.22051549820538;-0.07409939633895068,0.8133604333204012,5.221272510670199;-0.07181951245144255,0.8065443105792054,5.222029079169724;-0.06956546310780465,0.7991041472154875,5.222796933891749;-0.06738222178374187,0.7912764281345279,5.22354224807437;-0.06539432754138907,0.7836254056798351,5.2242279049996085;-0.0634224625475729,0.7756091937704055,5.22485995187539;-0.06157014130601788,0.7673700772024225,5.225349580664052;-0.059782838034551145,0.7589102396319802,5.225794896075433;-0.058173594449612974,0.7504778828384854,5.226153084213584;-0.05664564299583437,0.7419125021503311,5.226413346032498;-0.05516213837787265,0.7329851876186461,5.2266064622079575;-0.05372489712576663,0.7237375710049874,5.226762094796687;-0.052341194539180305,0.7141732487568369,5.226869137634932;-0.05097539871754033,0.7043852889813214,5.226941696711498;-0.04964856999227317,0.6943782312626101,5.227002408562713;-0.04859745767919145,0.6850701059775779,5.227022978109102;-0.04762459961455255,0.6758719568095193,5.227048623125939;-0.04670846180829279,0.6669137317795959,5.2270386012741445;-0.0456945059507987,0.6572698400012731,5.226912172352128;-0.044683877339850964,0.64758092855699,5.226765121891161;-0.043595373896875796,0.6378800249571848,5.226448757338446;-0.04247830391205577,0.6280680335142431,5.226045629853855;-0.041344527922054335,0.6185019421278446,5.225591029044425;-0.040185115001776045,0.6089592236245033,5.225121020978041;-0.03904484710795651,0.5993598657992021,5.224641105116791;-0.03802424902451708,0.5894971622869914,5.224218973260508;-0.037079715975833816,0.579395049488584,5.223900978204834;-0.0362086357511703,0.5694641752526313,5.223587157120405;-0.035376820109858376,0.5591045257014411,5.223283044745819;-0.0345991550365297,0.5488760154585633,5.223040085556485;-0.03382803977440687,0.5383854909840198,5.2228280294122476;-0.03310715791809285,0.5282718057349177,5.222637570305626;-0.032403595057651155,0.5178696905583046,5.222515291424868;-0.03174927640354673,0.5072539652833845,5.222394756616145;-0.031211135871339564,0.4968402596338354,5.222315373367209;-0.030714198269859806,0.48638981489301125,5.22224841746088;-0.030256865648546637,0.47602276079410766,5.22216327409461;-0.02978103568176233,0.4655450791211019,5.222064489808413;-0.02936885220461553,0.45559239162155507,5.222061774637833;-0.028921189475374247,0.4454603935153571,5.222067870240794;-0.028431039196036435,0.4351844939996701,5.222148573167254;-0.027962659473072964,0.4252207862740697,5.222271264283964;-0.0275140865970366,0.4154116799256983,5.222426820358427;-0.027072117350675884,0.40532405910240143,5.222583851634865;-0.026655998991267516,0.3952330208674516,5.222741013838513;-0.026244612536414618,0.38552244435993355,5.222871523649385;-0.02588770172226153,0.37626135585646425,5.222960753223683;-0.025549341291877692,0.36672007504076054,5.223067272966844;-0.025222681874882656,0.3576284483100715,5.223196262712132;-0.024938087088440117,0.3485284585795386,5.223336993947674;-0.024750326116879776,0.3398917825497416,5.223498187634812;-0.024554618363726646,0.33064498956447386,5.223676515991539;-0.024481970614725995,0.32163905298591844,5.223737332215011;-0.02447917919741211,0.3126003478556969,5.22381063982205;-0.024531799474171674,0.3034243271704947,5.223861277419742;-0.02462570002488177,0.29415816698609404,5.223902821147403;-0.02478639174176521,0.2849873331529472,5.223948844308507;-0.02501050736683823,0.27566856710666865,5.223989175969619;-0.02529364163608047,0.26658839085078473,5.224029491138143;-0.025611115635031524,0.2577127998685679,5.224083343386257;-0.026039431349672498,0.24934672597375246,5.224153709496601;-0.026513911091848565,0.240330132956552,5.224176042723576;-0.026987948865780337,0.23135225163198542,5.224209726481547;-0.027489790653631628,0.2229456460782797,5.2242613332358125;-0.02799946593687479,0.21423226249965502,5.224329590784834;-0.028532159924900564,0.2049579201783284,5.224397880843762;-0.029088199291685622,0.19530553506624576,5.224417732673116;-0.0296723751097229,0.1852767140637136,5.224424733769382;-0.030301677834082746,0.1753214513940779,5.224388149488091;-0.03094780955298898,0.1647609333630048,5.224420816843266;-0.031574138926987606,0.15423915388639214,5.224457263493304;-0.032259599274534596,0.1436916813488447,5.224489254422709;-0.03285743686468294,0.1332749923406654,5.224668835422781;-0.033416303339177625,0.12267894227581444,5.224932577076526;-0.033966753711008005,0.11213695313385612,5.225223455435373;-0.034478384907883,0.10108073114080003,5.225548044916034;-0.03496194182488785,0.08980260762670642,5.225924924822137;-0.03541849607130876,0.07802885693203496,5.226274077261243;-0.03588568702507334,0.06597859429595099,5.226611261893421;-0.03635539391017196,0.053591836437435404,5.226880990550856;-0.036860766317978154,0.040462063168436736,5.227070237732564;-0.0373448777454521,0.027494691657449517,5.227267441277457;-0.037839847709872934,0.013749099280476147,5.2274391568029674;-0.03833734835099072,-0.0001837833133271488,5.227597088300749;-0.03882206515785885,-0.014469417985221398,5.227722809221879;-0.03925947590393595,-0.027894871470263326,5.227821874857736;-0.03962941231664651,-0.040764511740345406,5.227951028934013;-0.03994860218657126,-0.0530088000385085,5.228073767092362;-0.04023842761894264,-0.06524543236594392,5.228232075206519;-0.040483352039513414,-0.07679815331789923,5.228312271168524;-0.04071884794754557,-0.08815851062369034,5.228380914791976;-0.04090900490740344,-0.09890535108887719,5.228430444336568;-0.041107099963493474,-0.10939918682982427,5.228386784358387;-0.041283708795069075,-0.11930163160881194,5.228232867146482;-0.04140717256816702,-0.1290537500141477,5.228020458592832;-0.041534844559411414,-0.1387433337614481,5.227785626080956;-0.041677537845699705,-0.14886552029159594,5.227528402256099;-0.04180795885548734,-0.1581869779821276,5.227320637243414;-0.04191345530295924,-0.16709819704785991,5.22713862974022;-0.042019578278261444,-0.17552710023571555,5.227019326902457;-0.042074867922874175,-0.1828929937161235,5.226975618759003;-0.042114767200482565,-0.1897274085334425,5.226969845230429;-0.042143347598538536,-0.19560413693909598,5.226972173256448;-0.042164787480540006,-0.2011065889569399,5.226970034372689;-0.042176562724727217,-0.20608334027815967,5.226970325085983;-0.04218756530701918,-0.21158500105162262,5.22697490728649;-0.042202740096416405,-0.21750588012292438,5.226976389652038;-0.042213328525178104,-0.2231945163235806,5.226972562383898;-0.042213793688481396,-0.22865688419971528,5.226961232622858;-0.04220755444973608,-0.23406193501563743,5.2269551941207535;-0.04219909842179553,-0.23947104506288025,5.22694846528749;-0.042193380750838685,-0.24479313009721607,5.226938332227197;-0.042192774441003264,-0.24793000053112876,5.226930187172996;-0.04219002682339984,-0.25114567788476944,5.226940225304638;-0.04219916224178817,-0.2543036896519188,5.226967454468525;-0.04221635545736099,-0.2567738489978778,5.226987235341528;-0.04221193491638822,-0.25831120407725583,5.226979405578344;-0.04220914284613042,-0.2598829397330133,5.226972569232276;-0.04220695650556361,-0.2615871317200807,5.226967181355615;-0.04220711783082833,-0.26348639564283344,5.22696220170809;-0.04220994484378095,-0.26564433888991307,5.226957658938806
