# Supplementary material for: AI co-pilot bronchoscope robot
Source: Nat Commun. 2024 Jan 4;15:241. doi: 10.1038/s41467-023-44385-7 (PMC10764930; doi:10.1038/s41467-023-44385-7)
Supplement: Supplementary file 9 — Source Data [file 41467_2023_44385_MOESM9_ESM.zip › Supplementary Fig. 6/Sim+A+R/1-siliconmodel3 Centerline model_13.txt]

Path length,0.4097267748881129,1.5142545099152085,2.307048755819231,3.3333796281769126,4.377566406370435,5.495880457939698,6.420163977080557,7.41493866508666,8.63783960985852,9.355396777491897,10.14833392999175,11.016723187349674,12.768532557108998,13.644151930415473,14.527040452725615,15.461717797999649,16.41419327407652,17.427985951575938,18.474042387050936,19.571563825015144,20.699796021582173,21.854885913076956,21.854885913076956,23.03293837212867,24.26464011854353,25.555995893170152,26.84807329617222,26.84807329617222,28.17412751706997,29.463556674153935,30.700687849776152,31.885906303636673,31.885906303636673,33.05500571873434,34.23431722820583,35.35354526758619,36.42898812285232,37.48171698000245,38.45757000246143,39.446425361092224,40.41161948999469,41.36140892866368,42.34489561142648,43.313778078512996,44.30560054166725,45.279834252949556,46.202885723840474,47.09167673312189,48.73886114094811,49.54815731121233,50.35885230889177,51.19216246957016,52.00341770532447,53.60678192683363,54.47656474898426,55.363311189650865,56.24623748983111,57.11899108857765,57.96172659537579,59.58101674189385,60.3826378731139,61.199588783718596,62.01149852047841,63.732461508616986,64.60685361617604,65.4956472119278,66.35803318829633,67.30579676531579,68.24258820836769,69.17006160741772,70.12809507021912,71.08842685584865,72.01460797141661,72.9521016581272,73.89598152328361,74.8948070251926,75.88248604196886,76.87834179413386,78.83563952169601,79.77757622491262,80.72205771196937,81.67493040748,82.63560681445024,83.58487240355996,84.53975056090644,85.50781304814488,86.39676646855871,87.29775347181503,88.21966374548325,89.12236632598152,90.01220635888437,90.93576604344013,92.73331027287294,93.60054614341699,94.46961849282897,95.32217380775776,96.1970581241409,97.08361145450645,98.00382835477637,98.94230178192518,100.67786980576645,101.5223218950287,102.33061811140334,103.13419221419555,104.72565480848893,105.4801248537959,106.24191183301002,107.72252104378173,108.42402987473633,109.72278112796248,110.3804015099997,111.70046717131383,112.87050168911787,114.05913386552871,114.73493338404872,116.11329484354258,116.81687876640179,118.23638102107816,118.97006711983458,120.58129927981662,121.43614767258836,122.32633765435628,123.29915583835451,124.27836147994407,126.30286283976635,127.32256409911476,128.35088039835932,129.3873583930785,130.4149865732605,131.40796048515676,132.35464308096348,133.28722195033606,134.22645811472418,136.10292073459053,137.1011975743556,138.11318931211355,139.09360182852328,140.04344850654752,140.94074097684967,142.57678219251065,143.35299654414456,144.07272446721103,145.4032858464945,146.67762578226146,147.28270998497518,148.5404512397737,149.81413568931816,151.09033277068838,152.1838018309025,153.15105313209838,154.149781066333,155.21813336584614,156.33624321845068,157.50834506893102,158.72864518648612,159.37311450691644,160.64188438548635,161.2798068442178,162.50914868758593,163.7721141546888,164.41907468552134,165.72339324697225,166.36226035314613,167.5945212292745,168.16577578094328,169.32884850250704,170.4171638747652,171.3915696248745,172.75131749661256,173.6200266407304,174.8983172875259,175.7078117917639,176.8248253214146,177.95490414260985,179.04491474645886,180.5414359107348,181.6558831057134,182.3678515585406,183.41469728709515,184.40813876416775,185.68217407823937,186.65000832965364,187.61552701070977,188.58077102040517,189.4443089695707
Error,1.7618097115722233,1.7073087156776727,1.6123015987197393,1.495551605052989,1.373103105354172,1.249156704936147,1.115381108875931,1.0239661951547634,0.9590848272650285,0.8187416792955328,0.7678813671156346,0.7590910349232366,0.761895505682254,0.6515797080365336,0.5463592492177335,0.49384051280736757,0.4535738093578792,0.4296667156426684,0.41601647411196596,0.4376498776318001,0.5039480212749059,0.6129957217289345,0.593843797501835,0.43860898035983076,0.29514478374169667,0.33479779304414437,0.5564396570539815,0.5528827430183322,0.28238195507265185,0.23771250021802823,0.3962601938768534,0.5544262958275697,0.4750724387092342,0.2996802648127763,0.12407410918921946,0.11473672464029838,0.21052267475885678,0.29670092890670596,0.3501781685997422,0.4058524048392838,0.4474622509663708,0.4781825033137826,0.5024637282395124,0.5224386329313826,0.5362879436980017,0.5374875221367834,0.5348742053112834,0.5493905774005335,0.6020579155515883,0.46373135481877603,0.3871278832282078,0.40985230826646246,0.5281659595732089,0.5371700993996609,0.5375716290562329,0.5719291073060818,0.6304756973927047,0.7051209692600845,0.7995646194767109,0.771329175784374,0.7580318287388792,0.784701402184591,0.8397787833069347,0.8421482442415232,0.7489755187263848,0.6653178176422258,0.59301961954179,0.5545240485058828,0.5417942582051649,0.5516655174935641,0.566108488952215,0.5910012276013603,0.6464787361300499,0.7029240636193721,0.762800920607489,0.7829999221177253,0.8070996738271432,0.8220961756684066,0.8268413173394967,0.790400542010752,0.7608631368521183,0.7483919372655464,0.743344786381055,0.7262393730593479,0.6995063605714069,0.6821601009258765,0.6436946368227605,0.6255156233511575,0.5889589371449386,0.5677743102634943,0.5699557964394556,0.5683703649634766,0.46438198240213335,0.3465632546593477,0.25547541626771075,0.2421048204829892,0.30758297943520735,0.4200240353585857,0.5104596034103949,0.5960822746795164,0.5739099801048441,0.5975314091743398,0.6754765667632454,0.8292857740735293,0.9541520344047948,1.0198446011517595,1.1714050946720445,1.3318755211435167,1.4705780792688816,1.6273252946105838,1.7624665325907694,1.8665590455056305,1.951796458433575,2.0198663140738695,2.1032965720556107,2.1660559887811326,2.243124967837461,2.2332037138721885,2.291502777851003,2.3308228480423043,2.2915935336630633,2.288655649800029,2.289511043080356,2.346135819447262,2.341681983733945,2.325236338487724,2.276414968539785,2.259387941991959,2.244669820596225,2.201856988119568,2.138951231885813,2.1152279156722256,2.0875185842316535,2.078873034985749,2.012620360828101,1.9621911944759773,1.9455372010751382,1.9432677684077544,2.0076236228547297,1.9971840783292096,1.9327154563192321,1.9121764898057458,1.9233526723657608,1.887861318555207,1.777468074719486,1.775078393631219,1.8322832133521556,1.9403479635670722,1.8300327693247909,1.5556316127503715,1.3003325252484215,1.1155560727928973,1.0123785409042325,0.9582381904526452,0.9153042730298613,0.8426720509680874,0.7391015579328375,0.6795441649443769,0.5454038768012817,0.522071722974185,0.37414661271324634,0.4139245528937778,0.2749341215734495,0.35567973472906594,0.5091087143034573,0.5353977664030755,0.5892968110279334,0.6149984544493965,0.6686918674349034,0.7857965410288117,0.8394049503466349,0.8295056413515517,0.8803784708141286,0.9426876475572132,1.0513557866752696,0.9892009851368347,0.9989754997308355,0.9192185043549723,0.8087766437613962,0.6981197655296938,0.5978303233493923,0.5004757115623141,0.40755382931203293,0.3273690299497867,0.2762929958619018
3D pred;-0.037837675712081784,-0.26303836513191076,5.209895823014247;-0.038115834353835,-0.25305481800035706,5.210397235461305;-0.038408300262856764,-0.24309900695407355,5.211289586346752;-0.03866742993681366,-0.2331678356957835,5.212431816293212;-0.0388534008122854,-0.2232438591543924,5.213648411722842;-0.03900213801471075,-0.21333018098538684,5.214951048435819;-0.03914016495625923,-0.20341490213858898,5.21624263426481;-0.03920471239267191,-0.19345809590789606,5.217168832576667;-0.03923776201762118,-0.18351382437614294,5.21822257420774;-0.03928059139597983,-0.17356999957782698,5.219280172441827;-0.03932157130504383,-0.16361035809576627,5.220176756066409;-0.03938405789362802,-0.15363607721419015,5.22089077029713;-0.03947519847807575,-0.14366597622823535,5.221658090128575;-0.039611583720632025,-0.13369920180707667,5.22246108869853;-0.03979645509484202,-0.12373496711376938,5.22328561859592;-0.03985322584485149,-0.11374657625610825,5.22376397532111;-0.039782580522603875,-0.10375635912502501,5.2242005196055255;-0.03959405208195536,-0.09376300454790623,5.224512483262136;-0.039391228910006564,-0.08376778142307724,5.22474567298276;-0.039180772128384826,-0.07377125003528108,5.224904002246876;-0.03895383448515221,-0.06377422923338084,5.224993859870136;-0.03873177350764682,-0.05377690363356334,5.2250584336535395;-0.03856467394058228,-0.043778574448019004,5.225132536502197;-0.03844145122661291,-0.03377977405363509,5.2252263812464825;-0.03830699275895835,-0.02378095401710155,5.225300669855915;-0.03815320177993571,-0.01378233172037404,5.225363123856225;-0.03797253462868994,-0.0037840473179158608,5.225403969762044;-0.037764137929307384,0.0062137677694626674,5.22542022689195;-0.03748917921716499,0.016209986909856942,5.225421003958281;-0.03714971017337735,0.02620421627373117,5.2254091637478055;-0.036781633215702506,0.03619721419699076,5.225476334120429;-0.036411614851350874,0.04618845589466699,5.225671720273107;-0.035983951200447784,0.05617674890278716,5.225897787930311;-0.035544557438204276,0.06616370975406112,5.226157684211206;-0.03507186523395479,0.07614679661786555,5.226496119950715;-0.034565257332258605,0.08612521920686522,5.226913769408132;-0.03404917785795164,0.09610302586769601,5.227334526125582;-0.0335357490639402,0.10608202032863102,5.2277295709611495;-0.03298990305577721,0.11605881562391013,5.228136520308697;-0.03240646363199649,0.1260350841520495,5.228502122132043;-0.03175054184018833,0.1360085138915143,5.228819085592066;-0.03103419728877232,0.14597994850898197,5.22905854780876;-0.03024964982576342,0.15594725752890884,5.229251514592355;-0.029446159867186173,0.1659138780967662,5.229396007992995;-0.028680004694878813,0.17588394968909898,5.2294993457678185;-0.027978057131553838,0.18585928264580864,5.229497924105329;-0.027312589726483424,0.1958349352721564,5.2292893388440325;-0.026764859658353284,0.2058146584928063,5.228965122540174;-0.026347163218930235,0.21579941977487038,5.2286044678234616;-0.026102904107361446,0.2257911024022866,5.2282779471359015;-0.02598844674431826,0.23578851066117312,5.228081153799651;-0.02599427575107471,0.24578850724710471,5.2280752968348425;-0.026122823520886948,0.25578617024896544,5.228249106995941;-0.02633311533091286,0.2657796923965087,5.228541155692562;-0.02657794201256564,0.2757715564070527,5.228861645147531;-0.02684960793692836,0.2857637629720404,5.229148011325974;-0.02712000304006742,0.29575557286321064,5.22944904552156;-0.027359623952914754,0.3057481512032839,5.229750641170774;-0.02761776721111897,0.31574242605817276,5.229969346870701;-0.02796035648679218,0.325736308626579,5.230039659011185;-0.028463391117324797,0.3357235611095412,5.22999789776061;-0.028944259881254587,0.345711079533904,5.229862838681352;-0.029373882801615795,0.3556983571543606,5.229598812398138;-0.02967433809744054,0.3656850790584482,5.229180348271089;-0.02986750969046478,0.3756702161032461,5.228670718079426;-0.029996105332388064,0.38565609100163795,5.228155193419933;-0.030078706047169466,0.39564475460967335,5.227686390212364;-0.030194800105437947,0.4056371808539792,5.227314987571363;-0.030418040288081056,0.4156311703746492,5.227049775803916;-0.03069326936615488,0.42562626994588126,5.226900666730621;-0.030997963488854276,0.43562144727631963,5.2268407365655625;-0.031320600823032604,0.4456161163399919,5.226890691127591;-0.03168358620578126,0.45560789853008593,5.227071052646852;-0.032068705111378194,0.46559651088227766,5.227352667110604;-0.03249723133282017,0.47558183786401304,5.227683741642038;-0.032959936341499727,0.4855660186277155,5.228003176381315;-0.03347733259394856,0.4955491968278712,5.2282648138057946;-0.034049090306827304,0.5055309158522789,5.228460717954655;-0.034679772324512956,0.5155100915197475,5.228595970275785;-0.0353981115776442,0.5254836133776938,5.228709330173797;-0.03622413107265417,0.5354486891837326,5.2288316247925;-0.037175223492312434,0.5454015031998345,5.229023761124704;-0.03812684221494566,0.5553535743243503,5.229248932480148;-0.038988290904308394,0.5653143517328671,5.229450971024922;-0.03973649573384163,0.5752839407934797,5.229668878105069;-0.040561427688533463,0.58524621170317,5.229938406567508;-0.04169275493706352,0.5951815936773376,5.23002942131423;-0.04333710399196769,0.6050447833497254,5.229912777959776;-0.044296085235856944,0.6149986589525033,5.2299395260118935;-0.045191290647499785,0.6249585078348224,5.229935341238027;-0.04620400510333135,0.6349036341965087,5.2296729082350675;-0.04699062059785088,0.6448677989896391,5.229362012691319;-0.047714933468288895,0.6548375956959672,5.2290817904577125;-0.048578368960700356,0.6647977073337689,5.2288567231056335;-0.04953227106065613,0.6747496892828276,5.228637346558783;-0.050694503718110275,0.6846814749663604,5.228543280697175;-0.052055425104957684,0.6945860858532037,5.228327465593333;-0.05386068646072787,0.7044169723231718,5.228019727633439;-0.055729409028057474,0.7142338517271482,5.227649923990762;-0.05777744863419205,0.724010356357347,5.2271750650776045;-0.05997336122807302,0.7337565000856783,5.226738429867454;-0.0625089450284408,0.7434176701967247,5.226256136516125;-0.06514611585527483,0.753040299763278,5.225585070010487;-0.06812062088380558,0.7625499567367525,5.224737282252794;-0.07112601515477708,0.7720306781323951,5.223696356177505;-0.07450357364138555,0.7813664092874435,5.222497931181855;-0.07823669935262854,0.7905455970960878,5.221153950676903;-0.08237188694132923,0.7995125655229578,5.219574805073175;-0.08688899949053379,0.8082715597417383,5.217879011897936;-0.09172339288585303,0.8168452751238394,5.216112646973574;-0.09671841250595277,0.8253243086720417,5.214336198527016;-0.1021367542131976,0.8335628307562445,5.212672369505862;-0.10772629470130773,0.8417016366366458,5.211085903000409;-0.11360522881605657,0.8496226211419872,5.209443910874794;-0.11980233383020487,0.8572964881106275,5.207798415450544;-0.12617435566026466,0.8648793185828602,5.206420729046959;-0.13262679474674574,0.872424394083382,5.205221618740659;-0.1385630759160942,0.8803949575590551,5.204112256870616;-0.1451702777764383,0.8878151565415384,5.202978444435943;-0.15199733045028319,0.8950541517101408,5.201984311277107;-0.15878002629435276,0.9023386901646955,5.201019668031676;-0.16596199360636738,0.909240533517056,5.20013428457315;-0.17358005411845115,0.9156469394417512,5.199173494709413;-0.1816943050099849,0.9214158140437033,5.198235934953346;-0.18996766429387912,0.9269144600937296,5.197088582445992;-0.19851591741866445,0.9320153776181306,5.196135687423517;-0.20698697370262603,0.9372297452811937,5.195110223963244;-0.2157707937421249,0.9418959632630277,5.1940753736070535;-0.22485743962036983,0.9459278107239975,5.192990443777596;-0.23396350376859298,0.9496631711852612,5.191222202291579;-0.24324134045489734,0.9529352411034292,5.1894290751703505;-0.25268603610147333,0.9556357226839255,5.187556877697607;-0.2622445058903439,0.9579183110618199,5.1857060817627865;-0.2718761280164916,0.9598170386584591,5.1838016950549815;-0.28155265604758073,0.961317620001988,5.181773626788133;-0.2911710073576246,0.962265722325856,5.179206835004592;-0.30064373405703054,0.9623907873383932,5.17600499059535;-0.31013826630540614,0.9623547935763898,5.172866111522551;-0.31959401146841915,0.9614298958029188,5.169746264167185;-0.32926215775371603,0.9610440657909616,5.167220777559029;-0.33875278092211275,0.9605155692487228,5.164114531709079;-0.34804719069817175,0.960035724401256,5.1604561583223045;-0.356852956707777,0.9593294756605325,5.155770040771463;-0.36580535047310847,0.9593143930786003,5.1513142110635215;-0.3743815433469854,0.9604154014267897,5.146290597184323;-0.38245672757625915,0.9607801324390347,5.140403461127462;-0.39001009688253363,0.9608564130705308,5.133850538620039;-0.39689503329940595,0.960365589744892,5.126614742672209;-0.40399263890354215,0.9605236211839874,5.119572085449797;-0.4114758224342202,0.9607623890645287,5.112942986405025;-0.4184993002821438,0.9600869001837622,5.105856769241284;-0.42451048397121355,0.9588120007718602,5.097967516922731;-0.4295555183455395,0.9572771372312019,5.089470939842905;-0.4339592189975077,0.955454450410321,5.08067973780218;-0.43817574437905055,0.9533909946029234,5.07185006828188;-0.44188616333743713,0.9505096013196244,5.06302225066368;-0.44593664385181614,0.9475587705379748,5.054368569059837;-0.4498628558778241,0.9446653206748932,5.045638574385345;-0.45353779113042053,0.9426452191847047,5.03656035645127;-0.45661372199303435,0.941551866286161,5.027108201735668;-0.45901531012455465,0.9406970057531276,5.017438579823949;-0.46051880439039766,0.9398586813442869,5.007587858166216;-0.46053493118538696,0.9403764434646474,4.9976012840632915;-0.4598346287161228,0.9411223953469788,4.987653765164551;-0.45906980702307376,0.9417926751477846,4.977705610925374;-0.45824693714374964,0.9425831416298742,4.967770921805809;-0.4571102231538509,0.9433708490304223,4.957867013569346;-0.45584757549197025,0.9442027726642557,4.947981993389831;-0.4540963539947222,0.9454224685686461,4.938212368772253;-0.4511017373428432,0.9477837820214516,4.928968101906466;-0.4479869390414726,0.9504971654685311,4.919861204420994;-0.4445813290581841,0.9541713738212155,4.911206609478261;-0.4409432817296143,0.9596025050107188,4.903639085072123;-0.4376067625531986,0.9665330503855889,4.89724884402876;-0.4337348527181863,0.9743310849357648,4.89232959902736;-0.4296251355627883,0.9818740564672306,4.887209657096232;-0.4249744841380387,0.9901734026098518,4.884128700275627;-0.42017345854237936,0.9984377139623579,4.881187389156643;-0.41528349528308883,1.0066817475025915,4.878337096134813;-0.4104016467203774,1.0149716615547444,4.875608565464531;-0.4055215884976902,1.0233347725788144,4.873109884664136;-0.40071339338664075,1.0317555377171554,4.870666122347751;-0.39591527888114036,1.0402085416906306,4.868315628566326;-0.391160544967183,1.048708797587503,4.866048878669414;-0.3864510120004749,1.0572613820042793,4.863887027835197
3D gt;-0.36674120125403775,1.0931951452935493,4.854905277672348;-0.367535106249092,1.091640321424791,4.855180567840218;-0.36824748952905617,1.0902568963857797,4.855430052474941;-0.368933267229151,1.0889363229883942,4.855659653805738;-0.3695832161803345,1.0876827525806714,4.855875477433562;-0.37030100335607996,1.0862903598527531,4.856114384631177;-0.37106220587150196,1.0848747846963522,4.856381244559388;-0.37185615453245413,1.083388406933212,4.856659017380055;-0.37264835243551137,1.0818834049014407,4.856918066294506;-0.373406844519937,1.080387518148805,4.857190814227096;-0.374193905930419,1.0788476683076447,4.857479989962144;-0.3757443592898495,1.075846483350634,4.858032692572452;-0.37725656330668833,1.0729167563431747,4.8585767951345105;-0.37882884109603776,1.0698457501818253,4.859144005585383;-0.380429819160408,1.066712105651002,4.85972197738394;-0.38194778735821056,1.063700176639157,4.860247654868173;-0.38347802661015434,1.060731799732555,4.860772584244922;-0.38481490416626823,1.0581601059120018,4.861240254685596;-0.386131384029255,1.055608010778894,4.861696597852907;-0.3874485677705778,1.0530556614482323,4.86214471466558;-0.38879053949476117,1.0504734060647605,4.862603475700725;-0.39005791170613746,1.0480353839580832,4.863040928843972;-0.3914477705388636,1.0453176965246667,4.863537958598638;-0.3929005921237118,1.0424740159895036,4.864057744399651;-0.39438964891767164,1.0395505077121974,4.864594142723751;-0.3958491450089675,1.036700734171834,4.865123050532974;-0.3972829739230496,1.0338593264759837,4.865628157629;-0.3986989682737764,1.0310497276199446,4.866139366626739;-0.4001258823288071,1.0282242650652265,4.8666705862592154;-0.4015870529121452,1.025397238191191,4.867195003816297;-0.4030603306776993,1.0225553131103515,4.867717782807516;-0.4045128453794892,1.0197555257357083,4.868240372994563;-0.40600271131608867,1.0168743553961908,4.868779580142949;-0.4074252929020594,1.014133356427813,4.8692925366355;-0.4088410168227615,1.0113978800740275,4.869818086990944;-0.41029647921848955,1.008584611372514,4.870356468107317;-0.4118050406395971,1.0057022367357373,4.870929814338685;-0.41337270866073916,1.0027278584300219,4.871545364276512;-0.41499958549179394,0.9996793729341947,4.8722142678007385;-0.41662786671831886,0.9966532431382399,4.872894747594019;-0.41822873707751296,0.9936771820708588,4.87356822513367;-0.4199147770488179,0.9905897914112863,4.8742961161253335;-0.4216331469129016,0.9876081813465463,4.875070537640498;-0.42343922748432294,0.9846492290096682,4.875942153843967;-0.42540844854608284,0.9816152509942755,4.876967271247944;-0.4274180059499675,0.9785978523734566,4.878140648081587;-0.4294695339869786,0.9756649029605038,4.879473499404801;-0.4314759550561439,0.9728713361299954,4.880854562859436;-0.43347045451611077,0.9702149622723775,4.882501945592308;-0.4354434353888451,0.9676651141560164,4.884380984189628;-0.43733763222594363,0.9653092638029085,4.8863375859827425;-0.43924087652459853,0.9629887533121178,4.888413081072427;-0.4411135281115978,0.9607907953329018,4.890646185298066;-0.44301052744405256,0.9586102355210098,4.893196387350976;-0.4447689562844229,0.9566856097241379,4.895826613032734;-0.4464782998811948,0.9549166403016842,4.898647805559052;-0.4480868510933188,0.9533373159928755,4.901462514253763;-0.4496753857619279,0.9518811980027418,4.904504240661235;-0.4512065423551973,0.9505578049879807,4.907763263727402;-0.45272065566803193,0.9492706717911299,4.911238844949883;-0.45422590889297165,0.9480077892383495,4.914827485294609;-0.4556741809978352,0.9468498429518479,4.918651147784053;-0.4569595841494474,0.9458854717708135,4.922513060127939;-0.4580892354124909,0.9450524992776084,4.926630884396447;-0.4590216289466912,0.9444594111409221,4.93092472909964;-0.4598286190032959,0.9440021515426104,4.935075695570532;-0.46050633681237274,0.9435934924145679,4.939224289216361;-0.46118921866783724,0.9431787288105571,4.94390922331164;-0.46181538895293545,0.9428002846724504,4.948472441985995;-0.46238888815232926,0.9424428177946931,4.953053491025122;-0.4628450054755578,0.9420404901837969,4.95813062352859;-0.46315630199192287,0.941696084402658,4.9634436296904;-0.46332934622331107,0.9414155481245133,4.96898373678806;-0.4633244372547923,0.9413656871502216,4.97473234234448;-0.46323528556556964,0.9414528422055545,4.980612924183582;-0.46310593222237967,0.9415456139357776,4.986323251442059;-0.46278148572428235,0.9418415658590679,4.992433475298897;-0.46227894153461585,0.942254779148769,4.998595849335194;-0.4615858705960787,0.942838125215544,5.004919968086106;-0.4607952333463656,0.943541962843675,5.011251101243329;-0.45988417321318503,0.9443214417037428,5.017765856088875;-0.4588920756520092,0.9451624174851634,5.024103386760176;-0.45785195377323173,0.9460656890869139,5.030381535367948;-0.4567315571391499,0.9470634225165092,5.036399493517992;-0.45551926039315604,0.9480967234898279,5.042206686583849;-0.45420179592479365,0.9492036001032048,5.04823773700249;-0.45277347812785973,0.95036666379275,5.05434524856289;-0.4511144122810631,0.9516089181433187,5.060259874801743;-0.44928078888846434,0.9529084536679143,5.066274117653499;-0.4472847114909778,0.9541851754088503,5.07226742451341;-0.4451929351833317,0.9555021878756008,5.077903525527541;-0.4430468311043052,0.9567891487708458,5.083410292589581;-0.44074517130018115,0.9579530326203033,5.088891931403767;-0.43846747811857634,0.958911500010457,5.0939872283985554;-0.43620169107397117,0.9597327790427042,5.098888925644067;-0.43374223581060667,0.9605288263601024,5.103990290621778;-0.4313942960859179,0.9611338598344709,5.10872962536345;-0.42893056489370923,0.9616474608041189,5.11346201984699;-0.42645789138420476,0.9620563324614839,5.117856264981357;-0.42395354828467735,0.962403859545301,5.12208688621421;-0.4213829404124013,0.9627403098686592,5.126134763510911;-0.41868676848511593,0.9631160072113252,5.130167560153907;-0.4154787836808424,0.9636304980991606,5.13433700951663;-0.4117152307417009,0.9643542763503283,5.1384868591181885;-0.4070039769019281,0.9653369005910168,5.1426372999778165;-0.40203172982489316,0.9663028838150985,5.146560474702528;-0.39702217075374574,0.9672548222308393,5.150244654995577;-0.39162879945181467,0.9682753287095289,5.15362410637382;-0.3862872082370144,0.969267938387144,5.1567457020466145;-0.38075765657758376,0.970322144408326,5.159600026144014;-0.3753985417506078,0.9713955232580227,5.162196260985795;-0.3695778370237017,0.9724762299811089,5.164630043736705;-0.3636843365022352,0.973626388042957,5.16667229267934;-0.3576497186180595,0.9748057523874136,5.168572762182543;-0.3511506856838306,0.9760658273496828,5.17040834457224;-0.344235663480692,0.9772973702170633,5.171978885377205;-0.33670936203669843,0.978496814967869,5.173450955631015;-0.32910487030269386,0.9796591207064116,5.174636208854355;-0.32063886380362344,0.9805911582466607,5.175646227409791;-0.3117469096617266,0.9813636544501032,5.17656806192865;-0.30229059246036555,0.9817271764795263,5.177384632744156;-0.2925164155293178,0.9818126664328408,5.178145570995092;-0.2824304318394695,0.9811863889627525,5.178687269497585;-0.2725223713387976,0.9800791062041597,5.1791970997523595;-0.26328388938370284,0.978379105307839,5.179657531658252;-0.254160598908271,0.9763584683558324,5.180193874325786;-0.24504794562279764,0.9741604122348599,5.180780863795247;-0.23614747635301175,0.9714435861494157,5.181389828128415;-0.22717573453663112,0.9684959558606983,5.182053242163224;-0.21800044536924026,0.9648159693204441,5.182986776698719;-0.20859007058443724,0.9608251154172672,5.184045029600183;-0.19935894497624645,0.9562599164789376,5.1852171823261495;-0.19032441160895605,0.951509313676741,5.186463144195663;-0.18146298792979101,0.9466288193922778,5.18774181997526;-0.17282424289863424,0.9412235633476632,5.1891561895317135;-0.16468518118091394,0.9356882431723855,5.19065815152655;-0.15699602235780724,0.9298451488201435,5.192276624212733;-0.14949709950293694,0.9238659667168463,5.1939054456590785;-0.1429873011695755,0.9180410616147767,5.195619162839609;-0.1369509263905612,0.912246759187925,5.197369824536198;-0.13145863930162013,0.9064623938073645,5.199174807408474;-0.1263207279952256,0.900690655314839,5.200974822097725;-0.12186481756930582,0.8951690786668471,5.20284206143626;-0.11764622626604737,0.8896558420941545,5.204703287631482;-0.11359836706081472,0.8842310676307946,5.206518677598114;-0.10960570941438211,0.8787084530116795,5.208268662265965;-0.10562636280059816,0.8730875477557417,5.209978048217881;-0.1019340652252411,0.8677380435383405,5.211551353541287;-0.09828009489032774,0.8622651719313401,5.213089754037924;-0.09509175417139813,0.8572909081465715,5.214393486749876;-0.09207002485548699,0.8524464211897417,5.215600519367032;-0.08934798528264451,0.8477828135990595,5.216623404256114;-0.08644940468147919,0.8423875572898174,5.2176156005659315;-0.08345819836229709,0.8365411955560005,5.218570669267562;-0.08069890965781844,0.8306437732456446,5.219406470018667;-0.0780505029121479,0.8246747697683482,5.220183255629108;-0.07562433730972398,0.8188471782124125,5.220854281045341;-0.07333582326248811,0.812652086858149,5.221537206129595;-0.07108128788587932,0.8060483002562622,5.222257301083812;-0.06887795818435563,0.7991788299400489,5.222983088593383;-0.06687627918570191,0.7919244171622749,5.223655689759687;-0.06499016746440966,0.7845715036992426,5.22429536651398;-0.06323136617587163,0.7772577317778046,5.224876626554901;-0.06154764916680076,0.7696359493549052,5.225371282290745;-0.05993529405127039,0.761714982999788,5.225773975559048;-0.05845959424138904,0.7538241756679294,5.226135366746595;-0.057063972343098034,0.7458695617088903,5.226467983072454;-0.055662868936578715,0.7375453793185573,5.226702140888134;-0.054343032910273634,0.7290807218751707,5.2268615182329725;-0.05304566660627619,0.7203905478924304,5.226978511430167;-0.051746769293204896,0.7110964618229365,5.227056403980388;-0.0505663316816717,0.7019705612609436,5.227122889558752;-0.049593903853343085,0.6931585968124282,5.227159596983369;-0.04870376638182393,0.684455188911278,5.2271841508691965;-0.0478335874480801,0.6759741666567076,5.227173824103562;-0.046925933311869214,0.6673309752724388,5.2271647955287595;-0.04602571783949445,0.6587054882049561,5.22714503527021;-0.04500030707646083,0.6496472564643914,5.226958558536076;-0.043964632597002944,0.6408541038753269,5.226709064270233;-0.042882242812976964,0.6316896597588813,5.226338058224925;-0.04177092775431546,0.6228711761661343,5.225912788451135;-0.040647768473291726,0.6139266779039289,5.225441981749102;-0.03954251079125837,0.6047874784803057,5.224946709479485;-0.03850823409073836,0.5958495861533637,5.22447542351276;-0.037570823604410344,0.5870189553640939,5.224069172592431;-0.036685682846949653,0.577384673738813,5.223735044886183;-0.03585299549903069,0.5678774056201213,5.2234224521196815;-0.035101825562390415,0.5584173883958294,5.223189356197011;-0.03438111786325494,0.548839727094957,5.222992124584172;-0.033713263513324966,0.5393365306720865,5.2227924606149845;-0.03305396153710104,0.5299167244784481,5.222599846706524;-0.032415163865456204,0.5205207471647462,5.222420896596842;-0.03183168577897798,0.510809215772402,5.222293324930684;-0.031323478337768065,0.500979896398691,5.222180314024011;-0.030868052791882223,0.49103203380024524,5.222106251843326;-0.03045782577991485,0.4811640561777396,5.222030651192566;-0.03001970790316174,0.4711856407885785,5.22196343978135;-0.029659826211996004,0.4617537243182842,5.221982330268913;-0.029281696743064817,0.45238644826662283,5.222006799411107;-0.028905987912124682,0.44313275115806733,5.222102080998721;-0.028470872608098115,0.4335400495862628,5.222222351841159;-0.02801626970301141,0.4239716418473038,5.222369732723369;-0.02758713075414404,0.4147081157977765,5.222523406035417;-0.027175677076919924,0.4053504298083433,5.222672535416129;-0.026734960800284275,0.3958838335450713,5.222794617946331;-0.026313243793440872,0.38727050089002496,5.222854722549864;-0.025916386582634676,0.37839166429159526,5.222919302713619;-0.025547651371755804,0.3696559505996171,5.22300588453733;-0.025232850612460316,0.36106392772381124,5.223116902518105;-0.02491541446339001,0.35245987612050733,5.223261846155554;-0.02468844111149128,0.34434536248320474,5.223413152441277;-0.02449122738171291,0.33617951460484863,5.223557769888764;-0.024358312282528917,0.3281651388048292,5.223666203805617;-0.024230155856459296,0.32036656127609564,5.223776431937319;-0.024209310208167238,0.3119741173924266,5.223795804230483;-0.02423058020318306,0.30354684899070045,5.223827558197342;-0.02432380218605896,0.2948199468359247,5.223876270160809;-0.024497564385820937,0.28599262221543104,5.22393976738403;-0.02470512545859064,0.27712785513417704,5.224008673114377;-0.02500214583973785,0.2684352855682373,5.224065497451729;-0.025388452945055668,0.2603250216370696,5.224121229658595;-0.025811930067889344,0.2524226568395441,5.224188805173328;-0.02624277546689227,0.24432183421074924,5.224256264293111;-0.026715593517243445,0.23600220610211772,5.224284788218411;-0.02721218915002329,0.22791050591835602,5.22430525379581;-0.02769547347922425,0.21983207152106546,5.224342173523002;-0.02818953659817889,0.21186034273267626,5.224373154153357;-0.02866109255810718,0.2033888009778269,5.224415120698355;-0.029133690245501654,0.19451349117705866,5.224436873495995;-0.029687296724819644,0.1852995937487462,5.224432893799735;-0.030291279469336664,0.17557607654758262,5.224393517374158;-0.03089602598860547,0.16567631194308086,5.224382460040646;-0.03151279810258559,0.1560071404247017,5.2243886090525375;-0.03215405672997028,0.14619323613093455,5.224414597564644;-0.032725352289793376,0.1367130102961214,5.224509134779444;-0.033247762928475866,0.12707657285503582,5.224670786304074;-0.033751214751830474,0.11720388863657746,5.2249160099029535;-0.03423761208907708,0.10746157654994862,5.22519829518645;-0.03472138965630031,0.0969505951506692,5.225528498089398;-0.03515858241478046,0.08621277240210488,5.225935632719027;-0.03559403662581544,0.0750354983733668,5.226317817661313;-0.03606269572414718,0.06325698841639339,5.2266708410036316;-0.036520988997879554,0.05157868233031333,5.2269649132281755;-0.03695258660499866,0.03973773477898616,5.227247690400878;-0.037427801743253955,0.027377340261127626,5.2274578629607085;-0.03790915602737373,0.01449309787987835,5.227623245632732;-0.03836645973062182,0.001241157205996865,5.227760800621726;-0.0388207799538032,-0.011671127938515578,5.227874321617446;-0.039250858182673674,-0.024577077697832204,5.227981406598657;-0.039608095999364254,-0.036888414708676,5.228092227895776;-0.0398860810494923,-0.04866475635704457,5.22823804051726;-0.040141976448205795,-0.06021222875397521,5.228354935899481;-0.04038072476270315,-0.07149168828880034,5.2284420035835755;-0.04060261165178739,-0.08246447220611405,5.228506112798945;-0.040793213438320826,-0.0929231990640397,5.22855204851644;-0.04099916992237518,-0.10305896231407055,5.228514041133694;-0.041176195488943086,-0.11258108455734657,5.228376916425212;-0.0413200050075571,-0.12192527015100832,5.228210518136724;-0.041455184045371476,-0.13074986821704815,5.227970914540592;-0.041583147712520786,-0.13950026039477,5.227679040035168;-0.04170739905817525,-0.1481914775588296,5.2274382949308915;-0.04181805701189108,-0.1570111981238519,5.227239480958953;-0.04192673200827378,-0.1656931808178242,5.227093342407601;-0.042027565362570164,-0.17362127424786977,5.226992843747974;-0.04207422651611007,-0.1807966645014036,5.226972196025448;-0.04211319072596676,-0.18721918500220028,5.226966620872071;-0.04214000238071788,-0.19302549085083542,5.2269692204482086;-0.04215905027789668,-0.19841851057039278,5.2269663031984885;-0.04217149275833076,-0.20297318614279475,5.226967532424661;-0.04218396093295171,-0.20752025864341045,5.226972649400885;-0.042200417196834,-0.2122159720667592,5.226974724916311;-0.04221228125712254,-0.2179329138402338,5.22697303235114;-0.04221324571862921,-0.22339908698555472,5.226961133470068;-0.04220883130193591,-0.22867219142647052,5.226953832139502;-0.042202944278717056,-0.23384094102232605,5.226947825658573;-0.042195053869194095,-0.2390025160462706,5.226938902834914;-0.042192167343793226,-0.24410422747285213,5.226930031549682;-0.042191701525574804,-0.24911566565586973,5.226923584331167;-0.04218809256625605,-0.2520320775239486,5.226945982242623;-0.0422026452040061,-0.25461250349636116,5.226974296703207;-0.042215813533213346,-0.2568896262334826,5.226986351209332;-0.04221185858016248,-0.2583017964796587,5.226979252941959;-0.042209406379219536,-0.2597627054939181,5.226972973172204;-0.04220738733684147,-0.2613369405519712,5.226967991896561;-0.04220734433630194,-0.2630770343269565,5.226963390116412;-0.04220973915709204,-0.26503578835156133,5.226958917304352;-0.04221022054789859,-0.26717429342348714,5.226955972636344
