# Supplementary material for: AI co-pilot bronchoscope robot
Source: Nat Commun. 2024 Jan 4;15:241. doi: 10.1038/s41467-023-44385-7 (PMC10764930; doi:10.1038/s41467-023-44385-7)
Supplement: Supplementary file 9 — Source Data [file 41467_2023_44385_MOESM9_ESM.zip › Supplementary Fig. 6/Sim+A+R/1-siliconmodel3 Centerline model_14.txt]

Path length,0.4127095402346414,1.2750232814877909,2.397318466200698,3.4436404527751985,4.506435161568167,5.067089462377592,6.134361852068544,7.085455165830039,8.288872610708568,8.999100740136052,10.63411426442073,11.521362488921275,12.452341658529988,13.37011781759224,14.2490964187316,15.190074010399229,16.15623849308109,17.170928873330165,18.22380884030262,19.325228616092144,20.46097100340434,21.631396445762466,22.81262730414106,22.81262730414106,24.05851531663701,25.363327362634898,26.70356133318805,26.70356133318805,28.037614105945874,29.358428350193535,30.611272618724648,31.843451171862846,31.843451171862846,33.0279662173467,34.21897597349864,35.3606130252421,36.453474568112256,37.52481382924594,38.53745249026188,39.54097657895018,40.5246698139495,41.50263041166025,42.49632854350404,43.502274597011215,44.501535036534655,45.49009868030749,46.4243455457186,47.33185242480069,48.18233493986215,49.01362803673306,50.65711621218993,51.50534369746962,52.32252967318336,53.127271331643676,54.00831254508663,54.9014733167776,56.676934218303806,57.562296155056536,58.4216576851048,59.27339455817396,60.09220547286736,60.94596942506948,62.63292631397251,63.513267139639595,64.40653037700362,65.31383129601474,66.18566307887718,67.14966446375784,68.1290453288157,69.0697819791486,70.03236553869671,71.02260012976575,71.96244872307277,72.92267654718164,73.88621568322266,74.90496603181914,75.90368807211762,76.91717073167177,77.91054004696429,78.9179794373719,79.87545378226838,80.85254176515335,82.82421809334312,83.78385616258775,84.74077556186573,85.73672704346184,86.64317293957782,87.5736265883525,88.50812040225603,89.41826919179408,90.3422806991883,91.27770679080446,92.18629321140158,93.12683024356669,93.99840797983823,95.75725468559139,96.66090956609038,97.59955448028408,98.54330660833803,99.46536058787191,100.33423331714249,101.19229229803217,102.03821335195897,103.67839958930838,104.48791465998204,105.2653501297349,106.03575512932444,107.5617321536294,108.27396051791185,109.60243068693964,110.94564591682585,111.62510694803127,112.8499805434883,114.08926995366436,114.78305868102206,116.20630386988253,116.93449210499787,117.67367315034656,119.15599595438067,119.88125098233655,120.59828939309052,122.06680339917035,122.83211243347567,123.60056696417936,125.15827616450449,125.95125366528595,126.76022173615674,127.61202384438974,129.21811467141382,130.03573090339896,130.88575107634225,131.74236749335935,132.6432481333616,133.59392810538665,134.5680440749461,135.56288713496286,136.60142010460257,137.69677973847615,138.76331589670767,139.84162517457432,140.9664371092421,142.09683514083798,143.20461237443308,144.3193953256293,145.4472960328954,145.4472960328954,146.58335211002534,147.6968135564675,148.8013183557833,149.8914733996587,150.93720669448385,151.93997767011308,152.97002085138521,153.954535894985,154.89442210454706,155.7995491702215,156.72088172245998,157.57367644580157,159.21568904149132,160.02557772415122,160.78371378117268,162.2651038709333,162.97736503761598,164.27025947927984,165.4708844479886,166.60602421172064,168.18106574235253,169.12536016449624,170.08036094682956,171.0114976657199,172.32068897416482,173.26617868697042,174.27893531722248,175.27556337940874,176.24444886581367,177.20324263168555,178.1071347147969,178.9825928031428,180.17676289348856,181.20317458723773,182.0349780623436,183.14470118926965,184.29183654371403,185.11046947173136,186.18576282343793,187.15307188151428,188.38339819410143,189.30576899912447,190.2317373091264,191.45424967820855,192.36073853631277,193.52006727469347
Error,1.6255459049163548,1.5466221370551736,1.4101230523261044,1.2439608845448664,1.088363575625221,0.9747711511937353,0.8293466005221376,0.7333692399326078,0.5893658855643138,0.5923357491430064,0.5028891398410447,0.3721967231462866,0.28943191516816996,0.2218991042515446,0.20694174909963078,0.22520576598623893,0.23730916185618683,0.21736506048526255,0.1766911829561722,0.13857916013372107,0.19114994464128116,0.33511307467817325,0.5087071164945212,0.5203529141297368,0.2882983454794818,0.13611629622004717,0.40765876258596945,0.6280995512674582,0.30873526854321104,0.12920766252725333,0.31792867454055523,0.5423647347370225,0.4925667954625224,0.3313377550856645,0.2282730001171985,0.27103880255830276,0.3623716655953021,0.4452332144437792,0.49690406729016484,0.5358485134932673,0.560399935630905,0.5728333335110483,0.5815528534868283,0.5941278083545971,0.5954345187884139,0.5786046030156118,0.5336368975464124,0.49181131834039854,0.47255804699696646,0.513063272816032,0.5202905019225719,0.4357243634510877,0.4204381788927683,0.5050443001649618,0.6041835418055874,0.705425909083069,0.7309311338760147,0.7227943591923174,0.7202101487376088,0.7372977872235995,0.7912475011422577,0.8593086043019508,0.8397618970690696,0.7762998020397127,0.7126721710562783,0.6547648525890326,0.6132363394777569,0.5844061751246138,0.5706436364419916,0.5849076486889698,0.6012447427395732,0.6119808076977485,0.6609518776523156,0.7045260327974164,0.7506788520181533,0.758506459926252,0.7764725083424429,0.7821584129269294,0.7904145350044359,0.7889240185531258,0.8122507410806821,0.8327647489487465,0.8393120523139419,0.8147959772864563,0.7784653140890258,0.7662055427041187,0.6977370465812612,0.6488318901814452,0.5763782417477664,0.49599242603906535,0.4262612530472116,0.36052920918198267,0.3298172593107032,0.3337487988909478,0.4144984752035545,0.48350903674458395,0.4130003718575547,0.4018265028034754,0.405945099921679,0.4298615713368393,0.481577200583947,0.5931302992742948,0.7368620283704312,0.8446264212018414,0.891736289516155,1.0093567768726888,1.1950968455176423,1.3002971630572384,1.468526546369686,1.530988869629418,1.652411198259779,1.648300833019977,1.6375306044875946,1.5931469482972627,1.5214056507845872,1.46848560564531,1.3850262095376478,1.3476782947262262,1.234302588414971,1.1023021524518113,1.055931351523362,0.902846638757909,0.8080447592098755,0.8069586438109178,0.7863550105698938,0.7541684554422176,0.7956713136533209,0.8653364904301073,0.9006499747899802,0.8483643176691915,0.827462982573329,0.8310538542406163,0.837798868935182,0.8221603331722659,0.7902785554357115,0.7482129031391213,0.661896271630335,0.5794312534400408,0.5065269883905374,0.44438901271581005,0.39187644754165907,0.383714600155819,0.4162768431587248,0.4780966874800031,0.5821308173747877,0.5320573792159327,0.39752312441553495,0.28576849680546024,0.1955796929672846,0.16151423982952762,0.18802238059931758,0.2202380363688762,0.2517834226245712,0.29854565585252923,0.35529814288755956,0.46789854356717253,0.5773693165563437,0.7557772095479637,0.7955817774639141,1.03465214770393,1.3242890572096822,1.5040813757454168,1.727933097101961,1.8780972881339877,1.9786516264838023,2.030405233239214,1.9431805290993385,1.7169130847915781,1.4656028684221298,1.2109758468486231,0.9651753871288731,0.7976550099124936,0.667881101002462,0.567151507398791,0.5119335505821403,0.521896163337678,0.5236745899331943,0.5412635981382686,0.5360036602323233,0.5847166296714289,0.6400591604029786,0.7060183178034816,0.7838038929189859,0.834229933059714,0.863255958510576,0.8997149005597039,0.9167833991335753,0.9194083034419608,0.9221250955695018,0.9200653857221711,0.8885190789964352,0.8419341266981277
3D pred;-0.05097678691538428,-0.26280890844315785,5.240651938173301;-0.050645772672769075,-0.25284620359775317,5.2398551058606175;-0.050191625518551816,-0.24294142964375948,5.238555412326509;-0.04958025145690067,-0.23308869989957537,5.236958559689347;-0.048892168503403104,-0.22322623286186755,5.23545580030101;-0.04815650935892527,-0.21334027752305962,5.23414176351985;-0.04737704600520456,-0.20342780615205705,5.233076236326738;-0.046553441969882065,-0.19349571025315468,5.232254562761381;-0.04576912770520273,-0.18355110806418057,5.231554749616841;-0.04504719592493281,-0.17360072610314584,5.230870123197433;-0.04441669270417932,-0.16364093690315595,5.230233676200124;-0.043885479126773395,-0.15366928312838607,5.22970082243848;-0.043421627747709884,-0.14368347933278325,5.229438974288086;-0.043020859124304714,-0.13369157240784424,5.229404615681456;-0.04272376681590105,-0.12369625913964723,5.229478431878135;-0.04252237793539993,-0.11369873459692596,5.229573012724487;-0.04224865697940606,-0.1037026384345194,5.2296290337042235;-0.041921540286870805,-0.09370799166624279,5.229623497745179;-0.04158443187896364,-0.08371375558019534,5.229583460541666;-0.04124867699437696,-0.07371971664696604,5.229503120896576;-0.040912966178700085,-0.06372607102333713,5.229383348622822;-0.04058875957097498,-0.05373226584980481,5.229246424450427;-0.040332532825238535,-0.04373614295413388,5.229137452392481;-0.040110850511973065,-0.03373886780522671,5.229064332292452;-0.03989506877003501,-0.023741850629114044,5.22894993902187;-0.039660028625479654,-0.013745352227629513,5.2288283831106;-0.03940954332734631,-0.003749359985987818,5.228696488378112;-0.03912764665644327,0.006245864396248196,5.228569903166936;-0.038777594592321954,0.016238774042319867,5.228431265661722;-0.03831474761072547,0.026226830451965385,5.22827473505971;-0.03782960693804879,0.03621439743634891,5.228160086639891;-0.03736216706736383,0.04620341451527773,5.228127872292738;-0.0368553049107927,0.05619051241581273,5.228158957327168;-0.036342689533934894,0.06617718212102068,5.228219402959688;-0.0358147810147526,0.07616217343140003,5.228365214917441;-0.03526391203674128,0.08614329492996708,5.228636797317289;-0.03469666366922232,0.09612284557741076,5.22893141259974;-0.03412108588764481,0.1061030735302384,5.22918392047477;-0.033511257810095035,0.11608195574426473,5.229407570814409;-0.03287273593001166,0.1260602703151619,5.229567346071806;-0.03216262700955652,0.13603407781739016,5.229704856906235;-0.03139471288718303,0.1460041009170355,5.229799447038899;-0.030585850008915522,0.15597108546135177,5.229869873862775;-0.029773012602110092,0.165937849556337,5.229923807386775;-0.029004394854215795,0.17590826447853203,5.229916524743525;-0.028307746913650268,0.18588315404254815,5.229789010694935;-0.02767528935175372,0.19585804710000193,5.229470410750239;-0.027144701255939645,0.20583729929891775,5.229105716600281;-0.02673142489917646,0.21582070342737314,5.228704662163976;-0.026478456189613753,0.22581129994713545,5.22835254284997;-0.02635127418698627,0.23580795707941757,5.22812744083354;-0.026345741495999737,0.24580790905040156,5.228096945467604;-0.02646824301786789,0.2558060481622215,5.228245967874765;-0.026663347024233446,0.26580004279363223,5.228532334307914;-0.026894472533503813,0.2757925773895084,5.228841903927196;-0.027147565532205067,0.28578547955410033,5.229120920526886;-0.02739894176647829,0.29577778849223946,5.229421872472598;-0.027616270533082892,0.30577079376635136,5.229726197625646;-0.027855754285845472,0.31576563436058686,5.229940228062698;-0.028174530228438854,0.32576029854777194,5.2300114297749225;-0.028656174270079254,0.3357485946893263,5.22996716685858;-0.029128022529830967,0.34573647247772993,5.2298269652049445;-0.02954933578769018,0.35572402645787815,5.229560018333119;-0.029833091639318906,0.3657114052623423,5.229145594356005;-0.030015784864929906,0.3756965017140135,5.228631325908461;-0.030130377860586147,0.3856825519716015,5.228115895313451;-0.030198482318222686,0.39567119885211866,5.227644413310418;-0.03030328839943874,0.40566386461538945,5.227276110949719;-0.03052265277778195,0.41565802041901734,5.22701394870544;-0.030792679536161806,0.42565330572143634,5.226867807427883;-0.0310951139372506,0.4356485675422517,5.22681058360077;-0.03141593176578717,0.44564329788102386,5.226859993884319;-0.03177619940679892,0.45563519943457026,5.2270391881115605;-0.03216134812278865,0.46562382832367943,5.227320174556474;-0.0325864846493205,0.47560934385365555,5.227649929820895;-0.03304336660406912,0.48559385495400537,5.227967415200742;-0.033554631525181865,0.49557735750658805,5.228228729117354;-0.03412402801221796,0.5055591879369739,5.228425830359295;-0.03475254157137299,0.5155384933018086,5.228561606429865;-0.03546539552668665,0.525512405335969,5.22867526369194;-0.03629017197809596,0.5354775549430509,5.228799911650912;-0.03723998128519646,0.5454305867844008,5.228987046482572;-0.03819271254941109,0.5553826085457827,5.229209680709882;-0.039052917373607464,0.5653436126839582,5.2294057526856506;-0.03979457973379931,0.5753137703869742,5.229619977615259;-0.040609522082345584,0.5852769001793219,5.229888144931274;-0.041695936999919817,0.5952169753040143,5.230009013216371;-0.04338267645803777,0.6050724461376001,5.229852154525933;-0.044359087287486845,0.6150246346419547,5.229828366589324;-0.04519166504767959,0.6249899139860047,5.229823690235663;-0.04617878685366354,0.6349373058451121,5.229549854990462;-0.04698202219127614,0.6448998805607989,5.229230608961878;-0.04770670684470469,0.6548699896451047,5.228962733990801;-0.04858187576034439,0.6648293925266946,5.22875208354272;-0.04952981888358343,0.6747820507523975,5.228537611918832;-0.05068819506216644,0.6847143342785609,5.228448681694521;-0.0520485476757612,0.6946191428461699,5.228238424695337;-0.05385566350698195,0.7044498078759921,5.227934521019838;-0.05572485289146599,0.7142667649894702,5.227569166292121;-0.05777127294565017,0.7240439032958027,5.227100411024761;-0.05997329589567621,0.7337885814496982,5.226661842210831;-0.06250881824309254,0.743449840914216,5.22618101793418;-0.06514812695025096,0.7530722994900024,5.225515931093541;-0.06811837057011126,0.7625839020373038,5.224675056655322;-0.071122548021444,0.7720657116299064,5.2236405496758715;-0.07450039523488383,0.7814017772897551,5.222445549174763;-0.07823570722474915,0.7905802009563947,5.221102424707694;-0.08237414872280387,0.7995457976713876,5.219524014903085;-0.08689481454280978,0.8083030130314274,5.217828503274781;-0.09103828879119641,0.8172565412800075,5.216195728625653;-0.09577820724711146,0.8258837809977854,5.214433937524736;-0.10034964185624969,0.834637245159581,5.212859500869125;-0.10503546534388411,0.8433195827838741,5.211228528269563;-0.10988222102368536,0.8519026072958734,5.209543105590609;-0.11490339656297849,0.8603800408911237,5.207834036884639;-0.12008678887387844,0.8687847772360374,5.20625516034615;-0.12548905873624178,0.8770522821687385,5.2046854971587235;-0.13089909780091188,0.8853168573107346,5.203127204810977;-0.13595986720719136,0.893784503760846,5.201487821813511;-0.14089406519008144,0.9023529284741343,5.199992566585012;-0.14589421506858316,0.9108840908451957,5.198503348739596;-0.1506807071865491,0.9195462614216083,5.1970693703193325;-0.1553572886296144,0.928272471880131,5.195661237853991;-0.15996890925916143,0.9370352921769133,5.194266269891837;-0.16452519248429515,0.945827271663053,5.192872935801368;-0.16907301239312333,0.9546199008982496,5.1914562476884685;-0.17360469821080754,0.9634151672269197,5.190004657574986;-0.17842317235363647,0.9720486724914066,5.188506360614111;-0.18342056411923915,0.9805712462496707,5.18695981217451;-0.1883126277181306,0.9891491691070459,5.185382804502581;-0.19318773983820917,0.997735955234835,5.183801543672651;-0.19802885223451738,1.0063453914572469,5.18223909729004;-0.20289055769995784,1.014942947818377,5.180675177667904;-0.20775711901753557,1.0235310987959998,5.179075101504776;-0.21259440643225522,1.0321226805106274,5.177406157494849;-0.2174285862543989,1.040710139586892,5.1757072601875755;-0.2227132387059998,1.0490469219821128,5.174103979875052;-0.22758696268798603,1.0576287230873331,5.172491682031026;-0.2324575956001557,1.0662013469204898,5.170822234322925;-0.23724150878077113,1.0748216344157822,5.169147475182379;-0.2420630106350616,1.0834041152093659,5.16738845747444;-0.24691138128597628,1.091970688000439,5.165625751416529;-0.2517302086806109,1.100569000639677,5.163938172589146;-0.2565715208814501,1.1091407764086965,5.1621813697147;-0.261519012692707,1.117710285707251,5.160737127643739;-0.2664123484929509,1.1262452952222972,5.158945793692707;-0.27150950760778775,1.1346788808957147,5.157244734714552;-0.2766872383731228,1.1430228282153487,5.155355383701935;-0.2818633214929242,1.1513546863952682,5.153409027412193;-0.2870276722271756,1.159712804453951,5.15154587309471;-0.29223786812432695,1.1680640603817232,5.149782245259208;-0.29756608710256993,1.1763544990329067,5.148085569246866;-0.30297283100840733,1.1846008703134703,5.146422896386744;-0.30847203644912824,1.1928493652945837,5.145111000785985;-0.3141421196892631,1.2010321506187027,5.144166447775653;-0.3200614355974904,1.2090825470282185,5.143775529845313;-0.32609859569516664,1.2170535970128515,5.143652810256377;-0.3322737666958487,1.2249053817535633,5.144118363151182;-0.33847950995406156,1.2326349551895255,5.145438380238652;-0.3454025886923774,1.2392110568912065,5.148409216348609;-0.35252657984217495,1.2453210229499496,5.151861326552328;-0.3599087091958489,1.2511442945967208,5.15526627494159;-0.36731721912668075,1.2566156709372616,5.15916217298247;-0.3746632556112236,1.2618747857481796,5.163449066889876;-0.38188784428910966,1.2670748783235661,5.168005859143509;-0.3890278365048743,1.2721411766509194,5.172838367024214;-0.3963315294220536,1.2770161600028092,5.177622779954799;-0.40337397369084244,1.282259150513336,5.182409744465585;-0.41050935843823644,1.2873413538346772,5.187232346865453;-0.4176783416438592,1.2924058015121727,5.192023698399145;-0.4246285459129496,1.2976747306226386,5.196915839714234;-0.4323603182563173,1.3020356226662222,5.201520437092349;-0.4402258415129132,1.3062381533406229,5.206045067445281;-0.4482774100580832,1.3101594941304917,5.210494261796188;-0.4566079938528436,1.3135997228432137,5.2148262590310255;-0.4651809889938059,1.3162882877813065,5.219216631781339;-0.47377667871785845,1.3186419170488348,5.223752549267234;-0.48235653573429915,1.320838870233677,5.228395764778175;-0.49092521683397605,1.3227805730299704,5.233171484039491;-0.49944483245832516,1.3244997162593295,5.238117259627838;-0.5079097341857537,1.326048305619265,5.243211109815984;-0.5163425668021671,1.3272890297260433,5.248440635392403;-0.5247555927537985,1.3283928404634668,5.253732383326038;-0.5331205355115868,1.3294173088027665,5.25911552342088;-0.541420277104828,1.3302978305347033,5.264623605751875;-0.5496336222154715,1.3310620714153314,5.270276649000413;-0.5577903547017143,1.3318102150272777,5.276013198162041;-0.5658413920935438,1.3323579333001982,5.2819191952505;-0.5738276516259198,1.3327869849095424,5.287922158968369;-0.5817294028119385,1.3330448876629217,5.294045541560046;-0.5895705202511085,1.3332460256591834,5.300248478026883;-0.5973551725513465,1.3333584956025246,5.306524347614139
3D gt;-0.6336977543418383,1.3355605863683366,5.332867423813235;-0.6325805594824365,1.3357345414979163,5.3316826619858935;-0.6313878314690332,1.3359125706233783,5.330469200536867;-0.6302132618132189,1.336083987705372,5.3292781879738795;-0.6290686663270764,1.336241137079832,5.328113252688797;-0.6279424115349266,1.336387159653326,5.326982551033521;-0.6268240141456104,1.3365222030032466,5.325867386371619;-0.6256151543618609,1.3366667763531246,5.324684446161302;-0.6244524304787045,1.3367982300461736,5.323550232062656;-0.623346163274334,1.336919932534755,5.322474506762353;-0.6222800713509425,1.3370315023244046,5.321444659942574;-0.6201845110658957,1.3372901226426488,5.319335371162651;-0.6179097884881043,1.3375476793863368,5.317079982869766;-0.6157392139566811,1.3377721656878512,5.315003364777483;-0.6136327543357665,1.3379830500196832,5.312993899916283;-0.611558113012347,1.3381663167352906,5.311042230688577;-0.6094516357897063,1.3383377142777495,5.309068728321563;-0.6071248824637654,1.3385224199658035,5.306931838375474;-0.6047519097377685,1.33870939097685,5.304771679172054;-0.6024865212885979,1.338868679904608,5.302757062588596;-0.6001884898413423,1.3390199348159315,5.300738682334399;-0.5980003959431367,1.339129727795875,5.2988550201369815;-0.5958783315902763,1.3392160821142496,5.297041207211241;-0.5936993761095621,1.3392865055176626,5.295207469422101;-0.5914639801962565,1.339338996253624,5.293360649105588;-0.5891155620033766,1.3393530959027036,5.291455497606404;-0.5866513112936053,1.339356763978318,5.2895082443824695;-0.584353376942935,1.3393399266173684,5.28771452854249;-0.5819151682870198,1.3393149974255416,5.285849077911114;-0.5794286198665526,1.3392792696045346,5.2839731183629555;-0.5769266853992502,1.3392327456358808,5.282101538080658;-0.5743179884979882,1.3391690906933846,5.280178572469929;-0.5718193918907931,1.3390953814232638,5.278373590367063;-0.569428355365476,1.3390027373950788,5.276674060755535;-0.5669944800538589,1.3389039319312284,5.274951737971454;-0.5644682530003847,1.3387771041764522,5.273212849999794;-0.5618484315113212,1.3386361300986533,5.271431923651778;-0.5593592324900379,1.3384664030504063,5.269770768703474;-0.5568694827135872,1.3382843290018793,5.268122442892267;-0.5542352963351874,1.3380770338645862,5.266401398523456;-0.5515776268916146,1.337853481913108,5.26470473016587;-0.5488369540112241,1.3376099054145154,5.262991557576665;-0.5460493800747354,1.3373468330409701,5.261270281890684;-0.543368408942305,1.3370778637262366,5.259647963355569;-0.5408328528288738,1.3368187834531793,5.258136185688956;-0.5385039590881769,1.3365899240038386,5.256770378983968;-0.5363404493562903,1.3363588067817027,5.255519874915945;-0.5341237449843991,1.3361132518147927,5.254241933773132;-0.5318279907596153,1.3358104746729444,5.252967909898723;-0.5294775198966163,1.3354784641199868,5.251693992746742;-0.5269894328397864,1.335104729121119,5.25035668141784;-0.5245945119494799,1.3347207716311549,5.249082370599661;-0.522103939445786,1.3343209051640388,5.2477693563811085;-0.5195933282119592,1.3339122631508586,5.246447893330795;-0.5169346107232117,1.3334710427782528,5.2450823046872355;-0.5143472713285664,1.333019078581391,5.243810859026794;-0.5118687384054321,1.33257886428569,5.2426222701353185;-0.509456868947171,1.3321445804318752,5.241480313126191;-0.5070545969240393,1.3317082284577577,5.24034726858304;-0.5047420715543225,1.3312820249511295,5.239266034479373;-0.502193688026349,1.3307827742685496,5.238118999164408;-0.4995867046633394,1.330236439556399,5.236995104651137;-0.49667780111900256,1.329593079484458,5.235759980653808;-0.49367428212677333,1.3289033769917735,5.2344865039376645;-0.4903278355119964,1.3281068777328544,5.2331114328410795;-0.48694576322166166,1.327292137145996,5.231726552029381;-0.4833436492141144,1.3264119607998013,5.230188666436086;-0.47961417312358073,1.3255035269186157,5.22852635417265;-0.47587691308387836,1.3245152933721311,5.226790075906008;-0.47194928779734047,1.3234267789055316,5.224843075310071;-0.46809708822309765,1.3223238572381357,5.222865488187664;-0.4641943509718951,1.3211665028238788,5.220787339883692;-0.46020804107560415,1.3198580822004167,5.218462194244754;-0.45625029435867254,1.318544372664191,5.216103006946999;-0.4523246662179492,1.3171752239874077,5.2136038294135485;-0.4484537109916187,1.3158011869278745,5.211047708808345;-0.44450934253679436,1.3143611889743476,5.208396277424373;-0.44055404388533326,1.3129004012639134,5.205708537626431;-0.4366256288442645,1.3114253554030688,5.202998824129468;-0.4326488082846144,1.3098868950708515,5.200142160409049;-0.4289863728189963,1.308421335926518,5.197364559120785;-0.4255379431833445,1.3070048279547775,5.194618312093214;-0.4224199301775763,1.3056471722348753,5.191940455195814;-0.4192930349066183,1.3042562803116637,5.189054304707009;-0.4164044651704676,1.3029336040193233,5.1861765740404495;-0.4133546509264249,1.3015359947706175,5.183126741544598;-0.41019393445711233,1.3000171100920046,5.179882184431215;-0.407003882965827,1.2983399444632877,5.176486497920278;-0.40409877328311694,1.2967820426386532,5.173280707060672;-0.40111266363203324,1.2950629484975213,5.170124870684733;-0.3980678085670339,1.293177093743453,5.166973619789401;-0.3947520531849053,1.2909245575901545,5.163726557802577;-0.3914562367435971,1.2885438158371871,5.160700256047365;-0.3878342774335076,1.2856341086918919,5.157713197841776;-0.38413852646111624,1.2824896529174594,5.154946960218225;-0.3803023580531348,1.279061679364901,5.152343513850109;-0.37629771249764515,1.2753857222164382,5.14990800664499;-0.3722229504634765,1.2715818826880012,5.147557492954094;-0.36789289898855876,1.2674004466838902,5.145413551347065;-0.3634310524521402,1.262986770775079,5.143577498643868;-0.35854315075659837,1.2580587992948646,5.141979027167323;-0.353560488839463,1.252860011407661,5.140584434448228;-0.3485425884055432,1.24743963322095,5.139410886662228;-0.34352432849250447,1.2418187375844145,5.138574449106896;-0.33831198068308577,1.2356403152703417,5.138073953499844;-0.33311225091544805,1.2291229891925535,5.137892954298369;-0.32825012949181265,1.2226727846007033,5.1381228837999915;-0.32324829655287585,1.2157981291642237,5.1387912129827855;-0.3179344122533567,1.2083240152510801,5.13967756621153;-0.31292413665019103,1.2008749307546647,5.14083245973356;-0.30785204956028295,1.1930811638353604,5.142199843532074;-0.30273479313173923,1.184850031341236,5.143928754060739;-0.29744999912288367,1.1762288951411792,5.145889840094689;-0.29236505702127635,1.1678281904834367,5.147921215991249;-0.2871575411595275,1.1590231396104227,5.150091163009923;-0.2818079008874596,1.14977478464252,5.152257515085611;-0.27648988674256214,1.1403353205618152,5.154404216880206;-0.27117546696976397,1.1307835415242866,5.156525560550625;-0.26577430196451896,1.1209831811581517,5.158485839693605;-0.260461840616378,1.1112040856569283,5.160319700688228;-0.2553322101810812,1.101459137134486,5.162050877374761;-0.2501969655178823,1.0917752111758328,5.163653338046222;-0.24491672891069038,1.081895467223593,5.165166524020857;-0.23965742419747743,1.0720621448239651,5.166638146715592;-0.23457793778284194,1.062636445596556,5.167914901081665;-0.22948281394734105,1.0533404574542722,5.169087187412288;-0.2241793006580181,1.0438333001054283,5.170298789115101;-0.2191413888832277,1.034821370200715,5.171421124735506;-0.21424508224804092,1.0262189107716702,5.172418694037468;-0.2094166245774002,1.0178160312876983,5.173402464902937;-0.2046050714538997,1.0096763372190272,5.174389165429508;-0.19993226429170394,1.0020395464121676,5.175390610460591;-0.1954240381280444,0.9948240012990563,5.176386087315305;-0.19088972344283,0.9877102541544034,5.177429169928738;-0.1863948580599986,0.9809598680120027,5.178467487028313;-0.1819001797507791,0.9744661106914799,5.179622656307418;-0.17726874250359193,0.9679816930038296,5.180956016665923;-0.17232125068123366,0.9612143888110521,5.182466844845807;-0.16757541850033936,0.9548619069690114,5.184068714168245;-0.1629176335829765,0.9486590683088997,5.185715275401475;-0.15832991775261906,0.9426057423786309,5.187411381408006;-0.15373329031756183,0.9365602840304786,5.189166304307825;-0.1491830000563889,0.9306529576390673,5.191023880691264;-0.14462839364840502,0.9247997148771189,5.19291197534911;-0.14017279377610628,0.9190966114321382,5.194768358837775;-0.13586849520693192,0.9136128728529986,5.196622446848859;-0.13163146038616408,0.9081328942981971,5.198474953047545;-0.12736750629121457,0.9025714423763713,5.200342687920303;-0.12312408074210675,0.8969222179399642,5.202227255768428;-0.11877474716377923,0.8911104817109949,5.204155658283035;-0.1145123916464281,0.8853839246624482,5.206073399556962;-0.11037512271462017,0.8796763606087972,5.207898921108575;-0.10633060365564684,0.8739717373435472,5.209632080596211;-0.1024269071004795,0.8683692133814407,5.2112949398067165;-0.0986870052690737,0.8627401516924266,5.21286372233262;-0.09527815947895643,0.857470488617577,5.214287596679475;-0.09219205114420721,0.8525265277611755,5.215521490410537;-0.08933436011030596,0.8475836254898651,5.21658386292837;-0.08635840879014617,0.8419593488039853,5.2175840917640075;-0.08333766383778266,0.8359503224514759,5.218550234362327;-0.08049780904792997,0.8299139650074256,5.219425673234009;-0.07780876169732699,0.8238250716714299,5.220223968099971;-0.07535599607662348,0.8179053354758293,5.220906324106105;-0.07306994370440713,0.8114968507496132,5.221613918532137;-0.0708130213480095,0.8047820839535407,5.222352249515097;-0.06860544329201063,0.7976444092588856,5.223089310121372;-0.0665927611436811,0.7901889855407928,5.22376970873242;-0.0646938410770522,0.7827508498063138,5.224418265372411;-0.06288935361024005,0.7752110175294449,5.224997355332424;-0.061167256795823785,0.7673153879898231,5.2254715722654925;-0.059565218785229836,0.7593972983310793,5.225867395315203;-0.058049003572199984,0.7512311086159678,5.226229393295763;-0.05661125767519729,0.7428990649319027,5.226490501951595;-0.055201741761402266,0.7344378865647896,5.226710153942703;-0.05387931095935069,0.7258515059263237,5.2268488127764545;-0.052555221365397364,0.7167271317940684,5.226953395563014;-0.05125934886024898,0.7073792916334213,5.227026925842655;-0.050089442239088164,0.6980661997613611,5.227082295279191;-0.04910993095995233,0.6890829260605018,5.227106077088619;-0.048212990478248334,0.6803713934941275,5.2271221872349525;-0.04730394210699933,0.6715874420680801,5.227116047103513;-0.046398696463000814,0.6629188140024362,5.227102161140179;-0.0454077796606044,0.6535664678197418,5.226989486133351;-0.044374967337067146,0.6445422585431266,5.226766161245459;-0.0432946408141443,0.6352567668571603,5.226427434155686;-0.04219925579315238,0.6260906655202687,5.226024390091946;-0.04106919568797709,0.6170714883177337,5.225561260889971;-0.039940009825369896,0.607807474453144,5.225080786929412;-0.03885973229581509,0.598578767525696,5.224592557313121;-0.03788031315432287,0.5895775610451881,5.224164262672609;-0.03694207705882181,0.5796679204195018,5.223831590058482;-0.036107456931193396,0.5701404599450453,5.223514762310833;-0.035342291378644926,0.5605778714018299,5.223265875941742;-0.03458572925415831,0.5506871275192313,5.223043584120727;-0.03389596223377439,0.5409189759686743,5.222837850019593;-0.03320201535827148,0.5311747451571032,5.222641645395219;-0.03254591731505411,0.521624187482682,5.222462493005509;-0.03191861767917356,0.5115700766355522,5.222340990845308;-0.031394703889388115,0.5016508898619549,5.222224768008328;-0.0309154171032064,0.49152766345199,5.222152095104995;-0.030494093119891864,0.48154960491748006,5.222078573946308;-0.03004600279553951,0.47137228018684774,5.221997928642485;-0.029664173352677105,0.4617444575946636,5.221995675143074;-0.029267351345619936,0.45215040080192603,5.222014489279486;-0.028881271132135882,0.4427601842781252,5.222093947060793;-0.028417236170966732,0.43286928941799296,5.222200365835408;-0.02796168441590966,0.4232553422393271,5.222345978868875;-0.02752894468208498,0.4138592150929066,5.222501141683454;-0.02710293599396016,0.40407582819915566,5.222651292837204;-0.026668809964170093,0.39444647556357737,5.222781559544865;-0.026246169059746822,0.38573863970284644,5.222845081583439;-0.025865441530633554,0.37667393893271583,5.222920859287355;-0.02552616486747373,0.3677482644942393,5.223016505964075;-0.02520644168334024,0.3589515025953933,5.223137972478637;-0.02489408807771016,0.35034110955961023,5.223285329917723;-0.024683453396529893,0.342092969046332,5.223438552592453;-0.024517501402066245,0.3335582683127644,5.2235889917228455;-0.02437514249222502,0.3253722144988169,5.223704699536095;-0.02432442663697636,0.3168551671183234,5.223758568961727;-0.024327210359507374,0.308261615228488,5.223791464254518;-0.02439236508108753,0.29940834600125216,5.2238356768928185;-0.024515875898842996,0.2905373135174022,5.223888103650102;-0.02469969087076022,0.2816568785439726,5.223951284692362;-0.024950782486311704,0.2727289987979876,5.224010720797476;-0.02525686814504511,0.26392403835573824,5.224059147633483;-0.025660445984259605,0.25588698364046614,5.224120711564192;-0.026090057715825142,0.2477267475524163,5.224193324494939;-0.02654629426225246,0.2392568628746746,5.224236780655014;-0.027041159946200755,0.23111278069803048,5.224251388381509;-0.027532580623164726,0.22285174065065222,5.224296285629273;-0.028051996914573198,0.21455521033626934,5.224347400688384;-0.02853452396681565,0.2060642097499544,5.224393525839678;-0.029004304641258354,0.19700138282610882,5.22443023856866;-0.029552987003821408,0.1876750401229594,5.224430200187393;-0.03017263039131891,0.17780890232633967,5.224395924403181;-0.03078477535940784,0.16783507121228017,5.224385245174685;-0.03138677276088292,0.1577936606200921,5.224405707441811;-0.03203884487251097,0.14787811546919666,5.224424787399266;-0.03263542183171507,0.13811722641172702,5.224523952952718;-0.033172116188029524,0.1282966527497479,5.2247070654205805;-0.03367958379245547,0.1182772677123134,5.224952951084785;-0.0342013181476857,0.10816841715955812,5.225240422027747;-0.03468548904199501,0.09747097970509196,5.225567823459533;-0.035136586729217975,0.08655877611969165,5.225961471749013;-0.03557292392427121,0.07515670676802678,5.226330172363862;-0.036040602711657745,0.06326082114210174,5.2266760128641625;-0.03650199711116539,0.05142789650551172,5.22695277819914;-0.036959001195059515,0.03911704171910412,5.2271985430799965;-0.03744177209175994,0.02659949454397061,5.227398095325616;-0.037929152131493116,0.01340132848047051,5.227559030212746;-0.038387713785815,6.943906230079816e-05,5.22770089564604;-0.03885342922837677,-0.01332431194351214,5.227816016032209;-0.039287021623350765,-0.026364816085586978,5.227919441820428;-0.03964349132013157,-0.03881806191348293,5.228034731340244;-0.03992560919634612,-0.05062613611062512,5.228177655576423;-0.04018807635505308,-0.06232679180032663,5.228301506428571;-0.04042759884063762,-0.07368136462692992,5.22838742463399;-0.04064844386305365,-0.08469317504433617,5.228449158394626;-0.04084166735802556,-0.09522009913061322,5.228495595965006;-0.041041573679158436,-0.10536488658860073,5.228440991276275;-0.041216306954931635,-0.11502398395332089,5.228304290358995;-0.04135350700274471,-0.12443080803452893,5.228112666628351;-0.04148624006233413,-0.13321634844718921,5.227873920490172;-0.0416107851972217,-0.14238884544620053,5.2275891484290264;-0.04174957513726706,-0.1516952148226306,5.227378321944636;-0.041857927176366626,-0.16056497685059548,5.227187213099127;-0.04196824839453384,-0.16921834312590764,5.22705654927356;-0.04205097897407505,-0.17691258753377265,5.226979053701909;-0.04208892263508174,-0.18401476617172932,5.226974757640007;-0.042122432855586284,-0.19018980300962723,5.2269726498778715;-0.04215107226536761,-0.19604877917741825,5.226974030187798;-0.04216700872087973,-0.201077726801374,5.226972034074855;-0.04217931156504937,-0.20555966852445504,5.226975392295414;-0.04219329608352951,-0.21035381435605482,5.226979010964759;-0.042208363548694595,-0.2162323509335106,5.2269812221626095;-0.04221501804470603,-0.22183888506971838,5.226973792571097;-0.042215235055936655,-0.22723397187625655,5.2269630200244155;-0.042209664217741014,-0.23246681494861318,5.2269569812596455;-0.042200527644074906,-0.23773428329546972,5.226950557857238;-0.042195136370543375,-0.24293001089129068,5.226940734836883;-0.0421943408832418,-0.2479651575253497,5.226932882827047;-0.04219217076802641,-0.251044747914106,5.226940293208734;-0.04219882905047841,-0.2541528387557356,5.226965348241148;-0.04221704591055788,-0.2564925556039218,5.226988846211866;-0.04221320193325359,-0.2579950149496534,5.2269818242982184;-0.042210079116117315,-0.2594614000639426,5.226975184685906;-0.04220769111908607,-0.2610350242064132,5.226969940578707;-0.04220685147464927,-0.26277573034425095,5.2269651898203096;-0.04220881627505214,-0.26473416382328724,5.226960202682389;-0.04221049855812123,-0.266902815208903,5.22695687716095
