# Supplementary material for: AI co-pilot bronchoscope robot
Source: Nat Commun. 2024 Jan 4;15:241. doi: 10.1038/s41467-023-44385-7 (PMC10764930; doi:10.1038/s41467-023-44385-7)
Supplement: Supplementary file 9 — Source Data [file 41467_2023_44385_MOESM9_ESM.zip › Supplementary Fig. 6/Sim+A+R/1-siliconmodel3 Centerline model_15.txt]

Path length,0.4080695102476313,1.4288354079175662,2.217623880738886,3.22588429687036,4.258024027334615,5.356824638469362,6.278365966029955,7.210522205236137,8.368363397235296,9.051952735401104,10.615923223884433,11.493120421669877,12.343889377341803,13.243829135947871,14.081451130958117,14.955380188054,15.902804681695262,16.8548571312076,17.88611175263336,18.928701536616373,20.046903323148797,21.162766488798848,22.32873048315234,23.51141678733932,24.756328817125087,24.756328817125087,26.03021556794609,27.30261356863113,28.62061693168048,28.62061693168048,29.865459536776413,31.086902015048235,32.239035092865386,33.396488019352056,34.55380007298078,35.63140463614594,35.63140463614594,36.690043367216305,37.717156031945265,39.646058637639705,40.57896188170254,41.520780973793094,42.46040192956187,43.41910371254049,44.3740846179218,45.330341226934706,46.23558005081427,47.10398374098227,47.92900293780751,49.51223538198744,50.31416377169433,51.112074163787014,51.91457845699744,53.49747861871775,54.36512170516647,55.22331124720085,56.104146591945025,56.95628924450076,57.791189483412694,59.40018374632267,60.16598478391819,60.958338138372405,61.77094856085732,63.46024618700117,64.30432825513299,65.19561648830205,66.04701187780681,66.93623698317339,67.89250882726246,68.8036390980454,69.7348320478457,71.59788338690478,72.52100017896929,73.45109202864411,74.40362229238295,75.39302001319997,76.36992179931151,77.34575652344434,78.32193456861171,79.2501007663305,80.18884472816475,81.11706388791889,82.04779080445635,82.99877398587896,83.91416426682761,84.86475038130453,86.64987273361159,87.54344892283623,88.45078737031274,89.34425962572881,90.20686784434537,91.10057789203489,91.98500446561464,92.865692049758,94.58363162921233,95.42495146216946,96.28956436293973,97.1517984617616,98.04882422122479,98.96915937828449,99.83289691535184,101.50797752679817,102.3083677096487,103.09797212060943,103.89500529121989,105.41152825607465,106.16634618350214,107.62988957752448,108.3292051356126,109.6193321918515,110.26170145662952,111.5730634420337,112.74078224179176,113.85971703414654,114.51236670400289,115.8713882637616,116.56766453421493,117.98042020404198,118.71183557174203,120.12230238384922,120.79975293092049,121.50823030970916,122.99597024240879,123.7265514588011,124.49201050205379,126.0000546108046,126.77605159510841,127.60176352009765,128.3920863627441,129.89108601661025,130.66789404158808,131.50061703757038,133.21828623202393,134.1315829473103,135.1135983738223,136.08523219010021,137.12511876111748,138.18436250997152,139.21691010463627,140.2790087310589,140.2790087310589,141.39517562005958,142.47246540821828,143.56714562831064,144.62547389377934,145.7204273793245,146.76919389501958,147.86705452666743,148.9448087868733,149.98653583963184,150.9945524889726,151.96077861689955,152.93588535850816,153.87952648804523,154.78909188492082,155.65519424462315,156.54654653886257,158.17265203583204,158.97365992888925,159.77323267513916,161.25208190423947,161.97883214533476,163.35909254746753,164.59549994241905,165.19438255036692,166.85383904010774,167.85242919666476,169.2577559797851,170.22256389143365,171.20755984127308,172.19005589153335,173.17681183210473,174.2273432640574,175.28257131230492,176.38619677093192,177.50706451231468,178.59081338210316,179.55278442895124,180.81540615457607,181.93432398899586,182.93331512496533,184.07510823111477,185.12204479014582,185.9951636515023,186.90604311625805,188.1588124410013,188.85899424653297,190.00542516098557,191.22540684617758,192.06105281812972,192.90516463550495,194.10912427492067,194.92870825690423,195.85344771623582,197.1588858025769
Error,3.239692002506854,3.046247557463124,2.833923493986313,2.5987029827948036,2.3572666580104693,2.1500235807109984,1.9893388417738584,1.8203087158308051,1.6650942256295531,1.5004177379150894,1.3564102066449917,1.1515170539257409,0.9764626291228184,0.8609260898704386,0.8086591429377779,0.7947100249946841,0.7890962263912242,0.7871719600521961,0.7603992667475288,0.7271488249272732,0.6754641450867803,0.6419260178182633,0.6462351131147434,0.7002190187903659,0.833662720188067,0.7032704730677313,0.5598083356827224,0.5329385729360249,0.6676898338783052,0.7184433695289426,0.5374032951837702,0.44374870810300276,0.4434847153319235,0.4989182076440583,0.6018864651725521,0.6795558466878027,0.7459860427487627,0.7386065963885766,0.7451105890293239,0.7866983613218448,0.745111182508067,0.7087279584639825,0.670821024981833,0.6426297358964695,0.6113669701073067,0.5743846739756718,0.5217310254229932,0.4880775614003131,0.5060779015851867,0.5262149934543185,0.3939526033386683,0.36276677552260683,0.457446389988339,0.55133448273293,0.535984765767331,0.5568750916377789,0.6120824866644737,0.6914285832770045,0.7931599698741162,0.760789241498017,0.7497200237361871,0.7944789273504249,0.8671257573164862,0.8039894357795091,0.7201255933907245,0.6562399106332408,0.6130331735469957,0.6032528562740461,0.6003523643929114,0.6384527753061215,0.6797994875443845,0.6816868922589499,0.6536317716315133,0.6452189747528847,0.6568342025032079,0.6773235174378275,0.6914123333347099,0.6974673435018154,0.6980709804414653,0.6858700351296992,0.681747741401714,0.6943378161575487,0.7191281666432279,0.7354975663789766,0.7563734781217746,0.7654025478092176,0.781861822479281,0.6976614279059862,0.605587500768478,0.5094453861531358,0.4106204424971855,0.3498255055581155,0.34315691334206017,0.3982553425362546,0.4345975647856516,0.30304110223958963,0.2342148482145365,0.27121734909389317,0.3539547276119838,0.4405544183645454,0.5773074262532429,0.6204211754252105,0.64673223372048,0.7642234813750289,0.9212344402027329,0.9968844887384818,1.1161630713306072,1.2947861767294035,1.4038683763973536,1.515638223289425,1.5799160062999034,1.6015611573390456,1.5992936370832076,1.5552296538251233,1.504751875829113,1.4149083640520561,1.3724335727072743,1.298601953642082,1.19322721280007,1.1230627085258076,0.9748608180250267,0.9157615006078663,0.8298330450580936,0.7498437091921437,0.774029437929727,0.804648047975516,0.8069834582550472,0.8578566981565521,0.9456758404779312,0.8872595085882895,0.8722234976371951,0.8938750782396877,0.9166229287465074,0.8421383358206287,0.7911401997115662,0.7297365331506694,0.6792129499603875,0.663480628555794,0.6481785839594177,0.6544457566980305,0.6564459753153876,0.5389282401493682,0.4571670506277358,0.36726850172453884,0.30631538083578047,0.25564011441433665,0.2212487487585471,0.2133850858101873,0.24011265701354872,0.27280614474183856,0.2957446298358873,0.2975343797404036,0.3117104343388353,0.3366889416087568,0.3881822135813078,0.5083247599572401,0.6450486172121864,0.7809038518721642,0.838246459024567,1.0977082662086504,1.423032054470547,1.6255055542176864,1.679817073897849,1.7688679011178547,1.8361577512410485,1.8482360612998265,1.7708458335217863,1.60250809868658,1.3799922213657503,1.2299354315489155,1.1100188821872023,1.0232197311406188,0.9956315289018747,0.837733851187947,0.7542945791272752,0.7898971606133823,0.8715534079224709,0.890456763727529,0.7916277124020519,0.8194323398186013,0.7810696714767773,0.6333263543479097,0.4888997406786902,0.31948769134074034,0.23186679963230777,0.19795355624183733,0.22339732361737213,0.11177816558224232,0.20637525820052569,0.06952296482842683,0.14295286829901138,0.07597367953728472,0.11146341393850785,0.18587962972614372,0.1198410827121715
3D pred;-0.019788465053329155,-0.2633389049093199,5.250348816628879;-0.021106761651083574,-0.253527660657526,5.24893404445217;-0.022677652248932662,-0.2437664503990179,5.24743368548886;-0.024405282318495387,-0.23404339670402585,5.245859671134719;-0.026231725641804492,-0.22433848279943133,5.244285266202325;-0.02789262602805303,-0.21456079435514352,5.243005337066239;-0.029089546899684435,-0.20468804153664052,5.241958373737467;-0.03037672620192647,-0.19483333477798268,5.240850256349848;-0.03162038586455475,-0.18496158347982863,5.239849338295787;-0.03289708866314786,-0.1751069766622307,5.238728287701649;-0.0343094954244732,-0.16526843095410626,5.237629140082033;-0.03583180448646395,-0.15542814321768783,5.236706474170517;-0.03726655784818659,-0.1455507763741958,5.236090757490452;-0.0383712242003649,-0.13561676613499363,5.235782288986725;-0.03887505862513528,-0.12562977253779245,5.235704124020922;-0.03932489867587216,-0.11563992256508829,5.2356808549080105;-0.03966402229717068,-0.10564570820912257,5.2357068275183165;-0.03982430240900681,-0.09564700680784265,5.235690077181224;-0.039809251774064705,-0.08564806404593041,5.235545449651373;-0.039681736637314245,-0.07565155056199808,5.23531423967006;-0.03945521570766265,-0.06565825760147835,5.235026517453926;-0.03922407225775985,-0.055665383940238476,5.234728107172493;-0.03902434902083599,-0.045671158086371594,5.234453224996767;-0.03882473192251391,-0.03567650011112197,5.234194449086303;-0.03862338995186893,-0.02568245237280046,5.233914321945512;-0.03839763522168958,-0.01569009354372856,5.23359526108475;-0.03817403355487797,-0.00569834527321051,5.233256190600634;-0.03790905735224278,0.004292205535580412,5.232911687844471;-0.03758004112257037,0.01428042169154553,5.232554915729067;-0.03717564434649443,0.02426560069547016,5.2321906857095986;-0.03675804585615221,0.034250697767224524,5.231839334078741;-0.03635857840007607,0.044238108448911115,5.231535930672582;-0.03593283347320459,0.05422535753905104,5.231264643244303;-0.03547212238222941,0.06421143538745762,5.231007749304678;-0.03498837257237641,0.07419830010153766,5.2308388727102955;-0.03447043912119306,0.08418469631229258,5.230778576259613;-0.03392240442934482,0.09416929801039205,5.2308645233761455;-0.033385048882603706,0.10415473737627653,5.230911954237733;-0.03284311109992593,0.11413998014619774,5.230876879097779;-0.032272670501331535,0.1241233253626713,5.230790763987667;-0.031641697890385664,0.13410203590832928,5.2306258112362185;-0.0309346112426384,0.14407512671424516,5.230432192410859;-0.030159722227384965,0.15404350647853762,5.230256260921682;-0.029383499395886765,0.16401187054354652,5.230085392600158;-0.028639539496544273,0.17398259507925232,5.229908825612176;-0.027988083599441976,0.1839580477295771,5.229652019001555;-0.02741070742426639,0.19393536025186897,5.229305794240947;-0.02690381830675913,0.20391528846245868,5.228926194011721;-0.026491851777702167,0.2138985259011956,5.2285196797798195;-0.02624488792789429,0.22388866929740017,5.228150838648493;-0.026126757280804314,0.23388502927211172,5.2279082847241725;-0.026130550766804015,0.24388490275292057,5.227858125205839;-0.026253143934556293,0.25388326738040534,5.227991075162895;-0.026452318744298695,0.2638769153711211,5.228286590361871;-0.02668419574787532,0.27386874695346114,5.228617550609281;-0.026944194191359613,0.2838607693078703,5.228920684372451;-0.027210974860783436,0.29385223204869354,5.229236121169864;-0.027443794151612227,0.3038445932050384,5.229549990089937;-0.027676080178174897,0.3138380782544433,5.229826214218471;-0.02798063836286942,0.3238329784365942,5.2299222072441305;-0.028430888102953248,0.33382283123274054,5.229911423790056;-0.028909704279055513,0.34381068506156404,5.229795187119603;-0.029339199498702583,0.3537988016637246,5.229564838258211;-0.029666391445874983,0.3637864125213654,5.229189905216134;-0.02987636395106184,0.37377146733304,5.228685334155807;-0.030008063820250556,0.3837575092329225,5.228173843864357;-0.030100656314202914,0.3937460041735143,5.227703317083147;-0.030204706369909413,0.4037384149417949,5.227327949764569;-0.030411374071436733,0.4137324977248801,5.227052999249047;-0.03066942201567155,0.4237278884927879,5.226893078470851;-0.03097860689212586,0.43372285256449383,5.226821678768613;-0.03130249686452466,0.44371754512121775,5.226856549707052;-0.03166390684004377,0.45370962237788903,5.227023207819089;-0.03205629203003955,0.4636980493201731,5.227301346420015;-0.03248680863788334,0.4736830759412482,5.227638835422491;-0.03294039090289083,0.48366722888058533,5.227971931824147;-0.03343869252760085,0.4936508526659774,5.228252915102235;-0.03399740230932431,0.503632982654211,5.228464868582542;-0.034606867627376206,0.5136133265447219,5.2286107721576585;-0.03529525435436337,0.5235889100938651,5.228728486082795;-0.036105647655786006,0.5335551698561093,5.228858597759753;-0.037046013892687996,0.5435091732820533,5.229041701928986;-0.03801709825993852,0.5534592919729687,5.229270028862079;-0.03890601404803343,0.5634176671046217,5.229471507046882;-0.03966983178911187,0.5733864771533856,5.229670023217705;-0.04040079154486136,0.5833560366289665,5.22994128268451;-0.04133941468297651,0.593309820086235,5.230144214915567;-0.04287516233698451,0.6031902170274498,5.2300055230728315;-0.04376721147928075,0.6131502710880388,5.230045164438507;-0.044813415489027814,0.6230940762203878,5.229883310616004;-0.045598599197765884,0.6330606314929048,5.229656898285518;-0.04639473160432418,0.6430238973259236,5.2293414507751015;-0.04714510644300555,0.6529919593276109,5.22906817887389;-0.04798678492533628,0.6629535462423285,5.228826593541329;-0.04894163560061954,0.6729053985049053,5.22860546748733;-0.05008467229668502,0.6828392961973018,5.228499903533032;-0.05141484721946983,0.6927484542977679,5.228301862085955;-0.053170590157954285,0.702589358985518,5.228029903154167;-0.0550643963708501,0.712401202750093,5.227654110701386;-0.05705483044278887,0.7221902297256749,5.22719245815174;-0.0592532235837795,0.7319355142875523,5.226749179000777;-0.06173289774554633,0.7416124602578209,5.226293182575387;-0.06435974329316792,0.7512416486007417,5.225678028671474;-0.06730080264716379,0.7607659594707211,5.2248794847914874;-0.07027285046773832,0.770264554132663,5.223908077976427;-0.07357018513748292,0.7796354873005298,5.222762130491123;-0.07719426594427882,0.788868954354076,5.221493617788431;-0.08117705166275133,0.7979217505758591,5.220015680547679;-0.08558082330726455,0.8067404201011765,5.218331084718935;-0.08986396412387489,0.815624411264089,5.216678993389021;-0.09427936384083835,0.8244342473297781,5.214978689347055;-0.09883080875259281,0.833168563298984,5.213247772316883;-0.10349780365377259,0.8418487796938426,5.211552779121974;-0.10831818765355775,0.8504432338880475,5.209850059180725;-0.1133189220010608,0.858928884555422,5.208121942073295;-0.11847226347956624,0.8673471615428059,5.2065170482545025;-0.12387281785383387,0.8756133855707995,5.204934786338889;-0.12930296574377426,0.8838749964850674,5.203431696523001;-0.13441784151635514,0.8923086115185564,5.20178482576366;-0.13937251029837996,0.9008640460777476,5.200282894751987;-0.14441307939985076,0.9093727197796765,5.198801295964392;-0.14929471953504184,0.9179863091911156,5.197395711729408;-0.15403834880433723,0.9266783122435355,5.196000339272962;-0.15870433509573445,0.9354132304807072,5.194611175741042;-0.1633044744674266,0.9441833825140173,5.1932243985153725;-0.16787295593412457,0.9529664775257202,5.191815065657657;-0.1724121227772308,0.9617602718725833,5.190378004296572;-0.17714413831885545,0.9704437984431267,5.188893283712593;-0.18211783028002987,0.9789820204234427,5.187356679114723;-0.18703390081360377,0.9875463007656107,5.185780178962587;-0.19195297191942126,0.9961075838009928,5.18419677369419;-0.19681700108559363,1.004702196268665,5.182623923796342;-0.20167358698374746,1.0133013004374383,5.181052624681456;-0.20655383225322058,1.021883371967155,5.179461633050865;-0.21139313906776386,1.0304750902774276,5.177799259437131;-0.21623139653717993,1.0390610031426724,5.1761041591657415;-0.22150752727245263,1.0474009751799696,5.174489442199394;-0.22646164908181934,1.0559295666695754,5.172840259280073;-0.23133568082008657,1.064516965936813,5.171258997619432;-0.23620740274665739,1.0730839091011877,5.169563765986721;-0.2410063620986779,1.081682883115423,5.167823755917739;-0.24585522299120194,1.0902546962982829,5.166088081177731;-0.250699023284437,1.0988352632891907,5.16438177849831;-0.2555322574465293,1.1074178008622666,5.162655540872396;-0.26044425251499065,1.1159939452652032,5.1611317129203655;-0.26530426197008145,1.1246055769017542,5.15964171001675;-0.2702269220358787,1.1330997307078832,5.157739929536666;-0.2753574055664507,1.141482413838227,5.1558936461676295;-0.2805354826339972,1.1498198675598337,5.153976778065069;-0.28572978919601,1.1581623655364186,5.15212693838269;-0.2909620567714316,1.1665033202381025,5.150379983694197;-0.29628442718460596,1.1747913165733135,5.148653284550601;-0.30170756158252515,1.183021737045508,5.146965151809082;-0.30721260783620624,1.1912556768478164,5.14558794409897;-0.3128428332822452,1.1994534557945733,5.144540575125357;-0.31872342089708333,1.2075273746472324,5.144060446325045;-0.32476799426079406,1.2154925157487446,5.143920231904531;-0.3309147550090012,1.2233695061508623,5.144332972148807;-0.33709821816753743,1.231166280757081,5.14532043815169;-0.3434557152976214,1.2382785148134428,5.148320164300608;-0.3498292219346875,1.2448352635279463,5.152368307015746;-0.35645454490853756,1.2512525996895076,5.156231322946557;-0.3631119208725016,1.2581922159677077,5.158973780090393;-0.3698474839990033,1.2644566512703603,5.162896666745369;-0.37669272802913684,1.270173902992327,5.16741946089452;-0.3834961269506415,1.2757193303095082,5.17221132890029;-0.3901100096395671,1.281056645906988,5.177481017504944;-0.3965779934508525,1.286386971691875,5.182935631372481;-0.40278158001661085,1.291708857787253,5.188696971677389;-0.4079464598579172,1.2972266836296242,5.195245071722297;-0.41262085995292125,1.3025712392403932,5.202286783806388;-0.41688414173534966,1.3075075263150533,5.209866856257239;-0.4201418602484618,1.3119662573144273,5.218203941357234;-0.4241597998052523,1.3165243765493686,5.226146215008906;-0.4271924353084938,1.3206304677020246,5.2347452345664225;-0.4287898383428687,1.3241944501423977,5.243951011704203;-0.43014901677298345,1.3253994689475412,5.2537846561798975;-0.4317493846689072,1.325673704618027,5.263651956590584;-0.4335147854033485,1.3260032126170322,5.273489374174758;-0.4336373044040489,1.3238751831257614,5.283259557365403;-0.43290326354657976,1.3216624632369998,5.292984013890754;-0.43219832993082186,1.3195114549759932,5.3027244570048255;-0.43108259240247715,1.3160673215290142,5.312046102490856;-0.42985572010453355,1.3121311887968414,5.3211566262671965;-0.4285841138346305,1.3073474595703531,5.329845639570327;-0.4268216777363203,1.301438891435286,5.337718545107207;-0.42491937369884264,1.2952389489774865,5.345330506278217;-0.42300453832463547,1.28892207052878,5.352842526788969;-0.42102969626710335,1.2825696925975274,5.360308937805403;-0.41901620919302124,1.2762013569239654,5.367751395097947;-0.41697301028965755,1.2698267917546482,5.375180409645209;-0.41491692881157627,1.2634255249810666,5.382582862795951;-0.4128449311244201,1.2570224199518463,5.389979285686051;-0.41068081817230845,1.2506100214749756,5.3973411985423905;-0.40852186860041095,1.244146977356502,5.404660214696811
3D gt;-0.3981208758208711,1.2133226309048928,5.438949629857985;-0.3983820681226639,1.2140950432822957,5.438099113687713;-0.398696030212661,1.215148997226004,5.436917410381771;-0.39918781768918193,1.2166549059334448,5.435321564327475;-0.39972979674443204,1.2182299667062828,5.433578225881655;-0.4002494449335303,1.219739978941147,5.4318951777743765;-0.400723244804447,1.2211071323944351,5.43036787268267;-0.40115024966756224,1.2223481893035495,5.428984830398028;-0.4015646119988795,1.2235605713436608,5.4276413724004895;-0.40196978092108526,1.2247731940944104,5.426298597385158;-0.4023648092043602,1.225969297402592,5.424956043198149;-0.40317642758902855,1.2283581985473635,5.4222639687942245;-0.40399790512990147,1.2307799248129636,5.419545158664251;-0.4048355747287557,1.2332438768160547,5.416814185844034;-0.4056679928537143,1.2356688289448368,5.414134329042595;-0.40652627515631207,1.2381692592038949,5.411320369371317;-0.40739815101623533,1.240725481376002,5.408407499934051;-0.4082635225199037,1.2433124074515651,5.40548054322065;-0.4091650092173431,1.246044459947489,5.402421893375203;-0.4101275728064069,1.2489010293863587,5.399240972266763;-0.41111593563273807,1.2518034423828126,5.395984163904999;-0.41214271487219867,1.2548485255742476,5.392569568640501;-0.41316235629582804,1.2578116735038112,5.389259057002958;-0.41408715125261725,1.26050657383547,5.3861986510583915;-0.4149604661327297,1.2631153706825387,5.383275039659921;-0.41581597096717954,1.2656749662366964,5.380411108928616;-0.4166774070998368,1.2682772893485377,5.3774997341414625;-0.4175534387944107,1.2709442496218926,5.37450369484465;-0.4184547201512223,1.273673070965783,5.371399169339972;-0.41937257455728805,1.2763913736892958,5.368317294046434;-0.4202973435676703,1.2791329307168218,5.365233394622802;-0.42118601065813477,1.2818133607250146,5.362222730539612;-0.42206532213889947,1.28445311632318,5.359226572424679;-0.4229118290335445,1.2870107660196595,5.356260554077666;-0.4237747536610749,1.2896356449191853,5.353225953124742;-0.42458797981779456,1.2921289940914864,5.350377596147182;-0.42539902483406716,1.2945952159816936,5.3475534690145725;-0.42620428382097664,1.296975537833521,5.344761382791551;-0.42697840485653626,1.299215949650134,5.342076609524225;-0.4276972971447443,1.3013364321692518,5.339490931575581;-0.4283826427136437,1.3033880673166052,5.336974354540291;-0.4290474818601446,1.3053237749261373,5.334548665618897;-0.4296925141609321,1.3071599338854776,5.332180554124865;-0.43029950438030695,1.3089074383234576,5.329856723019228;-0.43089014611325016,1.3106172330694685,5.327465587089021;-0.43147201583991607,1.3123181267689852,5.325009044013589;-0.4320705185971018,1.3139931737867454,5.322511217728307;-0.43269521456572974,1.3156398955522957,5.319961085115853;-0.4332680187871901,1.317144580103987,5.317578714716636;-0.433794377175024,1.318551587922694,5.315267428223561;-0.4342873712765969,1.3198427712391996,5.313051512275307;-0.43477509625968286,1.3210974512908416,5.310814503275337;-0.43524228092128947,1.3223059127548995,5.30858379181684;-0.4357098094164315,1.323454242874404,5.306222193776146;-0.4361816652071678,1.324534927290577,5.303676560191784;-0.43662140860476734,1.3255934741521287,5.300946771340451;-0.43702859818410056,1.326551615026442,5.298331099956317;-0.43742738203275,1.327437086538541,5.29566600211192;-0.4378224312151892,1.3282778429193012,5.292647427578296;-0.438229724761187,1.3290796133784926,5.289461161723379;-0.438635875533799,1.3297484408362439,5.286028323603485;-0.43900591516656384,1.3302907697515973,5.2825316760758225;-0.4393107946557513,1.3306754383927688,5.2788186030921285;-0.43956012842210673,1.3309017944594566,5.274947169504327;-0.4397046856314448,1.3308977499493102,5.271050709873135;-0.43969616337792355,1.330531372665147,5.266845517485021;-0.4394779176938332,1.3299119513042905,5.262387691145428;-0.4389967350588007,1.329017313889326,5.257750453958673;-0.4384168644533319,1.3280461210606465,5.253011053172613;-0.4375271966643252,1.3268655593354826,5.247930836816562;-0.4364573342404123,1.3255715150736145,5.242644508251902;-0.43529524558762384,1.3241687818365584,5.23741365601168;-0.43396827143006417,1.3226475065069685,5.2321154759229245;-0.4325179668555825,1.3210573611243297,5.226979674775722;-0.43089992627289336,1.3193425096932103,5.2220463831432795;-0.4292542583594888,1.3175432077440168,5.217393556543124;-0.4275593027923067,1.3157111233468783,5.212718894535;-0.4257158818455065,1.3137911378504867,5.2080332134796405;-0.4237963108515335,1.3118574754876604,5.203702627017135;-0.42180476394911937,1.3099144609095685,5.199548808805822;-0.41967301971306226,1.3079697983305334,5.195628195791731;-0.41738733089253044,1.30598796741033,5.191633670270242;-0.41504614387770833,1.304067089792025,5.187891334785851;-0.4125797120369087,1.3021896884206998,5.184253428591713;-0.4098042295552916,1.3002749614650921,5.18046641189446;-0.406925218995951,1.2984823665812866,5.176800287959536;-0.4041611796168957,1.2968328132500084,5.173439163484413;-0.4013441274093369,1.2952149409665903,5.170278460142169;-0.39826508984969833,1.2933316887548414,5.167051088871392;-0.3952567914413193,1.2913803514383608,5.1640451982966935;-0.3920921212018546,1.2891695494570974,5.161125020306798;-0.38872660382804225,1.2865909511113574,5.15820962805344;-0.3851786682710809,1.2836147732104286,5.155468345362455;-0.38151517820196634,1.28040053650161,5.1528421070680785;-0.377715792575125,1.276967373463259,5.150391553605614;-0.3736894303725938,1.2732214960001282,5.148020299242312;-0.36964257179518883,1.2694189038680772,5.145740759835001;-0.3653211660773067,1.2651525779724122,5.143845953525933;-0.36073136239132636,1.2605539440736933,5.142139224367627;-0.35588044866141627,1.2556289107500498,5.140586990244914;-0.3509694877559856,1.250421320381811,5.139329987128305;-0.3460997087510966,1.2450789885440117,5.138418260508068;-0.3411602342056016,1.239484020052118,5.137653680932319;-0.33606501455145366,1.2333328099266958,5.137288977870294;-0.3311933003441762,1.2269757185596533,5.137412081516395;-0.3265209441944704,1.2206901632147322,5.1378918163073255;-0.3215754572690544,1.2139135787834556,5.13854218044766;-0.3165333630028418,1.2066341405189644,5.139560981315677;-0.31176253154883954,1.1995147355807032,5.140812608381045;-0.3069067439968303,1.1919713034419692,5.142312234980372;-0.30203032501350013,1.1840820391509495,5.144051747837713;-0.29703608664496467,1.1759400387909456,5.146013565619517;-0.292147491455078,1.1678535556857867,5.148030920592809;-0.28712106185525144,1.1593678526668225,5.150113612669605;-0.2820403664831388,1.1505267119585456,5.152244408473321;-0.27685208626763297,1.1413244887788419,5.154378948586674;-0.27160668288085416,1.1319122247469626,5.156482475566863;-0.26667343412819555,1.1228538684651004,5.158379936675702;-0.2615808665194754,1.1133238564701404,5.160151077572774;-0.2567455029827054,1.1040566323878402,5.161807486044351;-0.25167972970736235,1.0944820414139051,5.163387874360812;-0.2466671908782701,1.0850645715487206,5.164884886248636;-0.24145299581430738,1.0753036922778112,5.166340996857012;-0.2364584058890909,1.066012619497008,5.16758010431225;-0.23155557356365658,1.0569978660454182,5.168725490238706;-0.22647436299404858,1.047774670979128,5.1698716594518235;-0.2214474804991383,1.0387430951781194,5.171010737584;-0.2167135348562467,1.0303097340470655,5.1719463689092855;-0.21186976379782468,1.0218241578570866,5.172930395559537;-0.20729737683312371,1.0139713176145393,5.173845418283494;-0.20283231537059204,1.0065189792051155,5.174748792674178;-0.19844776718333615,0.9993604409686588,5.175644846651109;-0.19405762049464853,0.9923508243496135,5.17661161741483;-0.18987907536555146,0.985869211707681,5.177545174553435;-0.18561343681529419,0.9795781590995144,5.178544072202909;-0.18145842224702996,0.9736372697603907,5.179583063423027;-0.17689968663393443,0.9673187479698052,5.180907914944018;-0.1721000509779332,0.9607622518636413,5.182376204658768;-0.1675270439293425,0.9546974551960574,5.1839645937418535;-0.16291344362517537,0.9485647425635388,5.185602627097954;-0.15862281380992826,0.9429600645808852,5.187183065566371;-0.15411407652871084,0.937018275503385,5.188903293858544;-0.14976190549559515,0.9314371692075569,5.190715682113776;-0.14532487076581538,0.9257449660866948,5.192562423919418;-0.14089357896255233,0.9200778646824723,5.194411060106956;-0.13666054922039228,0.9146986117476124,5.196238385116449;-0.13262837921562842,0.9095541174161232,5.198018752353475;-0.12844946430335613,0.9041152676598502,5.199857599985801;-0.12435906471802019,0.8987262793072202,5.201667917199862;-0.12012854781393281,0.8930647978831147,5.20355131806519;-0.11600705863176768,0.8875403197724943,5.205418737763874;-0.11200163027310776,0.8821084619683734,5.207225262089098;-0.10806817559549364,0.8766251029580326,5.208940130230532;-0.10412647023362627,0.8710233806157515,5.210628642117775;-0.10054002682394902,0.8657763317948681,5.21215184593524;-0.09704409867222026,0.8604671221975554,5.2136303380610585;-0.0940231285499314,0.8556920913825602,5.214840082902423;-0.09126201140031975,0.8511690422575352,5.215933658877875;-0.08858912740966021,0.8465040173934678,5.216920299155025;-0.08570802460040078,0.841088289202674,5.2178921551364965;-0.08276251855623926,0.8352766024832,5.218820146841923;-0.0800261941893626,0.8294026160288667,5.21964515761036;-0.07748120612451585,0.8235487053046793,5.220365291081444;-0.07511568159410509,0.8177898846125199,5.221015397450075;-0.07284193501472473,0.8115866900686491,5.221695461971477;-0.07060271464364004,0.8050002174506755,5.222408550718276;-0.06843033005423466,0.7981838733349818,5.223119412328429;-0.06648315332380392,0.7910267498210324,5.223773526851201;-0.0646319743843402,0.7837357357607049,5.224397434586995;-0.06293564233133349,0.7765397659948315,5.224952144276894;-0.061279916285660305,0.7689832855612544,5.225441953794835;-0.05972863090159529,0.7611748893996417,5.225827506055671;-0.05829087622286909,0.7534189622264795,5.226182425411677;-0.05693316923238463,0.7455378095206566,5.226508781407243;-0.05554764972298833,0.7372500788672496,5.226740485504926;-0.054282487783593666,0.7290031222456591,5.226894949224439;-0.05300693907091174,0.7204612048973472,5.227008425169475;-0.051733838866120686,0.711346655609648,5.227085153799541;-0.05060994046987114,0.7024473018840208,5.227147419160099;-0.04969394247329841,0.6938738180645442,5.227180388609029;-0.0488237811145136,0.6852716223635916,5.227204784306025;-0.04797742471250437,0.6769011103225967,5.227194053740421;-0.04707698717359769,0.6683447635844604,5.227182783146228;-0.046177757260759,0.6598162564099846,5.22716961943093;-0.0451840632850841,0.6510670255757997,5.227012794116392;-0.04414830493482493,0.6422871721493997,5.226762964462022;-0.043088117459668965,0.6334195247197556,5.226427410419918;-0.041998985479645826,0.6248718541614082,5.226026893955167;-0.040876913492558384,0.616019986091226,5.225563587098202;-0.03977983340772534,0.6070267806877526,5.225068634893126;-0.0387474207308333,0.5981637849193511,5.224589812724873;-0.037797529785915975,0.5896359974360064,5.224162300168055;-0.03690779275934576,0.5804261820195087,5.223793192129621;-0.03607156047699816,0.5709625455888653,5.223474292173224;-0.03531883753881617,0.5618424795053775,5.223246829084622;-0.03459511902170668,0.5523624614586267,5.223040939609075;-0.03392437755051307,0.5430812672566561,5.22285439368749;-0.033282353504633516,0.5338233676457812,5.222658994677916;-0.03263138821246262,0.5244604609214655,5.22246861493062;-0.03205045914892424,0.5151983318393514,5.222311340176857;-0.03153449018001557,0.5054508575698078,5.222197854607793;-0.03106069216364522,0.49570457279399294,5.2220939826157124;-0.030652609828771188,0.4859443831233655,5.222017325116822;-0.030232695917355827,0.4760595818923692,5.221945478568644;-0.029856891884642144,0.4665416957014698,5.221943448810254;-0.029493643458818997,0.4572479236990719,5.2219740663172844;-0.029123857806496706,0.44802441990739206,5.222042605031548;-0.02874605537632765,0.438858863727117,5.222145672966263;-0.028312348758568195,0.4294133292828577,5.222290474626574;-0.027865955227512416,0.4201132938385011,5.222439150532222;-0.027455368895045778,0.4110125201209118,5.222591379433971;-0.027028848919221908,0.4014603644645821,5.222732754846346;-0.026585527464898968,0.3925795822499163,5.222818207436901;-0.02616499401472383,0.38407614383050953,5.222864006908869;-0.02577291638729936,0.3751721783815804,5.222935741676719;-0.025429808525715848,0.36673883386062367,5.223027561937752;-0.025113453224553904,0.3580923732466617,5.2231439020415475;-0.02482954006477938,0.34985867759252,5.223293546366287;-0.024611220644692247,0.3417368934728332,5.223443643725119;-0.024438190004785185,0.3338161920967749,5.223565848227677;-0.02430557570457459,0.32616018953808285,5.223680570444009;-0.024189429376489026,0.3183571905911978,5.2237731731253145;-0.024169953285233452,0.31007170135368733,5.223790342033515;-0.024203162035295524,0.3017228270708504,5.2238225333650234;-0.024312235784934744,0.2932023242562504,5.22388453928414;-0.024491997240761582,0.28439604598223156,5.223949648689012;-0.024723770944546846,0.2758176165661569,5.224025534849653;-0.025021645702749996,0.2671464989936957,5.224084213799946;-0.025427196168091342,0.25921571877689675,5.224143360487082;-0.025851427062891303,0.2513397803872318,5.224210199941215;-0.026280025145967133,0.2433264677047729,5.2242768152430905;-0.026758094469571524,0.23536177179045592,5.22431099265147;-0.02725251056097322,0.22735775512921608,5.224324566042625;-0.02773585600287227,0.21930791986918044,5.224361190391799;-0.028218101174952624,0.21155501765719914,5.224379689879337;-0.028666773741932244,0.20331710806054581,5.224414416209722;-0.02913686391701133,0.19464582586611726,5.224433838918654;-0.02968487830606558,0.18561005276502185,5.22441909033242;-0.030262726652824284,0.17606499302266004,5.224394676586733;-0.030844021869513953,0.16653296438475787,5.224357543292287;-0.031466391369447864,0.15696617009033592,5.224361285271078;-0.0320783208810677,0.1475899378986682,5.224385080495931;-0.03264577893927946,0.13818930916624558,5.224477227172206;-0.03315772880295575,0.12887494244858375,5.224583652095471;-0.03366065829931679,0.11913279789898364,5.224833892893387;-0.03412943551742424,0.10961726518647155,5.22509679277711;-0.0346296836444887,0.09936374233678241,5.225430054816554;-0.0350668436604031,0.088793595888049,5.2258205563723035;-0.03550143818370366,0.0780340693403099,5.226229060379934;-0.03595720069408416,0.06647551101931078,5.226588405647924;-0.036420598485106113,0.05491476027298788,5.226910946144491;-0.03684904930995682,0.0434051546228135,5.227205004928072;-0.03730984596438326,0.03120185190802921,5.227448401861675;-0.037792644438501125,0.01876386486655584,5.227611788322966;-0.03824892323017119,0.005592505214376043,5.227754550636421;-0.03870714995012444,-0.007122709101135385,5.227868657597041;-0.03913929639226299,-0.01985378933417591,5.227976318844295;-0.03950113119755761,-0.0322970437047845,5.2280991701061446;-0.03980117192470421,-0.04411939577632029,5.228228230052884;-0.04007091131937705,-0.05577510220135673,5.228365896334891;-0.040303424849348554,-0.06693101398722599,5.22844732194351;-0.04053923632330813,-0.07811027532815935,5.228524990214332;-0.04073032225956351,-0.08853432002532281,5.228571077990128;-0.040945380277552845,-0.09884461421663482,5.228584976144565;-0.04112640696339688,-0.10836237372028627,5.228444015043873;-0.04128762524451239,-0.1178341391747281,5.2282991531889325;-0.04140361480025921,-0.12656993087307883,5.228080773909618;-0.04154403514377141,-0.13494051807856156,5.227807620811463;-0.04166125407946312,-0.14393462006439595,5.227522058031115;-0.041775959239571774,-0.15243884415384062,5.2273080557968665;-0.041882541924007866,-0.16120843926284273,5.227133888820066;-0.041990451441781,-0.16950530917119172,5.227017509114539;-0.042052817672794146,-0.17684620331748055,5.226969331295207;-0.04209142202199515,-0.18368198699951171,5.2269662519939875;-0.04211946313664063,-0.1895582823753357,5.2269683531874325;-0.0421445398589312,-0.195260276458223,5.226969022088132;-0.042158916078987765,-0.20011174432625203,5.226967775862095;-0.042171256734557065,-0.20458179875066723,5.2269715634362175;-0.04218634563947128,-0.20910884550385558,5.226975407920449;-0.042202559793601595,-0.21379715688673118,5.226977149607771;-0.042209232424073304,-0.21938771380731614,5.2269703411296256;-0.04220950280690597,-0.22478514400094238,5.226959512529534;-0.042203931431851145,-0.2299934373596967,5.226953432522789;-0.042195941840187975,-0.23510652452889133,5.226947032178458;-0.04218956622269193,-0.24019542758747678,5.226937316011978;-0.04218802346859948,-0.2451891085964138,5.226929205600286;-0.04218718834893178,-0.25014548168182377,5.22692681780993;-0.042188621051390186,-0.2530769035618397,5.226949630873423;-0.04220907746869965,-0.2552709752601868,5.226980251761256;-0.04221480067491769,-0.2571548519952228,5.226983996329492;-0.04221118615037303,-0.25851786505165747,5.22697728888059;-0.04220883580870547,-0.2599680840314445,5.226971473107634;-0.042207094004310074,-0.2615421396675756,5.226966678180648;-0.04220760128986105,-0.2632841918179389,5.226962073290053;-0.04221028908901969,-0.26524161652387196,5.226958004477335;-0.04220999628222779,-0.26736487907915163,5.226955280827079
