# Supplementary material for: AI co-pilot bronchoscope robot
Source: Nat Commun. 2024 Jan 4;15:241. doi: 10.1038/s41467-023-44385-7 (PMC10764930; doi:10.1038/s41467-023-44385-7)
Supplement: Supplementary file 9 — Source Data [file 41467_2023_44385_MOESM9_ESM.zip › Supplementary Fig. 6/Sim+A+R/1-siliconmodel3 Centerline model_16.txt]

Path length,0.41158055827179624,1.3159376626489412,2.4641714203467444,3.522767140320651,4.599290382092846,5.174162537110386,6.23143099817455,7.244740126538879,8.504928082987021,9.236400210009094,10.06830054381466,10.954213740473993,11.872196553292474,12.837481929844833,13.784370352041918,14.716969344087838,15.679721413184375,16.67543811787792,17.73514802442889,18.813421852591237,19.9588518686982,21.11805758033982,22.312461265466073,23.554308215995842,23.554308215995842,24.85350524069125,26.22575843368258,27.58674599472961,27.58674599472961,28.947067355183968,30.24082466943999,31.510168944621775,31.510168944621775,32.730976842070376,33.92821674011603,35.099064018913644,36.19741243235538,37.293414557603036,38.343991690340914,39.36098362606873,40.38197329077406,41.3822201409203,42.40901482256747,43.430740944317414,44.45796498971364,45.45185568151487,46.40852297919113,47.335732090971064,48.20287780445679,49.04300263456166,49.88049017109961,50.73058363673235,52.41066290073731,53.24107888292259,54.123479069591475,55.0388242123484,55.93082136381178,56.83287004408057,57.72306428329603,59.4384572299101,60.310910324310754,61.168298046672746,62.02057661660398,62.919675818036055,63.81865315622524,64.74409997544181,65.65398264399902,67.58319349939941,68.55054333503307,69.51491209283435,70.50358172836569,71.4928855770864,72.49130929568605,73.44425013303162,74.48292195831085,75.49157457237796,76.51648829211248,77.527013478102,78.56998520788355,79.57376844395559,80.54735453418897,81.56183352536831,82.5498399807957,83.53718521172537,84.4982250695983,85.50968859067447,86.4555721464789,87.393426286563,88.34393186850113,89.26877296254648,90.22334186984457,91.1756776627636,92.0897288491362,93.05067150792847,93.9318155713071,94.82288321749044,95.71909724605476,96.64791685632179,98.56591859064568,99.50115493025034,100.3904392977996,101.25793795115332,102.11864056832202,102.96104520662755,103.7843597892568,105.39447154770384,106.17161676951521,106.96835103855808,108.42876449750109,109.11682541241245,110.4581502884122,111.17035328754159,112.48375808701809,113.70055962726869,114.39292857117609,115.80800695473738,116.53907418518486,118.05123268212164,118.79702266826678,119.53435930409361,120.98707964565749,121.73790586235285,122.49998205483499,123.2690782100345,124.85356777393486,125.64745121800445,126.45531069925717,127.32531389866372,129.00131945187218,129.83269353322407,130.7190359858273,131.58627895472173,132.50595390153495,133.4759976836056,134.46196276588333,135.46656246690029,136.52498214418654,137.63355366894643,138.70815831508622,139.814782534874,140.95043585892878,142.097257830626,143.21778364675143,143.21778364675143,144.34646466698578,145.49214657000448,146.66735862553074,147.78530312346965,148.90790737438965,150.01411486391186,151.07143079608255,152.09835287753208,153.13969928762006,154.14658494155938,155.0905139473437,156.0114421182889,156.93193671024255,157.78304261436315,158.60320767576854,159.44787082235152,161.00964718534675,161.76163983299213,163.20563003188343,164.4796912256894,165.0836126264876,166.2521372185819,167.87821665144787,168.91326404439573,169.95134876390244,171.0433059564477,172.03365080836423,173.032237822137,174.05849087135636,175.16928739955353,175.7381687851604,176.94464247762753,178.1230357131164,179.24008663258746,180.3087932326874,181.23209478268956,182.08619399181606,183.38773600512212,184.24504543372205,185.400760670639,186.12142469619474,187.18167077674676,188.21038256243034,189.31062686725738,190.390071621252,191.40614857511594,192.43626985522698,193.42822847746504,194.4489528490415,195.41618547451355,196.40286326709543,197.38665654054986,198.31696594333013,199.59339153176194,200.52678919716035,201.49431124802447,202.4294264498079,203.3672416836294,204.31648677445747
Error,3.0791560430425284,2.9581413530655087,2.7819813656812973,2.554972968364717,2.307573485591435,2.0359254077339384,1.7905696020007824,1.5555333846972879,1.3804271052617791,1.1774425823661419,1.0374451108806155,0.9270741118736628,0.8496726359357701,0.7547379763162464,0.6954986122196981,0.6404545223259644,0.613401437871926,0.5675812029403929,0.4679623435728591,0.3588061229032317,0.19967657151693935,0.07169309787316638,0.2067158828059146,0.4471853926746627,0.555874706430692,0.25853064670507225,0.12366512763854981,0.4795522329963429,0.5234803206795584,0.167396890731183,0.1410427463875618,0.4059621168924262,0.6035192536247482,0.392835066652692,0.23781915699628334,0.21875267146366084,0.3033957718748724,0.4002168744619363,0.4759211056190701,0.5276555343126046,0.5782370379289659,0.6019909562300428,0.6282224534672611,0.6516505113440066,0.6719252938259739,0.6616494647252691,0.6214380060956884,0.5628881867759712,0.48811290506495414,0.4436962506800499,0.4678397092837402,0.5478982564140795,0.5265284431954814,0.4930717373841083,0.5245293923109883,0.5776639853891872,0.6482944634738824,0.7228043504489974,0.8055253236202807,0.8113690513467421,0.7901766299255018,0.782373418746322,0.7853401585865666,0.7804597207901274,0.7722155734548739,0.7582358966319412,0.7617582083322672,0.7437786685409796,0.7051812108771783,0.6737296614837243,0.6644218025836919,0.6627689783702894,0.6727492369120909,0.6702489414549081,0.7088501558547626,0.7344309981571642,0.7657007316004291,0.7823917085487871,0.8079117895532802,0.807954458657734,0.7910184580285045,0.8044600339625184,0.8063504120512165,0.8004541195150441,0.7671836062826182,0.7633473229509359,0.7172192985375264,0.6674687910699182,0.5995434122076292,0.5202111804568823,0.445831048757865,0.36947423313371835,0.30756178104356546,0.2749040151520265,0.3109947951014092,0.390004097901204,0.4833176605946053,0.5671488415070327,0.5504762740078286,0.5378746574530878,0.5249357579276505,0.5587383665112926,0.6388653333141804,0.7720966452313642,0.9230973683390734,0.980417079532115,1.0830294914450729,1.2510709293500921,1.3911790132297501,1.5015799640274374,1.5505014805023123,1.6078895303758316,1.5927559289498432,1.5433770878630995,1.5061225952871649,1.412715489322729,1.3638330038783433,1.3255122529053256,1.1899994381933512,1.0891479904229473,1.012614843299735,0.8766100505121036,0.8133146850050275,0.8426832316283023,0.7524281173019561,0.7389764909629022,0.8005427290588927,0.8780167415236878,0.9049564062002937,0.8545677700455785,0.8355041502943681,0.8275969717042814,0.8249291401653427,0.7999614227284738,0.7587696914696082,0.7108485550418839,0.6220398285444468,0.5576570930678472,0.49730945782443636,0.46828387217916145,0.47800536417283157,0.5346539548517947,0.6090341473746529,0.5751015901452826,0.4517478297830533,0.3432121496047269,0.24883090604885783,0.23674250353336126,0.2895470850434707,0.37501489776414954,0.43678858906990076,0.47125244466469407,0.5145510702969776,0.5352253807114349,0.5170830721043377,0.5181150229043444,0.5576536902062494,0.6259738842238336,0.7541812128794578,1.0492129027035195,1.3011230425857243,1.5311654454970354,1.6086747726866184,1.721099420070898,1.7191258268723517,1.7333370246154869,1.7258777036832973,1.6014482562331105,1.439945977433579,1.3158811685585394,1.22532550473508,1.0453608048395049,0.9410669202664843,0.8037490435517785,0.7640358610563588,0.7222404674578325,0.7937691894693866,0.8383148589667692,0.8264778476798309,0.7455330882378693,0.7066468523801461,0.6542995671981287,0.6275921034676059,0.6726131046267676,0.7132503268361584,0.7534605599162043,0.776718310262509,0.7437089863421986,0.6989606197850894,0.6336894516640832,0.5674653410769934,0.5035233563705787,0.4401921220828514,0.382891652228927,0.33487198717400973,0.28675413267270017,0.2651430698809154,0.2503828371158788,0.18760157010916845,0.15514793047599643,0.12447336724343598,0.12946899718970173,0.15613264341806912
3D pred;-0.07030481020731685,-0.26233311642971285,5.2143722241953485;-0.06910037621051182,-0.2524114416047911,5.214703445293491;-0.0674991164746345,-0.24256600368500086,5.2154128953804;-0.06540533213556753,-0.23283485565248346,5.216372491707357;-0.06308428609886638,-0.22317538436643908,5.217515890049842;-0.06062628451570533,-0.2135237172535813,5.218412299643587;-0.058314966013400166,-0.2038294759418097,5.21923661279406;-0.05603723692365885,-0.1941219555663139,5.219995558347496;-0.05393645681239661,-0.18436147511486037,5.220561017701401;-0.05205578802945324,-0.1745451512288641,5.2208817516941135;-0.05033982409112722,-0.16469827431669254,5.221189132303306;-0.04882813180343077,-0.1548236260210491,5.2216431229030595;-0.04757502268589524,-0.14491317988318098,5.2221043981874224;-0.04633310805318889,-0.13501777835720025,5.22283834415593;-0.04526064897879576,-0.1250952146430776,5.22346489094024;-0.044172463802752436,-0.1151915367132018,5.224321054758636;-0.04327589900626444,-0.10524318921521603,5.224797031254924;-0.04250713432209843,-0.09529062901935054,5.22539330837846;-0.04181148400643912,-0.08533434034419421,5.226016514969629;-0.04120188104593291,-0.07537006066263109,5.226600907524451;-0.04064241342356368,-0.06539941662910236,5.22712364410838;-0.04009113250071743,-0.05542371371970574,5.227549602800698;-0.03959207071436074,-0.0454409994928333,5.2278600122045455;-0.039191615258078474,-0.03544990190626161,5.2279926939407995;-0.03884506774228742,-0.02545590894394372,5.227995774271874;-0.038510399261742115,-0.015461674931868613,5.227938472264835;-0.03818172370476736,-0.005467616832642833,5.227834669145677;-0.03785356949004319,0.004526337159423426,5.227719784787205;-0.037510474753471856,0.014519857401101668,5.22761097678702;-0.03709491372488764,0.024510544519718583,5.227494873688766;-0.0366678958401101,0.03450120431426241,5.22742874808279;-0.0362520848119179,0.04449254189278381,5.227445318564372;-0.035817565733671536,0.054482617509446586,5.227543208012219;-0.035367218535222573,0.06447185454790744,5.227654252103871;-0.034902551935088184,0.07445913269559397,5.227850109581294;-0.03441155016677293,0.08444258827892956,5.228149328362584;-0.03390837804754301,0.0944240078036724,5.228492959108461;-0.03340428053925471,0.10440634680522264,5.228807273855596;-0.032867792197948165,0.11438776146497431,5.2290963095795755;-0.0323012567660099,0.12436865565488985,5.229342863375062;-0.03168014218938076,0.13434717282860312,5.229551218112489;-0.030997648605967404,0.14432262434602752,5.22970796482574;-0.030249736356461655,0.15429398840483993,5.2298198847688395;-0.029485938697150754,0.16426441886745516,5.229904321288105;-0.028756183155955836,0.1742376982916468,5.229938297413421;-0.028080394423969385,0.18421464310011515,5.229875992690518;-0.027451481940262625,0.19419152414682203,5.229618478287621;-0.026909598920008798,0.20417055077043159,5.229264373165303;-0.02649282299961717,0.21415444364464134,5.228879430431269;-0.0262419757848475,0.2241447579980786,5.228517913081274;-0.02611798294645848,0.23414100741145358,5.228273733963353;-0.026116267733940608,0.24414088639983308,5.228224568164142;-0.02623796099683897,0.25413924140540683,5.228359059547822;-0.02643668450521427,0.26413329421586584,5.228640870457786;-0.02667425045162125,0.2741257242977786,5.228948934540719;-0.02694003948087193,0.2841181153342048,5.229234377296942;-0.02720965395385725,0.29411019258566884,5.229527123324637;-0.027444085959514978,0.30410304029766294,5.229823832339696;-0.027680345483653914,0.31409685686386846,5.230084239479171;-0.027991881840786107,0.32409165852651656,5.230167214309765;-0.02845064094341735,0.33408106143915517,5.2301302070845175;-0.028923310395011392,0.34406897834700456,5.22999567295715;-0.029353144541420458,0.3540565303620558,5.229742597171611;-0.029680303088683236,0.3640431987327599,5.229343320151823;-0.029900440726676615,0.37402684015092497,5.2288156427372625;-0.030032213230110582,0.38401184435050173,5.2282842980828494;-0.030114247968707993,0.3939991170452215,5.227786649187575;-0.030207936065119227,0.4039908161787382,5.2273902012516835;-0.030411115983521385,0.4139847067164748,5.227105825021142;-0.03066743056951652,0.4239799236001896,5.226932786642425;-0.03098069684080736,0.43397476803908297,5.226862438326209;-0.03130840985969186,0.44396931957061225,5.226901730321057;-0.031669671485440046,0.45396135229488604,5.22707135365319;-0.03205811933550483,0.46394988834281925,5.227351096190032;-0.03248779520036774,0.47393500552282286,5.227686973478265;-0.03293766716356177,0.4839194246766541,5.228017108870702;-0.03343754266839831,0.49390310133544224,5.228293378399303;-0.034000409353963534,0.5038851115169125,5.2284999064393;-0.03461842771994055,0.5138649996857141,5.228640922174343;-0.035315932935015004,0.5238400294924854,5.228751677891882;-0.036124251951070066,0.5338065977118013,5.228870582467101;-0.037059517020662285,0.5437612608694082,5.229043673969442;-0.038028221376675046,0.5537117258261914,5.229266965291421;-0.03891535715887146,0.5636703160389911,5.22946563858474;-0.03967238752394983,0.5736397095863796,5.229660823941874;-0.04050228747940999,0.5836020981153455,5.22990998425544;-0.041536460253555535,0.5935474243603927,5.230054803290075;-0.043153936518307276,0.6034148355606683,5.229920763230249;-0.04408336663194469,0.6133715222285775,5.229944220871735;-0.045003112203770575,0.6233290450010844,5.229901696547968;-0.04597906485202791,0.6332775681676068,5.229628926986749;-0.04680191802851735,0.6432390623938816,5.229326362233622;-0.04754444968235546,0.6532076644219139,5.229051370688735;-0.048373943069606795,0.6631703206231078,5.228811741522478;-0.04931583549542248,0.6731231500164104,5.228579307174753;-0.050444639030949395,0.6830586609121775,5.228472415555453;-0.051765905760895764,0.6929690312880337,5.22827540479004;-0.053515456579818856,0.7028110217733732,5.228002833297595;-0.055398891073210235,0.712624873917467,5.2276273594596665;-0.057383010880621435,0.72241504232965,5.227162740205941;-0.05957477151109464,0.7321615560868117,5.226713680165226;-0.06204936908431224,0.7418398607088618,5.226258942335891;-0.06467688578568877,0.7514685414799527,5.225638730603971;-0.067604629434536,0.7609959946989326,5.224828821790102;-0.07057560306397648,0.770495036621803,5.223858503161651;-0.07386825076821472,0.7798677260977794,5.222713442865119;-0.07749167110403345,0.7891013791950554,5.221444397732297;-0.08147457773503841,0.7981545976800519,5.2199693757556425;-0.08587309104486335,0.8069778491846771,5.218295065883061;-0.09016462720697899,0.8158584411320837,5.2166464895175535;-0.09458009017493475,0.8246684549719693,5.2149472711914875;-0.09912231443187206,0.8334084047832863,5.213220576054716;-0.1037980849428988,0.84208262293166,5.21151907388233;-0.10861935528867502,0.8506755586120675,5.209811207188082;-0.11361955984430845,0.8591619051276695,5.208084975100862;-0.1187727363915019,0.8675811818673783,5.206484803030848;-0.12417378006276862,0.8758493105823798,5.204914206070059;-0.12958555452984508,0.884120966651707,5.2034001377135235;-0.13468154510791588,0.8925647263112748,5.201746716158182;-0.13963720703130186,0.9011212883642343,5.20025451619338;-0.14467438219195142,0.9096331736582199,5.198779838213966;-0.149547672616826,0.918250119315404,5.197365876412515;-0.15428558331521358,0.9269451731490613,5.195970082357539;-0.15894647281422894,0.9356825267891046,5.194579125691503;-0.16354063272485703,0.9444555407987821,5.1931906301381865;-0.16809973653509513,0.9532433941017976,5.1917805922762295;-0.17263512332690067,0.9620386469297147,5.190340524798043;-0.17738730092612714,0.9707099270976453,5.188848644000303;-0.1823712033118493,0.9792410060594421,5.187305462624968;-0.1872751023985974,0.9878113864162053,5.18572421176334;-0.19218174440936414,0.9963791501975758,5.184137300308716;-0.1970411016239271,1.0049765979724217,5.18256550540477;-0.20190315697576647,1.0135728386424452,5.180995453144913;-0.20677749378872362,1.0221577311775132,5.179401570842111;-0.21161707284623063,1.0307487823498662,5.177736544025465;-0.2164522725877767,1.0393358368988994,5.176038504676309;-0.22172328806060043,1.047679273297151,5.174424979047883;-0.2265822410483716,1.0562681540645822,5.172805811661391;-0.23150483786296078,1.0648126582643762,5.17114464081506;-0.23631923518002235,1.0734189859595764,5.169485513913252;-0.24113755377373614,1.082005000203124,5.167735038166756;-0.24599192419944604,1.0905703188997946,5.165982781509054;-0.25083163938655495,1.0991562575831844,5.164291978790598;-0.25566777814479635,1.107731754744863,5.162539092501908;-0.2606001220424766,1.116298665851829,5.161029119733823;-0.2654784920869975,1.1248893207956556,5.159479231562106;-0.27044187035865974,1.1333625406004024,5.157589940088341;-0.2756009177621348,1.141728311480347,5.155746544451759;-0.2807931118287114,1.150061056866927,5.153847472284242;-0.2860002306854619,1.1583979914254137,5.152008604322918;-0.29124037725494184,1.1667348035836265,5.150265495901436;-0.2965647391449314,1.1750219899555114,5.148541050337763;-0.30197984409322304,1.1832576849354504,5.146852865929472;-0.30748115478183907,1.1914976320851645,5.145496823276294;-0.31310955783429256,1.199697962453326,5.144459682527822;-0.31899233188203724,1.207771279270382,5.143996514011384;-0.32503123813155566,1.2157408246909838,5.143862509912585;-0.33117358537505065,1.2236208926506205,5.144282151773984;-0.3373494249293484,1.2314156726329242,5.145331156457981;-0.34370896932830836,1.2385090275689994,5.148370977306077;-0.3500781811790651,1.2450536497554743,5.1524454172475265;-0.35670055271785645,1.2514709085638338,5.1563136189729715;-0.3633656870112612,1.2583828102498145,5.159106753401211;-0.3701210089962751,1.2645405022875265,5.163162422722974;-0.3762886606601633,1.271233823819008,5.167304827800841;-0.3829704585174144,1.2769734627657767,5.172038760854399;-0.38941208764253715,1.2821138947999853,5.177702802937227;-0.39569289476850156,1.2873188717764594,5.183487236921707;-0.4014265115479664,1.2927303788493307,5.1896387594833575;-0.4065584821706809,1.2982564271331059,5.196205773103945;-0.411005436212166,1.3040774980854033,5.2030131024423305;-0.4161591279500751,1.30973898744328,5.209446375304665;-0.4202971555453946,1.3157596646561913,5.216274857824106;-0.4242671605747344,1.3225111266060292,5.222492318849871;-0.42762228094053684,1.3296154870925103,5.228678693346222;-0.43025263390442375,1.337244545449307,5.234584513515679;-0.43255485650494985,1.3449081144166029,5.240581969791561;-0.43485980309237987,1.3523934599299527,5.246799430991671;-0.43737741053410495,1.359972216562218,5.252818077075157;-0.4398951680870894,1.3676440431267936,5.258717566380806;-0.44232082353346475,1.375630500048695,5.264225079566454;-0.44513490150863055,1.3835236070035937,5.269682169243948;-0.44888654150433105,1.3914630372335217,5.274466586132846;-0.45288232139828455,1.3994292642686332,5.279002329717324;-0.4571933308192496,1.407469729169058,5.283096975240124;-0.4616363775843874,1.4155329545255964,5.287001297497889;-0.4662835076660035,1.4235837051983717,5.290687704367639;-0.47100601795927727,1.4316371970720698,5.29427088245004;-0.4759065170121384,1.4397358526065864,5.297495302950867;-0.48089281524670696,1.4478590706153338,5.300520225941341;-0.4859356775030466,1.4559785679229538,5.3034601755557285;-0.4910457789393922,1.4640762573152657,5.306343626581132;-0.4962085586805259,1.4721562991741086,5.309182399010173;-0.5014394166633076,1.4802043773600964,5.311987138262973;-0.5067099279191667,1.4882445037412235,5.31473996932887;-0.5119721263672126,1.4963119039408646,5.3174281511516295;-0.5172506164298084,1.504385348508172,5.320065770433803;-0.5225531986649327,1.5124611980077212,5.322647102744912;-0.5279005547094165,1.5205353393987382,5.325139897187177;-0.5333043469252287,1.5285920237361355,5.32756659600983;-0.5387437815757578,1.5366296541695676,5.329976792619692;-0.5442090750884919,1.5446507340375353,5.33238362551197;-0.5496732708229659,1.552673084214504,5.334788716490175
3D gt;-0.574227850296918,1.5892438228831574,5.345395129259894;-0.573191875518962,1.587766896620154,5.3449767815493;-0.5721669931972728,1.5863066190831805,5.34455979347229;-0.5712280344207902,1.5849805875061866,5.344183858983657;-0.5702521327363342,1.5836079374682004,5.343805571644246;-0.5692656460930319,1.5821916815065873,5.343390466278675;-0.5683130515322965,1.5808203265246226,5.34299552118077;-0.5674044153022105,1.5795221739244298,5.342622479765473;-0.5665313915177888,1.578268168330972,5.342266342312682;-0.5656503277002104,1.5770147038982383,5.341911191438373;-0.5646966851178338,1.5756473186717317,5.341522196825812;-0.5628608351314769,1.5730328476849724,5.340775432025684;-0.5609247349009795,1.5702738485897292,5.339989229314467;-0.5591132791182575,1.5676814934225647,5.339256167804494;-0.5573036300434786,1.5650970248054055,5.338522529714248;-0.5554855263653923,1.5625101735732134,5.337786471647375;-0.5536921678430893,1.5599574113733627,5.337065677530624;-0.5518670886544619,1.557349941926844,5.336330885270062;-0.5500389715082504,1.5547524678847373,5.335597893434413;-0.5482025545905618,1.5521521498736217,5.334846694160911;-0.5463877193226534,1.549528441934025,5.334104650385241;-0.5446658311731674,1.5470205289055319,5.333394835191615;-0.5429575549854951,1.5445384108599496,5.332695559894337;-0.5411668576633228,1.5419664140589098,5.331964421103982;-0.5394148601083193,1.5394489153693705,5.331240205091589;-0.537731418609619,1.5370477133358225,5.330568155176499;-0.5360292240591609,1.5346202150232653,5.329884411082548;-0.5343297830469467,1.53218642021628,5.329199466929717;-0.5325103427662569,1.5295820658066694,5.328459043278416;-0.5306913712445427,1.5269492461260628,5.327722346137554;-0.5288741476395551,1.5243378987031826,5.326977998677423;-0.5271468799815459,1.521834545359892,5.326263940418469;-0.525442274093628,1.5193797212488513,5.325562593516183;-0.5237395315731272,1.5169300155639651,5.324865670091967;-0.5219529129477107,1.5143735113704908,5.3241477263394525;-0.5202248546375947,1.5118889819874486,5.323449590346392;-0.5184707051445455,1.509358805488138,5.322733996727887;-0.5166736018236945,1.506748100280762,5.3219927266064815;-0.5149028485242058,1.5041293658088235,5.321270985547234;-0.5132453565036549,1.5017075976203471,5.320597391296835;-0.5115350335065058,1.4992729209451119,5.319892247704898;-0.5097179450988771,1.496700129340677,5.3191575270821065;-0.5078355077855728,1.4940335715798776,5.318385306302238;-0.506001096388873,1.4914042443668145,5.3176338600270885;-0.504227970572079,1.4888537718828991,5.3169039020538325;-0.5024196942273308,1.486243150598863,5.316162608258864;-0.5005912377974566,1.4835885893877818,5.315405478814069;-0.4987790700127097,1.4809460022870236,5.314639146917007;-0.49697538420733284,1.478315118677476,5.313883046935587;-0.4951788466958439,1.4757401172413547,5.313132179148058;-0.4934130255755256,1.4732124117682963,5.3124145084268894;-0.4914971044203814,1.4704420026891374,5.311616032207712;-0.48962564277648923,1.4677329981186813,5.3108282825806565;-0.4877665939331054,1.4650476733936986,5.310039147320916;-0.4859764214683982,1.4624540001364317,5.3092557762370385;-0.4841711543588077,1.459838472702924,5.308461646641001;-0.4822962719412411,1.457121853996726,5.307661284390617;-0.4804132105883429,1.4543959673713236,5.306838910439435;-0.4785318549661074,1.4516794698378621,5.3059827810736255;-0.4766408342473646,1.4489014416862938,5.3051017488591805;-0.4747233336953555,1.4460697950475354,5.304229907316319;-0.47293949261833645,1.4434381507424747,5.303396886545068;-0.47115344799266146,1.4407496472527002,5.302518762925091;-0.4693293425616097,1.437951915067785,5.301585071956409;-0.46749444299585685,1.4350326529110178,5.300575539252337;-0.4656924895118265,1.43195700970818,5.2994645748699405;-0.4639498400968664,1.4288011869542738,5.29828935174381;-0.4622432837766759,1.4256994507733511,5.297136104752035;-0.4606935990277458,1.422781275132123,5.296020448572494;-0.4592125079211066,1.4198773610732134,5.294888934135437;-0.4578272149703081,1.416911007151884,5.29365401397032;-0.4565899336197797,1.4140750355440026,5.292402978448306;-0.4553421393001781,1.4111306533813477,5.291077384331647;-0.4541164535073673,1.4080728903377757,5.289669278818019;-0.45292163310331446,1.40503109516817,5.2882620759851795;-0.4517322029786951,1.4019148281321807,5.286819356076858;-0.45067359913096705,1.398845712100758,5.285328612327577;-0.44969234657287593,1.3955611890905044,5.283618833654067;-0.4487613287533031,1.392304214926327,5.281911751859329;-0.44795419098349176,1.3888981565587661,5.280118072173176;-0.4472524289523854,1.385431216520422,5.278113592484418;-0.4465707340240478,1.381635626400218,5.275780095661388;-0.44601614234026743,1.3779753916123334,5.273436998703901;-0.4455800569197711,1.3744901553883273,5.271125707570244;-0.44522601183723004,1.3708831535788144,5.268579107565038;-0.444869582344504,1.3674090921738569,5.265964162994833;-0.4445296826082118,1.3641376244040093,5.263387498014113;-0.4441004063101376,1.3607174220365637,5.260630394879509;-0.44355092901342064,1.3570953315286076,5.257499718385583;-0.44286725908167235,1.3533074197208181,5.253971635930677;-0.441954922395594,1.3494773326200598,5.250180653235491;-0.440976313422708,1.345732213637408,5.246339673659381;-0.43974339361751785,1.3419662771785958,5.24221827063841;-0.4383327107149012,1.3382576585657455,5.2379069406285;-0.436868330562816,1.3345470975988047,5.2335264671550075;-0.43526104859744796,1.330858184814453,5.229007013769711;-0.43356376681608316,1.3272822691973516,5.22447989357219;-0.43179304212682385,1.3240637651331282,5.220136120010824;-0.4300205898284911,1.3209199142456052,5.215829567011665;-0.42812569270414463,1.318024147931267,5.211568817419163;-0.4261918759065515,1.3153490596098059,5.207442017443039;-0.424158676259658,1.3129936159919289,5.203556337861453;-0.42206395339965813,1.3107190852445714,5.199705667159137;-0.4198763827155618,1.3084366459566004,5.195771113956676;-0.4175066002116484,1.3063639710370232,5.191946099000819;-0.4150062476887422,1.3043612648459042,5.188173305287082;-0.4121781169666964,1.3022395840813135,5.184152326359469;-0.4091665349848131,1.3001010540232942,5.179989426528707;-0.4061782480127672,1.2981230823292456,5.17607202984305;-0.4031336328843061,1.2962517592486216,5.1724734914443085;-0.39993498330957744,1.2942964019775391,5.169045097351075;-0.39657850916245396,1.2921269311343921,5.165609544866226;-0.3931812920289881,1.289761136447682,5.162382936000824;-0.38969562250025136,1.2870631072100471,5.159372765877667;-0.3859549372055951,1.2839500822179457,5.15645462173574;-0.38214219542110667,1.2806087027157054,5.153758972055772;-0.37814458678750434,1.2770160859051871,5.15122190691443;-0.37408010998894187,1.2732338211957144,5.148845647699693;-0.36988198964736047,1.2692603512932272,5.146565435830285;-0.36544664579279285,1.2649151763916016,5.1445540472759905;-0.3605028246150298,1.2599853800605325,5.142886906315297;-0.3555524954515345,1.2548759985531077,5.1414295977143665;-0.3504994859695435,1.249443235509536,5.14020425078448;-0.3453916121651145,1.2437992937424602,5.139172774034387;-0.34021004536572624,1.2378256761887496,5.138503083229065;-0.3348940922793221,1.2312685872246238,5.1382017358892105;-0.32989611350788794,1.224766000186696,5.138262091580559;-0.32485897535436303,1.2179217628030217,5.138733026672812;-0.319543145572438,1.2104571183148554,5.13960024393306;-0.31433328959521123,1.2029311777002671,5.140614387989045;-0.3092302339217242,1.1951031489652748,5.141948923756095;-0.30393589322707226,1.1866908845340505,5.143556914974662;-0.29858334221559407,1.1779639414618999,5.145462406214547;-0.2933543563730577,1.1693610294566432,5.147488364808701;-0.28807383610220505,1.160462880751666,5.149663394310896;-0.28262413944917564,1.151088851255529,5.151853800296784;-0.2772022247314453,1.1415001164604637,5.154017832699944;-0.27186167251362514,1.131912940305822,5.156149626647726;-0.2662391458399155,1.1217981147766112,5.158196535503164;-0.26080490757437313,1.1118882309408746,5.160073223843294;-0.2556037139331594,1.1020256138969866,5.1618249242446;-0.25040922535167026,1.0922347331327547,5.1634722714143635;-0.2450481783361996,1.0822115819594436,5.164994006914251;-0.23973233733457677,1.0722874802982105,5.166485612729016;-0.23452748410842,1.0626189824272603,5.167860882955438;-0.22939078415141387,1.053254924100988,5.16904673276228;-0.22401261060378128,1.0436405810187845,5.1702847711058215;-0.21887350766799027,1.0344632090400245,5.171464044570922;-0.21391730712441834,1.025784122691435,5.172479717871721;-0.20903540128820083,1.0172764881358425,5.173479649880352;-0.20410472488403317,1.0089854722864486,5.174502381661358;-0.19932020417381732,1.0012029914855958,5.1755614165698764;-0.19474804861405315,0.9939045787138097,5.176581024955301;-0.189982716588413,0.9865188589657053,5.177722536591922;-0.185407713469337,0.9796598239225499,5.178790839475743;-0.1806275369139279,0.9728073402853573,5.1801060361301206;-0.17586137777216299,0.9661540074067958,5.181499732915094;-0.1708001925805036,0.9592525493397431,5.183063330594232;-0.16606161883298096,0.9529138197057387,5.184685094945571;-0.1613998246192933,0.9467037297417136,5.186336624426;-0.15678144208122707,0.9406191184099983,5.188062512005077;-0.15206016576991369,0.9344080334831688,5.18989234161377;-0.14749470348919144,0.9285129524679746,5.1917779353085685;-0.14295710232678585,0.922687427520752,5.193661932945252;-0.1384812767084907,0.9169554986392748,5.195529010099524;-0.1341433543317458,0.9114018301122329,5.197405178350562;-0.12988077388090244,0.9058605461120607,5.199266699061675;-0.12556516066719506,0.9001911134158865,5.201163946263931;-0.12124765255871942,0.8944202936957865,5.203081505607156;-0.11682864705254051,0.888519287109375,5.205034520317526;-0.11254265026485219,0.8826752303628359,5.206945876570308;-0.10841206480475034,0.876916378470028,5.208740261751062;-0.10437075400352477,0.8711769254347859,5.2104632033740765;-0.10059389676767239,0.8655974702274101,5.212054374358233;-0.09688945646846998,0.859958828196806,5.213610110058504;-0.0937152817670037,0.8549191916970645,5.214894466512343;-0.09063898479237276,0.8498147933062385,5.216073057791766;-0.08765290871788474,0.8442758147295782,5.217108592706568;-0.08460649302426505,0.8383242135889392,5.218084383908439;-0.08154031027064604,0.8319724711249858,5.219072919284596;-0.07878426668223212,0.8258223486507641,5.219907963360057;-0.0762226777637706,0.8197586286208208,5.220632066277896;-0.07388007478153005,0.8133295662823846,5.2213546664294075;-0.07161567950248718,0.8066328656813679,5.222092222157647;-0.06937500134636373,0.7995184846765855,5.222843033790587;-0.06724020050553715,0.7918765864652746,5.223565921502955;-0.06529786951401655,0.7843811225891114,5.224229880220749;-0.06340827396336723,0.7766976343042711,5.2248537508459645;-0.061635446029550886,0.7687436202554143,5.225347465234643;-0.059947573479484116,0.7606966384438908,5.225773915907915;-0.058381024276509,0.7524278726016773,5.226145389332489;-0.05688080469299765,0.743956792046042,5.226411913142484;-0.055447268822613895,0.7354038752387552,5.2266309573229615;-0.05405283821330352,0.7266224959878361,5.226790989707498;-0.05270248453757344,0.7173687906826243,5.22690137161928;-0.05139124386450825,0.7079794422598447,5.226980314927943;-0.05012825005194721,0.6983630524803611,5.227049847490648;-0.04908375855754403,0.6891337905210606,5.227068503492019;-0.0481527417828055,0.6802201759113984,5.227093818608454;-0.04723291937743916,0.6713571022258085,5.227091250756208;-0.046325455574428326,0.6625925360286937,5.227071889316334;-0.045315020238651936,0.6530372982025148,5.226939488915836;-0.04428320144905763,0.6439578516343062,5.226720497748431;-0.04319394622129553,0.634503464979284,5.226370580224429;-0.042081302095862,0.6250322225234088,5.225948953291948;-0.0409475927142536,0.6158653427572812,5.225484062643611;-0.039803785085678105,0.6064415395400105,5.225004768203286;-0.03872147360969993,0.5971382248822381,5.224521056455724;-0.0377496698183172,0.5877382232441623,5.22411468629276;-0.03680925181332758,0.5776724457460293,5.223795965755686;-0.03597947235668408,0.568103085349588,5.223482009551104;-0.035208349971210265,0.5582628318562228,5.22323738339368;-0.03445758595887353,0.5484137595681584,5.223018742000355;-0.03373802865954008,0.5382966494840734,5.222811177085427;-0.033050953815965095,0.5285869736390955,5.222618535827188;-0.03236752735165989,0.5185734826256246,5.222473606558407;-0.0317529749730054,0.5081626635158762,5.22234643049801;-0.03123747700803419,0.49807095090080705,5.222258603993584;-0.030772731668808884,0.48783257675170894,5.222191374217762;-0.030341009672950302,0.47775557978012995,5.2221154944475945;-0.029872601417934196,0.4673798358019662,5.222023588685428;-0.029496737346929668,0.45785785091624553,5.222035997727337;-0.029066765294355514,0.447882880715763,5.222045256221994;-0.028618058197638567,0.43800042208503276,5.222134047339944;-0.028150391704895923,0.42812554965299715,5.222256306592155;-0.027701906961553245,0.41849350850722367,5.222409129703746;-0.02727155374779421,0.40883086198918966,5.222566065451678;-0.02684318963920369,0.39899665361292225,5.222711686302634;-0.026408730247441465,0.3895598653905532,5.222827844900243;-0.026024869357838355,0.38046950890036196,5.222909800697775;-0.02567260348796845,0.37122213150473204,5.22299407156776;-0.025342354683315055,0.36223918959673723,5.223111186308019;-0.025021691448548267,0.3532548543144675,5.223240924610812;-0.02477718580470366,0.34473696259891295,5.223394592397353;-0.024599533810335052,0.33616639176537016,5.223553104232339;-0.02443263031454648,0.3274445716072532,5.223692519244025;-0.024365430684650656,0.3190778976328233,5.223758615605972;-0.02436448392447304,0.3102913036346436,5.223806506493512;-0.024412475396605102,0.30138959503173834,5.223849624016706;-0.024513520374017612,0.2923697840746711,5.223894147816826;-0.024691744460779087,0.28345180152444277,5.223955100508298;-0.024919236793237577,0.27430133668114154,5.224009076679454;-0.025223299166735484,0.2654827013015747,5.224056247206296;-0.02559874273047728,0.2571872308955473,5.224113546595854;-0.026028298553298503,0.24900709505642155,5.224186879270216;-0.026486543592284712,0.2404103444043327,5.224228920263402;-0.026970387409715097,0.2319232029353871,5.2242435789669255;-0.02746684270746568,0.2235632025494295,5.224293208290549;-0.027988512691329515,0.21517834091186522,5.224347326334785;-0.028486118295613462,0.2065213265979991,5.224398908054128;-0.028979685944669393,0.19726245795979216,5.224436540659736;-0.02952972067103667,0.1877116187320036,5.224449334761676;-0.03015658860346851,0.17779257420932543,5.2244110845678;-0.030786427469814533,0.1675396678868462,5.2244228696823125;-0.031398173030684984,0.15734076613538403,5.224447307754966;-0.032070056214052095,0.14709485766466923,5.224473084169277;-0.03267587529911715,0.1371112307730843,5.224570825913373;-0.03322896206378936,0.12691931972082923,5.224817875862121;-0.033748438302208396,0.11676578028587732,5.225068955758038;-0.03429780325468849,0.10627914536174606,5.225385052737068;-0.034779177406254934,0.09533523663527824,5.225733200073242;-0.03523498418050654,0.08436817738063195,5.226124064782087;-0.03568440980069777,0.07267396826779143,5.226487141721389;-0.03615460850911982,0.060715359275831916,5.226817174294416;-0.0366187325926388,0.04851890775210717,5.227078615132501;-0.03710066835319295,0.03583637356232195,5.227289691756754;-0.0375830192636041,0.022909329703625508,5.227488873818342;-0.03807796548394595,0.009316011914435547,5.227644308987786;-0.038540863366688,-0.004285246812245419,5.227786438268774;-0.03900121449021732,-0.01799961434217062,5.227896359443664;-0.03942605741585003,-0.03098420722870267,5.228001938595492;-0.039776332771076874,-0.0433972678938333,5.228109720566693;-0.040055987715721136,-0.055337079516228536,5.228260411767398;-0.04030903154260972,-0.06692588468684874,5.228366956262027;-0.040553020694676575,-0.07837730315678264,5.228447432966794;-0.040757487128762634,-0.08915797443074339,5.228500018232008;-0.0409563110295464,-0.09975313618428566,5.228539070465985;-0.04113971022998585,-0.10970790731030353,5.22842044432023;-0.04130759202732759,-0.11933291443305856,5.2282782886168535;-0.04142006322916816,-0.12865522684770472,5.228041794496424;-0.04154302120909971,-0.1381196268235936,5.227777630076689;-0.04167665569922503,-0.14776792979240416,5.227513097538667;-0.04180196619033812,-0.15694459177466,5.227307144613826;-0.0419071060068467,-0.16580134161780863,5.227130659383886;-0.042013615257599765,-0.17411885149338666,5.227014462190516;-0.042068260613609756,-0.18143325802859137,5.226974235534668;-0.04210634103943319,-0.18817796404221473,5.226969120754914;-0.042134249518899346,-0.19403496105530676,5.226971788294175;-0.04215659551059498,-0.19958137259763828,5.226970040657941;-0.04216910384683048,-0.20416798998327815,5.226970337194554;-0.042180850632050446,-0.20905351650013643,5.226974560625413;-0.04219627869830412,-0.21474063721825093,5.226976948962491;-0.042208358904894654,-0.22048934566273407,5.226974769423989;-0.042209328216664926,-0.22595861373228182,5.226962839743669;-0.04220438464950114,-0.23125455805834597,5.226955845720627;-0.042197542358847234,-0.2365759340174058,5.226949843070086;-0.0421901140353259,-0.24184049269732308,5.226939823038437;-0.04218787081101362,-0.24699718957788805,5.226931140506968;-0.04218745094334748,-0.25021631146363066,5.226924803884405;-0.042187873382194374,-0.2533227241117191,5.226948721206266;-0.04220954824071442,-0.2556610016344327,5.226981233774996;-0.04221408826463363,-0.25760029175702265,5.226983535500134;-0.04221039068932627,-0.25906198142556586,5.2269765669878785;-0.04220789757095466,-0.26063603040550937,5.226970729427178;-0.04220639006584478,-0.2623659202092373,5.226965790140143;-0.04220768243658776,-0.26430415433995863,5.226960797590368;-0.042210332926581884,-0.2664817141976586,5.226957111154648
