# Supplementary material for: AI co-pilot bronchoscope robot
Source: Nat Commun. 2024 Jan 4;15:241. doi: 10.1038/s41467-023-44385-7 (PMC10764930; doi:10.1038/s41467-023-44385-7)
Supplement: Supplementary file 9 — Source Data [file 41467_2023_44385_MOESM9_ESM.zip › Supplementary Fig. 6/Sim+A+R/1-siliconmodel3 Centerline model_18.txt]

Path length,0.4080493478633537,1.4274981348634734,2.2157345158996233,3.223503238925443,4.25535141550032,5.353601819554191,6.27463213749687,7.205102487239351,7.774262340241117,9.042377522839175,9.774822185098813,10.603054939322003,11.479800281034338,13.228254579755907,14.064590816553402,14.93758502506368,15.884955596767494,16.83636324027136,17.867150300560134,18.909544359256827,20.02503441245536,21.141098645632837,22.304526795759884,22.304526795759884,23.486106357873425,24.728999569523577,26.00261849177904,27.27357031546206,27.27357031546206,28.592089179912467,29.838478026684236,31.060409234758456,32.21152365314917,33.368688245836545,33.368688245836545,34.52642032080735,35.60600579632644,36.66451449583587,37.69220318116196,38.643547596720836,39.619660775126036,40.55088858263172,41.491313183504204,42.43009180882394,43.38627348295953,44.34189252701533,46.205398737376406,47.07410079940434,47.90018812711715,48.67747419341639,49.48348621464125,51.0820268959966,51.884478320552795,52.67403815760826,53.466462197287655,55.1912153967892,56.0736662271515,56.9240866210318,57.760178625171235,58.58900296086369,60.13525286886122,60.92536325288365,61.73883238502671,62.55947755550304,63.42345180741229,65.15442537960404,66.00577289997572,66.89102394516563,67.85062768316516,68.76135470705341,69.69057818695859,70.63686000623295,71.55063322737666,72.47212098634837,73.40257230807255,74.35121908111701,75.34018712286326,77.29218646973221,78.27006944281382,79.19937631074536,80.13569834052103,81.06311661155064,81.99308999534144,82.94330714154859,83.8618787007051,84.81270352393562,85.73917827104724,86.59650221747506,87.48792873801314,89.28854952531735,90.15244424509973,91.0487541536486,91.93165884941625,92.8136900210373,93.6718601900331,94.53286485283286,96.23870788295146,97.09920852091685,97.99287957642355,98.91665016233947,99.78276854169901,100.61743538598105,101.45682011530042,103.04892171104993,103.8455143677781,104.62340125531932,106.11985154471411,106.86577692290436,108.2861620707126,108.9545946727837,110.22112959426254,110.87434793152138,112.15540102659854,113.24255590697008,114.47089960574881,115.12557892070507,116.52134990621991,117.21923493509505,118.66154188441595,119.3605679749768,120.74690172588369,121.45375379055426,122.19335116026319,123.6698251693627,124.435262096643,125.16365568958294,126.72544847057408,127.55084949635345,128.33919886231396,129.07573597685825,130.61376855617448,131.44769322201114,132.28769614957352,133.1626967912883,134.07322091137823,135.06248785408985,136.04003302788894,137.0708536126247,138.1258625645303,139.17518829969603,140.31740986727038,141.4913694285913,142.63862170790927,143.86104297154242,143.86104297154242,145.0228262644258,146.24238244158414,147.41389754856428,148.6107220971286,149.79376778989396,150.92562405830492,150.92562405830492,152.03671172949123,153.09847148746408,154.15702803778126,155.16059285902867,156.0940362488821,156.96775957445388,158.68595042960564,159.477219725065,160.25355974477534,161.72162076544726,162.44851124522606,163.83550313005708,164.53801531709013,165.90404533787745,166.60107890617016,167.98451753476843,168.62815932230833,169.91879073703507,171.23809292802815,171.91162656717714,173.21654956822817,173.8786589060827,175.12498973580105,175.7095050517253,176.8545375527665,177.99949159792706,178.62514823359342,179.86462194556,181.12575061680997,181.750387503685,182.9961094715987,184.17717938313572,184.7482594585135,185.81973817761917,186.8831016523389,187.9909685880552,188.9999980197202,189.8521657677811,190.91813844959884,191.90050449389759,192.8382743388547,194.18865137832714,195.12249603396873,196.03016343274845,197.2077547988682,198.06867214710866,199.1572428464769,200.2303261002163,201.3115479379547,202.10520102441683,203.2807836444358,204.21080130194267,205.2707839266516
Error,4.588744821827448,4.394650659298909,4.1141835315143735,3.779588426374673,3.4206638969242733,3.086227572507205,2.7685640831754412,2.462489183397245,2.1939667104837866,1.9207997206069736,1.6772163853971591,1.4874752771173736,1.3497729998885593,1.2431965485569691,1.1044529197734265,0.9853027998835217,0.8698305998403475,0.7767619766574714,0.682201075067941,0.6066835229324721,0.5515274393572255,0.5408959658412961,0.609408799186818,0.5969458626046511,0.42506358830556246,0.26097082544926525,0.30025456881707213,0.5137388272818667,0.5819255463307093,0.3065455285339484,0.20209936360427688,0.3068926568533644,0.4307611793039393,0.5776413699497194,0.4714156076486546,0.3423985760692084,0.31892021035708534,0.3397430272052159,0.3831836554670507,0.45491284370604107,0.5145315089005782,0.5784508518581115,0.6361445007856026,0.6856280313403429,0.7214689746736891,0.7512665970112873,0.6921957290581942,0.6053665337382168,0.5215958025988544,0.49079362162575274,0.5443863541274391,0.4963708466612468,0.42749091978395704,0.47367009380498115,0.6060914598336657,0.6827902110893749,0.6692948144481008,0.6716615668755229,0.7009632999487025,0.7553867868105819,0.8170892782179128,0.7745306228266572,0.7751434081522904,0.7985159128607578,0.8184135030688784,0.7534343981382453,0.6464198672997096,0.5768597722463513,0.5452678314232895,0.5302129081776309,0.5378887031785953,0.5564073345128167,0.6043431665229402,0.6656330460806288,0.7308246598005422,0.7879231813699891,0.8136001700610813,0.8250375862653597,0.8188462101181113,0.7802788846267416,0.7483943968720173,0.7261237296153555,0.71943188519179,0.7166429106430017,0.7048044111164693,0.6933294456406922,0.6830220910427027,0.6887856285072927,0.6945869230309278,0.6816502141087597,0.5447631653333938,0.4340168903088272,0.32553358074316296,0.25420457898593707,0.28102665019379774,0.3721568912106618,0.4682848716050063,0.38105168852904947,0.36812397394360113,0.3919755188673589,0.45503363411750825,0.5750168175463,0.7387421239097633,0.765521985444255,0.8559359322012781,0.9928030099735979,1.1110356503969263,1.237681307124824,1.4216568075247455,1.496623849415662,1.6238652193906595,1.688640947503258,1.675012706276669,1.6354444283192195,1.5761579166564943,1.5291117264132688,1.4368862894049377,1.3911353695088309,1.3062406323189764,1.1679711279272518,1.0901037380796095,0.946838127826303,0.8800260698329808,0.8309540725889523,0.7540876330344972,0.7823814670615076,0.8607857313737338,0.8443273519051407,0.8629513539649355,0.9288201728927603,0.8764810204133842,0.8408260303467564,0.8302489688500555,0.8209120391296398,0.810008977724411,0.7724837333560881,0.7412485482864802,0.6912764712856655,0.6221680403589628,0.551811835169096,0.45799115984380023,0.39628235108115073,0.41240152594179635,0.5438230592346861,0.6602396706507359,0.5244287704425802,0.3840398464543824,0.3255228378806391,0.36968755042303975,0.4812897783843238,0.5752505636788091,0.5241809374288645,0.4021207004193482,0.31464167514437624,0.2603795461380581,0.36446730749439343,0.5885560835431335,0.8267722302347211,0.9977442427913097,1.1368286602435547,1.3345919169694125,1.418928811139744,1.5192575280978147,1.568201939611474,1.5497393629638307,1.4043457528237289,1.2894953667011415,1.068646413124417,0.9174955310681341,0.6892306375019175,0.6203675876378119,0.40704298096613106,0.4410983856193537,0.2512831955761066,0.3170405119080414,0.2817046171560384,0.1666182337228714,0.14195779035020376,0.30850885774974973,0.13648723164442475,0.27239283406920706,0.27539563337478534,0.2624479934278549,0.38339556708282274,0.3934716404884385,0.41612465633226414,0.4288045787208072,0.4344184120664037,0.42238856034118727,0.415426448589233,0.40824626900958716,0.4552609641517372,0.5215350973595783,0.5595987412939568,0.5623966800238241,0.6149181978338866,0.669301463616389,0.6960602983791229,0.7124995249460154,0.7069018960998575,0.6733189632417091,0.6224583939687803,0.5427320103586206,0.46915310891539147,0.3885105416462922
3D pred;-0.07912192444329227,-0.2632244072419933,5.199704256871195;-0.07736167210059364,-0.25342184102982857,5.200604927369296;-0.07494085941952038,-0.2438304651278408,5.202069568714446;-0.07214296298910697,-0.23440590410829706,5.203899712193405;-0.06899946219583704,-0.22508345701681684,5.205691466358815;-0.06608613388576072,-0.21569346568034245,5.207519191956011;-0.06338552494758698,-0.20622266797988895,5.209254329495268;-0.06082094526121012,-0.19671240549288296,5.2109799709587445;-0.05847896601905699,-0.18712068377473573,5.212565533228397;-0.05598706548895207,-0.17751006316689594,5.213759854491805;-0.05368698996505539,-0.1678738949495182,5.215121439843801;-0.05150981582191726,-0.15817824972609185,5.216241429331207;-0.04971435331845103,-0.14838973679628398,5.217221903207264;-0.048319711867102405,-0.1385144264758394,5.21795212324061;-0.04703375326159778,-0.12863066160324604,5.218762988462591;-0.04583105633087251,-0.11873705438812548,5.219581558169908;-0.04456082537006311,-0.10885653906689519,5.220454444355579;-0.04340204817147437,-0.09895286371233858,5.221212369071879;-0.04228540063151325,-0.08904159189186389,5.221933333129349;-0.041268983684452705,-0.07911274861775663,5.222553790886124;-0.04037875606795183,-0.06918173297584518,5.223316957388881;-0.039540615841636095,-0.059245584871478234,5.22407225985089;-0.038759900568869105,-0.0493036312229561,5.224812557975638;-0.03816821751578057,-0.039341761302684464,5.225453696694072;-0.037738414477801394,-0.029361957643765958,5.225921444786511;-0.03736423599361066,-0.019373665420418504,5.226228053532286;-0.037003138480896806,-0.009381567239673384,5.2263941334307145;-0.036629835347072426,0.0006114343555294246,5.226417879768349;-0.03629718779550112,0.010605886895123687,5.226401630453551;-0.035967586336265296,0.020600442754010562,5.226386931417538;-0.035634022840779635,0.030594877961715762,5.2263864084814795;-0.03531529527819977,0.04058950654775444,5.2264626460574535;-0.0349955190214482,0.05058300041766509,5.22662944958762;-0.03463574126473586,0.06057524405902025,5.226789533870336;-0.03425478720746962,0.07056593942167247,5.226991722339175;-0.033842714527880936,0.08055307697808768,5.227287153441088;-0.03339705894657303,0.0905363906689432,5.227654357543496;-0.032948163215169135,0.10051976573527875,5.228015902709688;-0.03248645299714042,0.11050311186645506,5.228361769302025;-0.03198465046870409,0.1204835310495892,5.228735168754868;-0.03143902916219157,0.1304633304296831,5.229060594204022;-0.03082130837788662,0.1404402984291801,5.229340827267115;-0.030136116584391904,0.15041413058762504,5.2295714444418815;-0.029407019725969305,0.16038632426069266,5.229725623292144;-0.028685228027001998,0.17035963440756927,5.229835629916991;-0.028000397481073046,0.18033606314391462,5.229878951874301;-0.027361323942506673,0.19031504454424353,5.229771642861661;-0.026760903203231424,0.20029239755370729,5.22946845668059;-0.026293966281112097,0.21027537762846743,5.2291190590021435;-0.025972267876950877,0.2202638223128297,5.228762011492427;-0.02579463047205228,0.23025825525667507,5.228479602067373;-0.025741512017083218,0.24025744311418087,5.22836375466753;-0.02581482278503724,0.25025704235524365,5.228415140944285;-0.025999464943507227,0.2602524525440752,5.228655312612719;-0.026232671818159144,0.2702454564179541,5.228947696145524;-0.02650843883908821,0.28023757012584766,5.2292333816346455;-0.02680531137726395,0.2902296007212011,5.229500198571137;-0.027076332596229356,0.30022198189461574,5.229781029452735;-0.027315044967253198,0.3102158371261948,5.230037688787574;-0.027623570890816743,0.3202105367465106,5.230141569749007;-0.028057885351273636,0.33020103408237017,5.23010504672036;-0.028579014202782173,0.34018671159937,5.229983930055075;-0.029043461995128646,0.35017356049904774,5.229766818785931;-0.0294258319830752,0.36015975171455183,5.229406571371358;-0.029669986137095632,0.37014458127801775,5.228913045953966;-0.02982571788471695,0.3801308804069648,5.228413468802794;-0.02994855729567432,0.39011875222100845,5.227936680479376;-0.03006619137481936,0.40011048850422065,5.227547619725554;-0.03025036866168881,0.4101041512711741,5.227243016331927;-0.03046359003712651,0.4200997830657505,5.227038366210231;-0.030766892781585568,0.43009467391066425,5.226937547345612;-0.03107645730445283,0.44008984456922456,5.226910467603416;-0.0314325868838538,0.45008298841838135,5.227011698689234;-0.031822172183780924,0.46007275863811825,5.227241294531833;-0.032257902607584016,0.47005840067464827,5.227552890610205;-0.03272199598107971,0.48004203571879306,5.227887029273042;-0.03320661902349865,0.4900256174104796,5.228192376799931;-0.03374346726869188,0.5000083196932344,5.228432062209404;-0.03433020353180826,0.5099896524408462,5.228601582529713;-0.03498390039221466,0.5199675284978255,5.2287227015053235;-0.03575025176418443,0.5299373610105561,5.228845767515165;-0.03663738846799516,0.5398965129680188,5.2290139363497286;-0.03760434866965392,0.5498472032126395,5.229234734049037;-0.03852257711027709,0.5598028631536508,5.2294389194299375;-0.03932813533117022,0.5697682503022142,5.229644187381644;-0.0400678462901971,0.5797371331843795,5.229916587416095;-0.040953527860792725,0.5896953493300825,5.230139071912109;-0.04231705996448235,0.5996017426002082,5.230074631398331;-0.04320411907386203,0.6095616609907923,5.230189312649494;-0.04459884587567067,0.6194615544364155,5.22997287117097;-0.045438953534145975,0.6294255464884017,5.229858496741453;-0.04633741650451674,0.6393813868124502,5.229586453118258;-0.0471308446331163,0.6493447241379832,5.2292664825846344;-0.047893199690133954,0.659311869043414,5.2289929186959645;-0.0488235621593489,0.6692664276297622,5.228789967896906;-0.04987437559803273,0.6792099628251276,5.22864198500732;-0.05114410646877921,0.6891281167440166,5.228507797239251;-0.05272392346370793,0.698999865338398,5.228278106247122;-0.054658521192513417,0.7088021892470211,5.227863645611914;-0.056584342758669616,0.7186086688718669,5.227511269870964;-0.058748119785328956,0.728360886073876,5.227050478569244;-0.061050280039400016,0.7380840114955826,5.226649367364791;-0.06370947038616015,0.7477090146198735,5.2261126909659374;-0.06646866042374937,0.7572903485664221,5.2253478967837;-0.06949068149094144,0.7667783450295649,5.224428488395204;-0.07260560008433248,0.7762118376369541,5.223285466355661;-0.07608729530630184,0.7855038775257551,5.222046195164095;-0.079993018863057,0.7945954645505011,5.2206010761829456;-0.0843098190945371,0.803459363801196,5.218928794557434;-0.08854917549139031,0.8123675994687685,5.217294415583191;-0.09331798717198624,0.8209702814721206,5.215491002845015;-0.09787863063029266,0.829725880466216,5.2138972596094835;-0.10249845967101706,0.8384433448059918,5.212265391012073;-0.10724580183546865,0.8470862318060973,5.21060308939172;-0.11216978631548641,0.8556175190203453,5.208879281018219;-0.1172381907231398,0.8640797627690323,5.207235593852641;-0.12253206314811528,0.8724160996373819,5.205660664531852;-0.12795235540621167,0.8806819817796993,5.204145532773179;-0.13320310413735517,0.8890313351035122,5.20249691612989;-0.13806246616766085,0.8976152278073734,5.200852718238204;-0.14299132649198112,0.9061872542936478,5.199360505846502;-0.14793340141595185,0.9147601612292832,5.197917882500374;-0.15269341646401557,0.9234399799799036,5.196502607545256;-0.15736357705433207,0.9321704742593813,5.1950997284711145;-0.16196465138617355,0.9409386388427879,5.19370351758763;-0.1665487480468744,0.9497134573178694,5.192293333722057;-0.17107187062027587,0.9585164393836018,5.190861946654776;-0.1756890695936687,0.9672634707462863,5.189388543797335;-0.18058642289065757,0.9758498785435691,5.1878754239001585;-0.18555959021613594,0.9843832110397934,5.186310226384931;-0.19045274806602083,0.9929592987077827,5.184726646084766;-0.19528162183007344,1.0015723748851906,5.183146488835308;-0.2001112204058854,1.0101869322237158,5.181576654621839;-0.20503052070588362,1.0187354264012611,5.179926281374688;-0.20983226516113346,1.0273335768321117,5.178189888747734;-0.2146487650762187,1.0359372118473305,5.176522917514363;-0.21954109079757567,1.0445215092015068,5.174981817916275;-0.22452845528193358,1.0530769602095984,5.1735924102913105;-0.2293872677796077,1.0616727938142174,5.172010137952506;-0.2342733516452762,1.070245329600842,5.1703860029074145;-0.2391313336590826,1.0788282501444366,5.1687326772601585;-0.2439983711063867,1.087389133268773,5.166993934433289;-0.24881924347135695,1.0959794801895237,5.165271979317202;-0.2535948186789322,1.104593779729958,5.163543475668242;-0.2583379384302842,1.1132137897624645,5.161755112711843;-0.2629270522267663,1.1219293730909048,5.160029238496278;-0.26753728846795327,1.1306235848248682,5.158252611319445;-0.27239022673683766,1.1391412134373862,5.156278024532896;-0.2772905390852607,1.1475894553279227,5.154129967772269;-0.2820300405938426,1.1560448567427464,5.151671652828176;-0.2866865260111012,1.1644198814853144,5.148812264061283;-0.2913184171264038,1.172697602982053,5.1456460499942285;-0.29586909005442363,1.1809341919413068,5.142262268349605;-0.30025865327957024,1.1889348984969188,5.1381732061950975;-0.30455720988025886,1.1967162926975092,5.133593652128849;-0.308539720808538,1.2040069395042714,5.128027138332478;-0.3121894988728777,1.2110920772973193,5.121987275541438;-0.3159352548555516,1.2179718077145696,5.1157712783161955;-0.31942578440362174,1.2246146655719072,5.10916153982203;-0.3234126702913104,1.2307627483448786,5.1023567019007245;-0.3276257767883923,1.2364080557760178,5.095258798150168;-0.33166820514010087,1.2419526990635912,5.087984480049145;-0.33568078193534506,1.2471363615710471,5.080432733862264;-0.3398109649782716,1.2518271087386639,5.07262642365568;-0.3436602834355494,1.2571871877473852,5.065112949064339;-0.34770334235588124,1.2625478341366925,5.057702338775332;-0.3518198556591408,1.2680568421407974,5.050442507576551;-0.35601878424404054,1.273448588002284,5.0431419544944855;-0.36016915288686735,1.2789359062287822,5.035884973110344;-0.3644768393941472,1.2839799703349961,5.028401574534335;-0.3689953386662785,1.2887390523944595,5.0208560922913605;-0.37354535375091186,1.293379543662132,5.013255881536107;-0.37805704099960025,1.2978459713286539,5.0055295821586725;-0.38258130113203975,1.302106004707563,4.997694839925223;-0.3870875287595046,1.3059988932433517,4.989661202429207;-0.3917237290321892,1.3098173067485983,4.981665868456538;-0.3964678373129984,1.313577019261624,4.973706094688437;-0.4013459380098807,1.3172477618131129,4.96578588113628;-0.4066564590341398,1.3205378496799183,4.957977316077346;-0.41225302470755454,1.3236366292148463,4.950291223568335;-0.41812375005983526,1.326684504754339,4.942791554340039;-0.42420606131520383,1.3297569224922587,4.935472692472472;-0.43048239980493014,1.3327422859601623,4.928282756441679;-0.4369318265481227,1.3357096791287764,4.921240067149438;-0.4435167350777517,1.3386747879925005,4.914322906671129;-0.45021678243280483,1.3417008810999738,4.907544106928921;-0.45692761134921805,1.344778798941724,4.9007993906996;-0.463571319837313,1.347996809415883,4.894053610825233;-0.4700342596160259,1.351577472100672,4.887314971188444;-0.476230247328572,1.3555660818628925,4.880554739799601;-0.4822806371435975,1.359766229028997,4.873790750823464;-0.4882349332507581,1.364120941712728,4.8670392446722115;-0.4940728802907113,1.3686209681185035,4.8602814242613075;-0.4997849050788865,1.373267231584008,4.8535149622146845;-0.5051798448478235,1.3781964727640335,4.846688747577077;-0.5099196889244326,1.3837009707433487,4.83981602030727;-0.5144649643277411,1.3893629162215413,4.83293976806422;-0.5188001658367714,1.395166373528856,4.8260458641514665;-0.5229197237519773,1.4011276362288323,4.819154377402938;-0.5268616361482928,1.4072325100957348,4.812284745554798;-0.530721200936814,1.4134528839938871,4.805472205044064;-0.5345227701161801,1.4197111672223406,4.798661774601944;-0.5382495607042863,1.426011036966418,4.7918483559945155;-0.5419256288786681,1.432349384916687,4.785043073631629;-0.5456242759160288,1.4387086597805483,4.778269623011828
3D gt;-0.5640643627203784,1.4711524737213035,4.743736393795817;-0.563444112478617,1.4697504698665538,4.7451218516604285;-0.5628218732605474,1.468297039924959,4.746531155358885;-0.5621191564364786,1.4667131653667715,4.748084645526518;-0.5614481960531191,1.4652083804923741,4.749566900823827;-0.560828078614598,1.4638117986882775,4.750949182467169;-0.5602344204692778,1.4624519301849663,4.752297027898067;-0.559665995557354,1.4611360847303219,4.7535979955881285;-0.5590466921263485,1.45973880563439,4.754975683863153;-0.5584604316260497,1.458356441964975,4.756339997408683;-0.5578624403438136,1.4569915277178622,4.757684936322827;-0.5564708306827978,1.4538487484632576,4.760779815602843;-0.5552997372636517,1.4512139459258147,4.763373021786267;-0.5541953185368509,1.4487454907809263,4.765782202279299;-0.5531108308625453,1.446331758023852,4.76814891330324;-0.5520905008223449,1.4439932761825018,4.770458308192133;-0.5510804645637093,1.441695309364294,4.772729952077649;-0.5500220953993813,1.43931194060983,4.775075037965497;-0.548963014429827,1.4369050194453266,4.777436705984345;-0.5478872685108371,1.4344663858012472,4.779848681011631;-0.5468251854979878,1.432051845760407,4.7822498164994816;-0.5457791532930047,1.4297194160535496,4.784549031803909;-0.544750309089241,1.427474397208698,4.786785594918582;-0.5438151268943614,1.4254216839935399,4.7888306939609615;-0.5429173242143056,1.423450433181713,4.790794270808642;-0.5419781869252522,1.42141620334761,4.792814128480682;-0.5410420831229694,1.4194260522293038,4.7947843024429755;-0.540060152634062,1.4174069362998394,4.7967998660374604;-0.5391590461977863,1.4155578157245918,4.79865398656666;-0.538225213924272,1.413723234750692,4.80049996623252;-0.5373394529040191,1.4119765906472808,4.802265488673953;-0.5364797443772596,1.4103053062957467,4.8039662917979715;-0.5355881944057626,1.408612220270348,4.805708173205551;-0.5346125272176797,1.40679620729218,4.807575605593067;-0.5336402615235463,1.4050246797333255,4.809403542682191;-0.5326223666552201,1.4032765557742812,4.811219175986873;-0.5315773567767591,1.4015347182881868,4.813046043766355;-0.5305473454608116,1.3998708152647543,4.81483708767752;-0.529479581987202,1.3982114598048931,4.816637423845557;-0.528351777987187,1.3965746152809908,4.818427504416038;-0.5271659283005304,1.394921914529646,4.820262166442995;-0.5259827731666442,1.3933121184068202,4.822066731389673;-0.5247858017486275,1.3917186854093975,4.8238765835993505;-0.5235540545812316,1.3900913705918394,4.825737836729748;-0.5222480119871862,1.3884279918238567,4.8276765572754705;-0.5209055068130246,1.3868168137189252,4.829611486509009;-0.5195200737826647,1.3851989879176065,4.83155990778204;-0.5180418551855489,1.383549253025487,4.833541165194466;-0.5165500600808647,1.3819055441452073,4.835528097427393;-0.515098452404479,1.3803561422848005,4.837419588488668;-0.5135463173258266,1.3787528220611869,4.839396699356029;-0.511940940023626,1.3771236664361552,4.841400736720816;-0.5103065421403806,1.3755178072043608,4.843386040559478;-0.5086401236512516,1.3739703771844265,4.845348751560383;-0.506955465329118,1.372446688902031,4.8473026969054755;-0.5051859137649292,1.3709400002439431,4.849330714710322;-0.5032676649865211,1.3693968884366232,4.851464132511115;-0.5012850649873802,1.3678706618867646,4.85358724335328;-0.4990911862394956,1.3663023591519947,4.855892182709716;-0.4969664602804338,1.3648496537193124,4.858115592405634;-0.4949006387408111,1.3634718294853532,4.8602486666259646;-0.4928782035432587,1.3621626289145459,4.862304880311959;-0.4908502329298593,1.3608958757517793,4.864301599399171;-0.4887894323836638,1.3596701311031203,4.866258815189781;-0.48664338671119456,1.358421868358229,4.868250842256452;-0.4844312291500251,1.3571986041022734,4.870214410101324;-0.48197453096383597,1.3559813510437997,4.872291584635243;-0.47955776612735485,1.3548571784750927,4.874266725503124;-0.47705914162200636,1.3537130217814524,4.8762910686141065;-0.47419222958882645,1.3524728093317022,4.878674297787995;-0.4713133042776854,1.3512432202829898,4.881086235544827;-0.46803061294555653,1.3499299953423658,4.883981440036427;-0.4645420787280431,1.3485790932911499,4.887214467113457;-0.4609819332851174,1.3471891857999043,4.890660270722553;-0.4571899850283625,1.34563899023556,4.894521185173573;-0.45353117002715565,1.3441245704823712,4.8982649266256875;-0.45002251707157265,1.3426788941170404,4.90192098004224;-0.44651126751699105,1.3412324280970302,4.90570952688066;-0.44311022575156206,1.3397388765156073,4.909532238533582;-0.43971117560377404,1.3382312909221956,4.913426792490058;-0.43615376403956746,1.3366545694838834,4.917606746762315;-0.4325857155068407,1.3350616611369603,4.921812174845281;-0.42887369998450414,1.3333565391120787,4.926302182565614;-0.42515749683812204,1.331591950104846,4.930938230230198;-0.42146052443865434,1.3298347716346917,4.935673297205017;-0.4178589496303916,1.3280729227405534,4.940463043693006;-0.4143887772915046,1.326134897719695,4.9454342442256145;-0.4110356669996934,1.3242504042838381,4.950356006405499;-0.4076744734631387,1.3223635474640187,4.955341254274581;-0.4045281090350598,1.3204872049868686,4.9602101019890465;-0.40131870534582054,1.318548876246974,4.965218817615924;-0.39842374484361576,1.3166706033848636,4.9699407840555825;-0.3956755822499593,1.3148328561628522,4.974461984345394;-0.39284136235135275,1.312874516977847,4.97914358402914;-0.39015858021214556,1.3109526015840305,4.983714566565206;-0.38742538437951346,1.308914364688219,4.988462307749394;-0.384629836134926,1.3066837119191983,4.993528106697892;-0.38189985499952994,1.3043287783378923,4.998648377021876;-0.3791125678213669,1.301897069097723,5.004139888460919;-0.3763416363799456,1.2994641889800533,5.009636745774966;-0.3737306404854487,1.2970545427143383,5.0149961256648625;-0.3710523259184507,1.2945885831221795,5.02066273229287;-0.3685035514152552,1.2921812299956783,5.026247999641839;-0.36599076720426,1.289754665424137,5.031846107359023;-0.3636097475811116,1.2873602251342973,5.037276763887032;-0.3612250355285348,1.2848715639947688,5.042801105243632;-0.3588905599773123,1.282380744514342,5.048257616700912;-0.3564753118656985,1.2796772740558515,5.053932490981465;-0.35391315452180633,1.276652976199647,5.059823574103776;-0.3514461480915353,1.273565356467534,5.06556518217082;-0.34911798698153695,1.2704740023566683,5.071101616719007;-0.3467215884866066,1.2670971204516959,5.076627759288236;-0.34429256461430524,1.2634680159979268,5.082130647728357;-0.34180867757149114,1.2595354283650717,5.0874428204132105;-0.3393935279352379,1.2556293118300947,5.092470161191466;-0.3366658032148787,1.2511829333999782,5.097532395250203;-0.3338587272113195,1.2465650525756637,5.102386509664621;-0.33087036142071474,1.2416684523523818,5.107087342308562;-0.3276542679067569,1.2361091110328257,5.111448632166223;-0.3243472427565689,1.2303163551528091,5.115705188728073;-0.320722189387843,1.223996283929325,5.119903706630071;-0.31690208867761305,1.2172123858627764,5.123947080593664;-0.3130782182100907,1.210341912809699,5.127756786571737;-0.30895765616284215,1.2028239483879608,5.131449053568362;-0.30449620499039926,1.1946347713161827,5.135156757354737;-0.29974833853267924,1.1858855627609302,5.138757217155692;-0.2949503453356548,1.177022776730238,5.142098424036527;-0.28988724712569347,1.1676665474604633,5.14530429235477;-0.28476555749590726,1.1580070260057171,5.148232056319907;-0.27938686253569267,1.147867105638325,5.151097604537087;-0.2739444476933155,1.1375781564311302,5.153882661969144;-0.26863398653481,1.1274436172806328,5.156399581332037;-0.26304523695479703,1.1168540029926979,5.158714246381062;-0.25773824464001704,1.1067184317875836,5.1607341649138805;-0.2521006983013215,1.0960656306442706,5.1627755550427725;-0.2468030299060167,1.0860434565497834,5.164538936803256;-0.24134190344579012,1.075774297350047,5.1661322265689815;-0.23601133204586686,1.0657854312291808,5.1676403953635575;-0.23106013701417308,1.056607664694678,5.168807750941095;-0.2260366105200018,1.0474005465584666,5.169946849728866;-0.2210842236176278,1.0384279051351704,5.171053501277295;-0.21635576848767718,1.0299230406801292,5.171985407585465;-0.2115078131697324,1.0213577833947238,5.172984709974246;-0.20697947576516654,1.0135117607487056,5.173900955746475;-0.20253312065531906,1.0060306735856632,5.174809731514321;-0.19816359185709534,0.9989131141341616,5.175708651625994;-0.19376381976859083,0.9918960583757812,5.176681260942255;-0.189559517065684,0.9854059807860734,5.1776186537140765;-0.1853285410766849,0.979183272340151,5.178617506113637;-0.1811436737239554,0.973215559962498,5.179676744674015;-0.17659253525193844,0.9669161054864285,5.181000936576078;-0.17178940147412247,0.9603700333011961,5.182486712532908;-0.1672146006139737,0.9543025680591374,5.184079047378984;-0.1625979038179885,0.948164372626246,5.18572041637149;-0.15828004431493073,0.9425196347653287,5.187316895753435;-0.15377288410501572,0.9365774386260888,5.189038865802359;-0.14940753178148977,0.9309767941595284,5.190856430677149;-0.14497734224140452,0.9252979333994846,5.192700661196293;-0.14056412472925525,0.91965767514127,5.194547665500332;-0.13634083126895252,0.9142917259487907,5.196373690074317;-0.1323155666184657,0.9091531038623799,5.198153032441743;-0.12813999788506517,0.9037158481511485,5.199990911897333;-0.1240605536124467,0.8983346291082193,5.201797666879919;-0.11982079621503268,0.8926606218652818,5.203684848668121;-0.11572851724069093,0.8871739641331546,5.20554471369623;-0.11173155066187712,0.88174273573002,5.207342036025039;-0.10780427509295516,0.8762592076545396,5.2090522874566725;-0.10390028294544773,0.8706949059446266,5.210722478431405;-0.10030949214129772,0.8654370870497621,5.21224630992235;-0.09683973076968519,0.8601442100129854,5.213709774211772;-0.09381574382133856,0.8553602873422568,5.214920657518998;-0.09109075438088972,0.8508785282369571,5.215998291210063;-0.08840250196888996,0.8461631357384345,5.216985090264997;-0.08551366115928084,0.8407089977819944,5.217953466989462;-0.08259363116724205,0.834903021716763,5.218868861448418;-0.07986000784623971,0.8290277981680962,5.219692555205336;-0.07732906444095873,0.8231789849537477,5.2204072760085065;-0.07497373934934055,0.8174233486582934,5.221054100190937;-0.07270371880577607,0.8111737135482839,5.2217391418500245;-0.07046789760728486,0.804575575510661,5.222453131055369;-0.068300981621912,0.7977453727351811,5.223162295693332;-0.06636009919913456,0.790572690685976,5.2238150396131;-0.06451567540585416,0.7832881101589759,5.2244360208418765;-0.06282521256274005,0.7760796483851561,5.2249861508033035;-0.061170281831500625,0.7684943972343767,5.225471918479524;-0.05962768608158077,0.7606885746582427,5.225853387138219;-0.0581881962069416,0.7528980261669962,5.226207627654462;-0.056838135500941855,0.7450289026278896,5.226531915451717;-0.05545752654723751,0.7367525946114057,5.2267628200092755;-0.054202168303400175,0.7285021712170451,5.226909324575011;-0.05292892823018687,0.7199358027251408,5.22702020867357;-0.05165475568647909,0.710786699893791,5.227095116954792;-0.05054815790028248,0.7019189583120996,5.22715339323618;-0.04964050134794613,0.693362025029451,5.227187848615801;-0.04877164323854601,0.6847744714187574,5.227207845752679;-0.04792239189456581,0.6763903696128081,5.227196395540701;-0.047019735355207454,0.6678277767267813,5.227185570735375;-0.04612060494137427,0.6592933198194288,5.227170952565461;-0.04511724452023367,0.6505319144980422,5.227000824875816;-0.04408168690335788,0.6417674470117564,5.226748237693193;-0.043018395296192474,0.6328742472947996,5.2264053747924;-0.04192664373846887,0.6243141145366682,5.22600088204072;-0.04080522860948322,0.6154566735573186,5.225536133439023;-0.03971338347478206,0.6064703103840159,5.225041165820988;-0.038684771540867094,0.59762839646324,5.22456509874708;-0.037739469272033296,0.5891180405230971,5.2241400336879735;-0.036856736566642345,0.5799027100782179,5.223773955190838;-0.03602075671300919,0.5704366104533373,5.223456339033676;-0.035268194042749,0.5612846137543712,5.2232283548706935;-0.03454746487842794,0.5518119845899564,5.2230256021153965;-0.03387891602014646,0.5425382028166146,5.222838349610856;-0.03323768300107381,0.5332882662035501,5.222643521960114;-0.03259026308314314,0.523949382140027,5.222453821558783;-0.03201311783613124,0.5146755472695558,5.222298851763161;-0.03150096924752479,0.5049107833170967,5.222186603465898;-0.031031232328862436,0.4951627352878115,5.222085103331261;-0.0306260329508087,0.48541134657134527,5.222008235483879;-0.030205063719579706,0.47553088298044555,5.221937504339373;-0.02983543876961211,0.4660516197426806,5.221941487590087;-0.029471292350284495,0.45675428430625153,5.221971775832686;-0.029102532742092912,0.4475470833392591,5.222045503020672;-0.02872754996841394,0.4384176666605434,5.2221517526972265;-0.02829211821293754,0.4289659890912497,5.222297074620392;-0.02784632801855267,0.4196856465324229,5.222445871979673;-0.02743656563257323,0.4105888655579206,5.222597667542861;-0.027008226109554084,0.4010034264777471,5.222738437893321;-0.02656665825342284,0.39216231912470956,5.222820778050469;-0.026146072844857156,0.3836593585184092,5.222865821208769;-0.025754687277630313,0.3747815358152668,5.22293842749611;-0.025415297025615728,0.3663658912961152,5.223030938441699;-0.02509909348541865,0.3577327502198205,5.223149434324221;-0.024819449334082866,0.3495324301519055,5.223299098999369;-0.024602851087993018,0.34140200804738174,5.2234491806338905;-0.024434404778634844,0.33350360064213336,5.223568462634164;-0.024300690872383734,0.32586275537422954,5.223684572790819;-0.024188867715955936,0.3180444415780719,5.223771972776618;-0.02417067361842467,0.3097562372707626,5.223789757003291;-0.024206959994093884,0.3013954605793876,5.2238226257497065;-0.02431767701061026,0.2928922145497838,5.2238861342927025;-0.024500663020849998,0.28406984266262614,5.223951074307019;-0.024736134554190152,0.27551623463862157,5.224027598010684;-0.025035404854993597,0.2668312385768953,5.224085150092165;-0.02544288856697699,0.25891770658523905,5.224144768106899;-0.025866893273727015,0.25103378547742533,5.224211712886601;-0.02629625522897467,0.24302104063250102,5.224278024565441;-0.02677667720533884,0.23506830349091962,5.224310410718702;-0.02727041803401651,0.22706542645457492,5.224324659761101;-0.027753769450203115,0.21901989535452096,5.224361246130613;-0.028236621798049283,0.21126206930246938,5.224379992932564;-0.02868495224131735,0.20301344366289653,5.224414665293153;-0.029155606098545412,0.19433920174046243,5.22443308471013;-0.02970387724495243,0.18528522952860618,5.224419632849955;-0.03028253327990041,0.17573829180368722,5.22439328829756;-0.030863804086126552,0.1661998605188043,5.224358236769642;-0.03148773538719103,0.1566584223227208,5.224360742192439;-0.03209724287886449,0.1472904838666947,5.224388318222318;-0.03266329206347851,0.13790373069414427,5.224479401650166;-0.03317260199611627,0.12860600518061502,5.224586296995096;-0.03367563303427403,0.11886104501152114,5.2248361064886195;-0.03414257818286859,0.10936272981714663,5.225099906409057;-0.03464102710527896,0.09910334935176723,5.225433169867999;-0.03507693718590783,0.08853455237875482,5.2258263360396935;-0.03551155360616912,0.07775513656066077,5.226233500727558;-0.03596829105850948,0.06619240189428087,5.226592546234625;-0.03643082425277981,0.05463447368395755,5.226914024050568;-0.03685833441902518,0.04313506119363133,5.227209299951696;-0.037320222805618856,0.03092685183950229,5.227449864310355;-0.03780296859694916,0.018473388277404124,5.227613319332161;-0.03825811518395989,0.005296822253747261,5.227755266504381;-0.03871474518667918,-0.007403982351705885,5.2278688676797085;-0.03914679091377937,-0.020132385467827144,5.227976601221029;-0.03950807129372285,-0.03255547187802864,5.228098067629299;-0.03980572111668325,-0.04436679264739111,5.228228958524932;-0.0400737755854153,-0.055997199690650624,5.228364180049464;-0.04030651831125364,-0.06715511585149954,5.228445880899152;-0.04054075023271505,-0.07830729259661492,5.228522660656655;-0.040731766445737054,-0.08872938102445176,5.228568736347952;-0.04094763892483943,-0.09903498294110444,5.228581564992764;-0.041128566086485165,-0.10854629915885175,5.22844092509816;-0.04128923111710348,-0.1180175290912101,5.228295699999171;-0.04140622425272241,-0.12674394988434992,5.228077110071398;-0.04154654474628783,-0.13510162618322286,5.227802542883987;-0.04166381344131667,-0.14407607773361086,5.2275185088463205;-0.041777995842560214,-0.1525774589989178,5.227304855547291;-0.041884710800300526,-0.16134255709077167,5.227131919780596;-0.041992462836422974,-0.1696233737059782,5.22701609577253;-0.042053725071323725,-0.17694741539044678,5.2269694195472685;-0.04209237388268258,-0.18376777206964096,5.226966265200025;-0.04212010150742762,-0.18962839093100292,5.226968586702562;-0.04214496404221914,-0.1953199351289126,5.226969156354762;-0.042159212865489966,-0.2001554361685966,5.226967969807992;-0.04217156197260884,-0.20462459878705466,5.22697179709129;-0.04218674105193622,-0.20915061430020626,5.226975590042312;-0.042202879940421836,-0.21383484682990508,5.226977243756785;-0.04220937234761259,-0.21942187463890006,5.22697026444716;-0.04220962281057364,-0.2248173319282655,5.226959466563845;-0.04220406761447203,-0.23002430715530048,5.226953392454722;-0.0421960176796589,-0.23513579682779154,5.226946980806616;-0.04218970218368333,-0.24022288355163773,5.226937285133165;-0.042188197995466706,-0.24521346411658723,5.226929196558339;-0.04218730249682677,-0.25016444295432577,5.226927194925574;-0.0421888927186171,-0.2530957380297074,5.226950034867801;-0.04220926017651495,-0.25528965409219545,5.226980424752043;-0.042214769598145546,-0.2571622318824813,5.226983930949777;-0.04221116471830696,-0.25852381963945903,5.226977234855053;-0.04220881617853686,-0.2599737012013391,5.226971433036665;-0.042207082098300854,-0.2615477318924663,5.2269666436707265;-0.042207604547860995,-0.2632898603567057,5.22696203753163;-0.042210300412378644,-0.2652472238427484,5.226957980483095;-0.04220998967595225,-0.26737034600985404,5.22695526097234
