# Supplementary material for: AI co-pilot bronchoscope robot
Source: Nat Commun. 2024 Jan 4;15:241. doi: 10.1038/s41467-023-44385-7 (PMC10764930; doi:10.1038/s41467-023-44385-7)
Supplement: Supplementary file 9 — Source Data [file 41467_2023_44385_MOESM9_ESM.zip › Supplementary Fig. 6/Sim+A+R/1-siliconmodel3 Centerline model_19.txt]

Path length,0.3910744045097815,1.1594928731787861,1.8723382633535715,3.132973082353189,3.7196146094818654,4.324538500388891,5.5573364110933134,6.279322078719053,6.924063451698034,7.647655091957381,8.451583279840042,9.349495109866595,10.273541942549237,11.307584708641219,12.384535296296459,13.558016947572074,14.69546850273008,15.861705100138085,16.99858657281653,16.99858657281653,18.209630885553157,19.444047791213865,20.712980247452744,22.057536351016594,22.057536351016594,23.4610033629029,24.93610380897145,24.93610380897145,26.44381756182827,27.968947604683127,27.968947604683127,29.45858177281239,30.94915242081097,30.94915242081097,32.34793375184549,33.682977408121246,34.968188179139815,34.968188179139815,36.25728941399116,37.48385095969026,38.712954330352176,39.94493878758939,39.94493878758939,41.18416353626171,42.3761260140077,43.57284440545145,44.702696419546804,45.83364994761605,46.95981663817825,46.95981663817825,48.02580665539154,49.046031633363626,50.02680930618063,50.97442512612641,51.97245518543553,53.94535890670481,54.94408865837903,55.95852641718865,55.95852641718865,56.97244658016004,57.98449327302719,59.0677870849717,60.12259143444377,61.158485246092084,62.17295750240708,63.20648510457802,64.2210864706333,65.33445529568563,66.43102744840401,67.52397393086686,68.62536641589693,69.74609715836735,70.87242045187794,72.03864944362795,72.03864944362795,73.19391904848584,74.32769165329019,75.45440420179548,76.59745448102451,77.76748732229024,78.95066808563777,78.95066808563777,80.15691382474076,81.29430620240332,82.46095244964494,83.60110760431108,84.73644811569474,85.8612577221798,87.00537996613265,87.00537996613265,88.06475185657247,89.15985328327629,90.2462308409814,91.35762980167851,92.43610720597644,93.46892838971993,94.51093657064045,95.58794729649702,96.6925229489719,97.78049192389051,98.85175667801707,99.87958520799702,100.87848028893276,101.85966113356861,102.81311343208854,103.75754838378167,104.66493609453629,105.58517877673492,106.45000000194682,107.28836744589817,108.90977142944904,109.72428985339673,110.49245075817808,112.096443644657,112.96320641429732,113.76482517454644,114.56862862200201,116.24000441086093,117.09720865138158,117.94936527937708,118.77117664287185,119.61432104187355,121.2893837015019,122.14915494793668,123.00668102142096,123.93681369369432,124.86627672396773,125.83004440657197,126.77156818870927,127.79134497868195,128.86592046505925,129.92798670663083,130.98589545054523,132.089875520395,133.2263688472596,134.3523740016009,135.51739415153992,135.51739415153992,136.69553868690258,137.97016237768273,139.29106777607362,140.65496516840918,140.65496516840918,142.00449070361515,143.3977779397554,143.3977779397554,144.7806919875747,146.18427736202716,147.53232336379384,147.53232336379384,148.90486013131033,150.24926746565595,150.24926746565595,151.58258522643334,152.84133503105556,154.032241241579,155.1973424852063,156.28253968052107,157.3073513893955,158.31356342532192,159.33556691221634,160.30045081924047,161.28361172248984,162.21231269694653,163.11781609397482,163.9685482036485,164.85726250843945,166.48944959753808,167.30629381830667,168.12480552995552,168.90401166623982,170.43814214457305,171.2150394564595,172.01864467297773,172.79636431405584,174.49175400318185,175.31381140354614,176.11467243737488,176.92372780013656,178.43805484411547,179.18946258269926,179.92398271709828,181.30953718811546,182.03648317144965,183.41142515401617,184.1012017484309,185.48023740589312,186.14612049514398,187.46339006003384,188.0777079423772,189.25061868431018,190.3887910366455,191.47907715045628,192.53681362547627,193.07984760828163,194.09617842478778,195.07141563520955,196.37291090708976,197.16901651324076,198.54413809138623,199.487169465665,200.40251948567663,201.5205322044881,202.51809966624762,203.50648183069566,204.50632753804396,205.5368957843496,206.49153280614433,207.53055505866814,208.4904330229489
Error,8.932278227130215,8.396154896840626,7.804719735234282,7.220914529690272,6.636365521347859,6.0695441144334525,5.556984431046383,5.065113308241749,4.632892506011952,4.22078333590145,3.924779393433199,3.6120151610607625,3.3241892248425713,3.0617820277809074,2.792265366618407,2.5490788390045775,2.331779143897569,2.1254317564869663,1.943310292184788,1.790787636739688,1.4957458699124713,1.2535713578708552,1.10253558157454,1.1221319699168888,1.0144327618590598,0.8586291527144173,0.9187827133695468,0.9353422846878462,0.7223031421362742,0.8389921451528307,0.8246820675238248,0.6021387247719231,0.7240993471015221,0.7306920711060154,0.470666730947252,0.44706956236599643,0.5965571104251999,0.5842414209826254,0.33041255800916214,0.23288312946613626,0.3494639725953323,0.5543542238483835,0.6120435947003252,0.46385427258186657,0.4136027038462885,0.44364827350632174,0.5099742694624367,0.586799184917689,0.665808587657179,0.6626093973496296,0.5919324844078657,0.5594406323580848,0.564890537617673,0.606901729183388,0.6214754964253029,0.6485654467357396,0.6745271648842879,0.7142859170339197,0.7400306633900572,0.7657728497482106,0.7858578052684159,0.764416967931359,0.7593886699589074,0.7524179453085031,0.7387104443454809,0.6974787241780158,0.6585552352078843,0.6008475664225342,0.5689675040524298,0.5517764146338285,0.5617685476060796,0.6014833674939087,0.6640952185422409,0.7763609084227322,0.6853653619613309,0.6153214697389853,0.5892635155410586,0.5923344618287674,0.6205700799456013,0.6851820098691307,0.7844844085197306,0.8132130444708686,0.7099490580752296,0.6691365314516736,0.6391546475199401,0.6392694092028746,0.6722789118430931,0.7162967822968994,0.797656198642635,0.7549984786070798,0.6879757149232896,0.5988670174614621,0.4915241353477444,0.39563709909514666,0.3306101680122125,0.29949385905589604,0.2877313374676232,0.29844452511675384,0.3530819690818956,0.4337018742943071,0.5072537196068145,0.5661535800832307,0.6104264356433426,0.6615850552381328,0.7043558241774064,0.7579136123362991,0.8163263695801153,0.9094663526526641,1.0477880349824717,1.2465232130573747,1.3781736293753732,1.432570006483127,1.5018166046667187,1.537218341136937,1.4992170728763177,1.4637576987184706,1.4440332215044587,1.3540580933324182,1.2829172587845286,1.200729675088447,1.1030627008954548,1.0490456661503922,0.9388102555910333,0.8175886697939321,0.726065580141022,0.6810804667404913,0.6732454493642351,0.6831653850136403,0.7164302770737538,0.7324131235981769,0.7378058522983704,0.743099365397594,0.7227420042383327,0.7125479517374947,0.718692565355618,0.7386020875061253,0.8087470773082998,0.7425908543559104,0.6233242946531871,0.5299101751842316,0.5937349116995477,0.835127171646134,0.5553352729395662,0.4399060255493604,0.6140964763900005,0.713293392397306,0.5061728997017056,0.5519247542632966,0.7680008298390031,0.6434148719948508,0.49949729509072904,0.5911687547101939,0.804987966342063,0.5285040573566618,0.3447643835608358,0.2848205821340859,0.3748310353743651,0.5315823634606125,0.6691436871162586,0.8013129013072572,0.940443893430628,1.0444929854630958,1.172550764141149,1.2443419520715053,1.3301932499763696,1.3274265359088626,1.2903625179612888,1.1342910652383134,0.9711166788023344,0.8320047133065216,0.7546618605398686,0.590296987493779,0.4235006690052857,0.3825445778936639,0.4974676446996779,0.3710309495430324,0.26636472202902245,0.2573942333239865,0.3754236610449329,0.33614387669714463,0.28980664203823125,0.43422539265724647,0.2823016973505626,0.3346985587082891,0.2935794334842163,0.2702295118641268,0.3075309319485305,0.1995620232563802,0.3078992224641779,0.3650959836211311,0.41105919031301336,0.4392362215054086,0.44520168186052406,0.3983532514008348,0.33248023385249986,0.22014589439578405,0.28395617610459695,0.46157837971055743,0.6801071343623846,0.7654278817020465,0.6519494158481849,0.6183219260142967,0.5820015793598408,0.5324194234858074,0.4578287507594647,0.3681441748247401,0.286264252934781,0.21190279386968056,0.13463899812108232,0.0774599986726713
3D pred;-0.10043525559384027,-0.2591657287194719,5.1592385360273525;-0.09698010874274174,-0.25071951324258135,5.163327961947366;-0.09289600506483833,-0.2426693030676661,5.167630776524805;-0.0891083461868536,-0.23457944056424548,5.172126081286417;-0.08516247768353365,-0.2264406609679651,5.176391100446711;-0.0815200170523756,-0.2182240406792277,5.180775120471891;-0.07774958213445943,-0.2096729545018871,5.184333595667456;-0.07435818872413182,-0.20096161364545928,5.187884791412486;-0.07144413118111138,-0.19197353209766918,5.191159338514948;-0.06825346656630603,-0.18295669321508357,5.194077604418069;-0.06572660511196228,-0.17352574904204304,5.19623914627414;-0.06288597246512496,-0.16417534246367196,5.198360632306353;-0.06012723208110861,-0.15476315466234083,5.200310009716213;-0.057727386262055425,-0.14522384419554468,5.202110647342956;-0.05538941788138746,-0.1356813252767669,5.203974577742882;-0.05329619115206206,-0.1260428927298381,5.205623522829275;-0.05135238364807932,-0.11637061845185817,5.2072571453924725;-0.04956406188041588,-0.1066732857331472,5.208919566337335;-0.04782553178275741,-0.09695249765895575,5.210495571513784;-0.046035137251603665,-0.08725767978934867,5.21217038311452;-0.04401759650114175,-0.07763803142093177,5.214012092806149;-0.04219145540320943,-0.06794544743521069,5.2156610392486344;-0.04049226451561935,-0.05819259830767306,5.217073372149554;-0.039200916590069176,-0.048326667803732036,5.218071287890778;-0.03836150335946757,-0.03837711728921336,5.2186206784507005;-0.03754240789050715,-0.028427286460626276,5.2191950904067275;-0.03669030071422955,-0.018481952293340598,5.21979861477339;-0.035819131272545164,-0.008536238225100521,5.220367680214871;-0.03510056527814671,0.0014282508403241079,5.220806565822663;-0.03462092293775019,0.01141071088575329,5.2211536028044225;-0.03431296023165471,0.021400684010570954,5.221478558089155;-0.03406704885290849,0.03139207086870351,5.221812797890703;-0.033852607512712934,0.041382198496134615,5.222201854312386;-0.0336164853812036,0.05137110927840947,5.22260917202961;-0.03335557535521492,0.06135937396781003,5.223017209347527;-0.03305493269597004,0.07134444149646597,5.223473323850282;-0.032719643451534434,0.08132419559964184,5.2240137765889285;-0.0323561223196955,0.0913017395105517,5.224576333157259;-0.031985816730459395,0.10127890916257418,5.225141098157363;-0.031606378782780865,0.11125528094289548,5.2257138397611165;-0.031192975232710064,0.12122868512183213,5.226314095197042;-0.030712041173631292,0.13120444182902266,5.226817066915691;-0.03015652202778664,0.14118132794608607,5.227208400386976;-0.02952248348024626,0.15115531370182303,5.2275513337108;-0.02883010528492606,0.16112743743079921,5.227829471749615;-0.028134635723946512,0.17110070051339749,5.228053849946045;-0.027475241468349995,0.1810774817185642,5.228224249476321;-0.026851105506952855,0.19105795261920985,5.228249840550084;-0.026236900520183303,0.20103761885427865,5.228079505377981;-0.025757080370532367,0.21102315121064716,5.227836778815969;-0.025439531435612964,0.22101489835652066,5.227583497062066;-0.02527111069344237,0.2310120532425114,5.227414592831455;-0.025221872671074286,0.24101193172923913,5.227412170470436;-0.02531040723370665,0.251010365935791,5.2275653861630795;-0.02550044415157066,0.26100370391321087,5.227876966070819;-0.02574066934801132,0.27099474124027567,5.228225484340344;-0.026024416165795032,0.2809853370761166,5.2285533297128515;-0.02632728709422206,0.2909759879162264,5.228861817948814;-0.02660711779987168,0.300966777239795,5.229187123141277;-0.026874084713021794,0.31095866050464493,5.229488781041711;-0.027215992739913812,0.3209519164035189,5.2296227043061885;-0.027677572800087754,0.33094125786930106,5.229623667662351;-0.028220401212991235,0.34092608766441357,5.229531411081135;-0.028711166002154162,0.3509121612144366,5.229337800711454;-0.02910405904362934,0.3608989420750992,5.229006374853888;-0.029364269902281092,0.3708847579436758,5.228541862477387;-0.029552640388512894,0.38087189936096516,5.22807120031513;-0.02972257740825783,0.39086098094599364,5.227636033109374;-0.029908331059861657,0.40085347107630553,5.227295979324607;-0.030097267744548135,0.4108479354390075,5.2270221453751775;-0.03034573125952959,0.4208435425659979,5.226860577913782;-0.030648196678206677,0.4308386081724528,5.2267758536954805;-0.030976997681815235,0.4408332009540737,5.226773611019197;-0.03133067466889915,0.45082617730342833,5.226897450714151;-0.03172198599577978,0.4608154792723542,5.227143868284684;-0.03216089010819561,0.47080068996995617,5.227464696127305;-0.03262258648972505,0.48078436748560605,5.227800880176287;-0.03311468062412379,0.49076769305727014,5.228102631552503;-0.033663062063497895,0.5007499345349216,5.228335296287273;-0.03427378579759021,0.5107299100605173,5.228499932337783;-0.0349456185972573,0.5207065910450068,5.2286202536701225;-0.03572956043348603,0.5306750653200193,5.228742547683981;-0.03662481638087748,0.5406333958970654,5.228916239672653;-0.037594684616306724,0.5505835374875397,5.229148700283117;-0.03851023864569029,0.5605394594969437,5.229352115528233;-0.03929554914893,0.5705066481866948,5.22954816918517;-0.04014549565304808,0.5804669602594018,5.229812317542016;-0.04116025886424538,0.5904139559060021,5.229978248948675;-0.042851376041934425,0.6002688082331508,5.229829896997502;-0.04387287783676965,0.6102164892892706,5.229843151765009;-0.04467688977494733,0.6201828692631705,5.230000743069075;-0.04600772665949298,0.6300893164562761,5.229698787448259;-0.0466193624214828,0.6400680664434528,5.229474175809922;-0.04736766904850388,0.6500362237200082,5.229198716735263;-0.04814675072832625,0.6600024412748284,5.2289388333264855;-0.0490632509406388,0.6699584436600683,5.228743784958304;-0.05011300667810055,0.679902246383865,5.228606670838389;-0.05137106640467737,0.689821801724547,5.228466287194353;-0.052960761218705944,0.6996918601452841,5.228232156526801;-0.05490133280473386,0.7094929193115054,5.227815717888188;-0.056826609568427326,0.7192991917304052,5.227454704551168;-0.05900239610317913,0.7290485838574721,5.226990693659184;-0.06132571041376614,0.7387667141118429,5.226590499989439;-0.06398067642368599,0.7483924693533259,5.226046448964964;-0.06677104938956661,0.7579636224515522,5.225267445061511;-0.06978511154045629,0.7674522183635645,5.224328308772616;-0.0729380937003885,0.776872658364679,5.223182004413142;-0.0764178880188416,0.786164539552455,5.221936221328686;-0.08031487554099978,0.7952599797316474,5.220491764268447;-0.08462836544942728,0.8041267029740026,5.218825924013989;-0.08889806182037015,0.8130202566156314,5.217190565789187;-0.09328260282559461,0.8218472158757056,5.215499237791874;-0.09780835042848704,0.830594575329689,5.213766808509703;-0.10241673488737318,0.8393075583957719,5.212079586304642;-0.1071832015750086,0.847933160006757,5.2103825912651;-0.11213078881998276,0.8564493609951532,5.2086517818652505;-0.11721784475048053,0.8649039752247362,5.207026555669017;-0.1225561647210404,0.8732110951193675,5.205447284017862;-0.12797570487134746,0.8814811097838713,5.203952144556775;-0.13318213357600095,0.8898577428623742,5.202301351289435;-0.13806944410420954,0.898432091849228,5.200690533095939;-0.1430531168840959,0.9069687627261176,5.199177834856803;-0.14803784610054518,0.9155187500913272,5.1977459861589885;-0.15280120686776635,0.9241986528939385,5.1963425327260175;-0.15747646252211772,0.9329270627229725,5.194943659456962;-0.16208243136166978,0.9416930672661116,5.193550025574358;-0.16665655642455585,0.9504734208155029,5.1921419163964995;-0.17118321873026385,0.959274262406511,5.190708558220724;-0.1758338437834518,0.9680035305637379,5.189234935455602;-0.18076302036228634,0.9765710681792465,5.187718189774377;-0.185718560828957,0.9851134318272873,5.186146362179562;-0.1906365551552778,0.9936744818804841,5.184558359096147;-0.19567075653558264,1.0021513887659044,5.182885377889303;-0.20053308292154465,1.0107266377791084,5.181205233110446;-0.20537834389287682,1.0193184423603208,5.179560745300232;-0.2101880565556368,1.027920348736233,5.177865495819557;-0.21501379156470016,1.0365260258021212,5.176236200309238;-0.2199225739258918,1.0451042421745584,5.174713682789436;-0.22490792817552244,1.0536612734397874,5.173326794570587;-0.22977956881413247,1.062252448364031,5.171758728593248;-0.23465157847826754,1.07083263094897,5.170132693955952;-0.23950131965464072,1.0794222317255986,5.168489900901325;-0.2443623920894041,1.087985940715152,5.1667483891654395;-0.24916523512334332,1.0965864044409503,5.165026552212482;-0.25391954125096333,1.1052131196687458,5.163301339870944;-0.25864309690054693,1.1138452930123262,5.161519878282342;-0.2631908738391471,1.1225868753112416,5.159816216394518;-0.2678244617530315,1.1312623929837746,5.158009214413924;-0.27271769024721676,1.1397527625986932,5.156016743910814;-0.27761219031871603,1.1482122540486308,5.1538999365368365;-0.282348699855235,1.1566742057660115,5.151458451221873;-0.2870053779473238,1.165056196300756,5.148619862871634;-0.29162253418604134,1.1733408142189559,5.145450166637495;-0.29614577829467215,1.1815761196115384,5.14202671694097;-0.30048956862421006,1.1895842146902562,5.137903381060493;-0.3047366987823433,1.197360010757663,5.1332666924858765;-0.308719951905435,1.2046123303051994,5.127650861671313;-0.3123837744106542,1.2116665293085593,5.1215833513852695;-0.31611729690706875,1.2185244809863836,5.115336007265294;-0.3195953626391887,1.2251614865041085,5.108713831148583;-0.3232877945235101,1.2314680714371122,5.101887929503931;-0.32725543374287325,1.2372374297353481,5.094748437655658;-0.3312241980979093,1.2426281276126254,5.087319488477604;-0.33522553640209085,1.2478731399174392,5.079804228156242;-0.33931564797867475,1.2526467782656237,5.072027123025678;-0.3432113842278041,1.2579894545433383,5.064525186657728;-0.3473397487357073,1.2634367844053476,5.057225652161313;-0.3515282432329115,1.269235912983915,5.050238047308709;-0.35554930318655226,1.274682484542725,5.042878296286834;-0.3596559438917035,1.2799900798182315,5.035464462291511;-0.36386090939752297,1.2849992753663244,5.027899660571979;-0.36818258772240686,1.2897605959155674,5.0202411409315015;-0.37253585427243396,1.294292438518712,5.0124622288633045;-0.3766064095043842,1.2987117735839466,5.004468477698499;-0.38054410284014517,1.302894406230663,4.996283115437968;-0.3843052640848163,1.3067796296828258,4.987871296085512;-0.38790153700210833,1.3103838214021886,4.9792645183403605;-0.3916867925064123,1.3138485971980205,4.970681560257523;-0.3953731920831953,1.3171906688741535,4.962007402369181;-0.3987292557904839,1.3204522906395781,4.953170057753748;-0.40172123162559137,1.3236358408359448,4.94417488745245;-0.4046675411341513,1.3267837788303938,4.935152152464494;-0.4078266892419091,1.3298883615308652,4.926186587814725;-0.4104249193409988,1.3334140550249376,4.9171966664725755;-0.41292404045709535,1.337035230135109,4.908216606090342;-0.4153398342521243,1.3408819629835473,4.899307813426201;-0.41786969061333,1.345023570861177,4.890564421007945;-0.4204691073005983,1.3496969877368217,4.882114438310189;-0.4230427997699355,1.3553520680632603,4.8742788672668755;-0.42594060959472635,1.3616311601762094,4.867055592354729;-0.4286649935716992,1.3682770561376785,4.860097877297662;-0.4312432557771924,1.374690479497575,4.8528714975120115;-0.4338630651401481,1.3810836678383944,4.8456421308910285;-0.4365534316809419,1.3874536837989613,4.838418224431342;-0.4393705759776482,1.3937341966277024,4.83116433880917;-0.44230081904562496,1.3997396134491016,4.82372467185669;-0.44532449925149725,1.4054609763192292,4.816100803749165;-0.448395803765694,1.4108763368916692,4.808275143492577;-0.45149528775308967,1.4160050963653266,4.8002695813465905;-0.4545427455898775,1.4211437742626813,4.792250417412599;-0.4574455393392711,1.426881327568033,4.784591809803071;-0.46066796500979523,1.4314568063651254,4.776304411744856;-0.4638476215722421,1.4355660556466812,4.76776018243573;-0.46706971442179396,1.4396135521110986,4.759202385403818;-0.4703635357030797,1.4435233033453772,4.750607934481682;-0.4737413748222125,1.4473453947867647,4.74200666597646;-0.4771642846396252,1.4511573474322579,4.733418726444164;-0.4806088962708628,1.4549467604716622,4.724829489020112;-0.4839708498197658,1.4585665394777656,4.716134981082225;-0.4872456263788114,1.4620252611825104,4.707342195251929
3D gt;-0.4956575904202151,1.469900237244445,4.684182337977669;-0.4954981878206327,1.4697666882511575,4.684606882976951;-0.4953468545277913,1.4696356215621484,4.685018035663671;-0.49521235539362984,1.46951860727011,4.685384135089078;-0.4950865404238728,1.469407218869409,4.685728422095913;-0.4949767129410913,1.4693100697240786,4.6860291668450165;-0.49485594208364364,1.4692036703345062,4.686359367269975;-0.4947404300246738,1.4691005664531103,4.686677794540266;-0.49463567503947037,1.4690065390516667,4.686967352313912;-0.4945343589391598,1.4689138363194807,4.687250043636955;-0.49443794607806524,1.468825685426786,4.687518712059243;-0.49416761976093443,1.4685868750733213,4.688254224805089;-0.4939349724100782,1.4683749451575339,4.68890304398227;-0.49369847872969397,1.4681643694592759,4.68955134038182;-0.4934656890150789,1.4679586004034264,4.690182209420514;-0.4932230701074972,1.4677432889814497,4.690844142700171;-0.49298961542179065,1.4675381516295594,4.691479675079321;-0.4927389977256974,1.467321957080395,4.692157327884204;-0.4924758876206039,1.4670974031919009,4.692863260950362;-0.4922203708995473,1.4668765181504289,4.693555200353845;-0.49198535978020014,1.4666710507529124,4.694197961175596;-0.4917243968109032,1.4664448470326212,4.694908405768407;-0.4914492435826885,1.4662110721786301,4.695656296318228;-0.4911637506484986,1.4659694628282027,4.696433277263269;-0.49087192363243604,1.465725340731732,4.69722631923564;-0.4905761723084884,1.4654781490920425,4.698029957328524;-0.4902896194767643,1.4652407547096153,4.6988069717853085;-0.48999329996109015,1.4649990025805188,4.699605305919399;-0.48967993933194637,1.4647438342354513,4.700451792181312;-0.48935580938512635,1.4644827156810014,4.701325133184333;-0.4890010452951704,1.4641993312587982,4.702270567274713;-0.48862046530958886,1.4638929381432468,4.703272291047233;-0.48821180206150194,1.4635673592059641,4.704355729796669;-0.48780565717622826,1.4632472517087858,4.705434078650041;-0.4873700768978565,1.4628986723515893,4.706597906831021;-0.48690829444241224,1.4625254969658787,4.707827969340534;-0.486396126635663,1.4621128211826473,4.709163415168787;-0.48588015074544144,1.461690843532612,4.710511757946633;-0.4853277795159972,1.4612349597881367,4.711962701110098;-0.4847441751987904,1.4607567114891946,4.713489478711958;-0.48416657764261417,1.460282449920456,4.715000045296433;-0.48361871228280007,1.459831298208856,4.716433561873126;-0.4830925868827027,1.4593930596190614,4.717810117210661;-0.4825776058729592,1.4589601939312824,4.719160814827139;-0.4820741643162516,1.4585329622788863,4.720484684776951;-0.481570824140078,1.4580996577027558,4.721817253385271;-0.48107480074523323,1.4576646478578643,4.723141089888362;-0.4805901634971816,1.4572291742052352,4.72444994675339;-0.4801155493600027,1.4567988249295718,4.725733228736109;-0.47964844365553416,1.456374098121346,4.72699338808617;-0.4791921136595986,1.4559536610888197,4.728237099746605;-0.47873952412914916,1.4555300184472817,4.72950399998256;-0.4782847387450082,1.4550966665094551,4.730770248258269;-0.4778349370275225,1.4546668226564088,4.7320171454974576;-0.477406435099515,1.4542562513475297,4.733205406201351;-0.47702228683620307,1.4538833813357666,4.734280873781674;-0.476696677424691,1.4535551336214143,4.735231824868684;-0.4763941823971737,1.453249488483776,4.736120750099033;-0.4761145321734541,1.4529687130172533,4.736935282214896;-0.47586771338326594,1.4527076474226917,4.737677417894463;-0.47560404625186675,1.4524327688836434,4.738464003067511;-0.4753279938635888,1.452148857562573,4.739281443434876;-0.47504350893218794,1.4518576792927533,4.740122966385506;-0.47475975490545297,1.4515698881273147,4.740957520227927;-0.47446684966768526,1.451275230407715,4.741814626000144;-0.4741675684978435,1.4509799585218552,4.7426799663692325;-0.4738634740965706,1.4506836952110391,4.743553874879688;-0.4735467115439378,1.4503816723513914,4.7444487306638194;-0.47320868175679986,1.450071660425756,4.745376770815292;-0.47281278160020895,1.4497074720209295,4.746456568039856;-0.47240236662579826,1.4493313483201065,4.747550748075758;-0.47200282766911894,1.4489690459115165,4.748593320617428;-0.4715527076163849,1.4485732301489098,4.749800579919443;-0.4710724186030301,1.4481509260697796,4.751091569392711;-0.4705507549991855,1.4476885456481536,4.75249907752136;-0.470006370575397,1.4472014266422817,4.753957964014697;-0.46939906106057105,1.4466421878864237,4.755560177957856;-0.4687150396681452,1.4459813083797304,4.757394780710146;-0.4680243472124076,1.4452963912517993,4.7592516939856795;-0.46726821694436016,1.4445179870159592,4.761264946739395;-0.4664683578478825,1.4436677876757336,4.763389115163259;-0.46566589062554486,1.4428052954240278,4.765516818545082;-0.4648451612707857,1.4419080872969192,4.767693541947898;-0.4639825871021717,1.4409445805735401,4.7699796052784125;-0.4630846298267315,1.4399285505468196,4.772327862993463;-0.4621648595859478,1.4388630020587478,4.774738756155039;-0.4612486216309783,1.4377991224016464,4.777136785940691;-0.46029098064868484,1.4366600786679753,4.77962345385861;-0.4593134599103556,1.4354469463298847,4.782170953518385;-0.45834652517368274,1.4341761088185498,4.784707670375899;-0.4573561499397476,1.4327767127643931,4.787373939743291;-0.456371812492222,1.4313435857946222,4.790038402526411;-0.45543097016718476,1.4298724235435583,4.792537548715418;-0.45443623068425565,1.4282444080996823,4.795106575303263;-0.4534690328635179,1.4265610779105844,4.797577363713995;-0.4523981877673756,1.4246158970919525,4.800214980577493;-0.4513062785507797,1.4224610593473757,4.802886670233367;-0.4502115823943894,1.42023450640889,4.805438600852891;-0.4490663791136308,1.4176585358210976,4.808081323555537;-0.4478732850830277,1.414758056417688,4.810717414527743;-0.446724609015824,1.41183034649143,4.813238454315568;-0.44549583407810767,1.4086306190490723,4.815873364787597;-0.4441992238403915,1.405150122704444,4.818689285210201;-0.44284190305486903,1.4015108117437982,4.821669259362407;-0.44150570331301014,1.3978926953154724,4.824620833595079;-0.4401433289825142,1.3942305753385864,4.827692200889836;-0.43871434409897053,1.3904795995439803,4.830987510829778;-0.4372406280319412,1.3866761093635065,4.834572230351437;-0.43580233071067126,1.3829434236055846,4.8381053434176895;-0.4343918182323506,1.3792998500427642,4.841597521145624;-0.43299937102082486,1.3756962188869326,4.845460239390275;-0.4316233701829787,1.3721253542962013,4.849326290667831;-0.4302383732733788,1.368509196789234,4.853379082230779;-0.42883606923090944,1.3649421916317632,4.857700716969254;-0.4274167069645671,1.3613907299289456,4.862176371185809;-0.426065813770542,1.3579964502507988,4.866735099924073;-0.4246835858852832,1.3547276881329422,4.871749408086398;-0.4232142000941487,1.351422721961876,4.877376918302728;-0.4217920968377745,1.3484741132414184,4.882972795325441;-0.4203311808387955,1.3457344780215967,4.888863478830881;-0.418725609717431,1.343009844222626,4.89510386593698;-0.417189871887108,1.340554564711335,4.901250123913412;-0.41550509087451093,1.3382547581660282,4.907531173014796;-0.41380474542642576,1.3360973358154293,4.913751763863223;-0.41201035623426563,1.333916205517657,4.920101239980041;-0.4100402069711066,1.3315659193559124,4.9266921210370285;-0.4081117839751306,1.3292914157718805,4.933080158056184;-0.4061496784098737,1.3271089641521503,4.939220652527817;-0.4038656629215588,1.3247342293479223,4.945785398573361;-0.4014525974818638,1.322294217989042,4.95247006899999;-0.39889333106945085,1.319898441686259,4.958859088372778;-0.3960443853774628,1.317290808467122,4.9656997951097885;-0.39306937065372216,1.3145901326513911,4.972722094984701;-0.3901004280238956,1.311841151571893,4.979633413399872;-0.3870874216649439,1.3089432568859745,4.986711678442918;-0.383901645908108,1.305903698673496,4.99417564735155;-0.3807651926944782,1.302942510765868,5.001252643683416;-0.3777408563254715,1.300121381846341,5.007838948046135;-0.3746331072906395,1.297238603430909,5.014666071814279;-0.37162230069915964,1.2944479793325647,5.021261858661356;-0.36871560117795865,1.2916422942892296,5.027646627784452;-0.36574002948364653,1.2886905386169234,5.034207983304057;-0.3628507171358381,1.2855749137927959,5.040739520366219;-0.3597676058310967,1.282116854754361,5.047487289966606;-0.3567205500231161,1.278526114922065,5.054161530482209;-0.3537576604632589,1.2749583376351885,5.060557337274315;-0.35054584997350524,1.2709375859421568,5.0672237736815955;-0.34710418240435714,1.266388600770529,5.074038681590422;-0.3438864903016524,1.261849614230069,5.080474407731325;-0.340384393425731,1.2566255927890926,5.08698889601966;-0.33679841911637937,1.2509543242640306,5.093409647655177;-0.3329648226762747,1.2444455399575172,5.0997024849606785;-0.3291360280854362,1.237832588889382,5.105593945353062;-0.32491267183229516,1.2305355147572306,5.11137019706082;-0.32064546957263695,1.2232252138930482,5.116810486784228;-0.31621877944624266,1.2153471566856682,5.121644174095872;-0.31147114630798234,1.206778223458823,5.126313077415739;-0.30631565230542956,1.1973888544850535,5.130896386553714;-0.30102191238589093,1.1875993240034428,5.1351351565215495;-0.295398523748695,1.177126279347903,5.139274956388907;-0.2893898813198139,1.1659176234332,5.143279438111689;-0.2833272713252476,1.1545277853259797,5.147055607600645;-0.27703840401884794,1.1428102826205169,5.1504520757910495;-0.27086769879328737,1.131194612973696,5.153405280484781;-0.2643636186835054,1.1191062308224766,5.156333274547156;-0.2579283840873025,1.107178951957009,5.159085164974262;-0.25142318542282305,1.0951075901056264,5.161552865447936;-0.2451252088670607,1.0833756201483986,5.163747925639152;-0.23871707313401358,1.0715226671293183,5.165860959201663;-0.232443443084692,1.0600516008401846,5.167741201564862;-0.22634280397055986,1.0489920927889935,5.169454689053746;-0.22059587846793133,1.0388017416248074,5.17084466928321;-0.21485784374583847,1.0287541527066912,5.172204121171654;-0.20922105449825135,1.0190919741469546,5.173491627761296;-0.20345965403860267,1.0093899329916223,5.174847492933273;-0.1976989530386863,1.0000796019194962,5.176264976188734;-0.19208160239999944,0.9912293316853509,5.177691573409292;-0.186300433199127,0.9824636608099008,5.179285175280138;-0.18036940311456656,0.9736695226694081,5.181004845043282;-0.1746216029873142,0.9654115057610847,5.182666898163883;-0.16923402901593743,0.9578677211365143,5.18431373254355;-0.163670647461693,0.9502065449504109,5.186113726913156;-0.1582600756620432,0.9428995937991452,5.188043579274959;-0.15282995213471448,0.9356215951597535,5.190058318237207;-0.14778132354284262,0.9289652897227892,5.191992237558614;-0.14274126991513486,0.9222845341818673,5.193963537751855;-0.13781026676877753,0.9158101112068472,5.196000462541333;-0.13290157727606888,0.9093551188382236,5.198037120580674;-0.12797523199428215,0.9028466637599003,5.200149082326269;-0.12318222684055184,0.8965039519520548,5.202231028587787;-0.11827215679744625,0.8898645596442284,5.20433501856358;-0.11338800218662659,0.8831298765950388,5.206401171743096;-0.10860722456349958,0.8764495262418472,5.2084319526437035;-0.10406309555103255,0.8698379961112878,5.2103629018548245;-0.09970664471078228,0.8633339830249935,5.21218749716994;-0.09553069108724595,0.8567001309952179,5.213864602491453;-0.09126272673034048,0.8493283166637667,5.215467288859478;-0.0874985925183668,0.8421289487194707,5.216768092112107;-0.08411823860468805,0.8351779523081595,5.217904296289791;-0.0809432346116413,0.8282602933413024,5.218939893521272;-0.07787262640757996,0.8207927356447492,5.220012727898436;-0.0751296338036463,0.8133886079540501,5.220975275436006;-0.07261951532301966,0.8055673907886852,5.221841541584436;-0.07031839184946828,0.7975457285100764,5.222643889486016;-0.06799964769087828,0.7892536389239422,5.223453982678327;-0.06564185338128696,0.7803896526980709,5.22419910924156;-0.06346394007391742,0.7716036481609592,5.224830032107119;-0.061321438416258076,0.7624238061409491,5.2254096224215125;-0.059343681823123585,0.7531045916792634,5.225794134099763;-0.05747645170193213,0.7434761743545533,5.226074520411428;-0.0557617268221719,0.7336378854590577,5.226291150204547;-0.054143413348631445,0.7234893406025774,5.2264679198327;-0.052499575570032195,0.7129048455845226,5.226632479590256;-0.05091168987209147,0.7021420732597252,5.226727347569033;-0.049328018123066274,0.6912106245028509,5.226791760853358;-0.047926618440971756,0.6805322162392853,5.226845484671655;-0.04679561788346861,0.6701737990193554,5.226799274853297;-0.04574415043693084,0.6599000616692878,5.226670058640567;-0.04466754132857571,0.6491716419628689,5.226439245753474;-0.04356286109074369,0.6381163079212239,5.226156339790913;-0.042425506526386575,0.6273187852339313,5.2257801108700885;-0.04125101323832164,0.616439223227563,5.225355364424842;-0.040083544167992355,0.6059187655263133,5.224926568492666;-0.03891851514848795,0.5945425658287941,5.224571098751836;-0.037813582027887364,0.5833547916845843,5.224207096579787;-0.036810361239817235,0.5720509911883962,5.223864386685483;-0.035853728224317746,0.5606942508065855,5.2235408455830115;-0.03493134029925644,0.5490693072839217,5.223199912699785;-0.034078434041955256,0.537729966467077,5.222958991899118;-0.03323864963031435,0.5256976556096757,5.22281361004594;-0.03246045667939372,0.5138920313228261,5.222698185592502;-0.03174354158283828,0.5022139598425334,5.22261840959648;-0.031085921841395366,0.4908026755320562,5.222537658462276;-0.030501755872717147,0.4795510999753878,5.222443242840951;-0.02994635953686454,0.46822752450967753,5.222332764232312;-0.02937160104280942,0.4566898822165154,5.22220142886236;-0.028772200809283683,0.44504319566256045,5.222134962376062;-0.028222395744803657,0.4337933901873502,5.2221322584059315;-0.02771100502316053,0.4225980973955873,5.222219657195078;-0.027237015209801783,0.4115953122950219,5.222363164322717;-0.026790759142730138,0.4006763894062537,5.2225397424202455;-0.02642460375830724,0.3897187084996855,5.2227451882672;-0.02609115043630847,0.3785919671182508,5.222953632918271;-0.025756934481007705,0.3684523820691294,5.223090409842405;-0.025452652193896176,0.35812235107359947,5.2232161173046405;-0.025199644460693577,0.3479818507076857,5.22336320673026;-0.02493878000045751,0.33762754006819284,5.2235299394966725;-0.024857863162245062,0.32708059594538297,5.223658949969652;-0.024831761789786345,0.31624855557664644,5.223795948028565;-0.02489169359981239,0.30612867393431725,5.223886802735267;-0.02500137553896222,0.2959902667163254,5.223950666984956;-0.025156956209764846,0.2858470855099814,5.223958810694806;-0.02535651047934185,0.2758617822009248,5.223956052513866;-0.025588486061854786,0.26600512593442743,5.223986433264497;-0.025892537848515938,0.2561402921490855,5.224027723572471;-0.026277717098787234,0.24616743229581167,5.224037883325058;-0.026754987964382415,0.23670347920331083,5.224096009093445;-0.02726068023040697,0.2269090548676329,5.224173543694732;-0.027823607675827942,0.21672287228664788,5.224276973312552;-0.02845715963569554,0.20608202644911677,5.224343931925762;-0.0291443187435726,0.19484145960405275,5.224395028454917;-0.029831895529062714,0.18355293158432104,5.224439318149121;-0.03050646057724952,0.1722746949675795,5.22449315297139;-0.031239116139613186,0.1603301655425654,5.224563320512895;-0.031915412800265594,0.1484301298953496,5.224659389536102;-0.03258141016379579,0.13605811588930622,5.224899211799944;-0.03330557431145147,0.12376235669038513,5.225160864808343;-0.033914687619193806,0.11149154854943229,5.225515488726752;-0.03447995564496363,0.0992446373453388,5.2258882628632835;-0.03503292533058625,0.08636928732519025,5.226200970002584;-0.035550480615783045,0.07353042587444379,5.2264701275206225;-0.036041798514979226,0.06019103453763118,5.2267012160350745;-0.03657456239554789,0.0462142436217952,5.226857419580608;-0.03712019987384994,0.0313192310604182,5.227002216701384;-0.03764767032435962,0.016433005963827088,5.227154113980083;-0.038159012939635806,0.0011914857943336522,5.227345833604986;-0.03866918343228179,-0.0138762448461025,5.227498462144431;-0.03914366926465715,-0.028619041985505588,5.22762857094678;-0.039587941714308475,-0.04264622901554231,5.227740871259145;-0.03996909542633341,-0.05608563624651404,5.227882880734159;-0.04028465699878606,-0.06877025817818458,5.228023398328138;-0.040555461316526716,-0.08111087826397514,5.228142858019124;-0.04079511436394282,-0.09321868176506713,5.228223440504695;-0.040983600367199294,-0.10458589662127679,5.228252556330199;-0.041178044172850516,-0.11624663215759509,5.228237775536327;-0.04134351806516771,-0.12761889142397934,5.228083044795247;-0.04148449177943267,-0.13935157039993765,5.227909007307772;-0.04162833027948033,-0.15011789486895905,5.227690318627791;-0.041766042336241,-0.16045413211026746,5.227430166188772;-0.041880009024174186,-0.1696915553908843,5.227222133432115;-0.04198620773368068,-0.17866869869015428,5.227066616652847;-0.04207796825139554,-0.18670694194676038,5.226975630487714;-0.04211806361396591,-0.193942745762986,5.226970974275043;-0.04214822672094617,-0.20039008893595106,5.226970965308028;-0.042168834177704596,-0.20760991588196193,5.2269688140107435;-0.04217906929533202,-0.2138415025054634,5.226968501180797;-0.04219024128418464,-0.219937875230591,5.226972177573613;-0.042204939349905234,-0.22598709613936285,5.226973497706574;-0.042208600343821887,-0.2318535017688553,5.226963511587736;-0.042205290914355945,-0.2376421031115891,5.2269544236164585;-0.042199379531634815,-0.24099402115105437,5.226948467487354;-0.042192096208769195,-0.24445980597368047,5.226937375994127;-0.04219086537477715,-0.2479862141153847,5.2269279424464825;-0.04218744074079124,-0.25158822364621347,5.226940465283084;-0.042201478575215196,-0.254908207798417,5.226972797596092;-0.04221506912212868,-0.2575665145017663,5.2269847641672404;-0.042210663243845384,-0.2592721343064285,5.226976597382948;-0.042207815693570426,-0.2611173142808857,5.226969997965412;-0.042206805019761484,-0.2631828564595445,5.22696437782774
