# Supplementary material for: AI co-pilot bronchoscope robot
Source: Nat Commun. 2024 Jan 4;15:241. doi: 10.1038/s41467-023-44385-7 (PMC10764930; doi:10.1038/s41467-023-44385-7)
Supplement: Supplementary file 9 — Source Data [file 41467_2023_44385_MOESM9_ESM.zip › Supplementary Fig. 6/Sim+A+R/1-siliconmodel3 Centerline model_2.txt]

Path length,0.40977760775576094,1.5161025234516563,2.3088905274307585,3.335623442261922,4.380124784708123,4.926890625415298,5.968460631144593,6.878724889889821,7.999414365627009,9.360776552365566,10.154973505403287,11.023769115790245,11.906139659940198,12.776406046416119,13.651303143377877,14.535185127486255,15.471357287274673,17.43974278768949,17.43974278768949,18.48591825635241,19.585361783770203,20.713565547730823,21.87051196381857,23.049612370833415,24.282790678129235,24.282790678129235,25.57501787927134,26.868163394166462,28.19542267180763,29.483707455424458,29.483707455424458,30.721306045852252,31.907206815807115,33.07652172296505,34.25629191211654,35.37408065564769,36.45050070134988,36.45050070134988,37.50281562651273,38.47868452156115,39.467338663103085,40.43112682233495,42.364625381140556,43.33536104828218,44.3267280170465,45.30082637315896,46.222550130185944,47.11141700692224,47.95911767271811,48.75857380293833,49.56818623654652,51.21225584108813,52.02345819452895,52.81427426903165,53.62923231592126,54.497995209748055,56.26608460706528,57.14010982924368,57.98305183490524,58.82210577812993,59.60085310971833,61.21973324259277,62.031012825479024,62.89403441324134,63.75277996041836,64.62844606461894,65.5156256095447,67.33279473551671,68.26771247213856,69.19610412270531,70.15520007912008,71.11519717983707,72.04171877023094,72.97895124581551,73.92360006276799,74.92187266242651,75.90899324108148,76.90527901322022,77.89014436959219,78.86251241158479,79.80564434510572,80.75308434330182,81.70651758238812,82.6700620521758,83.61700483241796,84.57172726236054,85.53945687304424,87.32771038269559,88.2501794053294,89.15220274672741,90.04110836030016,90.96600741768619,91.8528696165786,92.7672061199579,93.63401174616291,94.50432920117474,96.23202911526064,97.11986502863746,98.04032342218284,98.9762826554749,99.85286405704306,100.7095847733124,101.55492588970398,103.16570215662837,103.97666043069383,104.75675716246577,106.27364154286711,107.03009569198596,107.75432816548067,109.11570273159505,110.41031998568269,111.07034055191892,112.35007314257261,113.48737200424024,114.77504480411827,115.4481502895747,116.86015187892953,117.56255250311834,119.01705906526297,119.81044056109036,120.63087909821706,122.38209378911633,123.35726542029528,124.33550949229031,125.33376304488542,126.36118473810534,127.38322072312344,128.4122969875883,129.44851345430797,130.47106908542037,132.44237228174757,133.41822929834188,134.3939375588293,135.36935423179855,136.35053128568987,137.30580134807371,138.2587710369794,140.00749789422883,140.87018886630946,142.49582173108274,144.05613881379432,144.79389782642278,146.28139851035317,147.7347580186442,148.4486203930581,149.91229809942814,151.30437602563896,152.01721443216044,153.53554534060328,154.31337336797023,155.8320503728045,156.5628008102647,157.3281389278307,158.84544915767188,159.61434779043623,160.33512494111778,161.83004316994223,162.58771958465778,163.3446908940184,164.79797901725132,165.51840674809978,166.90494245028486,167.54839386724177,168.75272478955193,169.90539079169884,170.9129178318286,171.78747720481994,172.67607091264307,173.89873349813755,174.77245481276458,175.71065511961334,176.79713014767464,177.89728748497257,178.47474645756512,179.64194871280426,180.84774097811265,181.4685857469458,182.70121576083318,183.8929207097924,184.52719481410767,185.75413289159042,186.9723188864324,187.55311027728905,188.60550875610298,189.63270467743652,191.02793909325305,191.91439449252735,192.79643650044997,194.03426948161732,194.79782983695216,195.90950570756635,197.0021443188701,198.08079921918758,199.10310020875622,200.00470356644144,201.0674386360375,202.05591278146207,203.00506294641605,204.01441955612557
Error,5.15570526889471,4.949523997719306,4.651738549984154,4.306576463702339,3.9330407963812464,3.608063750933778,3.2927555740041283,3.044774623216386,2.8069156015833174,2.6057935152654785,2.3954232370928237,2.2494551190596033,2.1112930772591207,2.023032849596774,1.9349916362516657,1.8412698230269773,1.7702335830468627,1.6969288480648472,1.601532369571519,1.4968817292268564,1.3841269829616076,1.2730003517595287,1.1732915744911465,1.097540769905546,1.0815637977247252,1.1552922354751072,0.9750678817944662,0.8682785835472782,0.8671567853234419,0.9583407972122914,0.8447066359394267,0.6856457980711519,0.5813160780200325,0.528122173028109,0.5388998744059098,0.5654146792909206,0.5924102101193404,0.4919251467026274,0.4288279509882707,0.4554868690332996,0.4842461826265607,0.5385796435746737,0.5559993582456059,0.5540524204944429,0.5672671877018413,0.5612047363187456,0.5142355519519137,0.44912716102419703,0.3821135989905783,0.37177615880877973,0.4539098454768016,0.4324851322647125,0.3287978038764695,0.347503420687752,0.4693999508352426,0.592411159797188,0.6339893262167167,0.6155783719271782,0.61423699585259,0.639590697944616,0.7240513819579574,0.7667628958538705,0.7173300289168612,0.6917091440232981,0.6726881911367646,0.6684882004953384,0.6824082288603005,0.6892817653762097,0.6319294760698299,0.5831189769018005,0.563549829637353,0.550950630800331,0.5446206323723195,0.5565457226397581,0.5849910886822854,0.6112121740077466,0.6351104566064139,0.6531185389106638,0.6615533270774158,0.665157937691104,0.6702555762909234,0.6866121233189612,0.7120294439440773,0.7313896654390741,0.7477841460674105,0.7623396486298762,0.7685098832232532,0.7448888630043721,0.6628301656578636,0.5710860777301923,0.4905829995505484,0.39684671816580575,0.3327409912703359,0.30909348995659436,0.37385644193121476,0.474410782912287,0.4092352803599833,0.35905981703452383,0.3724136121079748,0.4064815911968523,0.4745700077932973,0.5865482939493768,0.74348843139033,0.7896962756675192,0.866307319718725,0.9931276776022232,1.1365203237193995,1.2428150427407616,1.4196509686423298,1.5574894894324807,1.7023575697896303,1.8350985744091928,1.917163054031039,2.0092853924265937,2.0790477222571115,2.1044694953013208,2.1692991624801325,2.1478516827531555,2.254790750472357,2.248142270990907,2.267070139295962,2.273536497835264,2.235230288563276,2.25825992712393,2.3060183783223205,2.2665735173234376,2.2583285832614446,2.2250022013377597,2.224177645067088,2.2046544620150885,2.1901847273430377,2.1186351910587438,2.023649249522675,1.969860391383393,1.921743118470334,1.9227256259970744,1.9443988124736953,2.052718000849872,2.165785610229935,2.3139975664400585,2.5063562252831018,2.609822424472225,2.6472819297742056,2.6609098666242073,2.7288495232682184,2.7121016692235607,2.7291029831377203,2.6473206273577983,2.4933579907685637,2.3430685557669415,2.2157600261656265,2.0373983565660114,1.8946019409346562,1.723997716983662,1.5503280935763686,1.432087733229656,1.262886160286709,1.1537047797213964,1.0916242431140166,0.9319569142665114,0.8444632734169445,0.7671036002244932,0.6513054658040476,0.5306626728845562,0.4980982788116516,0.45411969503389743,0.3981922065930882,0.37270785155534136,0.4059533562977404,0.34852613694182444,0.3238031060763064,0.3342411777896474,0.37201385836461404,0.4070069461170283,0.2948572584246603,0.25622005833635536,0.3460932627207563,0.24901446080650808,0.3045835599107143,0.37755037370697364,0.33898807512455614,0.4626218884869753,0.5390952069125573,0.61884524371788,0.7333393290243313,0.830623140814516,0.8590949967543446,0.8666336368953957,0.8446120499998745,0.8180376076916844,0.7667384806274942,0.7175252728398209,0.6784150043189856,0.6366728970593798,0.5716847078014657,0.5180558943184257,0.4502216251053854,0.3760249087426935,0.3066977856597498
3D pred;-0.04894516920255073,-0.26295433041075383,5.175848672629017;-0.04831823058603189,-0.2531758223616468,5.177845602348528;-0.04779089875495282,-0.24362235197932525,5.1807530281505105;-0.047068805265394094,-0.2342483724545707,5.184159945945501;-0.046243737332087746,-0.2249994873594022,5.187871736268485;-0.045364233735958374,-0.21557775997430478,5.191105546174045;-0.04457740252678916,-0.20608883014937476,5.194161868707062;-0.04396817385523175,-0.1964188844242804,5.196635932186337;-0.043560920461027296,-0.1866961990092768,5.198938872262366;-0.043294273458820254,-0.17695616894759697,5.2011884752881885;-0.0430285198283244,-0.16716752015781106,5.2032162153795465;-0.042729578738340955,-0.15729333014612354,5.204768956773923;-0.04250977726605736,-0.1474223969725712,5.206355262417879;-0.04224080144353177,-0.13749827465776304,5.207555032515699;-0.0419997076247234,-0.1275894527921491,5.208880597680473;-0.041810528631236056,-0.11769004278284252,5.210282700663875;-0.04155798762854092,-0.1077478541012456,5.211326303682979;-0.04123032946266687,-0.09780506118502438,5.2123429202043265;-0.04087692987425383,-0.08785904013618565,5.213318509270976;-0.04048088184016209,-0.07790670466469106,5.2142096684136225;-0.040011860644494066,-0.067951326027985,5.215028481773205;-0.03951434081554085,-0.057994336648042266,5.215810042076384;-0.03903261438380372,-0.04803285473876194,5.216542720598007;-0.038583384011820814,-0.03806777282249764,5.2172465206228935;-0.03816410512125114,-0.02809636757079057,5.217875235596591;-0.03775281746687637,-0.018118256207585358,5.21839305418339;-0.037338706730894636,-0.008136451277063372,5.218831326504387;-0.03696300063911844,0.0018497570642589285,5.219198052418807;-0.03663673550424879,0.011838708805998802,5.219536274480418;-0.03633304948684621,0.021828563024984635,5.219868821448897;-0.03600739030528688,0.03181470584731727,5.220282219113913;-0.03566628997543084,0.041797181473666685,5.2207657797970874;-0.0352887076629111,0.05177692373264434,5.221277811086803;-0.03488960722275832,0.06175474679551603,5.2218105077778905;-0.03445354212782297,0.07172772096853457,5.222401805822267;-0.033982684766004856,0.0816953419083498,5.223053592708434;-0.03351336241127584,0.09166383001971642,5.223693109167091;-0.03302542043173836,0.10163210869743194,5.224321864149582;-0.032513998656316614,0.11159985401783196,5.22494033079805;-0.03197006956447519,0.12156578738542057,5.22556026083913;-0.03138584962000765,0.13153508061251126,5.226081681598949;-0.030733541257843926,0.1415047401507844,5.226506396199087;-0.030007984469138115,0.15147105743268038,5.226888609729649;-0.02922667932844425,0.16143500650356193,5.227219186785725;-0.028464608602233044,0.17140207280340167,5.227496382714359;-0.027752305895855128,0.18137462887686553,5.2276982495420095;-0.02708551124192007,0.19135222350140052,5.227752934073043;-0.026447382146411368,0.20133080536713246,5.22760907578739;-0.02595057224205564,0.21131597613350142,5.227386489432496;-0.025620009316047493,0.22130789013507077,5.227157616679222;-0.025430900912942988,0.23130492218587867,5.227004032217136;-0.02537397519017478,0.24130475920448796,5.2270083983754745;-0.025454856486689333,0.2513030305612393,5.227175814302554;-0.025633511754624597,0.2612962683782914,5.227497186714374;-0.02586478075970739,0.27128708984674305,5.227857743274172;-0.026138917261538122,0.2812775643795142,5.228197254376223;-0.02643123212760432,0.2912678875691627,5.2285258796726435;-0.02669628974318503,0.30125812380229494,5.228879326226784;-0.026953198573689795,0.31124940335927076,5.2292084624708615;-0.027285853034950392,0.3212427831901599,5.229355773587148;-0.02774181852039504,0.3312323234738162,5.229390130497544;-0.028280828533939567,0.34121747125897123,5.229310808912128;-0.028773205913435483,0.3512037651398157,5.22913332921873;-0.029149537646523206,0.36119178853876294,5.228820658451381;-0.02939972718104411,0.37117828183627954,5.228365293964984;-0.029583663058151223,0.3811656001870937,5.227896636571355;-0.029747418060045393,0.39115513012166564,5.227469464491689;-0.029924320722329836,0.4011480487117018,5.22713737489386;-0.030115642888913607,0.4111428241630556,5.226876876322675;-0.030352197064758297,0.4211388733790196,5.226725079768314;-0.030678720242363566,0.43113334184596835,5.226661971308868;-0.030990017406647273,0.4411284926517989,5.2266693499411625;-0.03134406109822041,0.45112124193354863,5.226809402990207;-0.031731316897426184,0.4611103809883886,5.227068505072507;-0.032165749677112575,0.47109557711346045,5.227395806926738;-0.03262980093608667,0.4810790532777302,5.227734717101419;-0.03312732702801634,0.4910620319111042,5.228039028444368;-0.03367297476516736,0.5010443617138155,5.2282743160488945;-0.03427971273986348,0.5110245128511359,5.22844299416337;-0.034951825806636964,0.5210010751155011,5.228571327365296;-0.035737440828661884,0.5309693236053248,5.228701062026414;-0.036636187207688554,0.5409271922758329,5.228883013907689;-0.03760208690764981,0.5508776902302626,5.229116740732217;-0.038523755967637366,0.5608328404643618,5.2293300713685005;-0.039319057611473626,0.5707990683198135,5.2295345160518005;-0.0401835305758654,0.5807580912921833,5.229800124654162;-0.04121868482801104,0.5907030748111723,5.229960619144101;-0.04293832065199094,0.6005530400868458,5.2298155788017455;-0.04398497611878158,0.6104981133056316,5.2298211471790665;-0.044769685413678754,0.6204658966321472,5.229987059439432;-0.04614380210111325,0.6303659212336953,5.2296687573532665;-0.04676873789210975,0.6403437163798729,5.22943841135689;-0.04751177655692794,0.6503121120103069,5.229157373818957;-0.04828146876159335,0.6602792261091921,5.228903976009415;-0.04919567325678009,0.6702354077904976,5.228707312668104;-0.0502485157015827,0.680178975884918,5.228577019391047;-0.051503206282787,0.6900987439597597,5.228422252189126;-0.05309114825228855,0.6999690809012362,5.228187968251948;-0.05503382931178744,0.7097699100358125,5.22777597483464;-0.056965419779405904,0.7195752033570488,5.227422165352118;-0.059135619178731294,0.7293258932308254,5.22695925979739;-0.061462365981879964,0.7390430825354829,5.226556170066079;-0.06412031481489645,0.74866763763321,5.226005491237831;-0.06691051278385908,0.7582392155930361,5.225231094276984;-0.06992632277784464,0.7677269516944913,5.224288887426383;-0.07308189641767088,0.7771461390966871,5.223139425079913;-0.0765800653978114,0.7864296724627955,5.221882913230891;-0.08048509285316524,0.7955213226829829,5.220436311403608;-0.08481358172768164,0.8043792722986769,5.21876271866073;-0.08954780047434238,0.8130102244342015,5.217003787708973;-0.09443028668935126,0.8215519897947509,5.21521505271307;-0.09980848186070627,0.8298095069391999,5.213515515332503;-0.10520989613531023,0.8380780476346895,5.211948365498844;-0.11111803180767141,0.845944124093674,5.210154271293296;-0.11706161043283157,0.853842575533312,5.20864154594406;-0.12310171399143441,0.8616642500344991,5.207112311822405;-0.1293168570917082,0.8693778905266365,5.205744193917699;-0.13525120730223159,0.8773331956156072,5.204520834395621;-0.14192826917179566,0.8846785197015067,5.203311264693983;-0.14849189471190094,0.8921560894225747,5.202308882114404;-0.15528419750512332,0.8994342858171073,5.201364170514074;-0.1623845006026319,0.9064149520812899,5.20043897084286;-0.16978644858590114,0.9130713642824052,5.199488527440116;-0.17772606028990856,0.9190769947140198,5.198542499370526;-0.18615294212047784,0.924359695483242,5.19750291522459;-0.19429692460138123,0.9300680925997761,5.196459003489489;-0.20291935777910117,0.9350478837828293,5.195534165196088;-0.21152018375709314,0.9400471318799148,5.194517646155398;-0.22043185024160822,0.9444697647893183,5.193506449528905;-0.22954761718797856,0.9484392368033003,5.192435895975982;-0.23884759802745778,0.9519281002426521,5.191279095091269;-0.24829102532530178,0.9549747041198432,5.190038173786021;-0.25785557777926255,0.9575970388134014,5.188756496326441;-0.2675897049615906,0.9595482497990351,5.187556686471588;-0.2774309544624434,0.9609371320767395,5.186451781823827;-0.2873818279030698,0.9616202595952936,5.185735224385773;-0.2973051332644556,0.9613961170528746,5.184519588410092;-0.30712988977486166,0.9595324456685232,5.18448978098847;-0.3166218045153894,0.9564146608737958,5.184917533875448;-0.32538405226833256,0.9516563374245637,5.185680011592192;-0.3332791573379411,0.9456867316097465,5.187105186092224;-0.34071681649377633,0.939094725665006,5.1882127437232874;-0.347629911085711,0.9318796128663263,5.1886016787632245;-0.35429284858421645,0.9244339800842918,5.1890113327222;-0.3599105117318511,0.9162679974459983,5.1903374504812225;-0.36518077805545607,0.9078222141680881,5.191282457201224;-0.36953190231380467,0.8988266869493653,5.191667434792298;-0.37420638139385237,0.8899975859546368,5.192110403137761;-0.3789762765133882,0.8812155855765139,5.192463347761288;-0.38345243169243565,0.8722769130893188,5.192716663729492;-0.38747554967615566,0.863128120503498,5.193054474195137;-0.39145008916530294,0.8539751644526927,5.193707491332153;-0.3952553372869374,0.8447666755232811,5.194558266490288;-0.39881979842413445,0.835465546550142,5.195443487720516;-0.40234876582412055,0.8261512719957506,5.196332688831205;-0.40568733712368527,0.8167758043869235,5.197309698960916;-0.40869533619781534,0.8073127250114585,5.198493789457323;-0.4112494512852109,0.7977215783791943,5.199712970493406;-0.4137417660280007,0.7881451698453773,5.201155456824818;-0.4160106376481082,0.778537293922872,5.202749490020587;-0.4181589828086146,0.7688707863451676,5.204143493005344;-0.42020206657530823,0.7591702853670882,5.20545730025778;-0.42223268828617433,0.7494674858630695,5.206773452700385;-0.424231445995302,0.7397651970335833,5.208141136541567;-0.4260944684713798,0.730018457405159,5.209378154677784;-0.4276449003796041,0.7201853898663864,5.210330490582755;-0.4294906155847607,0.7105419085300423,5.212226961805062;-0.43137283310735913,0.7009304460016719,5.214246131253957;-0.4332903094776397,0.6913521443167766,5.216386089478444;-0.4353027205430207,0.6818432236805626,5.21873781863762;-0.4373368755617799,0.672372305607426,5.221220543795907;-0.4394008754426352,0.6629831277770132,5.2239743128785845;-0.4414255337219379,0.6536307002776485,5.226878251362984;-0.44363060221010214,0.6443235775329779,5.229796322502991;-0.4458740387380992,0.6350207540904548,5.23269881600722;-0.4481049522537425,0.6257237459758308,5.235629458428659;-0.4502523143438518,0.6165002861258124,5.238841408684976;-0.45219286591104696,0.607463196114647,5.242657855166345;-0.4540390105125477,0.5983866948383567,5.246427321268043;-0.4557801636762141,0.5894345231396103,5.250529394833548;-0.4574945587585087,0.5805423056600981,5.254770776424358;-0.45879593200795626,0.5718445516563148,5.259530556141456;-0.4597242051766525,0.5631472215324207,5.2643776952605945;-0.4603242534536129,0.5545795848890773,5.2694997597284585;-0.46064144129957596,0.5461669692806962,5.274896730220873;-0.4610107466218073,0.5377524471647926,5.280287410246616;-0.461420733250371,0.5293603952186224,5.285710082567269;-0.4617913996987161,0.5209978664421758,5.2911809800116725;-0.46202310428013843,0.5126747661483106,5.296719239168231;-0.4621411848576617,0.5043852815421629,5.302311242560724;-0.46209327756446716,0.4961143095464414,5.307931627524163;-0.4619400728904131,0.48785830521398676,5.313572099205711;-0.4616563778166958,0.4796254619043605,5.319241297398074;-0.4613193090471325,0.47140828687147196,5.324930270866412;-0.4608369477556893,0.4632494261415181,5.3306922426794054;-0.46028229961955236,0.4551467091175754,5.336526481470798;-0.4596884037967509,0.4470447811247294,5.3423579521729785;-0.45904582026249824,0.4389543070087732,5.3482001533831856;-0.45840446771455384,0.43086311040609465,5.354041489227498
3D gt;-0.45563496176505325,0.3968512710670695,5.377694618734553;-0.4558386002174312,0.3981305681363626,5.3767080030478;-0.4560188125813305,0.39936587395807815,5.375762979215442;-0.45617499331190187,0.4004460345148532,5.374942950547653;-0.45632347979396926,0.401498541798687,5.374157320202756;-0.4565335257133624,0.4027700562948253,5.373182744286089;-0.4567444297001494,0.40408780659448823,5.372178693089501;-0.4569334319597644,0.40526424411613604,5.37128151518834;-0.4571263139954607,0.4064254776274342,5.370398661392218;-0.4573128957501534,0.4075461454700487,5.369545992683347;-0.45751108065179585,0.4087382499744526,5.368635765839866;-0.45792957681165075,0.41134084877362076,5.366655783761984;-0.45835259024405717,0.41394699861483,5.364675636105118;-0.45875182166705314,0.4163745482628043,5.362835092917328;-0.4591431885200527,0.41873889859724506,5.361048001447795;-0.4595151251938911,0.4210019701917319,5.359336951544696;-0.4598635393633518,0.42315531256610484,5.357699487207766;-0.4601742107316803,0.4251899653009173,5.3561327944827;-0.4605107054819115,0.42734741753941635,5.354471316353117;-0.4608428317079326,0.42937672520615766,5.352922832333691;-0.46116773240651676,0.43133120371542066,5.351436171640402;-0.4615063362556482,0.4333946907838704,5.3498762223557454;-0.4618402473499409,0.4353642905232185,5.348384451577251;-0.4621790774280162,0.4373493332381358,5.346878702691789;-0.46253191020977996,0.4393892254285781,5.3453192128793425;-0.4628348512556343,0.44122856331492866,5.343926678983707;-0.46311999534085047,0.4429208646146793,5.342640057324586;-0.46343017958352145,0.44483554023096533,5.3411796823371125;-0.4637263977348998,0.44673584547881584,5.3397362824791035;-0.4640225198043674,0.4486738560890918,5.338282346744103;-0.4643228650543511,0.450623845296108,5.336816669476538;-0.46465494175143673,0.4526668828597674,5.335274022496874;-0.46496266474397646,0.45464991761496465,5.333765558600038;-0.46524471059917244,0.4567559915847032,5.332173364785286;-0.4655283044137861,0.4588877143921991,5.330561855167054;-0.4658178304926969,0.46109038156639864,5.328900128230987;-0.46611380637352173,0.46341980441463104,5.327164432954324;-0.46641407270773233,0.4658481985272336,5.325349673028877;-0.46668934758090047,0.4682848655004843,5.3235366558298605;-0.46695033599033414,0.4710205450958849,5.321553990963615;-0.4672086377159392,0.4738208076775268,5.319520762449754;-0.46744962025620646,0.4765309351942827,5.317542198140767;-0.46768848562085275,0.47939027136389517,5.315436254296317;-0.46793181195088235,0.4823615735579002,5.313244276025007;-0.46815119543293005,0.4851972984040599,5.3111585434811115;-0.46834674635150925,0.48810520678467395,5.309001442760131;-0.4685345719303293,0.4911371462756725,5.306757900707107;-0.46869407780550976,0.49397244895164666,5.304671158365006;-0.4688434277264225,0.4967368904325008,5.302635069247566;-0.46893823525494005,0.49976851731713523,5.300395534201632;-0.46897136300549835,0.5029039966198056,5.298060005775104;-0.46896092697541175,0.5059119865777827,5.295818757311919;-0.4689235724967932,0.5090244627402738,5.293494991206193;-0.4688386655242124,0.512191035429119,5.291141775348677;-0.4687196268336392,0.515645139961367,5.28861492301121;-0.4685745093379813,0.5189975582955327,5.286171631051974;-0.46833054527009355,0.5225137399803933,5.283693954057725;-0.4680030599525775,0.5262331142860437,5.281160630897125;-0.46761263350943405,0.5299309550853816,5.278750715799363;-0.4671204660272754,0.5336680667516851,5.276416667987936;-0.46655534764765144,0.5374731666614644,5.27406595119203;-0.46589686284391424,0.541517571731965,5.27159012912539;-0.46523353519501837,0.5454715150652957,5.269221549674044;-0.46443993932494126,0.5498196337821042,5.266766501575805;-0.46360986098870394,0.5543190501706996,5.264262026597313;-0.4627871138296221,0.5587391451049706,5.261871901167332;-0.46178541694168923,0.563475159244351,5.2594071593610785;-0.46069771542999555,0.568580316910138,5.25686037028496;-0.459542003575676,0.5740404087029373,5.254204820458975;-0.45837533250616114,0.5793737423303462,5.251713001276073;-0.4571350097842634,0.5847099213118662,5.2493278280034525;-0.45590070707091285,0.590373409414136,5.246874481657818;-0.45461689550169904,0.5961088190171929,5.244489682194464;-0.4533554577780857,0.6016981172095681,5.242247523093458;-0.4521114244181481,0.6069495052871952,5.240222632551038;-0.45076897728016013,0.6126773955814224,5.238021736440131;-0.449469820382929,0.6181975919990664,5.235928521693724;-0.4481018725342394,0.6238841291732042,5.233846014467047;-0.44671214196270376,0.6295043268918216,5.231775960698578;-0.445407388544238,0.6349147912997766,5.229789333275164;-0.4441579062433895,0.6404059210413833,5.227828250338279;-0.4429997688194051,0.645694236674604,5.226016268512714;-0.4418303108028946,0.6510571646426324,5.224222596842613;-0.4407652980792018,0.6561608192307167,5.222627730773404;-0.43972138132101557,0.6613805284344801,5.221058722402839;-0.4386703592232074,0.6667138460202792,5.219491193286759;-0.4377952591215749,0.6716540850909603,5.2180966217494555;-0.43699999751485513,0.6762398775330584,5.216809087408483;-0.4362547717700175,0.6805750508758843,5.215634210574122;-0.4355406379016292,0.684799841604326,5.214539530145229;-0.43492601438764644,0.6889540676154221,5.213548218739538;-0.4343110566403269,0.6929572867850139,5.212639138308721;-0.4337552823927194,0.6967816817690571,5.211828680998338;-0.4332226317775367,0.7007921880790386,5.21101344755651;-0.43260845617983945,0.7053478198222306,5.210121362341342;-0.43209873642439955,0.7094606014959975,5.20941908286837;-0.43158447171189496,0.713746635424586,5.208770599477065;-0.43116571399676296,0.7180888130486205,5.208373271417152;-0.43081576340516925,0.7227705712830981,5.20807997667207;-0.4304346230907627,0.7281227532799935,5.207835574603625;-0.4299796767032883,0.7336337350478778,5.207648210699473;-0.4294830994497293,0.7396016047847388,5.207397052668594;-0.428961815607276,0.745613648653807,5.207135865254978;-0.4283914643514429,0.7515838580799413,5.206875074529493;-0.4277024983210362,0.7579721186759029,5.206530945243587;-0.42692012392969786,0.7645733611638074,5.206088142913794;-0.42599871454021443,0.7716942624890455,5.205514044301905;-0.4250668928724159,0.7788142456154095,5.204931669682557;-0.42414859160382895,0.7858316394047941,5.204347179071135;-0.4231294257073916,0.7931543152774972,5.20359362347196;-0.4220007069367152,0.8005925957869241,5.20275784041439;-0.42084036260474394,0.8080284790884011,5.20188114462924;-0.41966320987167116,0.8154232251543178,5.200999112383939;-0.41843400397285196,0.8226750862668315,5.200104065634141;-0.4171655470757997,0.8297107919574949,5.1991865512586966;-0.4157599071167192,0.837196907453506,5.198136426583952;-0.41436356855137724,0.8444697821179119,5.1970387097771855;-0.4127794411500812,0.8518741299632315,5.195716509399662;-0.4111323287852035,0.8592081904085139,5.194276779681152;-0.4094236962942813,0.8661561477362915,5.192791490427445;-0.40758136305047943,0.8731956971755632,5.1912831413443;-0.4052231247494974,0.8804337648894964,5.189801236106051;-0.4027073417253525,0.8876420508891053,5.188313589394286;-0.4000575389240774,0.8947628545357272,5.186827101617372;-0.39712867162126664,0.9014736545450914,5.185499872838248;-0.3942031095237607,0.9078588314615554,5.184281488030274;-0.3910154650809322,0.9138872473900015,5.183217855357192;-0.3876559127161479,0.9199597290113617,5.18216661374965;-0.38382666384047714,0.9262336595765154,5.1811165327357935;-0.37974287555582753,0.9321280245330511,5.180347512642802;-0.37538882148692976,0.937754603780442,5.179761195238716;-0.37084780233613046,0.9431745146213991,5.179256043281927;-0.3657187830462129,0.9485533290080216,5.178824661692889;-0.3603150043642871,0.9537640499400781,5.178450510394689;-0.3548075858964206,0.9586372394872411,5.178179913620218;-0.3489087464646331,0.9630664344563934,5.178058417304719;-0.34244527942893566,0.9673820730824424,5.177947546878156;-0.33549193537584737,0.9709832834622759,5.177949660391294;-0.32831784410507747,0.9741554250810356,5.1780387854281;-0.320285277285871,0.9766508840504999,5.178125113853802;-0.31186110834190045,0.9785061984978594,5.178246593217509;-0.30330559908838933,0.9793050895964285,5.17842918357787;-0.29442630265512376,0.9797190622335925,5.1786842916376825;-0.2849044504880129,0.9794396477491146,5.178951465084809;-0.27539023409293606,0.9786358501421898,5.179247581621723;-0.265654506080702,0.977480305997867,5.1796363732247865;-0.2560566236732061,0.9758104704443721,5.180122244716856;-0.24650530981473895,0.9738949760909191,5.1806735576200955;-0.23710165771521657,0.971381645289617,5.181369393202692;-0.22788793654084594,0.9685778068766145,5.182061595003457;-0.21852730085795402,0.965007048839855,5.182943248189622;-0.2091389868919546,0.9610845800269312,5.183960991359301;-0.19990162177349918,0.9565365864135545,5.185127737411848;-0.19085364564156296,0.9517940386048359,5.186369576373396;-0.18196226744387747,0.9469191039392927,5.187647919527483;-0.17331501787570866,0.9415516435828193,5.18905325856038;-0.16513286813307274,0.936031378084363,5.190546613823708;-0.15744245671138704,0.9302049579682489,5.192161094308288;-0.14991421340109862,0.9242237906813232,5.193788104318253;-0.14332799509526853,0.9183858476321938,5.195501627689076;-0.13729003753413596,0.912596310978992,5.197249319092069;-0.13175820868023053,0.906812042112071,5.19905293837743;-0.12661514566154355,0.9010453094581828,5.200852693104199;-0.1221494292156704,0.8955321345251624,5.202718609055013;-0.11791066452423989,0.8900071223131609,5.204582829074672;-0.11384937582264505,0.8845735118754134,5.206404497370269;-0.10985728643693829,0.8790553513691556,5.208155658532432;-0.1058807045970755,0.8734429180629867,5.2098653102930665;-0.10215869318623494,0.8680638618096467,5.211452598652544;-0.09849466079764721,0.8625898140400938,5.2129950964116905;-0.09526904052864843,0.8575708606732395,5.214319754550822;-0.09222070891150433,0.8526959617813556,5.215538525568935;-0.08949283684892062,0.8480373629591751,5.216567619034833;-0.08660011943932075,0.8426706189581159,5.2175624048779765;-0.08361298872593557,0.836840705337276,5.218518207506558;-0.08083203999382663,0.8309151511176788,5.219364875165957;-0.07817050462669967,0.8249429411499818,5.220148976475096;-0.07573389716024118,0.8191061279967864,5.22082391675831;-0.07344219231916169,0.8129445328230964,5.221503365237083;-0.07118698509896614,0.8063517883872363,5.222221899470599;-0.06897963167557107,0.799492468147402,5.222948937487523;-0.06696471477875102,0.7922327007952263,5.223625824378444;-0.06507363389058687,0.7848750445337946,5.224267654133152;-0.06330867350528604,0.7775628915221372,5.2248542690152835;-0.06162436293468412,0.7699621968098493,5.225351892250757;-0.0600014201996769,0.7620270946390854,5.225758761573692;-0.05852698008245287,0.7541616431742615,5.226120653180423;-0.057123390640420324,0.7461941158033738,5.226455209610905;-0.05571867846976662,0.7378615388528532,5.226689954978246;-0.054391629308365066,0.7293993475475994,5.2268551742417015;-0.053094273842118844,0.7207308769163945,5.226973415806549;-0.05179615417287871,0.7114620810518048,5.227052644484206;-0.050610035028053814,0.7023344855914287,5.2271196363554715;-0.04963146639025561,0.6935102918233469,5.227155254786488;-0.04873732813988913,0.6847945266189327,5.227179500610897;-0.04786926492068201,0.6763234366625064,5.227169702042197;-0.04696127229948387,0.6676677611534294,5.227160862854326;-0.04606098346640311,0.659046605206468,5.22714216747346;-0.04503696502458778,0.6499625736944841,5.226960833909844;-0.04400114328348677,0.6411581266633075,5.226713363147325;-0.04291807423740724,0.6319802103943469,5.226343713263346;-0.04180867342490717,0.6231707745406062,5.225921352327452;-0.04068517175753654,0.6142331331296543,5.225451330141447;-0.03957691050235924,0.6050886612497636,5.224956051633878;-0.038539844276462405,0.5961352730356522,5.224482746757979;-0.037601190421402655,0.5873377640068727,5.224074265309187;-0.03671091176283088,0.5777073776978235,5.223737927104439;-0.03587769244004539,0.5682017388483601,5.223424769879939;-0.03512640545810862,0.558765029981781,5.223192054294995;-0.03440235776427515,0.5491588998912601,5.2229925194687485;-0.03373289557699273,0.5396501852712725,5.222793369286999;-0.03307027033175243,0.530200958711705,5.222600236616228;-0.03242884855938269,0.5207931963395609,5.222420320908488;-0.031840925521493355,0.5110881316778327,5.22229372184828;-0.031331697556017286,0.5012533002785053,5.222180782731272;-0.030872945681845326,0.49130128863580075,5.222106318256367;-0.03046345623580175,0.48143886966891714,5.222030725957517;-0.030026495315352945,0.4714659368098754,5.2219636911460565;-0.02966689643176449,0.46202631309832354,5.22198190005051;-0.029289420572088287,0.452661625554585,5.222006608602667;-0.02891397035898526,0.44340450711825,5.222101588283378;-0.028480122139477187,0.4338150724727868,5.222219750211759;-0.028025269137919927,0.42423603125581544,5.222366663355005;-0.0275946499082087,0.4149633763714024,5.222520104411371;-0.027183489805712373,0.40562444147302595,5.222669636210712;-0.026743470750724845,0.3961230661938945,5.222793731002931;-0.02632097654272757,0.38747428429010256,5.2228565509249405;-0.02592313897143746,0.3786116415669942,5.222920141198348;-0.025552915629812482,0.36986323022687084,5.223005851792203;-0.025238370693079427,0.36128224693447447,5.223116208930746;-0.024920368010524045,0.3526590936207228,5.22326017877411;-0.0246921286303368,0.34455092084679617,5.223411497029109;-0.024493461627525314,0.3363932557090486,5.223556372238681;-0.024361353275830278,0.32836763013535286,5.223663785487123;-0.02423172242556023,0.3205820322999736,5.223775153498696;-0.02420993560377861,0.31219154248874414,5.223794075077441;-0.024229859316387863,0.30376220499343115,5.2238256175354945;-0.024321869868797287,0.2950225667425397,5.22387322218022;-0.024493542473168643,0.2862080369943127,5.223936980812868;-0.024699836611747746,0.27734624237656974,5.224005732884236;-0.02499583268476232,0.26866384873716365,5.2240633834192725;-0.025378656374126774,0.26052345319058284,5.224118774637725;-0.025802299197411303,0.2526269364217205,5.22418627313061;-0.02623279072252081,0.24452662736352176,5.224254067166232;-0.026703880600121594,0.23619809767632996,5.2242839034388036;-0.027200535033347167,0.2281145636375253,5.224303398551692;-0.027683814957009854,0.2200329607861049,5.22434034625249;-0.028179734965877352,0.21205385839822619,5.224371950733544;-0.028651550128716213,0.20359009637428796,5.2244139594627885;-0.02912217362346401,0.19471392542531502,5.224437095294169;-0.029675593697675286,0.18551331836004584,5.224432167944768;-0.030278993110703346,0.17579111549520324,5.224394202943733;-0.03088376590793996,0.16589591775111331,5.224381627381043;-0.03149939002664549,0.15620810423689468,5.224388684595835;-0.0321409549817977,0.14640226920963487,5.2244129227691065;-0.0327132856958464,0.13691183354800207,5.224508241013518;-0.03323557337254578,0.12728941790016918,5.22466665272604;-0.03373895087420747,0.11741875312013801,5.224912191012006;-0.03422604840974467,0.10767626483820918,5.2251926693528015;-0.03471114029829977,0.09716948971530882,5.225522870122804;-0.035149087604948295,0.08642187774491991,5.225929134285022;-0.035584526055410556,0.07525904877605172,5.226312292586708;-0.03605291030461315,0.06347595489335742,5.226665965695334;-0.0365118361699853,0.05179553578459073,5.226960807523821;-0.036943417500595314,0.039947753627835966,5.227243401117356;-0.03741831839006965,0.027582697301035068,5.22745524606798;-0.03789959808203607,0.014709905366167442,5.227620672878304;-0.03835641125863849,0.001445895154235284,5.227758780908119;-0.038811901706826024,-0.011477033668310049,5.227872672823431;-0.039243705005521504,-0.024391650910098022,5.227979074639685;-0.03960134800132789,-0.036717739445767186,5.2280909078051305;-0.03988100777542165,-0.04850454077930332,5.228235412880343;-0.040138134578540194,-0.060070538418689125,5.228354094735186;-0.040376832310850534,-0.07134971505850073,5.228441106355152;-0.04059981006442142,-0.08234169804428612,5.2285058980190025;-0.04079040582715883,-0.09280161557018954,5.228551829813359;-0.0409971298697717,-0.10295490430620671,5.228517277947468;-0.041174212990443944,-0.11248067160130322,5.2283799205835955;-0.04131904873591681,-0.12183981877390641,5.228214941540449;-0.04145364895938662,-0.13067436178771208,5.227975215237771;-0.041581858716880846,-0.1394175225399215,5.227683332819117;-0.04170599953592406,-0.1481159394688248,5.227441485075687;-0.041816747672394745,-0.15693669781778058,5.227242149384092;-0.04192532898082795,-0.1656227309882446,5.227095114953355;-0.04202698613455707,-0.17356339968765203,5.226993495807585;-0.04207397425135882,-0.1807428509808518,5.226972149224545;-0.042113014909265875,-0.18717671516586198,5.2269665406130805;-0.04213980842723909,-0.19298273331023966,5.226969167246493;-0.0421590167699497,-0.1983835125979072,5.226966320205589;-0.04217146320762387,-0.20294023884857126,5.226967489416514;-0.04218392841590733,-0.20748611809609377,5.226972580297761;-0.04220038906759083,-0.21218194492476766,5.226974662047644;-0.042212306084772666,-0.2179017761957373,5.226973034290227;-0.042213285410443044,-0.22336942151781006,5.226961112488365;-0.04220894731760802,-0.22864447960247816,5.226953754571051;-0.04220310532231285,-0.23381442124680504,5.226947756524972;-0.04219519177865517,-0.23897770315039818,5.226938874875296;-0.04219227647548389,-0.24408172812135676,5.226929987295444;-0.04219180667516851,-0.24909343453882568,5.226923517553349;-0.04218809019246028,-0.25200951564624663,5.226945906704007;-0.042202513712366295,-0.25459834010455207,5.2269741682535145;-0.042215841852127074,-0.2568838808367046,5.226986400668569;-0.04221188002281158,-0.2582970997293143,5.226979293970797;-0.0422094172551241,-0.2597581047985893,5.22697300855241;-0.04220739217956103,-0.2613323292437128,5.226968023518508;-0.042207336610972326,-0.2630724444684454,5.226963419454254;-0.04220972497222477,-0.26503121417456676,5.226958938085036;-0.04221022534871687,-0.26717021186993534,5.226955987451907
