# Supplementary material for: AI co-pilot bronchoscope robot
Source: Nat Commun. 2024 Jan 4;15:241. doi: 10.1038/s41467-023-44385-7 (PMC10764930; doi:10.1038/s41467-023-44385-7)
Supplement: Supplementary file 9 — Source Data [file 41467_2023_44385_MOESM9_ESM.zip › Supplementary Fig. 6/Sim+A+R/1-siliconmodel3 Centerline model_20.txt]

Path length,0.9846579881400568,1.9038830822320896,2.763513592633084,3.64844430985213,4.171324368062759,5.160708726373235,6.262329235125749,7.429673950736547,8.696332309280685,8.696332309280685,9.999389380027667,11.336249045889252,12.74551528972077,12.74551528972077,14.240383088430002,15.821000412197739,15.821000412197739,17.515522388724,17.515522388724,19.277937900235916,19.277937900235916,20.986388871246703,22.68234361352371,22.68234361352371,24.44311005449228,24.44311005449228,26.21459107464746,26.21459107464746,28.00532029975284,29.808281665397985,29.808281665397985,31.669064066040452,31.669064066040452,33.52892832410551,33.52892832410551,35.39614941823259,35.39614941823259,37.20512325187051,37.20512325187051,38.92358167336582,40.61980289132767,40.61980289132767,42.281372189753185,42.281372189753185,43.863629930495364,45.42012727051684,45.42012727051684,46.97095719639588,48.52115379419569,48.52115379419569,50.013080822254516,51.439509858774,51.439509858774,52.78828239170711,54.18447989161432,55.603262442625024,55.603262442625024,57.01376770148292,58.485933045570825,58.485933045570825,59.970869822655246,61.515606140759836,61.515606140759836,63.04572677878449,64.5540788218676,64.5540788218676,66.04361761460231,67.56732617755023,67.56732617755023,69.08926214807232,70.60275338334002,70.60275338334002,72.14300854686543,72.14300854686543,73.69240851311807,75.26619855458269,75.26619855458269,76.84669479115038,78.40403984800979,78.40403984800979,79.98951396982038,81.58457994311473,81.58457994311473,83.18655770965499,83.18655770965499,84.73709861008504,86.31841950225508,86.31841950225508,87.84628057164846,89.3387394715034,89.3387394715034,90.904706122524,92.41427094964797,92.41427094964797,93.90543511614428,95.3421188002508,95.3421188002508,96.75099287233998,98.1026349438904,99.46490310853548,99.46490310853548,100.82486865612485,102.10764955226068,103.34131849143692,103.34131849143692,104.53612755135127,105.71547546968762,106.85584852781128,108.01132994216087,109.22513482736224,110.44675848222425,111.66098466979105,111.66098466979105,112.86994433526452,114.0773108306298,115.26555253168173,116.3827042519932,117.47531538711642,118.597339993572,119.77070757010371,119.77070757010371,120.98933594517749,122.20062937917054,123.4794266290859,124.81028798031252,124.81028798031252,126.23812400073902,127.76596332064483,127.76596332064483,129.2977999606522,130.9030395271247,130.9030395271247,132.58433241031048,132.58433241031048,134.28410857728545,135.96742801645198,135.96742801645198,137.64805146976806,137.64805146976806,139.3446998620664,139.3446998620664,141.00710030259242,142.7043691327362,142.7043691327362,144.422393821405,144.422393821405,146.10738230101413,147.78528005280867,147.78528005280867,149.4216776371476,149.4216776371476,151.0004342869243,152.5499195546163,152.5499195546163,154.120893968127,154.120893968127,155.6336617342848,157.10532274659846,157.10532274659846,158.518871794758,159.88578192914852,161.2230312372256,161.2230312372256,162.49515317209662,163.69988776439342,164.86970801971205,165.95869033946252,167.05576919898564,168.11010421290413,169.24071445903252,170.36728486749377,171.45988144637624,171.45988144637624,172.5892236630566,173.69735887234026,174.8140522399518,175.90598203057465,176.9601598445817,177.98775036891027,179.0044929983621,179.97256321373442,180.92847325910515,181.8786350631975,182.84805706958258,183.78530163741704,184.7403057916158,185.66485616961296,186.6185110222758,187.5514470807135,189.3707465726137,190.2087534569786,191.017864531439,191.7824245927046,193.25739509705312,193.96966237458415,194.65045463540974,195.94014910415743,196.56911189203944,197.72108453575152,198.79296569168247,199.78637178949853,201.0335930664537,202.05965587024602,203.18449867910343,204.28905138500474,205.27831539371027,206.28833206640374,207.31124099537647,208.28792797007947,209.29553682522206,210.25766112340403,211.26535689152698,212.29377663838167
Error,7.882905993025142,7.628725949411484,7.164548740780591,6.726850190982294,6.307584087300544,5.872243944870554,5.44419880631512,5.054666150874812,4.699301344718365,4.368400425663764,4.112765525868923,3.8960861085501715,3.691132447789388,3.3841703290686658,3.067630949025721,2.907239901086682,2.605189131783866,2.4414619061423815,2.276917886924827,2.0892023010570933,2.0645249945545716,1.8161830646721353,1.834568544191954,1.6024425064843226,1.5394675857277895,1.45377051479041,1.2927696800653377,1.3924907510620088,1.1053690014430493,1.34396946777375,0.9657314554296529,1.1462515709612378,0.8568174031448165,0.9496929257960212,0.7780974861522427,0.7513824082374946,0.736776061932721,0.5174418704226247,0.8055049576175548,0.3111361996595339,0.7536551889478234,0.3996470954279176,0.4580282204060331,0.6994021329168598,0.32543444482056505,0.6120538898654315,0.6048471693331829,0.3532882225780047,0.6983672316165702,0.5037948013654377,0.32402786906418646,0.6148833381325159,0.5561300104766836,0.3517593469675644,0.46436332251076073,0.8143549421831715,0.5283439725810423,0.4966051300743537,0.7824852149617034,0.6626678210556812,0.5560371995568111,0.849908551639449,0.6740507475062634,0.5745293185696612,0.8515256907002653,0.6077095968999419,0.5115109207874798,0.8173954262580693,0.5556500780535484,0.4798477996838248,0.8269849550899622,0.5317189112246201,0.5113024285598792,0.8924750679736984,0.5285862329988259,0.6093461884730286,0.8052083496340463,0.480647393235044,0.6812145739368441,0.6810685764553454,0.47532482071625337,0.8379972424887648,0.5975879025423383,0.5732759914068106,0.8811159327352281,0.5395041845222435,0.6798711249742408,0.8015335153208692,0.5675414621141222,0.7178536624259467,0.7756796608910492,0.4831883834021963,0.6576604624828699,0.6210455486181846,0.3393010670632009,0.5299569936603215,0.6425126026098884,0.3298960946342949,0.338459234154758,0.620745132655337,0.5486495876715181,0.35530555936226355,0.4437305410871349,0.6183575748542718,0.7838239984273233,0.7343376194329555,0.7675131088536463,0.8861818282777961,0.9856152684001198,1.0835901712992528,1.1845505915588181,1.282599277235898,1.2574676215968206,1.2020924567018278,1.172214560928115,1.175761480196672,1.1603346166528292,1.1077140812588613,1.0582897524467691,1.0664481090498,0.960256469869262,0.7857501830164941,0.6675057471271448,0.6538870616318909,0.8249020884617283,0.6472630689783164,0.5097784440971913,0.7470868474756069,0.6343867274257124,0.45034099387684784,0.827528618387368,0.49442229558605505,0.5711446014461067,0.7254470050944636,0.4383133609178224,0.9117027970916366,0.5335386287292867,0.7002947739480676,0.7581711893077784,0.6004794334253682,1.0237777972589157,0.6553618327510693,0.8840187657979883,0.8691580412178799,0.8856762688565611,1.1400008574160505,0.9556299724735519,1.2206112941491523,1.0754685590704727,1.1239731761811085,1.2192906083498547,1.0357159699378022,1.1780791039962613,1.0372060558201652,0.8359794034134301,0.9681260380235474,0.49828261845684463,0.44756112711628016,0.6927698549232577,0.34090762051867424,0.44744158410575324,0.7954310676492142,0.9362061101017572,0.9224836786761271,0.9167114576503648,0.8569999582481388,0.8133315388993168,0.7472740878804187,0.6635935364129409,0.602743052976459,0.5812555028055973,0.5974743787365374,0.49287394247627897,0.3595311755625654,0.2504183327577963,0.15745104504457477,0.14043167019144293,0.17162939093038507,0.20736158344759925,0.24149871409275958,0.2440692060606495,0.2538082034424435,0.26972966424736533,0.28869866368780295,0.3112904044911174,0.3264653598882094,0.3974768077224081,0.4665465716155284,0.5288388571294353,0.4610746023910992,0.3278556915180912,0.21005096228311695,0.3092137930788326,0.4282542469972667,0.40747600525393907,0.46943591614321595,0.33929557846134845,0.42425992628975184,0.35507897247040193,0.4277803435059801,0.6068478548009043,0.8568839266147809,0.931745047038164,0.9092359709415949,0.8253161162741,0.7286460452270087,0.6379420717271651,0.5565925580470277,0.482212697019011,0.4127649363074495,0.34769234301202423,0.2703371602345576,0.1989000184214597
3D pred;-0.010926275540624412,-0.24442681003633834,5.154579126718008;-0.012251053407716017,-0.2347686150414167,5.156807182606655;-0.013939201547525908,-0.2259146868530798,5.161138246158928;-0.015614679158345891,-0.21691766822553357,5.1651689322780925;-0.017209778298290925,-0.20791396983641033,5.169217274414257;-0.018833869616919748,-0.19890373755426607,5.173239468045916;-0.02039715235062883,-0.18987925392875726,5.177253797677052;-0.021804513670027004,-0.18072859914035577,5.181033328211413;-0.023295198936783855,-0.17151755925767492,5.184629798941884;-0.024440807818832663,-0.16212619174047016,5.187868594465866;-0.02506563683620926,-0.15241634625375708,5.190176946545424;-0.026019275252109248,-0.14264688159332012,5.192086955451213;-0.027288635121741348,-0.13294791836077302,5.194165136803999;-0.02875576954393639,-0.12334149402444905,5.196523977209303;-0.030152624420379574,-0.11377554377934695,5.199081591793713;-0.03100565306977307,-0.10407396404992911,5.2013513258920305;-0.03167739124669056,-0.09426774874209287,5.2031916816071115;-0.03216632115077729,-0.08445195477561158,5.205038607798511;-0.03246980057991409,-0.07457065230420507,5.20654451672825;-0.03262967099458144,-0.06467188592076176,5.207954788168975;-0.032679969242702146,-0.05474498879857127,5.2091606835258295;-0.032690068367102434,-0.04480644260626467,5.210267569965838;-0.03276261548750723,-0.03486000361359225,5.2112986316906476;-0.032886152300034235,-0.024911323027697822,5.2123028693397115;-0.03296929778595454,-0.014958380338556275,5.213268280472253;-0.03298951240690034,-0.004998822751158807,5.214166503179833;-0.03300228032963646,0.004971245431903989,5.2149395344891785;-0.0330260456888496,0.014947446117042433,5.215628631795474;-0.03306431915250796,0.02492778300821493,5.216254260024282;-0.03304194608207605,0.03490855964177682,5.216873612296148;-0.03294572528420339,0.044889026444719315,5.217490883673598;-0.032786896648997296,0.05486813312525659,5.218117145059199;-0.03256209863036661,0.06484574549442837,5.2187470000118426;-0.03228299743204416,0.07482041006612848,5.219401346405709;-0.03195507086938363,0.08478893491783746,5.220123133389771;-0.03159511497643461,0.09475385721804479,5.2208786168812935;-0.031208319949082488,0.1047163226815887,5.221653001472121;-0.030797590866222527,0.11467965569250778,5.222403532573424;-0.030353839448772683,0.1246444160755109,5.223115315678621;-0.02984944108254886,0.13461230954291722,5.22373715336692;-0.029293330823737446,0.1445850095485773,5.224222947538511;-0.028673489287722672,0.15455531509069828,5.224679898156174;-0.028005917460648656,0.1645234556650995,5.225116385664212;-0.027328328349618434,0.17449540819817297,5.2254342467576835;-0.026693708705615708,0.1844718501898685,5.225694752215937;-0.026083955058839956,0.19445248039249488,5.225818126640619;-0.025523926989210098,0.20443665976053924,5.2257678185106196;-0.025079074798152523,0.21442607193072744,5.225650553758;-0.024805951495430686,0.2244219432321513,5.225561331636971;-0.02467176768753442,0.23442096562946352,5.2256006483477595;-0.024669510545795276,0.24441859501271032,5.225818367480018;-0.024788023500135037,0.2544124535894192,5.226148133197453;-0.025007397562871285,0.2644019029607047,5.226551588621414;-0.025271596628087298,0.2743893065258234,5.226978166728439;-0.02556950934566854,0.2843773068358879,5.227366879757362;-0.02587804719997333,0.2943649317027165,5.227756948869147;-0.026155832361349753,0.30435341267731214,5.228148207382485;-0.02646456344327134,0.3143439221627274,5.228455461903825;-0.026866326248433763,0.3243344593618584,5.22862205458424;-0.02740459982875169,0.3343198682449973,5.22866530951762;-0.027964028815608395,0.3443040931851265,5.228617439343533;-0.028459532390057975,0.35429059466341484,5.2284616688975145;-0.028820078574581912,0.3642798575518119,5.228170750703999;-0.02908888019026981,0.37426796674775376,5.2277640316592695;-0.02930376569958706,0.3842574330758942,5.227358585365868;-0.029518194598749117,0.3942493714767494,5.227019192907614;-0.029731380585132583,0.404243516387778,5.226751575209077;-0.02996160184059763,0.4142389609360834,5.2265564176950425;-0.030230952807271227,0.4242347015511273,5.226444080641876;-0.030555794990804262,0.4342293841827661,5.226415855677461;-0.030885375488732995,0.44422371158761653,5.226485111868808;-0.03125730133385036,0.45421476707853714,5.22668631162795;-0.03165782024672653,0.4642020669521949,5.226991968026646;-0.03210062316342107,0.4741857889756538,5.227351440049575;-0.03278933085924545,0.48415860209702727,5.227613509040249;-0.03343849694144307,0.4941355402958753,5.227811719973576;-0.03407514744158231,0.5041141118745388,5.227962668276519;-0.03476387886507026,0.5140901703041586,5.228025176156927;-0.0355330066810828,0.5240604173051913,5.22807633415761;-0.03638032819730549,0.5340242083794011,5.2281464317869695;-0.037246313155194374,0.5439832579595281,5.228406049801143;-0.038191307253926415,0.553931039425988,5.228791575479818;-0.03916608007865961,0.5638812203154668,5.229000664472381;-0.040033585669459255,0.5738425515567471,5.22913963911548;-0.04092886625590475,0.5838003070845728,5.229343544778944;-0.04201966603177427,0.5937399815101547,5.2294576857549115;-0.04364155714781837,0.6036070976763146,5.229360280564071;-0.044829804614431534,0.6135362199996257,5.229384731470243;-0.04565179454359378,0.6234997833207395,5.229612192461431;-0.04680723511114533,0.6334319062637147,5.2294784354411235;-0.04747466033278711,0.6434082339461927,5.229312816766634;-0.048269125501363176,0.6533737377817425,5.229072903449867;-0.04905546557813009,0.6633402308059897,5.228847767754562;-0.04994896042561494,0.6732977745411048,5.228626431537942;-0.051042590602071766,0.6832373329715239,5.228530769395852;-0.052334776597841456,0.6931514965915226,5.22833173405168;-0.054048914440712165,0.7029997086746895,5.228058878374437;-0.05592527723824676,0.7128140961979584,5.22766257016719;-0.05787781072094428,0.7226107070621238,5.227199937942781;-0.060062743650569274,0.7323585030457505,5.226745469511937;-0.06251508642346353,0.742042930240108,5.226300627021363;-0.06514553054577786,0.7516698849442733,5.225666192751062;-0.06807748375176366,0.7611946969622125,5.22484059816482;-0.07101352948874624,0.770702870073823,5.223853542183634;-0.07430638938776017,0.7800752221006987,5.222706332015537;-0.07792909929075961,0.7893073302035528,5.221424086744177;-0.0819141848368354,0.7983580778035758,5.21993981551858;-0.0863030491367644,0.8071865947487467,5.218267942704745;-0.09059334698841977,0.8160676221117364,5.2166184890612906;-0.09500640091020084,0.8248786607356744,5.214918326289399;-0.09954384375859339,0.8336200166566079,5.2131861862658635;-0.10420905336371514,0.842300756496936,5.211488960539915;-0.10902361359841319,0.8508969443308426,5.209778532385721;-0.11401801445512796,0.8593864722724026,5.208051142617337;-0.11917236142090756,0.8678037254664648,5.20644410931855;-0.12456731231782553,0.8760756027850226,5.204872310843372;-0.12997270787485002,0.884350914401659,5.203355433617074;-0.1350610862096555,0.8927986500788717,5.201698880614653;-0.1400148881268505,0.9013539361448041,5.200193248888347;-0.1450540355061072,0.9098651701088484,5.198721552554375;-0.14992650758655232,0.9184827936917486,5.197308902700828;-0.1546632832857047,0.9271788864700825,5.195915731366595;-0.1593195671764919,0.9359195181750845,5.1945299544271455;-0.16390973086094876,0.9446949903838637,5.19314377808092;-0.16878952327389904,0.9532886332827065,5.191615076758332;-0.17349870374302206,0.9619847016717739,5.190131158336755;-0.17856184386002238,0.9704551933702992,5.188513943898025;-0.183409826043996,0.9790295177553524,5.186788246913107;-0.18882340008686008,0.9872482571695727,5.18501468030213;-0.1937124842558099,0.9957965550136265,5.183275870376271;-0.1987238941600667,1.004281776648137,5.181576816349833;-0.2035520051210574,1.0128756616192252,5.1798932232718995;-0.2083514398860047,1.0215002407538842,5.178286344095665;-0.21312454210697043,1.0301258234873585,5.17660800631792;-0.21792652586423283,1.0387559236177422,5.175038826999124;-0.22283732110493765,1.0473509083419887,5.173620966747252;-0.22771983802228102,1.0559515033945837,5.172140833883913;-0.23260289606592524,1.06454080602633,5.1705982307454885;-0.23741132888324104,1.0731642518310964,5.169012306316767;-0.24220051254039468,1.081782719612452,5.167343254789765;-0.24695599474215205,1.09042438455695,5.1656979535967285;-0.2516793600675476,1.0990650478059236,5.163957620691596;-0.2563327104683291,1.107757648878623,5.162288783779715;-0.26091407646600884,1.1164832739541577,5.160593333209364;-0.26539757658578017,1.1252690154702432,5.158947437499258;-0.27007038046621656,1.1339128099459175,5.157090095054451;-0.27497346307255693,1.142390901758528,5.155069763355856;-0.27979058813182917,1.1508804303289446,5.152896468434449;-0.2844942160658004,1.1593391907056132,5.150381462043033;-0.2890565559765097,1.1677521301444844,5.14748189232719;-0.2936469850772845,1.1759976052693497,5.144174310032525;-0.2981528272467032,1.1841727635111636,5.140587643883356;-0.30260799381065456,1.1921563116479343,5.136536168838966;-0.30693755307534837,1.199922711403461,5.131960368208381;-0.3107899430316869,1.207192029250761,5.126275642211534;-0.3143076255344637,1.2141651956813393,5.120030575379136;-0.3179830265790424,1.2209265822854356,5.113645038725772;-0.32147621834616624,1.2274345986981712,5.106903871642124;-0.3251630287249673,1.233523989111511,5.099880570877904;-0.32913797520052784,1.2391275838452052,5.092614242604495;-0.33301827548490254,1.2443846620264962,5.085044143615784;-0.33698350289847695,1.2493282557137082,5.077308650547182;-0.3410402064256133,1.2540820916282285,5.069501973879691;-0.34488234420225394,1.259520912392526,5.062041598151945;-0.34894968567135426,1.2650205740712477,5.05474704848844;-0.3531457802158216,1.2707657371593017,5.047719538853757;-0.35713812605559847,1.2761841757077113,5.040323479200622;-0.3612370200984709,1.2814171946698463,5.0328525635828925;-0.36544490948851915,1.2864084381842742,5.025277528595462;-0.3697600314581947,1.2911550176572895,5.017606172412024;-0.37407426951033457,1.2956868243264053,5.009805526391134;-0.3782249061092492,1.2999310664310717,5.001758252021466;-0.38220034464633,1.3039361123737683,4.9935026178583755;-0.38583451199346674,1.3075803464898603,4.984928681457858;-0.38960195775486706,1.3110592816473141,4.976343615202718;-0.39334487202459695,1.3144091492727448,4.9676967094173206;-0.3968994946057805,1.3177005257380865,4.9589484810670355;-0.4000637719966823,1.3208408920991777,4.9499971991637794;-0.40293314731543745,1.323891507256705,4.940916426485159;-0.4058284481882216,1.326865950690848,4.931818628998232;-0.40873574643027727,1.3299628272082238,4.922765619953286;-0.41149579646871093,1.3329628692922915,4.913634252515757;-0.4138879950268167,1.3358520791431672,4.904364416891745;-0.4160539210293707,1.338674041210858,4.895018546432555;-0.418037934727717,1.3414817676294575,4.885628106506594;-0.4196323909326265,1.3443618819592102,4.876185508831263;-0.4208105747254174,1.3468701815232316,4.866577162654759;-0.421610718896111,1.34904784266421,4.856850006787746;-0.4224816660399133,1.3510892702754234,4.8470994158117655;-0.4233366239904873,1.3531688200075327,4.837355467956074;-0.42369168804657076,1.3546756256741936,4.82747602130158;-0.4241769096809587,1.3564563075784069,4.817647810278126;-0.4243585634919533,1.3581212333635053,4.80778905660319;-0.424616401863919,1.3596312303736382,4.797907081678949;-0.42427302315130566,1.359816953481932,4.787914704685122;-0.42317675076647926,1.3579266675501562,4.778156374604908;-0.42051498518933633,1.3541891495795781,4.769271220502027;-0.4179566495472637,1.3482339307428859,4.7616560850896;-0.41645611024257606,1.3426457749433738,4.753500050725065;-0.41430945695106686,1.336080044482186,4.7462693479129525;-0.41269217609001047,1.3279116267503601,4.740732078335367;-0.4119338711248086,1.318546305583961,4.737309253036005;-0.41118017091983644,1.3092480864647567,4.733707162363592;-0.4105261653734649,1.2998781904031425,4.730275351684102;-0.40991520720295144,1.2904824172694294,4.726906942959841;-0.4092998297587767,1.2810583289510447,4.7236194104552895;-0.40869428247376666,1.2716100435441005,4.720400215625127;-0.4081105453819529,1.262138793925423,4.71724511155896;-0.40755935809833815,1.2526480997911866,4.714143028802367;-0.40705086332581686,1.2431473125138035,4.7110646405591075;-0.40658390086000856,1.2336397497559723,4.708000624165315;-0.40608388008140317,1.2241633358902917,4.704846648980363;-0.40554059344307536,1.2146633410946808,4.701771760606457
3D gt;-0.40389403772354127,1.1791942594766616,4.690899652707577;-0.40391158288175416,1.1799785621166228,4.691096306053075;-0.40393094946940744,1.180841464022795,4.691313292662303;-0.40394909273661106,1.1816444301421822,4.691516299137702;-0.40396543370825905,1.1823821427822112,4.6917028853382385;-0.4039811389048894,1.1830833338737488,4.69188119413058;-0.4039966084808111,1.183756056189537,4.692051486294717;-0.4040115290108849,1.1844120239930993,4.692218372383539;-0.404025888370143,1.1850308186213174,4.692376117663251;-0.40403995230950807,1.1856276539752357,4.692528021319917;-0.40405403605103485,1.1862292102932928,4.692680392879248;-0.4040992547571659,1.1877480858922003,4.693041099089384;-0.4041221442878246,1.1891236452460288,4.693395494589209;-0.40414934498667715,1.1903593017458913,4.693715144959093;-0.40417735314965253,1.191498704266548,4.6940054349273455;-0.40420329905152325,1.1926379607439037,4.694296553084255;-0.4042284326016904,1.1937140936374662,4.694570507311822;-0.4042533937275409,1.1947888116359708,4.694843256908657;-0.40427816752791407,1.1958556719064708,4.6951145034194;-0.4043028103291989,1.1968581348657605,4.695371616852283;-0.4043266663372516,1.1978443240880963,4.69562394529879;-0.4043509591042995,1.1988501503229139,4.6958794255882506;-0.4043741320431232,1.1997810013532637,4.696115800502897;-0.4043970218002797,1.2006993007421494,4.696347986653447;-0.4044212976694107,1.2016605265021325,4.696592655831576;-0.4044453455448151,1.2026149891972544,4.696834536653758;-0.4044686412155629,1.2035462918639184,4.6970715019673115;-0.40449231513142586,1.2044804305911065,4.697308451601863;-0.40451551141142844,1.2054040733933449,4.697542306885124;-0.40453849206566816,1.2063356391310693,4.697778171625734;-0.404561361438036,1.2072567009687425,4.698011448675394;-0.4045837925732136,1.208165951704979,4.6982421986401075;-0.4046062642216682,1.2090511555552483,4.698467488142848;-0.4046285972476005,1.2099469970345498,4.698694789406657;-0.40465116644501686,1.2108361028790475,4.6989204294830555;-0.4046730553686618,1.211715690767765,4.69914321346581;-0.4046953954279422,1.212599909102917,4.69936727644503;-0.4047164987385273,1.2134339599967006,4.699579139509796;-0.4047365716457366,1.2142400306701662,4.699783713242411;-0.4047555453777313,1.2150059822082522,4.699976651045679;-0.4047750348448753,1.2157860332727435,4.700173977047204;-0.40479399573802943,1.2165421754121781,4.700366512447596;-0.4048118476510048,1.2172718966126443,4.700552702155709;-0.4048293945670127,1.2179873029351236,4.700735414960979;-0.4048456611931323,1.2186525768995284,4.700903851592541;-0.40486146355271335,1.2192991839647291,4.701067894637585;-0.40487691775560386,1.219932240843773,4.701228042125702;-0.4048915677666664,1.2205358531236647,4.70138094985485;-0.4049069626152515,1.2211741557717324,4.701542745193839;-0.4049229774653912,1.2218250658631322,4.70170781776011;-0.4049381068944931,1.2224381835341451,4.70186395187974;-0.40495394444465643,1.223080056655407,4.702027380186319;-0.4049693885564804,1.2237317652344704,4.70219199283719;-0.4049844087600708,1.2243560548901558,4.702349794042109;-0.4049989217102528,1.2249712927937508,4.7025060744792215;-0.4050140340149403,1.2255979939103128,4.702665676274894;-0.4050287023603916,1.226208511412144,4.702821247139573;-0.4050435079157353,1.2268264774203301,4.702978147414326;-0.4050585415303708,1.2274526248574253,4.7031372733622785;-0.40507388188242927,1.2280986233353612,4.703302322247625;-0.4050894913792611,1.228750342798233,4.703468179032207;-0.4051051831960678,1.229395122718811,4.7036322787851095;-0.40512055864334107,1.2300375295639037,4.703795295286179;-0.4051360807657242,1.2306895837783816,4.703960906517506;-0.4051526868522167,1.2313701994299888,4.704134207993746;-0.40516908623576164,1.232048769271374,4.704306832045317;-0.4051853546380997,1.232733067071438,4.7044807219803335;-0.4052016946315765,1.2334205037951471,4.7046553828418265;-0.405217853140831,1.2340884682774544,4.704825527977944;-0.405233298778534,1.234734599030018,4.704989615094662;-0.40525030422806746,1.2354374815225602,4.705168533474207;-0.40526711667180065,1.2361344841718676,4.705346298605202;-0.4052832247376442,1.2367889406681063,4.705513927239179;-0.40530003012418747,1.2374787312269213,4.705690164881943;-0.40531639664769176,1.2381532881498338,4.705861902478336;-0.4053326494991779,1.238822012448311,4.706032013323902;-0.4053490589559079,1.239494051361084,4.706203328502178;-0.4053648206293584,1.2401477917432786,4.706369896817207;-0.4053809969067575,1.2408144395112992,4.706539753490686;-0.40539633301496514,1.2414424904108048,4.7066998157560835;-0.40541164309978484,1.242076989376545,4.7068612883359195;-0.40542724878787995,1.2427257722258571,4.707026435402037;-0.4054437549948692,1.2433982140779496,4.707197950008512;-0.40545986551046376,1.244055071282387,4.707365696218611;-0.40547522958517074,1.2447004286885264,4.707529627606273;-0.4054909755587578,1.2453559314846994,4.707695470997692;-0.405507765620947,1.2460394374370574,4.707869389647246;-0.40552432448267944,1.2467127753257752,4.70804077373147;-0.4055404841244221,1.2473795971155166,4.708210613206029;-0.4055559688389302,1.2480147175788878,4.708373121961952;-0.4055707833468915,1.2486407633543013,4.708532179734111;-0.40558555254340173,1.2492620433092119,4.708690320512652;-0.4056008813261986,1.2498997227072715,4.708853371837735;-0.40561592131853114,1.250538178503513,4.709016670098902;-0.40563112901449216,1.2511727345108983,4.709179134753347;-0.40564630879163743,1.2518126970410344,4.709342436078191;-0.40566150529384626,1.2524524531245231,4.709505288887025;-0.40567778325080867,1.2531292353510852,4.709677454805376;-0.4056942989766599,1.2538166551589964,4.709852464580537;-0.4057116704642773,1.254544098234177,4.710037212765218;-0.40572808477282524,1.2552304472684863,4.710211975845695;-0.4057441540658475,1.2559028830289845,4.710383574041725;-0.40575956655144696,1.2565605046272281,4.71055084810257;-0.40577541185021404,1.2572331854820253,4.710721285223961;-0.4057915527999401,1.2579114432215692,4.710893869006634;-0.40580736356377595,1.258576522600651,4.711063949173688;-0.40582312705516815,1.2592457969307902,4.711234750291705;-0.40583884193897246,1.2599189284443857,4.711406428417563;-0.40585502624511716,1.2605999846816063,4.711579079443217;-0.4058716675758361,1.2612999004721641,4.71175635009408;-0.405887137401104,1.261949286711216,4.711921208223702;-0.4059031180024147,1.2626141295552258,4.712089255294204;-0.40591892862915985,1.2632800513625146,4.712257740002871;-0.4059351416170596,1.2639518726944925,4.712427487981319;-0.40595170183181767,1.264651395750046,4.712604899394512;-0.40596781270503995,1.2653277834892274,4.712777406656742;-0.4059839157938957,1.266011025452614,4.712950713330508;-0.4059994886279107,1.2666726117849352,4.713118843102455;-0.4060142417252064,1.2673028447866441,4.713279002603889;-0.40602871914505967,1.2679207027673722,4.713435635969043;-0.40604394521713266,1.268607554125786,4.713610449129343;-0.40606089761257175,1.2693429929494857,4.71379661359787;-0.40607882829308517,1.2700847453713418,4.713984529063105;-0.4060963387787343,1.270847913992405,4.71417847199142;-0.4061134234786034,1.2715811689972878,4.714364369627832;-0.4061304288864136,1.2723805036187172,4.714565841165185;-0.4061463973283767,1.2731932062149047,4.714770039257408;-0.4061634768724442,1.274002961397171,4.714973485872149;-0.40618345237374304,1.2748558196663855,4.715188750839234;-0.40620294242501265,1.2756904746651647,4.715399542218448;-0.40622259711623193,1.276567306041717,4.715621174302697;-0.40624114655852317,1.2774346790313718,4.715840146508813;-0.4062586629211903,1.2782842800855634,4.716054199847579;-0.4062751058161259,1.279153650331497,4.716273853954673;-0.4062936652064324,1.2800644775271417,4.716502961796522;-0.4063111009716988,1.281020052754879,4.716744340080022;-0.4063292142271996,1.2819891950726512,4.716990385848282;-0.406350012922287,1.282984276378155,4.717241180837154;-0.4063707952558994,1.2840242004394535,4.71750362598598;-0.406394291883707,1.2851012012481693,4.717775800189376;-0.406417551445961,1.2861470518946652,4.718038979446888;-0.4064388016343116,1.2871515993714338,4.7182924217939375;-0.4064580842792987,1.2881864634752278,4.7185544501364225;-0.40647710734009734,1.2891843824625018,4.718806783610582;-0.4065019814431666,1.2902773928880695,4.719083389982581;-0.4065296640217304,1.2913760805368426,4.719360366693138;-0.40656265224218363,1.2925739475727083,4.719661216950415;-0.40660776194334025,1.2939696461200714,4.72001277450323;-0.4066595179438591,1.2955232910156251,4.7204125227808955;-0.40671475687026976,1.297089991092682,4.720820209014415;-0.40680058850646017,1.298840535235405,4.721280075550079;-0.4069951142251491,1.300925538134575,4.721844640493393;-0.40726500419378275,1.3032251111984254,4.7224757392555485;-0.4076163573741913,1.3056464107990267,4.723175947627424;-0.4080701371967792,1.3082188647270203,4.723957461893558;-0.4086208650887012,1.3109417037963866,4.724828470635414;-0.40924838600754737,1.3137810708284376,4.725799245882034;-0.4099806294381619,1.3167698330640791,4.726995497357846;-0.41073445945978165,1.3197436742305755,4.728239479357004;-0.4115770662903785,1.322870594549179,4.729920192092658;-0.41247198408246033,1.3259919668674467,4.73177383311093;-0.4134984074175357,1.3292307175636289,4.7342150845676665;-0.41462054908275603,1.3324638643980022,4.737212853720784;-0.415815553021431,1.3357151069402693,4.7407340307980785;-0.41699507279992104,1.3388575013160704,4.744432828575373;-0.41814931151270873,1.3418723945617674,4.7486738789856435;-0.4193125169575215,1.344716879248619,4.75310058194697;-0.420490250569582,1.3472719400167465,4.757918092063069;-0.421653758084774,1.349518839097023,4.763293170148134;-0.42278756492137914,1.3516761414766312,4.769091441214084;-0.4238645342648029,1.3535346613168717,4.775046776895225;-0.42469212175011634,1.35490587952137,4.781414518003166;-0.425319606512785,1.3558843759059909,4.788122469846904;-0.4257535895645618,1.356509996557236,4.79520432871133;-0.4260591782331467,1.3568772259473802,4.802293905414642;-0.4262101622819901,1.3568877130270003,4.809936456538736;-0.42626459217071544,1.3566776318073273,4.817578976541759;-0.42605959652662284,1.3560057658195495,4.82563953768611;-0.42575961941480645,1.3551513151168824,4.833970532917976;-0.4252448989272118,1.3538660316467284,4.842476356366278;-0.4244366122484207,1.3522369232654572,4.851877295217664;-0.423415967464447,1.3503377969741819,4.860954110323639;-0.42203747207522396,1.348152082490921,4.870133879408986;-0.4204845798194408,1.3458637521266936,4.878956090579183;-0.41870459657311443,1.343379460000992,4.888003921575099;-0.4167518566310406,1.3408288061618805,4.896808676523715;-0.41455859095454217,1.3380190688371658,4.905823822916579;-0.41218279814124104,1.335213476395607,4.914585386986752;-0.40945088014602665,1.3322452426910403,4.923251563434676;-0.40645036129951473,1.3291965357780455,4.931935932553932;-0.40313869062066077,1.3259537560939787,4.940985450479761;-0.3997574470341206,1.3225282900333402,4.950064415324107;-0.3963326617956161,1.318918390762806,4.9593578839812436;-0.3927642941713333,1.3151437430024147,4.968962562713399;-0.3891387743651867,1.311284506571293,4.978794261856004;-0.3854096976220608,1.3074420968174933,4.9884961296211925;-0.3816212010681629,1.303499637770653,4.998377713237331;-0.37789064468741423,1.2996305687904361,5.0078903355222195;-0.3739959844231606,1.2954429693579679,5.0175966077696526;-0.3698871968388558,1.2909747808814052,5.027135009584947;-0.365864887547493,1.286495760393143,5.0357907380688935;-0.3615552970290184,1.281530243229866,5.044573065281286;-0.35715279569029806,1.2762063311219216,5.052991033628955;-0.35232081373333923,1.2700112376332284,5.061658254060521;-0.3472754916965962,1.2631489912152292,5.070178397453203;-0.34192754721045493,1.2553954132914547,5.078728891057148;-0.33616230259239677,1.2467636957883836,5.087159726047609;-0.3302787682563067,1.2376331670522691,5.09545802709451;-0.32420075670480725,1.2276097216486932,5.103357420044392;-0.31788536903262143,1.2167185711979864,5.110978268679976;-0.31142345159649854,1.20510559040308,5.118205227344482;-0.3045900828778744,1.1926629319787028,5.124934371723979;-0.2977490993112326,1.180173541724682,5.131042279254644;-0.2906362561255694,1.167125350368023,5.13637138988003;-0.2831636626690627,1.1534848999857903,5.141458448539673;-0.275448607942462,1.1393059224486353,5.146037598364055;-0.2676416554659605,1.1250200917720794,5.150383303433657;-0.2595781463116408,1.1104215850114825,5.154509355247021;-0.2514889339953661,1.0959613199830058,5.15818869317472;-0.24352190010845662,1.08174818264246,5.161485755571723;-0.23525744689702988,1.0672901366353036,5.1647300267502665;-0.22697533735334874,1.052985513627529,5.1677687668338415;-0.2185601124227047,1.0387048833847046,5.170702028271555;-0.20990307649970052,1.0243659330844879,5.173595838060975;-0.20120470648109912,1.0102573964595796,5.176417562574148;-0.19278730449080467,0.9968336253881454,5.178992270427942;-0.18467697250843046,0.9840669733405111,5.1814186792552475;-0.17650719252228736,0.9714062471747399,5.1839465255081665;-0.16874187927097078,0.9596773700952532,5.186397019883992;-0.16141339971870183,0.9488141257524492,5.188721348479391;-0.154277831569314,0.9384396121621131,5.190954143944383;-0.14742833144962783,0.9287204940438272,5.193266344073415;-0.14047947373166675,0.9190018447875978,5.1956677488088605;-0.13380463725998995,0.9096695070981979,5.198124001705646;-0.12743642099946734,0.9007463627457618,5.200515076416731;-0.12129517516344786,0.8920432762265206,5.202948447304964;-0.11511514721289277,0.8830519923329353,5.205349877107144;-0.10885939306095242,0.8732298150420188,5.207712546628715;-0.10275084422454236,0.8630774101018908,5.210033686533572;-0.0968434540055692,0.8527711678266527,5.212279228392244;-0.0914114259637892,0.8421359030246738,5.214474390664698;-0.08635809885784981,0.8312053792715073,5.216529620835186;-0.08178611606955526,0.8201178707838057,5.2183994761377575;-0.0778669147878885,0.8093524683237077,5.219902706351876;-0.07433770528063177,0.7985801172614099,5.2211461708724505;-0.0709005547635257,0.7873544714331627,5.22226734138131;-0.06770224637016653,0.7758747785568237,5.223130095025896;-0.06473267219886183,0.7639197681427002,5.223803341183066;-0.06182914109304548,0.7514397191822529,5.224412083995342;-0.05885405807942153,0.7381809931814671,5.224964980876447;-0.05607211540676654,0.7248531757354738,5.225420538043977;-0.053562389538064595,0.7115752272367479,5.225722181355954;-0.051223507090285426,0.697682308459282,5.225817322507502;-0.04908520828075706,0.6834755707859995,5.225769534417988;-0.047030062710866335,0.6687068808853628,5.2256308533102285;-0.0451091307874769,0.6537352261364461,5.225435478404164;-0.0434132369466126,0.6381683798551561,5.225285824984312;-0.04214057637900114,0.6232987022519113,5.2251578412711615;-0.04096274316832423,0.60806656113863,5.224983110707998;-0.03974045143947005,0.5923019196391107,5.224783968240023;-0.03846208583600819,0.5768515531778337,5.224520025089383;-0.03714758673720062,0.5608882810235024,5.224238403543831;-0.03583522766530515,0.5449937849819662,5.223981002750993;-0.03458938840031624,0.5291906543076039,5.223695057812334;-0.03340367768853904,0.513664587378502,5.2234348685860645;-0.03224443753436208,0.49790434044599535,5.223174841141702;-0.031111396642401812,0.48220829790830616,5.222996021530034;-0.03007295119948685,0.46674980885982514,5.22285189331472;-0.029120975889265537,0.451377192080021,5.222729446482661;-0.028379761447757484,0.43626063748002053,5.222652309590581;-0.0277825192078948,0.42105308218896387,5.222602574157716;-0.02721879454106093,0.40582643636167043,5.22258676813841;-0.026820627921819697,0.3909367794185876,5.222697044911981;-0.02648570913672448,0.37585828343331806,5.222895480838418;-0.02630952560007573,0.36056006728708734,5.223141364541649;-0.026235067196190363,0.34511497065126895,5.22339528402388;-0.026200922392308718,0.33026658777594564,5.223562864792346;-0.02620727135762573,0.31554515795111654,5.223643757539987;-0.026233612934872513,0.30144046520888806,5.223741006165743;-0.026367419810220605,0.28725343630015854,5.223809556645156;-0.026533874236419803,0.2732926489621401,5.223883419364691;-0.02676547668911517,0.25980712009072304,5.223958292067051;-0.02709150416068733,0.24554658121764658,5.223985064437986;-0.027586346758529546,0.23063552895486353,5.224001705506444;-0.028176943166553975,0.2151452096626163,5.224111947467923;-0.028912942670285692,0.1996552155986428,5.224272367319465;-0.029714552119374273,0.18411317830812188,5.224538630536198;-0.030562656483054156,0.16831742534395314,5.224897605600953;-0.03142578031979502,0.1517295864267275,5.225321717196703;-0.032251544714346526,0.1347918559042737,5.225706476783753;-0.03306194268539548,0.11762893519159405,5.226002014225722;-0.03389583944156766,0.0995592741107568,5.226176936215163;-0.03470138025209307,0.08090473525132988,5.226280596140027;-0.035513923878222706,0.06232414484228943,5.226385184618831;-0.03622834907472134,0.043730388814769726,5.226498972499371;-0.036879136763513086,0.02571280224975201,5.226599064242841;-0.03748676703684033,0.007816272113285973,5.226725990560651;-0.038063031649217004,-0.009888471212424326,5.226882462105156;-0.03864154239147903,-0.02748597029093653,5.227034769251942;-0.039163499687612055,-0.0444363301957026,5.22723252785504;-0.039679478698596365,-0.06151252479497342,5.227366003331543;-0.04017232585437596,-0.07912941404823212,5.2274807127088305;-0.040584607121348384,-0.09606914539579299,5.227607199555637;-0.040880102938413626,-0.11187183729652314,5.227757942157984;-0.04111780539043247,-0.12681842896733433,5.227834548503161;-0.04131143847815692,-0.14090969052407892,5.22787914185524;-0.041511074097454546,-0.15427669708207253,5.227827586847544;-0.041671726547181605,-0.16730538594424735,5.227675172001124;-0.04181351934298873,-0.1799690812446178,5.227444833403826;-0.041948599147796625,-0.19163953192457567,5.2272174507319935;-0.042052129542827596,-0.20265392059981835,5.227046283859015;-0.04212212849259376,-0.21254729081094278,5.226979449290036;-0.042158056614430325,-0.21777596418637984,5.226973169919692;-0.04217842595362001,-0.2225597507572837,5.226971209608846;-0.04218904509789804,-0.22662521166661218,5.226975297731511;-0.042207308506593114,-0.23091936857253323,5.226978825896977;-0.042209492029746366,-0.23522145168781292,5.226964383629958;-0.04220241180700914,-0.23969621776683,5.226957008859941;-0.04219220295089942,-0.24441365768817763,5.22694253114095;-0.04219156430910031,-0.2493178627540669,5.226931553319096;-0.04220062454993075,-0.2542600540789692,5.226971675330942
