# Supplementary material for: AI co-pilot bronchoscope robot
Source: Nat Commun. 2024 Jan 4;15:241. doi: 10.1038/s41467-023-44385-7 (PMC10764930; doi:10.1038/s41467-023-44385-7)
Supplement: Supplementary file 9 — Source Data [file 41467_2023_44385_MOESM9_ESM.zip › Supplementary Fig. 6/Sim+A+R/1-siliconmodel3 Centerline model_21.txt]

Path length,0.41143662873956477,1.2666681544918388,1.853055248244689,2.871004444269261,3.913404889808821,4.447287537405261,5.581606027085598,6.504362557379005,6.9728919477677485,8.122915351727311,8.802507251647196,10.368761889162037,11.250634358442863,12.156494899112602,13.071436587373391,13.943387564024842,14.852474099316742,15.810889497175836,16.77768879276179,17.822577660014144,18.87302439359535,20.005052179034667,21.13099120424769,21.13099120424769,22.31630444120151,23.52752167425887,24.80239751193135,26.12621692592195,26.12621692592195,27.44662744988102,28.79540776817867,30.056094018305036,30.056094018305036,31.2836936681251,32.4823366143969,33.65971643157783,34.82963208594955,35.903581050715744,36.98802578283215,38.013878307444614,39.010762254597644,40.01876899276265,40.96785108781604,41.97959648913357,42.93825520989318,43.964196111455436,44.9315835770322,45.889433503182225,46.79578012177574,47.6764759674957,48.48962755211675,49.30333375502239,50.9727163267907,51.79305706757531,52.595756797908614,53.40117837114518,54.279025768750465,56.058966083689185,56.93459914414964,57.79535301896743,58.648427265510925,59.4577145256288,60.280023085654065,61.933605992654215,62.79938013443741,63.667988412774854,64.55462216152856,65.45663562464952,66.33178628387485,67.29110368538821,68.24469419510379,69.18042990429211,70.14264022787206,72.06108309629556,73.00399920863772,73.96236993857535,74.96979294990003,75.96211976555452,76.96767897133282,77.95741226168343,78.94603388552916,79.89994117090669,80.86730631942406,81.83648443077121,82.819308594975,83.76368849258688,84.71922143391762,85.70574187245745,86.5990134262048,87.518994448032,88.44720019786904,89.3503744542535,90.25633752398706,92.08477757077526,93.01817771337241,93.8865702370909,94.76644585265744,95.62667783054589,96.51595947874505,97.4304413520976,98.36383712372759,99.2881805172709,101.01150514037587,101.86043525815182,102.68472601288894,103.48111938870245,105.0685603743624,105.83538408083103,106.6042166875285,108.08078268524848,108.77053988391087,110.0661372165265,110.727892043995,112.07522217554353,113.23648810276961,114.50167529172622,115.16072947997205,116.58758145413759,117.31159802401262,118.05938488445314,119.51700248421706,120.23493500217836,120.94273739562207,122.41794323493696,123.17951865455659,123.96053378273182,125.50278649365269,126.29092336244494,127.13216689546731,127.95156541709387,129.54522940423834,130.37778257790066,131.22234744081806,132.09000159687082,132.9983735015383,133.9173931445448,134.91754724916998,135.90571658834077,136.9571006421216,138.03504201708375,139.1093788786356,140.27472242543294,141.46545330484852,142.6635499982846,142.6635499982846,143.90268684418257,145.11188420982617,146.34425004804115,147.55941513897463,148.7643640653439,148.7643640653439,149.9591468134136,151.1344125785966,152.26346067967813,153.35649461415304,154.42250567385062,155.4223692887061,156.36625959191596,157.24439522585166,158.14572937765485,158.9792447940316,160.59798024610248,161.35180002527744,162.1043055100563,163.53138511823917,164.26911476508624,165.6860092265117,166.39990420780762,167.81494142641995,168.47788712350237,169.80062850639777,170.46540538334526,171.8341185241336,172.48273965595618,173.85756275563133,174.51128764848949,175.83466346986242,176.5202520773459,177.81711194486843,178.46330246479312,179.73448634009662,180.96697648713024,181.6082195468024,182.81632031958313,184.03836290867469,184.65435965249227,185.9112866976164,186.4869322951678,187.66487647477163,188.7543915648174,189.798913897459,190.79021834041896,191.83443708218994,192.85800198524728,194.00337432916484,195.1471519333203,195.71235785917912,196.85860087369124,198.03490465667133,199.13103236090137,199.6538441159019,200.72099732714847,201.73250084862846,202.69335866132198,204.02225855112573,204.78604019329146,205.82635723027582,207.05561123796724,207.912888517422,208.80198334577017,209.9791903360607,210.83128915898698,212.01709957181492,213.02524967647457,213.995704478877,214.953629941655,215.9218232747309,216.9064406039343,217.9663232761006,218.97087971243266
Error,8.750393536740757,8.213087656446293,7.639813893585486,7.1000202477836725,6.555031926230074,6.04348219776152,5.542004650300694,5.0616037087844195,4.652496790259578,4.238870803361244,3.8802654799552334,3.5967600690435733,3.2961402087307703,3.0137737748412703,2.7704383661602923,2.5400649427948636,2.320053848594937,2.119273939323141,1.9287429640966105,1.7236158884097155,1.5186845771096615,1.3397903382693195,1.205352760427214,1.1010026120135832,0.9074257665921928,0.7743490089592476,0.7163582518542048,0.8088176260982528,0.7956277768884905,0.6047977372570372,0.5593895361658684,0.6487814237304532,0.7395554233007758,0.5396729726752738,0.3945777302153887,0.31620755635298803,0.33745634166835164,0.37057768210290015,0.4397934519527127,0.47522445928055757,0.4995684718829371,0.5428195504704061,0.5382834971426126,0.5694939831110581,0.5639149904174612,0.5980485486076095,0.5901657419845946,0.5729159022553321,0.5229180104192406,0.47447919948643064,0.45827294671302204,0.5142128150064902,0.5063655064127908,0.4048779078570105,0.39788000995021044,0.49295173598177333,0.5982532165635283,0.7023948658170382,0.6755516717752286,0.665720095340321,0.6755179075132443,0.7213875057748598,0.8032490970213746,0.8093164829948538,0.7615952427765759,0.7154289774704805,0.6762383098513229,0.6491703253656605,0.6547250550948994,0.6495941866318389,0.6606491957081985,0.6959242722763276,0.721872774027191,0.7005207720560908,0.6830142973254753,0.6859718491654531,0.7106939357865575,0.7282561179285328,0.7471557384025426,0.7496901944172016,0.7458517548093738,0.724534727352354,0.7158675349845856,0.718022846600552,0.7205181880885728,0.7067780303837933,0.6889143291256876,0.676022865184984,0.6458016936749297,0.6197498894487031,0.6071984112755447,0.5840616028884243,0.581377524941866,0.5470461635541848,0.46310208413433124,0.34885927163617425,0.26845466555793135,0.2512397119111331,0.3065950934905445,0.3955096220970607,0.4714664663782043,0.5705983216255954,0.622704029154362,0.6437550988529356,0.7084583673075485,0.8437619654374029,1.003752384657345,1.057087275246094,1.2040262688609489,1.3906256211588488,1.4734004831258567,1.6088945646410675,1.6598170856462697,1.6628807446612386,1.6350984833862312,1.6057001021289912,1.5077748651937217,1.4768765402400514,1.3756042994374618,1.309726823513105,1.1986840934936687,1.0560788433643282,1.0004450783235486,0.8703805636214628,0.7740101819995416,0.7691065807602961,0.7927932602355321,0.7612991926316994,0.7937717721238098,0.8613126908178248,0.9059743562221569,0.8582196273044397,0.8317512516477455,0.8153215671992348,0.8017299175564248,0.7880732266240346,0.744576407867884,0.7068886695231243,0.6493268171739733,0.5761865077653155,0.5032054666027435,0.445464302948964,0.4568793972688113,0.5631904970006605,0.6756465960191878,0.47676548345482295,0.3654837869557786,0.37593808365011844,0.4866216786727794,0.642119633365636,0.5594800217171672,0.381081976942964,0.25088762040149165,0.21489027866953628,0.21729874030261007,0.25653763229903975,0.3451729558958846,0.5199516942311433,0.6912398538436563,0.8912161346050896,1.101593060469073,1.2911981238771268,1.3704134004377377,1.4982972542115855,1.5272399196201036,1.546757247235259,1.4131260566348618,1.2742030974594056,1.0643543494600023,0.8991526167896828,0.7159328388566708,0.60334090647753,0.45550374044166975,0.39751677605007857,0.356226289562473,0.3542032998753883,0.37253150849561634,0.38540020808995673,0.37004143140421586,0.43637145817335643,0.4170970451835608,0.5044154228394823,0.45090197373140645,0.41482036630265784,0.4935666095084273,0.3994077390927072,0.43458598316920577,0.4957614464607324,0.45703612281818434,0.5041916015334431,0.5488017710574976,0.5579013534299889,0.579253785801688,0.582731290601598,0.5590411656613513,0.5438181888759911,0.4560312830480613,0.3719319698191107,0.36998154326986327,0.41364811697210097,0.4178567275730194,0.41850729906951933,0.442521841065205,0.4670092299350036,0.3827654746658838,0.3280267889738463,0.26607559728339825,0.28247245019732004,0.2581955227386985,0.29229193056630887,0.2828294546281628,0.2889513155611859,0.2775852521560996,0.26565140657568986,0.24267913700911753,0.2188484527270332,0.2049821673110819,0.1951412236052363,0.19348766277721352,0.1905549264513705
3D pred;-0.08564567697205716,-0.26273818211187694,5.1510039045876646;-0.08286197441707527,-0.2543103066886202,5.155610629664707;-0.07979436583487659,-0.2461237858610832,5.160465591490173;-0.07662325910258164,-0.23771460098633468,5.164850758742935;-0.0735841929092086,-0.22935494359590977,5.169420245036492;-0.07047795455186048,-0.22080682998937215,5.173577291708959;-0.06774030670143626,-0.2121671153450369,5.177803473805311;-0.06485235502539895,-0.20344208710157974,5.181744744827171;-0.06217126531075602,-0.19440111481250275,5.185072293175456;-0.059758100912737575,-0.185297781184653,5.18843472599236;-0.057483776721862084,-0.17605078381637254,5.191487673608323;-0.055760627673590094,-0.16655302235885278,5.194099815383475;-0.053890156325238685,-0.15709541304227037,5.196755933406058;-0.05200783452895243,-0.1476058145383952,5.199286622025876;-0.05034936648404669,-0.1380143532201668,5.2015786415556695;-0.048906694428864105,-0.12837182842490055,5.203801345520184;-0.047567421641237125,-0.11869979743088649,5.205959623734677;-0.04630657047704006,-0.10896883137433303,5.207887978978906;-0.04506719641009497,-0.09922050273853733,5.209741095470309;-0.04374217186507691,-0.08948387985385434,5.211596488893971;-0.04227080460427665,-0.0797759387256204,5.213491471066602;-0.04082051533007027,-0.07006667835360214,5.215395919556186;-0.0394142877158295,-0.0603349318226436,5.21721680762362;-0.03806487067099622,-0.05056326670725824,5.2188580371967985;-0.0368706042367321,-0.04072971577844039,5.22022734498336;-0.03623762317954932,-0.030791332708053766,5.221137222407797;-0.035760635301661195,-0.020830459751026726,5.221881193172219;-0.03532797255384017,-0.010857180982830466,5.222469847194964;-0.034908036097423434,-0.000875245650591161,5.222899521950524;-0.03455402266269335,0.009113084852851814,5.223228046290598;-0.03431017891974178,0.019106858611656903,5.223483048813805;-0.03411916483785059,0.029102600906901407,5.223703615328897;-0.0339441010608785,0.0390978661686338,5.223956646990152;-0.033741571807371584,0.04909172722536016,5.224242519479773;-0.03348644262913,0.05908454914896652,5.224522553594663;-0.033200124939241495,0.06907503010491488,5.224851662162297;-0.032870802276784454,0.07906072215416082,5.225272970697243;-0.03250600975807766,0.08904313076011548,5.225740351529176;-0.03213322543407602,0.09902448440538796,5.226223685012171;-0.03175845509144576,0.10900577327912514,5.226706820199562;-0.031363329835339245,0.11898382427308185,5.227238209316863;-0.030908777226650915,0.1289613436778852,5.227730640482314;-0.030375388252185914,0.13893975371220849,5.228113823713725;-0.029773820512579624,0.14891714570136808,5.228413432374013;-0.029107643124424532,0.15889204367348228,5.228653470149005;-0.02841165950598615,0.16886594510538286,5.2288455561443214;-0.027746530682258377,0.17884282203386692,5.228985307358016;-0.027121059765869798,0.18882323247431654,5.228999220406431;-0.026504199982377408,0.19880222333951325,5.228801166575793;-0.0260018795302807,0.2087851934303152,5.228504548421326;-0.025657493399581434,0.21877406742049707,5.22818237672603;-0.025467959260863787,0.22876868200808265,5.227914503517437;-0.02539907759393806,0.2387677750467254,5.227798772274775;-0.025452472608743497,0.24876749211133645,5.227851759066716;-0.02562273127344605,0.25876297603921217,5.228099373756652;-0.0258593157197655,0.26875558132956934,5.228402469963961;-0.026141318918604405,0.2787465360385289,5.228720743744476;-0.026446941766785484,0.2887375331895284,5.229014972572753;-0.02673942527701457,0.29872857500864436,5.229320810380946;-0.027005440974926277,0.3087205121748877,5.229621521728103;-0.027320150139163855,0.3187139451118644,5.229801122051305;-0.027729575453781453,0.32870537615730183,5.229861756826966;-0.028272139979557086,0.33869049817656566,5.229807332606418;-0.028779435194391342,0.34867642743958716,5.229652838855939;-0.02920242835171364,0.3586635578819062,5.229373013344302;-0.029494942708075747,0.36865078752802866,5.228961091814233;-0.029692852842744748,0.3786378649007637,5.2284929923273715;-0.02985183782756295,0.38862632525975177,5.22803979983899;-0.030014012462420598,0.39861808824415507,5.227667816168223;-0.030205337989440854,0.40861183048371696,5.22737030887099;-0.03041307927520681,0.41860735619008843,5.227155112654817;-0.030696554174273485,0.4286026423058476,5.2270372252266855;-0.03100407628350572,0.43859780210137833,5.226990205931293;-0.031347780762481195,0.4485915829343288,5.227069021501349;-0.03172409452029492,0.45858252235655206,5.227267811383251;-0.03214279146352977,0.4685694745857579,5.227560177662577;-0.0325930667004544,0.47855405814817814,5.227884743982548;-0.03307397145437667,0.4885378571452682,5.228188862714886;-0.033612880853475434,0.49852034639653714,5.228432758200418;-0.03419188710181033,0.5085020072331539,5.228609389758022;-0.03483263250611299,0.5184806499779809,5.2287364106144825;-0.0355796933043875,0.5284519925351163,5.228855690838926;-0.036445562196934234,0.5384132027714069,5.229012412532827;-0.03740913162122098,0.5483644218244493,5.229224009609709;-0.03833681846731993,0.5583190510248348,5.229435562436225;-0.03916007129699509,0.5682831365555491,5.2296336894536735;-0.039896531615747265,0.5782526532249778,5.229891300743966;-0.04076188720063566,0.5882120406326813,5.23013982071294;-0.042023001626728985,0.5981321987315634,5.230132492856357;-0.04293601279534922,0.6080886961842531,5.230318420478187;-0.04451313015661915,0.617962373968778,5.230166144951059;-0.045322293989515886,0.6279290341247955,5.230061554196284;-0.0462113394758639,0.6378855195696115,5.22978227707518;-0.047027806528653286,0.6478466711679823,5.229452367411813;-0.047770603208899205,0.657815106527843,5.2291721004531935;-0.048710696800210875,0.6677683177953111,5.228948920022328;-0.04973487683411532,0.6777140932580747,5.228768349530717;-0.050978971284926275,0.6876356678393482,5.228647573598963;-0.05248222925307668,0.697519288372163,5.228414634455595;-0.054398109293155555,0.7073263433924054,5.228025950133855;-0.056292869348508294,0.7171387336345124,5.227669745039502;-0.058442188068697457,0.7268940114301564,5.227206081186199;-0.06069789448607244,0.7366279287675755,5.226802792422525;-0.06332015817883711,0.7462643166728476,5.226289215490864;-0.06603888794551603,0.7558583141756274,5.225538402350042;-0.06905641062633068,0.7653477000456987,5.2246185585156555;-0.07215441742485902,0.7747878731476524,5.223484765906127;-0.0756104717957184,0.7840914393505402,5.222260288836456;-0.07948315562137147,0.7931989940325174,5.2208268427435325;-0.0837632234769867,0.8020822563085714,5.219162910507483;-0.08798860621881636,0.8110011236821391,5.217550475870743;-0.09274307855781314,0.819614576701431,5.215760665863462;-0.0972296220310002,0.8284044236463464,5.2141452654956995;-0.10181164891891425,0.8371384432200827,5.212495437721651;-0.10652291021931133,0.8458004402161227,5.2108299573104855;-0.11140883929571828,0.854354026673579,5.209108372059869;-0.1164466163358023,0.8628273080823327,5.207427805291641;-0.1217001991179419,0.871183420401156,5.20582304522658;-0.12711051032571236,0.8794570057773952,5.204314298177816;-0.13238731050094268,0.887793192383339,5.202682313869812;-0.1372638973594435,0.8963646651948376,5.201024377063647;-0.1422009494769707,0.9049292309678619,5.199516487973442;-0.14718148381344923,0.9134764077512392,5.198053598108532;-0.1519153968007421,0.9221709250508767,5.196640998818202;-0.1565672998392648,0.9309110290183708,5.195237296300722;-0.16115440939001976,0.9396868606409222,5.193843307311527;-0.16574334574577104,0.9484593654458423,5.19243446999994;-0.17026793412109686,0.9572617010624599,5.191003740211932;-0.17484899176987423,0.9660269002509922,5.189525500040671;-0.17971382344501038,0.9746323660498765,5.188015741398759;-0.18472558988031446,0.9831449584003155,5.186460759510374;-0.18961518280106426,0.9917243362397105,5.184884004311159;-0.19446241320761287,1.0003290373798215,5.18331445798333;-0.1993950139165959,1.0088728416121338,5.181679569765235;-0.20426317934461913,1.017447714613976,5.180014481669165;-0.2090751288479925,1.0260505602632035,5.178330382885675;-0.21389607600268057,1.0346530838841108,5.176670546784297;-0.21877791622601367,1.0432405566848664,5.175113964974647;-0.22377272393522726,1.051791571191113,5.173723984089188;-0.22864158709030907,1.0603843514269677,5.172156087601727;-0.23354236274620743,1.0689513119728034,5.170546868854431;-0.23840810512946567,1.0775334369874168,5.16891234100416;-0.24326113945561628,1.0861024970181399,5.167174736901072;-0.2480685510828518,1.0947055172048978,5.165478612756867;-0.2528449488437632,1.1033168730494023,5.1637377580963975;-0.25759556858120014,1.111939383571726,5.161981647506859;-0.2622028916007339,1.1206478840233096,5.1602685816942175;-0.2667966315688103,1.1293591752190162,5.158533370234682;-0.2716167443511581,1.1379007345290317,5.156581889433103;-0.27653059803060165,1.1463420317767412,5.1544374681142315;-0.28129968534415856,1.154795679449961,5.152030883976343;-0.2859956642125806,1.1631611454121318,5.149208338723721;-0.2906553953070618,1.1714407853360407,5.1460883276888785;-0.29523583439719764,1.1796950865504225,5.142788920286963;-0.299664418607636,1.1877308943877007,5.138812309381507;-0.3039920959752797,1.195573096306203,5.134365841381957;-0.30797183087875224,1.202952905755548,5.1289160594973815;-0.3115746836481682,1.2100201061448157,5.122827206520027;-0.3153298892427774,1.2168786786319399,5.116593554750712;-0.3188067465993144,1.2236325496281715,5.110089964243265;-0.3223273296846032,1.2301584713464104,5.103380430692638;-0.325910555394255,1.2363197800379409,5.096366247296022;-0.3298740272241247,1.2419126002442338,5.08908536457523;-0.3338789048349784,1.2470736378125982,5.081514060424689;-0.33796696410960286,1.2518085902065021,5.073712265939148;-0.34196047061441825,1.256942931383743,5.066116843207549;-0.34608542219508703,1.262238343552029,5.058704462724526;-0.35036345925272083,1.2678391085259515,5.051610110700529;-0.35458767313148787,1.2733001542421607,5.0443759558230115;-0.35879035243521223,1.2786748797404195,5.037065017956471;-0.3630081541071015,1.2836706230364867,5.029498466696062;-0.36733598292288505,1.2884829803299693,5.021875402022248;-0.3717094640479123,1.293095227278713,5.014155308698147;-0.3759653416922852,1.297460647818159,5.00622873257791;-0.3800241456328428,1.3015754668734874,4.9980681949293215;-0.38382498301444057,1.3053866846626856,4.9896403687468505;-0.38748988531721734,1.3089467031514592,4.981044162637717;-0.39120090399092944,1.3123897278079735,4.972420131004079;-0.3948876774642791,1.3157425842642378,4.963750295080609;-0.3982993999663707,1.3189741222399318,4.954923216748546;-0.4011900009821353,1.3220642492311925,4.945862557779932;-0.40409545785376033,1.325071863404269,4.9367789143835275;-0.40709796554776667,1.3281320075933594,4.927744509860295;-0.4099933040591786,1.3312416674728864,4.918692049954943;-0.4126892107460247,1.3342245744702161,4.909535939810286;-0.41511857075405983,1.3372258081772508,4.900311472010618;-0.4171602904752931,1.340115293087697,4.890958276966558;-0.41907871163652527,1.3429702408315836,4.881568445571489;-0.4203445789241406,1.3457561796989674,4.87204814491251;-0.42125783790412824,1.3481742792695448,4.862387981740894;-0.4221409835213211,1.3504734206137181,4.852696026164317;-0.4230228957023214,1.3526889846097516,4.842984512014377;-0.4236869169340302,1.3544456931087718,4.833162442423231;-0.42398681230131563,1.3563841280005944,4.82335670262764;-0.4243476894776846,1.3583391078387759,4.813556303579852;-0.42470931496741887,1.3603334955555613,4.8037638756561805;-0.42485500663932246,1.362384182749021,4.793977484290037;-0.4248382299487734,1.3646553249262423,4.784238817453478;-0.42490533773701566,1.367213100392812,4.774571693723672;-0.42502922334288046,1.3699941783135534,4.764966993938909;-0.4251007155477826,1.3728397310142209,4.755380664156747;-0.42516488861070717,1.3757644054239366,4.745818124671069;-0.42513999277780656,1.3786818274311545,4.736253187189344;-0.4251227864650117,1.3815939864147668,4.726686629083265;-0.4250853703262847,1.3844143350785658,4.717092660485903;-0.424986845363254,1.3871945489573552,4.707487416937724;-0.4248365376810101,1.3899183420471735,4.69786669145549;-0.4247048862144685,1.3926122148511404,4.688237272095663;-0.42453962442766485,1.395294405169376,4.678605110155653;-0.4243402215179501,1.3979698173001234,4.668971709488689;-0.4241073680273295,1.400644878842499,4.659338961957667;-0.4238547963177497,1.4033264746178356,4.649708528341821;-0.4236606766458247,1.4060528037839897,4.640089305564967;-0.4234543244334277,1.4087911827114983,4.630473760878688;-0.4232209535474614,1.4115329167244735,4.6208597901781046;-0.4229877312970391,1.414298263356295,4.611252581145936;-0.42272834538136306,1.417076802485497,4.6016498503231835;-0.42244675613292404,1.4198458887003755,4.592045014612474;-0.42215643745372866,1.4226125525660418,4.5824397407424105;-0.4218634370881427,1.4253787440027994,4.5728344122357445
3D gt;-0.4219955278249888,1.4371993298809342,4.528791889437162;-0.422055098740371,1.4368002862250053,4.530227199431733;-0.4221054594577887,1.43641729888916,4.531619631703695;-0.4221678583179,1.4360024738740635,4.533158810876248;-0.42223266657734965,1.4355954089154253,4.534679143943367;-0.42230400587033007,1.435190023068159,4.536184666701097;-0.42234805914805484,1.4347170255807729,4.537877677866129;-0.42241124924189366,1.4342470917438488,4.539590471404063;-0.4224709876622909,1.433783789792835,4.5412907769488475;-0.42253103163869754,1.4333429110507732,4.542907335610332;-0.4225932971660907,1.4329199761023887,4.5444683548619205;-0.42270904511671786,1.4321359498244066,4.547375497325017;-0.42283718160775996,1.4313006915752704,4.550413393977239;-0.4229788422217736,1.4304201248168946,4.553575872497559;-0.4231022182934101,1.4295883734130856,4.55660967914288;-0.4232320282745361,1.4287207696063702,4.559818216059759;-0.42334843713613657,1.4278711462637095,4.562971923534688;-0.42345624305725105,1.4270313642765926,4.5660961380063565;-0.4235703945159912,1.4261871273099458,4.569244790661151;-0.4236804127913255,1.4253640842848556,4.572260389251708;-0.42379119659423825,1.4245255850454475,4.575351357175386;-0.42389633358295153,1.4236650159865158,4.5785611560469395;-0.4240242364854079,1.4227402769118087,4.581951109149638;-0.4241485288238526,1.4218171376859225,4.58535342285743;-0.42427748034550594,1.4208938631028394,4.588746177872878;-0.4243904302802452,1.4199631392493612,4.5921730491109995;-0.42452181898850655,1.4190913654268704,4.595427259333683;-0.42463698667086086,1.4182404182551458,4.598595826597948;-0.4247504699354905,1.4174116086519681,4.601676042116606;-0.4248644799804687,1.4165822268442008,4.604744743353036;-0.42497540331913874,1.4157344731492263,4.607868208929207;-0.4250843609325702,1.4148788617882364,4.611014854079026;-0.4251965852708082,1.4140206456111029,4.614214372846162;-0.4253034918858455,1.4132172977858324,4.617261825133103;-0.4254036620976375,1.4124113912024867,4.620265330481896;-0.42550356405404893,1.4115966371506914,4.623241219846285;-0.42561580280597394,1.4107357879169176,4.626398488253081;-0.42573480979332556,1.4098537805175784,4.62962091891949;-0.42584678053048935,1.4089712646719128,4.632849640056904;-0.42595971646822417,1.4080902627798229,4.636076524640596;-0.42607359131446254,1.4072037701181268,4.639341992698082;-0.426185306455172,1.406355305387057,4.642406644510122;-0.42627399265582744,1.4055888212702827,4.6452059832998405;-0.42636570760873643,1.4048077297973633,4.648003064058743;-0.426450119188749,1.4040352481079101,4.65076267520611;-0.4265351449584962,1.4032812491079478,4.653446065949661;-0.4266196785618709,1.4024967502770058,4.656203057248042;-0.42670063564593985,1.4017065338134767,4.658955423404987;-0.42677750190734864,1.4009108085514952,4.661704813534664;-0.42684530901395357,1.4000848828594503,4.664530633835427;-0.42689506547781136,1.39923740234375,4.667362243922308;-0.42694526715792147,1.398359561744103,4.670238711362986;-0.4269918524874174,1.3974665931114785,4.673094861165561;-0.42704267229520365,1.3965676484562801,4.675936328274654;-0.42708951573885406,1.3956844752385065,4.67871643148569;-0.42712238643352807,1.3948165190007136,4.681443542392437;-0.427137496478741,1.3939023359562799,4.6841603849557725;-0.4271379835921068,1.392973293691782,4.686848485670824;-0.42714702525212217,1.3919500809185323,4.689642085533142;-0.42715180729205793,1.39092180086576,4.6924184175051185;-0.4271339097477839,1.3898030324143629,4.695299280735896;-0.4270852076545128,1.3885715395648661,4.698324106771029;-0.4270408245614859,1.3873197839120717,4.7013748382069505;-0.42697825499314535,1.3859617243370643,4.704582179075387;-0.42689058858431306,1.384558473346417,4.707919880288931;-0.42678391045203573,1.3830855371328499,4.7114793471820535;-0.4266916910846416,1.3816550521850584,4.714981491995591;-0.4266812001683162,1.3801746578275238,4.718844520354638;-0.42671483534592847,1.3787041392869215,4.723166681553768;-0.42678229504511905,1.3773121713256837,4.727536248350878;-0.4269097921166054,1.3759901500056342,4.732093460617066;-0.4270526084547777,1.3747270259211617,4.736786107700055;-0.4272114768160307,1.3735129946195164,4.741529325922453;-0.4273555568577693,1.3722845626126803,4.7465969074249275;-0.427486096120981,1.371083024949294,4.751827984067477;-0.42762572875389687,1.3699319864126356,4.757002315820547;-0.42779828684880183,1.3688511568509616,4.762114579925536;-0.42799233938363884,1.367779092900203,4.767429140842144;-0.4281641269566463,1.3667857591130184,4.772872780397855;-0.42834742122356706,1.3657796224036582,4.778735015842731;-0.4285427683081994,1.3648875149770885,4.784475084973848;-0.42873767201937163,1.3641018090585562,4.790125927016918;-0.4289182225623498,1.3633211846454327,4.795823766208062;-0.42904591381366436,1.3626438494873048,4.801433640171931;-0.42907746018629805,1.361952458613469,4.807151347147135;-0.4290589350186861,1.3612482685499925,4.812785815488375;-0.42895226540198694,1.3604946121920074,4.818563141698104;-0.42870273186316854,1.359718686734713,4.824130263510484;-0.4284031924966666,1.3589449459838867,4.829213087464845;-0.428041598540086,1.358116751075158,4.834217703696031;-0.4275913081066426,1.3571717724609376,4.839423864785709;-0.42711741838895356,1.3561885315410906,4.844438282030546;-0.4266054049799992,1.3551939507821888,4.849285356763693;-0.42603085435133714,1.3540944190861628,4.854065556514447;-0.42534733904325045,1.3528292462158202,4.859065889759064;-0.42464066869882444,1.3515038712017353,4.864088331847558;-0.4238474235006479,1.3500885938673752,4.869231899123559;-0.4229700987361028,1.3486160067044772,4.874459832490041;-0.42196214162973256,1.3469976084078277,4.880072390752205;-0.4208444449967604,1.3453140463726336,4.885564281212;-0.41971002965486964,1.3436345672137922,4.890952159921207;-0.4184267326002855,1.341776783118615,4.896678423836782;-0.4170154679518479,1.3398629348989632,4.902635261562055;-0.4156375596207839,1.3379986156522305,4.908342351995615;-0.4142120491614708,1.3361260068218521,4.913939982901353;-0.41272108568044813,1.3342331685462363,4.919596329991634;-0.4111606402763954,1.3323440720073991,4.925185675938313;-0.40959164765578054,1.3305080934964693,4.930654325029116;-0.4078306252171443,1.328447344970703,4.936465639995795;-0.4060676422529953,1.3263834037898137,4.942203571260801;-0.4042306500654954,1.3243830545748196,4.947528267670733;-0.40223829603928773,1.3223285555795523,4.953005632523987;-0.40003039080693165,1.3201476443481446,4.958753167338601;-0.3977203789285513,1.3180317437744142,4.964404983744668;-0.39537726916973404,1.3160163507080078,4.969834073938819;-0.3927763463475154,1.313824618718074,4.975631423811776;-0.3900816143564077,1.3115796405029294,4.981522235825475;-0.38737336355356067,1.30928688873291,4.9872609958170475;-0.3846929503631592,1.3069627329195461,4.992691385354125;-0.38200642413212704,1.3045345139840931,4.998133990719731;-0.37915766372093784,1.3019191965073804,5.004030205961238;-0.3764251166945237,1.2994655206650954,5.009630357269003;-0.3738053217198299,1.2970402256774904,5.015045664811364;-0.3710875155991774,1.2945439801964393,5.020829890618553;-0.3684635774054894,1.292043329561674,5.026614016690483;-0.3659353486457238,1.289594838256836,5.032253677964073;-0.3634909956007738,1.2871053769155651,5.037850054427156;-0.3610603184626653,1.2845607514718864,5.043472147658834;-0.3586686764995869,1.2819366825045073,5.04907071984314;-0.3561721034240723,1.2791310528094952,5.054872341155226;-0.3535424818596473,1.2760132720125639,5.060853282229625;-0.35100401298522954,1.272800233553373,5.066701116364185;-0.34855149850111744,1.2695242066486065,5.0723721512214945;-0.3460317075406588,1.2659160962266185,5.07803964240826;-0.34341479541778563,1.2619881144479603,5.083709495428525;-0.3409273924900935,1.2580440428396371,5.089019203484975;-0.3382958467190082,1.2537562887807996,5.094175903364328;-0.3354552174406785,1.2490824724872296,5.099344338042186;-0.3324874147767287,1.2441692476712745,5.104230726811336;-0.32913169081174415,1.2384782447345442,5.109112130356569;-0.3258107506707999,1.232718528090257,5.113512686847541;-0.32225395076751706,1.2265101496065582,5.117788199212734;-0.31834702098259554,1.2196615100567159,5.122155390677817;-0.31451075635763315,1.2128105436471794,5.126087254376044;-0.31036111173189607,1.2052400996633676,5.129903236270317;-0.30592486572559063,1.197096029862624,5.133640424154722;-0.3011583948164719,1.1883096982750527,5.137344353182866;-0.29623679157550514,1.1792378378178525,5.140943170707409;-0.29110623775775607,1.1697528038259655,5.144287794625209;-0.2857660979989858,1.1597783506422779,5.147468699044448;-0.2803468547879732,1.1495357829754171,5.1503794020726135;-0.27486985588660606,1.1391792277996355,5.153196215776298;-0.26933988864898684,1.1286885684204102,5.155847281215374;-0.2636815075918344,1.1180022647798977,5.158225977125902;-0.25813585293403035,1.1074773907588078,5.160391287303337;-0.25241956045884356,1.0966879175743691,5.162502514677781;-0.24687008671100327,1.086236315460205,5.164376260405321;-0.2413346769949106,1.0758231195420485,5.166022040695777;-0.23588832982283373,1.0656381812579814,5.167573457092872;-0.23080578098883997,1.0562498747605544,5.168776523038425;-0.22566136984605062,1.046851127389761,5.169957345903837;-0.22060790039355943,1.0377046519939717,5.1711172067495506;-0.21580908378894512,1.0291192237736628,5.172070960259072;-0.21090788236177885,1.0204602841656025,5.173086742093014;-0.20632775824913613,1.0125469403310923,5.174014730720521;-0.20168472812065716,1.0048015322758603,5.174997012249873;-0.1971490135750404,0.9974705611008865,5.175980134136494;-0.1926785515902593,0.9903754007192761,5.176981458044787;-0.18812442926553583,0.98349137692965,5.178069881222065;-0.18377078621350804,0.9771166017737757,5.179121426949134;-0.17911588691417993,0.9705646811382586,5.180447229887156;-0.1743745953912002,0.9640321751051681,5.1818571636962885;-0.16945754794194148,0.9573912570777304,5.183435111832251;-0.1648233957041227,0.9512275256582405,5.185062692988469;-0.16027873101307796,0.9452053260216345,5.186691738797701;-0.15573129252507137,0.9392283246553863,5.188408968209487;-0.15112478022795456,0.9331891582195576,5.190227477560778;-0.14659875356674196,0.927359246427096,5.19210548797901;-0.14214656774227435,0.9216618335430441,5.193959142089259;-0.13779625665371237,0.9161151061776971,5.195807753668566;-0.13357999840516313,0.9107359202575684,5.197647848240781;-0.1293506891837487,0.9052384711749738,5.199500874718887;-0.12513165795693032,0.8997006313030536,5.201360354978123;-0.12086674229695249,0.8939967970628006,5.203256972430303;-0.11653610209391667,0.8882124520756648,5.205181921096215;-0.11238696636933547,0.8825799655972993,5.207047334764921;-0.10837080496054427,0.8769914061091496,5.2087966964046775;-0.1043622363743415,0.8713015101154034,5.210509065628052;-0.10075262430264398,0.8660030547039325,5.212036256922209;-0.09711861386372492,0.8604713940194936,5.213565149985094;-0.09406489330511826,0.8556230328017014,5.21478839064965;-0.0911384280175429,0.8508331413973295,5.215940125031105;-0.088318338401501,0.845771871279203,5.216957693689787;-0.0853382854989859,0.8400491093210073,5.217934171151381;-0.08230106508548445,0.8338769465519833,5.218908558091384;-0.07954887845112729,0.8279166911550668,5.219740885851932;-0.07698009430591879,0.8219434075927735,5.220469777136582;-0.074608286623588,0.816022294745812,5.221134577856796;-0.0723405209519313,0.8095468645653359,5.2218434799282365;-0.07009903588441704,0.8027819632310134,5.2225814856808;-0.06793378258631781,0.7955318604337253,5.223304269324082;-0.06598821182397697,0.7881230609835111,5.223963665128855;-0.06412757600124067,0.7807110256605883,5.224597405128479;-0.06238102444795464,0.7731930790827823,5.22514137400407;-0.06067645359112668,0.7652496512545073,5.225598421748234;-0.05914753164584822,0.7574428825143669,5.225973921984159;-0.05766602501575764,0.7493418854698769,5.226326781481229;-0.05624617659715507,0.7409755712303749,5.226565634994507;-0.05485230585171628,0.7324837569603554,5.226773758098896;-0.05355996244137105,0.7239567561692458,5.226898430539645;-0.052251739859214205,0.7148068431384746,5.2269917907216;-0.05099408139962417,0.705558268162654,5.227061953142607;-0.049914603933921234,0.6964774750929612,5.227102391929627;-0.0489799691420335,0.6876339407348634,5.227125690970788;-0.048103264267628,0.6790764127291167,5.227128618809628;-0.0471959362745285,0.6703245667853723,5.227120978340737;-0.046293109176709105,0.6616877123788687,5.227106600673382;-0.0452952390234287,0.6524080815594012,5.226978969832201;-0.044260775940234844,0.6434735096095159,5.226746931284391;-0.043181458678979136,0.6342558478604831,5.226399188502385;-0.04208312453526717,0.6252722696685792,5.225991888427734;-0.04095498324394226,0.6163233309467022,5.225526951100275;-0.039834411541498624,0.6071220022935135,5.225040678050701;-0.0387723719556515,0.597996674969013,5.224553870911231;-0.03780605700822977,0.5891265394181473,5.224129209157504;-0.03687391281494727,0.5793112682694657,5.223791841336764;-0.03603905546114995,0.5697977256833593,5.223475865296583;-0.03528756000262041,0.5603867421076849,5.223243525425838;-0.03454149122091441,0.5505892149176965,5.223028639156636;-0.03385956195244423,0.5409235541006236,5.222827158156175;-0.03317553554168115,0.5312760989086446,5.222631584014893;-0.03252008035219634,0.5217613041921763,5.222450005085285;-0.031904778107496416,0.5118950128291204,5.222327655583895;-0.0313870264687905,0.5020118905463586,5.222213525012089;-0.030912205413304843,0.4919677899287298,5.2221392324770415;-0.03049757664350362,0.4820534672076886,5.222064808871929;-0.03005716372416569,0.47198913647578306,5.221991353076055;-0.029682149002735424,0.46241276966975275,5.221994243610088;-0.02929982969467456,0.45299139064495375,5.222017237287668;-0.02891528854846954,0.4436156130453256,5.222098189333403;-0.028462071992433984,0.4338262813392051,5.22220681445782;-0.028006677564841043,0.42421605378371013,5.222351772821868;-0.027573220563668472,0.41487001575763405,5.222506110076905;-0.02715523462185493,0.4053444655080941,5.222656663117043;-0.026717231183785654,0.3957621559407161,5.222785053256109;-0.026293283924322862,0.38702118839263916,5.222853043541543;-0.025905947499642007,0.37800966700920696,5.22292571826348;-0.025548393787970906,0.36915098987285916,5.223014797891469;-0.02523177991940425,0.3604714513749343,5.2231305616202715;-0.02491556620231041,0.35182068358201246,5.2232744780408416;-0.024697941725070664,0.3436222226304274,5.223426855900103;-0.024512881260651813,0.33529252921764663,5.223574942051814;-0.024368024004789504,0.32707154758159934,5.223691621545645;-0.024271443025515635,0.31897972195258506,5.22377889721797;-0.024262758801900423,0.31044903031569265,5.223807036018372;-0.024300350085772006,0.3018416525473962,5.223843889113207;-0.02439472608126127,0.29308597906552836,5.223894886245727;-0.024575597127400917,0.2842015555601854,5.223957162716205;-0.024796493233534007,0.2752916344686655,5.2240254492774385;-0.02509980444724743,0.2665185472400372,5.224075928330054;-0.02549480874318343,0.25847422682542065,5.224133127426734;-0.025918956334407512,0.25045874644646277,5.224202832685618;-0.02635870023544018,0.242267386157696,5.224267136808542;-0.026844516568917492,0.23386843518183778,5.224281746873122;-0.027340868238669176,0.22560259647222664,5.224321510857802;-0.02783230244306418,0.21748048695490912,5.224361609188959;-0.02830684112512148,0.2093629095708407,5.224397670387854;-0.028790304054847126,0.20056934693409847,5.22444280370272;-0.029306672880466168,0.19152060219104475,5.224441747967646;-0.02987660369542929,0.18195907619329602,5.2244486445676355;-0.030472579621535083,0.1723036669158936,5.224406988393342;-0.031094336153177117,0.1620631533380656,5.224434806148821;-0.03172459061072423,0.15249730642465448,5.224437343227679;-0.03236559230914482,0.14240039201809815,5.224503009033202;-0.03291037821402916,0.13292581754060895,5.224609447294381;-0.03344020299544702,0.12286313364432411,5.224872956161499;-0.0339544245995008,0.11291066765941112,5.225121466463529;-0.034469197210898764,0.10267047694398809,5.2254543981317365;-0.03493389656066894,0.09184188770083279,5.225811815561147;-0.03537045186849741,0.08111915045600668,5.226222867058973;-0.0358198909161641,0.06943425845815579,5.22658558923281;-0.036291735303218546,0.05767445774894488,5.2269123514468845;-0.036741260720032906,0.04569941313459319,5.227178292509225;-0.037204990637119,0.03343453939226958,5.227418951339721;-0.03768757401026212,0.02083811233456321,5.227592504771306;-0.03817348943747007,0.007359928844983802,5.227745117750901;-0.0386457919384883,-0.0058351111242403945,5.227872576514023;-0.0390833737211961,-0.019065657283251047,5.2279772407561085;-0.03947150765162248,-0.031807921596582064,5.2280992750519975;-0.03980645910409781,-0.04391503563578307,5.228200841442989;-0.04008447528655713,-0.05576397017469768,5.228349852397625;-0.04032017754811507,-0.06702058335221725,5.228433357279852;-0.040560107877437884,-0.07833803808569902,5.228512997052119;-0.0407513603085738,-0.08884066352101466,5.228558991423388;-0.04095852083132817,-0.09928746425069289,5.228585703274653;-0.04113774805252369,-0.10895270846027587,5.228440721321107;-0.041302290118657624,-0.11853438124289872,5.228297612689092;-0.04141442474511954,-0.12762145619355708,5.228060278469966;-0.04154680888652802,-0.13633588527679436,5.227793724984389;-0.04166961289332464,-0.14548025542332566,5.227515798571661;-0.04179486740845901,-0.1545356769114273,5.227310896415711;-0.041900545141513534,-0.16335201284995438,5.227134947436406;-0.04200809366372916,-0.17168045679972718,5.227017929235606;-0.042066939697999226,-0.17901266788042508,5.226972802866422;-0.04210479742637047,-0.1858084804564256,5.226969160346985;-0.04213200218934279,-0.19165457310896655,5.226971849145157;-0.042156446916140046,-0.19730859770994924,5.2269712934758115;-0.042169602925227236,-0.20199387309294486,5.2269706073819675;-0.04218197132257315,-0.20650080870995158,5.226974846613956;-0.04219794066355778,-0.2112213917306754,5.226977396756686;-0.04221158600953909,-0.21703552614945637,5.226977884098933;-0.04221439509391785,-0.22256454895312974,5.226966891241807;-0.042212547946343056,-0.22790336717458876,5.226957686529893;-0.04220732224170978,-0.2331083644866944,5.226951773153452;-0.04219865368036123,-0.23832735300504249,5.226944235279378;-0.04219453343611497,-0.24348636891585135,5.226934847426782;-0.04219393367400536,-0.24850682957282438,5.226927642593384;-0.04219040260623824,-0.251495256471827,5.226943344162543;-0.04220074494027684,-0.2543705161885319,5.226969873477253;-0.04221676608297081,-0.25669637106986065,5.226988014846044;-0.0422125798362952,-0.25814381413459775,5.226980633009399;-0.04220977220681998,-0.259607954105475,5.2269741632393085;-0.042207550229083055,-0.2611818321814904,5.226969055548866;-0.0422070844830846,-0.2629226474513669,5.226964376939401;-0.04220926202749595,-0.26488192894764434,5.226959616294274;-0.042210382030727155,-0.2670370041587136,5.226956470980344
