# Supplementary material for: AI co-pilot bronchoscope robot
Source: Nat Commun. 2024 Jan 4;15:241. doi: 10.1038/s41467-023-44385-7 (PMC10764930; doi:10.1038/s41467-023-44385-7)
Supplement: Supplementary file 9 — Source Data [file 41467_2023_44385_MOESM9_ESM.zip › Supplementary Fig. 6/Sim+A+R/1-siliconmodel3 Centerline model_22.txt]

Path length,0.40832379683243836,1.459177216315561,2.25216170370592,3.266636307230976,4.302460798467407,5.408215202830268,6.331462309691936,7.2861580459506,7.867579936772348,9.17811624397355,9.933572752940764,10.783709035168918,11.662850284328128,13.414344598847805,14.26821984209083,15.158432629950887,16.106539001240446,17.068133343919786,18.105298787378654,19.150362212527817,20.273336289918998,21.386658378093866,21.386658378093866,22.56383679067951,23.76051641969901,25.025949967197302,26.303221629212103,26.303221629212103,27.59341957335279,28.90490948972002,30.130397730581613,31.331747784900767,32.49675686327818,32.49675686327818,33.661994267147435,34.813998582362316,35.88260045550756,36.94288971499636,37.956939296215154,38.93181952487272,39.90595444689392,40.84081852098962,41.80026271472156,42.74760574424537,43.738167758385586,44.69698233122184,45.650805422914516,46.5418403079498,48.217678805039874,49.013468874098635,49.82625751572995,50.631285395526646,52.245871918786335,53.02457662661314,53.8533040416444,54.7033690533994,55.584065831899885,57.31064496485444,58.14848380773688,58.9741906350085,59.749354820758995,60.5342613117702,62.14805629112501,63.00547562440204,63.85330916693497,64.7224770133199,65.59330346343027,67.40053321146142,68.31504201235883,69.23736851900237,70.19345255079986,71.1312527053358,72.05615898392809,72.99156557841334,73.93206986744303,74.92365900914609,75.90789974135828,76.8950339108305,77.87752973355143,78.83329760663075,79.76563239542753,80.70169582467346,81.63991365361227,82.59313948265536,83.53991818135273,85.42965404893147,86.3176144561686,87.20497236623837,88.11605826213152,89.0172868011046,89.89928382013906,90.80941193970133,91.68749341399179,92.5835463471209,94.31113828884351,95.16436870121069,96.0210171508725,96.88730830166298,97.7809708241583,98.72081086005383,99.6029153843006,101.28548225209157,102.09774045205029,102.91002635727624,103.70284243512651,105.24541971131546,106.00002040160132,106.75368693834653,108.18783989735228,108.86584515481714,110.13487709822414,111.45347831936563,112.65801766354777,113.19483518381335,114.4292411893152,115.78798952670049,116.48673669825844,117.90297290050849,118.63906237347808,119.3416883423316,120.7338164513738,121.44311804659544,122.18594855562768,123.66907874457371,124.43577165817162,125.1679353900835,126.73260731053719,127.56715467546509,128.35901060119264,129.8716026456128,130.65795127227318,131.4925649545006,132.3454678527036,133.23668994003842,134.14898526930335,135.14551522961287,136.12299177893826,137.17132663687545,138.23289193143088,139.283422566347,140.43409782996184,141.61884192042118,142.79103493758103,144.02255598020906,144.02255598020906,145.20314930804884,146.43170164578575,147.61176418940923,148.82426839200537,150.0325735137243,150.0325735137243,151.19166368289342,152.3470786933956,153.4388257717231,154.5623259446033,155.63249510571904,156.6893595454512,157.6637069341031,158.66339104553023,159.67962834364212,160.6635251476938,161.71166232240185,162.6799265394093,163.62578768554906,164.53776353798847,165.4164116219247,166.27644496214432,167.14263178945933,168.81115295610854,169.63106383110963,170.46230692808604,171.24153134679273,172.72464499529661,173.42107477891335,174.95120752189754,175.76417593381672,176.49296669569475,177.81874173816968,178.42959370989004,179.66331042055305,180.30400353085759,181.5687477511371,182.83533615043487,183.482470721567,184.79586344747977,185.48755206160536,186.88883965354438,187.5275452800035,188.77939321403753,189.41447445090554,190.75957931455025,191.4718842510577,192.83648324682395,193.5122642329469,194.86013231458065,195.55998633772896,196.91217401001165,197.57595150114847,198.87239706426274,199.4942441714342,200.815611027194,201.46213763652017,202.65084382296118,203.78602312345012,204.87483448709952,205.97040115990058,207.06692367567535,207.60849261762536,208.7013491277288,209.7106274008488,210.72130962871069,212.06023319887657,212.9170297539613,213.72681581625352,214.89541247662706,216.02444253370345,217.0962014134255,218.18378040269363,218.91430575756323,219.99480951267327,221.0188151356565,222.18619573474783,223.1811008299322,224.16349397966897,225.0698318941533,226.2895550870906,227.28937420614636,228.12316708824957
Error,4.023975998592276,3.856979574749051,3.612462309405425,3.3110663414968724,2.9830640823538963,2.6899098387801668,2.4067048641233426,2.1228138494581414,1.8721700553987932,1.6273927088366158,1.4226146763070253,1.269569181878008,1.1720170217802495,1.1036830541498055,0.9284482405935485,0.7841785775867376,0.6584398868532005,0.5551077898293707,0.47059052196285617,0.39784552999522244,0.42863083651041933,0.49652646500993075,0.5794969812954444,0.4048562400306742,0.23114236664029883,0.17061807505230828,0.3945751679861333,0.6520367093001972,0.37410744968444837,0.1457812717390117,0.2333855930505569,0.4082036225808278,0.5651891251544588,0.4483163698322332,0.2911521124039633,0.18967826465346874,0.22326981050865058,0.28642536342259206,0.35224291824179393,0.41336981348928026,0.4717006413848565,0.5184041172250661,0.5609118530420895,0.5917017553557624,0.609282315782164,0.62501709721588,0.6337745438137744,0.6631267941924698,0.5751942389094865,0.46596290934914025,0.4380575474216941,0.5056093898881511,0.5276598869686867,0.4737523793735818,0.5202341440319571,0.6109712676907739,0.7079316092400314,0.773135329645484,0.742915970991793,0.733532861729533,0.7747785986873442,0.8660843807072055,0.8081466695734186,0.7647764771602636,0.7244641688178814,0.7018066166617632,0.7016406224365478,0.732342585400967,0.6596898068001418,0.6059575944437627,0.5827607607746121,0.5633258114733006,0.5590275932688034,0.5729693501087071,0.6036399855713139,0.6293005043650655,0.6528662110253121,0.670849771980269,0.6797581504353621,0.6869634918864833,0.7003646009887262,0.7259129859826595,0.7617298541760601,0.7894915212199884,0.8118065591406126,0.8230303175296003,0.7433864067930941,0.6776903724464028,0.6020860984318529,0.5297067360905329,0.4687060811351064,0.4141756377922221,0.4198335212072686,0.45719838055961254,0.4273986163518282,0.31206298229488405,0.25380195796258864,0.29424184770581063,0.3870260092482522,0.46140589089678785,0.5851285326442442,0.6313140129852625,0.6606866707360125,0.755505353033045,0.9094246028906665,1.009708289498474,1.0984651491021369,1.2767851371441572,1.394162240637684,1.5225519728119443,1.6175540569485822,1.664520528126158,1.6824511829792457,1.6389277965849967,1.5615025981009445,1.5025923070620297,1.4245604697225327,1.3944354775359962,1.2698263115666137,1.1697757278439254,1.053986634875349,0.9510269291356112,0.9234036426763811,0.8091431229346068,0.7689944669339459,0.8359831132670066,0.83697510749272,0.8434732488172086,0.8848212561144597,0.9319037753902464,0.864307885054794,0.841095320411058,0.839420892989317,0.8405932921776725,0.8374095831570674,0.7926948281189847,0.7554540353334273,0.6878572354112888,0.609166548315633,0.538625489360595,0.43908129398987006,0.38296017991324194,0.4208977602516731,0.5737523726795888,0.6219342028019935,0.46663754647412886,0.3258814389180713,0.30696350084531593,0.40533824718622946,0.5741836293890751,0.5927111924487738,0.4773718473411641,0.40107722492260095,0.41329440546499724,0.45973513545676375,0.5187196280120422,0.5698371921798889,0.5913692649176597,0.6030529784669837,0.5963183114880387,0.5950851462177379,0.6095998702077047,0.5863804153474014,0.54500864236957,0.49810905192876187,0.47755030154414296,0.5205448519662307,0.5963036873459925,0.47286240855217443,0.38463742084660696,0.37027642230709495,0.44467815522946763,0.33949452889556864,0.3059678826932168,0.450186694158695,0.28917291562605646,0.20198129203683057,0.30501289080091876,0.23712972237940674,0.22363966805407898,0.3389891750172185,0.2242703340753448,0.3540731622703271,0.21975998901521712,0.3220952164838808,0.23660464321663327,0.4060219027289935,0.22243336799053615,0.2453631955241657,0.19292652803350002,0.23001801272066633,0.263591142766487,0.4417246678465792,0.44380192763817905,0.5545816110300317,0.49920758959654193,0.5331596896796851,0.4035670251787181,0.4047543225561879,0.3171950447940165,0.2860084274492894,0.31118741153110463,0.23475269773978866,0.3722962658072126,0.4722693361805991,0.5829179511298682,0.655610493440235,0.6292262702385155,0.583352674606804,0.5292600058429041,0.4766367544832577,0.42524665301564585,0.43324517007035707,0.53485871561293,0.5344679822560489,0.5571108577605949,0.5496025945716393,0.576052627657486,0.5936420381681623,0.614425468987486,0.627547112246597,0.632547184141554,0.6221962023995702,0.588448694973857,0.5443908574181046,0.475053084446361,0.4079734190517238,0.3256676314771769
3D pred;-0.07861091701079125,-0.26316950462488475,5.20981516649098;-0.07699875240966664,-0.25331482703559416,5.210350194443534;-0.07475161381874666,-0.2436201648836019,5.211331975433331;-0.07204965438875377,-0.23408069216869498,5.212635000974224;-0.0691161028969685,-0.2246309660430292,5.214083086536252;-0.06632067169046292,-0.21509694399818738,5.215217982134167;-0.06367870799424695,-0.20551081951213168,5.216279229120367;-0.06102756913666713,-0.1959329396983291,5.217390841026647;-0.058628122617695684,-0.18628419188051817,5.218460570876135;-0.056308916787997224,-0.17658566747694157,5.219208841357125;-0.054198140046924526,-0.1668325237681083,5.219857539549039;-0.052403433619849,-0.15701764519226893,5.220526260254673;-0.05096510546291274,-0.14713418496619227,5.2210246838421215;-0.049623748518382554,-0.1372401092529556,5.221579685939506;-0.048169093439284355,-0.1273821745523579,5.222419389482196;-0.04675699547644905,-0.11750051841259407,5.223018431449694;-0.045359612708356756,-0.10761809173225803,5.223638886369266;-0.04411977700377052,-0.09771136994583872,5.224204280808678;-0.042959672693644424,-0.08779313916374734,5.224736123024755;-0.04192287080795415,-0.07787077347974948,5.225422928006428;-0.04106532856390772,-0.06791689703078797,5.225853003509666;-0.04033471837986064,-0.05795182106688646,5.22625731748746;-0.039732479129793795,-0.047974153451588335,5.226546206470133;-0.03924868493175104,-0.03798688431170077,5.226689029092255;-0.03883258011580865,-0.027995588562624314,5.226718457592665;-0.0384345360413584,-0.018003566145554095,5.226686070379737;-0.03804626623826317,-0.008011502786162469,5.2265970963278585;-0.03768497754388604,0.0019816063471773046,5.226512006208123;-0.03734752274895502,0.011975642373948442,5.226438738500512;-0.036968235433278915,0.02196818987736033,5.226367075928524;-0.03656277406600255,0.031959933784855066,5.226341487519268;-0.0361656798100348,0.041951725168148,5.226421619314646;-0.03576105936081188,0.05194221474716079,5.2265841008942395;-0.03533107216223696,0.06193162772682743,5.226747622546413;-0.0348898337934087,0.07191936367651472,5.226972209503287;-0.03441659542855188,0.08190279329716878,5.227299590717584;-0.03392271965910424,0.0918825742320126,5.227699664731836;-0.033429729897852686,0.10186296650746915,5.22808532147469;-0.03292053724970068,0.11184321198264932,5.22845332025487;-0.03237292077965953,0.12182102006471672,5.228832084138008;-0.03177238290568794,0.13179788131462747,5.229150822058493;-0.03110959679300323,0.14177204405080365,5.229427936260775;-0.030377396207035147,0.15174279577894798,5.229647007659216;-0.029616542065716754,0.16171287171697168,5.2297837072044935;-0.028875999924352608,0.1716848897569284,5.229885949796607;-0.02817274613024066,0.18166009484802798,5.229912735829689;-0.027515179581758416,0.19163742325695995,5.229769473641251;-0.026909936487595855,0.20161345937496208,5.229434236159329;-0.026448374155822352,0.21159592327633261,5.2290635952661155;-0.026146601157683264,0.22158443708847814,5.228691405956527;-0.025980913520383068,0.23157930449494452,5.2284172287619946;-0.025932384330213824,0.2415786929819232,5.2283178567127075;-0.026012042888585926,0.25157812535123664,5.22838861549735;-0.026188969598147913,0.26157307802737323,5.228652467617359;-0.026410909003609463,0.2715658641274111,5.228960637796307;-0.026673305128198488,0.2815581069940593,5.229254288554385;-0.026948732530936218,0.2915504253030205,5.229533061864118;-0.027187443011031615,0.30154327177599316,5.229826381952573;-0.027412752854991562,0.31153723311832904,5.230090904469783;-0.027714170224431484,0.3215322049238455,5.230189322843733;-0.028146177393758926,0.33152279924806816,5.230151975093343;-0.028657739826055708,0.34150888104641913,5.230023623254612;-0.02911603354166271,0.35149569537383957,5.229792308620692;-0.029476671521577645,0.3614823884029299,5.229423658935813;-0.029699222707024228,0.37146602992810557,5.228896996931635;-0.029845691973633195,0.38145157301286536,5.228379816057718;-0.02994681057053428,0.39143893557380655,5.22788751116675;-0.03005257151191115,0.40143016821370864,5.227482437150508;-0.030236106957437427,0.4114237268405428,5.22717405311677;-0.030476652576931735,0.42141896561545095,5.226980818447224;-0.030784764211568373,0.431413776809086,5.226886922631616;-0.03110565124279668,0.4414086240349111,5.226879147954399;-0.03145355013833284,0.4514018456780532,5.226999512191288;-0.031840896984199965,0.46139141294034985,5.227241397149579;-0.03227583104373322,0.4713769515916852,5.227557387982589;-0.03273555939408636,0.4813609434084386,5.227886868250409;-0.03323103823563102,0.4913443969693435,5.228178682771701;-0.03377587496880154,0.5013269755644194,5.228405128189672;-0.034379803795931085,0.511307452116062,5.228564369433938;-0.03504907984741449,0.5212843449577681,5.228681325801972;-0.035834323148257526,0.5312526728915362,5.228807147752912;-0.036731602080879756,0.5412107264177216,5.228986202176758;-0.03769321434552692,0.5511617382764147,5.229215690391334;-0.03860498851044921,0.5611179443255488,5.229422158256545;-0.03939334968995715,0.5710848524132415,5.2296202234532165;-0.04025118912134281,0.5810445847902242,5.2298806893604715;-0.04128048825709171,0.5909902514817339,5.230036437074872;-0.042960519145161434,0.600847076540095,5.229893272889417;-0.04395252791865484,0.6107977417239179,5.229906726244649;-0.0447775774403858,0.6207631313700346,5.2300082274158814;-0.04587958917236751,0.630698951892172,5.229753196644308;-0.046551702104076415,0.6406738808889011,5.229531711391431;-0.04732873724769492,0.6506400470271357,5.2292638515574;-0.04811768816056508,0.6606055775251016,5.22900741764546;-0.04904361692369124,0.6705605328557385,5.2288036523622505;-0.05011348050903195,0.6805022906453084,5.228673868070876;-0.051387494349711016,0.6904194375169026,5.228509287813893;-0.05299701706245565,0.7002860834202337,5.228266934238636;-0.054940826105778766,0.7100861802508104,5.227843013828164;-0.05688303538764578,0.7198888321333621,5.2274744501634665;-0.059057726016698224,0.7296381492074712,5.227003772719353;-0.06139973064723455,0.7393517440903444,5.226602414074293;-0.06407091821053608,0.7489722639838983,5.226045319845819;-0.0668798015271353,0.7585375108284703,5.225260318370576;-0.06989630842941175,0.7680238720363607,5.224306569377417;-0.073084021267826,0.777429541113716,5.223135298244377;-0.0765687916689569,0.7867215136506615,5.221904192390255;-0.08048276401441079,0.7958077577258269,5.220447830798636;-0.08482161850999023,0.8046600716213604,5.218771262768065;-0.08907746716697022,0.8135605282931984,5.217137364594488;-0.09386635365205429,0.8221496857437439,5.215322718479479;-0.0984386550912346,0.8309014214652135,5.213741206098616;-0.10307161441326548,0.8396120610681174,5.212110118845055;-0.10783577483672077,0.8482444611119294,5.21044145322751;-0.11279395671291667,0.8567532277835492,5.208704409126028;-0.11788511649334701,0.8652075361269134,5.207090481455576;-0.123218604695116,0.8735166286433695,5.205505273218604;-0.12862619030423803,0.8817921991295063,5.203997642292615;-0.13380611684021212,0.8901850939278416,5.202346073951314;-0.13869953474586968,0.8987539764575322,5.2007247432037635;-0.14369846526466573,0.9072835861530534,5.199222594039958;-0.14865571220225773,0.9158522161604752,5.197806867161057;-0.15341526650018705,0.9245365359517782,5.196417898965796;-0.15808582510500924,0.9332679907070792,5.195022341666703;-0.1626828258416005,0.9420390032816882,5.193630607983906;-0.16726123682640207,0.950816591574301,5.192219191454445;-0.17178252938675256,0.9596205767906822,5.190788192539889;-0.17642676322370857,0.9683535329186995,5.189316265458204;-0.18135274607664872,0.9769219555233337,5.187794152781385;-0.1862827547852309,0.9854774029677081,5.186213224838736;-0.19119703794838896,0.9940394520296004,5.184619130470748;-0.19604575250099285,1.002640850415725,5.183036122893211;-0.2008797455862765,1.0112516804392526,5.181459380315189;-0.20574517369994585,1.0198434273319674,5.179875241873562;-0.2105904009452652,1.028435439737526,5.17823174080452;-0.21542638690225602,1.0370237481555407,5.1765423035192555;-0.22028760123937507,1.0456013641982518,5.17487104704809;-0.22521341271930084,1.054158462252381,5.173285974760701;-0.23010594144783525,1.0627269802659491,5.1716600406625215;-0.23494712489965225,1.0713168766921024,5.169993720713108;-0.23974596463995818,1.0799209463273356,5.168278750492107;-0.2445386071031623,1.0885161070390998,5.166502859009263;-0.24929873054436805,1.0971255291879543,5.164708680900129;-0.25404537256687193,1.105752513307577,5.162963821447343;-0.25880484856873387,1.1143589779983873,5.16115380660941;-0.26364295406105587,1.1229549028834154,5.1595097839161;-0.2685457669357373,1.1315118642090225,5.157854236034606;-0.27353755618088016,1.1399944809618394,5.15608583190746;-0.2786251432685066,1.1483961109876748,5.154207249853144;-0.28367730438924194,1.156818087659082,5.15232417339256;-0.2887544260810121,1.1652261346291355,5.150445987705166;-0.2939067033886369,1.1735910677899122,5.148579994200067;-0.29917435489457284,1.1818886163631837,5.14673539796072;-0.3044584581005971,1.190198419793346,5.1449960244355255;-0.3097601775715618,1.1985184543011909,5.143362379296744;-0.31510162166880934,1.206797562056901,5.1416520139190185;-0.3204612185473969,1.2150444400947142,5.139845435958213;-0.32562142052232995,1.2233916027810154,5.137922627942232;-0.3307465068101482,1.2317355597718234,5.13589485273823;-0.3357595171213899,1.2401317139563346,5.133803364624637;-0.3406598192490521,1.2486139768527533,5.131793823579106;-0.34546836198427827,1.2571544688795153,5.129809406106819;-0.3500999388047142,1.2657921744253615,5.127824830822367;-0.35456331341159086,1.2745013343620073,5.12576842125309;-0.3588978002764595,1.283266847257118,5.123676052427111;-0.36308001637166243,1.2921068113132967,5.121587008622282;-0.36710070618736085,1.3010386918103047,5.119573165482138;-0.3711465474707212,1.3099858816837078,5.11768135109401;-0.37536551576930344,1.3188822623040692,5.115933575835799;-0.3797871270973244,1.3277088025730348,5.114339354977747;-0.3842608010172501,1.3365157496276443,5.112782458951841;-0.38898433728224086,1.3451965737523737,5.111255534700664;-0.393167600758102,1.3540829484911454,5.109375999999296;-0.3977194893544847,1.3628316454745018,5.107720520824093;-0.4022610126575547,1.3715819876121074,5.106045385437769;-0.40673105522122754,1.38037391989857,5.1043959473064024;-0.41115436540146855,1.3892166120531397,5.102898909394763;-0.41568732308736106,1.3980127822256938,5.101456798125347;-0.4200845118911549,1.4067883042236846,5.099545007266866;-0.4248230912181104,1.415478827965949,5.098123506986426;-0.42955755111062777,1.4241162169201673,5.096397123025747;-0.4345049410634035,1.4327164050061432,5.095148084379022;-0.439567967300183,1.4412553165443769,5.093942781484351;-0.44473994373820364,1.4497104323560643,5.092615499925859;-0.4499888192739693,1.4580984695207129,5.091169768922347;-0.45528809722240354,1.4664290013594152,5.0895823519923615;-0.4606741808870735,1.4746566761817619,5.087767009111554;-0.4660773068648992,1.4829017742908737,5.086086358392675;-0.47170272049399886,1.4908820995691179,5.083925541427971;-0.4772594932734485,1.498874759439177,5.081636510087182;-0.4837283679849417,1.5059615733504426,5.078820355163514;-0.4903155932343841,1.5118937693740688,5.074192449173719;-0.49677648840159727,1.517756067484402,5.069304679283077;-0.5031558543334421,1.5235987436489558,5.06428802446699;-0.5094571496704197,1.5294284327247425,5.059158852764284;-0.5156755503569336,1.5352708052295538,5.053943665671093;-0.5219410718871818,1.541141141774127,5.04881703043856;-0.5282306247120467,1.5469726031100852,5.043675475814668;-0.5346387241304356,1.552654208648565,5.038512567685603;-0.5410353652217168,1.558347099223766,5.033347881862814;-0.5477290627857735,1.5638548546779296,5.0283619975101566;-0.5549810785090412,1.5691054587310265,5.023907850562976;-0.5624083461453429,1.5742119697675445,5.019576656675297;-0.57112797253857,1.5782803710148765,5.016853381651866;-0.5801516455084912,1.5820832269452645,5.014825670404024;-0.5894656139871568,1.5853197597531996,5.013159883334323;-0.5988711989795511,1.5882452612351479,5.011434655224777;-0.6083320622166296,1.5907869460905533,5.009426694840432;-0.6178625201121928,1.5931092322210456,5.007483151831127;-0.627401909277992,1.595295666952611,5.005428995676391;-0.6369260878617011,1.5974189072258982,5.003242246251443;-0.646416583878643,1.599504327785685,5.000879725047046;-0.6558651759351874,1.601552275176744,4.998324334737825;-0.6652499560836995,1.603558235549091,4.99551328074534;-0.6745598580226818,1.6056067185230236,4.99249178386597;-0.6837726895907575,1.6076108760006775,4.989159054158503;-0.6928549188898752,1.6096423565004971,4.985500338818784;-0.7017713811477706,1.6116563552195482,4.981445648946156;-0.7104394359727731,1.6137623933709817,4.976925756374927;-0.7189021317119498,1.615847582799165,4.97202322989619;-0.7272769924700081,1.6179440934580747,4.966976810339691;-0.7354797122342556,1.6200390639142066,4.961654546981198;-0.7434387183872077,1.622229600865389,4.9560104554756705;-0.7513037785307021,1.6243998325801936,4.950228507426503;-0.7590985512066958,1.6265644894696003,4.944350091017236;-0.7668602279144794,1.6287393065194868,4.938431768156546;-0.774572910425282,1.6309306601049247,4.9324557746867415;-0.7822550813680832,1.63313835128642,4.9264465859517514
3D gt;-0.8201316196666044,1.6444565385706285,4.896470795081644;-0.8188160783492308,1.6440468520710174,4.89765651290812;-0.8176684249803131,1.6436873261694813,4.898694698137397;-0.8164349471907809,1.643314417498144,4.899790287483873;-0.8151341780333959,1.6428821994557101,4.900963304303274;-0.8138520675359988,1.6424630557789521,4.902131727790833;-0.8125828145532048,1.642062917877646,4.903317483490005;-0.8112647496523743,1.6416487317464756,4.904511950695804;-0.8100191851846534,1.6412554692785724,4.905639562851464;-0.8088720206623846,1.6408906539586305,4.906680617564234;-0.8078081660775579,1.6405533042458926,4.907647789457266;-0.8055586453830494,1.6398604241763846,4.9096670241987015;-0.8033317603616155,1.6391669488794665,4.911679297253666;-0.8011567583420698,1.6384840765111588,4.913651691582624;-0.7989145832959343,1.6377733406964468,4.915685077702298;-0.7966828282300163,1.6370563858481009,4.917703382022241;-0.7944895873350254,1.6363449851989742,4.919711373146842;-0.7922632804197424,1.6356319320229922,4.921730831022823;-0.7900602719924029,1.6349290355457977,4.9237221797059565;-0.7879267667882582,1.6342407562704646,4.925649691571908;-0.7859719972049487,1.6335980005152089,4.927405646725262;-0.784011209375718,1.6329668552623076,4.929183837155735;-0.7819955456228816,1.6323287947262035,4.9310194978335335;-0.7799884172551772,1.6316769749809716,4.932853992704784;-0.7780101209079517,1.6310609464757584,4.9346495934177845;-0.7760940659242518,1.6304643943337833,4.936378012617896;-0.7742498816097484,1.6298828675213979,4.938014347513985;-0.772514811482149,1.6293352675494028,4.939574504358628;-0.7707592332278981,1.6287822308708642,4.9411453374610215;-0.7689753820531507,1.6282241093355065,4.942733858812556;-0.7671921964308794,1.6276661153007954,4.944318318390846;-0.7654080993203557,1.6271059112997617,4.945905314651657;-0.7636242318770464,1.6265569246628704,4.947474599182604;-0.761858351875754,1.6260073462542366,4.949009407734168;-0.7602877959980684,1.6255264667735378,4.950368027086817;-0.7586134969599106,1.6250281473047594,4.951813404394597;-0.7568787469976088,1.6245136651431813,4.953255675399302;-0.7551035186094397,1.623984119011374,4.9547024703481615;-0.7532896803911995,1.6234474394854377,4.95617619017643;-0.7513844767850989,1.6229013651230755,4.957683610908424;-0.749432962103451,1.6223485751432531,4.9592120240015145;-0.7475801732904772,1.6218162206761981,4.9606354181275645;-0.7457381316016704,1.6212865575005029,4.962024886157233;-0.7438419096778423,1.6207745111353258,4.963419339665947;-0.7418150770748364,1.620239234116498,4.964871030162013;-0.7397131090051989,1.6196925131405102,4.966341747463102;-0.7374176396089441,1.6191239549524645,4.967875821887045;-0.7350822154325597,1.6185491005392638,4.969410483701791;-0.732646607836555,1.6179726090823905,4.970969318050497;-0.7301018087499281,1.617391428016214,4.972553234974076;-0.7272676651449764,1.6167404198141662,4.974242471766297;-0.7243782341452205,1.6160788588579966,4.975933953908788;-0.7214223915997673,1.6154023739085481,4.9776091000016995;-0.7184229691000545,1.6147143497242644,4.979272795512045;-0.7152030017179601,1.6140026542663573,4.981005830511012;-0.7120749978458182,1.6133325501834643,4.982616209708505;-0.7088792906368482,1.612667459510354,4.9841919073507635;-0.7056020472807044,1.6120109416737276,4.985733297300163;-0.7023849339877859,1.6113725766799027,4.987218522943104;-0.6991008478276871,1.6107472645927878,4.988670942647277;-0.695821468308393,1.6101309006634879,4.990101122485105;-0.6925552670647118,1.6095194046918084,4.991515563693296;-0.6893226051554961,1.6089205427730786,4.992888856023115;-0.6860758010639864,1.6083332194160012,4.994180124593749;-0.6827467866785386,1.6077451306511374,4.995349202726258;-0.6791082329693963,1.6071302337646487,4.996543820664202;-0.6754991676891552,1.6065013371635886,4.997676661612273;-0.6718371342266307,1.6058943814894733,4.998764335536522;-0.668219915636848,1.6053209688972025,4.9997614907497026;-0.664337619040994,1.6047527342852426,5.000646330370714;-0.6604702289356905,1.6042672894197352,5.001367787570379;-0.6564009411306942,1.6038451689327462,5.001961054636016;-0.6521601681877587,1.6034435504688935,5.002358933126294;-0.6478963351978976,1.6030756197761087,5.002651639588552;-0.6436992013931275,1.6027040452844958,5.002885113382716;-0.6392408028883094,1.6022413914399987,5.0031015959571645;-0.6346078534518973,1.6015835240083582,5.003246227317494;-0.6297101387921502,1.6006347628425146,5.003542602374551;-0.6247205764097326,1.5995950808805577,5.003900234967761;-0.619855828633028,1.5984860442666446,5.004250884608629;-0.6149245213228114,1.5972950725779813,5.004676563525562;-0.6097020632126753,1.5958838926427505,5.00534593615647;-0.6044680541319006,1.5944323828753304,5.006054336305938;-0.5993363960266114,1.5928812644958499,5.006822326378623;-0.5941214918136597,1.5910943332896514,5.007833948258979;-0.5891919875537648,1.5892645223729753,5.008876974250124;-0.584364373106115,1.5874140376371497,5.009980466582856;-0.5793232168534224,1.5852713578168085,5.011441389077211;-0.5744155098859002,1.5831159119998708,5.01290636525909;-0.5698513285917395,1.5808718390520882,5.014504993992528;-0.5652061421450447,1.5783030518475702,5.016474747081199;-0.5607229748333202,1.5755682585772346,5.018665126579836;-0.5563589424245498,1.5726704756344065,5.0212016589836495;-0.5519110372543334,1.5696103248596192,5.023968821015943;-0.5472582548253676,1.566360267010857,5.027065336041756;-0.5426810487410602,1.5630124499152689,5.030464760397803;-0.5382530529471005,1.5596916704514445,5.034063518826928;-0.5341752285003663,1.5565612047532025,5.037562220695264;-0.5299809588600607,1.5533086025911218,5.041139253137742;-0.5257199443704941,1.5499221802206598,5.044808221802291;-0.5214253741881426,1.5464369195377123,5.048478328162432;-0.5171466540056116,1.542810711849437,5.052052445181329;-0.5127701163123634,1.5389436750524186,5.055672625482083;-0.5083453036139992,1.5348610326430379,5.05924090642859;-0.5042166283102596,1.5307462511399215,5.062555027018575;-0.5000949534247903,1.526445472762164,5.065779008732823;-0.4959979774811689,1.5220874672384823,5.06892393640981;-0.4920536226272583,1.5176151770199047,5.0717524251159505;-0.4878492401571835,1.512730111963609,5.0745994659129305;-0.48358700476253735,1.507739150731704,5.077367405160735;-0.47953121965071743,1.5028228044397691,5.079806058284815;-0.47560062492595,1.4980047493429745,5.0820983572048295;-0.4718497320623959,1.4933187650792739,5.084173248032963;-0.4682655467874864,1.4886693774952608,5.086073719832476;-0.4647491984872258,1.4836436757704792,5.0877091247502495;-0.4613105632108801,1.4784417513679056,5.089091245466119;-0.45773223917344036,1.472548292945413,5.090432076311112;-0.4542345323001637,1.4666299987344182,5.091691327271741;-0.450854161307391,1.4607074355630316,5.092848760346804;-0.44765525141323315,1.4550020466972804,5.093849643174339;-0.44453839259428135,1.4493541831521433,5.094774645339741;-0.4414948193269618,1.4437063048418834,5.095621077660953;-0.43843513263253603,1.4380449602014882,5.096417082085328;-0.4355126876045676,1.4326474138147693,5.097150434348161;-0.43259099079580865,1.4272664355109723,5.097890571782167;-0.4295746331271003,1.4215817001342776,5.0986481892052815;-0.42660685985789576,1.4159518211364748,5.099386803077249;-0.42371324299083035,1.4104213113672595,5.10014525791617;-0.42098071845559515,1.4050807202058682,5.100924869991751;-0.4182309160569135,1.3996799405715046,5.101689186185949;-0.41551223205117627,1.3941937203799977,5.102508363418018;-0.4125244030671961,1.3878473961325253,5.103471525138967;-0.4094602140763227,1.3813203164493337,5.1045305690933676;-0.4060071430206299,1.3740580675910503,5.105725477325215;-0.4026810952467077,1.3670590954051296,5.106835482872233;-0.3995239629521089,1.360365363446404,5.107872054705901;-0.3965013671538409,1.3541512321472167,5.108738040379917;-0.39337847226086786,1.3478179342382093,5.109574617901971;-0.38997658823798687,1.3409407697116627,5.110432469586765;-0.3865406937094296,1.3340012763752658,5.111302602044274;-0.3828300902759328,1.326623817174575,5.112251826216193;-0.3791789926977719,1.3193408440533807,5.11317550001425;-0.3755456809660968,1.3121342439763686,5.114112458411386;-0.3716119082170375,1.3046034589655258,5.115157311907938;-0.36753651819790123,1.2970412742614745,5.116267501385073;-0.36334238836625055,1.289636240970387,5.117508666781818;-0.35903227905946633,1.282095547799503,5.118836503295338;-0.3545104675741757,1.2743162608875946,5.120321734448042;-0.3498123355248396,1.2662778790193445,5.121988258664748;-0.3450354505707237,1.2580517441693473,5.1237953654569734;-0.3399102081018336,1.249158148799223,5.125915508076725;-0.3349483375717613,1.240908383290908,5.12794688741179;-0.32980516742818505,1.232381063820334,5.129973324711182;-0.3247497102456935,1.224025071738748,5.132107939728568;-0.3198080426216126,1.215905678311516,5.134250521079232;-0.3145238331682542,1.2070342743593103,5.136502535014992;-0.30922400043150966,1.1980311724494488,5.138822477321063;-0.3037099158062655,1.1885554589664236,5.14127828443471;-0.29833537956686584,1.1793732350068935,5.143726200215957;-0.29267002482694743,1.1696209837520828,5.146235330699472;-0.2870543171433842,1.1598022469688867,5.1487661877127255;-0.2812142607240116,1.1495329829720893,5.151303131681331;-0.27539820820864513,1.1391866850235883,5.153781900736865;-0.2698315905458787,1.1290533556545483,5.156144772798876;-0.2640544286391314,1.1184448617374196,5.158384938366274;-0.25858716579886043,1.108184708853329,5.1604388031146105;-0.25286514217152306,1.0974763227126176,5.162501160918966;-0.24743372861076804,1.0872523429870604,5.1643379059342776;-0.24192485368953034,1.0768906939787022,5.165965905601839;-0.23655609889871937,1.0668278523164638,5.167489403519911;-0.23160051101235787,1.0576393052942614,5.168661672179839;-0.22655239326252657,1.0483723343793083,5.169815727943531;-0.22151874717263614,1.0392494140176212,5.170971292114257;-0.2167922603607177,1.030744065093994,5.171901562264385;-0.21191659750657918,1.0221111387813793,5.172905400494967;-0.2073811670247246,1.0142483455433566,5.173818981153824;-0.20286516299528232,1.0066210753496958,5.17474533847921;-0.1984360895269057,0.9993893831140855,5.175656530554154;-0.19403377569983987,0.9923656111997717,5.176628261442746;-0.18980139915802902,0.9858084935132194,5.177590349130069;-0.1855138059391695,0.9794748109480915,5.1785895276798914;-0.18130899439419018,0.9734631992340088,5.179650077864703;-0.17674352756107553,0.967130720542459,5.180976655012019;-0.1718917138015523,0.9605058920691996,5.18246611174976;-0.1673097767914043,0.9544265130211326,5.184058754416072;-0.16268482058749484,0.9482753333821016,5.185701124426897;-0.1583457440965316,0.9426003446915571,5.18730527267456;-0.1538296429606045,0.9366491732204661,5.189028696890437;-0.14945227250491872,0.9310296339820413,5.190850851305792;-0.1449971014583812,0.9253156994314755,5.192703759720746;-0.1405655558782465,0.9196482811871698,5.194553486925013;-0.13632809498450335,0.9142626776751351,5.196383808012571;-0.1322850244409898,0.9090958564533906,5.198169646218245;-0.12809485344045304,0.9036396873249728,5.200011939531215;-0.12399506247744843,0.8982299536761115,5.2018271037438355;-0.11973693524809444,0.8925323013305665,5.203721274134693;-0.11562311318060932,0.8870204229242662,5.205587550679376;-0.11159856521101559,0.881538620331708,5.2073919594484215;-0.10765733155923732,0.8760292087106143,5.209105966994342;-0.1037446809095495,0.870451185091804,5.210779370352802;-0.10014382552820096,0.8651698967653163,5.212304811971328;-0.09666373495214127,0.859845741518806,5.213771135262883;-0.09362868875335247,0.8550348926992977,5.214986469852224;-0.09090273113531225,0.8505372870725744,5.216062575654422;-0.08816313697450302,0.8456742527456844,5.217057018139783;-0.08523780496681438,0.8400920251060935,5.218022937006109;-0.08231874712074504,0.8342002505358528,5.218938110536687;-0.07958348320091471,0.8283089817944695,5.219762402764489;-0.07706135939149296,0.8224448069179757,5.220472692607431;-0.07471397608869215,0.8166695016075582,5.221117422378764;-0.07244782742612502,0.810317365803438,5.221813162186566;-0.07021509800518261,0.8036665555617389,5.222534629765679;-0.06805966407691733,0.7967397702834185,5.223243536287196;-0.06612567164056442,0.789484772715849,5.223896229485905;-0.06428817120439867,0.7821920731937183,5.224514570819631;-0.0625911523033591,0.77489361558802,5.225057855426565;-0.060925236596780674,0.7671725290859447,5.225531475981544;-0.05940229791052202,0.7594011469897102,5.225908319983763;-0.05793779281167423,0.7514192900938146,5.226263319267945;-0.056570830650890566,0.7434181853574863,5.226563445556865;-0.05520018302973578,0.7351649491478415,5.226792686815822;-0.05393908291985008,0.7268042971218333,5.226924304642397;-0.052663357465407436,0.7180766002094043,5.227027601976955;-0.05137969943775851,0.708766537397048,5.227097471893535;-0.05030554489668678,0.6998948246675378,5.227144116059471;-0.04939998952500961,0.6912794738096348,5.227185767684262;-0.0485386163914905,0.6827564148622398,5.22719838255153;-0.04766716282998815,0.6742687419891357,5.227184542459599;-0.046762341312099914,0.6656911587098064,5.227175371343949;-0.045863081395626074,0.6570873166140386,5.227152256084891;-0.04483188719749452,0.6481887638765222,5.2269437288677;-0.04379709340684555,0.6394730834736543,5.226681384675643;-0.04271641856221593,0.6304440782322602,5.226303859003853;-0.041604266705232526,0.6217051314297845,5.225872812383317;-0.04048441899243524,0.6127752117381376,5.225399776077271;-0.03940272989693811,0.6037423500509823,5.22490469082103;-0.038386872761389794,0.594939248118681,5.224442266009836;-0.037451031128097986,0.5861184195798985,5.224036614917307;-0.036595777102778934,0.5766732634039486,5.223698742664562;-0.03578299620081396,0.5673053878671983,5.223408622663162;-0.0350317785094766,0.5578703182669248,5.2231759769047015;-0.034322315032341906,0.5483664579054889,5.222982979701547;-0.03366308449366513,0.5390095269483679,5.222786695177415;-0.0330124780493624,0.5296735039991491,5.2225947027206425;-0.0323839809607057,0.5203730875576243,5.222415646126691;-0.03181771641689189,0.5108330790800206,5.222286010349498;-0.031312670981884005,0.50102176472159,5.222172679704778;-0.030866187681170075,0.49116082244199866,5.222096149483849;-0.030458872138752664,0.4813271399217494,5.222020228245679;-0.030025321939412285,0.47142093686496517,5.221956370460285;-0.02966741312461742,0.4620227306926952,5.221977672857397;-0.02929267375819824,0.4526762104371015,5.22200373470082;-0.028917601704597472,0.4434352588204777,5.222100153535955;-0.02850675594526179,0.4340670957004322,5.222225207536361;-0.028052737247943882,0.4245181751251221,5.222372348471248;-0.027623064776729135,0.4153061815149644,5.222524577836429;-0.027218915391669558,0.40617124319076536,5.22267357374079;-0.026777727122166577,0.39670901993583235,5.222795781988256;-0.026354901554304012,0.38812062617470244,5.222855914138345;-0.025945670731628644,0.3794221475208507,5.222909485244751;-0.025565623663453496,0.3707391732384177,5.222991925256393;-0.025253395453621357,0.3622672310660867,5.223096237087249;-0.02493626947613323,0.3537000501576592,5.22323635740841;-0.02469619729589013,0.34568743571674126,5.223386653496237;-0.024492405266621532,0.33757094771441293,5.223531097973093;-0.024373688147348516,0.3297233823551851,5.223628278945474;-0.024238858180887557,0.321973786348455,5.223744615094801;-0.02420279818422654,0.3137168039153604,5.2237554426754205;-0.02421181757940965,0.3053384674464955,5.22378353767956;-0.024297789026007932,0.296661204624176,5.223828888797759;-0.024441391482072715,0.2880747026275186,5.223898409338558;-0.024638117593877455,0.2792702019354876,5.223967314832351;-0.02491835502806832,0.27077448525148273,5.22404023551941;-0.025282034992470465,0.26249537563323966,5.224094949823269;-0.02570912452585557,0.2547203254475313,5.224160458138411;-0.026134030036365285,0.2467144250084372,5.224228597764409;-0.02658236576458987,0.2385985902113073,5.2242854136410894;-0.027079220893102534,0.23056367196475755,5.224299990250083;-0.02756334822177887,0.22245030395002932,5.2243376437187194;-0.028050185620083528,0.21450736926303188,5.224368648669299;-0.028505857408747955,0.2064082029090208,5.224402557642319;-0.028968823584388285,0.19777432672556708,5.224434660283256;-0.029500321990602162,0.18887985671828772,5.224419515357297;-0.030067962509744313,0.17935853153397055,5.224419503778568;-0.03065503963652779,0.1697884754265056,5.224375856837105;-0.03125767058274326,0.15990122246461755,5.224395226815167;-0.031885019212610576,0.15044858925202315,5.224401598902309;-0.03247028307634241,0.14087259665377,5.224507183260076;-0.03300302053900326,0.1315396548348315,5.224604504910637;-0.03350753017593832,0.12181466003586265,5.224857152523713;-0.03399946168801363,0.11208152669545482,5.2251086774489455;-0.03450934493050855,0.10195908652912167,5.2254340687134695;-0.03496230203754761,0.09137188496466944,5.225790893981037;-0.03539620633756413,0.08070271555833956,5.2262050769918105;-0.03583964721244925,0.0691969392567873,5.226568210736443;-0.036307168623279124,0.0575587125569582,5.226901262911629;-0.036747507799372955,0.04592028241736047,5.227179939365388;-0.03719466967021719,0.033917991960925195,5.22744312249913;-0.037678135230961966,0.021673731077593895,5.227605847179189;-0.03814872319558087,0.00856817125169668,5.227758911514282;-0.03862062389289631,-0.004324606516606691,5.227880009224835;-0.039054043204644145,-0.017089521029240964,5.227986756795994;-0.03943278714979396,-0.02973754557423734,5.22811417126375;-0.039763044906363766,-0.041699314852146556,5.228220091079263;-0.040039597474126255,-0.05346692792089549,5.22836740994173;-0.040269214351738206,-0.06459750775992873,5.228445356963663;-0.0405067409473307,-0.07582443944408615,5.228526989830241;-0.04069870806862326,-0.08627320811310238,5.22857323033389;-0.04090347266056958,-0.09664280480689866,5.228600645300923;-0.041086521754545316,-0.10625597168960996,5.22845963643018;-0.041254732196471265,-0.11573450524736857,5.228319365372378;-0.04136800346094018,-0.12463346715955177,5.228110733464185;-0.041509685740751374,-0.1331672266272938,5.2278554520887495;-0.041630326300508835,-0.14213281012282653,5.227563813063678;-0.04175163825820474,-0.15067296275391293,5.22734540087195;-0.041859612571491914,-0.15946180115166828,5.227162112129436;-0.04196951239389531,-0.16796155783148367,5.227038709337571;-0.04204583128901089,-0.1755154389044817,5.226971553881028;-0.042083873710912816,-0.18254619409617245,5.226969423036014;-0.042115876813495864,-0.18862061439121464,5.226968739891052;-0.042143217858146224,-0.19443476873566118,5.226970539586684;-0.042159204160465924,-0.19948803060475512,5.2269685391145595;-0.042171528882138876,-0.2039816825025221,5.226971554262498;-0.0421854781333138,-0.20852176240472228,5.226976050040301;-0.042201803825883316,-0.21321410113502942,5.226977940032061;-0.04221075417714961,-0.21884926012263572,5.226973290578057;-0.04221127631383785,-0.2242716245258555,5.226962073769288;-0.04220550046387842,-0.22949657686457908,5.226955919226478;-0.042198273508689,-0.23462985371982342,5.22694966174294;-0.0421911380557453,-0.23974171221116003,5.226939686578863;-0.04218910789349501,-0.24477457764569444,5.226931300185709;-0.04218876057372374,-0.2497780337614171,5.226925523219389;-0.04218836117233654,-0.25270433144229854,5.226948179292235;-0.04220676707130632,-0.25503488483927605,5.22697806544709;-0.042215192082019015,-0.25706156008631303,5.226984822619745;-0.04221145558006623,-0.25844258513871365,5.226977971673012;-0.042209082369710896,-0.25989706692415127,5.226971979537665;-0.042207242835469616,-0.261471436003677,5.226967114328337;-0.042207558347089266,-0.26321252157461594,5.226962525216702;-0.04221014406634313,-0.2651707175479216,5.226958307724372;-0.042210077686105824,-0.2672957514798578,5.226955531757783
