# Supplementary material for: AI co-pilot bronchoscope robot
Source: Nat Commun. 2024 Jan 4;15:241. doi: 10.1038/s41467-023-44385-7 (PMC10764930; doi:10.1038/s41467-023-44385-7)
Supplement: Supplementary file 9 — Source Data [file 41467_2023_44385_MOESM9_ESM.zip › Supplementary Fig. 6/Sim+A+R/1-siliconmodel3 Centerline model_23.txt]

Path length,0.4092233668091338,1.495883872918595,2.2887434314117874,3.311092789817015,4.3521643787641064,5.466158839918609,6.391158654097909,7.373581954239201,7.954503776403765,9.298713841498698,10.079175846824679,10.943607471559703,11.824832960930904,12.68722201335013,14.443044755307739,15.3629206510219,16.311827291583132,17.30827136069948,18.352369640830617,19.430856601984587,20.557892247111393,20.557892247111393,21.69459808765077,22.87176361020885,24.08919572098307,25.371922668745544,25.371922668745544,26.656054652102796,27.97017533645635,29.271292099738872,30.50379557894256,30.50379557894256,31.682256989618363,32.849222714608715,34.023956609917285,35.15743948813127,36.22704973487483,37.28387902189757,38.268937947107375,39.25974225441535,40.22907461198605,41.16947385859543,42.146688992472576,43.09869922379678,44.09503385904969,45.06105483089184,45.99725569251387,46.885474586995365,47.741628795011756,49.34333638319492,50.15793359793948,50.982539172461195,51.79371603032644,52.590926465740395,54.26312226814507,55.13252392669246,56.018809062066396,56.87897149485379,57.72942392562152,59.374701801569564,60.16521296348426,60.981849238036276,61.80000091674249,62.63944786279549,64.37155420379086,65.27211274003089,66.12650022226806,67.04402347477291,68.00460388871105,68.92359907189162,69.8672260027008,70.81893441409596,71.74174388924831,72.69325747600894,73.62952270924771,74.62070515249323,75.61392643694035,76.60434276181557,77.58604139964834,78.56880966167422,80.44657512206895,81.39667687005225,82.34364620916904,83.3145773151252,84.24367987601778,85.19406339958432,86.11639929842384,86.998073301739,87.91445345762295,88.8249361061806,89.7219691233551,90.6227752461946,92.40518933194531,93.28987639188993,94.15149272886208,95.01506666084681,95.86827376959091,96.74086320648846,97.63781395268717,98.57334823987411,100.32146223049239,101.15875312321405,101.98572223088304,102.80813971244771,104.40024788680553,105.15947004027988,105.91816523545994,107.41917942208934,108.12847171808417,109.44059537980004,110.0855681154627,111.41528832062338,112.63740614155621,113.767334432112,114.42722532096403,115.79564524675384,116.49779481298899,117.92870003719989,118.66633394318377,119.3739167088262,120.77667268776435,121.49005494054246,122.23556526176134,123.72857044456002,124.49655923871148,125.2275692266289,126.79410622115878,127.62685034984696,128.42420277901235,129.96577855972322,130.76401766114674,131.59815076261006,132.46679957830509,133.378560514666,134.2999502257583,135.29612634271595,136.27333376834926,137.3333065774919,138.40300824896767,139.4905691919364,140.65153326662096,141.8447477476729,143.05159954592887,143.05159954592887,144.28666325215212,145.50094657855547,146.73531516379214,147.92964604668032,149.15267398792437,149.15267398792437,150.349888704103,151.51228200195928,152.65300221388082,153.74533449264305,154.8610778676465,155.93812209149286,156.98962337832398,157.9602027196908,158.99709514265447,159.99685900202635,161.0004221571092,162.02822259497674,162.9898276340247,163.92489633821214,164.8345319257408,165.70894668736852,166.54862550866068,167.43122184977082,168.27203336198914,169.91760815803866,170.73963132774614,171.51599111060702,172.29194453506244,173.68916498668236,174.45368314401142,175.285675935951,176.7990294233797,177.47704307477102,178.70640073883615,179.34383453107057,180.6379654226458,181.3303856328478,182.644317229587,183.91532578074361,184.52213805309233,185.8312717093461,186.49144140631785,187.71343986677095,188.87433603047091,189.51460810664494,190.9171281502869,191.66325303042154,192.40930177741544,193.85405421233492,194.5440572535483,195.9082268504016,196.6027176642734,197.94361878217498,198.57065043009342,199.87900820924133,200.51988078863477,201.78890941799588,202.37063652878518,203.4873391671177,204.48601370988388,205.8494323132917,206.77147640704106,207.65058593656337,208.64325802190828,209.69995496562254,210.68091166312826,211.6470388942624,212.54602936839234,213.84930142655577,214.75229939314207,215.57291535081927,216.72443130198596,217.72646745846873,218.62869812651184,219.7429892532303,220.75515276345627,221.83009240060358,222.7455625201794,223.61578073529614,224.8038722244643,225.67291100483357,226.77326452821754,227.86305757991605,228.91341421933427
Error,4.877616002273381,4.695315673427033,4.417612116229291,4.139905981355606,3.908981095362216,3.6484736352525506,3.4055944802789715,3.1899333962115874,2.9770118220238966,2.7610405572546926,2.5867664305148903,2.456175136550727,2.290602366758571,2.1323259008263538,1.9608492537629463,1.763903929637628,1.6048360003278699,1.46528192617761,1.36214335337317,1.2852002664452178,1.2468570751322188,1.1399498577841762,1.0261493214208157,0.921893067046571,0.8607948922566161,0.8849782306036674,0.9976555912252457,0.8080515722393986,0.6895936756937158,0.7012622238899402,0.7801698592650358,0.7486551714818745,0.5845208381676616,0.4455410037317645,0.33891616571877353,0.3004545586980233,0.2931351277313741,0.32183611405404333,0.314217639058009,0.33471206235885104,0.3513510799787569,0.35223299231745603,0.37663783962830066,0.3905700929259304,0.41730613049858467,0.42564696603865665,0.42591942734509763,0.4283761799858209,0.4671290572559608,0.501593648794246,0.36826828958079316,0.31519113068899635,0.38272123072665515,0.5419509671234669,0.5110688370002607,0.5065725205121844,0.5398476637735992,0.6003842310215575,0.6850251419446807,0.7707487901421861,0.7155670973471571,0.7147051372797457,0.748203107118489,0.7922989033236307,0.7737976888556635,0.6867094784005952,0.5919943988484474,0.5408353575277659,0.515921167074811,0.5095360015379966,0.5204523330624521,0.5418946482238772,0.590078403449142,0.6356579023773066,0.6972822091362401,0.7249179742328368,0.7480436872460439,0.7686871274904918,0.7851687796612722,0.7975957281482933,0.7943776025854455,0.7742836435075439,0.7611349017875042,0.7522803735573448,0.7181839573272562,0.696810035288324,0.6617378446645615,0.634278027547465,0.5920441526596688,0.5612095462238561,0.5477308682579101,0.5491004316468762,0.49066226912196903,0.37862953717683484,0.2721315576284598,0.23041017148873205,0.28278747611980704,0.3955546898791738,0.5093296993729881,0.5924774199296707,0.5572164406894484,0.5620050549620988,0.6498136367718117,0.7858568857975552,0.9393674342085222,0.9841410901676858,1.109920083710305,1.28091649778842,1.3956610899223576,1.5148817321198875,1.5792464608500454,1.6088735026245229,1.6228813390542793,1.5859632121842837,1.5153723585149428,1.4466955112993194,1.3800758953728816,1.3440046725551107,1.2193237154088195,1.127130082768398,1.011674120086301,0.9103594338230026,0.8883164635270712,0.7814330183744455,0.7454334045893417,0.8184698278276038,0.8360711238882622,0.8447351866035029,0.8855313532075282,0.9503974633001637,0.8766798138631265,0.8448266395966837,0.8310419673493084,0.8158504155163431,0.7986967891170642,0.7509948337635377,0.708756698960684,0.637954079159625,0.560553721985279,0.48742042628565896,0.430980233209677,0.45270868849165596,0.5720711465889612,0.6589683885485307,0.4619328612091977,0.34316821624827615,0.34629962626979277,0.45640949116856944,0.6345581473333357,0.5349519248516317,0.3956062146080625,0.3429165652027632,0.3659809317589619,0.4382143848185807,0.5418224810607428,0.6214233217101346,0.6853509525681544,0.6941285503552738,0.7236053589123276,0.7179283262883476,0.7240823608933655,0.7378755547669561,0.7017306734672876,0.6382696503664947,0.5571082507998227,0.4774791054334297,0.46088700686582096,0.5063288142538919,0.5979017781124476,0.5672190036404375,0.46780223436555907,0.4208693962300564,0.48664295774201494,0.33523429395943855,0.3174328369331838,0.39739902235927765,0.25552188540040094,0.17800230538318992,0.13970979307321432,0.2727766490531946,0.08222296524659498,0.2821897365458127,0.08712529241290001,0.32706345918237073,0.1589288245014473,0.29107966647810113,0.20979988070093125,0.19817280602319004,0.33577149119003147,0.26450910915337006,0.393678626476508,0.30882357234454166,0.3978247355435147,0.3943207739119321,0.290341771492489,0.38394933483976695,0.2660557792819878,0.43980398251463576,0.22289562529128043,0.30497891984532527,0.20159211534802524,0.4273421435994786,0.5140478030751677,0.5104106364852175,0.45635445847417194,0.33918124486396284,0.20712961880037456,0.05304938202074174,0.08335171010780795,0.10267827245917616,0.1188813815205461,0.16036159757742527,0.25304772105847956,0.36883121582183204,0.4069598596208069,0.4423107246402971,0.4117060622176737,0.3186771524894729,0.2527239308361762,0.2124768389147344,0.2240069961119379,0.2729075976946839,0.28254402755671787,0.3198429284967093,0.3261112065330794,0.3545317512750355,0.3772418135339853,0.38463568934026715,0.37113619322467056
3D pred;-0.028887117531411682,-0.2630176481077272,5.1800411184305375;-0.02971562223430438,-0.25318939488352754,5.181690063098588;-0.030821536651961558,-0.2435857949886104,5.184248934404295;-0.031584665813797284,-0.23398331558644575,5.186934083043264;-0.03194064626572591,-0.22426161211448675,5.189249630391331;-0.03223752160473468,-0.21463462852597331,5.191939063792549;-0.032480166832845915,-0.20493538803151798,5.194361016955596;-0.032599547719831305,-0.19518499840185266,5.196578143536001;-0.03279638591877772,-0.18543267730021387,5.198781206824689;-0.03303999828014092,-0.17566707136036283,5.20091980301026;-0.03326823381443246,-0.1658314239602083,5.2027108777604365;-0.033779424961760444,-0.15593883228561725,5.204080298649245;-0.03463986866648013,-0.1461268515504088,5.205807918596718;-0.03561163991621832,-0.13633099577050709,5.20756771124858;-0.03664317367508734,-0.12657415382542883,5.209501612322336;-0.03739658287396622,-0.11678814670987114,5.211416407171217;-0.037783372840252766,-0.10692406081684554,5.213013342679305;-0.037992246533806534,-0.09703222065447907,5.214465193216493;-0.038004386594182434,-0.08709406905825781,5.215575596507851;-0.03788536237342183,-0.077144816527112,5.216574699758953;-0.03765997380286994,-0.06718768281307527,5.217471743901154;-0.03737947774053747,-0.05722202298694523,5.218250811413552;-0.0370914385367658,-0.04724690042893459,5.21889421126571;-0.036872516963621815,-0.0372634060921687,5.219425167170259;-0.03676474870554231,-0.027272768242851353,5.2198441437404135;-0.03665182891147978,-0.017279686430426537,5.220198495275324;-0.03652165288684814,-0.007285447576273306,5.220511934150936;-0.0364090955409432,0.002710613372507588,5.220769026259218;-0.03623956111309026,0.012706516210834604,5.2209996439612665;-0.03601751944880965,0.02270189049675124,5.2212074669238095;-0.035757085306153076,0.032694660153552116,5.221484466280232;-0.035471988007057836,0.042681520875302414,5.221910297766163;-0.03512716459937945,0.05266673056012795,5.222330636162677;-0.03475278770412444,0.0626499295763586,5.222772879695847;-0.03434113991840881,0.07262840096966997,5.2232834232820196;-0.03389387224124832,0.08260137419120087,5.223866309846966;-0.03343111767154279,0.09257344360673539,5.224452560458887;-0.0329601843439232,0.10254571907359158,5.225028706112411;-0.03247628522624265,0.11251820391637034,5.225590300008795;-0.03196237791655744,0.12248739287305273,5.226182896686995;-0.031391300133423325,0.1324585943178901,5.2266819076208275;-0.030751073704786715,0.14243048413038362,5.227071168057506;-0.030036179772034863,0.1523990231791371,5.2274134484957315;-0.02925870487109942,0.16236449106413223,5.2277049662679955;-0.028507358950567212,0.17233332066403326,5.227945623110484;-0.027804027782771544,0.18230717412283742,5.228111672653415;-0.027145548917925855,0.19228545511195788,5.228129395145022;-0.026518957606719934,0.20226400586711765,5.227939900671694;-0.02604275131361655,0.21224950904630757,5.227688994663801;-0.025734274969614914,0.22224169185691953,5.227441759907946;-0.025571020910219983,0.23223922141550588,5.227290926101114;-0.025528064369232887,0.24223909412900857,5.227317392104412;-0.025618007868183107,0.25223719413949425,5.227490326621853;-0.025804928834408075,0.2622305089082163,5.227804524784845;-0.02603532845394763,0.272221414705753,5.22816329680168;-0.026299564066559176,0.2822125948172236,5.2284896394455105;-0.026577655737962787,0.29220363870348387,5.228808554928228;-0.026827176035815435,0.3021946573634854,5.2291510250093465;-0.02706222582572154,0.31218668860264664,5.229473613465264;-0.027389206680348832,0.32218051438928375,5.229602181218043;-0.027849418898175812,0.33216990876846214,5.229616486874316;-0.028379571409014162,0.34215546220527426,5.229528960445039;-0.028856211678672243,0.3521422507494804,5.229336948396843;-0.02922369301470506,0.36212992347382333,5.229003255395592;-0.02947238332244689,0.3721157354404747,5.228532391829877;-0.029646918553358017,0.38210233889900325,5.228045268831778;-0.029792061617497922,0.39209120302465883,5.227596351277963;-0.029943279281253864,0.4020838307040874,5.227243469883601;-0.030149883969025477,0.41207810035388204,5.226975349257418;-0.030390838714795386,0.42207384803552406,5.226811126556674;-0.030710602218314727,0.4320685201823861,5.226745705011624;-0.03102995443658696,0.44206340799791194,5.226760927223629;-0.031395516787489766,0.45205563782261104,5.226908261191188;-0.03179106770372735,0.46204425969882695,5.227174667810182;-0.0322272565030091,0.47202930955184813,5.2275040896735465;-0.03268731089011632,0.4820131946460808,5.2278363371506815;-0.03318937573175434,0.49199631681296097,5.228128232159094;-0.033744322777799235,0.5019783864653504,5.228352551643161;-0.034358817372750323,0.5119582251590605,5.228511347235995;-0.03503819365731345,0.5219344073001958,5.228630669282854;-0.035832955640050984,0.5319019267783802,5.228760703289211;-0.036744777909114346,0.541858446591968,5.228951211428864;-0.03770896476645245,0.5518091045452747,5.229185198608925;-0.038617914615080594,0.5617654589736221,5.229396898088864;-0.03941186584590898,0.571731877105091,5.229597275412416;-0.04027603085090123,0.5816910151114755,5.229859552010561;-0.04132056634865142,0.5916351915853745,5.230008883353197;-0.042972573830176115,0.6014969653020453,5.229881249336704;-0.04392873883049273,0.6114511154763481,5.229906602829492;-0.04480904937088345,0.6214122132049027,5.229946419844229;-0.04588572850688997,0.6313506318588814,5.229684510133952;-0.04660972974426135,0.6413213226687253,5.229437230974339;-0.04735913974824178,0.6512898156250372,5.229177360187419;-0.04816695116260504,0.6612540803902356,5.228930644951066;-0.049095838982554735,0.67120842910933,5.228711307319517;-0.05018836366822616,0.681147794567456,5.228587194060717;-0.051472142756196916,0.6910634079709388,5.228406855251909;-0.0531248756445626,0.7009227546858764,5.22815834699377;-0.055038020272455336,0.7107289122030971,5.227735083033314;-0.05698675412158974,0.720529224034335,5.227339704233;-0.05917247475110912,0.7302756277918556,5.226859871840303;-0.06153333913651844,0.7399849822167571,5.226466481442159;-0.06421693477945363,0.7496015720949815,5.225901226155362;-0.06704377429231827,0.759161297247119,5.225113423271326;-0.07006878063025997,0.7686443514781772,5.2241537258678585;-0.07326737142954122,0.7780481699150912,5.222997345435513;-0.07678891650714599,0.7873252621655201,5.221758685012545;-0.08073136206867648,0.7963980917266911,5.220295508075769;-0.08509417369940983,0.8052390377843607,5.218621128345805;-0.08936268656012282,0.8141323059089268,5.216981134436517;-0.09375424939628943,0.8229551914461366,5.215286771236581;-0.09828441277047552,0.831700276455993,5.21355440061412;-0.10290649909015459,0.8404052185173161,5.2118631579460075;-0.10769541865381624,0.8490188755315028,5.210168707517481;-0.11267120288420905,0.8575185049281693,5.208437271289404;-0.11778707252787461,0.8659599414043434,5.206834140599867;-0.1231589474648413,0.8742425949283165,5.205240211409656;-0.12859047376328836,0.8825056111124101,5.203749880704516;-0.1337508297928001,0.890911736449013,5.202104346604594;-0.1386770177284675,0.8994737017087057,5.200546969542255;-0.1437149067478723,0.907980346409735,5.199044747801429;-0.14866530282454027,0.9165541824745996,5.19763658807436;-0.15343000979285615,0.9252355794963599,5.196247015026026;-0.1581059241806288,0.9339647798622139,5.194855294647863;-0.16271166860214045,0.9427320736185363,5.193469048452533;-0.1672745319813475,0.9515189848943637,5.1920653148547915;-0.17179871784002598,0.9603219727983651,5.190637328062786;-0.17647733838967106,0.9690360450703303,5.189162385965141;-0.18142032428143706,0.9775945037386059,5.187639337805292;-0.1863498555150485,0.9861507250871511,5.186061111569435;-0.1912570865181396,0.9947174701806795,5.184470526021655;-0.19610400491258798,1.003320467323067,5.182890708865895;-0.20094921215710174,1.011925321946704,5.181315766434;-0.2058243875743628,1.0205117971132098,5.17973301286319;-0.21067685734321828,1.0290991974157797,5.178086776796957;-0.21551725806640684,1.0376856068266536,5.1764003325293295;-0.22039834004277337,1.04625480994864,5.174743891587391;-0.22533362015324931,1.0548079766363603,5.173167075224204;-0.23023713726993272,1.0633709879741626,5.1715452377739455;-0.23509105135897898,1.0719544524571716,5.169882813193677;-0.23990570592201,1.0805495615529832,5.168167237176772;-0.24471118226359223,1.0891382730349792,5.16639482858688;-0.24948055618920842,1.097743545451539,5.16460531496736;-0.2542374942582565,1.1063650769163234,5.16286154450971;-0.25900982398939115,1.1149654039904544,5.161056207102105;-0.26384895754302357,1.1235607627697806,5.159412250318984;-0.26875123510508264,1.132114672144689,5.157739435592129;-0.273762042534533,1.1405822612005065,5.1559528901863905;-0.27885952638062445,1.148976745451039,5.1540691989679575;-0.28392471874309283,1.15739033801419,5.15218365222696;-0.2890226120721826,1.1657863478427255,5.150307885033422;-0.29418736673559487,1.1741424506577143,5.148436827842394;-0.29946576120281077,1.1824355178115296,5.146602818837297;-0.30476219547853084,1.1907394166262708,5.144872775936812;-0.31007899996461763,1.1990527437178724,5.143254078088302;-0.3154438996209052,1.207315348815141,5.14153733446022;-0.3208165999772454,1.215558370723026,5.139752206815734;-0.3260189159782105,1.2238798933603257,5.137831746135841;-0.3311732492085357,1.2322113912076622,5.1358270036160665;-0.33619419491591185,1.2406070713571562,5.133752718430522;-0.3410942783348703,1.249092851708376,5.131757545676572;-0.34588947941952375,1.2576420014021936,5.129778130088466;-0.350509381614402,1.266287150240513,5.127798760170269;-0.3549694802330466,1.2750011101041845,5.125755619498096;-0.3592966691200872,1.283772042758127,5.123670870900333;-0.3633258843965922,1.2926697348059526,5.12152692582696;-0.3672098536356023,1.3016783124353257,5.119587773422949;-0.3709105935899801,1.3107753642738704,5.117704114314484;-0.3748140153018486,1.3198203798812418,5.115986269268584;-0.37907872326341047,1.328712732350497,5.114331478174481;-0.3835799077414804,1.3374807650269385,5.112640046449806;-0.38820230815278783,1.346201764587631,5.111034561756654;-0.3928648548293825,1.3548915704380065,5.109376872771544;-0.39746941487694676,1.3636139572952513,5.107728238706343;-0.40215745643680273,1.3722913657228315,5.106077526946519;-0.40683893160705864,1.381003477943403,5.104600065987155;-0.41154283307758854,1.3897332011676924,5.103309622891605;-0.41627395274734913,1.3984399949116713,5.101964911260728;-0.4210253439910312,1.4071701316952008,5.100865369087674;-0.42577717356184935,1.4158969676136117,5.099741780825441;-0.43047401411804,1.4246524530051885,5.0986098955187025;-0.4352637401119479,1.4333731647835035,5.097606047431171;-0.44012689965642665,1.4420704013423264,5.096764765382854;-0.44501798098657835,1.45076342901764,5.096051608136468;-0.44992195999047785,1.4594592365699441,5.095473749206792;-0.454621104178986,1.468281969517106,5.095195491702538;-0.4593897845992218,1.4770404206424317,5.094454397285516;-0.46464217267176794,1.4855285074718236,5.093850409278947;-0.46872593597135587,1.494587125131466,5.094974830645409;-0.47278640855004456,1.5036733487442449,5.095951100534475;-0.47689842997184384,1.512735171797161,5.09693834051761;-0.4808913045362841,1.5218091983135333,5.098249445201768;-0.4850230854197283,1.530826487851284,5.0995210096411805;-0.48949468593741524,1.5397180277077434,5.100493279043774;-0.4940813845108346,1.5485724687347138,5.101242325301689;-0.4984178156782139,1.5575380405423198,5.102144482102495;-0.50284983524052,1.566466375114741,5.102945758810159;-0.5075192275090895,1.5752670740135555,5.103808588303528;-0.5132596301800759,1.583434757615888,5.1043888656054435;-0.5205041829445817,1.5903257406096551,5.1045643894554065;-0.5278634075222617,1.5970903045211722,5.104851597920237;-0.5354265672753922,1.603610907058167,5.105381085505705;-0.5430632308884776,1.6100235686461286,5.106128842296954;-0.550712643090785,1.61640628699118,5.106993364990083;-0.5583703761329314,1.6227399252668515,5.108108780091364;-0.5660078128956189,1.6290612005872465,5.10941684661097;-0.5736097544702536,1.6354199483603387,5.110749817373603;-0.5810647709687018,1.6420216802291343,5.111666259046811;-0.5885677441579455,1.6483530881650823,5.113568538434836;-0.5960038531579942,1.6549802821053037,5.1144543055702;-0.6032692588691004,1.6618088866539138,5.115218530518579;-0.6101972159898827,1.6690183941493064,5.115056013422618;-0.6170947207579465,1.6761718337352305,5.113936759177563;-0.6240078009856517,1.6832111796265805,5.112306749610951;-0.6309030679544229,1.6902302532174078,5.1105212806652895;-0.6378268206157115,1.697195804725171,5.108639063547633;-0.6447755787442501,1.7041311213017882,5.106737447273732;-0.651753877341654,1.7110272739976164,5.104801878447445;-0.6587586619977974,1.7178968141197961,5.1028673473851915;-0.6658308178863339,1.724694937575699,5.10092566549401;-0.6729579664968738,1.73143334096488,5.098976903720999;-0.6802587819785807,1.7379782081836321,5.09701150137263;-0.6876498225913789,1.7444201210295884,5.095043182916416;-0.6950634982960314,1.750835566018687,5.093073543828132;-0.7026815034978822,1.7570274285355394,5.091169118634807;-0.7104063338925408,1.7631028274469047,5.08932073462667;-0.7182255380501652,1.7691000436964768,5.087619722105476;-0.7260841673926047,1.7750617569528955,5.085976578804851;-0.7339680324393688,1.7810072956686558,5.0843969455234195
3D gt;-0.7736543739072739,1.8102941850231538,5.075838534009772;-0.7722782677264253,1.8094165062656467,5.076030766157365;-0.7707348453077986,1.8084607525375231,5.0762741043595625;-0.7690173074630645,1.8073789323685858,5.076538704400566;-0.7674780271200141,1.806411151893977,5.076773622777106;-0.7660214329157408,1.8054920892351882,5.076997185755569;-0.7646045722430054,1.804595507093189,5.07721720958997;-0.7632704726938587,1.8037483877063887,5.077421522929336;-0.7618715666357335,1.8028624424789887,5.077635862525878;-0.7603528341560346,1.8019094259854098,5.077876279974152;-0.7588350042751457,1.8009227124435108,5.078134443690699;-0.7558996921214889,1.7989817105514212,5.078657705079773;-0.7530091206614922,1.797098133523443,5.079138475622948;-0.7503499756642449,1.7953978525424632,5.079562787200698;-0.7477756400793528,1.7937449661210132,5.079970535304189;-0.7453140082485166,1.7921462162498856,5.080358652149826;-0.7428651072370691,1.7905520549337883,5.080747896142718;-0.7404583040388448,1.788959667619722,5.08116752950327;-0.7379819713156245,1.7873116263112714,5.081612459644194;-0.7355546125932173,1.785693489007586,5.08204616273533;-0.7331609677401456,1.784087478145476,5.082490291419266;-0.7308243022706152,1.7824942715552545,5.082936856222991;-0.7286700550202401,1.780991033000331,5.083349258600441;-0.7266688011706399,1.7795720981810448,5.0837562507827965;-0.7246641537842512,1.7781461958227969,5.084169852604964;-0.722588130167852,1.7766456155189672,5.084607714387329;-0.7204174093878514,1.7750548149399745,5.085084611555698;-0.7181992397252417,1.7734130570755675,5.085589443770322;-0.7160384555492234,1.7717733970038005,5.086102820389432;-0.7139905345055366,1.7701597896587118,5.086611299373538;-0.7119180510176941,1.768525524777052,5.0871480513094465;-0.7098078722911848,1.76681340821118,5.087702087459676;-0.7076188671302237,1.765035436837205,5.088289072734519;-0.7054254482638453,1.7632393206599175,5.088886072020376;-0.7032347511112517,1.7614406315867857,5.0894881078826355;-0.7010506740245651,1.7596387453051257,5.090093817811556;-0.698745166308719,1.7577220033886145,5.0907402261569;-0.6964847410655091,1.7558424443219767,5.091372900536332;-0.6943129965594786,1.7539995370456551,5.092007954885533;-0.6921822484483467,1.7521581837047233,5.092650422494782;-0.6900270435523428,1.7502723867690464,5.093319797377433;-0.6879513743559984,1.7484365875378383,5.093978320409826;-0.6858368814306174,1.7465537064404084,5.094663485150884;-0.68364860045805,1.7445605478370645,5.0953791246358255;-0.6814209402761151,1.7425101476316929,5.0961179789182385;-0.6792997727827592,1.7405278227462098,5.096845300793298;-0.677346506661334,1.7386686217903737,5.097529512331283;-0.6754220317717522,1.7368119065628718,5.098206038662415;-0.6736181344622392,1.7350577490798187,5.098848385110278;-0.6718169364369859,1.733285705409791,5.099510485763774;-0.6701264206894683,1.7315848400306142,5.100140523127447;-0.6685104278273597,1.7299249021021155,5.100776713007706;-0.666798065789634,1.7281113019478984,5.101456389095777;-0.6650559239429463,1.726237665663017,5.102164281710851;-0.6632529175498271,1.7242841745192004,5.1028899115942785;-0.6614069243959667,1.7222803632227204,5.1036398363337145;-0.6596220116041973,1.7203216219815338,5.1043871340402065;-0.6578145169344816,1.7183213852465677,5.1051728338803715;-0.6558998848755688,1.7161676433037454,5.106056557297356;-0.6539904535522909,1.7139751230502758,5.1069653583957315;-0.652142152450651,1.7118399600479262,5.107858722665792;-0.6502112282224415,1.7096154014609777,5.1087881323696935;-0.648001198021897,1.7070722104517249,5.109776863135901;-0.6458355700417349,1.704587313296858,5.110689471499311;-0.6433931312281366,1.7018546888737383,5.111484980074193;-0.6408526198926909,1.699023010209159,5.112214677817661;-0.63829639570734,1.6961746346258348,5.11291698226761;-0.6356223716679905,1.6931648598500364,5.113499956186915;-0.6329009248839795,1.6900990453815183,5.114064299847722;-0.6298160165020448,1.6868176096135918,5.114448441838238;-0.6267310561574448,1.6835439733689832,5.114771861407763;-0.6237108544771972,1.6803617279634449,5.115041906215578;-0.6206655038794464,1.67720541214034,5.115227117991518;-0.6177092134358246,1.6741579720729258,5.1153403527324155;-0.6145561407598233,1.671010829668241,5.1153194399047806;-0.6112938120050515,1.6678619423024466,5.115234003599787;-0.6078707674423621,1.6646217924101265,5.115078287360954;-0.6042424648374407,1.6612734382830758,5.114794922831471;-0.6005893899296736,1.6580516529698528,5.114387651195973;-0.5968719848789428,1.654860225308326,5.113919313566425;-0.5929042663630153,1.6515513455567123,5.113391068749413;-0.5887266749608552,1.6482309554203518,5.112759480123995;-0.5847336370182876,1.6452238915407065,5.112025490997125;-0.5808613512481063,1.6423523018129411,5.111304688197776;-0.5773252280115033,1.6398114586659538,5.110666231892325;-0.5737195380146553,1.6373766106524426,5.110079229462531;-0.5698522254574684,1.6348477435517519,5.109551428771089;-0.5659927557220905,1.6324397820167877,5.109117927738647;-0.5620164761417422,1.6299793742115547,5.10869483480006;-0.5583125085411184,1.6276518967256517,5.108411343066923;-0.5545040155338052,1.6251631819649528,5.108179645241879;-0.5505153700808976,1.622358074445529,5.107911640715389;-0.5465009806624606,1.619221114776701,5.107618301716018;-0.5423086129017938,1.6155784420561585,5.107232674804251;-0.5382665171133809,1.611720855981374,5.10686046176502;-0.5342112082484181,1.6075730879663375,5.10642327342355;-0.5300974679314846,1.6028945042450757,5.10585966180007;-0.5260628031341912,1.5979242211842468,5.105207048245538;-0.5221814620501835,1.5928723153480686,5.104510481584105;-0.5183088060194446,1.5876568426540518,5.103765524678215;-0.5146038335649149,1.5823149891514934,5.103007749454016;-0.5112270543554311,1.577080572312878,5.102290036921626;-0.5077642492534828,1.5714885519928246,5.101539135524604;-0.5042338968987339,1.5657378904504857,5.100793492286435;-0.5006366827061448,1.5598469629595357,5.1000261772245254;-0.4972129559838526,1.553904333366327,5.099235275383219;-0.49406897199188854,1.5480044360118879,5.098395042529902;-0.4909891811605772,1.5418867735429245,5.09755867297069;-0.48791899535662975,1.5355490993824175,5.096783829226172;-0.48481170376864346,1.528915838515654,5.096038024006001;-0.48167713500327736,1.5221875985556688,5.095286932143997;-0.47852772284812606,1.515457789781856,5.094607880879008;-0.47540726295873925,1.5089627065350937,5.093973714827093;-0.4724096685280898,1.5028907846803192,5.093452667560745;-0.4695127607105066,1.497197684950843,5.093015204740061;-0.4667734957328641,1.491823672386908,5.0926665249346295;-0.46419613656969727,1.4868926016396444,5.092483827776922;-0.4614854480933584,1.4818213720908966,5.092564511384433;-0.4584487615848216,1.476115077670369,5.092823503339045;-0.45538146879246505,1.470282876828549,5.0932229418782535;-0.4523340128062407,1.4645225706799638,5.093708352511229;-0.44926985285359045,1.458747940041103,5.0942109544270195;-0.4464615693637703,1.453396349574114,5.094755138864265;-0.44355775909759443,1.447906028121098,5.095338044823789;-0.4405501429258553,1.4422158757990053,5.09601724683784;-0.437496134207046,1.436452610743011,5.096726353181073;-0.43442432890190064,1.4306826378830717,5.097466195510629;-0.4312211371894456,1.4245968950780603,5.09827110054486;-0.4280882026974407,1.4186559991472978,5.099031267363305;-0.4252167587559943,1.413227390210999,5.099740452779004;-0.42231017478540134,1.407610674905637,5.1005382389337095;-0.4195066849940682,1.4021459135799463,5.101311052013353;-0.4167846048304761,1.3967396210253764,5.102093149979443;-0.41389767000192756,1.3906696208607068,5.102982507300167;-0.41082750614647284,1.3841390282415575,5.104030636741269;-0.4075066716817816,1.37713114155073,5.105193136262754;-0.40396231169714597,1.3696964754121397,5.106369763770061;-0.4007226012277464,1.362855700540403,5.107445345713595;-0.39777754676796484,1.3566674404423957,5.108371158866937;-0.3946838695492564,1.3503809398080597,5.109210940251952;-0.39125986477356867,1.343472034655708,5.110079037357285;-0.38784009639258965,1.3365559709834216,5.110943154679015;-0.3841638005667768,1.3292634820798275,5.111879457912837;-0.380440870872341,1.3218446488478317,5.1128365182932525;-0.37683256885383143,1.3146515362535403,5.113759803293737;-0.37301293272986097,1.307228827065387,5.114764874483483;-0.36889062989981647,1.2995057831481756,5.1158868558399835;-0.36485351069721655,1.2922315968823923,5.117024368480504;-0.36056174356287174,1.2847258220795663,5.118329817448894;-0.35609844041919425,1.2769331817067615,5.119778047844113;-0.3514440044951229,1.2689847086797363,5.121388436282485;-0.34669539321832293,1.2608138051298705,5.123164795264471;-0.34166151479122575,1.2520843097205734,5.125187998637427;-0.3366355878041287,1.243649892555304,5.127265151888046;-0.33158145620955753,1.2352620220352128,5.129278149506913;-0.3263530673505274,1.2265734399029236,5.131443116053807;-0.3214295135649068,1.2184886148178682,5.133587095357106;-0.31616503624622416,1.2096672275576774,5.135830731019945;-0.3107966346628855,1.2006139139639669,5.138115507469848;-0.3053173089349025,1.1912046543132526,5.140550902772158;-0.2999445629930916,1.182014468744004,5.142998977724058;-0.2943416160824012,1.1723954420565161,5.145490076214687;-0.2887109858493302,1.1625535265231761,5.148049083776837;-0.2829176976519946,1.1523869048982769,5.150580866599712;-0.27703418838803023,1.141961412110986,5.153085492996875;-0.27136018990491495,1.1317318275653023,5.155494635379209;-0.26554654948382783,1.1210803830770453,5.157756248916;-0.2598653571444872,1.1105696215028287,5.159923353992251;-0.2541305538384446,1.0998317190489115,5.162008472160162;-0.24851574143496427,1.0893265199297688,5.1639485235605775;-0.2429734602198223,1.0788946811083124,5.165632547763087;-0.23755998919087068,1.0687408419186766,5.167174507360656;-0.23245104740232314,1.0592296706057014,5.168484169348945;-0.22737545772731482,1.049886948884757,5.169658097324484;-0.22228674625721148,1.040661682632312,5.170821589377619;-0.2175661735534668,1.0321559547021593,5.171750147936981;-0.21270073126068567,1.0235199507548314,5.172741910366719;-0.208128258660392,1.0155736626096488,5.173661094246022;-0.20353253075104658,1.0077560402990438,5.174607068293955;-0.19903775175715477,1.000380857417311,5.175533737467881;-0.19464231032709925,0.993357577170095,5.176498844871074;-0.1903719271313061,0.9866833167201963,5.177466647078215;-0.18599287318624017,0.9801699685463108,5.178466200876096;-0.18175272224375935,0.974069770443824,5.179522543823266;-0.1771652627704431,0.9676850737742313,5.180852188004078;-0.17232794344250413,0.9610690432797429,5.182326894958699;-0.16774052932605016,0.954980199931304,5.183915975774839;-0.16311023568827387,0.948821233363445,5.185556086101142;-0.1587763734045616,0.9431548927844096,5.187152263532287;-0.15424965490274067,0.9371950171350385,5.18887545262334;-0.14985246710064126,0.9315391828475461,5.190698091221695;-0.14536523602225565,0.9257765723421427,5.192562267448896;-0.140918447274966,0.9200867178908542,5.194414344678527;-0.1366570566952054,0.9146681165946895,5.196250300608773;-0.13256704495589405,0.9094402019131568,5.198051335980815;-0.12835877721959893,0.9039632834716975,5.199899056938037;-0.12422759195227073,0.8985169987720478,5.201726248302068;-0.11995990447914144,0.892807661017365,5.203623795128988;-0.11579555132661742,0.887233067543276,5.205503992413496;-0.11173471899396159,0.8816993486510694,5.207324623907766;-0.10777326055216296,0.8761638488657665,5.209046974184926;-0.1038088873047982,0.870524921875895,5.210742684322368;-0.10020209164983011,0.8652304024794237,5.212269142852851;-0.09668097523020856,0.8598512037506552,5.213756273887723;-0.09363767344720898,0.8550217735536636,5.214975005711977;-0.09086584821963938,0.8504426914114408,5.216063901758612;-0.08808926638969578,0.8454793538292134,5.217065941223301;-0.08514191550872892,0.8398283324479359,5.218032889897523;-0.08219883051505887,0.8338439239658568,5.218960207721005;-0.07945935284846688,0.8279363034379796,5.219786370599025;-0.07693249766288265,0.8220449654251949,5.220497793303907;-0.07458315572361093,0.8162465829261937,5.221143621232153;-0.07231797950987942,0.8098395395250965,5.221844671979327;-0.07008504871818677,0.8031467563819327,5.2225728409115515;-0.06793529215725985,0.7960934207614218,5.223283956757039;-0.06600210840611165,0.7887702049188252,5.223937944210869;-0.06416074986122222,0.7814364423667931,5.224560170422551;-0.06245131844928888,0.7740589653865334,5.225101008185893;-0.06077328287121838,0.7662444647623996,5.225566338883118;-0.05925821302223764,0.7584849474283257,5.225940883921739;-0.05778041376256524,0.7504024193839243,5.226295709453371;-0.056392997616546946,0.7422545740793177,5.226570452667751;-0.05502575955362965,0.7339971700763424,5.226797483754647;-0.053752872317417634,0.7255724647835204,5.2269260554411545;-0.05247235919792982,0.7167051364026114,5.227024202139846;-0.051205377200481836,0.7074362468775418,5.227094086619067;-0.0501471441421341,0.6985294683126412,5.227132848722844;-0.049237785389696045,0.6898511580190353,5.227167915028212;-0.048379842099206545,0.6813623354511879,5.2271757739757865;-0.04749471840026441,0.6727720858050932,5.227163098972914;-0.04659125441959527,0.6642034248452733,5.2271545312998935;-0.04566987060941209,0.6554047960242219,5.227106550605416;-0.0446370026984872,0.6464798036838207,5.226886189508298;-0.04359564144100961,0.6377089796821394,5.226605733446362;-0.04251358547343536,0.6287744025624742,5.226221476149349;-0.04138557481835665,0.6198867742756595,5.225769282841612;-0.040268327386148516,0.6108634451868947,5.225290580780275;-0.03919281476718589,0.6017764600882434,5.224795370286512;-0.03819583894954748,0.5930278839323877,5.224344416545633;-0.03726902731038258,0.5838592859866683,5.223959471193576;-0.036430694393748055,0.5743981570246631,5.223632177943008;-0.035644165858495266,0.5651442193565479,5.223369181054079;-0.0348880954376064,0.5554672016076678,5.2231359295635285;-0.034191741850019546,0.5460250732108645,5.222945152358226;-0.03352716175167441,0.5365494389743748,5.222745096712868;-0.03287469886859491,0.5271811095990043,5.222554284859262;-0.03225537759572529,0.5178182914711512,5.2223913247816025;-0.03170626621092519,0.5080067561085272,5.22226644003636;-0.031207766969882145,0.49820305986488317,5.2221557150558295;-0.030779172853290855,0.4883084432596336,5.222082783743783;-0.030361620532452525,0.47838530000144086,5.22200708747819;-0.029933939901614814,0.4684828395675704,5.221955801871514;-0.029571257503151545,0.45912724964779494,5.221981442230538;-0.029179880663796252,0.44962021355614984,5.222011433909016;-0.028801610682017635,0.44040039862915215,5.222109705348868;-0.02836815330185149,0.43089421004354084,5.222248929292225;-0.027917963644276615,0.4214698520112248,5.222397197312274;-0.027502176853568677,0.4122906238634216,5.22255246039919;-0.027078336999213592,0.4026952665250672,5.22269720324463;-0.026632732413031844,0.3935314551630328,5.222801557269613;-0.026212410587719115,0.38499807139925246,5.222851437962999;-0.02582320418525651,0.37600118657780535,5.222923198713934;-0.025477138941938232,0.3673937479953263,5.223016105593124;-0.025159798704633966,0.3586941556930542,5.223133500885054;-0.024860621589369795,0.3503063584073199,5.223283391748356;-0.024646186001489594,0.34212904976819625,5.2234345794996555;-0.02446987502595896,0.3339657172709268,5.223570216774592;-0.02432897052422297,0.3260627505198953,5.223688758601193;-0.024230483923489744,0.31802287001344137,5.223774569287679;-0.024218958928787816,0.3096110745091593,5.223798405107515;-0.024259990205513067,0.3011067231533465,5.223833875533073;-0.024365209257847402,0.29250594943429725,5.223893553524073;-0.024548932779569425,0.2836452300108074,5.223957044344145;-0.02478296026141762,0.27495467423693526,5.224030500912597;-0.025086811337652788,0.26619982200913417,5.22408240282221;-0.02549114773420294,0.2582486350655206,5.224141560520944;-0.025913757994028126,0.25028803389093396,5.224209951607714;-0.026349415283398892,0.24218823226805658,5.224274804285893;-0.02683934781872981,0.23395675850194225,5.224290331739835;-0.027333344703545665,0.22582582668684795,5.224318208666491;-0.0278166726617869,0.21777877020626124,5.2243548513647395;-0.02829440450353706,0.20983774045765222,5.224382276381216;-0.028763393518512197,0.20128915427087693,5.224423825166093;-0.029255548090878818,0.19242061455438567,5.224432048627009;-0.029811000582060154,0.18307509965980512,5.224437453753787;-0.030405603631500622,0.17343329666646698,5.224395811766124;-0.03101008991412054,0.16348830541207993,5.224399789798993;-0.03163889119771919,0.15398899197718263,5.22439866466746;-0.03226244620458822,0.14423690176289797,5.224452119262337;-0.032821453847144015,0.13484996554858517,5.224541636111799;-0.03333867449005329,0.12517235779167962,5.224733763292039;-0.03384291084211243,0.11528011769912805,5.224975939241672;-0.03433310637061547,0.10544623480811496,5.225273536693316;-0.03480386791690703,0.09489359770404977,5.2256037607193;-0.035236901474138854,0.08421422799329253,5.226016256189767;-0.035672511765684194,0.07289390127487543,5.22638880173412;-0.0361431186510321,0.06116110899808467,5.226735337486715;-0.03659514722691253,0.04950372865280447,5.227021788149636;-0.03702690602397639,0.03773046574232516,5.227306383348281;-0.03750523323886905,0.025416238171089435,5.227499993844466;-0.03798888576030732,0.012415092742512998,5.2276636427155;-0.03845104725969152,-0.0007173205706730655,5.227795720816358;-0.038893363707575984,-0.013550556487526701,5.227904840614789;-0.03930635818043762,-0.026370670210755804,5.228018691132846;-0.039659467690151815,-0.03853945091934846,5.228119607805158;-0.03993602412921593,-0.050306938320835305,5.228266657258758;-0.04017972465204704,-0.06167095105861288,5.228365860799191;-0.0404183135801746,-0.07293845435583696,5.228451763704026;-0.04062939739192336,-0.08372110556280157,5.228509114477991;-0.04082209538469567,-0.0941602203669436,5.228552374699948;-0.04102045056302527,-0.10412242477188358,5.22848014655351;-0.04119685765410449,-0.11360889232455809,5.228345257115853;-0.041330504216406716,-0.12280491002354103,5.228164803720289;-0.04147141538337529,-0.13153102102622258,5.227926415314772;-0.04159694196227009,-0.14035302764369598,5.227634619175864;-0.04172228787791344,-0.14897294391075536,5.227404793756099;-0.04183205273144405,-0.15778238706714592,5.2272111464917135;-0.041941701147213704,-0.16642491750493424,5.227073857595494;-0.042034376229708494,-0.1742284752029128,5.226984455363143;-0.04207779939223595,-0.1813636480636261,5.2269707286141145;-0.042114446985406964,-0.187670322806954,5.226966781493156;-0.04214143825276507,-0.1934794778558166,5.226969113114992;-0.042159311994429564,-0.19876929530090598,5.226966228468326;-0.04217171528542147,-0.20330366254342266,5.226968052039049;-0.04218432856305254,-0.2078590207197799,5.226973311303998;-0.042200741373548775,-0.21255361106458648,5.226975325078208;-0.04221208098976494,-0.21824193749190077,5.226972990707219;-0.04221289824810197,-0.22369353133842043,5.226961318815908;-0.04220772797900561,-0.22894728840411233,5.2269545778766755;-0.042201395034090865,-0.23410423287478363,5.226948487863512;-0.042193733727127924,-0.2392489042841445,5.226939157284599;-0.04219113219448548,-0.24432770415834676,5.226930447368678;-0.04219070581187251,-0.24933648595502306,5.226924223206261;-0.0421881640812997,-0.2522562081851715,5.226946706696782;-0.04220399806925977,-0.254753500682673,5.2269755438353735;-0.04221558673928395,-0.2569473012858719,5.2269858350025;-0.042211703236851174,-0.25834913511779656,5.22697881857321;-0.04220929867268075,-0.25980826721862615,5.226972622794023;-0.0422073393782962,-0.2613826073789177,5.226967678737281;-0.042207420841985484,-0.2631224887322121,5.226963099577129;-0.042209879633035595,-0.26508108745921743,5.226958711508549;-0.042210173004311076,-0.2672147139699515,5.226955825914481
