# Supplementary material for: AI co-pilot bronchoscope robot
Source: Nat Commun. 2024 Jan 4;15:241. doi: 10.1038/s41467-023-44385-7 (PMC10764930; doi:10.1038/s41467-023-44385-7)
Supplement: Supplementary file 9 — Source Data [file 41467_2023_44385_MOESM9_ESM.zip › Supplementary Fig. 6/Sim+A+R/1-siliconmodel3 Centerline model_24.txt]

Path length,0.4106122682357355,1.381713126225031,2.1308151122535235,3.1232985177185464,4.13919368671189,5.211924992464508,5.675973802871764,6.573908605785768,7.541994111553102,8.726467453196959,9.430104421274352,11.028259881150106,11.896473213363993,12.715119084487982,13.54938396957178,14.38118272855276,15.255172467907165,16.188223294325045,17.13188409025672,18.156707315086862,19.191701447637634,20.299257632079293,21.403131773586807,22.55879186778818,23.726483168251455,23.726483168251455,24.955615620996404,26.184998651906845,27.428916876621834,28.70918986647614,28.70918986647614,29.93054327031312,31.11871633119831,32.226594561153206,33.37211356232889,34.508326187064014,35.57483471747299,36.61640762404713,37.62610633774145,38.57264697506089,39.537320558680946,40.43723061420313,41.35915950930231,42.24608500811552,43.18372999785961,44.11128179220594,45.062636356099524,45.96984712123095,46.82651549460527,48.41831770099933,49.19321756199602,49.98263285364086,51.55872883287387,52.34360706449161,53.11673893543147,53.91576497389764,55.61578114401787,56.4560994061596,57.29085143217566,58.11484879153651,58.90947326088125,60.405326488147224,61.18260527245474,61.978548717435075,63.63473108111993,64.45866556461756,65.31752851052727,66.16348425779998,67.03140172933114,67.95235121474701,68.85175988892868,69.77274988370385,71.5988080456926,72.47850636722565,73.40640541431527,74.32316376585499,75.2990889614122,76.26626166417519,77.22346018128627,78.1884488244618,79.08827709323545,80.00238267609609,80.9099041732068,81.80991476056069,83.66133701269231,84.57957810343385,85.48442567870428,86.34491964223334,87.20815172046372,88.09207534720879,88.97733225919706,89.83376575977026,91.56475946322482,92.43952857779645,93.27091283410736,94.12369061757133,94.96127057745521,96.63055429458942,97.46746744896362,98.36922146939382,99.2501230284652,100.09571331848701,100.89721549190193,102.51662723389872,103.28175081149287,104.05762614376195,105.53951073780676,106.28772024869279,107.01165682165848,108.40479226958861,109.66952705933397,110.296229884819,111.57009464491634,112.71305284172273,113.80561760202201,115.05085270880109,115.71076623191728,117.07526779937878,117.76088024916918,119.18558855928285,119.8829485166032,120.56186716750936,121.95823800982338,122.6974851850549,124.14275092984488,124.88636378199732,125.6000628221794,127.13112947594392,127.9057399463003,128.66269583852474,130.12130463438828,130.88988553994102,131.71064814664183,132.53552936702627,134.2896458354978,135.26455340989796,136.23492072974787,137.24277161267906,138.2843885544648,139.3258632328006,139.3258632328006,140.44919068215336,141.60405938370664,142.74206783951405,143.9617830556707,145.12104112954225,146.34790348890854,146.34790348890854,147.49981083667402,148.6828663273555,149.87943166032213,151.01229925486552,152.1278800047855,153.21521102935253,154.26223169868797,155.32393364608356,155.32393364608356,156.35958894703347,157.3364809889794,159.257358900242,160.22610205082492,161.19668782522038,162.1510841178723,163.08478319196215,164.00483520144152,164.86344201551407,165.73564224763166,166.53911753178744,168.21349041861922,169.0061768829463,169.8152356156967,170.612653492154,172.15601421648958,172.84535788850707,174.20538595465217,174.96795942786758,175.75076185677057,177.17115666519462,177.78081664359513,178.96628598774458,179.56994312959094,180.8378228687819,182.11401408269984,182.76294244726407,183.99267483166074,184.5812012247499,185.85230873655664,187.09886829070504,187.65612358035312,188.726053203689,189.9811545335893,190.66459377309565,192.0884528488987,192.80950347172669,194.17845164714407,194.8459680701333,196.19207971966225,196.8736771305538,197.55021264361233,198.8084415825969,200.07029145089095,200.70774665164586,201.90548417476947,203.0170814631232,204.03252004663628,204.94010653058155,205.7994773725013,207.11971325072201,207.97834087019442,208.91538003972036,209.8145068632088,211.18067485070955,212.06336284476953,212.924441562282,214.30246221812266,215.21834622512972,216.12376655088488,217.5327827355313,218.44642983467097,219.3344430676071,220.18933376569106,221.3950544527504,222.20381419548113,223.31894668679112,224.38843138112,225.34350402961914,226.41111853788422,227.42621205441736,228.4424296382296,229.43720881567677
Error,8.719245275611003,8.391345714966775,8.191529273295965,7.790622218305865,7.33650714759589,6.853368308731551,6.390794232008515,5.954018372028253,5.537862064685046,5.210297249632546,4.938415480960524,4.670546256811299,4.398288877483449,4.088092217883821,3.7832288250297372,3.5206932776192246,3.303819181197424,3.1124505566456278,2.917950090659594,2.7260633612076037,2.5464306047311656,2.3838207869690864,2.223688392054598,2.067279533133828,1.9468177135732962,1.8317478303323291,1.6171253265550787,1.4586494424819656,1.3531148851533772,1.318762011178919,1.2480581952565752,1.0885365874336317,0.9898912375124226,0.9320339003616408,0.8976930140912347,0.8939140373217342,0.896963842828589,0.8992644145743497,0.8912519519097084,0.8574875436105139,0.8388085909855597,0.7827360614994601,0.7441189527937657,0.7156734912297813,0.6957060321655311,0.6817371768435023,0.6601031254490121,0.6517109267498709,0.6857720953374943,0.5531279495322368,0.46819190338851807,0.48703487828214337,0.5354272799406476,0.4417036085233327,0.47071118067065965,0.5902301427678172,0.7019349394274406,0.6704804033611823,0.6740269208900599,0.7133388815936625,0.7887679561194899,0.7816714549398841,0.7736776876958235,0.810980610982402,0.8653697916958575,0.751561962786322,0.6647796739028864,0.6041563071606579,0.5861403767245272,0.5933754637424223,0.6358918574378525,0.6837743336148371,0.6609196981860436,0.6209401047699598,0.6213254850421098,0.6371657956611141,0.6589626657092066,0.6769135042132726,0.6877553584606224,0.6942844132713905,0.7050645188927139,0.7257708573092757,0.7671249055822643,0.8254156122530532,0.8237218762719304,0.7751081010433589,0.724246664353141,0.6628782505765144,0.6335417759967676,0.5998815897666093,0.5845165626889813,0.6086109807807627,0.4727704131466766,0.34257614313977064,0.24125727640716974,0.24362954890674196,0.3502440871898673,0.4574554957362425,0.37127357577495634,0.37234094881222146,0.4056872288539577,0.4992643752633326,0.6667620866622527,0.7211313645687595,0.7892081210540703,0.9182184894342181,1.0442126547962727,1.144577998422942,1.32636602971556,1.4298648450984819,1.5363848763636678,1.602737330439562,1.622894455390806,1.6101628649074402,1.5608293548287837,1.5158642721238489,1.4329589816649428,1.3825473897001188,1.3013614916200082,1.2419207267408572,1.0836905724859995,1.0242400201102122,0.8951993726742021,0.814271396607996,0.8348992759785638,0.7551596391720097,0.7895554962989711,0.8943880807725093,0.8743632668988616,0.9054220700461221,0.9409433632339257,0.8827760317948609,0.871913583481495,0.8882106146093046,0.8884816388640844,0.8290196395777379,0.761621643840169,0.7199036979120543,0.6998612501174611,0.6856829442194156,0.7062130584152486,0.5874752335379705,0.458816327468527,0.37164787673681116,0.358830095524836,0.41993735200913146,0.5939079836896701,0.5826092755754558,0.44969936867783167,0.325169744444269,0.29492998035130963,0.3584573107468741,0.44378553569485957,0.5312152350790349,0.6035329034688016,0.6914411851649875,0.7180189225877935,0.7345771888395483,0.7766629840003911,0.7506680965587782,0.7259444998301428,0.7148490845981239,0.6822657270069679,0.640896378092896,0.5829675012880362,0.5180496994767682,0.49690900014349537,0.5684772708949967,0.6044556171884967,0.5240631646829573,0.48792563544079953,0.518402856381703,0.5172789067491772,0.3876454028269908,0.48440141140622195,0.3023584215954647,0.25006917396516015,0.35714588566087235,0.1345252997210324,0.14903062750925938,0.2879059266588782,0.07051680308219192,0.2768771495372944,0.11827775920766306,0.18061648923033619,0.30337432289632554,0.2020294975952968,0.30317963661340547,0.33549655394299943,0.3008475159793146,0.23228705553345655,0.23792495293307564,0.2952396452195109,0.23866483952006104,0.37806283699839344,0.16746221272333944,0.34896068403651914,0.18065957611878367,0.36690808969769156,0.12205533799010967,0.25450400009946644,0.24606561293525112,0.3538830389817609,0.459110570352495,0.46692612127459027,0.3911192621502723,0.3452312873821943,0.37649065563582734,0.42614773083572255,0.5910113725068864,0.6901631773337588,0.8233168937871667,0.9166962478449442,1.0353433136243313,1.1268465515617416,1.1602560446972408,1.1669501103864264,1.1442439116330332,1.0680451047231083,0.9888611900866817,0.9424131925428357,0.8446120279283131,0.7766767511779809,0.6659720612439041,0.5856375986611198,0.5115673422769392,0.44394715732497925,0.3828427616376966,0.32626583341406096,0.26634088561980185
3D pred;-0.02701856135920796,-0.26394410816338476,5.31281965894348;-0.02767549982554195,-0.2544946357646577,5.309614053971382;-0.027523343626634136,-0.2447222932796179,5.3074978850636105;-0.02848885423742906,-0.23555275750020552,5.303626528343994;-0.028939323140741064,-0.22664093859736628,5.299112487846818;-0.029375605981050233,-0.2179064917283168,5.294262838872407;-0.02991550874996173,-0.2090447251576966,5.2896609264169205;-0.03051456886119476,-0.20005490525865402,5.285322232469901;-0.03124537800244768,-0.19095252323315104,5.281246381704618;-0.03195640942732307,-0.18149671573113535,5.278071143320234;-0.032503052416430596,-0.17187691017859116,5.275395228042483;-0.03289760855801359,-0.16223777507768933,5.272762472839715;-0.03314537057141031,-0.15254354763866362,5.270321045317719;-0.033387445616361776,-0.14293814453116088,5.267550191511582;-0.03382142237373463,-0.13330795464436365,5.264891036209932;-0.034425240698144045,-0.12358545002861786,5.262630879704752;-0.03503124716585108,-0.1137841331788674,5.260742244172974;-0.03543793736997833,-0.10394326372044349,5.259012535706172;-0.03577521125757359,-0.0941079898051233,5.257236688489948;-0.036017605557247895,-0.08428440780170113,5.255382374162353;-0.036183184500301085,-0.07444514851917454,5.253604296440533;-0.036249362042381085,-0.06457928680745485,5.2519732252532;-0.036289229829969905,-0.054719724605232514,5.250303661316113;-0.03633522696825792,-0.04488467749546099,5.248495421118616;-0.03629461174905436,-0.03502296017275227,5.246838652622127;-0.03618152659597838,-0.0251439998832824,5.245291605322517;-0.03611631591095025,-0.01528715698216311,5.243606851456455;-0.03603850915067674,-0.005382030386121046,5.242234840806192;-0.03598030302961034,0.0045433681173191725,5.241017024483679;-0.03587229343213097,0.014473365650143056,5.239840808974105;-0.03572605432102265,0.024415806663247712,5.238779450965082;-0.03552436639692893,0.03436571874585048,5.237800384302515;-0.035292470927071,0.0443271816861375,5.236954523450869;-0.03498535047448524,0.05428855902206791,5.236131942999597;-0.03464578202982172,0.06425198058020995,5.235347772019428;-0.03424516553738623,0.0742165148720039,5.234607797172794;-0.03377415175977484,0.08418419215084837,5.233956985613195;-0.03323669753978893,0.09415263463123721,5.233372778906114;-0.03264274581485153,0.10412230502940335,5.232869893729982;-0.0320330646465137,0.11409490006934053,5.232450802997091;-0.031400678588779866,0.12406919327629116,5.232113812053945;-0.030741580133611744,0.13403961732777153,5.231718548268535;-0.030020148422531954,0.14400749883381295,5.231370878068826;-0.029245439911056565,0.15397295538506997,5.231071708472683;-0.028463266379744712,0.1639387060750547,5.2308033472385524;-0.02773947530563732,0.1739092221819834,5.230548523686819;-0.02711669598991078,0.1838844532940265,5.230221552456845;-0.026578998496783645,0.193861900123145,5.229819761244898;-0.02609725325019347,0.20384146363156105,5.229399959269107;-0.025723493665002962,0.21382508848018536,5.228966901935247;-0.025503725694893425,0.22381526516487266,5.228582100885295;-0.025417690126873733,0.23381191877584054,5.228338145021749;-0.025448496334660786,0.24381172779430416,5.228284567304223;-0.025603494530542916,0.25380977545743383,5.228407117233073;-0.025836414096324648,0.2638030840730724,5.22868913033291;-0.02610658084903409,0.27379470258589333,5.2289966517467725;-0.026404195762611236,0.283786241501948,5.229280509901811;-0.026705581510474703,0.2937777032138219,5.229563104118209;-0.026964280881413685,0.3037704273603118,5.229843351808002;-0.027230550661408493,0.31376366900076835,5.230096772248587;-0.02757566772571074,0.323757359368774,5.23018071890045;-0.02807438796714374,0.33374487768827515,5.230153224566249;-0.02858751387249918,0.3437309909619936,5.230033878474075;-0.029052068431074544,0.35371741496665104,5.229798241759387;-0.029391623117759502,0.3637040771292561,5.229409292579233;-0.029610306664576556,0.37368803396702766,5.22888700590712;-0.0297577183213909,0.3836736112870332,5.2283707546217695;-0.029872135269865558,0.3936616560612174,5.227895496427949;-0.029993977993082014,0.40365357367960125,5.227512434215991;-0.03020622619865273,0.41364721679703226,5.227225994098941;-0.030476289313012935,0.42364206362285667,5.227052492391257;-0.030791173797806156,0.43363678741056405,5.226972842101413;-0.031120281844152324,0.44363134506219815,5.226995319690078;-0.031485994253498996,0.4536234648071165,5.227149583868884;-0.03188323752195488,0.4636119307047374,5.227419300011767;-0.03232337272146731,0.47359690926147624,5.227745619222993;-0.03278866331014065,0.48358093191690615,5.228066237818765;-0.033296176745969304,0.49356434364481666,5.228338120851468;-0.033860271893840645,0.503546404840011,5.228538747269329;-0.0344771019680651,0.5135264146287146,5.228676316440699;-0.03517224883323709,0.5235016454108256,5.228783748649407;-0.035985590510471246,0.5334677992040892,5.228903138285015;-0.03692744998765377,0.5434218684331245,5.229074621546047;-0.03790180102547162,0.55337198153095,5.229288839648884;-0.038795776340654384,0.5633299414563191,5.2294884449108086;-0.0395671394309009,0.5732981792922578,5.229686519212941;-0.04041019431024862,0.5832595417438724,5.229932520387674;-0.04145535166964531,0.5932037660837284,5.230074112663999;-0.043085635213404035,0.6030690682338496,5.22993998938577;-0.044025081495886645,0.6130248165827517,5.229962693915382;-0.044926545349541304,0.6229840903210938,5.22994754382226;-0.04595584816994022,0.6329267269967244,5.229656834963906;-0.04673058336189984,0.6428924587159583,5.229367047658122;-0.0474706694871589,0.6528612910618075,5.229093818473094;-0.048299674482728434,0.6628240109069917,5.2288551471432445;-0.04923736621788113,0.6727772702791205,5.228624144803523;-0.05036240376287486,0.6827131518149632,5.228512124144471;-0.05167882784426191,0.6926241717661704,5.228315372614066;-0.05341082784642392,0.702469318294283,5.228044695994274;-0.05529732979632741,0.7122822663938051,5.227661081618767;-0.05727735599286744,0.7220734905874939,5.227201271821201;-0.0594641700526018,0.7318210172314851,5.226750086058094;-0.061924048873768754,0.7415031116901037,5.226296166374053;-0.0645528890589281,0.7511319181763065,5.225683561336406;-0.06748072618070439,0.7606607465244238,5.224890339992477;-0.07042374249374672,0.7701703918875065,5.223938867423473;-0.07370030581295393,0.7795503200850558,5.222807019454863;-0.07730229020183611,0.788790197289763,5.221522349184256;-0.0812774270702474,0.7978471024333751,5.220049000584294;-0.085670735944751,0.8066720799635623,5.218370129319158;-0.08995628210695328,0.8155556359953681,5.216721940518869;-0.0943679717894876,0.824367523449229,5.215022636648012;-0.09891030325861196,0.8331066377512236,5.2132919991812745;-0.10357234847404735,0.8417894858486297,5.211596863987077;-0.10839026211345858,0.8503854791471412,5.209894921750948;-0.11338298130490367,0.8588752790844869,5.208164010979353;-0.11854077456534669,0.867290136247985,5.2065554875569395;-0.12393568789984445,0.8755638667265049,5.204993343491218;-0.1293465662400139,0.8838357357503213,5.203477237149066;-0.1344462619989209,0.8922771432637037,5.201823229180646;-0.1394059751021133,0.9008292086200307,5.200318761143388;-0.14445788096173529,0.90933271862865,5.198846156403877;-0.14935758824910111,0.9179366479556478,5.197444276011632;-0.15411245752873992,0.9266224939906085,5.196048820247193;-0.15878574654206845,0.9353538513560036,5.19466182047947;-0.16338922824870503,0.9441224714728227,5.193276447813514;-0.16794412129156525,0.9529133841254342,5.191871882363897;-0.17247865097344145,0.9617100217132052,5.190437585423372;-0.17719950868504075,0.9703997466549771,5.188953610051884;-0.1821632633876589,0.9789442006854843,5.187419515995842;-0.1870763312559737,0.9875096188846277,5.1858398403344745;-0.19199001470117516,0.9960734217408024,5.184253336114207;-0.19685059929724558,1.0046695885285453,5.182678333275558;-0.20170603450538252,1.013268989285636,5.181105102345742;-0.2065817224066216,1.0218529776656597,5.179510482961273;-0.21142223760467382,1.0304436914551012,5.1778464369266555;-0.2162624874865533,1.0390278891007625,5.1761483403860575;-0.22114379949794458,1.0476004043001224,5.174509811715515;-0.22608464405348527,1.0561501487082785,5.172931861895912;-0.23099237440346707,1.0647095258638535,5.171303597322666;-0.2358429019327852,1.0732936198933893,5.1696345519729485;-0.24064740939039486,1.081892083729191,5.167907378630697;-0.24543802832549017,1.0904885484114037,5.166132339142073;-0.25019463817692605,1.0991006530991574,5.164341720375167;-0.2549427300678729,1.1077301383065483,5.1626132504013045;-0.2597219953535552,1.1163346333957254,5.160846533788659;-0.2645786831159553,1.1249278160275773,5.159243475388539;-0.2694747533084742,1.1334776579129082,5.157532130769309;-0.2745103589143163,1.141923392239681,5.155712172565398;-0.2796025500092852,1.1503156146556877,5.153804243643085;-0.2846556355958837,1.158731288076714,5.151895640246583;-0.2897519862617391,1.1671247592691347,5.150004383724417;-0.29492985049815784,1.1754690310655664,5.148116832364456;-0.3001923777164861,1.1837739721862004,5.146290973591397;-0.30547619914609203,1.1920855289478063,5.144559137773936;-0.3107943133788293,1.2004000635796739,5.142950978931336;-0.3161622609248927,1.208642525085828,5.1411490445645285;-0.32163308494601045,1.2168379541043917,5.139444630374361;-0.3269208034725766,1.2251137523180438,5.1375601684589265;-0.33190116234079015,1.2335393780480006,5.135509593758386;-0.3368081642046484,1.24199819063249,5.1334191817490975;-0.3416538068449555,1.2505160979139744,5.131427950234062;-0.3464219348186085,1.2590823391859367,5.129457045341025;-0.3510381749057657,1.267731715749389,5.127487626004945;-0.35550169860288416,1.2764480186142353,5.125462034591669;-0.35982383105469185,1.285225328873706,5.123393702974636;-0.36386392847113236,1.2941243236559763,5.121275801954569;-0.36772344587830724,1.3031422954208767,5.11933149986097;-0.37141883395813313,1.3122416081030799,5.117448253819961;-0.37533163618782206,1.3212799874460572,5.115716873571783;-0.37966603871188526,1.3301399922871975,5.114069673227451;-0.3841398351944122,1.3389126536911176,5.112330260417018;-0.38870291359349357,1.3476497813698223,5.1106447588744945;-0.3933159323514096,1.356372425913056,5.109021327289392;-0.39799397674448656,1.3650518723279443,5.1073530615469265;-0.4027371300763309,1.3737079667309848,5.105748528544379;-0.4074616364514424,1.3824061703081252,5.10432715806412;-0.41222191373528766,1.391111696211289,5.103080731600084;-0.4170042337928826,1.3998036850556186,5.1018242504833236;-0.42175402106573856,1.4085368586924627,5.100742030962456;-0.42650206567132287,1.417265768170103,5.099618548984611;-0.4312354833030269,1.4260021623469794,5.0984915288826995;-0.4360437256269151,1.4347120019775754,5.097481826271003;-0.4409240690650404,1.4433990411821669,5.096634714835689;-0.44581529348770943,1.4520902798808097,5.09590102993718;-0.4507143769370288,1.460790539303263,5.095349244346014;-0.4553566643863055,1.469645742839485,5.0951634014812806;-0.4601022808230424,1.478409797958294,5.094344583729977;-0.4641566951277246,1.48752234856111,5.095067872162835;-0.4685295071321788,1.4965103212060036,5.0953758703906615;-0.4732236876283424,1.5053393123595407,5.095492423726959;-0.47859396880330674,1.5137741956965176,5.0953791841869975;-0.48229099227512795,1.52289740032739,5.0971396258111445;-0.48638944378716975,1.5318982265518892,5.098618754770975;-0.4911709965454371,1.540643043250662,5.099434189700796;-0.4951318311361021,1.549776860309316,5.100375027244918;-0.4996123641890565,1.5586928409342249,5.101030857297319;-0.5037285528056676,1.5677135437388745,5.102328513716665;-0.5085545660312456,1.5764087478186435,5.103378762428977;-0.5145792415971737,1.584360152955842,5.104070456486667;-0.5212902562105587,1.5916695328876822,5.105309507684538;-0.5284437191838787,1.598532085293921,5.1066260721383205;-0.535857719124891,1.6051668112590858,5.107632559218138;-0.5434783634383871,1.6115834061530805,5.108500366923531;-0.5512006110899194,1.6178706647983676,5.109415391478211;-0.5589315594454953,1.624138185953045,5.110390386913631;-0.5666773763558388,1.6303676636010096,5.111483972129764;-0.5743844825646547,1.6365235755827707,5.11312874006441;-0.5820340223090381,1.6424233906301968,5.115712675842494;-0.5895582763319281,1.6479624968290993,5.119276929469315;-0.5970444478155827,1.6538204834697054,5.122381962325147;-0.6044531250556608,1.659160544584879,5.1264556889775585;-0.6117579566991918,1.6643118483852366,5.130939382077681;-0.6190068070178321,1.6692748078955524,5.135716745572006;-0.6260767449031983,1.6742006559952787,5.140791388297902;-0.6330631481787174,1.679037142176069,5.146063823285158;-0.6400080028141601,1.6838013021392693,5.1514556480168805;-0.6470311073739271,1.6884835885625475,5.156817755456402;-0.6540291375250836,1.6931521526973297,5.162224425681496;-0.6609789236347173,1.6977388825278539,5.167761788094426;-0.6678230874638793,1.7021594254088759,5.173559737914546;-0.6746379151657396,1.7066554077321594,5.1793341873552015;-0.6814226885603261,1.7111196898577006,5.185168314118282;-0.6881509850580085,1.7155458575099995,5.191096135484772;-0.694868561339114,1.7198270231371215,5.197141446873003;-0.7015390292498322,1.7240751351862422,5.203261773814449;-0.7081317390978321,1.7282747350629437,5.2094987232078385;-0.7147198604836242,1.7324391538867305,5.215764046221551;-0.7213072481341396,1.7366114000310746,5.222024931626415;-0.7279001499268928,1.7407764133001975,5.228284828623902
3D gt;-0.7561835363051472,1.7590368795955882,5.255591528387631;-0.7553375362457438,1.7585135279364765,5.254686593142423;-0.7543757868748086,1.7579293127620923,5.253654509619171;-0.7533977259985463,1.7573339788514564,5.252599162537588;-0.7524972040512983,1.756776850083295,5.251622718201966;-0.751573527317421,1.7561890593884038,5.250606560202206;-0.7505947853537166,1.7555784943524528,5.249559653857175;-0.7496875483106988,1.7550112503210153,5.248590840402359;-0.7488661862042993,1.7544989557203905,5.247713793336956;-0.7480353002872997,1.7539790103310033,5.2468260799325295;-0.7472058738259707,1.753456174513873,5.245933731640087;-0.7454639650232651,1.752341204923742,5.244051605561201;-0.7434831109888411,1.7510995864868164,5.241899902512046;-0.7415042013280531,1.749883469076718,5.239772579698003;-0.7395076361263498,1.7486394653320314,5.237628959206974;-0.7375601066140567,1.7474233169555664,5.235531682968139;-0.7355427288728602,1.7461640292896945,5.233363091749304;-0.7335166320800782,1.744901673709645,5.231181630639469;-0.7315040137347053,1.7436572898415956,5.229020706737743;-0.7294242977815515,1.7423579653571637,5.226778371474323;-0.7272657432556152,1.7410181745641373,5.224469506319832;-0.7251484915789437,1.7397036738676181,5.2222060852050785;-0.7231708214703729,1.7384654989803536,5.220092484754675;-0.7211237139982336,1.7371725006103518,5.217897814414082;-0.7189874103770537,1.7358330576279584,5.215607558362624;-0.7167880080727969,1.7344740596098056,5.21326629077687;-0.714702626172234,1.733178999956916,5.211030105703018;-0.7126186978957232,1.7318865289127128,5.208796332303215;-0.7104203147888184,1.7305146803014417,5.206423991595998;-0.7082151682236615,1.7291508591595819,5.204048279762267;-0.7059237136840821,1.7277237153894762,5.201582565419814;-0.7037171945010914,1.7263525956097774,5.199232023856218;-0.701752020443187,1.7251255102718581,5.197152224204119;-0.6997320662105785,1.723857714933508,5.195002565159517;-0.697712968265309,1.7225870994119084,5.192830012321473;-0.6954951331194708,1.7212230682373046,5.190523270606995;-0.6932618735818302,1.7198537691901712,5.188201993942261;-0.6908821763431324,1.7184098833869483,5.185739846790538;-0.6885561460607192,1.7169940921559053,5.183333546806784;-0.6862281305649701,1.7155876518698303,5.180927335094003;-0.6837507158167222,1.7140459433162918,5.1783609646067905;-0.6812040580300723,1.7124568266027118,5.175766267860637;-0.6785477023405188,1.7107913553574505,5.173093638560352;-0.675860336079317,1.7091081197402058,5.170420982697431;-0.6732611409355612,1.7074829438153436,5.167867026974173;-0.6706822682548971,1.7058806798598347,5.165387124314028;-0.6679366526884192,1.7042162089628334,5.1627848742148466;-0.6650060171239516,1.7023995325425094,5.160025800452513;-0.6620831078922047,1.7005977370318248,5.15733831503812;-0.6590522933286779,1.6986784084544468,5.15458895335478;-0.6559746470731846,1.6967566119923316,5.151903612052694;-0.6527999060013715,1.6947704629337088,5.149193741686204;-0.6496225811453427,1.6927607574462893,5.146514450297636;-0.6463405489080093,1.690618964700138,5.1438147530555725;-0.643054458730361,1.6884708153219787,5.141204208654516;-0.639927287045647,1.6863793779260974,5.138744350265055;-0.6367577717724967,1.6841611444809856,5.136331723521739;-0.6336744315203499,1.681920705458697,5.134073623404784;-0.6303291568756102,1.6794801765890681,5.131790167836582;-0.6268200709399053,1.6768889743580537,5.129557647480683;-0.623609213436351,1.6745061820535099,5.127631035608404;-0.6203778438568115,1.6720442118925205,5.125835235707902;-0.6172226013856775,1.6696253262688134,5.124129486027887;-0.6140704958298627,1.6671912684721106,5.122549250742969;-0.6108217388601865,1.6646854153801414,5.12094484797646;-0.6075278109382182,1.6621549139583813,5.11942965670193;-0.6040405611150407,1.659421033522662,5.11797223295885;-0.6006348986906166,1.6567790917789236,5.1166864388129305;-0.5971985894371483,1.6541333856021658,5.115489150580239;-0.5937717796774472,1.6515347707411823,5.114440306158626;-0.5901974621941062,1.6488663330078126,5.113471417791703;-0.5865286860746496,1.6461829560223749,5.112537576731513;-0.5827569859448601,1.6434713659847486,5.111645826928756;-0.57923303491929,1.6409916305541992,5.1109517241365765;-0.575806958142449,1.638603988198673,5.110331783154431;-0.5722512631135829,1.6362229564891142,5.109756659507751;-0.5685380314097686,1.6338851022159353,5.109296789141262;-0.5647492641000189,1.6315460416008445,5.108873939065372;-0.5610657620149501,1.6292955699247471,5.108520053723279;-0.5574459535935345,1.6270600060855642,5.108256524198196;-0.5536722824994256,1.6246225078807162,5.1080227242918586;-0.5498969649146584,1.6220455950568706,5.107780624137206;-0.5459405323477351,1.619066715016085,5.107484379908619;-0.5419786378075093,1.615721889271456,5.107195747403537;-0.5379836171094108,1.611905564252068,5.106847356010886;-0.5340518903171314,1.6079668852862192,5.1064401296447315;-0.5302349436142865,1.6036318821626552,5.106014021396637;-0.5263303769055534,1.5988720586440142,5.105412387202767;-0.5224639158809886,1.5938508233463062,5.10472493645724;-0.5187305071213666,1.5888275604248048,5.104019348425022;-0.5151880773656508,1.58364435487635,5.1032915452788865;-0.5118231032876407,1.5784183556051814,5.102574835833381;-0.5085106885573443,1.5730805646110981,5.101834927614997;-0.5049928445255055,1.5673499136532052,5.101090318315168;-0.5014736833011403,1.5615616464053879,5.1003360175805925;-0.49808538145177506,1.5556933216768152,5.099550668800578;-0.49497342491149904,1.5498886153277227,5.098711663919337;-0.4919654104569379,1.543989969590131,5.097865705882802;-0.4890382540085736,1.5379420583388381,5.097040015164543;-0.48612587973650756,1.5317142957799572,5.096253845888026;-0.4831282654930562,1.5252006782082952,5.095493257270141;-0.48012963496937455,1.5187078265021827,5.094770440550413;-0.4771554180594052,1.5123475611069623,5.094131741271299;-0.47419043383878823,1.5062154428818646,5.0935705692347355;-0.47131194226882045,1.5005381218405331,5.093126588737263;-0.46853131024977746,1.495042918934542,5.0927495326154375;-0.4659827798955581,1.4901714172363283,5.092472455389361;-0.4635500915751738,1.4855824172076058,5.092398697712843;-0.4609003975812126,1.4806812115837549,5.0925019011777986;-0.4580205920724307,1.4753092395558078,5.092744781606337;-0.4550536522584802,1.469693205440746,5.093166523232179;-0.45206447590098664,1.4640610243853405,5.0936394326827115;-0.4491280117034912,1.4584923136094041,5.094163832187653;-0.4464090975593118,1.4533002252017753,5.0946986736409805;-0.44361853947358965,1.447991959964528,5.095267530272988;-0.44070680124619416,1.4424748472325943,5.095929290799534;-0.4376834984947653,1.436776554780848,5.096636330997242;-0.4346993488984949,1.4312225593118106,5.097353638957527;-0.43168399911768296,1.4256102030137006,5.098114085646236;-0.42863304968441235,1.4198259663301356,5.098864101942846;-0.42579797385720647,1.4144746412389417,5.099565187650568;-0.42303654457541073,1.4091580496395335,5.100305833704331;-0.42036387881110693,1.4039020515890681,5.101076362301321;-0.4177277258704691,1.3986696131089154,5.101836319446564;-0.41504525005116183,1.3932544070973116,5.102641550007989;-0.4121172622231876,1.387012435913086,5.103578535444596;-0.4090757215163287,1.3805212065752817,5.104635541439056;-0.40575461533490353,1.3735338552138385,5.105829333277309;-0.402523079030654,1.3667116510727828,5.106909395302043;-0.3995602735631606,1.3604473271089443,5.107881817565245;-0.39672268463583554,1.3545460061465993,5.108729564470403;-0.39369981058906106,1.3484039786843693,5.109540243793936;-0.39030388383304376,1.3415485406763412,5.110397426156437;-0.38689799544390513,1.334656718534582,5.11125614676756;-0.3833513144324808,1.3275725411807788,5.112163346851573;-0.37976033996133246,1.3203786845487708,5.113063864707947;-0.37623567166047944,1.313335890826057,5.113964394008413;-0.37248354160084446,1.3059918574164895,5.114943391098697;-0.3685360350889318,1.2986084471309884,5.115999749688542;-0.3646996816747329,1.2916289172453037,5.117060790819281;-0.36041740142597867,1.2841428583930519,5.118362452535069;-0.3561844780865837,1.2767903000326717,5.119682608464186;-0.3515936727523803,1.268967268551097,5.12122347018298;-0.346975554410149,1.2610367676230037,5.122943799832288;-0.34224417776219984,1.2529428847817812,5.124729958814734;-0.3373452540004954,1.2448108269186582,5.126748338222504;-0.33244845412759216,1.236687234990737,5.128716823521783;-0.32759013041327983,1.2286879656174603,5.130663955828722;-0.32269410986058855,1.2206545214933509,5.132809288473689;-0.3177474094278673,1.2125094041263358,5.134958479965434;-0.3125743239907658,1.2038256703545067,5.1372146149523115;-0.3073346535738777,1.1948917281206917,5.1395494880956765;-0.30217732395845304,1.1861010809505688,5.141947758674621;-0.29682114763820877,1.176958786908318,5.144388805697945;-0.2913798569510966,1.167532700706931,5.146836926516364;-0.2858877778894761,1.1579442017499142,5.149334255891687;-0.2801088515449973,1.1477714661990899,5.15184350305445;-0.2744596929550171,1.1376640844906079,5.154270408826716;-0.26906689666299266,1.1277470851225013,5.156563861566432;-0.2632986738541547,1.1171532911412858,5.158804008792428;-0.2579621801376343,1.1070565261840821,5.160795264777016;-0.25229468334422384,1.0964453270856072,5.162808335724999;-0.24704732143177704,1.0864971232694738,5.164541759603163;-0.24167720682480756,1.0763941603267895,5.1661115305003;-0.23644627716962024,1.0665627766777488,5.167583850552053;-0.23153841259900262,1.0574503591200886,5.168743014980764;-0.2265898656284108,1.0483533419440776,5.169862276666303;-0.2217746005899766,1.0395629440756404,5.170919853210449;-0.21709451540778665,1.031112159280216,5.171837629093844;-0.21234789786619296,1.022650992225198,5.17279822882484;-0.2078313860051772,1.0148160826739143,5.173709075927734;-0.20358178363126864,1.0075604025896858,5.174564046410954;-0.19931873377631687,1.000548450694365,5.175401804924012;-0.19501046046088719,0.9936241704155417,5.176328222386979;-0.19089060502893782,0.9872007504631493,5.177243715791142;-0.18670097550223852,0.9809749132044174,5.178198415475734;-0.18272879911871517,0.9752664770238537,5.1791652182971735;-0.1783732196302975,0.9691946067810058,5.180373333089492;-0.17388146955826705,0.9630254433575798,5.181702897688921;-0.16942625143948725,0.9571055104872761,5.183232506471522;-0.16486382776148184,0.9510572817185347,5.184842909195844;-0.16062372465694652,0.9455292279860552,5.186391708598418;-0.15623136590508854,0.939761937758502,5.188047472897699;-0.15199417198405546,0.9343015758290012,5.18976520762724;-0.14762737770641549,0.9287015030804803,5.191585049236522;-0.1432170011576484,0.9230602919634648,5.193421881956213;-0.138953171673943,0.9176401901245115,5.195250361891355;-0.13487468037885778,0.9124615684958064,5.197035265193266;-0.13084264039993285,0.9072994503694423,5.19882083051345;-0.12674998199238496,0.9019508494208841,5.200630169083091;-0.12268078038271737,0.8965755428987391,5.202432766409482;-0.11848059418622185,0.8909484769035789,5.204310146387885;-0.114534587467418,0.885639165317311,5.206112002260545;-0.11066247610484854,0.8803586663638845,5.207840322831098;-0.10679137504802032,0.8749360587176154,5.209526787757874;-0.10314239301401025,0.8696631707584155,5.211085687525133;-0.09960371773383196,0.8644786370221306,5.212591173115899;-0.09642028302304886,0.8595672154146081,5.213899187873393;-0.09341268393572641,0.854815066393684,5.215103076990913;-0.09079446290521062,0.8504728227503158,5.21613423611136;-0.08817512890871834,0.8459231845631319,5.2170995888990515;-0.08533857037039363,0.8406187367158777,5.218062227361343;-0.08255115301468793,0.8350729758318733,5.21891634200601;-0.0798447320321027,0.82924868033914,5.219726519023672;-0.07736074402753045,0.8235372065375832,5.220422589245964;-0.0750358540170333,0.817855635025922,5.221058274830088;-0.07276071202053744,0.8118285428215476,5.221715801239013;-0.0705333217312308,0.8053268412421731,5.222413068939657;-0.06839710440355187,0.7986720899694105,5.223105365753173;-0.06646562055980457,0.7917249327266918,5.223749409675597;-0.06463620205486521,0.784495927698472,5.224362974222968;-0.06297771171962513,0.7774221413556267,5.224900000628303;-0.061358980347128465,0.7700816935370949,5.225399942117579;-0.05985493369663464,0.7624804483301498,5.225796386438258;-0.0584623625979704,0.754965176526238,5.226146878018099;-0.057113413936951574,0.7471155631121466,5.226475393126994;-0.05575577956087448,0.7390099482816809,5.226736345796025;-0.0545279324054718,0.7310916043449851,5.2269174371046185;-0.05327725856444415,0.7227295572617475,5.227036925091463;-0.05204264508976655,0.7140078815011417,5.2271197331372425;-0.05089762544631958,0.705063574734856,5.227185595287996;-0.050016539826112635,0.6967409972022561,5.227213056900922;-0.04918292623407701,0.6883643431944005,5.227255724906922;-0.0483641588197035,0.6801302581113928,5.227246118882123;-0.04749627151208764,0.6717995633517996,5.22722836040048;-0.04659666300521177,0.6633193732990937,5.227219642526963;-0.04568716330388013,0.6550556436426499,5.227159971573775;-0.044652409202912274,0.6463723248874439,5.226933344728807;-0.04362153128315421,0.6378308621574851,5.226654424106374;-0.04253345945302179,0.6292058281618006,5.226268192179064;-0.04143384777798373,0.6207230740715477,5.225842080340667;-0.04033130251660067,0.6119527162664078,5.225359174616196;-0.039295706615728496,0.6031882985058954,5.224864583632526;-0.03831309577296762,0.5946239905637855,5.22441284533108;-0.037373964835615725,0.5860807519800524,5.223993210119359;-0.03654432650874642,0.5770776348114014,5.223631969283609;-0.035756896853446955,0.5679327896342559,5.223370375521043;-0.03500810189106886,0.5587698237475227,5.223144192863913;-0.03431770927064559,0.5494794577430276,5.222953728114858;-0.0336716274654164,0.5405044325660255,5.222770952000337;-0.03305165067841025,0.5314524712282067,5.222578204772051;-0.032433753855088183,0.5223342158373663,5.222392398946425;-0.03190565120472628,0.5133529195224538,5.222229563376482;-0.031404264422024,0.5037167256299188,5.222116928100586;-0.030964491170995378,0.49415543724508854,5.22201079598595;-0.030562763480579153,0.48449238418130325,5.221931272114024;-0.030146713810808516,0.47474221106136555,5.2218678250032315;-0.029808836495175083,0.465580925324384,5.221903463139253;-0.029447479745920963,0.45630902840109433,5.2219352892707365;-0.029112210056361033,0.44751908504261684,5.222042077288906;-0.02875154941923478,0.4385631477131562,5.222163627344018;-0.028329374060911287,0.42927742049273315,5.222315568643457;-0.027890064099255728,0.4200792032129622,5.222464103754828;-0.027482703790945168,0.41109557780097505,5.222612859782051;-0.0270632602817872,0.4018966627120971,5.222750059632693;-0.02662109208808226,0.39322905417049625,5.222821636143853;-0.02620051209365621,0.38478006845362045,5.222864827099969;-0.025790463840260226,0.3762014264499439,5.222922427345725;-0.025428759133114535,0.36797046672596656,5.22300772117166;-0.02511685910645654,0.35954266312543093,5.22311581246993;-0.024835720882696265,0.35142128921957577,5.223262251012466;-0.02459792301935308,0.343466786440681,5.223410353941076;-0.02441098481767318,0.3356971657696892,5.223529851184172;-0.02430202308823081,0.3284121416316313,5.223627539185917;-0.02416628514317905,0.3207421092426076,5.223738679941962;-0.024112732578726374,0.3127960601694444,5.223754203403697;-0.02412738488702213,0.30455613955329447,5.223779862179475;-0.024216905425576602,0.2962092606039608,5.223831750252668;-0.024347907809650196,0.2878074375601375,5.223907156383289;-0.024559826275881595,0.2791723074071547,5.2239811207266404;-0.02483109365491306,0.27081500395606545,5.224063935392044;-0.025223905430120576,0.2628346282173606,5.224123626204098;-0.025652252512819624,0.2551154510834638,5.224187752162709;-0.026071576630367948,0.24727813894608447,5.224251702084261;-0.02651507306098938,0.23952402950735657,5.224314737319945;-0.027009614264263827,0.23154543814939615,5.2243320071837465;-0.027492812766748316,0.22366610036176798,5.224346342591677;-0.02795685958161074,0.2159310328259188,5.224365583868586;-0.028424353999250078,0.2081760417713839,5.224383231387418;-0.028864457516109242,0.20003904205210077,5.224408716201783;-0.029341798950644093,0.19148567126779004,5.224416689592251;-0.029883200414040502,0.18242973751180322,5.224407442990471;-0.030458768984850705,0.1729336792440976,5.2243735487320855;-0.031017213982694282,0.16367505811242505,5.22433739566803;-0.03164511865728041,0.1543196560495041,5.224338195632486;-0.03219854713187498,0.14546795334535492,5.224407189874087;-0.03274784153349259,0.1362653929065256,5.224487475563498;-0.03323378682136535,0.1272799459415324,5.224584484941819;-0.03373417768057654,0.11764945565427057,5.224835040541256;-0.034196105087504654,0.10819898798535858,5.225098102737876;-0.03468967445457682,0.0981196777820588,5.22543432342305;-0.035120423281894006,0.08772017294519095,5.225824408755583;-0.035554177978459514,0.07707196981766654,5.226238741425908;-0.036005071261349844,0.0657244595780093,5.226597376991721;-0.03646020152288324,0.05428312061814712,5.226929035635555;-0.036876524055705344,0.043216715518166124,5.2272464800441965;-0.037322856300017415,0.03134603636405053,5.227498047548181;-0.037806492279557624,0.019143160076702394,5.227660282752091;-0.03825724791078007,0.006349148455788151,5.227801629346958;-0.03870114818040062,-0.006081634086721044,5.22791050041423;-0.03912923250478857,-0.018367519056095776,5.228020218232098;-0.03948830925015843,-0.030653032765668976,5.228138012212865;-0.0397813274159151,-0.04232548622524037,5.228273171032177;-0.04004523069017074,-0.05387835038409518,5.228402438668644;-0.04027291332974155,-0.06491447499219113,5.228479420998516;-0.040505919239100296,-0.07598731376143067,5.228557009696961;-0.0406955416062299,-0.08633540874369008,5.228604539029739;-0.04090754037744859,-0.0965814381136614,5.228618782828836;-0.041090477452558644,-0.10601518957229225,5.228475824019489;-0.04125524986491485,-0.11534315082255538,5.2283330884821275;-0.04136695703338176,-0.12407970215292545,5.228118615150452;-0.04151219259290134,-0.13239240056626944,5.227860024227816;-0.041640089399674354,-0.14072909157416408,5.2275719004799335;-0.04175048296591815,-0.14891155823539298,5.227341338494244;-0.041858766948475554,-0.1575911401860855,5.227160864773918;-0.04196920201357673,-0.16603728544010843,5.22703887092366;-0.04204653063942405,-0.17357039460013898,5.22697158835916;-0.04208551998699413,-0.18060665607452397,5.226969982315512;-0.04211953433822183,-0.18671773520637963,5.226968967493842;-0.04214497218412512,-0.19245123767852784,5.22697167003856;-0.0421611731192645,-0.19761024090823004,5.226969490331761;-0.04217350226290087,-0.20213204950444838,5.226971669309279;-0.042186489694258755,-0.20655320206810446,5.226977025032043;-0.042203360543531535,-0.2111113433276906,5.226979486745946;-0.04221600999551662,-0.21575181366415586,5.226977275006911;-0.04221696134174572,-0.22120548427806183,5.226965812739204;-0.042212842113831466,-0.226479107688455,5.226958338849685;-0.04220746215652017,-0.2316242607341093,5.226952406658846;-0.042199727058410644,-0.23663804009381462,5.22694397763645;-0.04219611758344313,-0.2416433750601376,5.226935204337625;-0.04219556041324839,-0.24656286032059613,5.226928327840918;-0.04219194730590371,-0.2512710484336404,5.226943706849043;-0.04220088378563754,-0.25405372885358596,5.226968502895013;-0.04221723411597458,-0.25624676579743433,5.226988511303671;-0.04221310658438395,-0.2576176338459794,5.226981306307045;-0.04221008384928984,-0.2589718238045188,5.226974987001981;-0.04220780866286334,-0.26041851799160826,5.226969825520235;-0.042206610050521974,-0.2620032740039986,5.2269652501274555;-0.04220781993002913,-0.263764517339646,5.226960600080532;-0.042210640416425825,-0.2657326442120122,5.226957057410595;-0.04220950725881811,-0.2678706330284078,5.226954538477933
