# Supplementary material for: AI co-pilot bronchoscope robot
Source: Nat Commun. 2024 Jan 4;15:241. doi: 10.1038/s41467-023-44385-7 (PMC10764930; doi:10.1038/s41467-023-44385-7)
Supplement: Supplementary file 9 — Source Data [file 41467_2023_44385_MOESM9_ESM.zip › Supplementary Fig. 6/Sim+A+R/1-siliconmodel3 Centerline model_25.txt]

Path length,0.4078028675763309,1.1923839762817354,2.1930525503555605,3.1948104005469005,3.7040076293119513,4.759618774875351,5.314008172295659,6.228791506964923,7.138652106867796,8.268017173335785,8.931205245725977,9.653240151953826,11.332648070328247,12.179638354009207,13.0535435876491,13.876056461483296,14.737623653419313,15.673985356955757,16.617510378766116,17.62230420086709,18.66230554543193,19.745257511356325,20.863779842170697,21.996211798467545,21.996211798467545,23.169821254762628,24.388035624071307,25.661337923851775,26.91461127014473,26.91461127014473,28.227014978475424,29.49230670320116,30.710008086358563,31.854523674716162,33.008164497882944,33.008164497882944,34.170885937033354,35.27469144103162,36.34031204651742,37.37504591842693,38.33814683050015,39.316100032901005,40.24721884711745,41.174455003266694,42.10295191979823,44.0067265488569,44.967311426152214,45.896594241479136,46.76941526990252,47.60821227740822,48.39782457454328,49.187042885836405,50.79172540607006,51.59353124300425,52.386234836486814,53.16039018509229,54.82601813234689,55.70579624320651,56.548316737082125,57.39898700095747,58.230885664161235,59.804945381767915,60.568447659124836,61.3755647200788,62.17099062772951,63.85769331164391,64.71441313226082,65.57683540355022,66.42300864581725,67.35030608883241,68.25916659041901,69.17129037167122,70.11726030572562,71.95672661992748,72.88552794114217,73.81839993266496,74.78802633937869,75.77206764734909,76.74792485879549,77.72551543849026,78.67297536820152,79.5888550860241,80.5254772045778,81.44438291894645,82.38573463269509,83.32765697278133,84.23943949697129,85.18695679745495,86.96009318081933,87.85637518317006,88.75462416257592,89.64001966736357,90.51118384101017,91.37787046360052,92.26156274001148,93.97171040928909,94.8233014072785,95.65540478343438,96.51261843618457,97.36955798507962,98.27870645993315,99.17714001243148,100.8540924266005,101.69078169289124,102.49461820205397,103.26438086086351,104.8152583917956,105.55238697884603,106.30688270918043,107.75048134407434,108.44440246895597,109.71757369715576,111.00858071395048,111.66294340702963,112.80378516474778,113.9202215232817,115.21614073936534,115.9177018226321,117.30443790690734,118.01638586092564,119.4415018538546,120.14930463689511,120.82311933557106,122.26966241249681,123.01067215162989,123.73822646595376,125.22081923063793,126.00387225061608,126.77843227837538,128.37980615482473,129.10729494485116,129.86364212850324,131.46437505559228,132.29688914612936,133.16215558029376,134.07171166524114,135.0509640253753,136.02724372962416,137.04944136036374,138.0998550157546,139.1459102626093,140.28195361268897,141.450658023034,142.59249661866482,142.59249661866482,143.81557499010125,144.977505598473,146.2066400365409,147.3745286254032,148.56938532916834,148.56938532916834,149.77599350920138,150.92664032379562,152.06276864691063,153.15273552205167,154.2320724829661,155.30533250411798,156.35748294975934,157.34604628266885,158.31127870099104,159.3044765175738,160.27608638448086,161.2736101638065,162.24267010300412,163.18337220807925,164.1030920751191,164.99031093160107,165.86264985588647,167.54148259831726,168.3678867502315,169.16816785879269,169.99411629937575,170.80053552301297,172.3229814185313,173.02606581566712,174.4494932386918,175.25635052802636,176.02793469892984,177.42849823661237,178.0297371534504,179.25174141071346,179.85130027804087,181.17953669449628,182.47092964704353,183.1168194702531,184.32684765398562,184.95058528505513,186.24707226574662,186.90247296962005,188.00667839399446,189.11940440366158,190.38793861318516,191.08561683447348,192.45426014692723,193.13804853294266,194.5244762578722,195.22767252613102,196.66959533181566,197.40791061739657,198.1464059001781,199.70204588837115,200.49230408929972,201.288934158982,202.10023339649058,203.63759836854408,204.35899828149763,205.07827614735828,206.3315536051615,207.47465171713912,208.45745810860979,209.3755918445939,210.27476601496232,211.10084345392178,212.19306332253387,213.1485783837578,214.32607482547516,215.31947143864164,216.3136726066383,217.3567211061917,218.50343963064822,219.60907569766638,220.64773174332498,221.69996570079257,222.44537351914556,223.74220506216642,224.58527390501922,225.7767890919132,226.59983365674793,227.48077766509925,228.8255350837972,229.68475086997125,230.5208360285778,231.56709236556506,232.73462158125594
Error,8.540966534806943,8.036639781758588,7.46781881467015,6.968705085207895,6.458230998232834,5.95743945492279,5.494044198594373,5.044726091843373,4.598465417100734,4.139867806239687,3.6796185032111426,3.245857024526512,2.8474623067014857,2.434383084528676,2.0484396072356144,1.7062373355015525,1.4208123726222779,1.2040736751770773,1.031082607181726,0.864209359899715,0.7348285126989912,0.6531868086189063,0.6329797011447511,0.6724088351418692,0.6935526131605759,0.5378800489520168,0.38216016518755297,0.3427347226851841,0.481265534911125,0.6595459729120817,0.3779703339394636,0.22338397825106734,0.28622065916178174,0.4031691471105224,0.5446489048035612,0.5745635390254807,0.4592045601026418,0.43013961964630826,0.45302939672248277,0.4898705304627962,0.5441483449996096,0.5854596042947746,0.635177151162471,0.6827628936404967,0.7324316073222152,0.7629425480041845,0.7330300454035673,0.6809775093212381,0.5943973554898301,0.5160235813974774,0.48503135657883345,0.5446047106656833,0.4799658502580793,0.40565830120526164,0.44926515502551323,0.5983750159499488,0.6226592354334693,0.6229283244060212,0.6464803341340414,0.7007251628168304,0.7798748233448084,0.8018551002631257,0.7772473823326296,0.8039875989794859,0.8638046115945675,0.8287767832175533,0.7362104962599534,0.6582908302489242,0.6124668800998084,0.5939720945715291,0.6098318766285902,0.6463995289226296,0.6780234347382652,0.702402454063595,0.6773368728498693,0.6705463714368699,0.6828943107848557,0.6988261711192223,0.7091697905435458,0.7108655664663974,0.7013229282389818,0.6872596433687577,0.685517360182721,0.7030830828683476,0.7256227250442073,0.7405338782462886,0.7654354940237006,0.7799499653585128,0.748506642753299,0.6711089468569411,0.577448408039656,0.4843094962381323,0.39828765685117096,0.37111956027310233,0.3920227148910883,0.4777289521432876,0.3443027652250416,0.2448039609000171,0.2521877220070686,0.361079243199646,0.45574239102881814,0.5719865991100672,0.5822721879400066,0.6132001089481611,0.7011767162220203,0.8723637236443775,0.9551490281861783,1.0541247345345177,1.2408680597387656,1.3601306735154182,1.4986536825012962,1.6092968315301277,1.6675771222798599,1.694020415274025,1.6622215216580276,1.5986731003148804,1.5186953980298343,1.4632503219771376,1.3859796650367446,1.3190547209626213,1.228280965764761,1.088666564308181,1.0437425605296737,0.8909374163055737,0.8101617560972776,0.8456085968281241,0.7574569259893899,0.7737132425607701,0.8723139981858262,0.893872278750252,0.8638163111255266,0.9051752620847588,0.8983708883312381,0.8315097682060797,0.7870082946361916,0.7492033426862779,0.7010148591178494,0.6464527184808034,0.5907968151785252,0.5309387314832205,0.4760100403430206,0.45128997656819464,0.48734120624538785,0.5622035712131077,0.6607670813822442,0.472263502221454,0.3555179279877552,0.309648059163905,0.37492608007461836,0.5155353031392695,0.6433222344779209,0.4721192662802647,0.3844147035190653,0.35167953147534675,0.3868645011095657,0.45396440139950517,0.5340166280120543,0.5852754508295797,0.6168407712315787,0.6335798386033408,0.6330436664346459,0.6264997556260031,0.6373746004340726,0.6275870893824061,0.6118077027373106,0.5932842493397422,0.5875297944596746,0.6234687475380026,0.6486471378956258,0.5808544390991014,0.5440281342709513,0.5475904355448931,0.6067336425551811,0.4589595903263515,0.42289270161833503,0.4326027846227916,0.2945016724137188,0.27228876203541497,0.3015867233555375,0.1866482216842079,0.13670136909348546,0.33415595255051755,0.10078078595357934,0.32158341167637766,0.13249742654626007,0.21246945449134905,0.2799703255195456,0.2548618570769064,0.40612230801212784,0.38562147475470493,0.37108919656577555,0.41066012735644675,0.4248735719115668,0.47836451111573297,0.5332671396816231,0.611869081999736,0.5958002119441009,0.6728563574437026,0.6171300594764351,0.6580377067041716,0.6889294651185331,0.5873685909212689,0.5540912316982014,0.6002160001568799,0.553809347524941,0.4415389518117272,0.4826100278706359,0.32089109713625835,0.24967956034332092,0.3089339226086786,0.35811906500210994,0.31280687767571635,0.29838367394259846,0.26573815311193333,0.4572295279758715,0.5878782004630214,0.6691563881070359,0.7029317246407016,0.6222905698928278,0.5681700494249763,0.6248169425701174,0.6774353532922112,0.6842154884919609,0.6401000515868186,0.5621653161634076,0.4796609426446382,0.4310191149962234,0.34115515758297854,0.32290513908900775,0.30056022454896264,0.19484218611047394,0.20500470589514133,0.1737044106845315,0.1780092952908069
3D pred;-0.11584808749157366,-0.2634390588950561,5.270226940888171;-0.1117118753278113,-0.25480759194763136,5.267330472819668;-0.10679672739000379,-0.24661857013593905,5.264367156684475;-0.10262945962061853,-0.23797290348595906,5.261558896099047;-0.09847970393286455,-0.2293610401794593,5.258623706476192;-0.09430391761162912,-0.22070472240189737,5.255861285231478;-0.0903612956523592,-0.21187373528539263,5.253317783976434;-0.08651038918617784,-0.20295535029096334,5.250944404849564;-0.08265205014522554,-0.1940189221115508,5.248652359640746;-0.07859981694824908,-0.18513256324876737,5.246504795374152;-0.07444896320493367,-0.17629492973717806,5.244344552999686;-0.07046341803788968,-0.16737301359992438,5.242219737205019;-0.06671954357111465,-0.158281223389399,5.240396894714614;-0.06295967495626456,-0.1491556774591716,5.238788230835994;-0.059396134870989936,-0.13991871785584992,5.2373811916228785;-0.056261809296793426,-0.13048654099045803,5.236281172179912;-0.053484484587072216,-0.12090996853949691,5.235522405056043;-0.05119382041018509,-0.11118749245276358,5.235046677853096;-0.04921272864752844,-0.10139012231379442,5.234752036057063;-0.047127680648699516,-0.091615265307894,5.23442839218368;-0.045256244115599496,-0.08179649111299236,5.234129396176829;-0.043698438739380764,-0.07192548509526214,5.233759960650983;-0.04242127488437029,-0.062015338979334186,5.233362649125334;-0.04143355722229553,-0.0520714977669455,5.232982602071898;-0.04059387644308452,-0.04211492504483126,5.232580612248302;-0.03980318722877803,-0.03215737107843185,5.232109518231547;-0.03904344881480081,-0.02220008452741867,5.23158488304083;-0.03837975430293353,-0.012237157894693198,5.231037523464457;-0.03784863886819289,-0.0022620411632757274,5.230573882882136;-0.03745858810468025,0.007723136894257687,5.2301943047462585;-0.03709956591825275,0.01771209209719544,5.2298911925172815;-0.03670509022807804,0.02770020219185601,5.2296047563694215;-0.03630729628825424,0.037689324078248,5.229361437812291;-0.035932967513466064,0.04768105222810705,5.229202546189857;-0.03550520776708135,0.05767128574504486,5.229091839927951;-0.03504772167622283,0.06766068076591052,5.229039940084258;-0.03457236427061699,0.07764921831937618,5.229096090595757;-0.034083118322984045,0.08763554324817341,5.2292803535036025;-0.033583922200239265,0.09762052841213852,5.229505907280855;-0.03307031727350397,0.10760531753881675,5.229706396869117;-0.032526626103368164,0.11758911802594905,5.229874110150204;-0.03194892129372301,0.12757184832043436,5.2299806607038315;-0.03129775561625409,0.13755040832134002,5.230046414554002;-0.03058920755353205,0.14752521128400828,5.230081988403353;-0.029850193257691532,0.1574978450649286,5.230102805276084;-0.029110602733442577,0.16747045773167682,5.2301043722648295;-0.028415733165955605,0.17744610928671262,5.2300449388004155;-0.027791714005520177,0.1874252643758505,5.229880428027689;-0.027213097298703262,0.19740327534924898,5.229557163861206;-0.026727471031192544,0.20738454595008646,5.2291851365488204;-0.026358795610270436,0.21736988696149848,5.228788849632785;-0.0261452780361918,0.22736174431648112,5.228446509387943;-0.026051243039394625,0.23735927451533673,5.2282451456813135;-0.026077905558996067,0.24735922946728894,5.22823135913081;-0.026223206051988742,0.25735668844569654,5.228403701063589;-0.026435358499960933,0.26735040254336345,5.228687725486681;-0.026683335832410712,0.2773427946887044,5.2289887345502;-0.02696021004908445,0.2873351859651224,5.229263429375608;-0.027230530692097313,0.2973274208767965,5.229550079371044;-0.0274639187691658,0.30732052175397345,5.2298389822336935;-0.02773665829030957,0.3173147123747971,5.230043351967869;-0.028098781416025516,0.32730787706709613,5.230117690883718;-0.02861236544859508,0.33729461878875205,5.230082744833488;-0.02909110655944164,0.347282168121984,5.229942511937762;-0.02951295762053548,0.3572694267370807,5.229665551584226;-0.029799363711390196,0.3672565803968076,5.22924754042633;-0.02998094368675702,0.3772417394661383,5.228734094155812;-0.03010066553923646,0.3872284516959489,5.228232850186282;-0.030188587404973113,0.3972185453284429,5.227796617496622;-0.030342223134209832,0.4072115011887619,5.227454229943669;-0.030561159275131526,0.4172061921710935,5.227212943529013;-0.030826436760906416,0.42720166191947534,5.227070773332682;-0.031129072420822832,0.437196928270316,5.227015435885145;-0.031452085597129684,0.44719153835919206,5.227074016251043;-0.03181741181417662,0.45718319790469275,5.2272564341283;-0.0322127907568235,0.46717152123491573,5.227534053548793;-0.03264615904316047,0.477156953668966,5.227855504996782;-0.033111567494411645,0.48714146584583795,5.228160318978417;-0.0336377118324503,0.497124522554086,5.228408816252956;-0.034202813980088204,0.507106878914483,5.228591082697415;-0.03482959752749251,0.5170864118743775,5.228717827666082;-0.035562404979825414,0.5270588693607567,5.228832217001973;-0.036409136270069406,0.5370221727327565,5.228957245157276;-0.037371918451288,0.5469738358258883,5.229150770742992;-0.038318617600300066,0.5569265290269975,5.22936907962017;-0.03915792309846136,0.566889359402958,5.229562927964487;-0.03989152699991592,0.5768596981508588,5.229795673679551;-0.040720096023169144,0.5868219728432523,5.23005365880897;-0.041883445075547664,0.5967539263426825,5.230107683502263;-0.043408924005840954,0.6066362375474459,5.2299943729315315;-0.04427693519941149,0.6165984186180317,5.230033165774939;-0.04535915202254378,0.626536748999869,5.22979151319544;-0.04605546718761447,0.6365102102373891,5.229578872337235;-0.046820334720591904,0.6464773749413917,5.22931315553257;-0.047585515532954294,0.6564441950956025,5.229035676996445;-0.04851320881347405,0.666398458055874,5.228807567165349;-0.049520708135751344,0.6763457544131564,5.228617198323338;-0.05074186179500082,0.6862703498175182,5.228511416471298;-0.052191732017371484,0.6961619254756328,5.228277734340878;-0.054069964728876395,0.7059773374494485,5.22791727676264;-0.05595711566102164,0.7157919275330034,5.227581892131075;-0.05807772888770096,0.7255539160287483,5.227127381238162;-0.06029775697700953,0.7352948308289624,5.2266960413053365;-0.06287873746858183,0.744943168543782,5.2261979258137945;-0.06554656896795999,0.7545548385878671,5.225491898863486;-0.06855103781135673,0.7640524358927238,5.224615079381587;-0.0715957441055919,0.7735158867875953,5.223532092427741;-0.0750261305813777,0.7828301255511992,5.222316606976851;-0.07886342715151072,0.7919575661351657,5.22091482831422;-0.08309783430997891,0.8008674421435711,5.21927656535268;-0.08733737369775771,0.809783714313303,5.217687101174179;-0.09209105604517084,0.8183996250429325,5.215907048804459;-0.09652700295109146,0.8272150905867635,5.214291517222167;-0.10108539545138064,0.8359599513085458,5.2126336665745105;-0.1057871030197156,0.8446268358075962,5.210966615578895;-0.1106433478701637,0.8532000479838854,5.209258716596865;-0.11566318084580929,0.8616791286241038,5.207553879832452;-0.12086955969753146,0.8700662186401972,5.205956901337204;-0.126280636818086,0.8783329006915491,5.2044134596449885;-0.13164593971514627,0.8866186781881843,5.202813642124441;-0.13664201208794344,0.8951291696301846,5.201197846264373;-0.14162517740719474,0.9036741815650176,5.1997312739222865;-0.14663189293821635,0.9122071288144974,5.19827469888851;-0.1513972182596416,0.9208850229864066,5.1968655050331;-0.1560682114220473,0.9296150353171294,5.195462398628657;-0.16067314406885505,0.9383814949209603,5.194068203042391;-0.16524207794794177,0.9471659166899024,5.19266863975555;-0.1697650568349016,0.9559697552199692,5.191242074255959;-0.17431070929064646,0.9647541272990561,5.189768354157792;-0.17914349017871456,0.9733773887982969,5.188257198969324;-0.18414168161731062,0.9818980596791277,5.186702769786727;-0.189032804269691,0.9904760152761107,5.185123023928825;-0.19388133884903946,0.9990789527632485,5.183547848057609;-0.19871662204494325,1.0076917592694692,5.181985926003915;-0.20358089671403332,1.0162871130118107,5.180417893482676;-0.2084474039032787,1.0248745556453074,5.178813855829306;-0.21328683867037523,1.0334636629731044,5.1771384136648;-0.21813452986364917,1.0420444790997052,5.175444458324149;-0.22304020267811867,1.0506056607089025,5.173819483342275;-0.22794941805876617,1.0591681545454663,5.17221221745101;-0.23281435482950366,1.0677486064814241,5.1705665459189465;-0.23763847633370702,1.0763450021812957,5.1688843352651;-0.24244623559608197,1.0849348832083476,5.167123825447991;-0.24722717563521604,1.0935356366001607,5.165343473394206;-0.2519773915171724,1.1021545314170997,5.163568620947;-0.25673111074582133,1.110777204315458,5.161821719237375;-0.26153694060001725,1.1193823141716184,5.160131724037403;-0.2664265451170707,1.1279565974835044,5.1585275316068255;-0.27136628639235055,1.1364761362902414,5.156790748760929;-0.27642210818775836,1.1449079848104098,5.154962471838246;-0.2814979330292816,1.1533189035605602,5.15309366260332;-0.2865688286366005,1.161731925938663,5.151220944737431;-0.2917138720025577,1.1701063317536722,5.1493776173091215;-0.296952411653627,1.1784168489090066,5.147508658525449;-0.30222055483961546,1.186728168770241,5.145728594050163;-0.307502208800919,1.1950506864310115,5.144043414172759;-0.3128291526900179,1.2033607437689844,5.142441348056147;-0.31820391006391,1.2115887920579598,5.14059440340996;-0.32308870425486425,1.2201315725900224,5.138816852709407;-0.3279768783745065,1.228642896394763,5.1369029245846045;-0.3328667485655585,1.2371309544808913,5.134892442194437;-0.3377086305256859,1.2456416183495536,5.1328614868530185;-0.3425048732382075,1.2541936750740377,5.130897210491661;-0.3472064707686328,1.2628036129817566,5.128957120316662;-0.3517718596727243,1.2714778784569303,5.126978650549239;-0.3562414054333852,1.2801975097916272,5.124980854243223;-0.3605737017203057,1.2889762469067791,5.122940025111378;-0.3647358882864868,1.2978369955002889,5.120899599334508;-0.36868551516364995,1.3068150814411605,5.118951672136301;-0.37252873984069923,1.3158677035177284,5.117140689634852;-0.3766562176756333,1.324809759421515,5.1154076106015465;-0.3810948136243864,1.333607434964291,5.113704739188975;-0.38565648915108913,1.3423257065136969,5.111920682693261;-0.39025075522466635,1.3510511711482305,5.110259663079686;-0.3949051283076447,1.3597457562624198,5.108604066239703;-0.39959326261165823,1.3684151058038836,5.106911796971692;-0.4043178748719627,1.3770888122692024,5.105348193715343;-0.40904777606476667,1.3857942542598414,5.103990506544477;-0.41388843628162475,1.3944584448641766,5.102765839309397;-0.418663467321673,1.4031675330750604,5.101603573805469;-0.4234010313569863,1.4119055098474658,5.100506646763132;-0.4280757607870482,1.420672825334986,5.099374796994832;-0.4328314424822458,1.4294058097940194,5.098317217658685;-0.4376579787337826,1.4381164191983287,5.097406266716998;-0.44255835949410544,1.4467980751068077,5.096621971434195;-0.4474694047780602,1.4554809554506742,5.095922526544985;-0.452310261988474,1.4642145717184012,5.095383965168278;-0.4568032359370405,1.473148394247531,5.09538430504595;-0.4612352456766097,1.4821119901210333,5.095490317709798;-0.46549069829879003,1.4911540800359935,5.095853268050965;-0.46956621437095125,1.5002613952016448,5.096521833095708;-0.4735185339444883,1.5093999450745257,5.09745246525156;-0.47727506747792164,1.5185585906409704,5.098869386985612;-0.4806259297397709,1.5277890613572755,5.1007588664000405;-0.48339316146618405,1.5370818008573208,5.103205787150009;-0.48584336543395984,1.5464238177165497,5.10579870471873;-0.4881145286036793,1.5558395134386893,5.108285970672461;-0.4904678039215375,1.5652442210878519,5.110738228675229;-0.49277010502283713,1.574454926735444,5.113878660351348;-0.4948624475915939,1.5837377925386094,5.116952827727304;-0.49680013044819576,1.5931239674309718,5.119806790943117;-0.4987555434398275,1.6025339645570693,5.1225687312246935;-0.5007813290256938,1.611887704515011,5.1254676519823725;-0.5027585711318229,1.6211028744439528,5.128809980038455;-0.504879798433851,1.6301112740300723,5.132598004804733;-0.5072201858042007,1.6390194206557125,5.136492553642892;-0.5097811879147233,1.6477229239365303,5.140698537336476;-0.5123562098930303,1.6558960998106076,5.145852997341427;-0.5148016678407394,1.6627792183321524,5.152682522569754;-0.5167733796173727,1.6684491860693225,5.160680260908143;-0.5189141509661428,1.6743280703066596,5.16848127482662;-0.5212402001744448,1.6806896902406943,5.175837856022763;-0.5241982345049978,1.6890250097945914,5.180503955125192;-0.525807213898286,1.692956872691077,5.189556669606231;-0.5282377275989737,1.69791327103158,5.197894937930112;-0.5307599178575099,1.7030105047939945,5.206120311129612;-0.5334053976621823,1.7083840003280708,5.214128243593634;-0.536325974178161,1.7138703324578708,5.221962169338485;-0.5390486048030203,1.7194710889974367,5.22978641426468;-0.5424143053596227,1.7256745743799928,5.23687082171144;-0.5461467910587919,1.7326812586583318,5.242951522816508;-0.5498846870349788,1.7400094861167659,5.248637049704024;-0.5536278068943475,1.747574289578426,5.254000146039616;-0.5573381806854211,1.7551287549246055,5.259400440444915;-0.560958220347738,1.7627589739306098,5.264755351346476;-0.5645582455264759,1.7704925108664686,5.269973801803667;-0.5680923952274242,1.778330780859282,5.275079808992366;-0.5716418408082113,1.7862315289156407,5.280077770198596;-0.5752927928947633,1.7941903104179846,5.28490771283383;-0.5789383401039496,1.8021783828312836,5.289693178815893;-0.5825811568204441,1.8101926833052422,5.294436687462785;-0.5863166816087245,1.8182852798452327,5.298970530843083;-0.5900767301358103,1.8264009334298945,5.303442465767445;-0.5938694182343813,1.834546549021705,5.3078315959338225
3D gt;-0.6102530525870944,1.8690884784200918,5.326960198278012;-0.6095991104487845,1.8676548230318213,5.326249472425861;-0.6089524414228356,1.8662539175282353,5.325547668899315;-0.6083463738993258,1.8649406392279277,5.324880978766093;-0.6077687596386262,1.863700937780534,5.324248160605104;-0.6072530655791792,1.8626000636004016,5.323685068489849;-0.6067896621123603,1.861614707863849,5.323180640313936;-0.6063590585850083,1.860709543447665,5.322718479517476;-0.6059234362984625,1.8597724925607872,5.322241841606472;-0.6054487976493224,1.858768540301639,5.321728783919554;-0.6049749517855436,1.8577523299507468,5.321210892387058;-0.6039243129232655,1.8555015872457754,5.320071914092354;-0.6029127179021421,1.8533222380928371,5.318982145724089;-0.6019548573701279,1.8512251951798144,5.317936386605967;-0.6009502729332966,1.8490754517264985,5.3168592061167175;-0.5999131856171982,1.8468547990218451,5.315738788687664;-0.5988653702943221,1.8446042334515116,5.314603559494019;-0.5978070235874342,1.8423281677909522,5.313450659295787;-0.5966229570637578,1.8398114554363751,5.312156633377075;-0.5953620785422946,1.8371509724492612,5.310794139779133;-0.5942250041132388,1.8347606705375337,5.30956261920929;-0.5931246317987856,1.8324620630015498,5.308374236562978;-0.5920497793114703,1.8301305372818657,5.30717892559715;-0.5909750449139138,1.8277522957843284,5.305959010455919;-0.5897954490495765,1.8251556184188182,5.304620342544888;-0.5885952382295028,1.8224855950396996,5.303230901635212;-0.5873421790081522,1.8197077258566154,5.301754918761875;-0.5858801741392716,1.8165978798244313,5.300049806221671;-0.5842895558398704,1.8132222465846848,5.298210854571798;-0.5826973191136899,1.8098125315127163,5.296344130433124;-0.5811319539443307,1.8064571211441702,5.294497675978619;-0.5794529647827149,1.8027991445790168,5.29258859953673;-0.5777685382677162,1.7991074089382006,5.290676971103833;-0.5760558141625447,1.7954021696007767,5.288743029428565;-0.5743835387851882,1.7917570631607713,5.2868258727944415;-0.572726508513741,1.788146692358929,5.2849237031522005;-0.5710777673306674,1.7845480403070866,5.282990907917851;-0.5694580168516741,1.781029429891835,5.281085612089738;-0.5679986004207447,1.7778340832254163,5.279360257770703;-0.5666313022115956,1.7748298266866929,5.2777128558366195;-0.565142691321995,1.7715794996178666,5.275950857908829;-0.5635456829900327,1.7681499975453252,5.274035182165063;-0.5619379818128503,1.7647947785750677,5.272124090941057;-0.5602943125185759,1.7613999749888543,5.27016971488621;-0.5586705768419348,1.7580145615287446,5.2681644630017495;-0.5570078503152598,1.7545693004442295,5.2660789042348455;-0.5553472007253895,1.7511307303387185,5.263985700068266;-0.5538990012459133,1.7480213623046876,5.262105010779008;-0.5525931445412013,1.745237188919731,5.260346997053729;-0.5513033700196639,1.7425024019324262,5.258537603627081;-0.5499819135251254,1.739739224309507,5.256662112775057;-0.5487559809477434,1.7372296384728476,5.2547107911731885;-0.5475200867030933,1.7347328305451768,5.252658649900686;-0.5463072838990584,1.7322501569001574,5.2505523628566575;-0.5451210357831873,1.7298176995982295,5.248409313284833;-0.5438846007637357,1.7273141350124193,5.246106672079668;-0.5426345388163691,1.7248134596451472,5.243750641822816;-0.5413523885478144,1.722253462086553,5.241281042098998;-0.5400834103459897,1.719707762345024,5.238814648628234;-0.5387935361447542,1.7170953020842181,5.236161661770032;-0.5376185246343199,1.7146966466489046,5.233512555205303;-0.5365756797790527,1.7125193869549296,5.231015055075935;-0.5355527177893598,1.710343283943508,5.228433658848637;-0.5345919969807501,1.7082862220432447,5.225863750416299;-0.5337329614058786,1.7064361996858017,5.223307672583539;-0.5329038417650307,1.7046602856179944,5.220596530914306;-0.5321091416400412,1.7029713771654216,5.217843113443125;-0.5313176493437395,1.7013045053896696,5.215044550066409;-0.5305605321967084,1.6996921788091246,5.212155293920767;-0.5298691210539446,1.698222268809443,5.209412628712861;-0.5292282981043277,1.6968379237962803,5.206749593983526;-0.5286649584562882,1.695620293327,5.204167824703715;-0.528149120082026,1.6945137485006583,5.201641232946645;-0.5276627948595131,1.6934846387116802,5.19887603540006;-0.5271704535276993,1.6924766603552779,5.195980837365857;-0.5266566964854364,1.6913762930165166,5.192954383062282;-0.5261684580263883,1.6903571422411048,5.189972098143206;-0.5256297779083252,1.6890911642986794,5.186742311104485;-0.5250166230409041,1.6876740337869396,5.183402936852497;-0.5242983954885732,1.686068907364555,5.180110625888991;-0.5234956137615701,1.6842041689001994,5.176770043642625;-0.5225937053016994,1.6818100363689918,5.173249871730804;-0.5216762669604756,1.6791811855150303,5.169727437288865;-0.5207544129413108,1.6764557309358015,5.166265101868174;-0.519814961143162,1.6734478434687072,5.162810699276301;-0.5189060948413352,1.6704108269732931,5.159609043100605;-0.5180322758218517,1.667069543921429,5.156390251864558;-0.5172169352821683,1.6632985027147373,5.153044206411943;-0.5162406863336979,1.6590972684777299,5.149717850000963;-0.5151315807674244,1.654338508605957,5.146263284766157;-0.5139745601985767,1.649390246847401,5.142741625868757;-0.5127694370435631,1.6442147249968155,5.139265306286191;-0.5114610057499098,1.6381539893772292,5.1356195476366135;-0.5101040940492049,1.631917186902917,5.13225757366678;-0.5086068007427712,1.625074384938116,5.128927861607593;-0.5071452994968578,1.618253582498302,5.125866500066674;-0.5055018145519754,1.6109589518671452,5.122718807821688;-0.5038561863277269,1.6036932966812798,5.119896732475446;-0.5022212195189103,1.596458600583284,5.117169672095258;-0.5005610177413277,1.5891479687898058,5.114547842481863;-0.4989915239085323,1.5821128845214845,5.112093633859055;-0.4973337841863218,1.575288691976796,5.109808940576471;-0.4955326791016953,1.5684514743970788,5.107683047273886;-0.4936849341185197,1.5616643829345702,5.105587705653647;-0.4918085108217986,1.5551133794369902,5.103668069196784;-0.4899160818017047,1.54860700690228,5.101788088342419;-0.48790277970355495,1.5421074162358823,5.100067498124164;-0.48572083315641984,1.535790219845979,5.098585056989089;-0.48346702044943113,1.529464804276176,5.09729428131684;-0.4811217918395996,1.5232488907523776,5.096194406654524;-0.47858530019677215,1.516851653057596,5.095205862791642;-0.4759388245292332,1.5104589767456054,5.094308451984239;-0.4732046932552172,1.504677932407545,5.093676192428754;-0.47049726287178373,1.499060499440069,5.093136317294577;-0.4679344601009204,1.4940606706038766,5.092806283867877;-0.4653898664557416,1.4891932081139605,5.092534351597662;-0.46285016068168316,1.4843809064782183,5.092496835687886;-0.46017852667103654,1.4794597589244014,5.092601970859196;-0.45712367207071053,1.4736694325986117,5.092910179677217;-0.4541636217366095,1.4680559964387314,5.093339185403741;-0.45108684398816984,1.4622328195986545,5.0938301809974345;-0.44819415714429767,1.4567328371794332,5.0943662961462275;-0.4454677476468293,1.4515319008205252,5.094905676572219;-0.44258955250615656,1.4460705772068194,5.095515024910803;-0.43958522854680593,1.4403951449186907,5.096208474449489;-0.4365353308967922,1.4346422125774883,5.0969196553230285;-0.43353116317417306,1.4290822581415592,5.0976680782566905;-0.43038253535395077,1.423112538213315,5.098450156605763;-0.4273788621321968,1.4174098202249277,5.0991927256376846;-0.4245952529077945,1.4121450354534646,5.099886010957801;-0.42181974386132276,1.4067370761373765,5.100669913395591;-0.4190737936600395,1.4013543830539867,5.1014366152390185;-0.41640758282205337,1.39602173150104,5.1022131271154985;-0.4135367554374363,1.3899971217279847,5.103098041451495;-0.410477342688519,1.3834820815376612,5.1041464346180785;-0.4072186622619629,1.3765831093166183,5.105295084891112;-0.4037856523265009,1.3693714138528574,5.106438658175261;-0.40057309565336807,1.3625568907364554,5.107506754771523;-0.397754617276399,1.3566277840655783,5.108397945632106;-0.3946710538449495,1.3503646323162575,5.109233010706695;-0.39137246455316954,1.3436965272322945,5.110073960760366;-0.3879654902582583,1.3368025511036747,5.11093283680211;-0.38437678668809977,1.329638595746911,5.1118439606998285;-0.38070471390433935,1.3222997015248175,5.112779693416928;-0.37714638038303544,1.3151886367797854,5.113683023929596;-0.37342582370923916,1.3078734379643981,5.11465240855839;-0.36941937504643985,1.3003069816257644,5.11572251711721;-0.36552754866558584,1.2932148949996285,5.116790975632875;-0.3612444717987725,1.2857273740353794,5.118090899571128;-0.3568965181267781,1.2781164379949155,5.1194637365548505;-0.3523064836004507,1.270295895120372,5.120999690843665;-0.34765176345991056,1.262303633150847,5.122717065023339;-0.3428636937763381,1.2540769379657248,5.124534643525663;-0.33787549984973414,1.2456887212006946,5.126598889122839;-0.33296633508931045,1.237540500475013,5.128576052168142;-0.3279336783367655,1.2292190609807552,5.130593526093857;-0.3230361112511676,1.2211829928522524,5.132738941628;-0.318037073964658,1.2129329706274945,5.134900539605515;-0.31277384994340973,1.2041055150239361,5.137153661105944;-0.3074819106641023,1.195068884642228,5.139503852014957;-0.30217295837402347,1.18599036208443,5.141931254179581;-0.2968037194791048,1.1768253838912304,5.144376091044882;-0.29126295695097554,1.1672259723829188,5.146872089033541;-0.2856855161086373,1.157477626302968,5.14937423042629;-0.27986147266885514,1.1472144738902217,5.151891878252444;-0.27414989007037616,1.137007996103038,5.154336032432058;-0.2686700930802718,1.126955735745637,5.156642601801001;-0.2628898894268533,1.1163418011872663,5.158881080212799;-0.2575389682520991,1.1062220190296999,5.160872543376425;-0.2518527922422989,1.0955829781242037,5.162890037184176;-0.24657942481662917,1.085605910259744,5.164630511449731;-0.24114159235746963,1.0753818749137545,5.166207242012024;-0.2358411486252494,1.065445850704027,5.167703961247983;-0.2309072856903076,1.056295604539954,5.168867210844288;-0.22590484192060384,1.0471285489953082,5.169997491214587;-0.2209924461115961,1.0382296427851139,5.171077600147414;-0.21627195300226626,1.0297346806733505,5.172007530046547;-0.2114711049536,1.0212566521686055,5.172991607873337;-0.2069476224235866,1.013419086953868,5.173908070895983;-0.2025533184797867,1.0060190000119416,5.174801046993422;-0.19822392086360768,0.998963209732719,5.17568428586877;-0.19383862325419549,0.9919620331473972,5.176650505231775;-0.1896940605536751,0.9855486798493759,5.177558743974437;-0.18547590815502663,0.9793506058402682,5.178557330546171;-0.18134311476997705,0.973453997404679,5.179593680754952;-0.17679668223339579,0.9671634534752889,5.180916337137637;-0.1720604058763255,0.9607058261373771,5.182376428604126;-0.16749488171287205,0.9546534428803817,5.183963554838429;-0.16289019008304761,0.9485348845772121,5.1855997890804115;-0.15862712928523187,0.9429698144663933,5.187168756360593;-0.15412683793772824,0.9370369874705438,5.188887125388436;-0.14979135328790416,0.9314799638831097,5.190691727762637;-0.14537732437382575,0.9258191538271697,5.192530510404836;-0.14096123515004697,0.9201742822398311,5.194376276347948;-0.13673982972684115,0.9148112049932067,5.19619967456486;-0.13272785688483196,0.9096960379559059,5.197972177007925;-0.12856254857519397,0.9042754778654677,5.199806901226873;-0.12448957909708439,0.8989127596979556,5.201609779979873;-0.12027944801164714,0.893277671813965,5.203485360767531;-0.11617213419209357,0.8877689082933509,5.205348284970159;-0.11219511115032695,0.8823828421882961,5.207145730350329;-0.1082739385003629,0.8769250843213954,5.208858011245728;-0.10434987775139189,0.8713594574306324,5.210544528339221;-0.10077442961153778,0.8661382020038108,5.212065989618717;-0.0973039369997771,0.8609031594317893,5.213536304681197;-0.09429462104258331,0.856156879093336,5.214741377208544;-0.09152365559080372,0.8516340967261273,5.2158400538485985;-0.08889593990989353,0.8470986737790316,5.216822299045066;-0.08605275268140047,0.8418187685427458,5.217797427674999;-0.08310305541494618,0.8360536706343942,5.218736568533857;-0.08036769475107607,0.8301958294744077,5.21956130836321;-0.07780849375932113,0.8243830214790677,5.220287803401119;-0.07543264808862103,0.8186428501295009,5.220940775622493;-0.07314963358381518,0.8126089920375659,5.221601449427398;-0.07090622728803883,0.8060804615850035,5.2223071909365455;-0.06872819797889045,0.7993426848701808,5.223017203704172;-0.06677003729861714,0.7923203853109608,5.223670484003814;-0.06491027726297792,0.7850351846114447,5.22429779898602;-0.0632057082031084,0.7778852728138799,5.224853731528572;-0.061560636572215846,0.7704699217754861,5.225356518579565;-0.06000323273824607,0.7627390556335449,5.225760464626808;-0.0585906023253565,0.7551804593956988,5.226114799665368;-0.057210262879081396,0.7472685145502506,5.226448124014811;-0.05582340055963266,0.739020983322807,5.2266925302173775;-0.05454772743971451,0.7308935372725777,5.22687481071638;-0.05327564507982006,0.7224491265338401,5.226996460458507;-0.052019218164941525,0.7135534660505212,5.22707953150376;-0.050849084283994594,0.7045378583825154,5.227148088123487;-0.04992898427921792,0.696018040035082,5.227173590162526;-0.04906602444856063,0.6874895220217498,5.2272083100857945;-0.04823878065917803,0.6792097153041674,5.227199866543645;-0.04735426372548809,0.6707398780325184,5.227185403782388;-0.04645467444088148,0.6622421167622442,5.2271772124249;-0.04552095594613449,0.6537374185479206,5.227091677168141;-0.04448536034770635,0.6449645213251528,5.226857113713804;-0.043450157072233125,0.6363644990506379,5.22656981381126;-0.04236264398305313,0.6277298603887143,5.226178620504296;-0.04124030579691348,0.6189589961508045,5.225726052823274;-0.04013660622161368,0.610057938783065,5.225238048843716;-0.03909300059339275,0.6011696581633194,5.22474662469781;-0.038117021265237236,0.5925649569967519,5.224304274766341;-0.03718875183748163,0.5835610053850255,5.223911355143009;-0.03635112266436868,0.5741286391382632,5.2235831055019215;-0.03558484309652578,0.5650462173793627,5.223344007699387;-0.034851911617361994,0.555658177583114,5.223121994847837;-0.034165394269901776,0.5462716249383014,5.222933240310006;-0.033528462005698166,0.5371067633421525,5.222737280099289;-0.032877557878908906,0.5277651592752208,5.222545299447101;-0.03227556453580442,0.5186278359786323,5.2223706777406775;-0.03173795063080996,0.5091692662446395,5.222250420860623;-0.031241750027822413,0.4994066276550294,5.22213637314672;-0.03081430258439935,0.48965772910740074,5.2220589425045505;-0.030405661453371462,0.47982610039089046,5.221982661537501;-0.029995313898376803,0.470138598151829,5.221944554950879;-0.029637731920117927,0.4608167746170708,5.2219720571766715;-0.029267422857491877,0.451536207282025,5.222005681079366;-0.028891511512839287,0.4423269993325939,5.222104913296905;-0.028497174729471626,0.4331593171824579,5.222246537789054;-0.028046241698057757,0.42371152164625075,5.222393950545269;-0.02762440667981687,0.4146013136324675,5.222546083367389;-0.027219169528588005,0.4055229255012843,5.222692346572876;-0.026773584562799206,0.39626132766060207,5.22280331619926;-0.026351247238076254,0.38781029021221664,5.222853444265281;-0.025935487187427025,0.379196231012759,5.222901870395826;-0.025552561962086228,0.37063799982485557,5.222985130890555;-0.025241397629613464,0.3622208075730697,5.22308663529935;-0.024926933521809785,0.35378438074692425,5.223228263481802;-0.024681237899738813,0.34583531806779944,5.223377507043921;-0.024475825771041536,0.3377680111346037,5.223519491942032;-0.024356918822164123,0.330134491879007,5.223613394364067;-0.02421895513845527,0.32240720665973155,5.2237326699961795;-0.024159629557443704,0.31439630562326176,5.223757793799691;-0.0241643056506696,0.30607736007027003,5.2237835154740715;-0.024238215581230498,0.2975710780516915,5.223824665525687;-0.024364209973293804,0.28914713954925536,5.223898582914602;-0.024560875773429875,0.2803518279946368,5.223967645603679;-0.024831297325051353,0.2719767993429433,5.2240493217136565;-0.025192312769267873,0.26370838024305265,5.22410561059869;-0.025620451906453012,0.2559789446955142,5.224170212248098;-0.026042202990988028,0.24806341391024386,5.224236523047738;-0.026480903179749205,0.24005761080202853,5.224299122976221;-0.02697767689435379,0.23202986953569496,5.224313676626786;-0.02746316272797792,0.22404092425885408,5.224336185413858;-0.027937011926070503,0.21616302853045255,5.224364116005274;-0.028404556056727537,0.20828079609248945,5.224388037930364;-0.028855249311613002,0.1999050095184989,5.224421457041864;-0.029348768208337872,0.19119076336985044,5.2244242722055185;-0.029900178178496984,0.18191430950164791,5.224426672645237;-0.03048925301303035,0.17232663600341125,5.224383796318717;-0.031070225404656454,0.16270993322911464,5.2243741941037385;-0.03169891928071562,0.15332746771107547,5.224372554779053;-0.03227881790762362,0.144060919046402,5.22444635063669;-0.032829975102258775,0.13480530572974164,5.224527201154958;-0.03332491401485775,0.12550849301141245,5.224677312353382;-0.033826742047848905,0.11574492320159213,5.2249225057519;-0.034302404258562166,0.10612968942782161,5.225200645322385;-0.03477885814853336,0.0957987004064996,5.225533926134523;-0.0352089809593947,0.08515924586550057,5.225948328018188;-0.03564386506702589,0.07413668641966328,5.226339119703872;-0.036109333007232,0.06252422272770305,5.2266942831951635;-0.03656129662368608,0.051000799636478036,5.227002769884855;-0.03697973041430763,0.039567392817010064,5.22730889871846;-0.03744897491517274,0.027401250353325975,5.2275197375339015;-0.03793107666658318,0.014758588429378425,5.227684030698693;-0.038393880439841224,0.0016433666180009534,5.227814869797749;-0.0388309907913208,-0.010881281239830917,5.227922287816588;-0.03924594701373059,-0.023607019723757415,5.22803746609066;-0.03960044961908589,-0.03578355555819427,5.228142002852067;-0.039877741191698166,-0.04751546018926992,5.228288422460142;-0.04012519766973413,-0.058836585727722754,5.228393757156703;-0.04036074228390404,-0.07001900510036427,5.228478822791058;-0.040576306161673174,-0.08084618064502014,5.228544381846552;-0.04076647001764049,-0.0912443539461364,5.22859030980649;-0.04097439739496812,-0.1012900697783284,5.228552598828855;-0.041154107886811966,-0.11072261770134388,5.228415885635045;-0.04130263559196308,-0.12008370311623037,5.228256689652153;-0.041431897355162596,-0.12869556586638742,5.228035524575607;-0.04157064327986345,-0.13691442700054338,5.227746018119482;-0.041688520276028186,-0.14564865464749543,5.2274806727533765;-0.04179631202117258,-0.15411528277397157,5.227271285139997;-0.04190463010124539,-0.16282126197607621,5.227113413769266;-0.04201045694558518,-0.17090582926377007,5.227004383087158;-0.0420642131411511,-0.17812590178199436,5.226971161344778;-0.042103405496348514,-0.1847576654475668,5.226967089570087;-0.04212853337370831,-0.19048741933573843,5.226971095665641;-0.04215077749542568,-0.1960512151096178,5.2269704520184055;-0.042163468910300206,-0.20069152384218963,5.226969995042552;-0.04217592133646426,-0.20514978425399116,5.226974307765131;-0.042192202785740714,-0.20966319299780803,5.226977470729661;-0.042207421561946026,-0.2142975621016129,5.226978048988009;-0.042211710764014206,-0.21984144700091815,5.226968981286752;-0.04221107593826626,-0.22520668150031048,5.226958917659261;-0.0422057185276695,-0.23039754274617072,5.226952915647755;-0.042196930906046995,-0.23548950323851212,5.22694636581255;-0.04219135038749032,-0.24055438551695452,5.226936920663585;-0.0421903176618659,-0.245507063575413,5.226929099041483;-0.04218868403849395,-0.25039209846828303,5.226931818132814;-0.04219219918109188,-0.2533216252970751,5.226954987349171;-0.04221147830935493,-0.2555133964243719,5.226982554007268;-0.042214373334899274,-0.2572475753354905,5.226983147008948;-0.04221090271421101,-0.25859661366628567,5.2269765744001955;-0.04220857620239258,-0.2600423703400985,5.226970943174499;-0.042206936548955694,-0.26161609608194103,5.226966221791615;-0.04220764437646771,-0.2633591574729486,5.226961600389767;-0.04221043883890346,-0.26531577255414884,5.226957687156788;-0.04220990891513146,-0.267437178494902,5.226955018250838
