# Supplementary material for: AI co-pilot bronchoscope robot
Source: Nat Commun. 2024 Jan 4;15:241. doi: 10.1038/s41467-023-44385-7 (PMC10764930; doi:10.1038/s41467-023-44385-7)
Supplement: Supplementary file 9 — Source Data [file 41467_2023_44385_MOESM9_ESM.zip › Supplementary Fig. 6/Sim+A+R/1-siliconmodel3 Centerline model_26.txt]

Path length,0.41078121261318296,1.370531473890431,1.9983358074080415,3.0531866841704063,4.124352816024116,5.261179259238705,5.821531140612122,6.79630482082724,7.989216949021317,8.69819219771017,9.46601745634438,11.225291416719632,12.174898325772046,13.12041663377643,14.073145705193472,15.050751940819012,16.02628964339169,17.074757202172073,18.139609989114422,18.139609989114422,19.280612909377997,20.425790855009083,21.642425297442426,22.85339682228493,24.136947078316084,24.136947078316084,25.47588933629859,26.874958375052493,28.237150721673665,28.237150721673665,29.579890375421048,30.839362390518065,32.114076149108115,32.114076149108115,33.319810584886554,34.52090480857646,35.66536825752603,36.78517941447299,37.85792598714755,38.884097296007326,39.931442638519954,40.92636847888216,41.97702920128631,42.99034172223667,44.04202824961655,45.03351752038973,46.01857599985166,46.9652839785796,47.87352456877024,48.742697261709125,49.579399910269395,50.42728970408983,51.32008798746068,52.98102285140588,53.86452046138608,54.79927048456067,55.698518935585476,56.62358215061075,57.52658024936673,58.40731846768429,59.27576947170782,61.021031033794905,61.87176404984671,62.769884475456216,63.676235789362046,64.61269432262223,65.52667133689997,66.47353209008494,67.46539790017945,68.457221618647,69.4278541723475,70.42015006758008,71.4267653079459,72.42602681109102,73.38325889647308,74.42595480328961,75.43963147249904,76.47211953574453,77.49353940385944,78.5452636126862,79.55923771938458,80.54827633807639,81.5738447739962,82.57904349358186,83.58395496863629,84.54628205444962,85.55876305518909,86.51715834147134,87.46692701725932,88.42223496264722,89.357322241538,90.32558421604243,91.28539448760665,92.22031666089597,94.07241844670897,94.9661110674357,95.87217309025175,96.82688882263436,97.80687234095478,98.76130379519809,99.68538641560009,100.58707396164944,101.44407720251482,102.30234622398507,103.99426660825064,104.811721402225,105.6064317336296,106.38778830990209,107.92292082676826,108.62893579478654,109.99318531075927,110.68499958695513,112.06757075698877,113.31415136699012,113.9905427407418,115.42201714297755,116.15673740534824,116.90647100360047,118.4393237443262,119.19467123937268,119.92815877844166,121.42341106852655,122.1749141434173,122.94830920876878,124.55018802002486,125.37841915692039,126.17751372220734,127.05357679945477,127.91863868494546,129.6136643022731,130.4974144009723,131.35523754917153,132.28271897958274,133.26525387790207,134.2559090363578,135.26624243714133,136.31844109996976,137.42411829021955,138.52303761730678,139.7023088750442,139.7023088750442,140.9189877150289,142.18173551213877,143.42647230324866,144.7154819068694,144.7154819068694,145.96114483151612,147.2554562611482,148.50432685746262,149.74402855482705,149.74402855482705,150.99985596155346,152.19993384070813,153.3724219852648,154.55451074454456,155.71206704707566,155.71206704707566,156.78046985981982,157.81403253322827,158.91377360351888,159.98021838929876,161.0700683382676,162.1602728846399,163.16047442874466,164.15886134461567,165.08761152873018,165.9879082067997,166.9066318448576,168.66959619454732,169.53004449064443,170.40030286915743,171.20951950941006,172.0073859885707,173.60365522402478,174.41097720435238,175.26751885544692,176.0970213040261,177.54693101691973,178.2020973262847,179.54251978872463,180.22623059229042,180.94401152536696,182.3486621986984,183.0194146407792,184.32735901227727,184.99194331764087,186.35577552549222,187.04106932748164,188.27486865984594,189.53543636052595,190.252390250799,191.00207267418475,192.47951460601308,193.2411927301207,193.99469997664363,195.4606462387937,196.21632448792235,197.7793444875697,198.57586305945452,199.3722582796377,200.18935484279012,201.00806165249176,202.66634609169375,203.48370486315503,204.2727317132768,205.0774151278687,206.50655517493144,207.2000156616467,208.53291768285365,209.1937168242774,210.52821355580406,211.18882557203798,212.4999782894627,213.13969933101916,214.3959827961472,215.58055916152105,216.1567943866439,217.23429123986108,218.21633910249352,219.23733617974372,220.21988187213063,221.5297389320975,222.46359744462708,223.4608470225306,224.46910611180414,225.46902742719337,226.4671743828632,227.49238674472628,228.55468382781177,229.60369114969663,230.17247648288995,231.3271681540658,232.49492438005524,233.56961561982015,234.52989892624547,235.53101412362327,236.47696405486877,237.44069140115732,238.37700210924945,239.35730910341948,240.60564531373677,241.72129053268532,242.42944431883856,243.50417060110422,244.55949483783556,245.56551753113953,246.54999331864755,247.54832154095223,248.46962446586338,249.4310066791551,250.6982736293755,251.72581145378854,252.70183985916321,253.7376036166466,254.44594844419632,255.45322841224834,256.430949998829,257.6762284095233,258.5376486577945,259.4507924299223,260.5402694399388,261.6790536150114
Error,5.814294562657805,5.463043236580417,5.049898165520508,4.651157611889696,4.2813338550407884,3.9300157195605028,3.558341756166143,3.273576328941786,2.9855303321680053,2.756575844986917,2.546609348773412,2.323625655996319,2.0828134408365497,1.8580077418766394,1.635873199763958,1.437650762363924,1.2588391226268216,1.1370292720959811,1.0473395147693165,0.9985064405476134,0.8598239020424248,0.7417869976409099,0.6419998949946556,0.6207901394165452,0.7223524769834405,0.7292982293382934,0.504242512194573,0.4855486370067127,0.7044482195049763,0.5753134125612759,0.3697366644772786,0.36687283305661433,0.5296401111640467,0.5986929436722689,0.3938586599941145,0.211533759926784,0.1584999459577553,0.2325818785148054,0.3196292339858711,0.3876803330736505,0.4687534986538989,0.5070103768514493,0.5618288729193762,0.5933328592064792,0.6431914985181488,0.6460594945782305,0.638068493338419,0.5937920584708937,0.5272245710488291,0.4541743477405707,0.4165629262141532,0.44870169827566475,0.5083369673471637,0.5411501156473956,0.519463010724334,0.5416864886927399,0.5722308602591629,0.6174469981153944,0.6715429641101042,0.7328616116599025,0.8076860153622266,0.8357351707133241,0.7892721329543664,0.7523890022482763,0.7076959292406708,0.6638158322467883,0.627409549877453,0.5999527164944842,0.5770245933109094,0.5656620868052518,0.5729269098505658,0.5774423660264594,0.5863922616864008,0.6055501031888357,0.6508894505799875,0.6555100835678166,0.6731761604578717,0.6821106416764845,0.6872639264040422,0.6791564958352091,0.6796163819443832,0.6847027883387935,0.6913463286461564,0.6957699420767581,0.690358090743972,0.6913732669865055,0.6807166505850938,0.6764239654428552,0.644605313005839,0.614993403428271,0.5942063444210562,0.5452847817698021,0.5210901222392097,0.5383330708773801,0.48058186380776,0.3887026797255465,0.3306607874873237,0.3237136247840917,0.35538585913811443,0.38428237672968324,0.4421826502123536,0.5170822169624231,0.6502584934567641,0.7975760277532619,0.8632238242929949,0.9172856631959742,1.0303712715627402,1.2177140735914052,1.333841526554969,1.459432992455608,1.5258859086889418,1.5971445304498253,1.5969466908681644,1.5773733578819362,1.5229502193576363,1.4522545574356072,1.3800736715634048,1.365627903145982,1.2493833200867213,1.1164830992995927,1.0549616298936868,0.9267859730874449,0.8137069547900633,0.789156072990816,0.793168674377696,0.7373187713142276,0.743877142153556,0.7929716748545426,0.8644778633777541,0.9165003921066001,0.8709542921750444,0.825716454912294,0.8035533656378544,0.773079784132091,0.7260609500680476,0.6733802572913091,0.6272672086359952,0.6022733475397565,0.5929184607572756,0.6648555131754621,0.7105680357204546,0.5284888764727611,0.39058642999635496,0.4152140642593334,0.5982235426393375,0.6310683577111978,0.44535012741778307,0.34683265520353274,0.43766849259588847,0.6192993484480098,0.5876248903540536,0.41266945581086106,0.36956376513345207,0.4295352509577384,0.5607771374641574,0.6976045458995246,0.7205939319484066,0.688728312622099,0.6701077176710112,0.6123649456492785,0.5827729693555157,0.5573854720812266,0.5435277068445103,0.5237733790278014,0.5000565678973639,0.4870566373935303,0.5263751411284862,0.584486949542997,0.6640471568588299,0.5831881738210332,0.5058280939406504,0.44658139973028055,0.46655204928825883,0.5114925396425007,0.3599401035496848,0.2734922981745174,0.26817545822612876,0.3437148678194232,0.13393987434385202,0.3263839707701906,0.1098884730630182,0.3087516161386088,0.1415898701206303,0.23793259043431245,0.1506048016162108,0.29093798144474725,0.2577952013530188,0.3413036858070237,0.2924314486049939,0.38738570870296507,0.30867439228356897,0.454725507107182,0.4733805634010925,0.5140597986951837,0.6795607134464983,0.5918286306891074,0.5951486791668706,0.6743415626696692,0.5529265514434304,0.49994272571074383,0.5349954239288003,0.6120498763604164,0.5021527756902618,0.4206217227352822,0.41290168440207464,0.49346023352473434,0.3281027363337631,0.3550884690757904,0.2328433535708796,0.28549800623560684,0.18896493588709906,0.25942328645651686,0.12080870588834812,0.2739305412982724,0.029134715369848786,0.18995293415851294,0.2869512941389131,0.18600889615064686,0.18603348303550726,0.19696223180190567,0.2919798045210452,0.32264031511105506,0.32878629048484315,0.3161715180606867,0.2806248391203635,0.23821960541652457,0.1969868076975754,0.16585145826285524,0.16821365336688193,0.2312756095083183,0.3762336059565534,0.3611739918300743,0.3944019503824839,0.43057825459127663,0.43151197775305095,0.4337795597559736,0.42510470440344383,0.40912989160585633,0.3718126541503124,0.32509488660616376,0.14688014995038182,0.18520619430041124,0.14404683564575152,0.07967749571159924,0.057129910109345594,0.05762779659415833,0.05961753006239206,0.06457336087837585,0.11588444591560101,0.14991504336098344,0.16031074047309554,0.19138921292384395,0.17653197135720367,0.2093563314631701,0.16326112996690026,0.16328334109358744,0.18049841094503666,0.16624007375806185,0.1325058605007258,0.18804014451828702,0.16544883082331763,0.20045516509651878
3D pred;-0.00664285065867324,-0.2619849788310136,5.180967935319549;-0.009168485911479327,-0.25262586142045684,5.183423151779496;-0.012024313762820496,-0.24355639169363752,5.18651975736591;-0.014746767023970401,-0.23438360880224093,5.189426353703236;-0.017184724972689296,-0.22509775657665998,5.192224444031469;-0.019390930011639274,-0.21575866098833874,5.195037618913752;-0.02165886589375848,-0.20646209736886034,5.197941129151996;-0.023175945979076493,-0.19687106075041227,5.200330791177957;-0.024722052451042215,-0.18728113223920942,5.202706254485896;-0.026065175138097422,-0.17755099626226767,5.204582547458154;-0.027482100741080585,-0.16782839109760236,5.206443533929796;-0.029104987023696193,-0.15814351107182847,5.2083328033653356;-0.030771083387502146,-0.1484732880809405,5.210259175658797;-0.032284555392786136,-0.13877178661726983,5.212153976925319;-0.03372720801679857,-0.12906538752237862,5.214078702884287;-0.03494311112500829,-0.11930059827194635,5.215859284397751;-0.035803445625106754,-0.10947965639314362,5.217535269230951;-0.036389670462764936,-0.09957793364071192,5.2188050042323155;-0.03681216337121544,-0.08964788734284355,5.219907583147632;-0.03696682029885886,-0.07967926455743955,5.220683882701319;-0.03694980077067219,-0.06970438107562281,5.221391985702189;-0.036829749257312944,-0.05972439887599514,5.222012906735216;-0.03667497309831213,-0.04973811395093197,5.222513064446405;-0.03656639811729608,-0.03974653015491662,5.22290862066327;-0.03649522033545808,-0.02975123040513568,5.223206809588956;-0.036410680406387126,-0.019755049373249685,5.223469902306748;-0.03628996856641354,-0.009758323774854019,5.223695525803023;-0.03614786738241025,0.00023955995670644006,5.223844281117898;-0.03596823425071744,0.01023737356364352,5.223951309240099;-0.0357531964536627,0.02023476663684008,5.2240280587406795;-0.03551060243431967,0.030231376912344954,5.224122563457225;-0.03525522333678157,0.0402261632871708,5.224320115572213;-0.03495537097807082,0.050217277537396965,5.224616298964562;-0.03461523961710345,0.06020741285140806,5.2249017933866355;-0.03424566671451989,0.0701948201180834,5.225241074920523;-0.0338359048696361,0.08017709118449286,5.225672768778717;-0.03339654001213028,0.09015588663789514,5.226152976880633;-0.032950803868132504,0.10013454957927745,5.226630056740004;-0.03249845960824637,0.11011320203877217,5.227101097888067;-0.03201086690273657,0.12008714293531784,5.227632846273816;-0.03146780540706017,0.13006180926454602,5.22809231970338;-0.030852167808562873,0.14003657526552646,5.22844592057018;-0.03016489025996368,0.15000867208334692,5.228737356029941;-0.029423214664305093,0.15997853944311904,5.2289646490992485;-0.028681065863447548,0.1699494120761933,5.229140473137413;-0.027977631668928343,0.1799239993840942,5.229253558817511;-0.027324966652615686,0.18990266290093946,5.229236157838709;-0.02669273215130042,0.19987959670156957,5.228989031407118;-0.02620784868324257,0.20986290973740618,5.228675425203578;-0.025873443410024396,0.21985174346123781,5.228341697843465;-0.02569582993621874,0.22984664968085516,5.228076550497679;-0.025639716105128045,0.23984591454119983,5.227969063332694;-0.025710287536496932,0.24984548949008786,5.228028397257606;-0.025888686228840198,0.2598405621239271,5.22828665478576;-0.026116574437348137,0.2698330582448065,5.228599845204886;-0.026386154669506466,0.27982455608568035,5.228911770507231;-0.02667765608959609,0.289815929892762,5.229207534550429;-0.026948384653925028,0.2998076876756567,5.2295099952130295;-0.027192339826005565,0.3098003565581728,5.229805045172205;-0.027520273524717895,0.3197938818749787,5.229953069601299;-0.027950259435700644,0.3297846027450248,5.229977739688072;-0.028480404711518307,0.3397701766874141,5.2298925397608205;-0.02895444953650597,0.34975717623962915,5.229705132589242;-0.029329722520077196,0.35974455969578445,5.229371453270859;-0.02957888245897858,0.3697297447147979,5.22888771836317;-0.029742151038786115,0.3797158827722683,5.228387328447216;-0.029873495329136815,0.3897036452772751,5.227910517351527;-0.029997035439318035,0.3996949421140326,5.227512113836262;-0.030178390588258636,0.4096885624557939,5.227204440674144;-0.030405849622832857,0.4196839440341606,5.227002922708598;-0.03069513748086582,0.42967923456697227,5.226900552303306;-0.031013212556540715,0.43967415042872254,5.226878525892638;-0.03137049757208933,0.44966722177130314,5.2269827974599945;-0.03176357338906149,0.4596567899176167,5.227215218741869;-0.03219974913246562,0.46964238820101484,5.227527592946089;-0.032663007424292276,0.47962601482432293,5.227863139070232;-0.03314761183413994,0.4896094903845059,5.228171966376643;-0.03368735458832814,0.49959192756157295,5.228416150252466;-0.03427101798439685,0.5095733775568654,5.228589335215916;-0.034922776820026494,0.5195512864839487,5.228717958164919;-0.03569245039191472,0.5295207749579451,5.228847966470764;-0.0365750499140467,0.5394805196396162,5.229004503876703;-0.037540116218325426,0.5494316304797521,5.229214361151241;-0.03846392404491847,0.5593866943042606,5.229422407659234;-0.03927127112292757,0.5693519656552383,5.229626264464405;-0.04013306777512296,0.5793111921708373,5.229892936062544;-0.04115119592583394,0.5892577206988457,5.230066098732433;-0.042819376565171555,0.5991167381684226,5.229935914673815;-0.04381475424913389,0.6090670586170112,5.229954522109694;-0.044672841733784954,0.6190295227267129,5.230068516546358;-0.045844817331202534,0.6289572988145853,5.2298121278802165;-0.0464587830060889,0.6389360378208228,5.229593463764606;-0.04720116525297948,0.6489048172914234,5.22932456886686;-0.04797950508818861,0.6588708950983466,5.229057210965766;-0.0488960956772471,0.6688266916108503,5.22885232686763;-0.04992493593557723,0.6787723558027864,5.228693419649167;-0.05117709523819735,0.6886929348914368,5.228574223899687;-0.05271808805595569,0.698570842179756,5.228345556588977;-0.05464978070693897,0.708374239625291,5.227943111528113;-0.05656035956407482,0.7181836830994978,5.227590255811131;-0.05872721719528991,0.7279352630920906,5.22713045623076;-0.06100999780425395,0.7376629848031311,5.226730027705442;-0.06365394924847628,0.7472928915936051,5.226206180430584;-0.06639485145327591,0.7568797285560894,5.225444595137613;-0.06942508970729219,0.7663641145542239,5.224515036983281;-0.07254058356453874,0.7757972673258766,5.223370778790336;-0.07598335696999459,0.7851057135715778,5.222145976859582;-0.07985278793395144,0.7942140345880854,5.220708620857954;-0.08413985131751364,0.8030921517701589,5.219035264097818;-0.08838907692963496,0.8119957151919261,5.21740105478079;-0.0927566920655933,0.8208311190010688,5.21571002623179;-0.09726780480891656,0.8295860155912035,5.21397749989344;-0.10186422007931029,0.8383037958271222,5.212282426319723;-0.1066159299520609,0.8469365419836103,5.210580384286503;-0.11154380140578157,0.855465204390944,5.208854695879711;-0.11661703692873829,0.863922049765464,5.207198179160788;-0.12191432540390643,0.8722564089153108,5.205624269261138;-0.1273521930554996,0.8805128738383304,5.204120812451415;-0.13261842169300536,0.8888541248849133,5.202480578652412;-0.13748583579897067,0.8974359934000565,5.200849685427873;-0.14244445405887618,0.905987154546157,5.199336494096298;-0.1474399345800601,0.914527460045539,5.197884476073098;-0.15219137271185434,0.9232126902654051,5.19647358567776;-0.15685907408296204,0.9319448827103503,5.195073093259143;-0.16145897086629307,0.9407142572785236,5.193680606539001;-0.16604807231287366,0.9494869816869682,5.192273675706844;-0.17057602345746864,0.9582874534551392,5.1908421188306475;-0.17519715939622024,0.9670327582648104,5.1893708111056895;-0.18009422719302323,0.9756200131616323,5.187861579403623;-0.18508940637111154,0.9841419820286725,5.1863045849887355;-0.18999903461203482,0.9927101223112632,5.184728982680482;-0.19483955137939513,1.0013173018069887,5.183152322110395;-0.199670351003058,1.0099313479282928,5.181583378384169;-0.20454522805140074,1.018520197061006,5.180012631956819;-0.209416644754811,1.0271014635816265,5.178390545583097;-0.21426748231411583,1.0356832967221556,5.176710809020015;-0.2191400751381393,1.0442534910536012,5.175034620399205;-0.22407512084704692,1.0528042745526327,5.173444203660207;-0.22897539739095957,1.061370510007243,5.171829613950913;-0.23383141514662076,1.0699540890274875,5.170173938028541;-0.23865801606657897,1.0785460085266756,5.168476044369054;-0.24348345846597594,1.0871244298542,5.166708053085825;-0.2482707303466107,1.095718217663305,5.164911156028962;-0.25303179198310355,1.1043361103547396,5.163160665339917;-0.2578013860369176,1.1129385168112917,5.161358007380654;-0.2626413349809294,1.1215304569598856,5.159698652475175;-0.2675728241574697,1.1300765165354043,5.158072220726422;-0.2725578472613645,1.138566400951845,5.156319677645892;-0.27763176656077404,1.1469839066093923,5.154475513486106;-0.28269872499764004,1.1554011021246702,5.1526109084725285;-0.2877816462250899,1.1638087736725997,5.1507467810794365;-0.2929419353679288,1.1721723441116354,5.14889688771127;-0.2982111396044038,1.1804609877124106,5.147017027617104;-0.3034933646407559,1.1887671271393228,5.145254601310551;-0.3087929830757024,1.197085735742683,5.143606937707726;-0.3141300235257528,1.2053808254090912,5.141961493493912;-0.3194843513184232,1.2136204667464907,5.140106908764206;-0.3244691668500658,1.2220751261885452,5.138191093576258;-0.329431311661645,1.2305105752342111,5.136136752254352;-0.3343634381636733,1.2389546938110214,5.134046061069896;-0.3392382601076896,1.247447311679021,5.132018364652216;-0.3440642945410061,1.2559823066949163,5.130052849013234;-0.348719169555738,1.2646117532326975,5.128086941831092;-0.35323451422001656,1.273304659290807,5.126075711653401;-0.35761397195114414,1.282052338172756,5.124002437875153;-0.3617180700967428,1.2909129189285131,5.121846866702122;-0.36576492998444593,1.2998519300636242,5.119918913130155;-0.369621026660861,1.308890282033197,5.118064536659137;-0.37351806600228094,1.3179409454188946,5.116362015983722;-0.377725334952708,1.326848541466707,5.114643405897703;-0.38224398983690655,1.3356110057963815,5.112969793962788;-0.3868540241935584,1.3443278088691928,5.111306986872258;-0.3915250467061876,1.3530129785138032,5.10964886235014;-0.39611550575314086,1.3617456494017024,5.108015416635743;-0.4007851571859841,1.3704298535689068,5.106348397296307;-0.4054722967552984,1.3791293525150354,5.104815608744655;-0.4101742096572645,1.3878536285049934,5.103481808342283;-0.41497041302829685,1.3965406804941172,5.1022442458339805;-0.4197103894235251,1.4052734723519755,5.101116872719168;-0.4244308886610104,1.4140159382249105,5.0999827751001465;-0.4291231454752709,1.4227767944283696,5.098873665289831;-0.4338955783188048,1.4315045734528529,5.097849088277719;-0.438742542402231,1.4402099410532911,5.096998491948538;-0.4436461980616919,1.4488949705279972,5.096274320562108;-0.4485573561285545,1.4575829413641848,5.095642110793244;-0.4533464114534164,1.4663523208712876,5.095238462238417;-0.45769855456173636,1.4753544000236942,5.0953848224055065;-0.46211977358060136,1.4843239234432015,5.0954065482918205;-0.4663327576357871,1.4933857772826449,5.095772021058683;-0.4704176591640634,1.5024913154890502,5.096406649671319;-0.4742007925768551,1.5116786446951105,5.097538410971458;-0.4777229431254739,1.5209006390675663,5.099135055987501;-0.480570648923667,1.5302214084138115,5.101374214418929;-0.4834586848085997,1.5395171928213094,5.103664987427469;-0.4857357966091849,1.548857700816722,5.106416291161206;-0.4881958341170493,1.5581995540456037,5.109000472600256;-0.49064044133876356,1.5675681891574065,5.111500986882047;-0.49307468104353674,1.5769052206531566,5.114126690579549;-0.495366792604465,1.5862668288381923,5.116792495670348;-0.4974930571883542,1.5956273149680889,5.1195961180292455;-0.49943088996280793,1.6050299901761624,5.122395136262436;-0.5014247931482076,1.6144369648645724,5.125139799684217;-0.5033197233589863,1.623810665385067,5.128062637012629;-0.505211779781315,1.6331441559640043,5.131113223203448;-0.5071572031226701,1.6424831932433344,5.134112841632215;-0.508942294897643,1.6519409501316868,5.136826562692999;-0.5108268793538829,1.6613453739978106,5.13965590063209;-0.5124435389752935,1.6709704655029316,5.141833978956336;-0.5142317450516548,1.680632471309028,5.143690848050112;-0.5158257927728266,1.6903427349684952,5.145471238885366;-0.5176445612751461,1.7000093498656164,5.1472736366122085;-0.5193717251823665,1.7096970585104612,5.14905273920908;-0.5213402737804939,1.719334469306345,5.1508541635256115;-0.5232930544383882,1.7289681259710232,5.152692452667519;-0.5248470370684635,1.7387143380331398,5.154303814956291;-0.5259520684718237,1.7484759390309155,5.156171982924599;-0.5272776534208642,1.7582063356157938,5.158059363872862;-0.5300166881511369,1.7677256300348017,5.15943075824014;-0.5332419466868038,1.7771072198688893,5.160689122083808;-0.5371215246860508,1.7862577783952216,5.1617919154479175;-0.5415640445457032,1.7951621968077451,5.16277951356016;-0.5461601512130018,1.8040018241823983,5.163637879088414;-0.5510231756076216,1.812709720669305,5.1643614345532205;-0.5561056830726293,1.8212986254085302,5.164992967013714;-0.5612912207468624,1.8298320355028672,5.1655325142229325;-0.5665063444776641,1.8383525296486982,5.1659838056845055;-0.5717103005721508,1.8468819415005677,5.16639365251912;-0.5768880791325294,1.8554215749727871,5.166908695565703;-0.5818940691850097,1.8640600180874325,5.167472046388462;-0.5864519375707093,1.8729169009095654,5.1683560500387085;-0.5907830059558327,1.8818632138238232,5.1694539261171295;-0.5948455137849912,1.8909072121704773,5.170758580877494;-0.5986114062446658,1.900044717452796,5.1722830647894344;-0.6021345429355938,1.9092535232306815,5.173952017755283;-0.605419250081474,1.9185235657299373,5.175762269402926;-0.6086157847462286,1.9278030580146823,5.177678825969893;-0.611739560001699,1.9370954245678424,5.179652135878402;-0.6148047812331487,1.946397629053321,5.181670405065754;-0.6178230419291629,1.955707837501304,5.183722263010642;-0.6207874476085109,1.9650147336990567,5.185865620687864;-0.6237531311437114,1.9743065114523575,5.188071881631703;-0.6267060512228111,1.9835678712552467,5.190418683201473;-0.6296482225129008,1.992816039770202,5.1928301158086105;-0.6326111908037979,2.0020367106372343,5.195320105300356;-0.6356044820855092,2.0112190076853347,5.197913486919647;-0.6387645309595582,2.0203045823476025,5.200645962751192;-0.6419998712417041,2.0293520092058017,5.203416637850199;-0.6452656020213622,2.038381462610106,5.2062101971737675;-0.6485422138638182,2.047376781583604,5.209099496638847;-0.6518194610724463,2.056357517495769,5.212033100771903;-0.6551429226978479,2.065285784173354,5.2150729456624205;-0.6585605605249777,2.074070966215142,5.218410658678127;-0.6620020033694669,2.082832981279464,5.22178461231751;-0.6654666666615086,2.091556781105464,5.225233006852458;-0.6689625884168446,2.1002555196461548,5.228713018185955;-0.6725872995196015,2.1088740630431584,5.232260154937691;-0.6762393257358751,2.117470821106311,5.235832052937253;-0.679964744466847,2.126009120172278,5.239467806550883;-0.6837712471527279,2.13447050783368,5.243198149182045;-0.6877322304282116,2.1427803235002805,5.247104243788996;-0.6917962311796549,2.151005750096374,5.251082466407773;-0.6958582081992186,2.1592326817073575,5.255059643668185
3D gt;-0.7122996056512231,2.194473444133225,5.2713414684799655;-0.7116406532823057,2.193241991680072,5.27069609239536;-0.7109706719386969,2.191962758000033,5.2700412398216425;-0.7103071693520757,2.1906770042519783,5.269391084342612;-0.7097036807824734,2.1895035802020932,5.268797420625947;-0.7090753995009244,2.1883003111000923,5.26818040576994;-0.7084691278304461,2.1871428482520154,5.267582820348171;-0.7078810578299456,2.186019842513485,5.267005619353108;-0.7073232645376291,2.1849492769345655,5.26645806958501;-0.7067660278099774,2.1838768415864567,5.265919691530013;-0.7061736623437911,2.1827125395147298,5.265330201316991;-0.7048635671447595,2.18018293173202,5.264048441229706;-0.7035294406673451,2.177601804407149,5.2627394713391915;-0.7023422789894854,2.175286862961369,5.261577943987179;-0.7011736416890832,2.1730008090122994,5.260436060989459;-0.6999891452196347,2.170679011468443,5.259280503025944;-0.6988061593110079,2.1683610472209716,5.258139481727324;-0.6976012799851017,2.1659560621587723,5.25695902989936;-0.6964196809363489,2.1635753010962295,5.255793741117487;-0.6951894671188118,2.1610623342089084,5.254587008066127;-0.6939803787982525,2.1585788033836244,5.253385635435272;-0.6928602429721022,2.1562430572509763,5.252270031894427;-0.6917371277191479,2.15392198671331,5.251168479726722;-0.6906339413044985,2.151642897531776,5.250092286144513;-0.6895445884941773,2.149391682679171,5.249033076061487;-0.6885060251660916,2.1472264155649765,5.248028108574566;-0.687430731422543,2.1449440206023693,5.2469832765648405;-0.6863087868369305,2.142567596751791,5.245894092861234;-0.6851335068539635,2.140053633042568,5.244757901335009;-0.6839353038412302,2.1374491785672047,5.243586600026935;-0.6827605889473556,2.1348904540699385,5.242451158246846;-0.681666355666719,2.13246218551873,5.241389136704756;-0.6805563731910034,2.1299872898635477,5.240307795126821;-0.6794873289493699,2.1275882078575967,5.239262543992057;-0.6784136546930501,2.1251524227715524,5.238214027466552;-0.6772878095300705,2.122555235907204,5.237117881253594;-0.6760957489211326,2.119772752356653,5.235961038848897;-0.6748826918725523,2.1169242673093174,5.234774323698153;-0.6736695970130091,2.114076766849182,5.233595528120821;-0.6724798876115078,2.111282911389603,5.232442438893985;-0.6713047173159111,2.108507062842809,5.231318646206139;-0.6701160160025168,2.105702237144036,5.230187056657565;-0.6689376644470532,2.1028513280245926,5.229032518137304;-0.6676851521427767,2.099786108086146,5.227811226076413;-0.6664382389147664,2.096728868889685,5.226591097604425;-0.6651878121232739,2.093627874957465,5.225358775509453;-0.6639303688286499,2.0904946614991813,5.224142636187953;-0.6627526618285501,2.087511039200224,5.22300654940778;-0.6616067630589935,2.084550440397905,5.2218869498208385;-0.6605176868932853,2.0817397708991647,5.2208162150308866;-0.6594425404504174,2.0789415567625373,5.219750115528007;-0.6583085991162709,2.0759527125185633,5.218652587139544;-0.6571815610599024,2.0729661383554725,5.217569885992632;-0.6560195753759672,2.06987696298787,5.216452270198979;-0.6548843114882553,2.0668418985870836,5.215358570459593;-0.6538085012781806,2.0639624743288665,5.2143186631128575;-0.6527482677420186,2.061068987297888,5.213265632589864;-0.6517615235975988,2.058340524920528,5.212305542382551;-0.6507590988139416,2.0555523642505387,5.211344034624841;-0.6497539047083088,2.0527109337050677,5.210378410566657;-0.6487303223684043,2.0497968636547346,5.209395390718095;-0.647722840027488,2.046909951007428,5.208425986275154;-0.6467539430529343,2.0441310393377905,5.2075131628896285;-0.6458535405588892,2.0414926254391053,5.206656720868047;-0.6448886898169247,2.0385715239727435,5.20572154007304;-0.6438524792478495,2.0354597246436876,5.2047399307680875;-0.6428644403497173,2.0324730074788624,5.203795418902383;-0.6418806104363556,2.02949551858062,5.202850416242769;-0.6409303747285835,2.026623437555343,5.201945319531496;-0.6399581405165282,2.0236695170427237,5.201038665405828;-0.638936595388027,2.0205034714733383,5.200133192586158;-0.6379844558547816,2.0175336244217474,5.199287048310196;-0.6370251557048737,2.0144444269763375,5.19841058239912;-0.6360263464043177,2.011232503031202,5.197528479081978;-0.6349959181454515,2.00790092742999,5.196636410564955;-0.6339682122956903,2.004581182469976,5.1957455104867405;-0.6330020669037812,2.0014610303572424,5.194931957877361;-0.63199694678944,1.9981728254328122,5.194068222357201;-0.6309600627780576,1.9948037564173884,5.193203172140171;-0.6299404263175213,1.9914833053233092,5.192368179756125;-0.6289524657244511,1.9882096239791636,5.191540330540948;-0.6279728090108369,1.984893375930391,5.19068039965753;-0.6270215241130771,1.9814868340961678,5.189787754560381;-0.6261065654655813,1.977969345547375,5.18887900742595;-0.6252112485065362,1.9744351123948174,5.187950500419103;-0.6243791325919987,1.970682690951491,5.18688835323907;-0.6235733007668214,1.9669422126137532,5.185803029139425;-0.6226750174062857,1.9626700489459261,5.184637531848768;-0.6215459976146875,1.9580747414821176,5.18342019472468;-0.6203646045991176,1.953459851615787,5.182201906594587;-0.6192193070100379,1.949072427225854,5.181027681943666;-0.6180603153890896,1.9446875948732998,5.179877082093391;-0.6166769289155082,1.9401791642935162,5.178757046798348;-0.6152430108470621,1.935742051692824,5.177660750680635;-0.6138017481423413,1.9314121897208256,5.17659209653627;-0.6122981044344333,1.9270094684146226,5.17552773138649;-0.6106206902321138,1.922318847300475,5.174441394326599;-0.6089645487236853,1.9178108356851369,5.173407883683634;-0.6073203543430783,1.9134218523094688,5.172397343484848;-0.6056159903669606,1.9090314842579896,5.171428134673617;-0.6035948379743903,1.9042581807072299,5.170487158656738;-0.6013996236484904,1.8993195031714567,5.169589517351259;-0.5989753830766431,1.8942128075318014,5.168809010730506;-0.5962784731276913,1.8889336343873968,5.168094695839857;-0.593439891494,1.883716191978652,5.167490609055356;-0.5906015324913777,1.8789316079727727,5.167102771689855;-0.587682713385073,1.8740613317341381,5.16676724239211;-0.58473295905553,1.8695599067371742,5.166514866300197;-0.5819266712307314,1.8653022614118349,5.166338312756829;-0.578998755529137,1.8609103389008674,5.1661413664842515;-0.5760153802762996,1.8564833111738293,5.165980372579602;-0.573064299519198,1.852176256980303,5.165851667480764;-0.5702322988312479,1.8480208642989244,5.165762189175798;-0.5674287362222226,1.8438938874951298,5.165669734408818;-0.5646306292479519,1.8397616772231662,5.165570461359666;-0.5617790082625156,1.8355328467374021,5.165475310046437;-0.5590245505071055,1.8314831861387268,5.165427931074033;-0.5562412311623133,1.82728508728897,5.165324741160932;-0.5534881319184377,1.8230598337242643,5.165200365439598;-0.5507506441254689,1.8186610188261834,5.1650200019327475;-0.5483245358936527,1.814539571435958,5.164784556695217;-0.5460489804658247,1.8103819251381672,5.164485950818334;-0.5439572794919187,1.8063165602214597,5.164084007481838;-0.5421170758163374,1.8024901352719322,5.1636407666366955;-0.540431226206567,1.7985153798908766,5.163122416596338;-0.5387534838958108,1.7943949721934263,5.162586288693038;-0.5370951506659157,1.7899016694380212,5.1620093913720675;-0.5355123055907729,1.7851994021321826,5.1613800105257965;-0.5339664714744055,1.7802844204284987,5.16065331637674;-0.5326105912806457,1.7755143520770296,5.159964547567417;-0.5313666382478309,1.7708283428132845,5.1592512964695825;-0.530169706369311,1.7661131209141232,5.158516247056308;-0.5290532762744883,1.7609680376003438,5.157705680866933;-0.5280056381274998,1.7556817658379906,5.156905808401848;-0.5269706168446515,1.7500757607178372,5.1560654864372975;-0.5259797261440691,1.744358968863215,5.1552107548478965;-0.5250640520728314,1.7385203741992694,5.154290943165518;-0.5241356522505766,1.7324739931729174,5.153362029836585;-0.5231630060265101,1.726248901466014,5.152387986499411;-0.522216610873919,1.7200095200415106,5.151339770512259;-0.5212557131762331,1.7137565193571578,5.150277515001248;-0.5202449668577915,1.7072542758012683,5.149035252998531;-0.5192606241196548,1.7008417758645173,5.14778956542361;-0.518263611808342,1.6942429753634596,5.1463879148342455;-0.5172947233526201,1.6879387038631144,5.14500886614335;-0.5163546150978366,1.681571876288696,5.143510449099416;-0.5155461402161753,1.6752436555061934,5.141818654019597;-0.5146224515746913,1.6688224204661317,5.140032028765258;-0.5136292547314897,1.662212221313635,5.138186067807242;-0.5126290699262075,1.655593219519897,5.136284067683886;-0.511555142822661,1.648624639936062,5.134272073974262;-0.5103995759598332,1.640978708118973,5.132045881788964;-0.5091530888068245,1.6335487869934717,5.129700912947481;-0.5078257742026928,1.6258683780610874,5.12723979720427;-0.506350520519395,1.6181924047321856,5.124665311614466;-0.5048178883438901,1.6104251769268454,5.122000855968407;-0.5032583925415197,1.6028295940932833,5.1193734659543315;-0.5015926868260833,1.5952701640746754,5.116757147622232;-0.49996560660545064,1.5879064636428122,5.114197252980168;-0.4982147337019135,1.5805433368781687,5.111714715596927;-0.4963208332111182,1.573093007003705,5.10932121040784;-0.4944318314537484,1.5660779911693514,5.107162223696092;-0.49249831176421804,1.559089262789395,5.105035221377802;-0.4905916824489059,1.5524481770609326,5.103099833161103;-0.48854236762387765,1.545500703821528,5.101216867477783;-0.4863329696408208,1.5384978992481924,5.099526717864171;-0.4837842306967226,1.5314582417344798,5.098125822308151;-0.4811923116130532,1.5245491572760546,5.096902464351507;-0.4785124981045105,1.5178451929438297,5.095861162189375;-0.4756525323996271,1.510981606122743,5.094905052514891;-0.4728047198211591,1.504454934214063,5.094071502641076;-0.4699978486441577,1.498640606559002,5.093455597183248;-0.46730120836761946,1.493163930843531,5.09302165698264;-0.46445876069143033,1.487681017762021,5.092771339564744;-0.4615936169599622,1.4822312755288236,5.092762157149884;-0.45841632626587864,1.4761660272865096,5.093045612805866;-0.45521529088489754,1.4700497104466888,5.0934003054354475;-0.45209264029369456,1.4641112645994196,5.093870903987341;-0.44899748351536883,1.4582510625216627,5.094366147381036;-0.4459644898725915,1.4525218093753476,5.09493567499472;-0.44289736227915083,1.446745478694303,5.09558141249696;-0.4397789791186238,1.440847502555254,5.09627455590426;-0.4366707164833582,1.4349686141335283,5.09700440405811;-0.4333144706024406,1.4284724460661102,5.097813403836186;-0.42999949797694537,1.4221589737333782,5.098633141833883;-0.42683171860788766,1.4161486627054953,5.099399550020385;-0.42372440198295463,1.4101970894176106,5.100222233672215;-0.4206773820343412,1.4043516847481994,5.101020842004933;-0.41771981430053706,1.3985628819045623,5.101837447191149;-0.41467781154849986,1.3921736555741857,5.1027795402966625;-0.4115650101893924,1.3855869219488428,5.10382752919444;-0.4080285876180224,1.3781788708978362,5.105019974682614;-0.40438064517876027,1.3705205920125536,5.1062072574968775;-0.4009390486682635,1.3633052197787427,5.107334508568511;-0.39735625364866906,1.3558983576680712,5.1083818906872995;-0.3939895970636082,1.3490681381818548,5.109286498222944;-0.3904731180260219,1.3419630698960061,5.110187315456608;-0.38687119781415086,1.3347751158877357,5.111105272453683;-0.3829708494077693,1.3270598288323594,5.112103567249417;-0.3791136177438529,1.3194349231127012,5.113113371033743;-0.3751814759111157,1.3117811029365025,5.114140292315903;-0.37100194992302615,1.3039350615486578,5.115289407777045;-0.3666582433053249,1.295933551116311,5.1165195931017085;-0.3622538468380666,1.288193619505729,5.1178417736026285;-0.35768838422409616,1.2802457325792065,5.119340217786749;-0.35277642016830846,1.2717338020443298,5.121100130018175;-0.34783011963206867,1.2632300691654028,5.122905940365914;-0.3425295351058091,1.253957494735718,5.125091749694063;-0.3372198032616334,1.2446979754947012,5.127292963517144;-0.331855830721287,1.235742711536625,5.129475048332017;-0.32633123403509673,1.2265087969191955,5.13174588396265;-0.3211249861816051,1.2178454524914837,5.1339061215887405;-0.3157826391353509,1.2088694266778819,5.136150836639453;-0.3100449272980962,1.1991004370555978,5.1385255290374845;-0.3042514424793461,1.189108237291247,5.141040456671787;-0.2985054800596879,1.1792019723882328,5.143554949951911;-0.29265386704459706,1.1690634717200084,5.1461984553757105;-0.2865697184547859,1.158393362173762,5.148814204934964;-0.2805903769330039,1.1478375432108348,5.151365320540463;-0.27459537199247686,1.1371748476571988,5.153882186831588;-0.2683929756317732,1.126074603619353,5.156298603470461;-0.2625174566056444,1.1153252557942286,5.158556347851926;-0.25644857647258384,1.1041781066439929,5.1608067557206425;-0.25064267194085793,1.0933660417764297,5.162887066702768;-0.24474918516435765,1.0823626864635882,5.164796565428917;-0.23907268039179588,1.0717356266258913,5.166491744693697;-0.23354581433133137,1.0614359146375112,5.168053075676755;-0.2283128067570029,1.0518499133945127,5.169272329809752;-0.2229854024136005,1.042240105268251,5.170506248624831;-0.21789402754689746,1.0331041482520225,5.171657071795488;-0.21294461120842656,1.0243545990187886,5.17267000032089;-0.20805344824716837,1.0157995560799238,5.173683671617756;-0.203068219231818,1.0074009612187202,5.174755389240739;-0.19825196729916986,0.9995497893002365,5.175843965009087;-0.19371365277260696,0.9923416294631563,5.176859931730853;-0.18893079140643382,0.9850026195901664,5.178028090509108;-0.18423600393008693,0.9780221172490886,5.179120040216594;-0.17943253889479166,0.9711816553797747,5.180472713020799;-0.17444440488617652,0.9642753277121432,5.181974166926943;-0.16934745942249196,0.9573306195155327,5.183568163958239;-0.16465649576755384,0.9510729605126258,5.185208827305335;-0.15980724908280247,0.9445913759933233,5.186961125887738;-0.15518514406742828,0.9385168639860005,5.188707484161299;-0.15037608803245073,0.9321588687600251,5.190578448379595;-0.14577867401819775,0.9262380602248592,5.19248155199802;-0.1412990350859153,0.920499608183154,5.194346676754827;-0.13686422103303705,0.9148237736064534,5.196222975681482;-0.1324283835122005,0.9090761862739999,5.19814040971667;-0.12811559401645564,0.9034501788480294,5.200024098705134;-0.1237277735774381,0.8976170561597755,5.201967470858381;-0.11934986411722212,0.8917747218571794,5.20390605064995;-0.1148613771725195,0.8857431197981758,5.205886599177524;-0.11060216763353099,0.8798662280739897,5.207765781073991;-0.10647402458610929,0.874050347856907,5.20953081894168;-0.10242897250985852,0.8682556010429107,5.211247255925687;-0.09864969169290572,0.8625277758781156,5.212829586540479;-0.09506362038572833,0.8569961195832088,5.214343323724875;-0.09191180497377029,0.8518849442042218,5.215583348849894;-0.08885470084761088,0.8464488909825143,5.216690794228272;-0.08579454504084708,0.8405509653239669,5.217694386576125;-0.08272606653067731,0.8342188833661648,5.218685094729606;-0.07984945445295441,0.8279910331192413,5.219579344991574;-0.07714526210053595,0.8217902213081795,5.220382834219562;-0.07470473752491212,0.8154529562737658,5.221113305459985;-0.07242255535212204,0.8088121320497187,5.221845979781966;-0.07015904323362934,0.8018333985719039,5.2226022702325805;-0.0679652561499047,0.7942016252606644,5.223348543317824;-0.06597476378376618,0.7866761341292625,5.224024363782121;-0.06404347730115287,0.7789951918804584,5.224679886304034;-0.06220751998770422,0.7710474247314769,5.225214200919155;-0.06045975322303376,0.7629268846363602,5.225662901959888;-0.0588080757751366,0.7544953153442224,5.226051357405174;-0.05727164526801035,0.7460566517824954,5.226352870108551;-0.05584145810567035,0.7376100104435739,5.226585829885513;-0.05438937621413116,0.7287126921717986,5.22676811762795;-0.053046997217316705,0.7195706105009879,5.226883140608438;-0.05171128396234363,0.710120630881947,5.226970863952538;-0.05039644536267908,0.7004096388495649,5.227038708051869;-0.04926972966552399,0.6909292224182366,5.227059420180444;-0.04830921884583687,0.6819196890648166,5.2270832243361;-0.04738211339156246,0.6730309813306738,5.227083796864346;-0.04647239383051434,0.6641945718261244,5.227067946322841;-0.04546089674030561,0.6546107799599208,5.226938654731592;-0.04443620814622375,0.64531991080546,5.226744462428314;-0.04334590099697904,0.6357898625882796,5.226408326981598;-0.04223547863651435,0.6261799935256879,5.225995405792572;-0.04110033983578954,0.6169097720477248,5.225533588115415;-0.03994919640350836,0.6074381313966347,5.225060070188552;-0.03884200397983116,0.598017623367705,5.224576120640947;-0.03785116924708371,0.5884940474218656,5.224161512135224;-0.036909132761349946,0.5784182081568428,5.223842438396395;-0.03607896015773782,0.5688360066982132,5.223526890201272;-0.03528547363701262,0.5588218515079875,5.223258968128442;-0.03451882756744641,0.5488018039792314,5.223027996461008;-0.033782951107914586,0.538574697899695,5.222818595530455;-0.03308134964340091,0.5287111106931854,5.2226258736299105;-0.03239162621813117,0.5185957871718728,5.222488539871156;-0.031760185570605684,0.5080982545299234,5.222364152238776;-0.031235736108196827,0.49789787239608374,5.222280415848746;-0.030758487910186684,0.4875842467441459,5.222213183835381;-0.030321769664942294,0.47745717545247457,5.222137399947706;-0.029851194513276454,0.4670412710763013,5.22204268742349;-0.029471396114233245,0.45747649207139884,5.222051758914414;-0.029040577046302935,0.44749317216131973,5.222060342067264;-0.0285735238398295,0.43743822954602807,5.222146449669657;-0.02810329390591291,0.42752714431841765,5.222266398783175;-0.027654838664544056,0.417832404497374,5.222420227028545;-0.02721621677294913,0.40792511402387077,5.222577182950134;-0.02679167877423331,0.39801666856676815,5.222726362823823;-0.026356943215422063,0.3885587562995872,5.222842246957394;-0.02597925769665081,0.3794271802679863,5.222926336735641;-0.02564365705739649,0.3700690357005658,5.223015560710986;-0.0253121415021506,0.36101241015399677,5.22313763268871;-0.02499505751645627,0.3520377740069375,5.223269517728085;-0.0247611650243942,0.34353506829701563,5.223424296191319;-0.024593480470575822,0.33475113850677574,5.2235872968219095;-0.02443865133443645,0.32608787014323815,5.223713679778141;-0.024403948561515218,0.31740358520665934,5.223765694168564;-0.024413680235030124,0.30859632588421126,5.223811185290775;-0.024474423033276994,0.2995666703486072,5.223857959818962;-0.0246096489191673,0.29031710307462233,5.223895568103987;-0.024797874477552013,0.2813267894853583,5.223955654482766;-0.025046080138708033,0.2719826622330464,5.223993607412348;-0.02535160872015929,0.26315309939853887,5.22404130564576;-0.025741955887468377,0.25488178733964045,5.224103256314529;-0.026182755122530647,0.24656516156171895,5.224173936166911;-0.026655701942085608,0.23764972966816758,5.22419045695122;-0.02714738289896071,0.2291851849617736,5.224228443746123;-0.02764849792675651,0.2208333256677025,5.224278065029204;-0.028157138505747904,0.2121567683763455,5.2243470240479315;-0.028671516156876027,0.20308910559496116,5.224401835379823;-0.029197692513774708,0.19363666599278626,5.22441295776219;-0.029783556793946675,0.18380351880300846,5.224413388306614;-0.030407589753983548,0.17390836034908194,5.224374408282147;-0.031048117567220507,0.1634110661677128,5.224405938862519;-0.03165458317124164,0.15329613850647922,5.224431714638528;-0.03233348927380507,0.14281155713852206,5.224469601349511;-0.03289373685010357,0.13287934893029957,5.2246280486398415;-0.03344388342336052,0.1224236649667815,5.224891180263283;-0.033976440120237476,0.11217934018134146,5.225161270188544;-0.03447550914571693,0.1014684572061572,5.225487516902271;-0.034949965493049025,0.09028682925378409,5.225866713726459;-0.035390633522846535,0.0788565423305634,5.226232789044554;-0.035855838361490575,0.06685967840578583,5.2265814634580074;-0.0363242640884429,0.054814695708723896,5.226861681458863;-0.036803649729397626,0.04207848982698249,5.227082511210071;-0.03728771376486269,0.029494625390116352,5.227280029627943;-0.03777724644680715,0.016077245185643886,5.227451038330947;-0.038264878245215336,0.002464921351773108,5.227604836869116;-0.038748782156662616,-0.011516825549111459,5.227731360084651;-0.03918628325641464,-0.02489872149891494,5.227831812050676;-0.039557564711014834,-0.03772821176770128,5.227960091044865;-0.039876350753974416,-0.049833164757783516,5.228077103713633;-0.04016551123721611,-0.061995018787720624,5.228237195627678;-0.04040701913833618,-0.07344395423962351,5.228319679976745;-0.040646810876273115,-0.08485123632894588,5.228391663739101;-0.04083972001724292,-0.09549790675567531,5.228440044249896;-0.04104732590543173,-0.10598052317652987,5.228431386888337;-0.04122206962664508,-0.11573331631974852,5.228290420752115;-0.04136980565100753,-0.12550636222279138,5.228097695461826;-0.041488134720473704,-0.1350298171877243,5.2278546479057155;-0.04162141173954454,-0.14448017548279432,5.22758362685831;-0.041760098634606196,-0.15397280587371762,5.227369005381134;-0.041867878747727585,-0.1628841234754404,5.227176339638665;-0.04197772529273453,-0.17156113866450248,5.227046091586196;-0.042056323750031425,-0.1792386354263582,5.226972413001283;-0.0420928046505686,-0.18632829330498682,5.226969152136787;-0.04212591381023585,-0.1924629149301064,5.226967992646707;-0.04215341115739062,-0.19825725986920484,5.226968442454857;-0.04216784939494157,-0.20310031640220796,5.226967155345364;-0.04217944054714757,-0.2080049601317687,5.226970514191247;-0.042194024457215026,-0.2136084591934717,5.226973458836115;-0.04220777935994104,-0.21945095390606412,5.226973238104984;-0.04221025824361515,-0.22497669521638147,5.226961887611627;-0.0422077175718515,-0.230333980898783,5.226953111127251;-0.0422021807549531,-0.23568834277385253,5.226947343018389;-0.042194028974197065,-0.24100451756759006,5.22693861350865;-0.04219088513369387,-0.24623682909308311,5.226929414321722;-0.04219049302635058,-0.24942474865087666,5.226922246515834;-0.04218736836055126,-0.25251477262379446,5.226945849324206;-0.042204773849701234,-0.2551227743456327,5.226976591753762;-0.04221452255168727,-0.25733250245529127,5.226984699427154;-0.04221054465947785,-0.25881513606122525,5.226977453291107;-0.042207983299858205,-0.26038956555324855,5.22697124843682;-0.04220615265235429,-0.26211195378248403,5.226966169576998;-0.04220703084954738,-0.26403770306773333,5.226961174159469;-0.04221022988960421,-0.2662197533678008,5.226957256718733
