# Supplementary material for: AI co-pilot bronchoscope robot
Source: Nat Commun. 2024 Jan 4;15:241. doi: 10.1038/s41467-023-44385-7 (PMC10764930; doi:10.1038/s41467-023-44385-7)
Supplement: Supplementary file 9 — Source Data [file 41467_2023_44385_MOESM9_ESM.zip › Supplementary Fig. 6/Sim+A+R/1-siliconmodel3 Centerline model_27.txt]

Path length,0.4086291937994603,1.234278220918989,2.2671544049167442,3.284804363032078,4.322405372962161,4.865845153270873,5.900841803906812,6.806521864891543,7.902838017883404,8.519841490912592,9.994302878899402,10.854108118148933,11.734106428787952,12.590228554287094,13.48144387871467,14.343157407918616,15.245567987804383,16.194003370067755,17.169987290722272,18.210003557672156,19.265818445749833,20.39046293533454,21.505264345497306,22.68243745663793,23.885867484585056,25.158412395216388,25.158412395216388,26.437316010297845,27.737352443422502,29.045703153668494,29.045703153668494,30.27274740215951,31.46411468212617,32.62856288148456,33.79770585363032,34.94586709894966,36.014883686150014,37.07597342708246,38.078099361188386,39.063496486025194,40.03565153742722,40.971052087063406,41.94087754634652,42.88776670864626,43.88943011838781,44.85090201557795,45.8016731581915,46.69154720646495,47.5543501455934,48.35911211641727,49.97813513616828,50.7833663053651,51.594052385343446,52.39506971967736,54.02890525975953,54.877384464415776,55.76044481534703,56.60974415765301,57.47039535471785,58.30992644758559,59.89993515723081,60.697171713475676,61.513677766331945,62.32422937719456,64.03752918577824,64.92246180854845,65.77994388293614,66.66382280114166,67.63981881502446,68.55512665832663,69.4850173610193,70.44205703726556,71.37703036083649,72.31439341906764,73.24763827822626,74.20521118186528,75.19940800923419,76.18171814067554,77.1679454790886,79.10436317032524,80.04653508175448,80.9900886975622,81.93289052907446,82.89713984685704,83.82474188623169,84.77718047129595,85.72336583087468,86.5873863832001,87.48774320023635,88.40282508590384,89.29994273332805,91.08159133402408,91.96886988727505,92.86793376782563,93.72945064251765,94.59654226808324,95.4414416065995,96.31472073653026,98.10323262566264,99.02760662174285,99.89534368627902,100.74066628167824,101.58492100065723,102.39201364772343,103.98739847495106,104.76200651174628,105.50959727324158,107.01724667486327,107.73758931248216,109.0948241405502,109.72588096781548,111.03233591832722,112.30950992453414,113.42246395113563,114.00885549277152,115.32743384680968,116.03495098513245,117.44358260274998,118.18536194798148,119.62027461610218,120.32965047532824,121.02652665067065,122.49164712623062,123.24679869741439,124.00023984439392,125.51475889713875,126.29756913144321,127.09876718941592,127.9006976763616,129.4426642585267,130.25286041044572,131.07154346295087,131.90457034649882,133.69445194933058,134.6478164864863,135.63540144606787,136.63673004968314,137.69578474219455,138.76029398224213,138.76029398224213,139.8816721993938,141.04418251446626,142.21453077071655,143.4376680778881,144.6410302927069,144.6410302927069,145.87369903646575,147.08791111471254,148.28855608832404,149.50589900790717,150.68395285760408,150.68395285760408,151.83839789939148,152.95312669509775,154.06114307703305,155.1557257625249,156.2115489295943,157.231191529621,158.20175055436277,159.23022897906517,160.21368898458516,161.22886154699208,162.22869614249868,163.1833778559917,164.10918060275816,164.99982179370258,165.87309462989674,167.5775879731094,168.4088818123523,169.22049030579836,170.05834700017283,171.6416758103736,172.398378418733,173.10515780666972,174.56754322917294,175.39922116440914,176.16386241219215,177.55260673030764,178.15782830093488,179.41313318637904,180.03477275608168,181.39570934999117,182.0522491009606,183.3502398510609,183.9691430305076,185.2328797672428,186.54930202649876,187.18173377314932,188.3097052915456,189.47874067483343,190.12089947118784,191.53652228029802,192.2174382948658,193.61641760907037,194.3159543622856,195.73574070865916,196.47073762630762,197.20902431505343,198.72278242742374,199.48131473819475,200.26295798362116,201.84443126631507,202.61991822967835,203.39834423277466,204.14937112875018,205.6099622942817,206.29668450539634,207.61564602871724,208.21148994390776,209.44062320362892,210.69335602168528,211.32983364459355,212.5601739551802,213.18837747104845,214.37789928071257,215.50664075470266,216.58551455518727,217.56707678419062,218.52996892196526,219.50036322175492,220.39802983923357,221.63625462625842,222.4734963101834,223.359395929978,224.32606049250424,225.7512969354729,226.71347182955373,227.68708833595736,228.7134959147978,229.75019328024763,230.25730705977386,231.3839101640904,232.57054384900107,233.72402188658975,234.78505198274325,235.33520568111626,236.45283579384255,237.53945297904374,238.5845906942309,239.5815929413448,240.5588444432842,241.5038427325194,242.6551019742615,243.60126218041654,244.77942270154344,245.65383470349374,246.59522941848508,247.81064341768487,248.73838735904837,249.75404656881355,250.727798471851,251.70159229789215,252.61338326293102
Error,5.250711284263611,4.92289217385252,4.56498057070094,4.177997116192138,3.8263746806427323,3.4883109887522137,3.146830392730357,2.8264912331330065,2.5093424166016343,2.2426946156595013,1.9632839876916757,1.7248026058402823,1.516709849395704,1.3287825844617789,1.150997149709889,1.0002362885501583,0.8792995542082581,0.7670529754396167,0.6653017976148018,0.5446447209524268,0.43910195211564396,0.3009322375928397,0.19488384522249358,0.14540986354420796,0.2829904984149616,0.5392239580720212,0.491299366207496,0.2322570813116907,0.15854263832692644,0.42841129372713754,0.5992149080420206,0.37900363260043757,0.2129238283611551,0.1514203159245593,0.24665112945728165,0.3903488716615501,0.4848981874221822,0.5704658425297051,0.6072554890798096,0.632320779610693,0.6457435713648306,0.6283154405285964,0.6311231448091548,0.6152054929613079,0.6248089890986157,0.6066874653949923,0.5806343999177987,0.5306192266599212,0.5031201904926724,0.534007908777181,0.5432002885460647,0.42314769662708185,0.4015036344397194,0.492118943679436,0.6307223403084573,0.5963530029734194,0.6078240262729864,0.6439062929118144,0.7057380815926022,0.7870407257969728,0.7924720689159934,0.7719554771044079,0.7900430423663081,0.8331474906662247,0.8413225013417585,0.745856228538474,0.647354914326956,0.581857364063851,0.5495314002488381,0.5404100941858521,0.5494488452117058,0.5648383598845935,0.6019001758835246,0.6520990353288612,0.712962107603434,0.7632282172145435,0.7859543983446806,0.8128218686752225,0.8303356936469174,0.8169190788143306,0.7825902787134618,0.75818709914421,0.7462503214458011,0.7412480577142505,0.7182564718253445,0.696887948421863,0.6764683170103688,0.6474743187857225,0.629030511659788,0.6242330920154614,0.626169140440848,0.5807441742386009,0.4585350391890107,0.3514382624191599,0.26583604408528055,0.2479295176241058,0.33029819888783996,0.44102785557004603,0.5541728136328372,0.5280151935177824,0.5030964646786736,0.5235123554787963,0.6220250310321285,0.7675258241238497,0.8926003981273338,0.9458321689070096,1.0841774926529326,1.2492120394610708,1.3708914356560382,1.5086013494075858,1.622044332530025,1.667122342415668,1.6946607613856197,1.6614092175629667,1.59681770609361,1.5151539309084845,1.462826982134111,1.389207121282945,1.3046265134132327,1.2266689482266113,1.0637849085408535,0.9875947904709087,0.8899034060212749,0.7804725988799297,0.7705834388209137,0.799004557340294,0.769738098287688,0.8140928610648681,0.896659940249829,0.8824051872631257,0.8532643967391993,0.8595316147302162,0.8952389491697417,0.8868363883186842,0.8237048496772071,0.7683361522851345,0.7191803725663485,0.7096049429926397,0.7107689462660456,0.6979217057129615,0.5831790982549573,0.4527872634892917,0.3646726990932715,0.38694273120094785,0.5010822997132118,0.6928333915571077,0.4931210102616759,0.34497988829719833,0.3020286484574672,0.39711505796100205,0.5397648688846743,0.6452453836583987,0.5315691410983021,0.4820639518804174,0.4775328300649979,0.5095697610684268,0.5368196880657222,0.5784383501692142,0.6003066287585255,0.5969867703542202,0.5929339727931018,0.5973142955980404,0.587995025618957,0.5676430209876359,0.5437195566638764,0.5416083342404464,0.6018856026652005,0.557946424968881,0.5019360802522483,0.47735174989568113,0.49348177002121985,0.5509963109297695,0.3809414405680772,0.36591617458035425,0.4129919211874016,0.2719295593854705,0.2133613948390452,0.3186496655694108,0.14096474102212075,0.17865606559265063,0.23917556649885194,0.16243223516974323,0.2245938169176502,0.14599172578034614,0.31866408103824767,0.1710382717408312,0.37693838692701026,0.3010338533856213,0.32892099227554145,0.392496762650599,0.43055591734685456,0.4603912322294899,0.5106554804891659,0.6421955055116584,0.6274092092709906,0.6790211975330067,0.5582938143732213,0.5741486485033535,0.5574020082469751,0.45325310130880436,0.4752845146072034,0.5595598660012554,0.41738680903982445,0.37525636227112413,0.46377013188165495,0.3416846102606465,0.3188772134492275,0.27864889792957237,0.30049884737739946,0.16476930817475788,0.2772837656657441,0.1827629112714626,0.13345471043635368,0.26994929461105205,0.07886257899113853,0.07299719190186629,0.17810149819737028,0.15422293507201815,0.10830877276563286,0.164094330632372,0.26041350649518163,0.37223789969980486,0.3644672193927555,0.3699381186623809,0.3447040828863402,0.3344685719145441,0.2839616149556416,0.24027863467074723,0.24478518185947398,0.2746554100530634,0.30999068939784274,0.26483577199581415,0.27539408757787615,0.3729260170449371,0.43686842517866387,0.4451763330217632,0.43468330176160436,0.4501768653381863,0.4674348646401365,0.46476069132288256,0.4845058199835813,0.49039407810115504,0.475449446190018,0.48218144775100896,0.5166244859066647,0.4975384428870952,0.49272739729150467,0.47459804705362907,0.4222322182755572,0.39087915485972285,0.3551719904394053,0.32303904885402956,0.3018301890166763
3D pred;-0.09245688636203134,-0.2632038930475945,5.242194185303882;-0.08924313290913582,-0.25376323846980264,5.2414553822944;-0.08586890205795562,-0.24443398983249692,5.24019852668365;-0.08228457213289407,-0.2352192520117056,5.238701467605862;-0.07898845255221178,-0.22587289733597746,5.237366832829851;-0.0758221400470469,-0.21647731471934034,5.2360639543191745;-0.07262514199773042,-0.20707805698346843,5.2348668087610575;-0.06953991897667613,-0.1976253838439684,5.2338045614131525;-0.06649990230641982,-0.18814265216155074,5.232890177202967;-0.06364096669193185,-0.178594306470386,5.232080497195663;-0.06101485202028524,-0.16896390113008555,5.231481485749299;-0.05864671374298627,-0.1592577641132464,5.231053904985073;-0.056517426146177115,-0.14949176224744753,5.230751676781082;-0.054463898454743885,-0.1397072313749979,5.230537248176187;-0.05242485505243401,-0.12991798031437968,5.230423821214306;-0.050367702719905816,-0.12013223337295571,5.230338491974386;-0.04849919960686189,-0.11030836002454514,5.230324050681734;-0.0466826913286968,-0.10047473414647035,5.230314062417849;-0.044964226300675224,-0.09062371546454388,5.230248420390133;-0.04337008644932408,-0.08075195639046286,5.2301642128035795;-0.04206626649205057,-0.07083854009004038,5.2300085504332605;-0.041039998594697286,-0.060892274706001656,5.229872245212762;-0.04025446102089012,-0.05092411734905715,5.229735242923255;-0.03960528200337612,-0.04094690132044897,5.229551594014454;-0.03903279046476137,-0.030965646382385872,5.229335253311845;-0.038475966928481285,-0.020984703848587805,5.229069295257887;-0.037909635446940745,-0.01100550859557226,5.228761186908101;-0.03742455188897747,-0.0010210531455110087,5.228486699554047;-0.037039622377698464,0.00896877940352513,5.228252019104148;-0.03668375865007296,0.018960788475334295,5.228070041863143;-0.036302263416560066,0.028952371133813423,5.227919252720343;-0.03592887676497519,0.03894495075457329,5.2278247279553725;-0.035565762696703376,0.04893833086644911,5.227847135833185;-0.035159791790999255,0.05892989171550481,5.227909581196015;-0.03474710879331972,0.06892082813893359,5.228013898627111;-0.03431522744148454,0.07890932215729218,5.228222383022574;-0.03385021426501763,0.08889434044301237,5.228510779589034;-0.033377973789509345,0.09887876955889813,5.228807704096518;-0.03289339342202159,0.10886379332529957,5.22906163765445;-0.0323725748346941,0.11884667936719774,5.2293275968121575;-0.03182415380266132,0.12882978057703218,5.229519754575015;-0.031202658369657996,0.13880942567842436,5.229662677900665;-0.03051004667596128,0.14878480221147466,5.229772914308553;-0.02977873289459722,0.15875780439433726,5.229839304170767;-0.029055680359457645,0.16873153002647906,5.229883936515383;-0.02837387534156666,0.17870824077746283,5.229864327619861;-0.027749257353911753,0.18868774048672457,5.229724907670275;-0.027158829144121748,0.19866555513841658,5.2294173214131625;-0.02667562981441133,0.20864760065354002,5.229063364153354;-0.026318323116434006,0.21863418653573102,5.228688618451305;-0.026119689938723163,0.22862724572303134,5.228373478895195;-0.02602502731343536,0.23862536205873364,5.2282040424022656;-0.02605269172299465,0.24862531293182566,5.228218780658263;-0.026199774323002634,0.25862216333254495,5.228422124638782;-0.026413794570848192,0.26861594949395323,5.228702184442317;-0.02666836596078783,0.278608564894078,5.228989987973591;-0.026950986251468554,0.2886009039278969,5.229260702591805;-0.027213583760872274,0.2985933775794854,5.2295462071808485;-0.027442641184312434,0.3085864118336724,5.229840824036124;-0.027716990106834788,0.3185809764126686,5.230023612287896;-0.02807589316436916,0.32857435726768996,5.2300830065787345;-0.028584197333423454,0.33856127429750443,5.230027193396386;-0.029046692581309597,0.34854926290880783,5.229865385960967;-0.029431577436877437,0.3585372217112681,5.229561177794885;-0.029683440415236833,0.36852344024217903,5.229100738338471;-0.029848931645565197,0.3785079100328534,5.228568783780454;-0.029951565907526796,0.388494428783414,5.228059952322137;-0.030036174611556336,0.3984848814611778,5.227631353838046;-0.030189279946963757,0.40847822316184307,5.227300173509503;-0.030434595279089406,0.41847286090972446,5.227083294104192;-0.030719192819423157,0.4284680800075778,5.22696246601994;-0.031030666714439544,0.4384631354303009,5.226919441498825;-0.03136479347518178,0.44845727802186697,5.22699342235582;-0.03173830078567478,0.45844831013159887,5.227192845702786;-0.032158744695078206,0.4684351535878183,5.227486418010765;-0.03260790236998855,0.4784197749308176,5.227811370345719;-0.033091245855042715,0.4884034128850019,5.228116906391427;-0.03363049429781455,0.4983857881121331,5.228364688436228;-0.03420636288112588,0.5083675701527157,5.228544695850123;-0.03484223965873084,0.5183464962883463,5.228673900739083;-0.03558628640429312,0.5283180106208073,5.228797579184835;-0.03644770725196905,0.5382795764367778,5.228956200171077;-0.037408016877999266,0.5482309470720645,5.22917535286056;-0.03833509406686326,0.5581856015844793,5.2293883820237;-0.03915907366072788,0.5681495733673965,5.229589190235995;-0.039900774181200194,0.5781186692722635,5.229848047682274;-0.040772111573108664,0.5880774545838534,5.230099774254416;-0.042046795621206785,0.5979958755491873,5.2300894722182605;-0.04295624395567114,0.6079528868075558,5.230265058458223;-0.04448811458911325,0.6178335751828513,5.23010578010848;-0.04558685925608101,0.6277718791347621,5.2299545362119275;-0.046298306626236185,0.6377447732791252,5.229766852901991;-0.04709845132453404,0.6477095600412682,5.229516267094725;-0.0478597760390559,0.6576765574564816,5.229234580736892;-0.04878187019334684,0.6676311840232684,5.228999735497543;-0.04979430168412803,0.677577930495153,5.2288068181563725;-0.0510298170718949,0.6875006406399287,5.228691383718885;-0.05252255294420396,0.6973858025540924,5.228456195397985;-0.05443122978487372,0.7071943834471278,5.228070587329251;-0.056327106023087256,0.7170066438847825,5.227716753479805;-0.05846971359069403,0.7267633140628045,5.227251329105141;-0.06071836149802118,0.7364989036042792,5.226848987373771;-0.06334268936683056,0.7461347569586487,5.226335924638742;-0.06604990645738382,0.7557315348215438,5.225579069120916;-0.06908539288458368,0.7652143599652002,5.224650710652908;-0.072158748120246,0.7746645284970345,5.223533212413376;-0.07561009282475172,0.7839691866298584,5.222303758566356;-0.07947452399465897,0.7930806515432982,5.220872892093129;-0.08374403904544091,0.8019689906764631,5.219208960398318;-0.08797734440098928,0.810883346138365,5.217592361355406;-0.0927322854968064,0.8194960096045703,5.215799998893959;-0.09722065364690566,0.8282852631360467,5.214186439564835;-0.10179937405847536,0.8370209327073695,5.212536167910429;-0.1065076860765329,0.8456844246179731,5.21087012293639;-0.11138739842563296,0.8542409060030022,5.209145294336879;-0.11642399965158436,0.8627142761409828,5.207461653462012;-0.12167613573048391,0.8710717469907351,5.205859234164742;-0.1270828333726835,0.8793467810573653,5.2043454865629455;-0.13236857992743511,0.8876768562101754,5.202711249337979;-0.1372511399435148,0.8962451786948018,5.20105460891567;-0.14217782706186552,0.9048184976132796,5.199562644854458;-0.14714528501858762,0.9133741049231895,5.198104582782111;-0.15188524042547683,0.9220644204826918,5.19668640147601;-0.15654070912975046,0.9308020435834923,5.195279080015972;-0.16113156145411572,0.9395753222642617,5.193881347521741;-0.1657202157985166,0.9483476551677086,5.192470522678356;-0.17024408703399369,0.9571496345645188,5.191035340549513;-0.1748265558182988,0.9659133345558942,5.189552592323402;-0.17969072098786554,0.9745184356443994,5.188038613307768;-0.1846915522946281,0.9830370326236598,5.186481310592738;-0.18958382545491095,0.9916143281274079,5.1849015431520815;-0.1944279235712409,1.000220093054773,5.183328163523925;-0.19926294180013673,1.0088331220864675,5.18176664835415;-0.20413426954129785,1.017424598015317,5.180199259633316;-0.20900247787293566,1.026009430871976,5.178586438358964;-0.21383965991291515,1.0345994807410444,5.176909323825303;-0.21870968849114225,1.043169443335229,5.175224520340761;-0.223630180782337,1.0517256802007886,5.1736184175069635;-0.2285395606182259,1.0602853241225743,5.171996540335534;-0.23340171104914237,1.068864466631183,5.170335875708308;-0.23821913964008126,1.0774622807431957,5.168641775868724;-0.24302588422091742,1.0860508714430603,5.166872223291149;-0.24780587067092968,1.0946506582037483,5.165084655891469;-0.2525565703311915,1.1032720419041662,5.1633232371938975;-0.2573179579168402,1.1118852454985004,5.1615506932306126;-0.2621426540482423,1.1204841046325087,5.159882781712241;-0.2670505011892285,1.129044228772621,5.15825880167955;-0.27201860631344,1.1375479379928328,5.156525348197951;-0.27708751624798295,1.1459745551403617,5.154709232693787;-0.2821728808731424,1.154383854916567,5.152859166775208;-0.2872605139607939,1.162790927893406,5.151005221380236;-0.29242031183205647,1.1711557296555195,5.149159529800297;-0.2976855106850306,1.1794458893328783,5.147275137706667;-0.30296127147350954,1.1877520031812736,5.145493335012696;-0.30824893946125703,1.1960730131341017,5.143819608447129;-0.3135726544282277,1.2043795818075531,5.14218897181572;-0.3189074208307925,1.2126333986553215,5.140341060867227;-0.32427222237527054,1.220878172642393,5.1385403370431835;-0.32944361043940595,1.229196447265408,5.136524635481389;-0.3345014302674728,1.2375691512089408,5.1344470678505365;-0.3394188965491804,1.2460333176399523,5.132403440683852;-0.344247698765969,1.2545642715297158,5.130427208186936;-0.3488996549600151,1.26319516200162,5.1284607308210175;-0.3534004925835081,1.2718936464544537,5.1264411197419335;-0.35776446286351005,1.2806470655598814,5.124359433560015;-0.3618021869267184,1.2895375346590752,5.122201577312331;-0.3658465254867773,1.2984712442243158,5.120243987208262;-0.3696627532391008,1.3075188781349472,5.118352763699105;-0.37348043459114383,1.3165970029544847,5.116616976023391;-0.37764446210537145,1.3255290662010522,5.114920178740251;-0.3821289132840924,1.3343192969491164,5.113301061381486;-0.38675816112624517,1.3430276800661332,5.111647541528813;-0.39144206298290785,1.3517111897335863,5.1100172890169615;-0.3959748976288862,1.3604701750198942,5.108363932786;-0.4005810651501622,1.3691825399730275,5.1066674901287445;-0.4052414625958699,1.3778871888553943,5.105083260510681;-0.4099026999870814,1.3866315317792608,5.103738146087074;-0.414673696903025,1.3953261374124513,5.102456966430918;-0.41939816892629667,1.4040649622793595,5.1013114080313455;-0.42408036872640437,1.412827414967275,5.100172800142777;-0.4287300038911955,1.4216091961174013,5.099049762892449;-0.4334665248701256,1.4303571091717777,5.098030259969831;-0.43827980802024175,1.4390816370189972,5.097184731046672;-0.4431601839485043,1.4477791792214783,5.096453505749725;-0.4480561245167217,1.4564741617242136,5.095800018772342;-0.4528641598283036,1.4652294682536833,5.095323149799134;-0.4572783587349205,1.4742021947234027,5.095394056162857;-0.4617425341596731,1.4831503071400223,5.095443269540842;-0.46594967620228206,1.4922116227453748,5.095882035234019;-0.47001386911536785,1.501321909034409,5.096578468789398;-0.4738308740827096,1.5104987442793119,5.097681268847067;-0.47742221953475106,1.519707432528463,5.099198601564057;-0.48037684348809395,1.529019955526736,5.101330997564092;-0.4827900275963641,1.5384126927051687,5.103770880913041;-0.4853696273980884,1.5477879228940814,5.106105559427921;-0.48801993073996897,1.5571523205772762,5.108404243448615;-0.49076575690827184,1.5664773867715749,5.110750214276526;-0.4933631208779766,1.575760250470649,5.113411443682889;-0.4957416506535383,1.585087023527758,5.116123251280774;-0.4978946165817449,1.5944545708937867,5.118882561712239;-0.49978436791628855,1.6038653873304285,5.121687089103694;-0.501743264667292,1.6132805586104553,5.1244288537337574;-0.5036035012557063,1.6226505433565368,5.127385694225452;-0.5054312469949226,1.6319866183784832,5.130467422425239;-0.5073186815782704,1.6413131102696146,5.133542180903274;-0.5090767955766705,1.6507640534565016,5.136296941881446;-0.510980474430454,1.6601573996426409,5.139150195156043;-0.5125990478997668,1.6697600958030732,5.141423616888774;-0.5143536821478268,1.6794111729315755,5.1433673166894724;-0.5158651353054419,1.689137625634499,5.145131297179764;-0.5176432720845457,1.6988099777336796,5.1469434325125345;-0.5193297241085515,1.7084976474014442,5.148761380800853;-0.5212528545744269,1.71814328335724,5.1505678348466235;-0.5232285247822894,1.7277701202422004,5.152417358790813;-0.5248256631611726,1.7374944450224665,5.154116375143471;-0.5260838546854203,1.7472373890163602,5.155985063565912;-0.5272213902318763,1.7569961204096216,5.157848709045804;-0.5294736566908894,1.7666192432599328,5.159372783323988;-0.5327691836382362,1.775970038212441,5.160677442626435;-0.5366654027678668,1.785117115887047,5.161750031321428;-0.5410058370782799,1.7940807917493502,5.162651776868991;-0.5455785804892169,1.8029451090784836,5.163368642258139;-0.5504867893611681,1.8116268533008262,5.164101310619079;-0.5555359792676048,1.820229968879615,5.164802797345068;-0.5606524198778013,1.8287998463430193,5.165418618540358;-0.5658548019319304,1.83732515214109,5.165922981517048;-0.5711234806786618,1.8458175544472848,5.1662695754198795;-0.5764824254137616,1.8542603760172047,5.166247774854714;-0.581932461734725,1.862644421320871,5.166177857430195;-0.5875314326236429,1.8709289872140462,5.166045596526347;-0.5933091339675618,1.879086511503112,5.165775476823655;-0.5992556430229028,1.8871117328691314,5.16529086142859;-0.6052751155002893,1.8950634163232778,5.164558276048558;-0.6113396847963556,1.9029707084576355,5.163724171525651;-0.6174536842458331,1.910824487323656,5.162756097016411;-0.6236168361991276,1.9186217887024082,5.161652625580662;-0.6298066434135435,1.9263824880190417,5.1604452181245115;-0.6360373080560836,1.9340866324686912,5.15909430124656;-0.6422709937855636,1.9417666121549757,5.157624922383116;-0.6485129217221426,1.9494224891503977,5.156067397723431;-0.6548553378420624,1.9568758951330043,5.154013012895745;-0.6612148327281278,1.9642993617653044,5.1519037552175;-0.6675778077540107,1.9716746619622758,5.149641566935206;-0.6739387453950288,1.9789825392937093,5.14716499647673;-0.6803433089708705,1.9861522947962291,5.144412511883297;-0.6867622436605796,1.9932736106840432,5.141569250116379;-0.6932014330885965,2.000364295881259,5.1386953985293795;-0.6996372314988707,2.0074492019147256,5.13579978023284;-0.7060714479052242,2.0145056975255695,5.132832166893748;-0.7125083897391105,2.0215378593030406,5.129813147092117;-0.7189349022998386,2.0285490543158304,5.126723959367256;-0.7253575279510109,2.035541516142819,5.123584635022272;-0.7317872819497734,2.0425007741838637,5.120386668319263
3D gt;-0.7592274872070964,2.0739701777983477,5.108030785397412;-0.7582183130956935,2.0729053897514587,5.108540124712376;-0.7573084390779655,2.071955530911206,5.1089976268167385;-0.7562297223341018,2.070808957914716,5.109565611660407;-0.7552534276206043,2.069770500526982,5.11008040535623;-0.7543331496838791,2.0687939645151827,5.110562214166298;-0.7534419190819888,2.0678397316346193,5.11102946859152;-0.7526039581682817,2.066945058337245,5.111469071741635;-0.7516932482841251,2.0659720724222566,5.111950191417339;-0.7507088959616336,2.0649309124505053,5.112468812866275;-0.7498112870690656,2.063980809012836,5.11294120704554;-0.7478815764360888,2.0619363858228064,5.113937024074443;-0.7459451677556981,2.059895553711264,5.114945673608526;-0.7440387840576987,2.0578759770928854,5.115948624174862;-0.7421542312703668,2.0558788951322997,5.116950541554925;-0.7402377839725922,2.0538636259803162,5.117957081103707;-0.7383458012157582,2.0518635597229,5.1189475532355795;-0.7365259746306718,2.04991353858091,5.119896899846786;-0.7345913118270628,2.0478411404818777,5.120906065944682;-0.7326867108982513,2.0458354250454014,5.121907267490172;-0.7308140533875653,2.043866470234917,5.122896219426936;-0.7288750519879998,2.04179795145861,5.123944843649228;-0.7269243526662734,2.039686881243864,5.125016487623919;-0.7249807680405398,2.0376045225418826,5.126041763280165;-0.7228511570711187,2.035356820336,5.127148128628095;-0.7207628045413583,2.0331526985780437,5.128236410940395;-0.7186721235061074,2.0309527758226036,5.129325455956281;-0.7165489709211543,2.0287125324310464,5.13043224851843;-0.7144638410660036,2.0264952565361467,5.131525926283975;-0.7123889456662265,2.0242741128238126,5.132601928394747;-0.7101720528424105,2.021916316496497,5.133746634710282;-0.7079381968044341,2.019540277511678,5.1349025848434575;-0.7058348911101804,2.0172953892264136,5.135992810137132;-0.7038400146157983,2.0151759629275072,5.137015103386049;-0.7018233426751936,2.013011448722472,5.138050559725992;-0.6998700111307562,2.010887366208163,5.139063086924069;-0.6979046451548203,2.0087487170377516,5.140090442642171;-0.6959504334760859,2.0066331593314595,5.141108167770712;-0.6939858108357311,2.0044991678452106,5.1420899717578274;-0.6920930325921206,2.002431196222968,5.143028688286714;-0.690091010312983,2.0002011052095954,5.143990598478419;-0.6881038830395051,1.9979858631399228,5.144912996556032;-0.6860845757958723,1.9957484406047967,5.145831929243822;-0.6841537758118329,1.9935687950868661,5.146728420824928;-0.6824057883196337,1.9915460557784628,5.1475469410942205;-0.6805886197217645,1.989445287877863,5.148385685066489;-0.6788186091152741,1.987394459607129,5.149191809614712;-0.6769586382065229,1.9852165126698538,5.1500062509207805;-0.6751137470204563,1.9830467241868615,5.1507846452896615;-0.6732408902887356,1.9808061085869284,5.151573793153712;-0.6713370021371281,1.9785285608016232,5.152334520183145;-0.6694155569127537,1.9762197578348577,5.153097216296324;-0.6673707317617487,1.973762404518331,5.153908142627879;-0.6652195207626423,1.971178533931467,5.154741614094393;-0.6628778002172866,1.9683968254946134,5.155565311231715;-0.6601896713634223,1.965182333063952,5.156617356923812;-0.6573949899367469,1.9619030924302372,5.15762834107302;-0.654222475974955,1.9581423817802879,5.158646595353111;-0.6511812969248563,1.9545088125422676,5.159590324683623;-0.6480756668662002,1.9507731333645908,5.160492871530552;-0.64489897033875,1.946983715648957,5.161286887305305;-0.6417553620108946,1.9432188949176972,5.162037918408286;-0.6384851780957717,1.939271888324921,5.162733191365226;-0.6351438805789233,1.9352328376974015,5.163355043191961;-0.6317146888263723,1.931082990880956,5.163939913416929;-0.6282759925005907,1.9268882020756528,5.164482087995917;-0.6247865525260966,1.9225901930701927,5.165005556443158;-0.6212997191781029,1.9182091048949546,5.165431363138923;-0.6178817499946146,1.9139151460576191,5.165813872416388;-0.6145622587866962,1.9097440706344853,5.166110534517523;-0.6113161676223267,1.905598915956875,5.166369800695124;-0.6078207769801911,1.9010673685328847,5.166583850794298;-0.6042963948326314,1.8964533491695632,5.166724928509106;-0.6007367833438404,1.8917358224430187,5.166872351891218;-0.5972177054869299,1.8869332934088887,5.166972755768721;-0.5938609370471322,1.882324541652904,5.166821425840817;-0.590638484837537,1.8777931118521463,5.166672233935985;-0.5877514866966614,1.8736271646061045,5.166509249837643;-0.5848304360231612,1.8693779928237997,5.166345962473416;-0.5818760833434243,1.8650915354152413,5.166198656755336;-0.5790172259437847,1.8608782086091886,5.166067112249488;-0.5761045405188985,1.8566088745402776,5.165908452115596;-0.5733222784307552,1.8525166640052184,5.165786053481588;-0.5706350169309321,1.8485569298688105,5.165703319873402;-0.5679327550826864,1.844563155250754,5.165629086377149;-0.5652396130638326,1.8405917192958896,5.16555149229835;-0.5625666927653838,1.8366616097108568,5.165472942234998;-0.5599177856190318,1.832800580845797,5.165436932920771;-0.5572054513023498,1.8288206937861315,5.165410649863157;-0.5545098252525942,1.824755254429292,5.165322437329726;-0.5518942483555187,1.8207468385543415,5.165197845275389;-0.5495099724193309,1.8169064416936371,5.165038361467781;-0.547282686774106,1.8131908009983,5.1648572402535935;-0.5451854354124019,1.8093328468608345,5.164514478884916;-0.543358083153791,1.805830316614977,5.1641439321729585;-0.5417045256364791,1.8022980477032178,5.163707499969453;-0.5400466153404928,1.7984414047812396,5.163201769830071;-0.538446735866567,1.7945627216604307,5.162668024500424;-0.5368944039115293,1.7905255422541166,5.162144889289682;-0.5354317016040577,1.786182468332709,5.16156108545747;-0.5340433144390901,1.781567184611438,5.160898086971141;-0.5327500265294856,1.7769532833405357,5.1602236353445825;-0.5315185465124201,1.7723387221882045,5.159516447856465;-0.5303584830697208,1.7677378223439586,5.1587859831175065;-0.5293402364292247,1.7632537205945997,5.158049350222164;-0.5283362908592836,1.7582551884982671,5.157262399822632;-0.5273596962250491,1.7530899781619798,5.156480091997645;-0.5264792345373388,1.7477513102771123,5.155649774566689;-0.525604862498727,1.7422611763286082,5.154798511769043;-0.5247691119902912,1.7367211728019512,5.153972213170106;-0.5238873116549324,1.730849051429626,5.153080595953578;-0.523038321464457,1.725085427166944,5.152208773183313;-0.5221051476422478,1.718956334323169,5.151195178952447;-0.5212124254665274,1.713186457016889,5.150278827361245;-0.5202414643394755,1.706966076978388,5.149165422833539;-0.5192938304431935,1.700786425095829,5.147971995393222;-0.5183621446283105,1.69480236975522,5.146782726332466;-0.5174108339554486,1.688662093749021,5.145446856367397;-0.5165040409118734,1.6827321933807535,5.14406080457106;-0.5156812144141784,1.6768506890567227,5.142523790675689;-0.5149686441166516,1.671147938264245,5.140950935279622;-0.514106467925291,1.6650521578253272,5.139248402694967;-0.5131359305152281,1.6585746133773722,5.137413225256822;-0.512146676089037,1.6520478573763433,5.135520721278725;-0.5110829966336011,1.6452170177194525,5.133534499423389;-0.509998976426966,1.6382076305858593,5.13137878334841;-0.5088224736381979,1.6311501979929879,5.129095665692009;-0.5075370113352402,1.6238599337205533,5.12668852262701;-0.506216704822479,1.6166342764869732,5.124201622691383;-0.504731870651245,1.609181779382063,5.121598551825406;-0.5032614911737288,1.6019753114424926,5.119055214491758;-0.5017331731765664,1.5947514660677171,5.116490664158276;-0.5001835405839318,1.587739253141026,5.114048403863601;-0.49861562187786407,1.5806943405681753,5.111607206215834;-0.49686959209544135,1.573742432986989,5.109337411373057;-0.4950649423242253,1.5669056008894813,5.1072142793584;-0.49318621882780356,1.5601099325781838,5.105137903399646;-0.49129182306075486,1.5535240093577993,5.103220417114502;-0.48937749388383683,1.5469679477508058,5.101348577340018;-0.48729752421251604,1.5404959847965345,5.099698550493322;-0.48503168017341497,1.5340099905697422,5.098249610574486;-0.482683815726622,1.5275667033271998,5.097013262149483;-0.48027343240013726,1.5212882087013944,5.095947795424231;-0.4776462798807072,1.514758162962562,5.094976383938509;-0.4748977605901299,1.508321409868047,5.094123347004468;-0.47213296420561435,1.5025575583962838,5.093514488123318;-0.46945542517065364,1.4970580010031636,5.093036829157947;-0.4668934439898812,1.4921385092301804,5.092731978299146;-0.46433693386526664,1.4872360171149759,5.092536061160706;-0.4616387257040503,1.4821619804912713,5.092601690344632;-0.4586672610063604,1.4765836101266792,5.09282344030059;-0.45559462298938935,1.470722818711225,5.093198008783361;-0.4525551607570546,1.4649550337561952,5.093663446717084;-0.4494912004521824,1.4591777324778512,5.094164004749155;-0.44667809728122654,1.4538165909058274,5.09470775601188;-0.4437988056856043,1.4483680930316134,5.095280176639557;-0.44081346839252006,1.4427164509615162,5.0959517985524965;-0.4377630820452848,1.4369599887419515,5.096659525263118;-0.4346994448320113,1.431199463563807,5.0973909083075695;-0.4315344583490953,1.4252144347614144,5.0981866393777775;-0.4283856772203497,1.4192444866608809,5.098949346305215;-0.42549970843575213,1.4137849957675217,5.099662591579763;-0.42257381400960015,1.4081379050596508,5.100462031242044;-0.41979490208243303,1.4027144034074586,5.101235913942205;-0.41708758698427745,1.3973560926875965,5.102002899042427;-0.4142527482802856,1.391461639689889,5.102871825032056;-0.4111823500770936,1.384933498790557,5.103915594944979;-0.4079525051218941,1.3780950426111882,5.105043088816067;-0.4044106922557648,1.370663113864348,5.106222417234737;-0.4011711148960705,1.3638271758339624,5.107300911449494;-0.39821006602017006,1.3575752256668827,5.108250993917332;-0.3951121999006221,1.3512785454408371,5.109092869179771;-0.39177721886456335,1.3445404088841402,5.109950366108174;-0.38836461320152893,1.3376359945695029,5.110811319673762;-0.38476503133008827,1.3304561732185078,5.111726392392806;-0.381033713758948,1.3230161552123207,5.11268752988647;-0.3774193991135786,1.3158077695611963,5.113607714983232;-0.3736714233918623,1.3084524433829567,5.114585876277423;-0.3696101805641052,1.3007942517326478,5.115681900913065;-0.36566234294870953,1.2935650303478547,5.116762353962118;-0.3613752383267816,1.2860691767809862,5.1180636832471835;-0.3570121777835377,1.2784298116918555,5.119452199300979;-0.3523963123642825,1.2705584071256264,5.121016120391734;-0.34767424289427984,1.262446277771404,5.122758858085315;-0.3427595472259318,1.2539526502333862,5.124674838140048;-0.33771105951676395,1.2453959499399931,5.126761266927668;-0.3327439555790336,1.2371459557130378,5.1287574713191875;-0.327549738187841,1.228523742543185,5.130868000341609;-0.322627082531465,1.2204386929088737,5.133012275452282;-0.3174954826615074,1.2119069708655865,5.135213071883043;-0.312216094269472,1.203044349803007,5.137462129934586;-0.30683002896487394,1.1938207220903696,5.139855060750787;-0.3013849846845005,1.18448929681625,5.142313927441357;-0.2959012848451176,1.1751032251368234,5.1447822716835345;-0.290289341987773,1.1653438675926333,5.147338709271528;-0.28458353239457235,1.1553491289577384,5.1498546631234206;-0.2787178962651421,1.1449824489960696,5.152368353190906;-0.2729887931920628,1.13471714999969,5.1548088141635136;-0.26726995586201474,1.1242550414794268,5.157104523639627;-0.26147091788276633,1.1136098067951712,5.159340001265632;-0.25590302426547296,1.1031396589330174,5.1613851483059445;-0.25021018006839857,1.092499974306892,5.163383928740089;-0.24478809535184648,1.0822722723853782,5.165106315114282;-0.23937754826877206,1.0721010689556918,5.1666605429993595;-0.23412724283289782,1.06229611120377,5.168090929976121;-0.22908752236391772,1.0529932012098997,5.169263566089823;-0.22402003466254244,1.0437648141218379,5.170411226458728;-0.21919777248504965,1.0350474483877579,5.17142079041986;-0.21439802293471474,1.026469830273307,5.172379579748061;-0.20969421895430052,1.0182329199683857,5.173337666807328;-0.20512634110068256,1.0103541658472888,5.174273729314141;-0.20063510492906214,1.0029090714786144,5.175196407083521;-0.1962642467060191,0.9958805967728723,5.176139551068372;-0.19191395376582837,0.9890143088274461,5.177115888730727;-0.1874569264503724,0.9823252077051661,5.178132064967231;-0.18325649312983222,0.976224836063895,5.179157435911862;-0.17870389419188473,0.9698462449548078,5.1804493635504;-0.17405646835418948,0.9634581860832989,5.181828996663425;-0.16935564299445743,0.9571606328219652,5.183389412206761;-0.16474940582010197,0.9510426028450543,5.185011594252152;-0.16033126123831234,0.945225659385722,5.186607450826921;-0.15580558761938373,0.9392769254694648,5.188320336311259;-0.15134624292123763,0.9334709493973676,5.1901014154531095;-0.14685924773930228,0.9276903729260286,5.1919661404844275;-0.14241948289794715,0.9220103271606771,5.1938144875618235;-0.13811375157080868,0.9165285811806745,5.195652026943982;-0.13395772987381022,0.9112378140107834,5.197468316233732;-0.12977459115650564,0.9058116713641164,5.199306722449746;-0.12560842677233688,0.900354825412526,5.201143473936274;-0.12141300990109778,0.8947543782728878,5.203009914367594;-0.117122312336682,0.8890134953891529,5.204921938903828;-0.11305729474103388,0.8835284944932091,5.206764942697024;-0.10907861727954234,0.8780200300267674,5.208506906670044;-0.10511333802294605,0.8724137204522119,5.210210991020508;-0.10152197340592983,0.8671784343005504,5.211740009662302;-0.09792794228492574,0.8617858243320077,5.213256246350029;-0.09484989271444433,0.8569518919144083,5.214498909713114;-0.09190730441572831,0.8522097386446866,5.215671797867128;-0.08922563264905449,0.8476006055311723,5.216678517428313;-0.08634703202107372,0.842250498572773,5.217665489319175;-0.0833621947516732,0.8364228373644824,5.218619575383192;-0.08061057632300941,0.830539009624624,5.21945184136457;-0.07798953010755426,0.8246221919238248,5.220213183688608;-0.07558043205100584,0.8188275532543978,5.220877774666976;-0.07329308968495557,0.8126942919562845,5.22155241468501;-0.071040062474057,0.8061143042008508,5.2222683210984915;-0.06884442778832134,0.799291613665494,5.222989038617854;-0.06686081157393632,0.7921080851733365,5.223654422125077;-0.06498254628041208,0.7847770697241798,5.224290379544631;-0.0632436364430157,0.7775290049180628,5.224865656704827;-0.06157287428085815,0.7699816702470422,5.225363707131881;-0.05997550896782289,0.762114318633462,5.225767122648617;-0.05852143351343227,0.7543414644557525,5.226126233246236;-0.05712926205275529,0.7463985027884417,5.226459508913722;-0.05572891971835477,0.7380761922438516,5.226693584964874;-0.05442247466671276,0.7297262297543613,5.226861979680902;-0.05313276748797473,0.7211460628356526,5.2269809433610686;-0.051848416557286524,0.7119923323615988,5.22706087807283;-0.05067675869350128,0.7029511150013318,5.227129180961752;-0.04972071798217489,0.6942354102211203,5.227161859300685;-0.048831961675761225,0.6855479954602247,5.227185960695705;-0.04797796609057463,0.6771422777226903,5.227176469652411;-0.047073332593084036,0.6685186861874586,5.2271666726479555;-0.046173470018700494,0.6599506540706452,5.22715233631695;-0.04517009393639744,0.6510175903340711,5.2269936074700585;-0.04413408733721086,0.6422089210755049,5.226747926120452;-0.04306497657522161,0.6332048881755156,5.226402099619574;-0.041968621195000125,0.6245408497060685,5.22599504364238;-0.04084513066541702,0.6156524597106771,5.2255299633786;-0.039740355392828344,0.6065820348709026,5.225035645089685;-0.03870152956725442,0.5976514368618236,5.2245565836085355;-0.037750322315782146,0.5890743426970622,5.224130189497841;-0.03685275140133771,0.5796618927889331,5.223774062205126;-0.036016600005448186,0.5701795518793524,5.223457854125589;-0.03526441615788057,0.5609369277342119,5.223228348752394;-0.03453421138378388,0.5513243327319304,5.223022210462846;-0.03386173619529143,0.5419222888385548,5.2228301763560046;-0.033202927832616205,0.5325118026988391,5.222635074470133;-0.03255280345550834,0.5231144014348322,5.222448048145376;-0.031961902220300174,0.5136423886345033,5.222307343026534;-0.03144811251201732,0.5037837058949599,5.222194421857436;-0.0309771154832075,0.49393310434168036,5.2221036080880605;-0.030572409455788967,0.4841186306846333,5.222028512817015;-0.03014521016029113,0.4741860957069193,5.221957923629068;-0.029770931849823913,0.4646176840379275,5.221958599929503;-0.029401596930256502,0.45529258875413364,5.221986642396386;-0.02901914191724144,0.4459270625190939,5.222061454143116;-0.028618825307823108,0.4365865236170152,5.222169116624537;-0.028170518105042803,0.4270277131330521,5.222312841968741;-0.027728626789256212,0.4177405278006977,5.222463150195259;-0.027320188068132346,0.4085978248565592,5.222614825794404;-0.02688475282211355,0.3988485711398608,5.222753642311707;-0.026451367748931132,0.39002076590124934,5.222832548916658;-0.02603354207876532,0.38145625376063863,5.222878421482555;-0.025649339292138657,0.3726156087584674,5.222955615061489;-0.025335285009547355,0.3641612479750485,5.223054462323214;-0.02501729863372079,0.3554958085962795,5.223183292327716;-0.02475493003627196,0.34739592991793217,5.223333357321386;-0.024547228402313697,0.33923486353879306,5.223481913780783;-0.024410389867377147,0.33126443733123534,5.223592339984874;-0.024272123554811113,0.3235375566227551,5.223712057057549;-0.02421077389066869,0.3153668479103455,5.223753115001209;-0.0242086458770349,0.30697157856742324,5.223779453575929;-0.02427613446769867,0.29836543024542495,5.223820740993011;-0.024401676878890884,0.28987366127585334,5.223891706861915;-0.024592870159901397,0.28104537890429165,5.223958293917344;-0.024858928063655285,0.2725651209800638,5.224036618905909;-0.0251932239280665,0.26404773476289556,5.224089863935257;-0.025614205441054173,0.25624509388367767,5.224153078446414;-0.026038618641422394,0.248246466256718,5.224221682461826;-0.026480821266850047,0.24015191412482034,5.224283929141448;-0.026978080927688174,0.2321149840966903,5.224298494073797;-0.027466267377297515,0.2239943924957418,5.224332126676081;-0.02795558094659592,0.21595444716871742,5.22436949488441;-0.028420325526579186,0.2079203187552366,5.224400737155568;-0.02888012538937962,0.1993046344142547,5.224438928772423;-0.029395442583662945,0.19042082893784673,5.2244333947253105;-0.029955869393233952,0.18092965595097468,5.224444957037024;-0.030545649992909662,0.17133313860230268,5.224402125628875;-0.031149829116415857,0.16133476602074937,5.224423850008511;-0.03178004674286766,0.15188687038676627,5.224425399441133;-0.03238270604419198,0.14220773975734408,5.22451127244317;-0.03292519693196138,0.1328699403105573,5.224604137690948;-0.03343493431264704,0.123164434709651,5.22483189464508;-0.033938029079832496,0.11332639074986954,5.225077935422806;-0.034439815219392114,0.10332262753922353,5.225391895732778;-0.03490038849293867,0.09272720328363823,5.225732484832805;-0.0353339346765197,0.08205383872722878,5.22614597379715;-0.03577186977767689,0.070586381270844,5.226510743393618;-0.036240660173051505,0.058909261929080414,5.226849341053377;-0.03668529448279724,0.04727658038016625,5.227126795934484;-0.037125886169984385,0.035374173585664116,5.227399176258455;-0.03760788659042217,0.023114437180327203,5.227573238436552;-0.03808537335956798,0.010040601070472246,5.227731269629882;-0.038553268549276556,-0.002950733273504272,5.227856883321854;-0.03898730154279719,-0.015731960125227706,5.2279631903872765;-0.039380131940471935,-0.02845076098233305,5.228085026315189;-0.03972495807077796,-0.04047974672746214,5.228179789703797;-0.04000151223071756,-0.05224730811216298,5.228326997764608;-0.040231491172058695,-0.06339267094194256,5.228405836138495;-0.04046945468053461,-0.07463628879532144,5.228489225173378;-0.040667599570942445,-0.08519246223337837,5.228538709885298;-0.040867401448800605,-0.0955906501234694,5.228572641640424;-0.041056784753493454,-0.1053480018250605,5.228460022490293;-0.041228366288271825,-0.11482979845203825,5.228321964768804;-0.04135001744306024,-0.12385093256177752,5.228124922033301;-0.0414923081334262,-0.13246336139395914,5.227878257055335;-0.041614958200225226,-0.1413698950291955,5.227586553412964;-0.04173945545767718,-0.14992736969465878,5.227366015072175;-0.041848166178892005,-0.15872468235467208,5.227178466108393;-0.04195899373133552,-0.16732108445856023,5.227051607659794;-0.04204203954928699,-0.1749776517720146,5.226975302617181;-0.04208164593561447,-0.18206475495144644,5.2269697643932815;-0.0421155592101143,-0.18823469614727611,5.226967738850231;-0.04214276247547272,-0.19404721412684192,5.226969754203756;-0.042159525038086794,-0.19919776585140328,5.2269673900910245;-0.0421718820735095,-0.20370816303191974,5.226969915170721;-0.042185281869561914,-0.20825452653609497,5.226974724953188;-0.04220164339172648,-0.21294779130354285,5.226976665853817;-0.04221169188825842,-0.21860445404562726,5.2269730573184985;-0.042212335401677833,-0.22403883984509637,5.226961653344771;-0.04220646096933335,-0.22927182388815645,5.226955462866289;-0.0421996016999617,-0.23441483468805407,5.226949274259455;-0.0421922108043324,-0.23953955464439597,5.2269394624042;-0.042189945650610704,-0.24459131185511218,5.226930942953589;-0.04218956581411516,-0.2495969583006466,5.226924982065823;-0.042188285596264016,-0.25252057917514653,5.2269475668180565;-0.042205634032128764,-0.25491973910385557,5.226977021157281;-0.04221536052343268,-0.25701518333869444,5.226985231356337;-0.04221156394656967,-0.2584048050163902,5.226978311873375;-0.04220917827517804,-0.2598612429504939,5.226972235443332;-0.04220728998242489,-0.26143564994322427,5.226967337187963;-0.042207511142172076,-0.26317613888061475,5.2269627566516075;-0.04221004543776181,-0.265134554308791,5.22695846860634;-0.04221011688828643,-0.26726242262006217,5.226955652737653
