# Supplementary material for: AI co-pilot bronchoscope robot
Source: Nat Commun. 2024 Jan 4;15:241. doi: 10.1038/s41467-023-44385-7 (PMC10764930; doi:10.1038/s41467-023-44385-7)
Supplement: Supplementary file 9 — Source Data [file 41467_2023_44385_MOESM9_ESM.zip › Supplementary Fig. 6/Sim+A+R/1-siliconmodel3 Centerline model_28.txt]

Path length,0.41020888757842977,1.1666281397944425,2.1432650987587993,3.1367845633726894,4.154724355414117,4.683494665860167,5.693005078910558,6.591042978570267,7.568691178815862,8.761137079979259,9.467591731127557,10.229598764448127,11.947175279463721,12.772203704502274,13.601294811330442,14.437565907192415,15.319527194167351,16.25358130104554,17.200298667399437,18.227514745515585,19.26282097118789,20.376309165511223,21.478940187030215,22.649661373784152,23.823600844973384,23.823600844973384,25.06213394454416,26.29278516740024,27.549531907932412,28.829921664942887,28.829921664942887,30.04837416838378,31.23394952144879,32.3469624296027,33.49552283374995,34.62959810332708,35.69553031784927,36.73123924358399,37.73736201110198,38.68242743946698,39.647783952548565,40.55624210874619,41.480192519889194,42.37933226749033,43.31819959551772,44.24239609090831,45.188586886933905,46.09009858228787,46.94368512105356,48.52525613661015,49.31392425369702,50.101902750783,51.68024851818406,52.46452505409442,53.237854513775396,54.05440207404604,55.76466784998224,56.601850005647755,57.436553499694156,58.26195491823943,59.044976959394354,60.5553286526509,61.35366223781258,62.14660004881431,62.971529476816656,64.64999317119062,65.5099169182489,66.35360791095385,67.24826440674788,68.15578108396606,69.05791726441257,69.988951982121,70.90564637930378,72.7114228820185,73.63816896651413,74.56309068486144,75.54179951287662,76.50337375625976,77.46451979175258,78.41180847897988,79.30446231011587,80.23098125195929,81.12574116753123,82.03886055378827,82.96266707628749,84.80707923508336,85.69604805086556,86.55106104800544,87.42160431226814,88.30932908040806,89.19643543482209,90.04231381506055,91.78357844128723,92.64992710897157,93.49855210566051,94.35465931980175,95.19164237044116,96.02450829025419,97.71195561937873,98.62593803389605,99.49333046021093,100.33438116473745,101.15243708086128,102.75686207651549,103.5281187304697,104.30338144071585,105.77702087919674,106.52399738737988,107.22950326129993,108.61256546612323,109.8586547051141,110.48998709171568,111.77574415980858,112.88492328011873,113.99034161816782,115.26513485749122,115.95007956202276,117.31850309346079,118.0174015064575,118.74014401637756,120.13429980587127,120.80591046113554,122.23463797809222,122.96666105274095,123.69306649129499,125.15859101298925,125.91239758056383,126.68486879527852,128.24031961223181,128.96384802829928,129.68983866462025,131.2483450882073,132.0545487902947,132.89872267145049,133.7865874557837,134.71255235783158,135.68753068624446,136.65790424963012,137.6835489845246,138.7270138882692,139.79734128095436,140.93850298069137,142.07513758897665,143.254029865469,144.44128663185714,144.44128663185714,145.62236669565115,146.80938483536227,147.98132555523466,149.1774629231986,150.34981757277765,151.46591604807415,151.46591604807415,152.57570131173148,153.6639372721803,154.73623791897836,155.75184137747152,156.78876394457174,157.75841718492504,158.73722847449926,159.7143809055232,160.67121975626782,161.6595971335699,162.61202490054492,164.41368850502954,165.28986999826705,166.13718110247083,166.9583174530842,167.80329795531432,169.40773359970038,170.21804777274275,171.0023085425925,171.7738800528916,173.18089021850338,173.8391978937546,175.38598532346677,176.13021481422714,176.8512714447696,178.09248260809525,179.29687674572003,179.89281156756007,181.2017989625446,181.83103104858597,183.1262319492896,183.73974716730507,184.94051347297696,186.23221635923088,186.87868861845482,187.9710532295934,189.05389207316142,190.29626924220148,190.97352582059196,192.33851731534594,192.9994734050392,194.34281551482775,195.03712488564042,196.45516300955606,197.18700850561973,197.91191255568384,199.40507148551973,200.15159831924723,200.91529280016167,202.45124294977623,203.2090709994998,203.9384949118292,205.3549156684027,206.03603570449494,207.36036704563935,207.95461272859802,209.12896098885182,210.36002680077544,210.9649396783142,212.21306197787948,213.45185945706805,214.0630837601964,215.23572913026982,216.406923861961,217.5784833501689,218.16928561283672,219.39511281637584,220.67330688771563,221.30727989926388,222.58983291446438,223.26145853010314,224.5314268929527,225.16547268710272,226.3697695156861,227.55931507632448,228.13506713659044,229.19814070113333,230.67857226685527,231.65889485571716,232.6353338131517,233.55738143562937,234.4163629459643,235.60793337425977,236.73589788812967,237.445605035369,238.51040968098894,239.72632565926602,240.57207249172063,241.61627626172466,242.65911102800465,243.52105518659144,244.56348057237545,245.52285728119406
Error,7.00841476939086,6.6183191086852915,6.161886832288762,5.657830262979954,5.145307678187931,4.678575110405172,4.270387952669488,3.935178888602419,3.6435874889575044,3.360122736560341,3.086521142884501,2.836125817244237,2.605140572782776,2.362981009082439,2.134226088141383,1.935555615187564,1.7669192866331105,1.6258758604389782,1.4944985503638002,1.3818640454894,1.2800690712044416,1.1792452791722998,1.0912131380895929,1.044660208718628,1.0360333725384152,1.0032737050602876,0.8352313084988726,0.7251104895507213,0.7008229729931698,0.7921219962779164,0.7820008932598304,0.624114528013333,0.5365383640436988,0.5089546751328953,0.5195680536353328,0.5726256697701728,0.6245686624095215,0.6712783390251995,0.6990144336140559,0.6864417281272428,0.6788325255619192,0.6309422704460744,0.598237101646383,0.5736325810329596,0.5588219249361337,0.5514305603494174,0.5395118313257439,0.5469746224502452,0.6034613456032892,0.4428073973554299,0.365522750565622,0.4116813257868908,0.47069366886222047,0.3793107252676729,0.4249122244781476,0.5525938477437226,0.6848974904913094,0.64895870526642,0.649647969316833,0.6846174520559108,0.7649767079478021,0.7631381182020968,0.7495815910277834,0.7772149417935929,0.8228163745890246,0.75052569341388,0.6547428204509235,0.5834973462825089,0.553015243343314,0.5577203317026197,0.5906543186808613,0.6285980407929845,0.689864461580083,0.6616666435013655,0.6510291765387057,0.6544406277384286,0.671846824652172,0.6822735556698661,0.6864910885407454,0.6860209440304983,0.683850120956246,0.6928282806521877,0.7310540108988487,0.7777437409655783,0.8176642142652931,0.8119905071204047,0.7427009427147108,0.6653419023983017,0.6227104211760862,0.5724282767430575,0.5392538231577455,0.5526910444991113,0.53055680986906,0.3896242159872779,0.2731105365343339,0.22089677962225293,0.28837098150808116,0.42393936005616345,0.456091360043313,0.43830354446070896,0.4342725795000011,0.49297166213437915,0.628457176675921,0.7785065014686237,0.8184656880172789,0.9200141711137378,1.0986891808476764,1.182742488951477,1.3482822491424902,1.474002800111931,1.5703258557897126,1.6644847507619496,1.6865961645318754,1.6693451433146835,1.6199835242271559,1.5805462042474265,1.4739801119744715,1.4441278641706081,1.3509338518080882,1.2845672322005197,1.1530229394575693,1.0648869135828614,0.9816488141926124,0.8642311276804797,0.8505786498278373,0.8210396252082169,0.7986655157384646,0.8672408433495683,0.9234168967434897,0.8836934483994243,0.9233719417934747,0.8944902544831386,0.8314543457051284,0.7982678520908901,0.7767014227736448,0.752571126412408,0.7069720441102566,0.6687426126543725,0.6088984076118239,0.5409984939008673,0.4668352189662831,0.3866602594051782,0.3589521499220602,0.42044040518113696,0.5514035138341222,0.6209301413686475,0.46531827471967036,0.3365071910962635,0.28028316038080414,0.34302738032629054,0.47281363288239314,0.5833274055520598,0.5942404850637761,0.5255532647568564,0.5030867821974743,0.5198206138706174,0.5549006575774009,0.5667917300803041,0.5966401321173356,0.6199394240553223,0.6270900714306846,0.6543203565882,0.6686842780133748,0.6903804847074211,0.7075002995882804,0.6148174302349364,0.5412102078510083,0.530748351937002,0.5878965224913348,0.6885816075544318,0.5780646194503689,0.5008742191364469,0.5192145358747992,0.460254481946591,0.41005261223819867,0.4906561747122792,0.279597533312018,0.23548165051223155,0.1632935870541347,0.3206771916694071,0.1451735718486455,0.22641742862232705,0.19191444119548443,0.17058730544984496,0.28642572021406193,0.17230236596715348,0.3271022608757756,0.30796264069649576,0.3198880630406812,0.34238231947207226,0.43701769585892036,0.4040439162906249,0.5342832350274997,0.569588426076735,0.6815009839340864,0.6781103622288706,0.732958577891741,0.6747982041146212,0.7110541837313098,0.6546445430966698,0.5900623646844575,0.6310702718442373,0.5791776295052112,0.5036677063089126,0.541723846236831,0.44512283038352024,0.4256591154537814,0.3790405293409136,0.41120715012341125,0.2964542858115008,0.4509390424895053,0.5348593674319382,0.5010093928228908,0.5638634946628857,0.5539434443578578,0.5429058462153928,0.5239084574046964,0.5012105891150286,0.4460967080152958,0.45613335077290906,0.6142271424213717,0.5529106070930856,0.5031907965316932,0.4721974855198148,0.305679861324216,0.3117377722339676,0.07075887680073731,0.2794804060036758,0.5077105831286125,0.6221272254668013,0.6840396501254613,0.6587964733332823,0.5987147418197,0.49505096987375546,0.42832308898917615,0.3429868570749482,0.35380607691497545,0.3088025821198678,0.26583697938555556,0.2904292484767947,0.25268677159998243,0.25329173855893816,0.2593027563034699,0.2504354249273189,0.22847983051985263,0.21676507799868444
3D pred;-0.05278263148082129,-0.2638281618373293,5.296242316779237;-0.05224486863089984,-0.254615987747168,5.292389180439863;-0.05172200126801962,-0.2457448447624522,5.287803394589481;-0.0510413463186156,-0.23709976519119622,5.282823504224574;-0.05023809333587166,-0.2285316133618416,5.277730218558637;-0.0494022487955177,-0.21966666078645022,5.273178957223532;-0.04861085911567329,-0.21052713750027371,5.269198653657713;-0.04794365892548312,-0.20111377664064156,5.265890560365111;-0.04727997505756013,-0.19155159162943683,5.2630402723910725;-0.04665509452530264,-0.1819803582452897,5.260211665697558;-0.04608265448890347,-0.1723530649460698,5.257568270884913;-0.04560970315370332,-0.16268997338304964,5.255038255375233;-0.04526804193253626,-0.15296015402851837,5.2527548625185085;-0.04497039237257738,-0.14316089533723692,5.250783585307967;-0.0446157883374542,-0.13333864887183414,5.248940291964205;-0.04424846583542029,-0.12348584370988412,5.2472707696911725;-0.04387410098892031,-0.1136033061512304,5.245789114412943;-0.04344647344267199,-0.10369674387235847,5.244494062870911;-0.04300090055841816,-0.09377987208528389,5.24328695112648;-0.04254999462522976,-0.08384944696652509,5.242199136436315;-0.04207883928240567,-0.07391046347182371,5.241201830196998;-0.04156024539456721,-0.0639738406516459,5.240204540214586;-0.04100743779600167,-0.05403670058606304,5.239231066498477;-0.0404400072479961,-0.04409455261892085,5.238319081645182;-0.03986575568079503,-0.03414985466765698,5.237439753608728;-0.03926812314649588,-0.024203505188271503,5.236595379646626;-0.03870701948873981,-0.014250065954594809,5.235811664068907;-0.03823872577522123,-0.004285248553640611,5.235116599206092;-0.03786988513256058,0.0056900338080801485,5.23451852029469;-0.03753210986312573,0.015669490723468883,5.233974142171269;-0.03715008549654766,0.02564794052253648,5.23344066584487;-0.03673870354626925,0.03562562906667199,5.232914836778336;-0.03633566868723214,0.04560570022827792,5.232429303554259;-0.03589517544314629,0.05558522924489,5.231965658961373;-0.03542912050221355,0.06556452943555113,5.231522533136463;-0.034938463945234144,0.0755458902210951,5.231159637818364;-0.03442470013910872,0.085530278531738,5.2309404647958155;-0.03387172038639508,0.09551470883151006,5.230867218757818;-0.0332911757296578,0.10549772759715874,5.230819216401208;-0.03271136930434118,0.115480499853736,5.2307293132173225;-0.032125892338911756,0.1254619043406305,5.230559663012626;-0.031484743850074035,0.13543790141967607,5.230298108249459;-0.030750586269721127,0.14540782194694843,5.230049718782928;-0.02996017031837122,0.1553741752932072,5.229832823413296;-0.029165841526465782,0.16534059921858468,5.229634238645468;-0.028421066496928958,0.17531105882099474,5.229446500870665;-0.027774146797769583,0.18528628449126155,5.229170153751828;-0.027210113530406883,0.1952647837245014,5.228836358117435;-0.026712767506219343,0.2052456652510517,5.22846941004864;-0.02632452561379385,0.21523052767039558,5.228079806789234;-0.026098503936047103,0.22522231721755825,5.227743569006705;-0.02600554259165035,0.23521993425557153,5.22754605508397;-0.026025458176935246,0.2452199144022031,5.227546715718247;-0.026158147885437046,0.2552172699839658,5.2277345316202775;-0.026361315235573245,0.26521053176130677,5.228040214589013;-0.026600363953843107,0.27520190120993027,5.22837990893899;-0.02686490038045781,0.2851935959781895,5.228689838184037;-0.027130035862237317,0.2951847706338519,5.229015617520936;-0.027354614778691395,0.3051768075533349,5.22934540913692;-0.027595972379029443,0.3151706572828297,5.229599798784971;-0.027926280981872886,0.3251647174444483,5.229698072447951;-0.0284145008395777,0.33515277378003583,5.229678784947522;-0.028893204741514657,0.3451405815802362,5.229558211648125;-0.029319238433517268,0.3551286116818595,5.229317899388043;-0.02964369247730599,0.3651163111871893,5.228942948504987;-0.029859514106611744,0.37510260149962343,5.22846605562382;-0.03000659840583115,0.38508973886575654,5.227980820176938;-0.03012067819785235,0.39507988425095164,5.227551890131688;-0.030258101160952035,0.40507316609935407,5.227212136062392;-0.03046645574216474,0.41506811081798983,5.22697199352159;-0.030715602360799035,0.42506398655978356,5.226829185548972;-0.03102552655094881,0.4350590728528653,5.226782313486829;-0.03134397651318059,0.4450538596585746,5.226835476725771;-0.03170051107848141,0.45504587428611165,5.227015828567546;-0.03208065664916671,0.46503456764160706,5.227301300799069;-0.032501585634272204,0.4750200882636645,5.227636258551575;-0.03295187860184194,0.48500464919012104,5.227961495925249;-0.03346240319016902,0.4949880180757318,5.2282292837863125;-0.03403277570327504,0.5049696441802712,5.228433772185666;-0.03465236295135295,0.514949445372975,5.228574056882362;-0.03535637499963234,0.5249239393126034,5.228691690568844;-0.03616804073088059,0.5348901625982188,5.228816559147661;-0.037108595847990915,0.5448438098603632,5.229017213707747;-0.0380665505256023,0.5547948934334966,5.229258581800412;-0.038937632429042406,0.5647548214834833,5.22946118870204;-0.03968944522922323,0.5747242635779303,5.229673325070806;-0.040511243819743956,0.5846869522576621,5.2299369182182165;-0.04159385784113575,0.5946274085196509,5.230060515079719;-0.04328119912859312,0.6044828725131921,5.229909820515602;-0.044269553465958796,0.6144338997672585,5.229895250250038;-0.045090000455275114,0.6244001129187592,5.229933488406056;-0.046097089269241526,0.6343455455777882,5.2296611993216215;-0.04689463341503438,0.6443088871985414,5.229351769065054;-0.04762499313945963,0.6542783566739122,5.229075629512314;-0.04847513439641484,0.6642395525177542,5.228847951661293;-0.04942345558900589,0.6741920846559789,5.2286293402405315;-0.05057533036258011,0.6841250587709924,5.228533372868601;-0.05191381975465277,0.6940327536150132,5.228318829108325;-0.05369152438871561,0.7038691071441704,5.228025715677266;-0.05557336096276869,0.713683154024108,5.227647331022523;-0.057590319340142804,0.7234660416655767,5.227170898132874;-0.0597880034195945,0.7332119378204285,5.226737662832177;-0.06231100129923336,0.7428763147282365,5.226253616674081;-0.06493743485391236,0.7525023439592924,5.225589231224427;-0.06790334812246304,0.7620149907199755,5.224744891192271;-0.07089462396610342,0.7715019815651322,5.223720550657505;-0.07424854982209679,0.7808483223575594,5.222538562863867;-0.07794797887025767,0.7900456617581614,5.221225866148034;-0.08202159032655738,0.7990489820885348,5.219694228876422;-0.08647784930039394,0.8078445807570019,5.2180271355912815;-0.09072467513218334,0.8167494486263756,5.216393795888879;-0.09553981580286006,0.8253264143605267,5.214590998308231;-0.10016846855308958,0.8340539358704742,5.213039888379439;-0.10488504224172769,0.8427223807738413,5.211423721433565;-0.10973424415391841,0.8513108905477239,5.209773648502229;-0.11476249738661111,0.8597826616067061,5.20805732552793;-0.11989697463810503,0.8682223295335316,5.206505182287502;-0.12525647673518434,0.8765041552965037,5.204865944872369;-0.1307222031940426,0.8847369843426244,5.20333416154099;-0.13585749820824206,0.8931635992593979,5.201715240245329;-0.14082592488017445,0.9017096388670999,5.200205292090848;-0.1458843084388475,0.9102088812995157,5.198730289091404;-0.1507377352156184,0.9188413338337171,5.197342841158225;-0.1554570448498148,0.9275473238829276,5.195952210423763;-0.1600992589954529,0.9362951974775026,5.194564926963408;-0.16467932526934578,0.9450757063395202,5.193177246506394;-0.16920061440432785,0.9538837867861302,5.191771663565426;-0.17371747230044873,0.9626877402045658,5.190326534175972;-0.17848669196305544,0.9713476878434093,5.188823254194633;-0.18346898356797972,0.9798771904525148,5.18726621996098;-0.188350651641316,0.9884588733195362,5.185677498465047;-0.19321989463276035,0.9970464564838888,5.1840825413855;-0.1980552598196186,1.0056568178819776,5.18250744770447;-0.20289774168352992,1.0142625127533376,5.1809287187287625;-0.20774787674124878,1.0228581631178426,5.179319065122216;-0.2125711643371799,1.0314557816830556,5.177640717192244;-0.21739494065816736,1.0400475361480046,5.175933984284285;-0.22226146593012627,1.048627940106268,5.17429276531949;-0.22717726823486797,1.0571878038715177,5.172691634462545;-0.23204179505874561,1.065768598003756,5.171046535426036;-0.23685552239543603,1.074370724810273,5.169363846051077;-0.24163840440639595,1.0829784554874344,5.167622865793093;-0.24640496309968393,1.0915886003890691,5.165849359944133;-0.25113664562273574,1.1002153206314955,5.164063056957527;-0.25586737810255267,1.1088556572129125,5.162341210865615;-0.2606358730749787,1.1174729212816303,5.160607943526763;-0.2654795273772394,1.1260805269455199,5.159043290934279;-0.2703690204499193,1.134629958022611,5.1573112153729115;-0.2754055153918544,1.1430688096238037,5.155462025725281;-0.2804713447541939,1.151474919429469,5.1535450774195715;-0.2854994942772887,1.1599022355118682,5.151622044393143;-0.290589212500015,1.1682980480277856,5.149723334143839;-0.29576932688770635,1.176634666932842,5.147808340628892;-0.30102303523653684,1.1849455043752346,5.145983914803719;-0.3062955102714368,1.1932653963010118,5.1442575297511475;-0.3116068783284172,1.2015846114779858,5.142651283131698;-0.31698350839834233,1.2098143809769466,5.14081750476855;-0.32181137175583846,1.2183695903327323,5.138946641791199;-0.3266818452581327,1.2268748428748986,5.136961908293364;-0.33158473091962726,1.2353542485539437,5.134946618854974;-0.3364673576360901,1.243840610571259,5.132911522774011;-0.3413041980618499,1.2523705197104298,5.130950496314928;-0.3460717154858367,1.2609444861881915,5.129011972017892;-0.35069994158033757,1.2695921548314275,5.12706329291271;-0.3552199414011089,1.2782916140123404,5.12509123521075;-0.3595823596326132,1.2870556453846054,5.123051367254387;-0.3637064417010966,1.2959278724073697,5.120983630629731;-0.36762726479486757,1.3049163696310704,5.119025554041118;-0.371410147768472,1.3139853196453348,5.117169767941701;-0.37541169508822053,1.322986933107844,5.115449717326345;-0.37984235365540303,1.3317966399214278,5.1137888950842765;-0.3843927870410653,1.340526223653808,5.112031646137196;-0.388995468041899,1.3492497702831987,5.1103839016759975;-0.39364744982083844,1.357945415255081,5.108727150623064;-0.3983603202990757,1.3666104777308405,5.107082296785625;-0.403133921563309,1.3752537495363906,5.105499077449747;-0.4078987339821793,1.383939085031618,5.104134705818438;-0.41274857389679176,1.3925994837126416,5.102919573114427;-0.4175662808982029,1.4012839366004322,5.101749112825353;-0.4223344335837613,1.4100126698855882,5.100712804375222;-0.4270768539409805,1.4187458262854868,5.099598610294128;-0.43184258280875026,1.4274683773492396,5.098500916666957;-0.4366588347245167,1.4361788250108138,5.097535608934235;-0.4415528316145763,1.444860141013411,5.096708839980331;-0.44645642883781983,1.4535429488216736,5.095958118436099;-0.45134338791822226,1.4622499835806015,5.095405690474014;-0.455914803410845,1.4711437215391177,5.095345811270129;-0.46034687122738827,1.4801079081661868,5.095357343166684;-0.46467639119623194,1.4891189832552907,5.095593526523241;-0.4688102779463662,1.49820540230389,5.096183415674114;-0.47280662739414664,1.507332957234726,5.097030134089996;-0.47643237676609257,1.5165491065692605,5.098414523101581;-0.4794941801536319,1.5258543428135407,5.100423985331678;-0.48201825146070726,1.5352468902669067,5.102749736043398;-0.4843036841030002,1.5446486026629034,5.105276512974689;-0.4866684883087143,1.5540310301706228,5.107801934747587;-0.48907870700770123,1.563410936881204,5.1102935599047585;-0.491429137644718,1.5727354087676821,5.113037589762258;-0.49370501675043665,1.58210419064603,5.1156920766075995;-0.49578585575682,1.591492609655087,5.1184357415907735;-0.4978597720116434,1.6008802398452893,5.121187335815942;-0.49981285260874536,1.6102961750959122,5.123930625727216;-0.5017365789793683,1.6196955805289914,5.126750280733697;-0.5035725846320335,1.6290870623680034,5.129653580943956;-0.5055537607874688,1.6384120674832245,5.132673385679735;-0.5073974389921428,1.647846089115832,5.135430211120909;-0.5092418421777839,1.6573052574384897,5.138098977040285;-0.5108778122632924,1.6668851353636456,5.140454723380287;-0.5124834973982163,1.6765437284174438,5.142487788915042;-0.5142272229517644,1.6862302524100732,5.144257160027647;-0.5144839409913953,1.6961251545379747,5.145680187689844;-0.5154652944166462,1.7059072219065394,5.147509970040729;-0.5165079461706381,1.7156515491852722,5.14950018691455;-0.5174490360442551,1.7253716825942347,5.151652710169186;-0.518249563312504,1.7350472900237999,5.15404891069538;-0.5187097350732952,1.7446781336355963,5.156701285720842;-0.518946773351099,1.7543152324783515,5.159360258971896;-0.5187633146145584,1.7638704276331543,5.1623038262712155;-0.5175726907388473,1.7732155884097867,5.165657985606351;-0.5149305307706697,1.782080242287839,5.169457577995659;-0.5115562984485523,1.7905721819905767,5.173519783839956;-0.5088830068416599,1.7992373243727096,5.177735091596442;-0.5058605515820469,1.8078806247886685,5.181754808268438;-0.5027621408939357,1.816643783969614,5.185443560412078;-0.5001823553696011,1.825668087068634,5.188894163290628;-0.49783726364671466,1.8348546554795286,5.1920733936445345;-0.49573812512310755,1.8441641238591275,5.195061271812726;-0.49397604727437305,1.8536422870580538,5.197718244531727;-0.49245961882167855,1.8632529828020168,5.200028000377013;-0.49092070589140774,1.8728786819045546,5.202259068233544;-0.48947123256669867,1.8825347654225204,5.20441755802389;-0.48810948988223957,1.8922078204488364,5.206557105480523;-0.4869578408687105,1.9019204477466312,5.208640030232829;-0.48593845307092665,1.9116547226018186,5.210690576882236;-0.4850733183704834,1.9214017710917815,5.212751301920759;-0.48429110582008295,1.9311542521022231,5.2148194551227665;-0.48360422010359494,1.940914019302274,5.216887094407868;-0.4830200179238433,1.9506772527294693,5.218969876407807;-0.48256314880872425,1.9604444234725658,5.221065979050058;-0.4824883319309755,1.9701964755668422,5.223277739069889;-0.4826542471760675,1.97993188800828,5.225556821500725;-0.4829949257939032,1.9896484624797686,5.227896077497696;-0.4833661248350845,1.9993604833576684,5.230249556144097;-0.48379239603606017,2.009063633436754,5.23263013830104;-0.48430351789196197,2.0187608450550054,5.235018200544632;-0.48481034949071056,2.02845535325112,5.237418123994655
3D gt;-0.4875938403437047,2.0710618943177934,5.2481621536088126;-0.487396730592579,2.069558643657534,5.247723780317918;-0.48718805919362335,2.067865103980448,5.247244888880648;-0.4869738736499404,2.066225296668317,5.24676940003179;-0.4867682846778078,2.0645378427259815,5.246296367235802;-0.48658464954980746,2.0629711246455735,5.24586178930036;-0.48641731438089597,2.0615241906942563,5.245461668394954;-0.4862566291124865,2.0601248531899468,5.245075760954486;-0.4861101882647369,2.058837758141282,5.244721617417836;-0.4859775732576351,2.057661346049359,5.244398576990434;-0.48585341932995074,2.056555308982974,5.244094418014986;-0.48546462245586797,2.0535612412332833,5.24323676745618;-0.4851841970245695,2.051185620792576,5.242573561939387;-0.4849049964029281,2.0486316627127223,5.241874996602211;-0.4846310211035722,2.0459563577370563,5.24116607776496;-0.48436699215831647,2.043317757444955,5.240468222675428;-0.4841059961266857,2.040704255526183,5.239771970160022;-0.4838442753755331,2.038094457699302,5.239074544229142;-0.4835920648626943,2.0355004929506064,5.2383835024859735;-0.4833505029730459,2.032936302393512,5.237707361289061;-0.48311696822786593,2.030450783026023,5.2370580992620495;-0.4829089744338573,2.028076141482494,5.2364487524293155;-0.48271878541623314,2.0257688633652986,5.235857136992157;-0.48254824340278335,2.0234968169582346,5.235288851816145;-0.48238070295156676,2.021227621610047,5.234723818669553;-0.48220352120738214,2.0187965000340196,5.234118730732652;-0.4820275052388509,2.0163087518827507,5.23350464142346;-0.4818563556566916,2.0138053080240885,5.232896018163754;-0.4816871112760951,2.011304820326508,5.232287723494359;-0.48151703739687396,2.00869154653914,5.231652342509703;-0.4813394936003972,2.0059340595599737,5.230997170787041;-0.4811762391595892,2.0031039227761855,5.230322997827999;-0.481031714142346,2.00032065924139,5.229655939321049;-0.48089052557814965,1.9976029489652707,5.2290204044404565;-0.48077691574305137,1.995031259922382,5.228427086501825;-0.480676601034696,1.9926325414688866,5.227892731734312;-0.48057912884905035,1.99016395589693,5.227335843492726;-0.48047315902918414,1.9876638111885778,5.226777804921886;-0.4803677793096324,1.9851712135356632,5.22621892834752;-0.4802639051239347,1.9826186912828454,5.225656739318307;-0.4801725285118395,1.9799759645305695,5.225083334240107;-0.48011216992237526,1.9772259383071311,5.224502299835123;-0.48006531415220166,1.9745570621594706,5.223947662207599;-0.48000447967404225,1.9716998948894564,5.223349315205558;-0.47997469032787893,1.9687728994817681,5.222762569969469;-0.479956095731975,1.9659109577950233,5.222197787623589;-0.47995995979100636,1.9629140825115265,5.221609019414975;-0.47999297693388054,1.9597671680137758,5.221016264482925;-0.480064684654194,1.9563897036359605,5.220390258564974;-0.48015271949768057,1.9528104402302389,5.219735653668804;-0.4802589077767127,1.9492992212681173,5.219084782975618;-0.48037532107035313,1.945798356311569,5.218452261174312;-0.4805005714541576,1.9423150701470717,5.21784745662981;-0.4806770840003843,1.9386688115271067,5.217225571043504;-0.4808663176031061,1.9350256112937718,5.2166041861726935;-0.4810584111656649,1.931207744202327,5.21596436659495;-0.4812389957136144,1.9274327184541629,5.2153416549911915;-0.48140131599134434,1.9235850370229914,5.2147231867639094;-0.48149743651301485,1.9194515002307995,5.214076284700404;-0.4815301934330842,1.9152290728209451,5.213456624249943;-0.48153411608836694,1.9109514296484775,5.212838771715842;-0.4815248666773728,1.9066256236925803,5.212166180245863;-0.48166795611772384,1.9018393844020824,5.211442971948718;-0.4819767988548905,1.8970344012317764,5.210685675381311;-0.4824202169303685,1.892231570342851,5.209878684705723;-0.48302241159657955,1.8873990818294673,5.2090077421000744;-0.48370460816680405,1.8826787695962879,5.208094014214687;-0.48463952921257636,1.8779132430279848,5.20698922564814;-0.48561612433553397,1.8733239364207115,5.205852163809896;-0.4868925601563167,1.8686917429439354,5.2044834361310865;-0.48831315452283847,1.8639777644006277,5.20298840319524;-0.48997433270522156,1.8590207989385217,5.201327606581598;-0.4918214705003415,1.8538897808887917,5.19948104782834;-0.4938012608283205,1.8487460985027375,5.197434968135395;-0.49587449761687735,1.8435145912378865,5.195306611947023;-0.49800024268145127,1.8383913865636607,5.193124958616789;-0.5001727718707644,1.833176416490899,5.190870497515943;-0.5023966536078948,1.8277364747928142,5.188490835512922;-0.5046898701464544,1.8225062360919888,5.1861133249731015;-0.5070866554760542,1.8170039620738212,5.1835818698106575;-0.5094807872876445,1.811290249016767,5.180987700824529;-0.5118505311976366,1.805694500365544,5.178461979397008;-0.5140120026114209,1.8003733211996777,5.176010583682138;-0.5159664010011433,1.7948468391543533,5.17359594062899;-0.5177008802069992,1.7891704209541366,5.171181251770813;-0.5192305970218012,1.7834560092446587,5.168807609623247;-0.5206372145147272,1.7777521021274925,5.166509896390425;-0.521759006979687,1.7722941462198896,5.164422701059144;-0.5227988746101089,1.766841311095191,5.162400327262984;-0.5234767569349112,1.7613209792590534,5.160620052874415;-0.5239826297551556,1.7557054828998173,5.158966100098658;-0.5241749018788989,1.7500542346558288,5.15747032317959;-0.5240980913443642,1.744348102298591,5.156125636697468;-0.5237924873789802,1.7386944101469115,5.154986145530242;-0.5233391580112644,1.7328690549089611,5.153857464772105;-0.5227665334816186,1.7268827236154696,5.152764096734303;-0.5220713543084149,1.7207352548818122,5.1516596638387675;-0.5213110211169133,1.7147692621783484,5.150619598307896;-0.5205087046492947,1.708697861301443,5.149540041837535;-0.5195881266567877,1.7026128655939154,5.1483799844648015;-0.5186701252421395,1.6967438112686242,5.147238304268466;-0.5177318058118143,1.6907343043759873,5.145976491899438;-0.5168283433653619,1.6848562680854173,5.144624384791473;-0.5159692249819229,1.6793381832935772,5.143270094673491;-0.5152405800428547,1.6735960859288284,5.141701003632258;-0.5145099244352246,1.6679152884978414,5.140117502415766;-0.5136328376603257,1.6617564250341528,5.138394995942143;-0.5126592322802935,1.6552975965406074,5.136546781542523;-0.5116697833368687,1.6488285552061317,5.134658675253717;-0.510638095094858,1.6423444010833574,5.132696260293325;-0.5095536401363019,1.6354401098365987,5.13054855498069;-0.5083927918001603,1.6286075511577998,5.128273802811981;-0.5071641382623893,1.621521814773643,5.125883596613107;-0.505863592502198,1.614440204015846,5.123412492512354;-0.5044251869389269,1.60726437273703,5.1208712932372995;-0.5029892455033267,1.6001995945497938,5.118351390981934;-0.5015409109292785,1.593301071083611,5.11589315334174;-0.4999936929087821,1.5863180804643477,5.113462547974508;-0.49846683436534434,1.5794981258788394,5.1110993296461675;-0.4967789657050794,1.5727919325281363,5.108925241720481;-0.4949828761991906,1.5660171080625775,5.106819155549743;-0.49313881316471625,1.5594283178777644,5.104839671312134;-0.4912567773725165,1.5528969060345428,5.102939349812887;-0.48937183289449715,1.5464723300204253,5.101101318911776;-0.48729390626917757,1.540317722591546,5.099558470809394;-0.48513897365299075,1.5340748431930125,5.098131241032334;-0.4829097872770549,1.527974590322359,5.096904889424642;-0.48057808922939615,1.5218371444868912,5.0958540688368785;-0.4780107084388942,1.5153975553252008,5.094877865429133;-0.4753871462983512,1.5092097278865961,5.094043982594391;-0.4726525451889455,1.503483731295893,5.093434517792664;-0.4700167218505359,1.4980578929713515,5.092982587754401;-0.46747673025287567,1.493171507038054,5.092680244182629;-0.465012706339685,1.4884687360753128,5.092479540650311;-0.4625068566786136,1.4837609511828815,5.092483691754888;-0.45983978866618846,1.47884888399885,5.092592958202779;-0.4568269847181977,1.4731384336544517,5.092919159719853;-0.4538736252393879,1.467540293375651,5.093350315534351;-0.45080590961018563,1.461748431429837,5.093847366682166;-0.44797397140336176,1.456350927717699,5.094388131144268;-0.4452512378379948,1.4511577448193496,5.094927445917181;-0.44241033097564203,1.4457541389256883,5.095536037585774;-0.439429751036597,1.4401256360747126,5.096226526718973;-0.4363816780965837,1.4343766433632443,5.096936909688625;-0.4334080329749102,1.4288807327604034,5.0976756269189165;-0.43030532830660456,1.4230113314435784,5.098443276301107;-0.427339060423804,1.417380751104303,5.099179857256634;-0.4245759532907621,1.4121462656656902,5.099872123356074;-0.4218369020555839,1.406796794370224,5.100651726446516;-0.41914970488626446,1.4015055650804864,5.101417256157256;-0.41652833739525635,1.3962655453708002,5.102174422144238;-0.41372510994457806,1.3904598156037877,5.1030351521095945;-0.41069316133384487,1.3839990155162707,5.104063556843117;-0.4075636110253673,1.3773374751356782,5.105166982470966;-0.4042158876012584,1.370297358320059,5.106311549572345;-0.40101549987584517,1.363499857918161,5.107379584989912;-0.3982152049684785,1.3576094524612843,5.108273101366282;-0.39515218415807507,1.3513771265165402,5.109108711604864;-0.39204372921928027,1.3450725408251818,5.1099178209148475;-0.3886456327177787,1.3381984831387876,5.110773700953833;-0.3851813773275073,1.3312172522206123,5.111649968590242;-0.3815804041356988,1.324016544529649,5.1125685036872905;-0.3780374755546695,1.3169247434855809,5.1134595389183755;-0.37442781675578474,1.3097714277382102,5.114395056966875;-0.3705415181957307,1.3023381461888714,5.115415945709728;-0.3666295569789866,1.2951984964172696,5.11648760386764;-0.3625026151834291,1.2878995573325238,5.11770721461864;-0.35820341278555623,1.280379670586091,5.119025381137765;-0.3538399780930066,1.2729044506927658,5.1204308519128885;-0.3492485365320425,1.2650469431642628,5.122073603979225;-0.3445473296368709,1.256959437781996,5.123863233983191;-0.33962982267369346,1.2486207272680732,5.125856476624806;-0.3347822564964087,1.2406059096914823,5.127810411117116;-0.32983213009860346,1.232413967716238,5.129777902582303;-0.3248732072017232,1.2242508548674036,5.131917955474123;-0.31995474859664996,1.2161741067438179,5.1340621675324565;-0.31475600698606565,1.2074858433457671,5.1363000249471815;-0.30972122128804525,1.198964572406206,5.138576845765764;-0.3044426460266113,1.1899418798352852,5.140966517226943;-0.29908362791447035,1.1807920263947034,5.143413322787468;-0.29363338432416236,1.1714408829902692,5.145865524854816;-0.28821502470318733,1.1620121652780335,5.148377146238838;-0.2825462252507444,1.152059359795409,5.150876729850561;-0.27679781486427846,1.1418651273967138,5.1533481391922376;-0.2712695777351088,1.1318066920713,5.1557168895247205;-0.2657097533439678,1.1215614415570037,5.157958407099782;-0.26023570407804897,1.1113033276542288,5.160032267148377;-0.2547478295675393,1.1009696543542413,5.162046291085541;-0.24929287121986426,1.0906875638075864,5.163917318443131;-0.24402551519154195,1.0807491579316353,5.165553433472993;-0.2387139650928518,1.0707617846004296,5.167058362702855;-0.23368079798338845,1.0613990535006494,5.168309988827002;-0.22874970939511163,1.052274819212533,5.169456555233627;-0.22387003404064912,1.0433207182128572,5.170555443737676;-0.21919331318693733,1.0348677751092963,5.171471151221645;-0.2144713297150825,1.0263895949483568,5.1724100906966175;-0.20988617742257037,1.0183977429749536,5.173330840647546;-0.20545779270422257,1.0107550641878054,5.174230427924402;-0.20113645404023547,1.0035528250105394,5.175077031224153;-0.19692198042009695,0.9967351898235048,5.175945652826237;-0.19267097502849134,0.9900135214341794,5.1768902640473;-0.18854567031912461,0.9837183542095247,5.177755944288494;-0.18446960190736525,0.9777914213587027,5.178737460303176;-0.18033794190453703,0.9719469959279878,5.179796428617883;-0.17582511179043298,0.9657330637864078,5.181116731820863;-0.17128316464189625,0.9596136983652587,5.1825912202824655;-0.16672900578754196,0.9535807334816523,5.184183121535296;-0.1622778314788485,0.9477108829060541,5.18578135043806;-0.15801875848978597,0.9421498158981242,5.187357313468808;-0.15360586992378447,0.9363643562025059,5.189071338028205;-0.14927590845712552,0.9308173850429512,5.190873844829414;-0.1449112651986503,0.9252300833821947,5.192695307856701;-0.1405570380440176,0.9196766225053963,5.194532888839806;-0.13637629552747385,0.9143696797480347,5.196346204231347;-0.13237704604310419,0.9092721943881342,5.1981147442489375;-0.1282445443705783,0.903890397222967,5.199939610846055;-0.12420521719208182,0.8985705815091158,5.20172893243279;-0.12002173153298798,0.892979288486835,5.2035921456905;-0.11599585686876476,0.8875707987384065,5.20543238235953;-0.11208819122001774,0.8822778907525735,5.207197599906086;-0.10820243475736817,0.8768699816927885,5.208896329744265;-0.10437636477829981,0.8714336585998534,5.210546331129438;-0.1008122721187404,0.8662378898787371,5.212065734738209;-0.09742724622663904,0.8611634617372939,5.213501825650534;-0.0944249260138944,0.8564342426029059,5.214703771148224;-0.09170104003734275,0.8519878421429077,5.215783151699545;-0.08911791594562633,0.8475657233358082,5.21676247417992;-0.08633479889364189,0.8424813636613022,5.217737622599786;-0.0834227483728544,0.8368297943156925,5.218672945892877;-0.08070168161652777,0.8310599940982673,5.219490670318812;-0.07814346368195581,0.8253339898990152,5.220216242607825;-0.07576749065925514,0.8196391922372287,5.220870209224889;-0.07347429385602147,0.8138532475122338,5.221501598874076;-0.07122633076886661,0.8074430344586816,5.222196774102299;-0.06904672019859479,0.8008260461150624,5.222900674095571;-0.06707628645141266,0.7940828081558312,5.223548737739604;-0.06521073954222631,0.7868770731524692,5.224176836592251;-0.06349995290907354,0.779789083449567,5.224732154418862;-0.061883198444960555,0.7725614699275115,5.225241833665984;-0.060330344111541576,0.7649781031165619,5.225671273090801;-0.058907286904548675,0.7574064517828936,5.226030002646108;-0.057519705533981315,0.7495648050360342,5.226369461205488;-0.056169179206337426,0.741610619779493,5.226668200763848;-0.05487093397437548,0.7335364163508182,5.226876398988109;-0.05362112646676152,0.7252202892824602,5.227005397186906;-0.05238118372849428,0.7166359445853313,5.227097756536932;-0.051176924153103855,0.7075760698787503,5.22716714371749;-0.050238268716739184,0.6991386609520418,5.227195089319366;-0.049399920893497165,0.6907958045188197,5.2272348866905665;-0.04857330071144418,0.6825082684188595,5.227231970344086;-0.04772551530762449,0.6741814995437373,5.22721639102665;-0.04682405691459531,0.665668025345099,5.227207114970097;-0.04592445426755916,0.6572296243365346,5.227183834148887;-0.04491320223430468,0.6486275169289178,5.226991171560653;-0.04387884698930335,0.6399742222666089,5.2267206334494505;-0.042815205454826366,0.6313530411642106,5.226371686435137;-0.041728087051318655,0.6229742395786639,5.225965631042021;-0.04061468148492074,0.6141858300276792,5.2254966384908546;-0.03955624255782269,0.6053857953014269,5.225002045475068;-0.03855372360299846,0.5967508303324381,5.224536327507978;-0.03760911222559508,0.5882637068430582,5.224110690632804;-0.036766725480882195,0.5794222014588737,5.223730266320901;-0.03594877545690276,0.5700974802527922,5.223430625034811;-0.03519552046744549,0.5610528150464666,5.22320425469758;-0.03449686505038881,0.5518432362561668,5.223010894374117;-0.033837908656219315,0.5427376943181772,5.22282763542634;-0.03323211653636453,0.5338127203456692,5.2226342804444945;-0.03259603918054716,0.5245713293044292,5.222444986546626;-0.032051839473469,0.5156631907478706,5.222266100101784;-0.03154592652073322,0.506204470629249,5.222155413622413;-0.031084658783641667,0.49660475477625116,5.222042021511682;-0.030681277792961863,0.48699782110954254,5.221960708206469;-0.030269596601444515,0.47721964444228215,5.22189087509197;-0.0299191762261052,0.4679770900330257,5.2219111743416295;-0.029560494070496064,0.45871663013312325,5.221943733001668;-0.029218104032219434,0.4498156822809104,5.222023471227762;-0.028842961377133436,0.44067410384631545,5.222128677404644;-0.028441139081136775,0.43151718698303554,5.222277922786651;-0.027994768998661972,0.422218723839098,5.222425914232849;-0.02758172736467559,0.413208074194486,5.2225761087657325;-0.02717209746603106,0.4041432722748303,5.222718310898119;-0.026723969968290275,0.39520840019997366,5.222809235583237;-0.026301699622081277,0.3867821863883181,5.22285459715421;-0.025883038963776465,0.3781932744458726,5.222901501030218;-0.025509077758736953,0.36982653724170134,5.222984884642512;-0.025198048622881785,0.3614237678819668,5.2230859822862135;-0.024898170961056905,0.3531811762377214,5.223229552800538;-0.02465324921946708,0.3452569696968371,5.223377880982364;-0.024449554285065074,0.33727739576954663,5.223514114723832;-0.024328844856043332,0.32989289619883555,5.223608168826077;-0.024189291752101293,0.32217767015050675,5.22372886845323;-0.024116103989830436,0.3143478605343345,5.223761680332038;-0.024121288319103058,0.3060938833320076,5.223785838971373;-0.024192364493354428,0.2977472540485403,5.223827312808219;-0.024317806407402127,0.28937670650899083,5.223902108468645;-0.02451676297122664,0.2806004330942539,5.223972308575782;-0.024782668095468828,0.27228124705559564,5.224055356114288;-0.025153568917284902,0.26412440890432054,5.224113800726302;-0.02558162176543898,0.25640323724903047,5.22417802182703;-0.026001795327077155,0.24857200027945262,5.2242424437361334;-0.026435086534322937,0.24066276391868385,5.224306433437952;-0.026924452668982128,0.23281594991423388,5.2243328611968;-0.027409536467223872,0.22495111584272537,5.224342343987011;-0.027883156820724574,0.2170787172838638,5.224369995065073;-0.02835776338420931,0.20937811665196232,5.224385393632565;-0.02878678860039007,0.20128904813234919,5.224412295675017;-0.02926119265269712,0.19276638408306515,5.2244239667673575;-0.029805715749172575,0.18376774047632682,5.22440842577929;-0.03037180284984777,0.17432281236179537,5.224384331088249;-0.030930316364178888,0.16509785807197863,5.22433745663544;-0.03156139263364135,0.1557304183629041,5.2243360414661355;-0.03213210623772418,0.146757300087663,5.224387645460869;-0.03268552394707997,0.13753475002512905,5.224469714993337;-0.0331850032324348,0.12846440270363962,5.224564277497796;-0.033688179989981526,0.11882725138807562,5.2248161651840626;-0.03414766587194849,0.10939139044887385,5.225077445587826;-0.03464823638155161,0.09934818267121999,5.2254116745985275;-0.03507981437672683,0.0890071372453307,5.225793535592127;-0.035512781250020845,0.07836469602470846,5.226208424912125;-0.03596036971657653,0.06703850853264012,5.226568720854046;-0.03641862879359657,0.055566923380060994,5.226903135122498;-0.03683976658315606,0.04444912008004771,5.227214368340748;-0.03728043873974534,0.03260454966478018,5.227480547805954;-0.03776184821584837,0.020430685943756043,5.22764769245106;-0.03820814551551486,0.007635407709847486,5.227794207374908;-0.038661446687953724,-0.004923384248070281,5.227906008934063;-0.039090039653856254,-0.017221944885664222,5.228015359492901;-0.03945189396149475,-0.029601356379809853,5.228140484997483;-0.03975701916608655,-0.041336109350124925,5.228266419650426;-0.040029944934480186,-0.05303927499072144,5.228408670222173;-0.040257004426476735,-0.06406298517773708,5.228484661414975;-0.04049318503747221,-0.07519507319923954,5.228564854246669;-0.04068254663840018,-0.08554629246116983,5.228612813261687;-0.04089034219843442,-0.09581633228079865,5.228632567311896;-0.04107364565036335,-0.10528062035786648,5.228487556228219;-0.041241375542729275,-0.11461859281336675,5.2283466855033485;-0.04135049254516435,-0.12343495252158472,5.228133457579898;-0.041495196317063,-0.1317926918509228,5.227884080959798;-0.04162482060239614,-0.14007757941751534,5.227595911052057;-0.04173843349263967,-0.1483238065529391,5.227363488259863;-0.04184633389717894,-0.15696532831556811,5.227178267765566;-0.041957636932206284,-0.16549527311846207,5.227053372476921;-0.042040667985957826,-0.17311452163894317,5.226978341081754;-0.04208193352313641,-0.18017894467108886,5.226971876467512;-0.042117604323423624,-0.18637194361973333,5.22696967613762;-0.04214291140160274,-0.19210324396070888,5.226972568892391;-0.04215973502951242,-0.19734384944530134,5.226970088807611;-0.0421720804516735,-0.20187968122763716,5.226971855856681;-0.042184767393466556,-0.20631319559337014,5.226977270439022;-0.042201682072519606,-0.21086000660859824,5.226979783772119;-0.042214731983799755,-0.2154916019439697,5.2269779952679825;-0.04221578744851827,-0.2209550795841738,5.2269663912194675;-0.042212203468781365,-0.22624277561479578,5.22695851951349;-0.04220714089127839,-0.23139636593698798,5.226952646724513;-0.04219924411226493,-0.23642215490601748,5.226944506369001;-0.04219533186010977,-0.24143663709150634,5.226935629865511;-0.04219474641872886,-0.2463573351062712,5.226928595172902;-0.042191437385121336,-0.2510926891180986,5.226942029457926;-0.04219947650098651,-0.25393112301106485,5.226966408446222;-0.0422162726639109,-0.2561234018711444,5.226987576881322;-0.04221321933946209,-0.257549449107686,5.226981568620045;-0.04221012268887192,-0.2589021390187935,5.2269752091267065;-0.04220783382165627,-0.26034788600734016,5.226969974038379;-0.04220654967052689,-0.26193013561972406,5.226965377421978;-0.0422076739258704,-0.26368753498168784,5.226960730085657;-0.042210619082650634,-0.26565537783617527,5.2269571452410055;-0.04220957946493089,-0.26778961662030965,5.226954602460865
