# Supplementary material for: AI co-pilot bronchoscope robot
Source: Nat Commun. 2024 Jan 4;15:241. doi: 10.1038/s41467-023-44385-7 (PMC10764930; doi:10.1038/s41467-023-44385-7)
Supplement: Supplementary file 9 — Source Data [file 41467_2023_44385_MOESM9_ESM.zip › Supplementary Fig. 6/Sim+A+R/1-siliconmodel3 Centerline model_29.txt]

Path length,0.4096161486209353,1.2539978133214982,2.3030405656706057,3.3284964828653116,3.8451127177991187,4.918296904361631,5.958913073162194,6.868905004596495,7.406521619821175,8.626939141912562,9.343611655809452,10.133807194206861,11.001312143329432,12.751320556450354,13.628511809747469,14.50923830679357,15.440662651858043,16.392344122386287,17.402323304880614,18.4481206913146,19.541459157977574,20.669753231893136,21.82080291029584,21.82080291029584,22.99796341651259,24.226451780659513,25.515911161159377,26.805664076879825,26.805664076879825,28.129095787938603,29.421093336510058,30.657207366254813,31.840940917535466,31.840940917535466,33.00957138649938,34.187884696222426,35.31024511605686,36.383561388878185,37.43719115127027,38.41300976380987,39.40230303103669,40.36977685465354,41.317333260275,42.29944090936555,43.26429052489084,44.25710435360212,45.230234906577,46.156175897207206,47.04480203040693,47.8949652726704,49.50065454430648,50.31312316220389,51.14451977658295,51.95589010828171,53.55447695407099,54.42647947152558,55.3099735322497,56.19569237259113,57.06567869488924,57.90874376217198,59.53438006986461,60.33355948615905,61.15228184443854,61.96556305919484,63.684776081907934,64.55639569638709,65.44870205422203,66.3033705175395,67.24357564837499,68.18521043320006,69.11068551065723,70.06555306262327,71.02614195254858,71.95158211105552,72.89356566190489,73.83577210571282,74.83580090516163,75.82469524641125,76.81961550205206,78.7770541017849,79.7163897955819,80.65443280454286,81.60608567075823,82.56213192251965,83.51645272582267,84.46592655528681,85.43471473588737,86.33100089448475,87.22777930258103,88.14847379451912,89.05349929862466,89.94537314448932,91.74933174297047,92.65561142343934,93.52378367962368,94.39014637450741,95.24489911657724,96.11629424118058,97.0000572535609,97.91607463066644,99.74253664272027,100.59804779793413,101.44056531571128,102.25146509731815,103.06050367811619,104.6526373969322,105.40704889843798,106.1675330144265,107.64798269780201,108.35160680519753,109.65521040549086,110.31086425465682,111.63507223425562,112.81465049782338,113.98192721308098,114.6561347788475,116.02685276024036,116.73224379977276,118.19355266338923,118.92068545543042,119.63585724654013,121.05138268102652,121.7774328134995,122.52224040266711,124.0450613689597,124.81299032425291,125.57636057910895,127.18160537849452,127.98419333182495,128.77991477947737,129.53861615239651,131.19236866201558,132.04148351191384,132.92900873871346,133.8414702912399,134.82250628692282,135.80846639320538,136.8354251329721,137.90214512486344,138.9670115499976,140.11695933393773,141.29277753704605,142.46429101021957,142.46429101021957,143.69386784450825,144.8831571039908,146.11479912095282,147.32541113016816,147.32541113016816,148.53992620620974,149.75688035077422,150.93726925324523,152.103426700782,153.2014860999489,154.3385564989294,154.3385564989294,155.42978277945554,156.4886051997978,157.48242577661858,158.47943180058667,159.52003672435754,160.51209008008829,161.56398825542482,162.54371262690074,163.50001556683236,165.3184496572806,166.19791190201465,167.06784678878287,167.93196767842332,168.75313255937422,169.5778715503742,171.2075762727276,171.98022808564025,172.70650930780207,174.1799099872665,174.97599952271784,175.7985397719081,177.23926862997155,177.86188518775512,179.09776259913727,179.73177244455786,181.07935804161818,181.73880534996883,183.05024685166177,183.68526014893314,184.92383304802794,186.23802243190843,186.90825532687825,188.0487236124483,189.2019940959437,189.8441131013754,191.250762690974,191.95157440657476,193.3561698527839,194.04207840882955,194.76486298503542,196.20130807886287,196.94189798448102,198.4699187158987,199.2273431075104,200.0140260400037,200.78846296031122,202.38251435098863,203.15435270422256,203.9212150834945,205.41055875187843,206.09674056098552,207.44213260038035,208.04532907706238,209.29746245171995,209.93313031758453,211.20381720956604,211.86586636955886,213.1352937917535,214.38567646054815,214.98585498487714,216.20237676662293,217.42945722962102,218.02379093541555,219.27032614412084,220.55819465969893,221.17575971828697,222.38418260044725,223.58271113654982,224.17632779104704,225.32068022450594,226.4744200182415,227.5619917788922,228.54179873411465,229.40833130088936,230.58234673836088,231.72566328508046,232.8254094121147,233.82747888197537,234.7530283031252,235.68231087120975,236.9676654031759,237.95750028700695,238.8921601622961,239.84952252739507,241.09850169097643,242.06054833904238,243.0503327107815,243.97578274408266,244.8966396239788,245.83890239715575,247.08459602214302,248.09266109245223,249.10478135022353
Error,6.608483436543068,6.187873721590426,5.724881169488329,5.294748232800497,4.871010285334456,4.439330422181745,4.004154333942595,3.592149038244779,3.209210779946691,2.8398392160811246,2.5163593559748194,2.2188696441908666,1.9317355456596292,1.6656490645430895,1.4269441480378469,1.2163519902295574,1.0177724740705674,0.814838480891012,0.6359859042637744,0.48528314681704027,0.414587243419701,0.4590740095000315,0.5833752077993302,0.5172399773223323,0.3670661829406518,0.22730044385260803,0.31091322735851007,0.5561906940054642,0.5157024636569402,0.23950598772199816,0.2238291171880807,0.41328817464561596,0.5892462348450226,0.49081691240957254,0.3619160428402747,0.292151604315128,0.3303914786163133,0.4056870440429237,0.47293546956470217,0.5129241886935346,0.5490056247755764,0.5717816141112841,0.5835744304286575,0.5897576634670676,0.592392966185843,0.5899091191570416,0.5770287486579312,0.5618713750075869,0.5682988802232659,0.6172817977815295,0.4847978026992189,0.40867675450150487,0.4275642568923002,0.5403038925339004,0.5555383021726108,0.5570296846274413,0.5906370189536515,0.6477417837393182,0.7217106093329868,0.8145835171528217,0.7881022584085193,0.7731285101176589,0.7978467385966084,0.8498258660989325,0.8562613490789692,0.7607181641152231,0.6779737950556931,0.6030863660690878,0.5632605526272958,0.5477416050307673,0.5569379755468592,0.5721474816210763,0.5967448167938881,0.6524758820913169,0.7064487421728516,0.7678082152490439,0.7872779892152144,0.8110000682938817,0.8270932861068907,0.8247074690579771,0.787593842654127,0.7559072657597379,0.7436147846935489,0.73920737427062,0.7255382524878541,0.6992713492172209,0.6831287244384523,0.6495921589333498,0.6339311142244133,0.5999536661468348,0.5807855005631525,0.5840055425201109,0.5593450664428895,0.44819003002018554,0.33346613580657686,0.24771056228577912,0.24756976134812486,0.321822978539163,0.43778848606386345,0.5334137725772897,0.5892102751272711,0.5546778265059792,0.5833708039642612,0.6698575543255478,0.8282820603643541,0.9402534383669288,1.0095971545880311,1.1625955578456133,1.3110704530757138,1.4471547107154807,1.5362096222008106,1.6602749257114642,1.6683300602447901,1.6591874006065699,1.6110988135961541,1.5599030372228406,1.4712324578913398,1.4185555830537226,1.3689475615129527,1.2514714923204784,1.1745371717119457,1.0495224686792017,0.9501271347389191,0.9309723364273798,0.8220542656185501,0.7810695601023331,0.8304339252150261,0.8783009564145634,0.8547010741422226,0.870285343747392,0.9295321933424007,0.890130773436342,0.8317731017318354,0.7902187148542816,0.748655664206868,0.698539527843042,0.640754512243362,0.5853410119212693,0.5280796267871362,0.4769986901624777,0.47860694742914583,0.545984820527492,0.6597563473052825,0.5596934692880973,0.39224047786937755,0.3135115288547197,0.38162638388061576,0.5302982012566985,0.6471835890397025,0.46356225215005614,0.3322283054490986,0.3187824760477065,0.39585305286289124,0.48354882342198047,0.6114382276672486,0.7162909049944584,0.6762084974164851,0.6563735914295648,0.6749776694060275,0.6870770041502755,0.6621607640823581,0.6762463620329079,0.657138811313466,0.6636946391157462,0.6794038615333161,0.6613348176594182,0.5841830771641771,0.5345245747742828,0.542599581411469,0.582352681114258,0.6371818818661876,0.5739855104050908,0.46691858613194787,0.47705084732348757,0.4504548802126609,0.31719522528775757,0.2836820188896458,0.36760493500806773,0.14402824885492554,0.21638511308348166,0.20887885453721275,0.19058842050618946,0.19806510598939603,0.17227674360194445,0.25848724661786066,0.15389781079109915,0.3887132551281733,0.26921303732129587,0.3224407750932508,0.40558862303157706,0.3645237642012332,0.4657143574010246,0.4604932111102666,0.6538359857399001,0.6423443134118769,0.7240565371029525,0.6738389196345985,0.6793885972950805,0.7395314028433567,0.6292404748571864,0.5978825578374042,0.6518076747998353,0.5942955268133961,0.5127490576200916,0.516368684874297,0.5140565999711594,0.3917482214201963,0.4741586267111308,0.33099885515639105,0.33146572979567857,0.46180440393917166,0.48193012448916694,0.5616706318181601,0.51003964851446,0.5645267771595933,0.553318672666963,0.4850691821514242,0.45435364926023936,0.4558637563166464,0.4472614663313894,0.607715924287935,0.59683718296724,0.50719795665083,0.4786023990935049,0.47454874518858237,0.4572126389301083,0.49991805112037113,0.5528573345723501,0.593039361898591,0.6923439594002216,0.7746747851302394,0.8824177322361592,0.9613884832722894,1.0107577074715628,1.0527200502160616,1.081470566174354,1.094243407734347,1.088063066459689,1.054174091459443,1.0076075574398906,0.9569974445902841,0.8959848427901593,0.8249714140078758,0.7486281302157755,0.6833804471157778,0.6207917730348728,0.5564818191943659,0.4752809886808341,0.39806120852266674
3D pred;0.02055220768845751,-0.26304666966030377,5.206264528621191;0.01645121824929028,-0.2539819618249318,5.207270986508629;0.012048953390548487,-0.24510844767288353,5.208642413031227;0.007890081473337904,-0.2361072894253215,5.209939692715252;0.0038681009262613855,-0.227045315027814,5.211245178256289;-0.00021569791805777384,-0.2180158456170538,5.2125835612953635;-0.004427114387473735,-0.2090169923638863,5.213716968304821;-0.008427238374648148,-0.1999044831394474,5.214697368081314;-0.012160538310317284,-0.1906908086001729,5.21577934454809;-0.015492760049347798,-0.18134021188785193,5.216988740846028;-0.018548274430411963,-0.17188795609857738,5.218137084157601;-0.02147592991030186,-0.16238714751620736,5.2192157266712425;-0.02433872066724809,-0.1528605358587643,5.220239493934937;-0.02666473203216521,-0.14317708985967573,5.221145333166264;-0.028637691697737826,-0.13343340943293627,5.222226130048013;-0.03030021363671641,-0.12362964160163545,5.223285449221995;-0.03185992316586925,-0.11381636702715406,5.224411037206343;-0.03345390784979969,-0.1040076189009587,5.225528030055136;-0.03483998598190736,-0.09415747748442801,5.226554432259946;-0.036116800290892,-0.0842875105068111,5.227530904011265;-0.037138131359533776,-0.07436997021052202,5.228305034051832;-0.03773199392408438,-0.06439931452623235,5.228788099761407;-0.03785927368797845,-0.05440631448589287,5.229139881022247;-0.03783870640486033,-0.04440942922221329,5.229388601772671;-0.03775185004651572,-0.03441029566916502,5.229487516692271;-0.03764941484079772,-0.02441082033558606,5.229487230728208;-0.03751727616308778,-0.014411741219316933,5.229456308301981;-0.03735237153668792,-0.004413410767347381,5.229377602283086;-0.03713347644013676,0.005583485701575425,5.229258665634636;-0.0368595052939698,0.015578723443016662,5.229116671609633;-0.03650303790150075,0.025571143034108096,5.228960205275624;-0.036124311787074086,0.035562998904838425,5.228820983191158;-0.035760048684644524,0.04555611540911947,5.2287507341764;-0.03535875272408427,0.055548047870834324,5.228735010545555;-0.03493519119919299,0.06553906890868708,5.228744719088983;-0.03449696172813067,0.07552887542219949,5.228852981516802;-0.03404570987190332,0.08551683924908404,5.229045206268323;-0.03357642623789151,0.09550253616114907,5.2293013898962615;-0.03310127864350687,0.10548843590422105,5.229538119879291;-0.03259071593271552,0.11547313796540629,5.2297503708338535;-0.03204455698515464,0.12545704502648156,5.229903047616013;-0.03142215149774487,0.13543709216868186,5.230009209985533;-0.030757532097633884,0.14541479667238483,5.230069987364398;-0.030048552025223347,0.15538961043011557,5.230090909972034;-0.029333562689809977,0.1653640164554897,5.230087077058582;-0.028653689949344457,0.17534078860799693,5.230044763068835;-0.028022633675743182,0.1853201197427169,5.229923444961542;-0.027416823561016795,0.19529727344826492,5.229624449910137;-0.02690375847287285,0.20527765792302916,5.22926571609348;-0.026499476370632928,0.21526179118842942,5.228873748083897;-0.026261298301219947,0.2252529687221275,5.228527854028762;-0.026142161548991856,0.23525002521152666,5.228316506017107;-0.02614312530930411,0.24524999634224934,5.22829249652151;-0.026270828984142257,0.2552480724563103,5.22844137831649;-0.02647582272364303,0.265242033500503,5.228721949544388;-0.026718224264624064,0.2752344901135741,5.229025350811396;-0.02698619470574803,0.2852271312699035,5.229299785800993;-0.02725309797405325,0.29521942203167023,5.229587688523591;-0.027490657520965675,0.30521234333387687,5.229879389242781;-0.02774517012406083,0.3152068492037684,5.23009169975022;-0.028076053535396977,0.32520117993984493,5.230153903496235;-0.02856643012882481,0.33518904173398073,5.23010756152972;-0.0290419382896361,0.34517671585974763,5.229965232521825;-0.029459735633300604,0.35516441459109366,5.229698175540085;-0.029763265710501557,0.3651507305294124,5.229272307635312;-0.02995802888559189,0.3751344693134768,5.2287365584428755;-0.03008224976551466,0.3851202713248145,5.2282185551964035;-0.030157319524666312,0.3951086533748391,5.227742542009603;-0.03026687823276791,0.40510068511569364,5.227358747039294;-0.030471219612814134,0.4150945393280579,5.227073926775952;-0.030736357663246387,0.425089662838548,5.226908978831856;-0.03104289477235675,0.43508472265163534,5.226839593433218;-0.03136930333820447,0.44507931805208856,5.226878583552232;-0.03173472058030182,0.4550711849459666,5.2270490717166345;-0.03212350322715826,0.465059735774053,5.2273278196462005;-0.03255643204515468,0.4750447793560948,5.227661701815947;-0.03300941137144961,0.48502917677277846,5.227988225866624;-0.03352190555108086,0.49501242916548616,5.228256593859016;-0.03408677267087101,0.5049944123513443,5.228458922340015;-0.03470187832804299,0.5149745121425614,5.228597678197064;-0.03540385075611926,0.5249491105549021,5.228718596445272;-0.036216374293972585,0.5349151963902952,5.228848744906699;-0.037157027102198134,0.5448689658158262,5.229042772012386;-0.038115110576762916,0.5548202158663516,5.229276649090539;-0.03898584090449136,0.5647801855910869,5.229478717838074;-0.039738448811845024,0.5747495731298999,5.229690598556281;-0.04056526887521816,0.5847119642793435,5.229949695388168;-0.04166245422408339,0.5946509369047015,5.23006374565173;-0.043323613732278866,0.6045110603343783,5.229927675670212;-0.044295570504051876,0.6144637067461082,5.229939052703417;-0.045142277993789226,0.624427734923123,5.229974108579938;-0.04615699817144891,0.6343728637687169,5.2297196381384605;-0.04695286026063663,0.6443364843942272,5.229414896336437;-0.04768358966644049,0.6543057672341155,5.229133055612266;-0.04852764027919785,0.6642674714093879,5.228904958072901;-0.049467208157739084,0.6742207472722777,5.228682445603967;-0.05061083167809911,0.6841546537388217,5.228584325485572;-0.0519453704279913,0.694062932053226,5.2283721294221275;-0.053719753505654826,0.7038999045864772,5.228079663913458;-0.055601429457318476,0.7137137428255622,5.227695119208639;-0.05761466684371471,0.7234973863562408,5.227218469976365;-0.05981403678304413,0.7332429286009438,5.226785828985839;-0.06233198428576333,0.7429087895777233,5.226305129546356;-0.06495696666698357,0.7525354214834401,5.225643747924205;-0.06792914996826832,0.7620462987404394,5.224801524541807;-0.07092112941418385,0.7715330679033631,5.223777185806515;-0.0742754659285741,0.7808786817671142,5.222590624363567;-0.07797711512771731,0.7900745847083819,5.221274128142051;-0.08205641646417026,0.7990742334088791,5.219736069666553;-0.086508238027698,0.8078718900356705,5.218067980147497;-0.09075576131680944,0.8167758793630244,5.216431667229127;-0.09556994626930525,0.8253531266748272,5.2146276573080526;-0.10019646812401686,0.834081352314145,5.213074153939202;-0.10491047389532183,0.8427517077369256,5.211460745611852;-0.10976105962054387,0.8513388498202313,5.209807624635217;-0.11478928867376563,0.8598103476948484,5.208089882993207;-0.11992399913319902,0.8682493007720192,5.2065346275611;-0.12528408711307287,0.8765307588853269,5.204895448386775;-0.1307452488528654,0.8847660365997517,5.203360549882598;-0.13587638265638713,0.8931931580553423,5.201731105233927;-0.14083974289146173,0.9017415400510481,5.2002177578077315;-0.14589209693741156,0.9102445308790565,5.198743693503443;-0.15074465090144185,0.9188768766704659,5.197352533496933;-0.15546334532293282,0.9275829229024155,5.195960167897048;-0.16010539680382832,0.9363305816998633,5.194570986982929;-0.16468501904140367,0.9451109677464458,5.1931810657498785;-0.16920716243184455,0.9539182163968984,5.19177302087652;-0.1737246254867022,0.9627215183783743,5.190325816063461;-0.17848906905072218,0.9713842924604261,5.188823676679583;-0.18347043624992884,0.9799147196059673,5.187268751105389;-0.18835127780720817,0.9884970262676925,5.185680860033293;-0.19321573885045876,0.9970876232850768,5.1840875422233115;-0.1980433563720387,1.0057021098753443,5.182511239634517;-0.20289296727733688,1.0143040328774926,5.180933838375381;-0.207743953786459,1.0228987811545038,5.179321935170122;-0.21256722662707409,1.0314961820219963,5.177642430055921;-0.21739342802317282,1.0400868038560849,5.175936851975628;-0.22225987075657222,1.0486675387642126,5.174297119205027;-0.22717527881135147,1.0572294129534958,5.172705555815811;-0.23205332761106187,1.06580371677207,5.171066667798152;-0.2368792697228061,1.074399883050298,5.169388511651917;-0.24166619639608528,1.0830056171268805,5.167648777756232;-0.24643615683711076,1.0916137412753144,5.165874608644732;-0.25116825187629616,1.1002388303620751,5.164081534528707;-0.2558956986510869,1.1088797746509416,5.162353724125849;-0.26066338702445885,1.1174975008198729,5.160620535373366;-0.2655102750483558,1.1261028687347687,5.159053589447979;-0.27039984375511383,1.1346502926133006,5.157311848105933;-0.2754316494363011,1.1430904573252083,5.155455897884984;-0.28049450518747093,1.1514972447110956,5.153534071282157;-0.2855156465370726,1.1599272947427073,5.1516047200928075;-0.29059820458179747,1.1683259279610554,5.1496993162548605;-0.2957798832532773,1.1766600122337463,5.147777534404281;-0.301030185091032,1.18497261584906,5.145951349378842;-0.30630127059092294,1.1932939513876266,5.144227681050122;-0.31161263078344015,1.2016133434516074,5.142622324830738;-0.3169907403253746,1.2098417004275446,5.140786547275722;-0.3218222548587952,1.2183951971083296,5.138917279546063;-0.32669802867515324,1.226898723711052,5.136938172422002;-0.3316026795519668,1.2353779543578642,5.1349264449517085;-0.3364829230300666,1.2438662952640511,5.132893886894772;-0.3413179048532245,1.2523978094063828,5.13093526053711;-0.34608299027323436,1.2609734576168803,5.1289981960803095;-0.3507083989881251,1.2696227948497307,5.127050233130805;-0.3552243234672261,1.2783245953695752,5.125079168998948;-0.3595855787712227,1.2870902778654019,5.123043914087218;-0.3637103425147181,1.2959629108583943,5.120979281472924;-0.3676299201632794,1.3049515116380426,5.1190191878320475;-0.37140691950634747,1.314022998458937,5.117163816488946;-0.37540855141032975,1.3230239516102855,5.115440510227058;-0.3798369243263687,1.3318349260119078,5.1137803164400415;-0.3843867666319771,1.3405635670520237,5.11201686511185;-0.3889882451014901,1.3492871431110691,5.110365920946635;-0.3936467658302978,1.357980115936762,5.108713526299151;-0.3983610036496179,1.3666449781252044,5.107071538163324;-0.4031374971271688,1.3752870770045593,5.105490640627629;-0.4079024761145593,1.3839720663383255,5.104124648123223;-0.41275437848140817,1.392631889159734,5.102913651787812;-0.4175747846202048,1.401315043498013,5.101744671294101;-0.4223466719307923,1.4100421109864558,5.10071152825114;-0.42709031669714764,1.4187747892565312,5.099598799819768;-0.4318564187575594,1.427496860041114,5.098498912380769;-0.4366736650558589,1.4362063762073025,5.097530167702115;-0.44156869240067276,1.4448867014131153,5.096699107165899;-0.44647274817928195,1.4535690497502922,5.095946070465459;-0.4513575180472354,1.4622775694428765,5.095397701884113;-0.45592580658200815,1.4711729157978957,5.095338094105177;-0.4603584227678579,1.4801368232822436,5.095354718214024;-0.4646868194182306,1.489148373118414,5.095593364368945;-0.4688180926681834,1.4982357342213544,5.096187038959098;-0.4726969577088048,1.5074016054203603,5.097157199337531;-0.4762760729845208,1.516628903968248,5.098587896842696;-0.4793608474522274,1.525926394265765,5.100598081075785;-0.48189988857369886,1.535315888979221,5.102919860395501;-0.4842067027736203,1.5447187409788699,5.1054228551057905;-0.48659567056163283,1.5540993579291775,5.1079322093134385;-0.48900684989965515,1.5634793473421875,5.110422593382556;-0.4913516958228499,1.572806841579324,5.113161123800985;-0.493630695006351,1.5821795269985723,5.115799102336419;-0.49572080582204575,1.591568661516185,5.1185332548172235;-0.49779614153638757,1.6009562679351812,5.121283859731565;-0.499756573043024,1.6103691512139358,5.124032375092324;-0.5016850853885629,1.6197672398058953,5.126853149977135;-0.5035300707751965,1.6291599447531968,5.129746784835933;-0.5055186362943548,1.638491933848777,5.132740041706967;-0.5073700883041682,1.6479285232173397,5.135482833449787;-0.5092197540630177,1.6573889630805427,5.138143437549472;-0.5108673247805465,1.666969624514191,5.140487885720055;-0.5124712292286577,1.6766303988736009,5.1425119729953215;-0.5142177921746471,1.6863173206729543,5.14427636068767;-0.5144434872220032,1.6962144405012547,5.145689187941747;-0.5154470893445922,1.7059956429527456,5.1475115110147724;-0.5165000861436629,1.7157405567331703,5.149493392230496;-0.5174556631171818,1.7254611807305942,5.151637300285517;-0.5182813816128532,1.735137513101448,5.1540219975020785;-0.5187314943577644,1.7447661540773338,5.1566840777928205;-0.518958540368739,1.7544005875516373,5.159353561214406;-0.5187336448225349,1.7639487898345425,5.1623168794825;-0.5173939101962008,1.773254998123709,5.165722697799682;-0.5146891194318165,1.7819494567315284,5.169856763164164;-0.5114039077470497,1.790417234463032,5.174040556236978;-0.5083554105953865,1.7989689406524378,5.17823280937418;-0.5050568751978064,1.8075548166189241,5.182157398285011;-0.50104301461612,1.8159624765836628,5.185790603089053;-0.49644876581291586,1.8240914463767584,5.189370090208348;-0.4906405792698733,1.831555117905346,5.192619486520675;-0.48428378169298814,1.8385943285622164,5.195788183081519;-0.4779660826452525,1.84570226533096,5.198880740863321;-0.4714010281148777,1.8526118269310823,5.201906962518673;-0.4642382135527686,1.8591593201369092,5.204320346091271;-0.45669976957716923,1.8654667026087215,5.206161212403915;-0.4489714129821329,1.8716445159755297,5.207612806818633;-0.4411200301838899,1.8777200079109662,5.20881454967711;-0.4330883658408534,1.8835932268381672,5.209813382653119;-0.42485026827732625,1.8892072093122607,5.21059884386437;-0.41662219065079653,1.8948654720841398,5.211130634214195;-0.40825429642001676,1.9003292761157147,5.211484458530812;-0.39974050922764903,1.9055693310488337,5.211723732309088;-0.39118212243801254,1.9107376272494343,5.211930444528936;-0.3826253802564963,1.9159094835336097,5.212115013797493;-0.37404394034912736,1.92104324189794,5.2121734447215315;-0.3654130834457935,1.9260936965438122,5.212208330021611;-0.3568194687110415,1.9312071588253727,5.212256176502279;-0.3482110355400068,1.936295751222355,5.212289429430014;-0.33958948489139223,1.9413621888846346,5.2122980217294606;-0.33097385239370647,1.946438676301934,5.212310357321144;-0.3223843525547958,1.951558987314134,5.212364280003722;-0.31383891594653257,1.9567512214465526,5.212491629476827;-0.3052961936345926,1.9619465012695436,5.212667592717033
3D gt;-0.2656767161410788,1.9857441935331923,5.213071325571641;-0.2667222397694946,1.9851936926860583,5.213132497218286;-0.2678046738583109,1.9846270299994426,5.2131927631039545;-0.2690471200719725,1.9839646489325173,5.213243336486178;-0.2704217717218103,1.9832345595270948,5.213319992204631;-0.27192670632790833,1.9824380813819773,5.213404702739439;-0.27346462288628454,1.9816242908394852,5.213498746480631;-0.274984404985862,1.9808182353924604,5.21358506079525;-0.2764880561828613,1.9800195838633365,5.213674297113926;-0.2779908208170526,1.979220531559645,5.2137591455075505;-0.2793988645802373,1.9784705705228056,5.213839940444283;-0.28201103670700733,1.9770663532588788,5.213982627412547;-0.2847224045940068,1.9756159251669174,5.214135088702907;-0.28765363126215726,1.9740720815243926,5.214293087990387;-0.29069108341051186,1.9724837687948475,5.21444167689655;-0.29352947616577146,1.9709679245326828,5.214602227221365;-0.2963217904567718,1.9694765668951948,5.214766429621241;-0.2991137496595797,1.9679895836374033,5.214932991017466;-0.3019723280720089,1.9664664633377735,5.215100233938383;-0.3048601931385372,1.9649289834395698,5.215267588148946;-0.3078023722690085,1.9633671816120977,5.215438578315403;-0.3107329232796378,1.961800695253455,5.215605004289877;-0.31378038553569626,1.9601752031575077,5.215787403324377;-0.3167561423882194,1.9586009190600848,5.215982918376509;-0.3197408702373505,1.957004905534827,5.216165165797525;-0.32266517857883287,1.955444864521856,5.216337728956473;-0.32548000700577445,1.9539407477171529,5.216495945464011;-0.32826213281050964,1.9524497238656753,5.216653090839801;-0.33095108301743215,1.9510110740661624,5.216803312405297;-0.3336364174303801,1.9495777478425402,5.2169574230442874;-0.33641918219690736,1.948092837872713,5.217123067918031;-0.33919972311932106,1.9466178344228993,5.2173001636629515;-0.3419458134174347,1.945163904853489,5.217464795879695;-0.34467158950930055,1.9436965352763298,5.217619750064353;-0.34736454080498735,1.9422512484840724,5.217791028748387;-0.3500523584199989,1.9408238809834355,5.21795952454857;-0.3527536225318909,1.939393567375515,5.218122286381929;-0.3554717225406481,1.9379459244271984,5.21828299261176;-0.3582103445633598,1.9364814390099567,5.218445297303407;-0.3610810789854631,1.9349566544242527,5.218602380068406;-0.3640072479248047,1.933379648457403,5.2187704806431485;-0.36692248431496,1.931810265416684,5.218940449538438;-0.36971075207254167,1.9302877717225446,5.219093426766603;-0.37259262383502467,1.9287144930466362,5.219235890077508;-0.37535944449383285,1.9272078266143802,5.2193742609957;-0.37804403305053713,1.9257304875747017,5.2195158728412965;-0.3807911025752192,1.9241934680109434,5.219658197983452;-0.38351825054832134,1.9226664911353069,5.219798497780509;-0.38625646402524866,1.9211301574707036,5.219930837061094;-0.38910267491962597,1.919506221937097,5.220034219627794;-0.39185252724523134,1.9179307461614201,5.220122658698455;-0.3945503711285799,1.9163557505400284,5.220189977987952;-0.39726203626135126,1.9147599481499715,5.220252104842144;-0.3998643814791804,1.9132193619271984,5.220307786672011;-0.4025841829051142,1.9115816599804423,5.220334977543873;-0.40531069407255754,1.9099082212862761,5.220345025332078;-0.40814010020960934,1.9081053878120755,5.220313507111177;-0.410942710482556,1.9062816344551414,5.220263907463655;-0.41365879029813024,1.90450221824646,5.2202046415494845;-0.4163458802181742,1.9026625867926554,5.220099867986597;-0.4189757857944654,1.9008313353165338,5.219962498581928;-0.4215424684441609,1.899028272214143,5.219815092750219;-0.4240726554497429,1.8972375438524327,5.219649922028832;-0.42659283660805747,1.8953939961972441,5.219435017616853;-0.42904897297983585,1.8935858512546706,5.219202350357305;-0.43154313765401425,1.891732492198115,5.218912733855455;-0.4339759607729704,1.8899187167623772,5.21859005548643;-0.4364226143878439,1.888076522163723,5.218236325367638;-0.43911049110993094,1.8860123879805855,5.217783626805182;-0.44169005765085634,1.8840065768697987,5.217312477692313;-0.4442619678870491,1.88199526886318,5.216831853016563;-0.4470144434597182,1.879769481576007,5.216215748807659;-0.44981036988548617,1.8774861774444578,5.215575061507847;-0.45262181172163596,1.8751314243648363,5.2148503591910655;-0.45537554680782816,1.8727371680218237,5.214056468134342;-0.4581942245441934,1.8702493455306342,5.213161206991776;-0.46095892226177704,1.8677696763743523,5.212208363180576;-0.46367838021983265,1.865315636842147,5.211220338157986;-0.46644337061177127,1.8627785812875501,5.210174783789594;-0.4692594595784726,1.8601191295955495,5.208989379177924;-0.47209262943267827,1.8574234362892483,5.207678728912188;-0.475144759344018,1.854440848060276,5.206127001223357;-0.4782978351427161,1.8512843199190887,5.204397828153943;-0.48149290209231166,1.8479066257476806,5.202523193742918;-0.48480454737207157,1.8443224002174705,5.2004918363301655;-0.4881995582787887,1.8404872697747272,5.198252989986669;-0.49163173281628153,1.8365057345680569,5.195941314811293;-0.4950230683451114,1.8324521652719248,5.1935647035578025;-0.4981491221552311,1.8284302505824876,5.191187771589861;-0.5011470573259438,1.8241017834207285,5.188702556568643;-0.5041042266928631,1.8196220974300217,5.186167672742968;-0.5067779856557431,1.815014185283495,5.183638770689135;-0.509299597221872,1.8101088084345278,5.181061308710471;-0.5116781157410663,1.805184418885604,5.1785536120922675;-0.5138328896190809,1.8000571750972578,5.1761270003526105;-0.515725079142529,1.7946804538395091,5.173750206822934;-0.5173604201441225,1.7889398533365,5.171336357966713;-0.5188983479790066,1.783159405749777,5.168949734864027;-0.5203496416133382,1.777397534577743,5.166615740480629;-0.5215374520965244,1.7718377247685972,5.164456375096155;-0.5225875653805939,1.7663529349617337,5.162422266384829;-0.5232969169202057,1.760552857606307,5.160564840062806;-0.5237797307346178,1.7546660768260125,5.158890042014745;-0.5239500720604606,1.7487964684859567,5.157349137161089;-0.5238762521536453,1.7428636419047483,5.155957393537397;-0.5235627014947974,1.7369917061017908,5.15475594357304;-0.5230672125609025,1.7309217784715738,5.153576422779457;-0.5224431275906769,1.7247563032067337,5.152438792710719;-0.5217024856028349,1.7184067914382268,5.151262858079828;-0.5209260794805444,1.7123545710522194,5.150195584380109;-0.5200473980281664,1.7059128471042797,5.1489453761940425;-0.5191076310199241,1.6996899560016128,5.147735693605051;-0.5181614735437476,1.6935914659914757,5.1464784364337515;-0.5172122315738512,1.6874518366274625,5.14513260786948;-0.5163106198310853,1.6815458301875903,5.14372381978968;-0.5155243084741676,1.675432308445806,5.142065530771795;-0.5147671885075776,1.6696664939548662,5.140463422298432;-0.513863809855088,1.6633723220825196,5.138719619284506;-0.512879555868066,1.6568432928997539,5.136857062137645;-0.5118879912417869,1.6503242316867996,5.1349588556134185;-0.5107864768608757,1.6432063931174903,5.132890729981921;-0.5096951388690784,1.6362125026039458,5.13073388086713;-0.5084679237448652,1.629020530783612,5.128372255314952;-0.5072010499290799,1.621795533968055,5.125970610857011;-0.5058107174583104,1.614443243275518,5.123412541736728;-0.504309867941815,1.6069912416209344,5.120816390509191;-0.5028382429454638,1.599824689367543,5.118276685206787;-0.5012633172325467,1.592552991369496,5.115721490331318;-0.49971346838577946,1.585551006482995,5.113284412757211;-0.49805102327595596,1.5784061390420665,5.110849611551865;-0.49623528826755037,1.571415300535119,5.108647696614266;-0.49439802930666066,1.564561301936274,5.106527667475784;-0.49251039061339014,1.557852450163468,5.104516998513885;-0.4906094837603362,1.5512707834658417,5.102611095050107;-0.48863080126306285,1.5445677573162577,5.100768268315688;-0.486460583831953,1.5382386939007304,5.099258246027905;-0.48412709333585663,1.5316637406556506,5.097877945594165;-0.4817307788807413,1.525263447056646,5.096705867596294;-0.47918943531616875,1.5188127675263778,5.095684098269628;-0.4765000486995864,1.5122007215748663,5.094727607151737;-0.4737192129674167,1.5059711944745935,5.093963975859724;-0.47095344582847937,1.5002079030741817,5.093358429758445;-0.4683278568516608,1.4949169432598608,5.092957304420678;-0.46573420238494867,1.489949133665665,5.092650818394577;-0.4630893664567366,1.484884029554284,5.092578576663266;-0.4603832008113031,1.4798794915572455,5.092675029355546;-0.4572632818222046,1.4739552402496332,5.092975970040197;-0.4542431925483372,1.4682079798656957,5.093388845568119;-0.4511571641175644,1.4623528802291204,5.093873680819636;-0.448191221403039,1.4567342026751973,5.094398640466773;-0.44540690119370163,1.4514358332260797,5.0949486121302066;-0.44245305413785185,1.4458498137930165,5.095577391292737;-0.43940588913793155,1.440092321727587,5.096277100563049;-0.4363506927490235,1.434328075160151,5.096991045557934;-0.4332608015640922,1.428553482802018,5.097761584857237;-0.4300473347539488,1.4224514373281731,5.098556818065437;-0.4270220188057941,1.4167084210437282,5.09930131806498;-0.424097243723662,1.4111346995312237,5.1000603751306945;-0.4213016952846361,1.4056937051026719,5.100846669280012;-0.41850505173724634,1.400223424911499,5.10161281683134;-0.41575765837793766,1.3946971604720406,5.102435841057613;-0.4127539664558742,1.3883256922182832,5.103402983991996;-0.40968445541547693,1.3817907457766327,5.104462196878766;-0.4061899897119273,1.3744412727355957,5.105658525269964;-0.40280484997707866,1.3673248767023503,5.106787060302237;-0.39957227485076247,1.3604645692576534,5.1078489585544755;-0.39649462971480004,1.3541529339500096,5.1087235477177995;-0.3933020224985869,1.3476851966692056,5.109574473681656;-0.3898984752323317,1.3408019769502724,5.110432514885198;-0.3864178023545639,1.333796119150908,5.111315391084422;-0.3826540472818458,1.32632077125881,5.112277655243874;-0.37897781407314807,1.3189975300664485,5.1132130098083755;-0.37529698879822443,1.3117188882827757,5.114163838526478;-0.37130870406523997,1.3041275923770406,5.115229813456535;-0.36721939271429316,1.2965304788506549,5.116343397518863;-0.3629042488388393,1.2889784599801768,5.117644138963326;-0.35857267645130986,1.2813976047350013,5.118995592568232;-0.3539282083718673,1.2734330084427543,5.120545801188635;-0.34918410038948056,1.2653055009427279,5.122245387191358;-0.34435272634547687,1.2569808279120405,5.124073946237564;-0.33920731582848923,1.2480559027713278,5.126199843453325;-0.3342113040944804,1.2397330638636714,5.1282461096463;-0.328955181038898,1.2309996949900752,5.130340697739435;-0.32391146129110593,1.2226690174600352,5.132476769877515;-0.3188862063677415,1.2143727222110914,5.134641540532526;-0.3135934384283812,1.2054822997217594,5.136890426319577;-0.3082067956302477,1.1962902518977292,5.13925004825903;-0.30262732205183607,1.1866967715802403,5.141725430898044;-0.29722209225530205,1.1774588857319042,5.144178673713103;-0.29152659154974897,1.16760910411503,5.146735115196393;-0.28581092322391005,1.1575942149369611,5.14925799578169;-0.27993966867612746,1.1472391714427783,5.151787656483443;-0.2741277491320734,1.1368652957004046,5.154259291628132;-0.26841334888209467,1.126452871115311,5.15660133939204;-0.2626199159518532,1.115816795349121,5.158838353690895;-0.25712727748829384,1.1054652248880135,5.160867345058399;-0.2514083131603572,1.0947725437827729,5.162903502453927;-0.24598488043702166,1.084541909673939,5.164682514823001;-0.24051540148776507,1.0742565551426098,5.166279739561287;-0.2351423338392506,1.0642042760434358,5.167802834940993;-0.23010358359502706,1.0548974286784296,5.168980815602385;-0.22500691132960116,1.0455983211683189,5.170138263417327;-0.22006809593283613,1.0366606014500495,5.171228994379872;-0.21528227480598114,1.028092987931293,5.172179598321085;-0.21046253480081972,1.0196060868968133,5.173172462660334;-0.20591860053850258,1.0117474561774213,5.1740961471951525;-0.20137453616183737,1.0041826929838762,5.175042688048405;-0.19693126896153323,0.9970103734887166,5.1759991463474595;-0.1924978659930436,0.9899793172504593,5.176992012511128;-0.1880255661477213,0.9832259985467664,5.178031468650569;-0.18377601695060727,0.9770263088475103,5.179064888498059;-0.17922547780949133,0.9706249123034268,5.180342377455339;-0.1745786447939665,0.964226659318675,5.18171498226083;-0.1697728521098261,0.9577513525175009,5.183273421805838;-0.1651603341672731,0.9516232106167335,5.184894199765248;-0.1606599426217701,0.9456729262393452,5.186510988670848;-0.1561272128405778,0.9397151961533916,5.188223092929176;-0.15159964657348132,0.9337894727872763,5.190009046098461;-0.14710815337948174,0.9280019022900128,5.191875296665275;-0.14266523883135424,0.9223174107593041,5.193724864410318;-0.13833002616011575,0.9167921283141428,5.195566620225492;-0.1341362643552863,0.911452063228773,5.197395588190659;-0.12993774310920547,0.9060008752242379,5.199238869967669;-0.12574411054797793,0.9005102255448051,5.20108637669812;-0.12153432862654975,0.8948853389076564,5.2029600352100704;-0.11720365418558536,0.8890954132080078,5.204883253045703;-0.1131037896975227,0.8835639446507327,5.2067406169642565;-0.1091036692754082,0.8780239604867022,5.2084914064821985;-0.10511830575051515,0.8723846179298734,5.210200213960979;-0.10149067368196403,0.8670994270988132,5.211743088338685;-0.09785860115289688,0.8616291151461393,5.21327257206129;-0.09474766387887625,0.8567438061755637,5.214532190074091;-0.09178382851248203,0.8519655039828757,5.215713676691054;-0.08906289889501488,0.8472554524877799,5.216727039264596;-0.08615197520670684,0.8417988445033199,5.217713663826818;-0.08315249120670817,0.8359093372096185,5.218668709236643;-0.08039753357742145,0.8300099576037864,5.219502398501272;-0.07777769833544027,0.8240479323345682,5.220263263132261;-0.07537036753478259,0.8182313215421594,5.220927754485087;-0.07308879753558531,0.811963333254275,5.221618245622385;-0.0708365432438643,0.8053366309041563,5.2223413327673205;-0.06864197027164956,0.7984450712203979,5.22306439882776;-0.06666910059296566,0.791202311474344,5.223727673074473;-0.06479380315023917,0.7838597196496051,5.224362664305644;-0.06304840575612106,0.7765424245336782,5.2249322707342065;-0.06136598050076027,0.7688747494324394,5.225420468371846;-0.059777043739090784,0.7609867341414742,5.225814245649006;-0.05829860249032145,0.7530407454449198,5.2261745477862975;-0.05691172646180444,0.7450576027994571,5.2264936934657715;-0.055518476722033125,0.7367516892889273,5.226726572606874;-0.05421529499344204,0.7282977191261624,5.226875029802322;-0.052921632248422376,0.7195686147109324,5.22698788140131;-0.051621042567750686,0.710219490175662,5.227062866169472;-0.050464552692745045,0.7011328216221022,5.227124260653621;-0.04950548896063929,0.6923474715481635,5.227163338028865;-0.04862346632584282,0.6836783064759296,5.227186988405558;-0.047748683013345894,0.6751756687993589,5.227175512137619;-0.04684176551388658,0.6665596463161967,5.227166071404581;-0.045941709694655046,0.6579247335351032,5.227143993678299;-0.04491326885638029,0.6489226492176885,5.226946323985638;-0.04387791485890098,0.6401540764518406,5.226692426018092;-0.04279700333657472,0.6310189514574798,5.226318468591441;-0.041681522349948465,0.6221807774875476,5.225886868383574;-0.040558682645144666,0.6132128426717677,5.22541517733491;-0.03945996156723602,0.6040851175681405,5.2249199186408;-0.03843314249360043,0.5951885530430339,5.224453085090803;-0.037498061149016666,0.5862836525336557,5.224051516159721;-0.036624101882395524,0.5766408936251763,5.223722199108289;-0.03580116596299669,0.567186711601589,5.223420083201449;-0.0350502507492252,0.5576759689579839,5.223186159558918;-0.03433585527539253,0.5481442093227219,5.22299214689628;-0.03367150002329245,0.5386530220197594,5.222791364783825;-0.03301943039764528,0.5292972426621809,5.222599879845329;-0.032386343493409776,0.5199269128882367,5.22242303114352;-0.03181253884797511,0.5102013081053028,5.222293342818384;-0.03130655234922534,0.5003839844206105,5.222180175677589;-0.030858365811731497,0.4904451512875765,5.222106989000155;-0.030446533652751344,0.4805650764962902,5.22203137017333;-0.030005897919768876,0.4705747296084529,5.221963774432306;-0.02964540076126223,0.4611595862222755,5.221984148232832;-0.029263173635887058,0.45174753769584325,5.222007514186527;-0.028886901981156805,0.44250128634079633,5.222103452806887;-0.028449584043544272,0.4329061696218407,5.222228311590527;-0.0279959509683692,0.42336941741860434,5.22237588742505;-0.027570033519164382,0.41412575823327763,5.222530066189559;-0.027156554092531614,0.4047196602199389,5.2226782610831055;-0.026714320469161734,0.39532875269392254,5.222795964375786;-0.026294294866530787,0.38679256738787104,5.222850159696911;-0.025899571190709646,0.3778784884473551,5.222916894135268;-0.02553407456304716,0.3691704083421956,5.223005371995594;-0.025218717063250747,0.36055436028604915,5.223117828151454;-0.024902513847402902,0.3519918792766073,5.223264891033586;-0.024678295722474226,0.34386356617056807,5.223416171270868;-0.0244842447159083,0.33567991039027334,5.223560227756915;-0.024349573911532113,0.32769001720262614,5.223670882929927;-0.024227850031593574,0.31983204742099935,5.223776403800301;-0.024209052636571554,0.31143535093639213,5.223796756972438;-0.024233763273643412,0.3030047985159833,5.223829099489295;-0.02432962166356004,0.2943056136214216,5.223880221283954;-0.024507931399604548,0.2854504438275877,5.2239431496081155;-0.024720924893151162,0.27661834701247845,5.22401297190915;-0.02502017445149629,0.26790363182192267,5.224067998212316;-0.02541350753929304,0.259854248015777,5.224124474141908;-0.025836624052213587,0.2519391562938691,5.2241922172774435;-0.02626823957847512,0.24383721599371538,5.224258947527927;-0.026744818609693778,0.23553696017679968,5.224284615423368;-0.027241286276475242,0.2274274882078171,5.224307192999384;-0.027724580193343375,0.21935594924118212,5.224344051848287;-0.02821460220736006,0.21140026744033977,5.2243736748073415;-0.02868559407021688,0.20291179484388105,5.224415549547777;-0.029162488145672755,0.19403835913927658,5.224434292482294;-0.02971650029394938,0.18479553821294206,5.224432375140813;-0.030319534971662183,0.17508302066118822,5.224391640663148;-0.03092422430282054,0.1651733173080113,5.224383887415348;-0.03154349477135617,0.1555447159176288,5.224388059927071;-0.0321808629528336,0.1457443955307422,5.2244200842276864;-0.03274990573136704,0.13628638909692353,5.22451292170649;-0.03327207320928574,0.12662722330119303,5.2246814957079675;-0.03377568677715634,0.11675014422736743,5.224926034460897;-0.034260560289673184,0.10700821559033971,5.225212252150412;-0.03474147753093553,0.09648808017275903,5.225542459695236;-0.0351770281843517,0.0857715614726362,5.225951488702194;-0.035612516694742684,0.074562851006894,5.2263315553457845;-0.03608177394063576,0.06279431693741808,5.22668316461729;-0.03653869052036948,0.05112060937188242,5.22697556197125;-0.036970323549664535,0.03929453580826517,5.227258738662886;-0.03744622257999752,0.02694428667328923,5.2274652716387875;-0.03792808191154314,0.014034354350165132,5.22763027330067;-0.03838645313615385,0.0008086803221831751,5.227766624720201;-0.038838226626748636,-0.012080441241355083,5.227879338492518;-0.03926455062757368,-0.024967528166654332,5.227987910229228;-0.03962090666268184,-0.03724676178816871,5.228096529421599;-0.03989746460836867,-0.049014200282809554,5.228243474027385;-0.040150680131238445,-0.06052135663933082,5.228356481552124;-0.04038953852653504,-0.07180143183178232,5.228443671247233;-0.04060905139342599,-0.08273243327730376,5.228506295266359;-0.0407996662894021,-0.0931885689130944,5.22855223952169;-0.04100395235419274,-0.10328619186871728,5.228506711980571;-0.04118085266714511,-0.1128003814732251,5.228370093594426;-0.04132242883288342,-0.12211200654182748,5.228200606636379;-0.04145886753045995,-0.1309149616567985,5.227961270083552;-0.041586295637099646,-0.13968109141225402,5.227669412799504;-0.0417107875191647,-0.14835663990093306,5.2274310673423425;-0.0418212492103162,-0.15717410196169554,5.227233388776364;-0.04193012809753418,-0.16584726970092104,5.22708919990581;-0.042029168636902516,-0.17374799587415604,5.226991139733272;-0.04207511822814526,-0.1809145481845606,5.2269720129241115;-0.04211357335163199,-0.1873116110874258,5.226966795537782;-0.04214042447701745,-0.19311854305992945,5.226969336229821;-0.0421591232004373,-0.19849467581769686,5.2269662661863405;-0.042171557068824764,-0.20304488854822894,5.2269676260222555;-0.042184031699014746,-0.20759455789690423,5.22697279978835;-0.042200478413830636,-0.21229002451896659,5.226974861735883;-0.042212227225303656,-0.21800067794841263,5.2269730281311535;-0.0422131593382877,-0.22346364723081166,5.226961179132046;-0.04220857881981394,-0.22873250000373174,5.22695400094986;-0.04220259380340577,-0.2338986553731172,5.226947976112366;-0.042194753740144815,-0.23905651575586068,5.226938963682755;-0.04219192984311477,-0.24415319227135696,5.226930127859116;-0.04219147269103839,-0.24916404670217754,5.226923729658127;-0.0421880977322908,-0.2520811783967356,5.226946146635496;-0.042202931366105007,-0.25464332694592673,5.226974576245184;-0.04221575190344125,-0.2569021298025575,5.226986243572381;-0.04221181191504002,-0.2583120179046755,5.2269791636518805;-0.04220938271024953,-0.25977271787671075,5.226972896175108;-0.042207376797747165,-0.2613469760314278,5.226967923078478;-0.04220736114875131,-0.26308702312584303,5.226963326269168;-0.04220977002727813,-0.2650457430231398,5.226958872079849;-0.04221021009999302,-0.26718317601049374,5.226955940393591
