# Supplementary material for: AI co-pilot bronchoscope robot
Source: Nat Commun. 2024 Jan 4;15:241. doi: 10.1038/s41467-023-44385-7 (PMC10764930; doi:10.1038/s41467-023-44385-7)
Supplement: Supplementary file 9 — Source Data [file 41467_2023_44385_MOESM9_ESM.zip › Supplementary Fig. 6/Sim+A+R/1-siliconmodel3 Centerline model_3.txt]

Path length,0.40816411142889875,1.2156084861951548,2.2308997997985203,2.7317261439353246,3.753532384958014,4.815653657178694,5.376369234822981,6.298677364719262,7.238758432233808,8.408882835020998,9.099724267318907,9.841787451790271,10.679176249948261,12.409313677471696,13.314110930751582,14.157777901397555,15.036101970736595,15.983780016508378,16.938863750839488,17.97231666404546,19.015826566268696,20.136624747788588,21.25154269348166,21.25154269348166,22.42872801205166,23.616618120185795,24.87102090402372,26.146166736390082,27.425363451485378,27.425363451485378,28.74094365929696,29.978517323520858,31.19287297067203,32.34979512639646,32.34979512639646,33.50994526776421,34.665282869529996,35.733575651059176,36.79282678185305,37.8172321054639,38.77841425993464,39.752928245750724,40.68709525270718,41.63547011192716,42.58340489061537,43.55395550931151,44.508271724459114,45.46362231972921,47.22731651610401,48.04731449690354,48.830468975020466,49.63893029417963,50.443693364244915,52.04984923723909,52.834871307017714,53.63705837485725,54.498162441932585,56.24065105227702,57.10089111789435,57.93652787439445,58.763805587845454,59.541913874505816,61.11772213586198,61.92629634120582,62.76603964151022,63.625798132302705,64.47826249629702,66.2181284757212,67.12812376375031,68.0687323312411,68.98175837394201,69.9222099815612,70.86494426348908,71.78619519234864,72.71697426746677,73.64922515408331,74.62001997095916,75.61027777997353,76.5913697755663,77.56744459854342,78.53598015059846,79.45878783326344,80.39746149931736,82.2700636616598,83.22465008971963,84.13712561499942,85.08658983684424,86.0107965635287,86.88025232860605,87.78393490728006,88.68943022649736,89.58031094092811,90.45676075721899,92.2274887545977,93.1018965297682,93.95814160263697,94.81657265679792,95.65139929046539,96.51640909422797,97.3867992742896,99.20638118732103,100.06268779987191,100.89635405795659,101.73685245823145,102.54629615789052,104.11608503932763,104.87823546078714,105.62324752298625,107.11868562297302,107.83231687985106,109.17043822426109,109.79973393029631,111.1009853561139,112.36064088937947,113.46394622367046,114.70505677481559,115.35380429460396,116.75562498780793,117.43845354099302,118.86869696593996,119.63431860817583,120.42475658925349,122.11341314247043,123.06255531926094,124.03757584347039,125.00692480318381,126.01924706396979,127.02262198453023,128.0442096904987,130.08618822754391,131.11358755969144,132.06896424493928,133.05765818979924,134.01161424865288,134.97854255326388,135.95152377433575,137.84611147553952,138.7468218034744,139.62576020193757,141.33943703204687,142.12792098859825,143.68310439753387,145.155116670965,145.89828242423403,147.36274743146453,148.77067076102176,150.2064443508556,150.91976346694628,152.32565299780458,153.06389436299867,154.49252492285902,155.2419818242027,156.6199259896098,157.32327812964684,158.71129843898174,159.38498047846002,160.6853712898599,161.32822959687337,162.64515592939327,163.3155721056949,164.66024543933088,165.40189918166953,166.13844550072713,167.58301850741262,168.28610879956528,169.70436942362102,170.36085049196706,171.61162593098805,172.21281001392214,173.4286296106894,174.6277216088797,175.24785741377366,176.39025939287416,177.4707336232099,178.4293460798526,179.4049682241067,180.36653991027566,181.6761785771702,182.5124674186283,183.34272488169628,184.72071781178494,185.65967174150072,186.59098081452652,187.5140957113624,188.3878521946464,189.7192663864038,190.61168086805162,191.4874966417389,192.76033432242966,193.47524962477337,194.44605674181096,195.4273011762911,196.44310830172472,197.48895360181734,198.5533070102578,199.6415311157382,200.72208802327566,201.45791555215988
Error,8.550796446374516,8.092273008206426,7.527510926387032,6.976133399358352,6.469787106943759,5.948376321112785,5.461428936154175,4.999226108835469,4.559798500117288,4.153730958952902,3.7576368867563477,3.3793043486134127,3.0215232997796257,2.6787542493258187,2.3663271999737967,2.0831144572964693,1.84459912977123,1.6435653046967744,1.45748636092407,1.2976456274271537,1.1679809750271262,1.1056097061060417,1.0947216380688678,1.1098654802056538,0.991087396386499,0.8906976199564012,0.8225264926944028,0.8383213209377925,0.944905654876176,0.7806107640804609,0.6438379481901391,0.6276590901764112,0.6951794257064098,0.7812744202018634,0.712247810713623,0.617277527658377,0.5667564102150193,0.5773417544715952,0.6035508996594755,0.6280792488543754,0.6462521447103743,0.6572842942714562,0.6564216578447463,0.6588346583715213,0.6602294921808375,0.6593771970448203,0.6589349960937365,0.6545138212972831,0.6529273168684067,0.525502477204114,0.4265004231215833,0.42359157217827365,0.5142881985805426,0.4280215329077649,0.3918452490491976,0.4731185471042884,0.5838579088319766,0.7023726650041519,0.671568406303887,0.6599580359091853,0.6763213249944585,0.7485505904485886,0.7852717249234014,0.7408156479518287,0.7219598668135444,0.7113993349723919,0.7240153602347,0.7112619723107949,0.6317119154617395,0.5827279059724535,0.5385077914793303,0.5215894336402304,0.5198236389413204,0.5354901444046422,0.5690092751286145,0.6171588226040021,0.6544504517384823,0.6801024767533532,0.704512104506769,0.7207359230907107,0.7367674268226078,0.7713317872332246,0.8065022032397409,0.8142038349702717,0.7950197721983003,0.751349710030557,0.7216781715010755,0.6801765736667121,0.628355105389464,0.5843127329380743,0.5570191356818424,0.5348242642876785,0.55056213028538,0.49177663107413255,0.36558024965668734,0.2595849611817304,0.22228368811934474,0.29881229678997917,0.4209588126956271,0.5632008545553132,0.533760356807037,0.5096228525871903,0.5381892383844518,0.6459389289295463,0.8001362702924855,0.8960956650246947,0.9679422248251768,1.1203777583116028,1.251632952055047,1.394645818815273,1.5568963777675993,1.7047912630865822,1.8241767929657662,1.9082843565233976,2.002398706051785,2.0690831060450403,2.0974701102088456,2.162638181664376,2.1591779124913977,2.2476836662305675,2.2556019895961117,2.298982789374802,2.281815654254813,2.2537012551408244,2.276279663392031,2.3467155771172425,2.3181820026184257,2.3159575896103894,2.2862670259766937,2.2629573943098573,2.2332392666081913,2.174932114509664,2.124251895314577,2.0569889906600793,2.015578435365375,1.997522224056799,2.0106159592089634,1.9684700767285326,2.10206639651933,2.280233751460172,2.4637794380809006,2.5942857438616413,2.7176277145237044,2.815506273974477,2.718683807629324,2.554739729897527,2.448107704364817,2.403237184178127,2.280867923708535,2.184379517365112,2.0473503110561246,1.8578135321158238,1.5884061584052502,1.3775023403032967,1.1936429505193014,1.0325059956236213,0.9438491208560434,0.8398451574846835,0.7715450564546836,0.696413903270426,0.6309636729248274,0.5278227290326719,0.5605922346156094,0.40724818331607066,0.3754968000078294,0.3426481161247383,0.21028378366845252,0.20605139733607886,0.28165800763082,0.170933750300448,0.257327253116711,0.31784709627688584,0.2748223643908528,0.2707164897849381,0.2490833829410171,0.20315525069275892,0.17678493966691347,0.21052659307853835,0.08251456829675782,0.2266624752522325,0.35116881096841746,0.37262991616515717,0.40129767922549725,0.4311793466644824,0.4548734423547833,0.40773961797979097,0.3243151136757004,0.25437274836573387,0.2290523884931222,0.12474279438766975,0.14397683517833312,0.16398272226196417,0.15251830935481622,0.11486979389712135,0.08095148036771228,0.1094211825182037,0.17257237988179477,0.1290166520991974
3D pred;0.03413947356674709,-0.26335365692831,5.265468466076577;0.02979387660564927,-0.2544834922992631,5.263907707765593;0.02468353013425319,-0.24624053046670033,5.261470919065438;0.01983274149458008,-0.23791254195084288,5.258803625145945;0.015328978712240014,-0.22927511707978665,5.256542870316852;0.010610713774399198,-0.2207528788540248,5.254282465132;0.0061513628937037036,-0.21201992279049758,5.2523204080188295;0.0019222446393510435,-0.20314308847220666,5.250499317335664;-0.0020657286754500155,-0.19415058558348244,5.248701830023686;-0.005748408475595093,-0.18500871050289505,5.247009497461646;-0.009322530559240483,-0.17580443066832435,5.245426183197796;-0.012813682124108307,-0.16655481805434794,5.2439240090259736;-0.016030263697147662,-0.15720363450209476,5.24243774890202;-0.019002279165258935,-0.1477466978967366,5.24112113426609;-0.021694891918665547,-0.1381692709635282,5.24010983317381;-0.02405246019472149,-0.1284831192009669,5.2393222191462785;-0.026106817186843885,-0.11871867767433258,5.238662447199423;-0.027869003732294333,-0.10889183494763036,5.23808985606808;-0.029463985237438046,-0.09903577831580465,5.23752933696181;-0.03094299520726088,-0.08916138008498543,5.236973649020283;-0.032229099672841925,-0.07925616612034231,5.236491288555224;-0.03301221581063789,-0.06929467307560433,5.236097098963326;-0.03335454658894735,-0.059305034673431865,5.235797208596587;-0.033583327173627275,-0.04931287034970304,5.235474235576546;-0.03373457980476119,-0.03932068059188526,5.235109178751741;-0.03387223472681014,-0.029327482420675025,5.23476706556381;-0.03399868257290039,-0.019335475614853707,5.234387841441898;-0.034099061097967266,-0.009343067988191034,5.234011392276248;-0.03414880880232433,0.000649038643239043,5.23361727271058;-0.034131590940134425,0.010641089526731354,5.2332189980730215;-0.03401327408221531,0.02063202926680227,5.232810189766594;-0.03383045966886237,0.030621970047638326,5.232400724156733;-0.03364065237886065,0.04061266880306124,5.232013540000222;-0.03341561148161575,0.05060393465385073,5.2316614557866945;-0.0331370855290943,0.06059438035923044,5.2313246800428645;-0.032813253381046334,0.07058470224798287,5.231027020339504;-0.0324448832351464,0.08057547044015603,5.230805990102047;-0.032041465445692495,0.09056666035106584,5.230690325711302;-0.03161064892977981,0.10055736419245777,5.230675032470528;-0.031194920841452634,0.11054871850901238,5.230672019558061;-0.030743653716401937,0.12053841118691527,5.230623048312397;-0.03026756978976058,0.1305261526504256,5.230487532435577;-0.02972164409699337,0.14050870645234928,5.230262621942989;-0.0290738216049669,0.1504848634193059,5.230024676172975;-0.028391183629866035,0.16045928487648078,5.229812728090654;-0.027722547231091972,0.17043529541943886,5.229633454520311;-0.027128486858843306,0.18041540056669292,5.229422282732715;-0.026604801964548692,0.19039695418243982,5.229115132040941;-0.026113190538755267,0.20037859089247267,5.22876122980168;-0.02571957946086714,0.21036357248884666,5.228380161776997;-0.02547256285317217,0.22035377833829256,5.228013051601137;-0.02536313534697846,0.23034973371374218,5.227750560167167;-0.025357606304306824,0.2403493120697637,5.227658897025867;-0.025458166443677866,0.2503484235806914,5.227746399313853;-0.025656389964587235,0.2603424033271322,5.22803113825304;-0.025902278789682317,0.2703339693528613,5.228359995424452;-0.026186505513497004,0.28032466266769085,5.228684436880634;-0.026488345841436348,0.2903154554238453,5.2289893180378115;-0.026765338767062576,0.30030667186209886,5.229303752455654;-0.02701384770618782,0.31029904275994025,5.229605028321179;-0.027347131027370974,0.3202926579266581,5.2297337843981895;-0.02780054514463837,0.330282364740249,5.229720615618534;-0.0283377263295379,0.34026739958198055,5.229618070096948;-0.028818982382344316,0.3502538436402885,5.229419758014807;-0.029206766217101308,0.3602408429687244,5.229088898359785;-0.029459647740361816,0.37022675494092544,5.228622408254161;-0.0296401305610083,0.38021348268296185,5.228140023596557;-0.029795938441739386,0.3902021583101834,5.227690487036918;-0.0299606857027376,0.40019469587332945,5.227341128497436;-0.030152071922752762,0.4101889768348259,5.2270623465441854;-0.030376782911980434,0.42018489858028635,5.226886126710025;-0.030677564342509955,0.4301800656786337,5.226807607876848;-0.0309980009166514,0.44017492826778826,5.226801109733183;-0.031343400037638885,0.4501683218033128,5.2269141809114625;-0.03173219320380805,0.46015794524894565,5.227151379748733;-0.03217097931756218,0.47014335277743197,5.227466186413886;-0.03263706652617545,0.48012682134052725,5.227802516852079;-0.03312630253665546,0.49011016694567877,5.228108226933941;-0.03367054156083786,0.5000924234483991,5.228349803005717;-0.0342642476581927,0.5100732779351684,5.228523171929978;-0.03492507436468367,0.520050597966004,5.228651207340224;-0.03570106262588342,0.5300195824679674,5.228782318812231;-0.036588079845366855,0.5399788246436911,5.2289457071154475;-0.03755745535996928,0.5499292962948116,5.229165763998856;-0.03847427359629395,0.5598850587010222,5.22937128585323;-0.039277377523114096,0.569850613310304,5.229578035489628;-0.04002108005556391,0.5798191748539109,5.229851325252606;-0.04091049753966088,0.5897769637193561,5.23007799119667;-0.042288871718211975,0.5996813137118809,5.230015254847744;-0.04318476515932522,0.6096403259672319,5.230139552232826;-0.04464009434960841,0.6195310805439557,5.229905050951533;-0.04554553547172575,0.6294888401719871,5.229752736918281;-0.04645469671483986,0.6394430982206701,5.2294591853312475;-0.047239048102784634,0.6494073513162207,5.229145412884975;-0.04800032862071489,0.6593746850657496,5.228875765154549;-0.048927196165445906,0.6693296315095714,5.228675870544407;-0.04997744965264595,0.6792733357213208,5.228535463415453;-0.05123356794655444,0.6891931558892386,5.228396414259111;-0.05279736623862376,0.6990674576773809,5.228166851417146;-0.054734821956918624,0.7088695019409236,5.227759182930266;-0.05665862746941636,0.7186766987178062,5.227415870056072;-0.05882799255924983,0.7284279023783696,5.22695992896643;-0.06113292697955576,0.7381504142869593,5.226559879587701;-0.06377938604216532,0.7477792176414514,5.226028466010106;-0.06654169093449895,0.7573591813344627,5.225257773255258;-0.06956038856805467,0.7668471332075842,5.224327056407611;-0.07268916869105815,0.7762759584765949,5.223183382945313;-0.07614767671867503,0.7855795174662702,5.221965798308196;-0.08003972688933718,0.7946759316078249,5.220514180164754;-0.08436057084777183,0.8035367230347548,5.218835882582289;-0.08905991672609835,0.8121867837811763,5.217077304350003;-0.09393175471984054,0.8207360312100499,5.215295293417761;-0.0992493473226311,0.8290298130154298,5.213581702954583;-0.10458090446287675,0.8373442566944711,5.212018205347183;-0.1104615776066527,0.8452288490929177,5.210215183970042;-0.1163676435141789,0.8531544121866177,5.2086973449984315;-0.1224091573012914,0.860970711657826,5.207146353787458;-0.12867617537848644,0.8686404233687821,5.205767946485195;-0.1347094013592802,0.8765214116060313,5.204547205452454;-0.14130137986831265,0.8839511305992043,5.20338742313713;-0.14786024979716686,0.8914318613912686,5.202377526076518;-0.15464165883455372,0.8987190178894534,5.201423669882633;-0.16168677198114134,0.9057554846768426,5.200499269589606;-0.16903104690170276,0.9124786546354133,5.199571578046374;-0.1769118908771835,0.9185598191545827,5.198616729197119;-0.18530999432099993,0.9238962415408949,5.197619505720748;-0.1934220802526235,0.9296573462115526,5.196617640055262;-0.2019920424460535,0.9347307693140015,5.1957142431177425;-0.21058541749079485,0.9397363845038964,5.194666520868714;-0.21948711388117279,0.9441746053916656,5.193635988615507;-0.22860308367581028,0.9481417760234234,5.192558653068068;-0.23791523724943567,0.9515906140209507,5.191379962146737;-0.2473637890145152,0.9546140472810287,5.190121502427689;-0.2569402752951776,0.9571753978957659,5.188806058189163;-0.2666635367639345,0.9591174542960113,5.187507365250685;-0.2764970195575515,0.960518085500701,5.18634941517573;-0.2864414729948331,0.961298513734152,5.185643173286452;-0.29637419950684374,0.9611435652907279,5.184495595394768;-0.30617627547497234,0.9591644881543939,5.184546195824369;-0.3156165584090065,0.9559185620110139,5.185133581214982;-0.3242602936796445,0.9509461500820198,5.185882553964504;-0.3324336652851693,0.9453416422217789,5.187218775593762;-0.33987133323152685,0.9388205389664566,5.188687212808338;-0.34649227969608465,0.931330795413378,5.188945687995888;-0.35389529688910376,0.9246536901259399,5.189727737495811;-0.3612325463810469,0.9178892451227924,5.190365745091669;-0.3674749490830056,0.910154408668761,5.191463339523127;-0.37275519897813203,0.9019494307224936,5.193653613009768;-0.37846428801829507,0.8940964650322398,5.196048865021392;-0.38368585860477766,0.8860276075488941,5.1988108823138495;-0.38875663624633283,0.8778692579603631,5.201590908590923;-0.3936872273148353,0.8693884752927071,5.203531423228639;-0.39864909626927175,0.8608568280990132,5.205141035803557;-0.40335418469034096,0.8524092514251774,5.207690661519145;-0.4079893806921021,0.843993019768504,5.210462304123534;-0.41220459468653947,0.8356245369955491,5.213955220821632;-0.4164504000818551,0.8277111653837493,5.218354275979126;-0.42077143315561316,0.8200664308570246,5.223138281329394;-0.42508755318143987,0.8125514398163046,5.2281278722525615;-0.42944621495521357,0.8050758389171343,5.2331396043621385;-0.4339052541645621,0.7976424534779749,5.238125760220351;-0.43839080194284485,0.7902277265161116,5.243115919056477;-0.4428366538343813,0.7828331558099111,5.248171087206947;-0.44720837661832435,0.7754587940143208,5.253319565429499;-0.45160288934083775,0.7681002548556198,5.258471279647265;-0.4561548849247021,0.7608008158033088,5.263570056532565;-0.4608007711328132,0.7535334770836254,5.2686298519113;-0.46553555363029975,0.7462891481698684,5.273639994952252;-0.4703662840481402,0.7390611116504334,5.278581607209792;-0.475296646385412,0.7318837407319368,5.283498605676492;-0.48019214554843187,0.7246991206627198,5.288439792012371;-0.4852688397296657,0.717625596636114,5.293358372502233;-0.49043202387091456,0.7106275181330045,5.298294811176811;-0.49556778818923886,0.703637078837736,5.303270520505721;-0.5007573045661781,0.6967606348857674,5.30834825999775;-0.5058447467129769,0.6898487415096367,5.313480867752096;-0.5110272473243711,0.6829948557518419,5.318596132890092;-0.516211031130696,0.676192517444452,5.323778466244971;-0.5208664070819167,0.6692210188340301,5.3292305926079315;-0.5253740288154665,0.6621957552103287,5.334737589732021;-0.5292240043293099,0.6549444723203598,5.340446931637394;-0.5326695837110925,0.6477081332892737,5.346427180808709;-0.5358044447986093,0.6405350187330633,5.352649646037656;-0.5387699499569861,0.6333389640686918,5.35892838607233;-0.5416438844965364,0.6261250948409132,5.365229226573953;-0.5444498876592133,0.6188892301728967,5.371535462278175;-0.5472243385360246,0.6116436592628723,5.3778445132781245;-0.5499922707769098,0.6043963213454305,5.3841543979221;-0.552751514165483,0.5971527198271812,5.390472373307256;-0.5555030118483081,0.5898817915204181,5.396762274901027;-0.5582479164008349,0.5826137433263193,5.403058382781756;-0.5609924121080949,0.5753416421766365,5.409349987361004;-0.5637232120392174,0.5680608355332476,5.415637481802971;-0.566411450979623,0.5607359970698993,5.421892089135581;-0.5690989797634864,0.5534058148084489,5.428140738353598;-0.5717864055030611,0.5460738599209353,5.434387351869875;-0.5744759866501775,0.5387420388382591,5.440633194716497;-0.5771593855441374,0.531356905519146,5.446818594965052
3D gt;-0.5886984548066793,0.4975170214803595,5.475097320456254;-0.5883654807058819,0.49843559785322705,5.474315200604891;-0.5880254809898243,0.49938457555938176,5.473500956401491;-0.5877112604828499,0.5002763539673345,5.47273918221354;-0.5873665588063405,0.5012530044326208,5.471907584326608;-0.5870425679390892,0.5021523963526675,5.471131517443741;-0.5867298914884267,0.5030257557567797,5.470379607928427;-0.5864139813756796,0.5039151573771662,5.469620308890801;-0.58608629672848,0.5048581339183607,5.468808756488109;-0.5857838468472384,0.5057385704590013,5.46805338143642;-0.5854374044819883,0.506755367178666,5.467160662048742;-0.5845943652203208,0.509153735211021,5.465093881657249;-0.5838358178891634,0.5112893844403719,5.463250893442255;-0.5831040837639256,0.5133566958778781,5.461467890890021;-0.582343677520752,0.5154851516924406,5.459634184235021;-0.5816437143024646,0.5174561440317255,5.457943739690279;-0.5809074017876074,0.5195435398001419,5.456164240887291;-0.5800869175258436,0.5218435475700781,5.454183070534154;-0.5792478896693181,0.524233084026136,5.452132588085375;-0.5784070579127262,0.5266113809284413,5.450083872393558;-0.5775377709238153,0.5291010088669627,5.447940017499422;-0.5766201317435817,0.5316994091837031,5.445697690762972;-0.5756713267878483,0.5343859865790919,5.44338866178613;-0.5747148900283011,0.537087916976527,5.441063228055051;-0.5737809454767329,0.5397210858495611,5.438789566140426;-0.5728494009218719,0.5423672943617167,5.436512729544389;-0.5719225126567641,0.5449967978628056,5.434250561212238;-0.5710045673972682,0.5476133211035477,5.431997484257347;-0.5700743111058285,0.5502553233096473,5.429752076901888;-0.5691090738396896,0.5530031522449693,5.427438545227051;-0.5681858743366442,0.5556134175752339,5.425229215872916;-0.5672617601093493,0.5582391226919075,5.422965397433232;-0.5663603811264039,0.560810157524912,5.420746925805745;-0.5654555414601375,0.563344743778831,5.418568744408458;-0.5645272724251997,0.5659081147846423,5.416365129922566;-0.5636030529925697,0.5684604192031057,5.414170485496522;-0.5626436991440622,0.5710410844903243,5.411952722047505;-0.5617482303820157,0.5734887845892656,5.409856266824823;-0.5608660059979088,0.5758935430426347,5.4078110070981475;-0.5599703769181903,0.5783740930055318,5.405720814303348;-0.5591048714487176,0.5807564139617117,5.403709160353007;-0.5582523575832969,0.583121593123988,5.401711162767912;-0.557447021082828,0.585407327451204,5.399755089358279;-0.5566232716409784,0.5878482729259289,5.397687946972093;-0.55582458737022,0.5902859695334183,5.395626798880726;-0.5550443278864811,0.5927707084354601,5.393510416984556;-0.5543173280515169,0.5955990278846338,5.391089437233772;-0.5535587020171315,0.5985354984183059,5.388540542953891;-0.5527846008601942,0.6017988847431383,5.385618082347668;-0.5520486279035868,0.6049560901240298,5.382765656119898;-0.5512510686171682,0.6081729665555452,5.379914146071985;-0.5503703616292853,0.611412416207163,5.37709145641327;-0.5494412278125161,0.6146952146730926,5.374276001277723;-0.5484336314452324,0.6180275889446861,5.371423571937962;-0.5473823934354283,0.6213509078778718,5.368569253218802;-0.5463335619976648,0.6246193328656648,5.3657663872367465;-0.5452291135787964,0.6278432930394222,5.36301904281817;-0.544032498460067,0.6310438800610993,5.360287585158097;-0.5427653713226318,0.6342004028119539,5.357555034587258;-0.5413193870343659,0.6374317944175318,5.354762681910866;-0.5397298213055258,0.6407993091282093,5.351858727204172;-0.5381148953186837,0.6440981018166794,5.349024125751697;-0.536378048043502,0.6474088645734286,5.34621972967449;-0.5344936219265587,0.6507141760775919,5.343418290037858;-0.532588752746582,0.6539635472046703,5.34066649344093;-0.5305777609975715,0.6572314672470093,5.337935017410079;-0.5283682708238301,0.6603395714006928,5.335393952771238;-0.5261392208400526,0.663384898436697,5.332966147573372;-0.5239222653037624,0.6660069353204026,5.330974092182361;-0.5214772618946277,0.6688568496704103,5.328812139962849;-0.5190400131125201,0.6716938682355379,5.326682310003983;-0.516723815165068,0.6743643773731433,5.3246879172074175;-0.5142702276330245,0.6771559954191508,5.322535449253886;-0.5118210514470152,0.6800131374158357,5.320380120252308;-0.5093052806854249,0.6829854831695557,5.31819608971947;-0.5066863731585052,0.6860771121978759,5.315922171918968;-0.5038644175278514,0.6893986323507207,5.313534753297505;-0.5011055091054815,0.6927506873482152,5.3111759263088825;-0.4984348833184494,0.6960426953968248,5.3088915606548905;-0.4958388437973825,0.6993211747219689,5.306614153360066;-0.4932567546744096,0.7026788420426219,5.30430475844835;-0.4905963597046702,0.7063118713780454,5.301744952176747;-0.48778289518858253,0.7103002819262053,5.2989488500795865;-0.4850443484155755,0.7142504519412393,5.296145282042653;-0.482201942243074,0.7184458879169666,5.293203647964879;-0.4792737841355173,0.722898259815417,5.290032036982085;-0.4764545753880551,0.7272215266980624,5.286924501519454;-0.47366583362378567,0.7314903542368036,5.283826525637978;-0.4708594172126369,0.735804303721378,5.280640513696169;-0.4680897847727725,0.7400747665606048,5.277268908425381;-0.46537601295270414,0.7442516942275198,5.2739027610829;-0.46259571361541757,0.7485869246031109,5.270392092428709;-0.45982930078004547,0.7529679383729635,5.266852680482364;-0.4569940346667642,0.7575175483101294,5.263063346134989;-0.4540549224050422,0.7625590103550961,5.258876715936159;-0.45122466448733684,0.7674850712826378,5.254786407897347;-0.44853386703290443,0.7725820624702855,5.250759760931919;-0.44583852823157066,0.7778906612396241,5.246673031882236;-0.44315528929860964,0.7832100755791916,5.242586933888887;-0.44049065870987747,0.7887347749408924,5.2385092520964776;-0.43787278095044596,0.7943745433405827,5.23446638729698;-0.43538130770231553,0.7997144832611085,5.230714806456317;-0.4331391492140922,0.80468473504719,5.22724821176027;-0.4308826979586954,0.809942152224089,5.223753390262003;-0.42865671479074585,0.815227547394602,5.220310528554416;-0.4265662335847554,0.820435714219746,5.217070505242599;-0.42450674152374274,0.8256334677244489,5.213897410342568;-0.4224381960316708,0.830911312404432,5.210745665048298;-0.42037161049089944,0.8362743695911607,5.207671556799035;-0.4183189638539365,0.8420201957100316,5.20481553280981;-0.4162548678046779,0.8478673202113101,5.201991313081038;-0.4141133877101697,0.8540138644168251,5.199239860534667;-0.41207673830735053,0.8602396160928827,5.196678123122767;-0.4100974299280267,0.8667601319363245,5.194378970848886;-0.40830831141220897,0.8728466768766703,5.192603850138814;-0.40602489315836054,0.8797406859146923,5.1907525789110265;-0.4036460193332873,0.886355842188785,5.189057697496915;-0.40112335360677615,0.8927594106573808,5.187507432285107;-0.39824957410912765,0.8993932249169602,5.1860127981838415;-0.3952992260079635,0.9057355769307991,5.1846931477847855;-0.3921926159607737,0.9118367336674741,5.1835549518183655;-0.3888283792294954,0.91802769620795,5.182443056959855;-0.38516968842556604,0.9242674996225457,5.181375108844356;-0.3813735995543631,0.9301419976886949,5.180523106198562;-0.37712721448195613,0.9358239054428902,5.179891168343394;-0.37278889851821095,0.9412395092813591,5.179380439055594;-0.3679759970213238,0.9466112940938849,5.178914733786333;-0.36273213953720895,0.9518437366485596,5.17854406542527;-0.35727503736395577,0.9568779906222694,5.1782187094939385;-0.35164978720012463,0.9613487214540181,5.1780616650832325;-0.3455274565094395,0.9657365418484336,5.177964989737461;-0.33881643629074093,0.969558561927394,5.177934692558489;-0.3317955610877589,0.9730220592900327,5.177951924123262;-0.32439455875597495,0.9757394195355868,5.178060610620599;-0.31590241715782563,0.9779475856580234,5.178148136440075;-0.307634619185799,0.979186861540142,5.178313530972129;-0.2988654596680088,0.9797389165978684,5.178537913222062;-0.28986333056500074,0.9798905590458918,5.178795955206218;-0.2805181865190204,0.9793464457863253,5.179047732704564;-0.2709884605909648,0.978404134248432,5.179366969911676;-0.2613741110500536,0.9769720125700296,5.179794235706329;-0.2518807186076516,0.9752061263636536,5.180296411438992;-0.24258793395443973,0.9731255472082839,5.180860822627419;-0.23310830260577955,0.970419440520437,5.181612585720265;-0.2240544702379327,0.9674463315261038,5.182293176224357;-0.21454849446447272,0.9636716106816342,5.183264178752899;-0.2053388982321087,0.9595802492844433,5.184311089063946;-0.19621724846488553,0.9549712135917263,5.1854927870097915;-0.18727168679237366,0.9502001656984028,5.186749040352671;-0.17861550548202115,0.9452897610915334,5.188027545276442;-0.17018517347386009,0.9398662626366867,5.189439920124255;-0.16238167889494645,0.9343201371243127,5.190959691399023;-0.1547601222615493,0.9284587718562077,5.192579189451118;-0.14753809634007903,0.922530124965467,5.1942466950165604;-0.14146366749311748,0.9167849483489989,5.1959594125747675;-0.1356181852190118,0.9110823218696996,5.197710402739676;-0.13040106586406106,0.9054196778347618,5.199497956476714;-0.12551103043556217,0.8998099801916826,5.20129698281539;-0.12115695192939357,0.8943474776619361,5.203142416828556;-0.11702618842375907,0.8889036022989375,5.204983393142096;-0.11309594966235914,0.8836067764884549,5.2067504083984755;-0.10913344656793693,0.8781242122650147,5.208486980011588;-0.10518894944692911,0.8725534595690275,5.210186498290613;-0.10162117764824315,0.8673528179369475,5.211706914500186;-0.098061145575423,0.8620364470230906,5.21321151986875;-0.0949961501987357,0.8572234549271431,5.2144472099354395;-0.09206519419268558,0.8525062985671195,5.21561573169106;-0.0894087779270975,0.8479634127365916,5.216622010281212;-0.08656405199201482,0.8427282515074079,5.21761022249021;-0.0835956764095708,0.8369601168381541,5.218565172170338;-0.08084665423945378,0.8310919460497403,5.2193963743009055;-0.07821981015958285,0.8252186004237124,5.220160752948962;-0.0758064461821004,0.8194450491855019,5.22082640223754;-0.07351229070989711,0.813456438064575,5.221484186448548;-0.07125814506254699,0.8069368665594803,5.222192839321337;-0.06906005218781926,0.8001856729607834,5.222911678514983;-0.06705758363322209,0.7931264576159025,5.223578987573322;-0.06517464828491212,0.7858051990709807,5.224216653020758;-0.06342829162823527,0.778585661436382,5.224793551670877;-0.06176882675446963,0.7711644341318231,5.2253023621659525;-0.06017016549486863,0.763374816994918,5.225721655946028;-0.058740568091994835,0.755781647029676,5.226079766574658;-0.05733190163185721,0.7478179291173033,5.226418538043372;-0.055932880922367686,0.7395337919937937,5.226662606189125;-0.05462163113292895,0.7313031329104775,5.226854486440357;-0.05334341694179333,0.7228368984021639,5.226977544157129;-0.05207535787632591,0.7138847877100896,5.22706283037286;-0.05088262842830858,0.7048091442710475,5.2271317908136465;-0.049927416726162556,0.6961578552346481,5.227157774799749;-0.04904674009272926,0.687552765143545,5.227189856755107;-0.04821399301290512,0.6792461395263671,5.227182509296819;-0.047324176182872366,0.6707080806932951,5.22716967002969;-0.046424201529276996,0.6621930617784199,5.227161860842454;-0.04547595018148422,0.6535010640495702,5.227067570912211;-0.04444052551294628,0.6446723361768221,5.2268326915690775;-0.04339493077679684,0.6359248118149609,5.22653149697655;-0.04230852021669086,0.6272367338381316,5.226139781249197;-0.04118336029429184,0.6184110643989161,5.225683252133821;-0.04007660329341888,0.6094372300599752,5.225195847260324;-0.039026323061240355,0.6004751270695737,5.224704073203237;-0.03805162597957411,0.5918466126793309,5.224263576030731;-0.03712728457701834,0.582658844947815,5.223881052243082;-0.03628986560984662,0.573206788163436,5.2235561170578;-0.0355276626944542,0.5641169799503527,5.223320337948047;-0.0347898910233849,0.5546022262573241,5.223099702533923;-0.03410549214011745,0.5452228725834897,5.222911199670088;-0.033459749422575305,0.5359275383698313,5.222713114663175;-0.032807660190682666,0.526565430841948,5.222521940908934;-0.03220894314427126,0.5173583314795244,5.222353830387718;-0.03167438681188383,0.5076884790721693,5.222234182960109;-0.03118136492214705,0.4979408571343673,5.222120156739886;-0.030759729608109125,0.48813929357026764,5.222044488103766;-0.030344473274130573,0.47824571800231946,5.221968478303206;-0.029939620946582996,0.46854626264070226,5.221938180973655;-0.02957866408009278,0.45923078828108954,5.221966801869242;-0.02920405492343401,0.44993064378437253,5.222010949210116;-0.02882620000839234,0.44072642622495967,5.222110609506305;-0.02840060338221099,0.431309771035847,5.222252965374997;-0.02795137352378745,0.42191715797625096,5.222401070318724;-0.027536913761967114,0.4127976140975952,5.2225553363749855;-0.027118947603200615,0.4034019261159396,5.2226995562252245;-0.026670265263632732,0.3943135978046216,5.222800130015925;-0.026249976073440755,0.3858079131527951,5.222849484970696;-0.02585133263625597,0.37693464121065645,5.2229137406851125;-0.02549074803528033,0.36841808775851603,5.223002313990343;-0.025175759591554336,0.3598269976565713,5.223113756305294;-0.02487177752821069,0.35143640106602725,5.223263304961355;-0.024645366750265425,0.3433552247097619,5.223413476241262;-0.0244507848557673,0.33532971783688204,5.223549419628946;-0.02432333987951278,0.32760245980714503,5.223657617041939;-0.024192986206004484,0.31982327413558964,5.223769549093747;-0.024167483373692157,0.3115505486287569,5.223783825347297;-0.024191023735623603,0.3031942694563615,5.223814208331861;-0.02429237237415815,0.29459264130341384,5.223869150312323;-0.02445855589916831,0.28586765703402073,5.223935837319022;-0.024672945850773863,0.27717254053918944,5.224008726345865;-0.024964260066810406,0.2685666667034752,5.224072702784286;-0.02536072220614082,0.2605548013887908,5.224129633727826;-0.02578601642658836,0.25271639030858095,5.224195978039189;-0.02621156323583503,0.2447010160747328,5.224263512736872;-0.026678572576296956,0.23668010114368646,5.224306110959303;-0.027174900748227777,0.2286478035073531,5.224320702778665;-0.027658218104588357,0.220577734093917,5.224357505672857;-0.02814182996436169,0.21276116853011282,5.224380221642946;-0.028592110878542847,0.20457363579147742,5.224415201689068;-0.02905955114490108,0.19591626748285793,5.2244393409427845;-0.029606358499903423,0.1869660496586248,5.224418496357768;-0.030180409848690026,0.17742981844199338,5.224403159467799;-0.030763218638144036,0.16790457500909506,5.224358267282186;-0.03137824600307565,0.15821857994481142,5.224367822396128;-0.03200185738739214,0.14875977541271013,5.224380476625343;-0.032575938657710427,0.1392939167148189,5.224477621705909;-0.03309597100082197,0.12996730259531425,5.2245807484074644;-0.0335984231421822,0.12023839446745424,5.224833016797116;-0.03407581304562719,0.11064192101280941,5.225091685546072;-0.03458451935805772,0.10041593521911849,5.2254249409123465;-0.0350275554060936,0.08983944479180012,5.225802915924474;-0.03546204699026911,0.07917341907792971,5.226217716166847;-0.03591322623114837,0.0676344940450631,5.226578470631649;-0.036379094622637095,0.05604693012880655,5.226904299083508;-0.036811967548571134,0.044489405730053055,5.227192636113417;-0.037267687948126536,0.0323570036613628,5.227443838696731;-0.03775073408766797,0.019991772812448082,5.227606902850301;-0.03821233545165313,0.006844888672232674,5.227753497199008;-0.0386780684496227,-0.005938066685670279,5.22786998189123;-0.03911068836011384,-0.018681732230280534,5.227977303279073;-0.039475129557283294,-0.031219797575944314,5.228106664833269;-0.03978641009017041,-0.043094008561027665,5.228227117362774;-0.0400629605839127,-0.054861688955049746,5.228374580558977;-0.040294396648281494,-0.0660081780356796,5.228454712240319;-0.04053135410735482,-0.07721337378887752,5.228534057466607;-0.04072276781734667,-0.08764661504328249,5.228580202052467;-0.04093399699738151,-0.0979789679419053,5.228599128045533;-0.04111549155335677,-0.10752701777768761,5.22845665693283;-0.04127931070327758,-0.1170013007584371,5.228313502713254;-0.04139058236071938,-0.12578114572951668,5.22809611370689;-0.04153147210572895,-0.13421242799884395,5.227829608340013;-0.04164949501815595,-0.1432549317071312,5.227538053487478;-0.041766657703801204,-0.1517725201092268,5.227322410884657;-0.04187367274886683,-0.16055031966535666,5.2271446716408985;-0.04198232259875849,-0.16892265721371297,5.227025679563221;-0.04204987879175889,-0.17634277594716924,5.226970442646428;-0.042088274121284484,-0.18325108303521803,5.226967716141751;-0.04211778897360752,-0.1892010747884449,5.22696878164693;-0.042143872606126884,-0.1949521945024791,5.226969917121686;-0.042158847727273636,-0.19987872353352995,5.226968390339299;-0.042171148256251685,-0.20435296382402118,5.226971991237841;-0.042185813245020416,-0.20888485850785904,5.226976077983254;-0.042202092264827934,-0.21357599095294347,5.226977901659515;-0.042209612137392945,-0.21918313847090065,5.226971896271957;-0.0422099761649182,-0.22458984342374294,5.226960923270175;-0.042204328731486676,-0.2298043334107649,5.226954815538306;-0.04219662281713988,-0.2349249305223163,5.226948468333797;-0.04218996456422304,-0.24002237229598195,5.226938655828176;-0.04218824050928417,-0.24503062870627956,5.226930442759865;-0.042187689235335904,-0.25001236052262155,5.2269262396159935;-0.04218843603398331,-0.2529420636301226,5.226948989197157;-0.0422082181074466,-0.255183157474674,5.226979438519617;-0.04221494630394337,-0.2571201508997395,5.226984303684056;-0.04221128640990509,-0.25848986390389894,5.226977542858374;-0.04220892756445367,-0.25994166856063045,5.226971661484032;-0.04220714941060633,-0.2615158408387263,5.2269668404141765;-0.04220758536566608,-0.2632575335097217,5.22696224139287;-0.04221023519833883,-0.26521524517159717,5.226958117275907;-0.042210026620107415,-0.26733916670511787,5.226955374165585
