# Supplementary material for: AI co-pilot bronchoscope robot
Source: Nat Commun. 2024 Jan 4;15:241. doi: 10.1038/s41467-023-44385-7 (PMC10764930; doi:10.1038/s41467-023-44385-7)
Supplement: Supplementary file 9 — Source Data [file 41467_2023_44385_MOESM9_ESM.zip › Supplementary Fig. 6/Sim+A+R/1-siliconmodel3 Centerline model_30.txt]

Path length,0.4083206164990836,1.4587902416682088,2.2517758292784658,3.266172705955661,4.301951108305277,5.407618533879507,6.330846939787964,7.28524682550789,8.473872507197026,9.176714489047603,9.931904232285962,11.660905649675922,12.51524110923732,13.412507810924005,14.266179721054877,15.156076094444101,16.104173932329548,17.065390441590097,18.1024819342235,19.147514419181814,20.270445160724687,21.383799031654725,22.560977581779223,23.75748211566645,23.75748211566645,25.022731189363494,26.299960513008287,27.589903220578655,27.589903220578655,28.901474588070496,30.127020018775568,31.32862907555139,32.493477080639416,33.65861316304826,33.65861316304826,34.810683859957834,35.87927497413787,36.93954350723202,37.95390243663272,38.92850983499818,39.90269620829479,40.83754638002444,41.79677010791211,42.744124916975856,44.69303394451286,45.646887431087684,46.537952481931896,47.40263356703213,48.2140052872938,49.00954369400692,49.82231304987476,51.439989503003346,52.24175418119719,53.02058470304423,53.848697933704514,55.57961824939051,56.43869312473959,57.30665886033823,58.14445382079386,58.97008837609761,60.529978657144355,61.34189569981731,62.143793240460475,63.0009582631771,63.84902930073768,65.58896148398942,66.44824005250366,67.39482555404022,68.3097372472277,69.23186752521477,70.1876402175211,71.12551376319487,72.05034723799828,72.98580991877495,73.92614982194966,74.91767132471989,75.90203189094477,76.88918969854107,77.87156669489055,78.82746874229444,80.6956637747949,81.63376269720584,82.58673739963078,83.53401364415934,84.47420449066637,85.4232588894931,86.31194075178031,87.19896145042611,88.10992860445268,89.01124206862765,89.8934398510811,91.6807398439034,92.5766568677473,93.4418231601067,94.304216175754,95.15766274001165,96.01380872475846,96.87982737991825,97.77296412243173,99.59479443362214,100.44063236076497,101.27738434840381,102.09020444068437,102.9030275737471,104.4871717269737,105.23861795770286,105.99323702446135,107.47615859578978,108.18157344632888,109.48651218861735,110.78327617584675,111.44685622432118,112.65276458219245,113.77083742361114,115.07953880515134,115.78007987343804,117.18221916451645,117.89411594786546,118.6304566649067,120.04500867173611,120.72487220163009,122.17622910354513,122.92386429794364,123.65950277898597,124.42619211975648,125.94618039950723,126.7239923434345,127.55938646001957,129.09316850983964,129.86332890245063,130.65001293644045,131.48481528918174,133.22762230126804,134.13981881454185,135.13658121905613,136.11422620386978,137.162283059487,138.22361044346013,139.27440384229422,139.27440384229422,140.42480434368878,141.60886612401268,142.77953317981783,144.01076915989887,145.18993159404067,146.4185831647922,146.4185831647922,147.59811257353277,148.810184757944,150.0187160920543,151.17806752586557,152.33324028993562,152.33324028993562,153.42499334808713,154.5476418912263,155.61799895774234,156.67478626153195,157.64932965442298,158.64792896778343,159.6650168017385,160.6486201788814,161.6885199057669,162.64806956439838,163.6152623595521,164.55442708013177,165.42922655181547,167.1183747162938,167.9409366418791,168.74609124271555,169.60253496169327,170.50171595399183,172.25163391427608,173.08855647524922,173.90927653932116,175.55744395356035,176.36469875374306,177.09241393812755,178.4499243074481,179.65597330805636,180.8740720120162,181.504019751283,182.8106331939342,183.4594109715412,184.55028845962775,185.56705167698166,186.4802126828889,187.84692258732278,188.8293842735113,189.87559503886393,190.4318486140138,191.53747396928594,192.6401018545738,193.70155649522505,194.78648838625622,195.31041537770767,196.40532945441655,197.46074027220212,198.46584368191617,199.47573827456603,200.4431096696602,201.74537771664865,202.5352223410374,203.6517282623242,204.67831583987967,205.67576488422884,206.62021052888554,207.70877084408647,208.6859284083308,209.6431169571365,210.56633307932833,211.6447662100598,212.77008146240482,213.55645838633959
Error,2.616682605326647,2.472184367689116,2.2580359677918747,2.0317736606325227,1.824328240742641,1.6358293909738555,1.4631404904368883,1.3092966908679753,1.1833022194614076,1.0097822417427686,0.9242344857024548,0.8635227629688408,0.7106341322166276,0.592169959579085,0.5030638068809457,0.45906883276208815,0.43746794196425265,0.413678884687291,0.3776295328859792,0.3387739406343219,0.3087932668873555,0.3232702101206505,0.43263186845426865,0.5984548485434849,0.5152728151346885,0.2983938117724764,0.23676012793678444,0.43396027149912186,0.6538376902701849,0.3609282702739619,0.19217360654711402,0.20942461282450836,0.336151120700854,0.49165338797685054,0.5922985276378137,0.47860158448495155,0.46781002005912736,0.4732200240130361,0.508095625749495,0.5532154457222234,0.5963344162399907,0.6459015061311718,0.6840476209976752,0.7216615494226397,0.7282333066560982,0.6914053717294333,0.6034830496053828,0.5137313437435296,0.43877075093476164,0.44684139263473516,0.5370391764939929,0.44178843032107284,0.40590126678931165,0.49375752826771696,0.62727435158878,0.6910391081524722,0.6770023200940722,0.6893465582704711,0.7213189850069094,0.7777519936180836,0.8317612925829684,0.7939893087520938,0.7876709209720186,0.7923862206386684,0.8087499349965909,0.7598390026856685,0.6483699224465302,0.590011530014514,0.5464168081536488,0.5272328376384543,0.5250394671738818,0.5398916685681036,0.5777480249721607,0.6242614249009747,0.6795570110456706,0.7054614944138518,0.73142646748431,0.7516453026157216,0.7654035429785742,0.7886837964558531,0.8154606806891056,0.7885531174769169,0.77694408199191,0.7552711771533037,0.7211776367864913,0.6960622592520201,0.6518289809297992,0.6297401451852729,0.5920454728502225,0.5675231062214777,0.5698129111526489,0.5647055654351177,0.44485758911224965,0.3269505912045964,0.24125667495323772,0.24685583651562099,0.33502155329233163,0.46853807453956975,0.5868178984212643,0.5400669407583241,0.5211323409629041,0.5715210558397824,0.6857740391259833,0.857878315422847,0.9137479852487761,1.0041705856979597,1.1728641483689881,1.2814862611712177,1.4373913877555278,1.5198563976996398,1.6024050838164625,1.6194786130905254,1.609906018810315,1.5581717144250824,1.5192874738968882,1.4219428705866444,1.4009033448170534,1.2956083813442403,1.2159783911217459,1.0996241413772767,0.9886051473273303,0.9497295657811634,0.8102802960608068,0.7679264541276378,0.8217368649416366,0.7785515695352032,0.8074040672096445,0.8746810027320433,0.9164506117716589,0.8721914629577263,0.8762149728024539,0.9094052056251335,0.8898639597428423,0.8148868871281235,0.7661597906696376,0.7029165378211615,0.6797860974371822,0.6665822305196788,0.6558672545896477,0.7337681058082526,0.5943418501793494,0.44861396326265834,0.36392826205255596,0.3872738621386868,0.4835153752555433,0.6710762751452987,0.5200158980674044,0.38443867042270635,0.30308363622050066,0.36523572302042473,0.47355808159810897,0.6020118359180991,0.5726975379020514,0.4956475741880838,0.3983500182245158,0.35084290238550647,0.31291761978738264,0.31489824086821655,0.3141013808683524,0.30731492685612966,0.3221232008939431,0.30995130859738,0.3569530497025814,0.4278214693174801,0.5279915127275406,0.7054102780823318,0.7976567017588245,0.8766916044728389,1.040759950151027,1.1887628781671329,1.3467471171180223,1.415359565514629,1.46681939360973,1.537678030361624,1.5787707851740798,1.5698218160637945,1.5746512596264237,1.5376272919604805,1.4909308162826016,1.4123012735028577,1.2540129180317319,1.1485959350523098,1.011458126946941,0.8072807591272768,0.6251458796167231,0.5140331096053427,0.4577407445130346,0.41829875511286946,0.425409601761835,0.3086347558666356,0.09163293742430893,0.35102055282737865,0.4346966783551526,0.48961519795680974,0.45571006283237964,0.3885692214202984,0.35268106242863567,0.3461715703807783,0.3477912404839627,0.3678074570183182,0.43194127884980055,0.4124701181303337,0.4523874952032513,0.4746847650191863,0.4766443419878394,0.4662537364675267,0.4689611559712827,0.45129755822080514,0.4274248520127523,0.41225449400003344,0.37743406046998695,0.35164243574518866,0.295177606842546
3D pred;-0.0574365554107863,-0.26325865979752733,5.248241109830035;-0.056732130699265006,-0.2533702447689863,5.246928465914451;-0.055819120240621106,-0.24362148952323978,5.244896672848969;-0.054846018999408205,-0.23388524502577515,5.2428330311504325;-0.053845359514060324,-0.22410327508560982,5.2410132111911825;-0.052806617022620905,-0.21429120448049446,5.23938708558819;-0.05174338216942907,-0.20444115581541197,5.2380283829192935;-0.050675001366717494,-0.1945624737377022,5.236901350147839;-0.04964807430134495,-0.18467432480297902,5.235819716454236;-0.048585055056128194,-0.1748022343743734,5.234631515859331;-0.047687205297285304,-0.16489488112904532,5.233612586282356;-0.04690116967224768,-0.15495821228406662,5.23280961663075;-0.04613544878847812,-0.1450025468052999,5.232263359911751;-0.045429215407272086,-0.1350344586586138,5.231891267031993;-0.044864517981062016,-0.1250521377845,5.2317058302959785;-0.044410289746717305,-0.1150632415353021,5.231580816561196;-0.04404086137315404,-0.10507090420151005,5.231451521222873;-0.04360785153569685,-0.09508144638053367,5.231299091161535;-0.04318455887481072,-0.08509156746961309,5.231146964016081;-0.04274455648634214,-0.07510302474629812,5.230958782819747;-0.04229874785035062,-0.06511576015593974,5.230722561181769;-0.0418850682927357,-0.05512769916342803,5.230462740409933;-0.04153002945987685,-0.04513704056704885,5.23021639058193;-0.041239629341806736,-0.03514297505479563,5.230031127773423;-0.04094249280919316,-0.025149443239487732,5.22982856485131;-0.040603068708684395,-0.01515749938734018,5.2296144402718605;-0.04026623286865402,-0.005165911827339997,5.229380517960568;-0.03992263285336982,0.004825681518015523,5.229156907919326;-0.03952833614573338,0.014815350695103991,5.228930987936422;-0.039039177827743105,0.02480054663544911,5.228693109453039;-0.03852196194146531,0.03478535910649279,5.228503352647964;-0.03802220670572146,0.044772463093062057,5.228413917387587;-0.0374885685939824,0.054758208560060265,5.228403062249434;-0.036935744983282025,0.06474289199478928,5.228425034133744;-0.036363697146910595,0.0747259362209708,5.228532687517371;-0.03576942831590187,0.08470590366882466,5.228749699720413;-0.03515688171922105,0.09468238725248725,5.229057209024021;-0.034554455877005036,0.10466138580518049,5.2292952657189;-0.03392582962043994,0.11463989730913628,5.2294800282556295;-0.03327744607672785,0.12461812277576512,5.229600922082449;-0.03255146743121107,0.13459136178057443,5.229687286190756;-0.03178830884644767,0.1445620577461198,5.229740304462693;-0.03098120293099349,0.15452931515802756,5.229788881473804;-0.030160473145224395,0.16449552929847694,5.229820159668421;-0.029374825816417368,0.17446460592686103,5.229803744670864;-0.028660561289180948,0.18443835664035516,5.2296849049039205;-0.02800699205222939,0.1944123206056953,5.2293801261799135;-0.02745428503876188,0.2043907481334252,5.229025867755729;-0.02701232331777154,0.2143731621650372,5.228630798219248;-0.026736964436945936,0.2243628995127344,5.228271180073467;-0.026584642631226146,0.23435874994471895,5.228026696517995;-0.02655260600908396,0.2443585372992098,5.227969894054966;-0.026643435193978136,0.2543572958169269,5.228098650272491;-0.026820671655378554,0.264351552105234,5.2283874901596;-0.027034163704449835,0.2743440857265278,5.2287095040914355;-0.027272054615226925,0.2843367674060098,5.229009038341753;-0.027513824073592322,0.2943287025875153,5.22932962976022;-0.02772228032804958,0.3043218336290022,5.229636024893419;-0.027937794302655375,0.31431619794738447,5.229893387668888;-0.028231093675353723,0.3243115109911522,5.229981095337094;-0.028673181799392093,0.3343017072435866,5.229957923620939;-0.02913247937179764,0.34429035480365144,5.229831568325077;-0.02955096949948972,0.35427865843924483,5.229589377292592;-0.029867381639378365,0.36426624426637005,5.229204653101075;-0.030066948460188328,0.3742511322732332,5.228692613479138;-0.030186670524669647,0.38423706421279413,5.228176057648919;-0.03025807967077067,0.39422521484634787,5.227694655888127;-0.030343067610273618,0.40421728534035056,5.227305677362988;-0.030536321559918367,0.41421158538862496,5.227028875166449;-0.030799762189951497,0.4242067749426501,5.226865214500573;-0.031099983584857077,0.4342019562213779,5.22678635817927;-0.03141756301291817,0.444196872843951,5.226814376292788;-0.03177820480695342,0.4541890526612005,5.2269764873539355;-0.0321664771430509,0.464177696800602,5.22725259032281;-0.03259520352751271,0.4741628499870439,5.227588610456963;-0.0330462221039848,0.48414727912817784,5.227916874023861;-0.0335415910491314,0.4941312161039093,5.228191850518868;-0.034102325156824605,0.504113318155838,5.228399734826475;-0.03471473072743138,0.5140935193065858,5.228543068031644;-0.035407357699235566,0.5240688605998378,5.228656355105353;-0.036208466697271464,0.5340360045858105,5.2287757918507705;-0.037128760708701074,0.5439919171801699,5.228957074354068;-0.03807901137117538,0.553943994103991,5.229187700850412;-0.038950839197456795,0.5639037994805134,5.229393110448816;-0.03970431861394625,0.5738732292837072,5.229599842565619;-0.040537616833978725,0.5838349840009501,5.229862629608641;-0.04160986512804898,0.593776473939604,5.22999324888558;-0.043283116228770964,0.6036345391757936,5.2298562067279715;-0.04426135161265172,0.6135865725329489,5.229865565776592;-0.045080162134661254,0.6235528236293013,5.2299237758573405;-0.046094560129259,0.6334979072438433,5.2296662712781075;-0.046879187482061865,0.6434631644102498,5.22938696942595;-0.0476194934682235,0.6534317620299012,5.229105884840224;-0.04844683117408792,0.6633946189882145,5.228867151623759;-0.04938570457166216,0.6733478360888554,5.228639147038634;-0.050517240072101,0.6832831056719096,5.228538918682951;-0.05183368071567952,0.6931939292727098,5.228332618935603;-0.053578556632074406,0.7030366293946637,5.228055739276411;-0.05546337762016776,0.7128498263629394,5.227670232979874;-0.05744830795710282,0.7226397977750504,5.227204925224122;-0.05964316447339393,0.732385470676906,5.2267527476451425;-0.062120858520230346,0.7420627638476078,5.226293368609316;-0.06474681910860788,0.7516916789315892,5.225670211090093;-0.06769192606578135,0.76121360760845,5.224858287889548;-0.07065027464829207,0.7707154628194881,5.223877002399578;-0.0739410758402081,0.7800889678943826,5.222733310952461;-0.07757443378846107,0.7893148120498835,5.221436195060076;-0.08158858203672571,0.7983506796266705,5.219939628664715;-0.0860052592702984,0.8071645661266225,5.218263810362988;-0.09029792515475463,0.8160447924779729,5.216616206177145;-0.09471343582418072,0.8248546679850262,5.214916394693948;-0.09925636967736368,0.8335943775433068,5.213190350418009;-0.10393587002217812,0.8422673461693836,5.211492736877191;-0.10875580732858357,0.8508617554501344,5.209788526362828;-0.11376257193303232,0.8593424068371202,5.208053343303881;-0.11891542573305112,0.867762439255964,5.206456110765629;-0.124313256678291,0.876031453227933,5.204879142466013;-0.12973525969485464,0.8842960011459088,5.2033628539051335;-0.1348280641310251,0.8927419135921201,5.201710611209324;-0.13978609757184654,0.9012966453114452,5.200215796970006;-0.14482140164592516,0.9098099695137751,5.198743036328357;-0.14969568956275586,0.9184254498813257,5.197323594416833;-0.15443499391232388,0.9271199520420396,5.19592909577592;-0.15909512117030902,0.9358580946334676,5.194540543295365;-0.16368853294887517,0.9446316573390384,5.1931530398957495;-0.1682401551173363,0.9534237402061094,5.191745199530462;-0.17277048955412808,0.9622216177441547,5.190305261783066;-0.17752137979940724,0.9708941649010907,5.1888166491108;-0.1825099990605569,0.9794226413999834,5.18727432408827;-0.1874076136817924,0.9879968349713795,5.185694268512637;-0.19231352618571848,0.9965650512484211,5.184107544739051;-0.1971760670424398,1.0051604321426826,5.1825342921530755;-0.2020316077238186,1.013760108143237,5.180962892338591;-0.20690361370118887,1.0223461290975036,5.179367962268223;-0.21174039477034545,1.0309386708443822,5.177702496802596;-0.2165759380865347,1.039526051092916,5.176007084963442;-0.22145902365516493,1.0480979781648911,5.174370765434078;-0.22639943728010672,1.0566484146650357,5.172795218268334;-0.2313005115729384,1.0652121742496599,5.1711699513509;-0.23615060251335623,1.0737971439518192,5.169504144314452;-0.2409547579918435,1.0823958801296851,5.167777347776934;-0.24574377952139823,1.0909946030548998,5.1660089482618785;-0.25049746035543174,1.099609120127441,5.164222159484479;-0.25524495046590573,1.1082400543283186,5.162499280361884;-0.26003087775648753,1.116844915911782,5.160752495572993;-0.2648943812422734,1.1254383110458126,5.159171390290552;-0.2697975805330247,1.1339813623614254,5.1574465972786285;-0.2748370073894076,1.1424238471917598,5.1556221447994615;-0.2799179099940934,1.1508235209888544,5.153716912838755;-0.2849707394698265,1.159239317770047,5.151808175343228;-0.28974640935001367,1.16774491509285,5.149606405287614;-0.2948172085924882,1.1761180783465865,5.147562601928972;-0.2994724556315943,1.1846564624024976,5.145233509247549;-0.30359341641820164,1.1932905917687582,5.142323270033684;-0.30852161442733456,1.201673114037526,5.139989563797588;-0.31344993647912245,1.2100669867680514,5.137697284945091;-0.31847476772851774,1.2184090404425314,5.135425454976279;-0.32359698377096463,1.2266878143998388,5.133139671832954;-0.32863811076939337,1.235041262104112,5.130947196054824;-0.33358586170231147,1.2434568083533897,5.128779630131472;-0.33852537972056396,1.2518886059994063,5.126656907774689;-0.34331542014832034,1.2604285512278939,5.1246259355457076;-0.347859922160721,1.2691220681664923,5.122684218599913;-0.3520651203902227,1.2779806683028974,5.120724241183236;-0.35610636804744633,1.286948673667757,5.118923353305318;-0.3595753933118783,1.296128236189431,5.116999426169118;-0.362894603440234,1.3054015430766408,5.11527066259377;-0.3661317917138077,1.3146770456632488,5.113403669329919;-0.3688064776955456,1.3240242102164805,5.111063462135267;-0.37163008169783013,1.3334136352305221,5.109097258090928;-0.37397814781560673,1.3428632929641522,5.106818979305574;-0.37605988396709733,1.3523631272910093,5.104490992544907;-0.3779284823747704,1.361882854982845,5.102065477204998;-0.37958929870517016,1.3714117158123162,5.0995272690950815;-0.38098877057622094,1.3809268017750145,5.096787813381878;-0.3823432389037443,1.3902539929489495,5.093445819911716;-0.3835087933022598,1.3995512100296676,5.089952506656639;-0.3844203824755881,1.408832926094423,5.086344355873712;-0.3851428424795918,1.4180309838106913,5.082487701132773;-0.38583901613300514,1.4272369818972952,5.078645183537011;-0.3867648857917501,1.4363458248479748,5.074623772655881;-0.3876022063355391,1.4454224739776447,5.070511190148038;-0.3883951320993717,1.454382923267265,5.066142939095135;-0.38911257652746667,1.4633793961179422,5.061836113147918;-0.3898803079157775,1.4722661294962505,5.057315431962714;-0.3909242285910976,1.4809685410907232,5.052501051206685;-0.39189143307365704,1.4895671397644767,5.047488206072767;-0.39340824338172864,1.4979135512943185,5.042193236661727;-0.3949813605054733,1.5062619564243527,5.036917875603012;-0.3961715539932046,1.5149672009606232,5.0321427151841895;-0.396343114768392,1.5240971133342271,5.028066532294435;-0.39631086946276917,1.5333342015977416,5.02423571506409;-0.39826122487430676,1.5416297173134976,5.0190030739739395;-0.4006659006404694,1.5496833876465212,5.013584962806142;-0.4033496510814615,1.5575244647464266,5.007988982687896;-0.4061879322673878,1.5653294649262524,5.00241887208733;-0.40911490685930235,1.573161863613457,4.996933769486379;-0.4120252178110919,1.5810461275344163,4.991514500846742;-0.4149318105629277,1.5889764652574057,4.98616086076038;-0.41785131564504374,1.5969684233062114,4.980906805505472;-0.4207810029755905,1.6050230219266937,4.975755070534789;-0.4238093465357182,1.6132567098405661,4.970955537368034;-0.42683221577632063,1.621538602914378,4.966236161491059;-0.4298397930972453,1.629896289125676,4.961642300386048;-0.4328424114628646,1.6383144499370086,4.957156896111627;-0.4358631428074481,1.6468010828987316,4.95281497912522;-0.43891158008187237,1.655349473333004,4.948615925521473;-0.4420315534382574,1.663971251315513,4.944624596084334;-0.4451710608949625,1.6726735081506567,4.940827989849223;-0.44836446362510124,1.6814378827806773,4.9372241146643985;-0.4516399230372304,1.690249206128631,4.933813550708496;-0.4549566343588628,1.699093677375783,4.930531058611437;-0.4583921775529294,1.7079496149357434,4.92740545260687
3D gt;-0.4728694709202029,1.745871784714033,4.915820068089467;-0.4723677046630231,1.7445623418111131,4.916058863186713;-0.47186888040986447,1.7432773539705098,4.916303073175298;-0.47134896542752597,1.741924635799945,4.916561148232403;-0.47083018783610464,1.7405030374449861,4.916871624301385;-0.47025941126601495,1.7389835635011301,4.917192490109857;-0.4696935067086849,1.73749074576036,4.917516329901398;-0.46913164568529536,1.7360168074291369,4.9178427256278265;-0.46860031823692083,1.7346186828613281,4.918155454234756;-0.46810358697158216,1.7333157939588895,4.918449014409887;-0.4675928584764589,1.731965420561017,4.918755875650441;-0.4665105875123222,1.7291428022564581,4.919340584107164;-0.4654366586433267,1.7263352661132814,4.919950846357166;-0.46440895541209104,1.7236187667846674,4.920576741070117;-0.4633698387145997,1.7208720695927453,4.921228915358489;-0.4623390261452154,1.7181510886426241,4.921887555293316;-0.46136469135644304,1.7155755695846842,4.922520594952241;-0.460454620361328,1.7131298427941666,4.923135448631251;-0.45963650606263357,1.7109270611169205,4.923716567840216;-0.4587769969004506,1.7086229926055334,4.924343316312107;-0.45792625927475267,1.7063428550576265,4.924973534678513;-0.457041971962407,1.7039981495119492,4.925631318744625;-0.4561323347631491,1.7015652401042438,4.926336031715825;-0.4552628636630077,1.6992358264563223,4.927030878971209;-0.45442276310470875,1.6970257123551278,4.92768572482073;-0.45366651934497765,1.6950133281203936,4.928309654492252;-0.45294720588540127,1.693076905448482,4.928921168210372;-0.452233801319914,1.6911224126275983,4.929552636546908;-0.4514961847629187,1.689121797381707,4.930214393053413;-0.4507172910222468,1.6870379003848668,4.930918525983701;-0.4499876584107021,1.685088718630233,4.931598442122621;-0.4492573570035539,1.6831095153520692,4.932300567316558;-0.44858989017414597,1.681301402109974,4.932946966630107;-0.44793006432731186,1.6795237760723762,4.933598805085667;-0.4472384918860669,1.677649142715166,4.9343151377686905;-0.4465055082789008,1.675643927808078,4.93508752904298;-0.4457375885225693,1.6735303171985554,4.935909462654364;-0.4449581954524202,1.671375289341189,4.9367612323401096;-0.4442113290462853,1.6693042481620357,4.937593284795868;-0.44349726230693304,1.6673250790002208,4.938404393726924;-0.4427086768240299,1.6651540547496868,4.939304397205136;-0.44192779933281656,1.662981694779306,4.9402226690571265;-0.4411999136007056,1.6609592221817882,4.941098517049034;-0.44044894984983046,1.6588486397221403,4.942034630950893;-0.4397078467315098,1.6567561409428435,4.942973449455118;-0.4389004511563283,1.6544957979310233,4.944004681542235;-0.43805655806919325,1.6521466332201686,4.945091712362362;-0.43721949829245527,1.6498248793404056,4.946184359599959;-0.43637633636762513,1.6474789179675984,4.947321105646639;-0.4355563044278128,1.6451472585426188,4.948466419606839;-0.43466270184067063,1.642602863239792,4.949715616514098;-0.4337149128464034,1.6399503496278007,4.951076521443871;-0.4327212742859463,1.6371151501637589,4.952545389989637;-0.43171462134595184,1.6342266485826022,4.9540706691292105;-0.43074686485866326,1.6313986305380765,4.955575918220125;-0.42983435375285595,1.6286970285379663,4.957049446472583;-0.42889858720887375,1.6259682157984323,4.958579201486876;-0.4279306796451784,1.6231688978087226,4.960183567967055;-0.426896653301311,1.6201563359386515,4.96192911721513;-0.42583327865600584,1.6170506776053952,4.96377708502423;-0.4248092074124318,1.614025005268601,4.965626830016666;-0.4237926125436459,1.6109957521546563,4.967505761991132;-0.4227412175952264,1.607794064359845,4.9695003233681305;-0.421656401292333,1.6045570635525688,4.971551038253982;-0.42051050189755995,1.6011809669350678,4.973731035920528;-0.4193323482297502,1.5976843647507002,4.976080915154994;-0.4181530177998093,1.59415528884024,4.978556596402009;-0.41684649895722015,1.590324809668199,4.981176307481695;-0.4155594032935377,1.5864718603458043,4.983830848679509;-0.4142895041411778,1.5826157176179705,4.986505671439587;-0.41293281490397904,1.5784638595581053,4.989395153015571;-0.4116130283643614,1.574413760491137,4.9921976315696845;-0.41032601662401885,1.5705062130622143,4.994954091111725;-0.4090564177171239,1.5664063241346828,4.997856828288368;-0.4077740984502829,1.562141805252939,5.000862752994558;-0.4064534437791357,1.557756610078632,5.003969219377861;-0.40516601364567595,1.5534621281173995,5.007006427710068;-0.40392647091847556,1.5493100593135043,5.009951560595407;-0.40266111913717023,1.5449919944619233,5.013074994737528;-0.40143609403214364,1.540769296178278,5.016161243310796;-0.40025821113586435,1.5366889112940376,5.01915714504162;-0.399097520720284,1.5324326823972307,5.02230093322863;-0.39796713605916734,1.5281511198799564,5.025477775839983;-0.39689362140871454,1.523727788673257,5.028699146913189;-0.39588414534082955,1.5193082245160947,5.031874533879869;-0.39499773342204547,1.514839754500479,5.034994283861147;-0.39418818315469994,1.5102785157977412,5.038073493800074;-0.393596169813624,1.5059353151141472,5.041055594457771;-0.3930588298653656,1.5016949356367004,5.043947211434256;-0.392579013932426,1.497434161636065,5.046864917557195;-0.39230050238123476,1.4936454041678953,5.049526116933463;-0.39208698114359153,1.4898660806619899,5.052198450947708;-0.39191309227133686,1.4860578014445758,5.054850447346579;-0.3917887191412583,1.482449450510853,5.057346932669856;-0.39190608848715724,1.4786685626911669,5.059953498523191;-0.3921592165749028,1.4749191495787424,5.062497014428084;-0.39253484110562314,1.4709387071717461,5.06516517823822;-0.3931671914514506,1.4664882291397958,5.068086351340671;-0.39396851748340544,1.4621603010645452,5.070721626749578;-0.394845641693979,1.4571327380774157,5.073432259964493;-0.39554335943258034,1.4513596541206792,5.076309055413839;-0.3961566408265312,1.4455254281961696,5.0790518124013575;-0.396645703549655,1.439498481318636,5.081672534069925;-0.39713000607040694,1.4337153108704768,5.084122800597605;-0.3975762753396664,1.4279202906770527,5.086488105481525;-0.3979917435556088,1.4224344963217683,5.088636057709747;-0.3982664168015966,1.416935711986614,5.090677601117007;-0.39824325331202093,1.4110841847545699,5.09269178410746;-0.39807302672907996,1.4049688737977226,5.094717820779333;-0.39763940289335437,1.398150092358859,5.096758048574879;-0.3970690440051961,1.3911897680894385,5.098803901883792;-0.39601716952054006,1.3834666493253889,5.100904622680736;-0.39479834301066846,1.3755389231555868,5.102933686301394;-0.3935102747791218,1.3676695101755971,5.104879623215154;-0.3917498442451909,1.3598240095894292,5.106524964287596;-0.3897374510855045,1.351853484099766,5.1080949752735645;-0.3872465340596325,1.3434205391362029,5.109565013102765;-0.3844622045912832,1.335390677110204,5.110770858044893;-0.38125719862164187,1.3270833283190455,5.112023271110822;-0.3778476503120278,1.3193069857471391,5.113142673141551;-0.37446874478178205,1.3120671348571775,5.114140144762002;-0.3708440627332004,1.3047539276986753,5.11515970017775;-0.36709151775432086,1.2975411354640742,5.116240641449982;-0.3629975936997612,1.2899796660081395,5.1174933849460675;-0.3588079290569953,1.2824137038464816,5.118808808191767;-0.35427370022827726,1.274335439070216,5.120353296576805;-0.34957871690786113,1.2660550214659494,5.122067357900006;-0.34488721018017465,1.2578748528822414,5.1238416637654565;-0.33983288871117356,1.249032806684386,5.125941948917676;-0.33487228690453297,1.2407853718163833,5.127971679975401;-0.32972454900561643,1.2322508575871307,5.129998901619101;-0.3246740441772173,1.2239049386798213,5.132133871744263;-0.31973143381442665,1.215783747763004,5.134276380403987;-0.31444757188041256,1.2069130421044691,5.136528340600572;-0.3091483224292971,1.197907845047285,5.138850151574838;-0.3036381268411312,1.1884398999484083,5.1413057035140275;-0.29826337868312613,1.1792577297282671,5.143753622279978;-0.29260064376975004,1.1695070615804422,5.146263665199281;-0.2869836304502667,1.1596857045731457,5.1487934245973275;-0.28114306575847126,1.1494139410774664,5.1513298546323245;-0.2753300020109933,1.1390707515500629,5.153807478148983;-0.2697675997716077,1.1289408459213546,5.1561683372911435;-0.2639899158837661,1.1183314593333118,5.158408371520492;-0.25853178072875405,1.108081912202655,5.160457261184478;-0.2528108268593842,1.0973758590266387,5.162517677667006;-0.24738736739248596,1.0871643105992728,5.164349753451797;-0.2418815102127363,1.0768085066597413,5.1659755121806885;-0.23651371578000627,1.0667482237905825,5.167498543001569;-0.23155648659760097,1.0575575457159079,5.168670717077434;-0.22650877515325005,1.0482929850884204,5.169824019791945;-0.22147600702969533,1.0391728008918044,5.170979789014133;-0.21674826861327548,1.0306662614210598,5.171910513104132;-0.21187063631021755,1.0220319002259455,5.172915520056238;-0.20733547793694265,1.014170132043227,5.173829405964545;-0.20282093114672964,1.0065496027964467,5.174755476699685;-0.19839422083800695,0.9993243544956425,5.175667117928558;-0.19399039565392256,0.9922994148686246,5.176639765757434;-0.18975397634506225,0.985740972986761,5.177602453897583;-0.18547183078190066,0.9794180315125661,5.178601625316547;-0.18126027155822177,0.9733997749472565,5.179666913230463;-0.17669599885760617,0.9670702930666364,5.180993386610499;-0.17183888258124297,0.9604393219857844,5.182485692546053;-0.16725666442007392,0.954359524780849,5.184078954822612;-0.16263122258096374,0.948207485126999,5.185721848577822;-0.15828787162168975,0.94252620783392,5.187328515268722;-0.15377201882848204,0.9365749731243783,5.189052212895088;-0.1493925793305883,0.9309523670988262,5.190875179884569;-0.1449384851455689,0.9252405304818785,5.192727693269838;-0.1405099116631274,0.9195775006852062,5.194577112863649;-0.1362739808154556,0.9141939878643685,5.19640722940553;-0.13223204551552828,0.909027174463812,5.1981927938101435;-0.12804240110685242,0.9035712571054134,5.200034934745646;-0.12394433209581195,0.898162745709689,5.201849538911064;-0.1196847551633727,0.8924631281438862,5.203744302515714;-0.11557552184698716,0.8869571908914817,5.205609392202126;-0.11155230480320048,0.8814754910019209,5.207412355368992;-0.10761204257101382,0.8759660548084188,5.209125637630246;-0.10370626057768766,0.8703955471830547,5.210795994074839;-0.10010472326008779,0.8651125693411196,5.2123215341388045;-0.09663289977919381,0.8597985944927864,5.2137832641061745;-0.09359738066961182,0.8549863513730609,5.2149987771376125;-0.0908758583653648,0.8504919609933529,5.216072206875063;-0.08813385470408315,0.845621028324343,5.217066673710661;-0.08520731032569455,0.8400327786859478,5.21803204639003;-0.08229225310739482,0.8341419074580354,5.218945241694181;-0.07955741347906725,0.8282504456718014,5.219769327055732;-0.07703747658459648,0.8223881243579791,5.220478717192163;-0.07469169437210516,0.8166133206205547,5.221122931696333;-0.07242578476330021,0.8102578501431446,5.221818928682579;-0.07019358890461472,0.8036052120136766,5.222540537096418;-0.0680412014565378,0.7966757892392717,5.223248615156929;-0.06610819693781297,0.7894183546822026,5.223901093123093;-0.064271527258855,0.7821252337041891,5.224519174413861;-0.06257543054616677,0.7748248212562416,5.2250617403534205;-0.06090964057310573,0.7670992270415685,5.225534727114551;-0.05938863085350902,0.7593315320284862,5.225911188899346;-0.05792385517426257,0.7513442528922604,5.2262660815220965;-0.0565562545308527,0.7433375112425606,5.226565091349044;-0.055186377291409495,0.7350860670557562,5.226794207177074;-0.05392493633504185,0.7267233122339789,5.22692565451928;-0.05264957361401253,0.7179917878924675,5.227028545415627;-0.051367726532918115,0.7086863938097686,5.227098397218957;-0.05029628636252207,0.6998196456837205,5.227144415837415;-0.049392040752015046,0.6912068983473868,5.227186300259716;-0.04853133278073007,0.6826888217926027,5.2271984787167245;-0.047659426300030845,0.6741990227249435,5.227184525795702;-0.04675470131298283,0.6656226854864157,5.227175381804412;-0.045855457031501914,0.6570179143581751,5.227152038790145;-0.04482417857871866,0.6481207522626196,5.226942986740255;-0.043789416252442134,0.6394074843064793,5.2266802102574745;-0.04270862717448541,0.6303852690210883,5.2263024019745155;-0.041596065503246384,0.621644378842048,5.225870732955212;-0.04047647850693398,0.6127135845400253,5.22539741048273;-0.039395430735821996,0.6036818436676603,5.224902326547874;-0.038380169486099826,0.5948820494165963,5.224440333348401;-0.03744455689304281,0.5860539128645412,5.224035142862572;-0.03659040071154542,0.5766079081769261,5.223697744207562;-0.035778627127971294,0.5672455706686346,5.223408706467106;-0.035027434502007834,0.5578055083796666,5.2231759792363865;-0.03431847021489774,0.5483041277111703,5.222983071543136;-0.03365958328741901,0.5389483671368296,5.222786676748744;-0.03300894731170727,0.5296118246834236,5.222594700597368;-0.03238101130836415,0.5203139243575764,5.222415850765301;-0.03181569720214268,0.5107725181219716,5.222286006891503;-0.031310870040137814,0.5009623826224849,5.222172660899613;-0.030865022708784856,0.4911011720693338,5.22209650124244;-0.030457549016430698,0.4812662967106084,5.222020578240448;-0.030023834053075543,0.4713607767932821,5.221956895090499;-0.029665864532848578,0.46196421831958717,5.221978343243869;-0.029290984956723342,0.45261714222746097,5.222004353703193;-0.02891585747925741,0.4433769222115573,5.222100837095729;-0.02850473855801349,0.4340080424254797,5.2222263422912025;-0.02805081523589369,0.42446223489293533,5.222373502425428;-0.027621459763005098,0.4152521920114195,5.22252578163147;-0.02721724695979425,0.40611322169034,5.2226746913801945;-0.026775909437323525,0.3966584449804055,5.222796468752733;-0.02635335781889142,0.38807626236609694,5.222856113829701;-0.0259443378560948,0.3793743025041976,5.2229098977322845;-0.025564398601370036,0.37069541873572015,5.222992473854208;-0.02525211541832618,0.3622211035962375,5.223096927696803;-0.024935011762493065,0.35365647184623866,5.223237340927123;-0.02469521166468567,0.3456424919164406,5.223387634529257;-0.02449152106384062,0.337527160428605,5.223531972327322;-0.024372630119323734,0.329681991127302,5.223629372704704;-0.02423788930335135,0.3219318058085891,5.223745621141398;-0.024202107573455235,0.31367554464880026,5.223756261645623;-0.024211416170282184,0.30529764747619625,5.223784402217506;-0.024297867124935365,0.29661853970221747,5.223829858761915;-0.02444191930878837,0.28802927967287445,5.223899322869643;-0.02463878896101466,0.27922539595837853,5.223968288511601;-0.024919247001971838,0.2707274853688365,5.224041031063727;-0.025283689289722806,0.26245455745481083,5.224095783485556;-0.02571074306739951,0.25467824536449496,5.224161308450519;-0.0261356613501063,0.24667215624395405,5.224229436028677;-0.026584368984654272,0.23855821188440846,5.22428596874453;-0.02708121361822452,0.2305233458303054,5.224300545656456;-0.02756523563951817,0.22241016521993656,5.224338303440022;-0.028052008797537616,0.21446974731841162,5.224369143306084;-0.028507445207181976,0.2063688936593396,5.224403121462408;-0.02897050048945086,0.1977345496033721,5.22443506550339;-0.02950241869125727,0.1888398029219428,5.224419671238593;-0.030070186889396534,0.1793181808669611,5.224419354438782;-0.03065719387891159,0.1697488112539614,5.224375686339612;-0.0312600717139694,0.1598655665730529,5.224394860843443;-0.03188734591232157,0.15041281045157942,5.224401358046622;-0.032472387061928815,0.1408390112957863,5.2245067743265405;-0.0330048714876175,0.13150619550021175,5.224604211591325;-0.033509245499125075,0.1217806950852555,5.224857504952629;-0.034000887398449885,0.11205028348261448,5.225109172155273;-0.03451098070729454,0.10192476443299699,5.22543485997758;-0.034963740225108175,0.09133777619307885,5.225792106466473;-0.035397653815881266,0.08066871562318971,5.22620630748317;-0.035841248809166684,0.06916227912677897,5.226569393841726;-0.036308737298227714,0.05752506143416987,5.226902302148208;-0.03674892777541899,0.04588824262484055,5.2271811710033775;-0.03719626009914111,0.03388336084698721,5.227444115530771;-0.03767971606749409,0.021638524615539584,5.227606646339849;-0.03815012505369366,0.008532141768707322,5.227759581817771;-0.038622129667480035,-0.004358079107302631,5.227880562368428;-0.03905553305823848,-0.01712257042246056,5.227987321367803;-0.03943391155296901,-0.02976875878954845,5.228114880561828;-0.03976379135644661,-0.04172878424401563,5.228221089812943;-0.04004034388290261,-0.05349639865362429,5.228368411549981;-0.04026999699169736,-0.06462729534338116,5.228446402081903;-0.040507512252285806,-0.07585379413163898,5.228527989387511;-0.04069946835176001,-0.08630225355445223,5.228574227980848;-0.04090436169336428,-0.09667110849551444,5.228601473880264;-0.04108724357946865,-0.10628048818966136,5.228459721007438;-0.04125536656379701,-0.1157589370923223,5.228319392528174;-0.04136842042545104,-0.12465472944277645,5.228110459957483;-0.04151008692102613,-0.13318644796002593,5.2278549550434334;-0.04163067534734619,-0.1421535634094815,5.227563317694754;-0.041751904667548426,-0.15069326664816668,5.227344960662554;-0.04185985987591294,-0.15948188519477854,5.227161782444648;-0.04196973480368561,-0.16797910417700726,5.227038467497195;-0.04204587917957666,-0.17553032122018214,5.2269715494119895;-0.042083928630037126,-0.18255863771798483,5.2269694067037324;-0.042115882176273274,-0.1886305798764499,5.226968758385136;-0.042143226349128864,-0.19444474584651447,5.226970552714366;-0.04215919251262017,-0.1994954836863392,5.226968561676313;-0.04217151639596471,-0.20398870115460094,5.2269715895382864;-0.04218547990187159,-0.20852861803882533,5.226976077169742;-0.042201804664899714,-0.21322093274458404,5.226977965840753;-0.042210726526548274,-0.21885553385176748,5.2269732893817835;-0.04221124551431188,-0.22427758637914114,5.226962077428709;-0.042205472221914335,-0.22950233034817674,5.226955923818193;-0.04219823572770605,-0.23463535467183813,5.2269496645477584;-0.04219110977874613,-0.23974692603777042,5.226939692623211;-0.04218908571297268,-0.2447793013554699,5.226931309682018;-0.04218873923679568,-0.2497827006465984,5.226925537487246;-0.042188362663291776,-0.2527090661504418,5.226948195422417;-0.04220679597034895,-0.2550378378582201,5.226978092793399;-0.042215187187067814,-0.25706272698930577,5.226984812284548;-0.04221145221084919,-0.258443526749341,5.226977963132678;-0.04220907928658732,-0.25989795521670167,5.226971973203263;-0.042207240974806715,-0.2614723203767021,5.226967108873024;-0.04220755888519509,-0.26321341803873227,5.226962519564026;-0.04221014588134094,-0.26517160436642245,5.226958303931374;-0.04221007666906811,-0.26729661614367317,5.226955528619154
