# Supplementary material for: AI co-pilot bronchoscope robot
Source: Nat Commun. 2024 Jan 4;15:241. doi: 10.1038/s41467-023-44385-7 (PMC10764930; doi:10.1038/s41467-023-44385-7)
Supplement: Supplementary file 9 — Source Data [file 41467_2023_44385_MOESM9_ESM.zip › Supplementary Fig. 6/Sim+A+R/1-siliconmodel3 Centerline model_31.txt]

Path length,0.4122153848876903,1.292929444778508,2.4274999422342414,3.4790370339528516,4.00448801678535,5.11392840278686,6.1785444739620345,7.160952574542094,7.746770442602956,9.109396843633652,9.907112599230196,10.781547843243356,11.672979181522216,12.620785650319108,13.540627844975814,14.442044004086057,15.406096595376678,16.38062256390257,17.43124431633921,18.48687127985584,19.626614234829677,20.761774244525597,21.963959723450493,23.168925820438865,23.168925820438865,24.44098116589568,25.77219413644109,27.123196498625408,28.474762057409308,28.474762057409308,29.775701439417034,31.020157699072982,32.25719232128943,32.25719232128943,33.44744670124752,34.643461611899525,35.75570559157342,36.86571120732788,37.91452006540176,38.91863189195478,39.946439730325935,40.91067372034788,41.94487710569156,42.922899419580595,43.96423343423294,44.94011859230515,45.909213034477794,46.83512159281832,47.73579748278702,48.57736248414174,49.39803932000005,51.108144868186265,51.93708034993958,52.74158316799905,53.58943723092738,54.47146763722053,55.37044558923475,57.154986202059575,58.01985857708317,58.89144179471999,59.69156198660919,60.55844341795069,61.391978998654174,63.140939875678434,64.0335124294734,64.94649907743538,65.83349824164621,66.78377432610279,67.76827365039988,68.7084939312907,69.66942803823298,70.66007135529674,71.62211712431453,72.6166846220725,73.56714402436191,74.60125465914807,75.60413965691858,76.6226384329683,77.6228141339831,78.6536737730901,79.63707805142393,80.60327712538779,81.60227954825827,82.58389700165922,83.55639073526166,84.51580763204312,85.52577003802341,86.45618885011721,87.386326858937,89.24535142018685,90.18209782417986,91.12892619043595,92.0355940300118,92.99295913531961,93.87036051737311,94.75896480149076,95.640682998948,96.54950279536916,97.49862341587145,98.44517297578231,99.38126222105211,101.12626856483253,101.98253897925571,102.81523127917957,103.62614321078836,105.22723005485159,106.00184013479914,106.78502248447566,108.25854689222962,108.94567695196793,110.27134185828862,110.9545352720213,112.28491298211085,113.47050845919253,114.13484107692537,115.54736559211311,116.27171879856553,117.76146866201755,118.51293842743699,119.24994585932511,120.70336354489662,121.43190624902775,122.17967982803417,123.74254533721098,124.51912206624046,125.3188507316306,126.11404996148998,126.96142545573052,128.63134295393277,129.43716065695332,130.27456513442564,131.12418356333757,132.0086501812831,133.88040811489458,134.88386243086825,135.87982256758465,136.94641455190612,136.94641455190612,138.04245094976793,139.15823301543685,140.3387780511904,141.5415057744483,142.78706185134132,142.78706185134132,144.0272375239762,145.2861691124285,146.5373914624051,147.7731458165803,147.7731458165803,149.01287067628,150.23682903667975,151.45507598019225,152.6238597482178,153.7730325479827,154.9144012234163,154.9144012234163,156.02784867910927,157.0912423378817,158.096708107666,159.19429936189476,160.22572904354823,161.28497529973777,162.32977412711952,163.3394875434039,164.32151187670863,165.2185799264422,166.11235294063405,166.94478313197126,168.66398185587713,169.57894327689547,170.50870497949234,171.41453263209834,172.32392749938276,174.05603388515323,174.89059755601176,175.72530979538055,176.5451406346295,178.00546172966432,179.28778650558073,179.9013183464606,181.18381691222976,181.84921814366245,183.20101628840223,184.3774001972442,185.4322881671269,186.40168854591494,187.35764297677778,187.88995383240476,189.01057909490976,190.12613462744326,191.2154943769746,192.23928931496096,193.19424916093493,194.1298541919963,195.05848667328075,195.9963791049825,197.33769594828485,198.54071141764607,199.3306535954122,200.47073058726372,201.1959057156757,202.2617146785145,203.28875748425395,204.29477087757923,205.27297090316173,206.20129076454555,207.32993050147047,208.32845534532387,209.34055599943954,210.30463830031385,211.2540616430536,212.23060655987754,213.31871399782636,214.4786600452878,215.36111009135556,216.2526637608685,217.4913694733758
Error,5.281021609780191,4.97768710620813,4.621916189036971,4.2939990214664245,3.9535346389062767,3.6269147660933245,3.3337183185638595,3.0477887716503083,2.806935422919798,2.557425090560773,2.3277800812115683,2.0936156955136567,1.867021407810285,1.6562980334470814,1.451328353727006,1.2863412146303574,1.1238039509517885,1.0083797352757347,0.8741306140047476,0.7750620352962001,0.6576461326217414,0.5738732744288855,0.5433293759194093,0.600360875608237,0.7665596507560476,0.5364751779657104,0.368960895902552,0.47087443903478504,0.7468812634085603,0.44477843075004475,0.2823872495988374,0.3306903278745068,0.5022206061320708,0.5703348969020255,0.38005676006554245,0.20632140004870533,0.17627936859556997,0.23964241583153267,0.3154575438738667,0.37794114778019655,0.44782537784088156,0.4812744671212542,0.521373495451945,0.5382853683968553,0.5695825395558407,0.5687799580857259,0.5558702711377499,0.5214440379297012,0.4938711038755115,0.502919875148454,0.5760232304916192,0.5135611359740064,0.4376001843187543,0.4513151749159948,0.5334096409824551,0.6298639943255625,0.7260190540188468,0.7473906373626178,0.7289562836680051,0.72618743953258,0.7471726981564335,0.7942191107243821,0.8635478769658932,0.8315138865768078,0.7544612672561316,0.6836643072792288,0.6156604732036765,0.5735922616767364,0.5484020676295468,0.5402293966371416,0.5449037006884749,0.5489674197322719,0.57339623160581,0.594747425174084,0.6409511576872833,0.6514015443022505,0.6728536937157579,0.6858730245242912,0.6950964045228805,0.6902230793839894,0.6948388131909521,0.7074463677174871,0.7199074659914388,0.7308285152819438,0.737510399972022,0.7480763677030339,0.7358339224510546,0.754707526444451,0.752245997435921,0.6794374587000446,0.609510984266486,0.5155073261722815,0.40896456494134653,0.3475914809366732,0.27880370669636373,0.26803919458607545,0.3228370645579403,0.4034806430014642,0.4764784614861404,0.5470482473946408,0.6398277815990034,0.6243109468911432,0.6633700062059539,0.7428783917927853,0.8759619664600254,1.0232317535306974,1.078425936617947,1.2213673913996832,1.4079232930037626,1.4870638315885514,1.6141721057496217,1.6553922932393206,1.6636583845630377,1.6294940432018272,1.5766350721775937,1.4958284401535424,1.4337375798775396,1.4031520376393674,1.2808347153217736,1.1686940975873996,1.0872367524855604,0.9539511173584712,0.8833666323769325,0.8748937185812143,0.7714680101587191,0.751218787267064,0.8075143602563908,0.8947456154208364,0.8811596337838946,0.8438096955704938,0.8431915392868519,0.8613162719264214,0.8881573035616576,0.8872274906713549,0.8464966310615026,0.7977166243763848,0.8013243956359859,0.7275819428437766,0.6286098452269971,0.5271126375753711,0.4307088911435824,0.40916459030259933,0.52846983265713,0.705129978261879,0.4973563740874814,0.3507916101042161,0.36234109020691263,0.5078316927490756,0.6928238747380832,0.4867856210563453,0.34238355179311086,0.3207014481006901,0.3888516310842627,0.5039900407179025,0.6601628988380441,0.5875926915588908,0.5019437028434596,0.4496736692816696,0.4346833536878477,0.36883677018291405,0.35505250455338816,0.32138579081246127,0.32454385616757836,0.366779782914297,0.4395763846035353,0.5727601203037593,0.7225576517461557,0.9028045122717874,1.000469258314878,1.1188317807797812,1.2660516770321206,1.3735824325304793,1.4826242830768723,1.5800253622480085,1.5690803158467899,1.6019534561131725,1.6796557233508667,1.6595747758097361,1.6521299391773943,1.5765036864391169,1.3941181599676093,1.2914586857434591,1.119795726712504,0.9568605579035194,0.7925593284569231,0.6371502007565427,0.5116878158669081,0.436125575049904,0.3069502407980105,0.2296414127518868,0.216084870283905,0.26213389345988136,0.36039220678058437,0.4844498390608799,0.6219813272425684,0.7431328561402064,0.7209825816066497,0.6097482464115656,0.427573535785848,0.32012332198326954,0.2144569907786874,0.0824603717376989,0.0386406175002946,0.12164580910457398,0.19402732003695686,0.2762298056514473,0.2999149293467973,0.3428643971062575,0.3690372828401185,0.3742560589679017,0.4004674560554316,0.42773027309121875,0.4208386907814227,0.4291560371122027,0.4168776484663301,0.42722331913758477,0.39917579486028737
3D pred;-0.010171939023102573,-0.2624910052873752,5.184981108491572;-0.012398028523843542,-0.2529732945318537,5.187092436867008;-0.014755523092568345,-0.24363008056913993,5.189765744220341;-0.01677118334218067,-0.23420663238027614,5.19243702443588;-0.018706292660317793,-0.22480184055677127,5.19523081087786;-0.02042830315106346,-0.21534118498776803,5.197975018609511;-0.022063597382805507,-0.20577817871329895,5.200398801555671;-0.023657257732626818,-0.19619439605531455,5.202767631784692;-0.025132949721069758,-0.18651323112661433,5.204791830089836;-0.02653862934396729,-0.17679520627853335,5.206684990899132;-0.027973073291866414,-0.16706298028723054,5.208481138948304;-0.029620658138945506,-0.15737037858048575,5.210308414605145;-0.03132536937490178,-0.1476835154067688,5.2121135853604175;-0.032758118037408177,-0.13795054107694785,5.213907029523232;-0.034216406318014765,-0.12823685019994277,5.215782557405358;-0.03542135412739638,-0.11845382910687495,5.217467965091723;-0.03628856355201732,-0.10862649150027498,5.219102401808073;-0.036888154463979334,-0.09872048088865429,5.2203318099993385;-0.03730318728429893,-0.08878241109710788,5.221362594446451;-0.03744797615158651,-0.07880853675968692,5.222070313942611;-0.03741411703742322,-0.06883052644917163,5.22273225336857;-0.03728007189659018,-0.05884822746034471,5.223311683086383;-0.03710754862822668,-0.0488603920645581,5.223773613631536;-0.036979377345196476,-0.03886731404870881,5.224122846922269;-0.036879381508243846,-0.028870904883455444,5.2243714522991835;-0.03676462160328458,-0.01887379118589553,5.22458251599164;-0.03661694368506165,-0.008876403147704479,5.224756939746627;-0.03644674979629143,0.0011217584540324007,5.224845249574956;-0.03623890441158747,0.011119439541963802,5.224901580384254;-0.035988120670134044,0.02111626114401574,5.22492737518548;-0.035717047645114616,0.031112428747410943,5.224983523737902;-0.03543921227278616,0.0411072955332924,5.225143040001545;-0.0351229227430608,0.05109907507483874,5.225396619429974;-0.03476457523832014,0.061089662843363396,5.22564104345754;-0.03437712551537809,0.07107778283449218,5.225936579842789;-0.03395342226993427,0.08106100292128887,5.226331285123194;-0.03350042346841716,0.09104071865611672,5.22677857243338;-0.033046760915546584,0.10102055216885013,5.227222546921664;-0.03258348384138546,0.11099993965209298,5.227666618776044;-0.032081765349107644,0.12097581460124393,5.2281464078478335;-0.03152892335701812,0.1309517557121196,5.228564695648425;-0.03089930833664934,0.14092631072983494,5.228899116228974;-0.030202230830769616,0.15089832198083739,5.229169439296205;-0.02945707665236383,0.16086856180545517,5.22936708314258;-0.028718449826869087,0.1708401661801017,5.229513836705364;-0.02802041012898662,0.18081548213657822,5.229590074154464;-0.027372991719259117,0.19079420853180973,5.229513465200315;-0.02674998956002958,0.20077075535937877,5.2292299485219385;-0.026279717005431993,0.2107541260464826,5.228896551688918;-0.025954985064858983,0.22074303350189237,5.228555557533498;-0.025784844630079667,0.23073835520190608,5.228301399421905;-0.025729908919470065,0.2407377946411687,5.2282108844053665;-0.025803601513020313,0.2507372253467213,5.2282880528348405;-0.025985903152591583,0.2607320149633055,5.2285544109254465;-0.02622250614112814,0.27072452393608837,5.228860651769668;-0.026499879769255975,0.2807161508992371,5.22916140831523;-0.02679042935852917,0.29070793287000984,5.229444028174253;-0.02705115925402033,0.30070012905157784,5.229740735758678;-0.027294448128419118,0.3106932390095357,5.2300210282697375;-0.02761914051761616,0.32068736990420843,5.230130218528213;-0.02806701214248962,0.3306773105493165,5.230107926941216;-0.028575752290954822,0.3406637245661474,5.229995150410931;-0.029028552791650557,0.350651083819153,5.229776914625659;-0.02939806438149323,0.3606378031657397,5.2294178911201845;-0.02962793748427893,0.3706221268413523,5.228907558780217;-0.029785540202524847,0.38060774463433644,5.228395114953403;-0.029903995216139453,0.3905953485199955,5.227911651373681;-0.030019048966533384,0.4005870620843443,5.227521237897315;-0.03020874135794231,0.41058084988550275,5.227224215706126;-0.030431878940818752,0.4205765181479133,5.227032315714084;-0.030735726873321934,0.43057144201510594,5.226936538248383;-0.031054130952439894,0.4405663510360834,5.226916228034581;-0.03141049778069328,0.4505594419570601,5.227021757787792;-0.031801056315535245,0.4605491291756878,5.227253303258162;-0.03223984682650304,0.47053464563192465,5.227564629437124;-0.032705608485036876,0.4805183837617474,5.227893322352417;-0.03319733949308194,0.4905017743108436,5.228193511892448;-0.03373917504250261,0.5004843534576429,5.228427023809213;-0.03433420873918882,0.5104651991789824,5.228596297512506;-0.03499245030429281,0.5204427372933556,5.22872060044167;-0.03576693443656788,0.5304118613919375,5.228849979867877;-0.03665147210040425,0.5403713733041238,5.229010340686891;-0.03762262312254164,0.55032163072106,5.229232248390468;-0.03853685047353428,0.5602777152343659,5.229433667144827;-0.03933303231044986,0.5702439110218603,5.229636240607783;-0.040196764093243874,0.5802030092151577,5.229901439747401;-0.04122043417796232,0.5901490948297782,5.230067212194722;-0.042927031398801274,0.6000012523577556,5.229917152307534;-0.043952870987333026,0.6099484953700341,5.229920249608923;-0.04473456075327964,0.6199165330117057,5.2300851334590535;-0.04617696653773441,0.629806219714117,5.229748143131122;-0.04684394943116787,0.6397803220896169,5.229479041620693;-0.04754969343728326,0.6497519268088252,5.229216316057236;-0.048336179938611855,0.6597175652808678,5.22895652993795;-0.04923810095678174,0.669674961445411,5.228764696418144;-0.05026571885718843,0.6796210144644633,5.228623166234204;-0.05151469512275493,0.6895419197774592,5.228497882322135;-0.05308449294701897,0.6994153521072389,5.2282718982072165;-0.055025212967595855,0.7092167089031803,5.227863228707027;-0.05694088101695107,0.7190250390779739,5.227507033385731;-0.05910186028587962,0.7287778091876413,5.227044817216349;-0.06140843209480816,0.7384998576129356,5.226642945462565;-0.06405672069096803,0.7481275420469439,5.226100488136498;-0.0668223926893318,0.7577069274681599,5.225334698772991;-0.06983795403394348,0.7671957358315642,5.2244025477018265;-0.07297112395766213,0.77662287793275,5.223257018115498;-0.07643941773849752,0.7859200617532723,5.222018748654825;-0.08033491188497942,0.7950146489040154,5.220564922698163;-0.08464450722562102,0.8038819694038601,5.218892195836732;-0.08888308738819128,0.8127904357633753,5.217257061185746;-0.09365256226411084,0.8213912634420361,5.21544657156966;-0.09821810624309542,0.8301448483343078,5.2138557982640785;-0.10284357663972167,0.83886008172971,5.21222799899095;-0.1075919835654829,0.8475016060535895,5.210561658981473;-0.11252498164895096,0.8560270802154184,5.208834864197925;-0.11759579243750257,0.8644894744171215,5.2071993941365395;-0.12290787986932016,0.8728130336110588,5.205618227016419;-0.12831064309947696,0.8810928595251557,5.2041166837066495;-0.13351761007087523,0.8894669754077742,5.20245485394905;-0.13838902079636622,0.898047906848226,5.200830977981545;-0.14336841144441476,0.9065876194133258,5.199321349524075;-0.1483484961686823,0.9151418882107722,5.197898942592093;-0.15309824611399872,0.9238296913932672,5.1964982458657465;-0.15775822443913481,0.9325651884121456,5.19509265209711;-0.16234933944416452,0.9413380640646882,5.193693253727948;-0.1669333654979764,0.9501117845134994,5.192276025932537;-0.17145599125411798,0.9589144000365688,5.190840819946309;-0.17608527273123464,0.9676547212473574,5.189365510440522;-0.18100013209371218,0.9762292410515003,5.187841775694765;-0.18594377207806503,0.9847773820474788,5.186263894451458;-0.19084744883954016,0.9933452155097202,5.18466821779804;-0.19568868824855204,1.0019502283112436,5.1830819783236075;-0.20051105105268394,1.010567076004152,5.1815024996683094;-0.20537180198151025,1.0191615387625077,5.179918735069907;-0.21022394368508393,1.0277510124629057,5.178282378617721;-0.21505659395931503,1.0363416347861816,5.176595162145004;-0.21991896909462583,1.0449194261826706,5.174928187999485;-0.22483789213099317,1.0534806817624411,5.173344174407326;-0.2297365387367167,1.062045915189938,5.171719355105149;-0.23458365165701606,1.0706331647320204,5.170056633949972;-0.23939223275107563,1.0792338809290831,5.168352160788132;-0.24418959947280786,1.0878275267594217,5.166581702124418;-0.2489583388420522,1.0964303648602076,5.164778842884243;-0.25370535007766654,1.105056957070512,5.163033050466438;-0.2584630211558639,1.113664675568918,5.1612242530306025;-0.26329727610795967,1.1222639008921387,5.1595861740036275;-0.2681951010103462,1.1308279987124368,5.157952913537588;-0.2731775208903749,1.139318922340271,5.156198003828976;-0.2782562295386465,1.1477292844055793,5.154334531694385;-0.28309942306127595,1.1562156453786216,5.152207290773007;-0.2880417988825465,1.1646566812136274,5.150128388352625;-0.2924259101619558,1.1732854532593748,5.14761365948607;-0.29729968734867174,1.1816995566014254,5.145279315706002;-0.30176269641599474,1.1902534893466166,5.142650288384779;-0.30575618586347725,1.1989581815855939,5.139772724300777;-0.31065061896730506,1.2074093554666885,5.1376227976453634;-0.31563738183574896,1.215797388649632,5.135438056146754;-0.32074705609596216,1.2241042696258364,5.133227409770308;-0.3259200113125565,1.2323848008548748,5.131065619564939;-0.3310584207639798,1.2406925511661047,5.128925985700049;-0.336101035331307,1.2490870130251044,5.126899893791181;-0.3410961483413682,1.2575254863456908,5.124940043277885;-0.34583116459078705,1.2661244044063302,5.123032628979902;-0.3502545745599155,1.274886896528293,5.121121562247013;-0.35443016038507325,1.2837892104398332,5.1193013177477384;-0.3581163002168035,1.2928998659574773,5.117455151671852;-0.36168725475721075,1.3020715690016287,5.11568649485374;-0.3651010537974944,1.3113009680832068,5.113907683816692;-0.3678222851439726,1.3207446680416135,5.112060677846336;-0.3703019954487645,1.3302387247105336,5.1101335232672636;-0.37242603517241596,1.339763568416855,5.107950450290357;-0.3744884381591623,1.349296688658998,5.1057445236440016;-0.37629246206475714,1.3588499343030782,5.103403371062065;-0.3779023895549113,1.3684199678769315,5.10099036653;-0.37930948956732763,1.3779871442796536,5.0984429746806255;-0.3804566353472345,1.387500428373601,5.095582645624819;-0.3812980054374419,1.3968641629817513,5.092174923429652;-0.3819909190298999,1.4062166631522846,5.088703524386966;-0.38254396401277396,1.415517563874684,5.085072080184037;-0.38307093833621636,1.4246266958757863,5.080979891008433;-0.38423301453515224,1.4337946486683364,5.07715912923865;-0.3851611514983985,1.4428253680938579,5.072965721503292;-0.3861206297580189,1.4516862601441642,5.068430967536192;-0.3871414345973846,1.4604355098563293,5.063697196634035;-0.3881901595290823,1.4691247690971718,5.058860157264434;-0.38925566952470214,1.4778379812934554,5.0540701028104875;-0.3901516425890446,1.486580014135615,5.049297881728583;-0.3908227750169652,1.495472339884149,5.044772826585698;-0.3912711385908353,1.5045034233086854,5.040502170630848;-0.3913544597267662,1.5136753170984338,5.036518526332234;-0.39127363978631624,1.5230036383779733,5.03291632003013;-0.38981485388521914,1.5326683617680776,5.030803249873337;-0.3877734271286664,1.5423486976807446,5.02934596698537;-0.38552632381507945,1.552070903287616,5.028690799193289;-0.3829194908206321,1.5617240321102122,5.0288375154958125;-0.37995779738590524,1.5712623598542863,5.029336189583089;-0.3768605717084553,1.5807434202642194,5.03005499874145;-0.37364937591547476,1.5901870085025847,5.030766941690958;-0.37040094494050707,1.5996188257638917,5.031465883283782;-0.3671122416448657,1.6090376102458737,5.032152126327618;-0.3638300692725098,1.6184616162569685,5.03279668448713;-0.3605922657699191,1.6279063024740072,5.033357514889559;-0.3574062825977752,1.637374308725237,5.033811793277212;-0.35422419275543676,1.6468463012649517,5.034206332962004;-0.35112377675454887,1.6563488688186707,5.034504041726478;-0.3481135347990791,1.6658843413006965,5.034618967415757;-0.34518201185136815,1.6754448312767791,5.034675576816656;-0.3423275077628693,1.6850286535144876,5.034629125500789;-0.33955023496047015,1.6946343774842456,5.034499422771934;-0.3368522186724234,1.7042615140770805,5.03430206742659;-0.33435645848673917,1.7139301881699254,5.033765483433255;-0.3319909068480733,1.723623996316207,5.033106507661404;-0.32974938996989883,1.7333383554099544,5.032327515053875;-0.32763270650389625,1.7430690530663673,5.031414731276504;-0.3256107598818825,1.7528112569996703,5.030414134264885;-0.3236604160488375,1.7625483276268927,5.029237012974029;-0.32187037208556274,1.7722820445656498,5.027805057260434
3D gt;-0.3130876347409762,1.8189450015024036,5.021508614679484;-0.31321146752417506,1.8174668229536577,5.021808280791436;-0.3133529908644847,1.8158800357916416,5.022139265616736;-0.31352993385721234,1.8141953363362147,5.022498291696176;-0.313694218650231,1.8126326135991693,5.022829221444602;-0.31385517596513796,1.8110487178861177,5.0231541790805725;-0.31400275497069724,1.8096033537351168,5.023450851975955;-0.3141542170597957,1.808216301855027,5.023733594550914;-0.3143161693181747,1.8067194425142727,5.024017399741442;-0.31450173797916303,1.8051411578591536,5.024323852176899;-0.3146919892619206,1.803562080782377,5.0246225049158255;-0.3150746623053918,1.8003669439932015,5.025285885330531;-0.31545042221069336,1.7973112132145808,5.025903079705973;-0.3158386656951904,1.7942634167245721,5.026487230835696;-0.316234363109882,1.7912164084801312,5.027030136424211;-0.3166337079297579,1.7880195894916244,5.027575704105818;-0.31705563771467943,1.7848648143122747,5.028112546327297;-0.31743911370204037,1.78203509385329,5.0285924872581775;-0.31783821951939506,1.779121388643705,5.029082442287298;-0.31825907843663137,1.7760133322143556,5.0296031791595315;-0.318687147125831,1.772955731811523,5.030117492312651;-0.31920385651221633,1.7698179305091268,5.030613152801073;-0.3197265123073871,1.7667431582406852,5.0310636710636425;-0.3202292712959876,1.7638155357712964,5.031468362992359;-0.3207432538927518,1.7608669506601184,5.0318666731977455;-0.32125524916722226,1.7580471551513672,5.032237875084509;-0.3218081683789767,1.7551267829073391,5.032616661844619;-0.3223892237325815,1.7521762357271633,5.032982626079412;-0.32299363920065066,1.749320753056453,5.033331548956356;-0.3235982344025832,1.7464741801335264,5.033649823130459;-0.3242139294697688,1.7435975167611926,5.033954451759778;-0.32482267545553356,1.7407615259728064,5.034237308730345;-0.32543557367764986,1.7379020277052661,5.034514776802062;-0.32607796274625345,1.734977585167518,5.034774089199212;-0.3266694925220196,1.7323099310537486,5.03500465819909;-0.32728863621638365,1.7297030294095552,5.035208642229667;-0.327914735054603,1.7270730721811145,5.035402412948241;-0.3285518912153978,1.7244323154390773,5.035591091029827;-0.3292120868272048,1.7217579338191105,5.035769455032348;-0.329863556236854,1.7192364938354494,5.03591723648108;-0.3305196548168476,1.7167745443490836,5.036044504074317;-0.33108735612722545,1.7145497495211088,5.036156703764108;-0.3316771203789345,1.7123221373807467,5.036270026964408;-0.3322775498082088,1.710051812157264,5.0363762198081385;-0.3328733028118428,1.7078393695537855,5.036471616973877;-0.3335233980736366,1.705461899766188,5.036566526965362;-0.3341484051454985,1.7031629958167442,5.036645016382659;-0.33476574033883905,1.7008680918297396,5.036718669125118;-0.3353870578941932,1.6985839040668194,5.036773704049038;-0.33606020420954785,1.6962661079993613,5.036800031726178;-0.336772522553664,1.6938888999352089,5.03681187355445;-0.337528936497615,1.6914388384305514,5.036815065579415;-0.33830137785691483,1.6889699087524412,5.036812091035476;-0.33902973918034485,1.6866571606445315,5.036812046815064;-0.3398006673490085,1.684231575692984,5.036805210046401;-0.3405533718050444,1.6819408873572719,5.036771596330129;-0.34134581538860614,1.6795916537006081,5.03672500766534;-0.3421571376917913,1.677191925048828,5.036669944363373;-0.34298359733581546,1.6747696349628154,5.03660066903261;-0.34384585300739,1.67225707824707,5.0365277062526115;-0.3447337738800049,1.6697046517944336,5.036440396914848;-0.3457146327855037,1.6668709507634087,5.036311316863207;-0.3466735240818904,1.6641124043156552,5.036173605318437;-0.347703326457097,1.661263418696477,5.0360141328749295;-0.3487624178372897,1.6583483582012473,5.035836795707116;-0.34985624786376956,1.6554088400033806,5.03563292455013;-0.3509798529756986,1.6524463165283205,5.035415492667419;-0.35216649733323313,1.6494407934570314,5.03517339538024;-0.3533958017437275,1.64631757209191,5.034923259792695;-0.35472709396362306,1.643080262474647,5.034621622096575;-0.3560033315805289,1.6400485243107723,5.034320322761536;-0.35726396111708425,1.637075867591271,5.034011761319087;-0.3585459040715145,1.6340303714928262,5.033678214818514;-0.3598871010002723,1.6308732700289212,5.033332226223579;-0.3612764885359544,1.6276810180664065,5.032956195275233;-0.36270268634502706,1.6244455090566785,5.032529572788018;-0.36409425422081587,1.6213017516620347,5.032087532115349;-0.3655456557288537,1.6180114745624252,5.031591149064578;-0.36698874778160684,1.614762838252141,5.0310913640326715;-0.3684653927084116,1.6114558301955006,5.030549288655796;-0.36999933401841384,1.6080588579852766,5.029957768864632;-0.3715500571969839,1.6047190427574745,5.029329662470451;-0.37317359325115496,1.6012487050687352,5.028648468218949;-0.3747803709528997,1.5977953123356745,5.027922788206796;-0.3764532731628418,1.5942195127751275,5.027153582877011;-0.3780814400306115,1.59072798652062,5.026391619634444;-0.3797108693342942,1.5872371368642952,5.025668730069856;-0.3813092838580792,1.583420561828613,5.025052653136436;-0.38284259870675896,1.5791831345073992,5.02460974315845;-0.3841658124014048,1.575094594069261,5.024361466757151;-0.38543099706209627,1.5706921815608097,5.024341830144111;-0.3866022309288612,1.566123143287072,5.024539920591024;-0.3876796608851506,1.5616011519446742,5.024836045945057;-0.3886642618149978,1.5571799985914967,5.025193101250025;-0.3894523012366662,1.5525559738628685,5.0258942705453356;-0.3901338353142372,1.5480043504216123,5.026748246955688;-0.3907698381629357,1.5434686049476039,5.027685972136534;-0.39130236861595735,1.5390078960946894,5.028829842488765;-0.39176783661475545,1.5343247047541695,5.030243067598893;-0.3921163495694674,1.5295323520366966,5.031865914063636;-0.3923604926182674,1.5247042887761044,5.033688204905987;-0.3925049079308143,1.5197774819007288,5.035792275479574;-0.3925736509293776,1.5147626938335712,5.038132435404154;-0.3926093247281588,1.5097357966731144,5.04064556647044;-0.3925522602257362,1.5048616513531026,5.043268439789368;-0.3924763972179707,1.499993494567871,5.046026112218637;-0.39237422653785126,1.495137542583759,5.048835025579747;-0.39221534570547256,1.4906256319251425,5.051655114903084;-0.39203416289696336,1.4867025507530798,5.054358214697103;-0.39193175841698286,1.4827680014742337,5.057091606921049;-0.3921026717787523,1.4786913930804912,5.059876688781518;-0.39236366570692804,1.4747656107741136,5.062544961230938;-0.3927946640718901,1.4706030455134464,5.065316425483043;-0.3934639332580566,1.465975398935171,5.068268176004703;-0.39427508540226863,1.4613937778648964,5.07099060201278;-0.3950134983004057,1.4557619535475512,5.0738807252671165;-0.3956826812978892,1.4498861841524564,5.0767858850559815;-0.3961758278479943,1.4436021096332259,5.079663492116929;-0.3966454968379094,1.4375123514263444,5.082303593611351;-0.39709422105055586,1.4315164963472804,5.084807795967689;-0.3975295169360821,1.4256815170053334,5.087174505168474;-0.39786152920062723,1.4199652854097806,5.089378273799602;-0.3979297505657489,1.4140070294893707,5.09148644915434;-0.3977806610576923,1.4078414134333683,5.093547394417249;-0.39739604130671574,1.4009252681321365,5.095677624947474;-0.3968485448749249,1.3938998674128604,5.097789013728362;-0.395800280532837,1.3860631192016601,5.099956680640441;-0.3945866432718131,1.3780669075599083,5.1020211748240545;-0.3933174295102634,1.3700693703754132,5.104040617193076;-0.39164380308297975,1.3617573719904972,5.105887924678509;-0.389515875361516,1.3535348873901367,5.107491046877642;-0.38707908313457795,1.3449136093022271,5.109051659013309;-0.3843625713289701,1.3363926516606255,5.110489093569242;-0.3810917463097206,1.3277874514653132,5.111792134494782;-0.37768496964087855,1.319389967428354,5.113053710799584;-0.37412810781625605,1.311770405766414,5.114136880707374;-0.3702813023611216,1.3040372975980319,5.115289608069199;-0.36648247109339793,1.2967119681020882,5.116386162272233;-0.36225524176964397,1.2889488373037485,5.117708036903968;-0.3579716520896325,1.2811923970618617,5.119108609220065;-0.353227717643151,1.2727627334007852,5.120803612361321;-0.3483486614755484,1.26411482526339,5.122636810131072;-0.34329323665912337,1.255197149083064,5.124656263135764;-0.3381477391580435,1.2461878195894682,5.126790765575996;-0.3329545863753099,1.237529034024752,5.128898208467044;-0.3274407096099854,1.2283139204758864,5.131167459760813;-0.32235633193969726,1.2199060019859902,5.13330103699024;-0.31703597194671634,1.2109780814537638,5.1355519505530145;-0.31149591324439413,1.2015993585087705,5.137859292997214;-0.30589275391505316,1.1919660434898964,5.140324266141745;-0.30025421775817873,1.1822676603698732,5.14281586948835;-0.2945266901984581,1.172401499434251,5.1453574922150835;-0.2886129583769578,1.1620725423255334,5.147956142350711;-0.2826924642914992,1.1516699982158953,5.150513921197746;-0.2767356928575956,1.1410951089477541,5.153039859404932;-0.2708242713869535,1.1305207777170039,5.155478608593574;-0.2649118938680796,1.1197342155456547,5.157769810353793;-0.2589754141029945,1.1088644751680818,5.160027647053646;-0.2532103692098765,1.098083684117244,5.162111482843252;-0.24738781943101157,1.0872529911099948,5.164095165560795;-0.2418015663880569,1.0767388292518025,5.165798566567347;-0.236282435637254,1.0664231589449367,5.167378060163351;-0.23101584776951717,1.056677124610314,5.168710287166008;-0.22577913837139424,1.0471260243342473,5.169928046066578;-0.22064418702052188,1.0378520323181153,5.171105837563735;-0.2157945132240882,1.0292073423649715,5.172077258726267;-0.21087638912787804,1.0205200241206243,5.173094418261601;-0.20618352954864502,1.0124581328758828,5.174048792246305;-0.20140524047558123,1.0044986917114256,5.175079301326458;-0.19677568219404956,0.9970312718200682,5.176095642858652;-0.19227381720322828,0.9898971485314002,5.177106901471065;-0.18769921361629782,0.9829704335608851,5.178210644026535;-0.18319557584762572,0.9763792089491625,5.179309380581194;-0.17852643713144156,0.9698006340026856,5.180639121272746;-0.17358918538753804,0.9630156571373572,5.182133249121445;-0.1686408934549185,0.9563244733722392,5.183729178190964;-0.16397067021883452,0.9501017819683367,5.185372743867726;-0.15927256528854367,0.9438601728468674,5.187083509621253;-0.15468932800586405,0.9378366013981744,5.1888206522809535;-0.15002331720058731,0.9317186898451583,5.190676928027226;-0.14543610359045173,0.9258151265892615,5.192576093427218;-0.14097690348698538,0.9201070751718374,5.194433569133464;-0.1366297326513437,0.9145644035926231,5.196293231647198;-0.13233273700127238,0.9090186287865271,5.198164369333707;-0.128052757833921,0.9034435932922362,5.200035474906334;-0.12376715766906739,0.8977562087191068,5.201934233292799;-0.119415353610699,0.8919415114534817,5.20386342430995;-0.11506663552210879,0.8861089186917818,5.205803732754634;-0.1108764671582442,0.8803392552654559,5.207658187942505;-0.1068039806145888,0.8746096361248309,5.20940606511923;-0.10279593455974871,0.868889684823843,5.21111474024846;-0.09905663533577551,0.8632638932448167,5.212683240459149;-0.09552488932462841,0.8578385415062538,5.214175256318312;-0.09243399597974924,0.8528864921804576,5.215411227719234;-0.08952993584192717,0.8478787164658768,5.216492634761517;-0.08653665591533369,0.8422159199993426,5.217499287317716;-0.08351042491986202,0.8361814956430289,5.218468320764396;-0.08061420927121091,0.830060135991023,5.219371766935495;-0.07789387101833639,0.823922716686542,5.220187280065096;-0.07541814638064459,0.8179590816086989,5.220878711046071;-0.07312881943262542,0.8115195809467023,5.221590459069471;-0.07087018742928139,0.8047812268066407,5.222333001321646;-0.06865615963202257,0.7975596736731896,5.223075585004366;-0.06662218829815204,0.7900280041503908,5.223764333214392;-0.06471158453794627,0.7825498659221943,5.2244194053532516;-0.06288323334327112,0.7749343888854983,5.225004828761174;-0.06114707630010752,0.766978089587872,5.225475958618751;-0.05953436048801129,0.7590409703533466,5.225874834600595;-0.05801432588797352,0.7508619472797102,5.226236390973605;-0.0565582755132822,0.7424275461519684,5.226482758959256;-0.05513475960511429,0.733852824965257,5.226693773193359;-0.053801271698291506,0.7252006389970047,5.226831338732793;-0.05246208089755132,0.7159366068913386,5.226934220487155;-0.05116288920989405,0.7065609801189717,5.227007230902451;-0.049975204414220965,0.697144557823768,5.227065465005728;-0.04898917611525609,0.6881100310105546,5.227085853523841;-0.04807811093843901,0.6793400562579818,5.22710003292964;-0.04716369176901304,0.6705011891761193,5.227095168057955;-0.04625834686095899,0.6617740298285852,5.227076224902226;-0.045248740942294786,0.6522546916785609,5.226943215276278;-0.04421555048172291,0.6432499122326193,5.226717114116962;-0.04312673178305993,0.6338512501643255,5.22635931433751;-0.04201436410170335,0.6245596505443867,5.225937180255009;-0.04088249235556676,0.6154869176131028,5.22547054281088;-0.0397471945652595,0.6061326890622651,5.224986760770358;-0.038678113971123335,0.5969056702775221,5.224502134549068;-0.03771497791070205,0.5876604123276931,5.2240953287476755;-0.03677533885955811,0.5776096896949181,5.223775236320496;-0.03594468922761771,0.5680566969299317,5.223461502987788;-0.035186598289196305,0.5583641938546988,5.223226793688261;-0.03444281804414896,0.5485785703512338,5.223013144261287;-0.033740396463320804,0.5386154183607835,5.22280628578773;-0.03305969491335061,0.528979372400137,5.22261307942904;-0.03239083763819474,0.5191693667895978,5.222455544254596;-0.03178254281337445,0.508879522757897,5.2223280814625666;-0.03126920353449308,0.49889143026498645,5.22222992634113;-0.030808712933613702,0.4887170864809477,5.2221617159887455;-0.030383119104091937,0.4786975558295616,5.222086169357299;-0.0299191340978329,0.4683672486290564,5.22199699786553;-0.02954834537029266,0.45886990074157696,5.222011363231952;-0.029122035712828998,0.4489333723332331,5.222022041517404;-0.028704559067946205,0.43932240977360637,5.2221132451189485;-0.028235113029113173,0.429427820593027,5.222232171686612;-0.027784100120617782,0.41983025286160985,5.22238289257343;-0.027360950559469365,0.4104388863754272,5.2225397288924;-0.02693283910311185,0.4006042991931621,5.222686383212162;-0.026500455470451927,0.3911121527158296,5.222807475392268;-0.02610004907204554,0.3822514721151498,5.222876509731;-0.025728613053101757,0.37312950462341304,5.222955289799616;-0.025397413063416106,0.36421058887775126,5.2230640320058965;-0.025073796292818508,0.3552536882899358,5.223193182631272;-0.024802554044723507,0.34673343013469987,5.223345397092379;-0.024603891273645248,0.3384018767166138,5.223500016544049;-0.024436864006335914,0.32973589340209963,5.223645538655795;-0.024318785433035627,0.3217362092590331,5.223747240222051;-0.024300764770141012,0.3130205283854558,5.223795330681434;-0.024320723119515636,0.3043719022340041,5.22383124536661;-0.02439997258663177,0.2954792298859817,5.223878612879239;-0.02457315494940831,0.2865288399711022,5.223936828938998;-0.024779389180770283,0.277541651664147,5.224000465390132;-0.02507793445403759,0.26872653597318213,5.224049146364652;-0.02542481249662546,0.26025525729839627,5.22410172430772;-0.025847675894223727,0.25222165531451896,5.224171753859887;-0.026290028722469622,0.24394438216282782,5.2242386600523725;-0.026763749982393704,0.23517084605730504,5.2242533232879635;-0.02726090508460998,0.22687110304612385,5.224295668214651;-0.027756274594160225,0.21867940709921033,5.224337780609131;-0.028243924582921538,0.21027806183888367,5.224390320648781;-0.02874564418976123,0.2012854255412176,5.22444007736793;-0.029271944396312415,0.19204130990395182,5.224440212522654;-0.029858381911791288,0.18236812641143801,5.224436219329834;-0.030464178690910337,0.17262818121249862,5.224395452203018;-0.0310963763156304,0.16223409155405483,5.224425105916538;-0.03171850326721485,0.15247368191058822,5.224436343991208;-0.03238039767925556,0.14215297630823578,5.2244872937950735;-0.032923027704312255,0.13252671338924996,5.224611122797453;-0.03346083627480727,0.12226604798766283,5.224872661933899;-0.033982109446525584,0.11224167748102776,5.225126288132302;-0.03448242835705097,0.10177073456727541,5.225456496493999;-0.03494826030877921,0.09068699535810033,5.2258372489547735;-0.03538580357294816,0.07957990199382489,5.226224159695552;-0.035849107797329235,0.06763414307887738,5.226583825918345;-0.03631813151689675,0.0557446366552206,5.22688416348384;-0.03677263753964351,0.043385192424334,5.227135217731183;-0.03724858602890602,0.030951598964837866,5.227350542925321;-0.037730810711934015,0.017952283917206983,5.227522575519268;-0.038213439701153686,0.004446093111038205,5.227673655416048;-0.038694788206540626,-0.009054755855707024,5.227800616261408;-0.0391321086542423,-0.022359305090537435,5.227903172484178;-0.03950694812921377,-0.03507370538638189,5.228029666260939;-0.03982697344229771,-0.04711858269838185,5.228142996870188;-0.04010896490023686,-0.05913615056037902,5.228296411581773;-0.040347349709364086,-0.07048493169931265,5.228381052615826;-0.04059028935285714,-0.08187953043644244,5.228455216560365;-0.040783397771028365,-0.09243393184808585,5.228501569457422;-0.040997118752919705,-0.10293796264611758,5.2285179097513055;-0.04117313512765445,-0.1126805984395284,5.228375950722327;-0.041331159121073206,-0.12231856684409656,5.228219959288377;-0.04145078248720903,-0.13132869838091044,5.227978445044298;-0.04157662854708158,-0.14052171820787282,5.227689454495357;-0.041713036212187554,-0.14999587425672092,5.227453933073191;-0.04182346847020663,-0.15890719396737907,5.2272510320692795;-0.041931521828724796,-0.16764957966584426,5.227100312567491;-0.04203283109078041,-0.1756254330459008,5.2269976384911185;-0.04207808495521546,-0.18282050220196067,5.2269776158846355;-0.042116499899350686,-0.1892514094998287,5.226971777100198;-0.04214481938655561,-0.19510951940683224,5.226973720820501;-0.04216291862267715,-0.2004057937636743,5.226970705704323;-0.042175311409143296,-0.2049335512190599,5.226972723849371;-0.0421877520260444,-0.2097849181571374,5.226977173676124;-0.04220297732353209,-0.2155796734853892,5.226979462406452;-0.04221262298730703,-0.22124650010035593,5.22697480451437;-0.04221316927469694,-0.22667405547508834,5.226963525499197;-0.04220732997307411,-0.2319285584757879,5.226957389200651;-0.04219919758943411,-0.23721962176983186,5.226951149958096;-0.04219281764103816,-0.2424439056865987,5.22694098844088;-0.04219138849038344,-0.24753225392855144,5.226932772918113;-0.04219010493707078,-0.2506821476523211,5.226933513650623;-0.04219403383874486,-0.2537895039615469,5.22695807071588;-0.042213764238141785,-0.25612859082804557,5.226985514306806;-0.04221358987368071,-0.2578222476445713,5.226982573278133;-0.042210215489314154,-0.25928657759837626,5.226975789708846;-0.04220778148148086,-0.26086038768894076,5.226970285851615;-0.04220664951956485,-0.2625963596005413,5.2269654525756835;-0.04220832000267812,-0.2645459519801997,5.226960463069036;-0.04221042606247056,-0.26671850253552,5.226956979578191
