# Supplementary material for: AI co-pilot bronchoscope robot
Source: Nat Commun. 2024 Jan 4;15:241. doi: 10.1038/s41467-023-44385-7 (PMC10764930; doi:10.1038/s41467-023-44385-7)
Supplement: Supplementary file 9 — Source Data [file 41467_2023_44385_MOESM9_ESM.zip › Supplementary Fig. 6/Sim+A+R/1-siliconmodel3 Centerline model_32.txt]

Path length,0.3823474551643231,1.3390273326138495,2.0818091120618254,2.777132388449108,4.010818422478481,4.633186837225967,5.294228260366225,6.048617802094515,7.6199243442325315,8.508937376789888,9.432620780795123,9.432620780795123,10.454421036935175,11.52960187765676,12.707483572038464,13.936540554053012,15.213736234501843,15.213736234501843,16.44452917102325,17.693317058473532,18.998709161297413,18.998709161297413,20.314150688275078,21.704338409654405,23.180463791733903,23.180463791733903,24.716116344031185,26.252216129119667,26.252216129119667,27.80893642149138,27.80893642149138,29.394981548621786,30.929231791258417,30.929231791258417,32.38660589213346,33.813823164530184,35.150696631381976,35.150696631381976,36.50995606671873,37.8144227806103,39.164161949540436,39.164161949540436,40.48150328787918,41.788724973608986,43.014715754544895,43.014715754544895,44.2532070601951,45.441871581801664,46.60185348150684,47.75022786189222,48.88251524667458,49.93176024782968,50.94679437433598,52.0015789085358,53.07532294907653,53.07532294907653,54.114883246291136,55.14759536164091,56.22575632806872,57.30120234288799,58.44816040375785,59.57467917388746,60.72919520353205,61.837342407672125,62.91910633252583,64.03191625282682,64.03191625282682,65.20238959064322,66.3603928061591,67.52801098401787,68.70025635333147,69.91978631228697,71.09739574533981,71.09739574533981,72.33778524064502,73.5591159725077,74.74912434723994,75.9499036658113,77.15575742574084,77.15575742574084,78.41028542199217,79.67662407226153,80.9362735470922,82.13405373767645,82.13405373767645,83.34713053416253,84.54919285662791,85.7445338211707,86.92286076365073,88.1053799142192,88.1053799142192,89.24564746472578,90.41713069884995,91.56369163449422,92.67672415129492,93.7824352768189,94.96704118534075,96.10965825116313,96.10965825116313,97.23499882308327,98.37362064918423,99.46214809866241,100.54057651352979,101.57985008048654,102.58306620997809,103.58069080739402,104.57487979757047,105.53467124303151,106.42889670883693,107.30458471448965,109.05268777438677,109.89226699708297,110.71232110983698,111.56988660530519,112.51837337616797,114.31628359156389,115.18370427281484,116.09715756596977,116.97468761392003,117.86007080141292,118.75072370361524,119.64051407274579,121.4317555260948,122.30992241273668,123.2483040768456,124.23414899527631,125.24855616459509,126.26701463945355,127.33264083949078,128.481820929708,128.481820929708,129.64449062820705,130.86738627464032,132.0521237067301,133.21571992665162,134.4475657600639,134.4475657600639,135.68463478096677,136.9760960266613,138.32170592320406,139.74268176264053,139.74268176264053,141.1419613404753,142.5692363935629,142.5692363935629,144.03293648615914,145.4901198735806,145.4901198735806,146.96103796050087,148.42528567165957,148.42528567165957,149.8676061802983,151.3261225813161,151.3261225813161,152.79950306026268,154.17049704659618,155.55713813100937,155.55713813100937,156.927981991185,158.28292395439837,159.59279390593179,159.59279390593179,160.9019493510384,162.14689066592823,163.36315291633102,164.5344597101446,164.5344597101446,165.64920726545643,166.71001614440587,167.78764360262056,168.79317804873216,169.76488475768204,170.74383407601846,171.7785958469834,172.81816291289147,173.83481852914096,174.7763882063226,175.69173833759055,176.6478943823023,178.41464106133836,179.22943406967596,180.04308434218157,180.8752550208558,181.73614665220694,183.41496494505228,184.26023340028604,185.09415723204398,185.96080285057303,186.8571645202158,187.76908065469152,188.67437088048737,190.29468736753137,191.128412504008,191.97581983141234,192.8569384718062,193.7170543673404,195.41643533839274,196.2889676205179,197.19688204092222,198.10254263289107,199.0024494455393,199.88559259164157,200.73349924409914,202.42438149610928,203.2443351166526,204.07818163381955,204.88501278397013,206.4629792921977,207.27991489523697,208.0689209299162,208.87142734835157,210.45281411148719,211.22685083971896,212.02640548086072,212.80108158788815,214.2230529751946,214.87809534625865,216.22789168765954,216.90991516265433,218.17699632332358,219.3400933008068,219.9108084862952,221.01838928634936,222.0788334664383,223.05929344015408,223.98350955286054,225.25006024397464,226.06572804521878,227.2725173883816,228.40748417908716,229.43036539553253,230.30046219495665,231.51157945506452,232.40005505541913,233.41133006676418,234.38607519978842,235.38548342899043,236.4033942231163
Error,8.332326874918143,7.852259950364572,7.276816473376643,6.738856292589854,6.193863728921871,5.672232581315197,5.201221775867109,4.767755015021445,4.352531458695066,3.9464736101468154,3.547539048766959,3.19689573405728,2.842426906748065,2.516711693310624,2.2552982487584896,2.027630978811643,1.8457136741892854,1.6291468248317151,1.3322890514212422,1.059172980741407,0.8999667102443283,0.8700982534341088,0.5735703925408759,0.45818735519190906,0.7112779062002728,0.5253866266839923,0.3381451600848163,0.7394961341123313,0.44372127668354366,0.3804524106706565,0.8200013427448891,0.3283872564492361,0.43303845334462016,0.6832928570383017,0.2762487358173469,0.3025402357939572,0.6045111498840041,0.46119413417699784,0.23157148099718247,0.37123970028107095,0.6851385170721037,0.5564999118984748,0.44387258790563583,0.5305362301679101,0.6765866137642762,0.7654775685101558,0.6269150283720156,0.5503787203358845,0.5085699800805462,0.5104095639225686,0.5451000268089073,0.5578579447662582,0.5630294804383077,0.610437031743095,0.6853202768482405,0.689555101947554,0.6901462168146396,0.7011653876475971,0.6966585447752148,0.7046411784276975,0.699218672393048,0.719327499971157,0.7537400928970015,0.7876235286750797,0.80524190657036,0.8355980209511763,0.8324524569375314,0.7097853711137412,0.6218976500574804,0.5720807046883888,0.5725849111541831,0.6466386429429498,0.7520632929821555,0.7144273677597108,0.5894046936950805,0.5579417522622628,0.6027924442436771,0.7011786484027164,0.8389105986929993,0.7361814139837027,0.6341562237220296,0.6247258475459354,0.7199814961575863,0.8354520918137833,0.7734963504694783,0.6632045412439195,0.6100363394517105,0.6175488881594203,0.6852320021797742,0.7725822636712416,0.7289953980347028,0.6054447047865167,0.47931904382670876,0.3955871900687984,0.3647738493030171,0.3789471515717917,0.48655886514215446,0.5969635162488551,0.5560972991562886,0.46743944670764837,0.3969469068017948,0.40574796471616786,0.45659192934558473,0.5236157455146424,0.6041979130947249,0.6760219313948405,0.7625896366702659,0.8796800941006011,1.0369727178355952,1.2340394289627796,1.3429543272051927,1.3942149081928554,1.436268014920001,1.4806801070312672,1.4954492837050382,1.4209298856507726,1.3384018426520623,1.29045510346128,1.2437448589211915,1.171719285433782,1.0901887765198737,1.0419889082885139,0.9410649289158665,0.819376256328104,0.7400553254565403,0.6974767802501025,0.6880750142891945,0.7019540135520735,0.7392321627394498,0.8275984267301808,0.8778499389708353,0.7985432377136779,0.7284211533074548,0.697738321727734,0.6946949385114645,0.7648810607764326,0.8627328865320933,0.690854955369119,0.5681300622706262,0.6066155005787432,0.8762532553110011,0.585234395229831,0.49573282323464246,0.7181608512736463,0.6642953488625567,0.48173958375321047,0.6826909512057826,0.7352163805484345,0.4975164911558174,0.6200996876689325,0.7492088548641587,0.46384165527452714,0.5203299537698022,0.8031517782785985,0.4611222642912448,0.46433229869462966,0.7016328425461631,0.6515042294517245,0.4911508333451784,0.5711842232196473,0.7746579676829761,0.6527636733163549,0.5167669263587107,0.5139358301300189,0.5909382064208474,0.6779603454614226,0.6120193002057615,0.5082571053812482,0.4550085412340865,0.3981907425918792,0.3872318676445965,0.3894390232433636,0.36947376873627036,0.314384540547914,0.26316402136497535,0.2355779324288541,0.28016658648612025,0.35685208715789746,0.40570362431716445,0.4296713823788911,0.277220567189926,0.2029791999696944,0.24032946893602095,0.33402941644685763,0.4329815852347024,0.28602845315901027,0.1465548220596962,0.10607289861812945,0.18845266276124,0.27607088380155254,0.38659549168565566,0.3868800039298155,0.36972086431098417,0.429112103819782,0.5090602336224834,0.6162624195489168,0.6271782392916073,0.561737813583123,0.5095385706835014,0.44856784781555054,0.40022389055629937,0.3936558682774197,0.4580080977950454,0.3659866924145461,0.2198791679331596,0.17296254142973036,0.26704982665631205,0.3910384148822197,0.2346442261061695,0.17386808405432136,0.2889394384528891,0.39328449410460287,0.2351040441103974,0.23228008334448066,0.38124866321787854,0.22585350586474848,0.28894077438465265,0.189492282768985,0.24438708582098348,0.18915802458672734,0.2809666003230415,0.27898690459802666,0.22342065929355648,0.22203636963614545,0.274509004943349,0.4078050577358934,0.5988701257923872,0.7970870040280478,0.9542984635102721,1.0598984434760486,1.0434725450471478,0.9594343450081049,0.8537988299833728,0.7596140352473826,0.6801849299983735,0.6017719840009598,0.5270938229854925,0.4561290396299506
3D pred;-0.1151186384421385,-0.2577436144214733,5.186638730101048;-0.1113261992033853,-0.2490121531229892,5.189701243482805;-0.106400529149064,-0.24083807798830248,5.192688260424246;-0.10167323103753717,-0.23241982954131593,5.195293206805569;-0.09674039537419696,-0.2240770553437822,5.197755979837629;-0.09214670639233954,-0.2155177859221445,5.20013020150078;-0.08786779179461804,-0.20672454017635805,5.2022205888140824;-0.08384830623632378,-0.19776768967624894,5.204122841417014;-0.07998780404599314,-0.18873243950518753,5.205983157837623;-0.07616324359364737,-0.17967103163744516,5.207789708363008;-0.07228701323533128,-0.1706140364250926,5.209506005520464;-0.0685114000794887,-0.1614413149330888,5.210773256769254;-0.06484625091103596,-0.15220269765823854,5.21187536040405;-0.06157305806024533,-0.14282277262182028,5.213016944773559;-0.05890192409183274,-0.13322280392742578,5.213856971195427;-0.05642449605776492,-0.12358150912508648,5.214809748646042;-0.054068723382802775,-0.11392064074743274,5.215867083641941;-0.05181251225815739,-0.1042588137573291,5.2171155269022975;-0.049580490315571116,-0.09459720460930168,5.218408348126816;-0.04727126562312451,-0.08497424088803249,5.219845724395903;-0.04505626809276661,-0.07531858343644689,5.221210299464614;-0.04311849172646141,-0.06557428900073219,5.222347730211644;-0.04156621640039421,-0.05572028315875477,5.223047022838774;-0.04054422836049624,-0.04577803677530361,5.2233745549701105;-0.03960233121033644,-0.035829850938615314,5.223757214501855;-0.03865849642861041,-0.025881645843920574,5.2241345622177535;-0.03770096469986994,-0.01593311417041539,5.224465999285263;-0.03681076396076108,-0.005975209260442616,5.224684339496928;-0.03614133939037111,0.004002087275402629,5.224757991247543;-0.03566328753506144,0.013990586527683356,5.2247947214915165;-0.03528668571130526,0.02398333579541178,5.2248506959379775;-0.03495641293557864,0.03397715377871736,5.224971203241374;-0.0346672855512295,0.043970889327729884,5.225175299130658;-0.03435499448127921,0.053963150352198876,5.2254144516060945;-0.03402005676465285,0.06395439706202607,5.225665062677973;-0.03365215737241766,0.07394233450193367,5.225990263744523;-0.033249934102911965,0.08392568296437196,5.226403748833733;-0.032833695373732645,0.0939070093188955,5.226850816529753;-0.03241791349073328,0.1038880262373717,5.227305158580263;-0.03199309655270055,0.11386839785273337,5.2277652813773985;-0.03152542786873399,0.12384617843106012,5.228239813497283;-0.030997681326796603,0.13382446448381416,5.228633883334859;-0.030401162178100825,0.14380222647100993,5.228931256218812;-0.02973655786656577,0.15377751346842994,5.229159182584535;-0.02903605101971038,0.1637518080599149,5.229309972371265;-0.02835420031168272,0.17372793608137063,5.229419285277584;-0.027708747897234952,0.1837070166344174,5.229455925371565;-0.02708910037139296,0.1936867938012345,5.229314205068169;-0.02652927127298773,0.2036660482369546,5.228996286387153;-0.026111346673660465,0.21365090817719298,5.228638639909328;-0.025858988694276348,0.2236420612900147,5.228302225096346;-0.025740900526456913,0.23363900863164336,5.228085201979318;-0.025739796585464266,0.2436389702511668,5.228057518240905;-0.025864842849101725,0.25363710959363023,5.228204396151548;-0.02607799911253537,0.2636305525411939,5.228497077652755;-0.026329085725811142,0.27362229277896527,5.228816581226341;-0.02660776524650329,0.28361412578262635,5.229109174718571;-0.026893298258232754,0.29360536859073144,5.229415014625551;-0.027141093461420077,0.30359762644152255,5.229720596988558;-0.027387005939634383,0.3135910491545113,5.229987110651583;-0.027718426207353385,0.323585159457914,5.23007610418823;-0.028198934100775855,0.3335735751483195,5.230050332885975;-0.02870418887923052,0.34356011046989376,5.229932732376633;-0.029164102497856982,0.3535468385441662,5.229700909526291;-0.02949982863479181,0.36353393181134713,5.229319784830675;-0.02971469011333678,0.3735185280497472,5.228808245485987;-0.029861620359982594,0.38350407506545237,5.228291271308912;-0.029975038252801012,0.393491920966415,5.227811614514722;-0.03009151271955362,0.4034839011231597,5.2274285136848935;-0.03029089791365206,0.41347768260421924,5.227137691998623;-0.030559968935113223,0.42347253480487307,5.226962962858252;-0.030864248537684342,0.43346756044288626,5.226880038682533;-0.03119910217069645,0.44346192433837217,5.226903774079447;-0.031557162552818166,0.45345441019548693,5.227052162617131;-0.03195086602399587,0.4634431311305169,5.227317589930866;-0.03238024281280977,0.4734285025481061,5.227646213158926;-0.03283302064337142,0.48341289589137704,5.227973140984292;-0.0333338710701241,0.49339657303836665,5.228247621356448;-0.033897690194958884,0.5033784770158161,5.228456669148708;-0.03451683960246604,0.5133582751193142,5.228599090441352;-0.03521402348705841,0.523333324165759,5.228710136162056;-0.03602174963609982,0.5332998755855896,5.228834358801006;-0.03695546792078672,0.5432545758415859,5.229013559744383;-0.03792535708516741,0.5532049605243854,5.229235279552081;-0.03881903415748256,0.5631628695812295,5.229438721204749;-0.03966131871965814,0.5731256404210731,5.2296224435743275;-0.04056438845212857,0.5830825118161044,5.229834992583035;-0.04166585482128718,0.593021078452148,5.229942997483538;-0.04332043622879182,0.6028825933703482,5.2298294902852875;-0.04428819716949383,0.6128356187165089,5.229856420200527;-0.045122501704016,0.6228005087848277,5.229926433556374;-0.04614216120699013,0.6327456281972982,5.229692138081175;-0.0469179507165358,0.6427118700000787,5.22942348409295;-0.047658247507534585,0.6526806932846165,5.229150495113514;-0.04846799080559171,0.6626449362128779,5.228909292588974;-0.049396180210338196,0.6725994873153666,5.228696274334223;-0.05050852675946834,0.6825368141531282,5.228585728080821;-0.05181522906580602,0.6924490565677756,5.2283857795977635;-0.05352831327341162,0.7022975361338928,5.228115978312698;-0.055412928800433456,0.7121101920438149,5.227715967926859;-0.057366912283282216,0.7219069441694398,5.227262540603227;-0.05955761230514597,0.731652869742393,5.226795884262153;-0.061987127765599545,0.7413437638266369,5.226366901190946;-0.06464481942701875,0.7509641962664001,5.225747260404058;-0.06755681721985744,0.7604967204254931,5.224940258538625;-0.07051463151530062,0.7700004956765679,5.223976105765082;-0.07376963972682013,0.7793881070219836,5.222845762998324;-0.07736265133568808,0.7886318020212747,5.221563432955542;-0.08132091090922262,0.7976969893915162,5.220095591311858;-0.08570186109317954,0.8065274631941538,5.218413328577735;-0.0899890643083271,0.8154075883108719,5.2167510209938435;-0.09439668156687313,0.824220076963161,5.215044283212155;-0.09893301320404235,0.832961509966321,5.213309623496567;-0.10358866849877367,0.8416475152938386,5.211613101988606;-0.10840076892883524,0.8502464561284383,5.20990960383068;-0.11339149152651169,0.8587372116171469,5.208177622542096;-0.11853417507274239,0.8671624553017154,5.2065751011541055;-0.12392048683676984,0.8754381886659676,5.204993999365952;-0.12934979768173974,0.8837005577791281,5.203492053832125;-0.1344661226386329,0.8921332090099355,5.201844749320192;-0.13941356666071786,0.9006905561484073,5.200329953096264;-0.144457442194329,0.9091965587510844,5.19884427502727;-0.14934648979214507,0.9178064089623451,5.197441530244373;-0.15409518719306226,0.9264951310520677,5.196042966180024;-0.15876307808631146,0.9352289964501856,5.194653581490214;-0.16336211893997246,0.9439996481879407,5.1932663211248276;-0.16791912039425766,0.9527890094285819,5.191858888452493;-0.17245366332615797,0.961585072422775,5.190421113713203;-0.17718177245577776,0.9702707115443754,5.188936304935033;-0.18213863116944068,0.9788190423010633,5.187401510822767;-0.18705656707346538,0.9873816055047542,5.185821505181415;-0.19197077326845102,0.9959443102969627,5.184230699060402;-0.19683133453454804,1.0045400283153159,5.182653176975778;-0.20168315706005277,1.013141699590377,5.181081213408518;-0.2065572107400507,1.0217273650886822,5.179490632170194;-0.21139645644272576,1.0303195064395205,5.177830268343691;-0.21623577404413866,1.0389048774167584,5.176135449670247;-0.22111437523692687,1.0474791299772745,5.174497938317551;-0.226051942517167,1.0560315424357587,5.172924194217303;-0.23095798156004385,1.064592270595779,5.171297936464054;-0.23580947370212937,1.073176084501683,5.169630254592684;-0.2406153737455838,1.081774982124865,5.1679091257659096;-0.2454065460477801,1.090371688915041,5.166136754378641;-0.25016265307642643,1.0989836741464516,5.164344226469228;-0.25490843685083303,1.1076143570838384,5.162615397848201;-0.259685505561717,1.1162201788870862,5.160849202609209;-0.26453887634109563,1.1248150995548756,5.159245416216861;-0.269432731360819,1.1333667460442598,5.157536754352556;-0.2744623450734871,1.1418170412427104,5.155721403984064;-0.2795466806730597,1.1502147991190455,5.15381688457976;-0.2846011812475058,1.1586309769953846,5.151914261680512;-0.2897006544700701,1.1670238037461367,5.150028570299556;-0.2948780564175274,1.1753687906309185,5.14814291312836;-0.3001437462313314,1.183671550456436,5.146316252222616;-0.3054294330149827,1.1919821943612647,5.144585728281069;-0.310749526922665,1.2002961595854265,5.142981177544923;-0.3161200995395734,1.2085388692494379,5.1411882226761865;-0.3215881447203631,1.216735764395692,5.139481942552011;-0.3268728223211867,1.2250129080040713,5.137594861117197;-0.3320806216484513,1.2333242270792713,5.135645296705038;-0.3371268071357918,1.2417174608222001,5.133623011026921;-0.34202838643341743,1.2502085705226977,5.131654362647143;-0.34680398373344606,1.2587714713738292,5.12968702956867;-0.3514086621764744,1.2674265492111056,5.1277155925123585;-0.3558439204129694,1.2761552183947844,5.125681183837215;-0.36013907459516437,1.2849426914463586,5.123599845825495;-0.3642496366218229,1.2938144021058575,5.121503174702232;-0.368448610045677,1.302670237487788,5.119517525721693;-0.3727670692652229,1.3115082129129914,5.117717220094133;-0.37737127994930414,1.3202294399709489,5.11606148986848;-0.3817782770104013,1.3290640281172994,5.114471386353659;-0.3862449748919095,1.3378761682379838,5.112923873339577;-0.39100093864004437,1.3465321053366703,5.1113568501202185;-0.39527076155612856,1.3553681751435702,5.109435266754118;-0.3996514024145061,1.3641945470672523,5.107730818358081;-0.4040630794763072,1.3730100797666547,5.10605049436309;-0.4084369059065406,1.3818424043051274,5.104359433865862;-0.41280276511736236,1.3907170463411724,5.10288295085433;-0.4170973378375987,1.3995978072487059,5.10124321585933;-0.42166213251343854,1.4083871820462905,5.099861354710368;-0.4262921792036313,1.4171150955957394,5.098316624080136;-0.4310289956036396,1.4257528625259959,5.096598615683422;-0.4359331207800708,1.434348754632212,5.095163277691107;-0.4409834245746329,1.4428632321355996,5.0937497344738905;-0.4461072343602842,1.4513095473073885,5.092198498418587;-0.451228577417229,1.4597357578154548,5.090533919863265;-0.45634990762231087,1.4681327867062144,5.088727851553853;-0.46158216666307184,1.4763886740505445,5.086615083348842;-0.4669755909662136,1.484380061545254,5.0839601445179685;-0.4723777119605091,1.492237896802081,5.080948249128093;-0.4780694456080133,1.499376280388291,5.076868096206694;-0.48414064808654345,1.5057384772444742,5.0721075340941;-0.4903218233394365,1.5121238285647678,5.067522737369114;-0.4965932829412864,1.5184221175990167,5.062940123518545;-0.5028387463751683,1.524676649689735,5.058263050200516;-0.5090896422796721,1.5307934152344376,5.053414186450914;-0.515342054739629,1.5367832641664623,5.048411282474013;-0.521661969499116,1.5427055493855875,5.043412761171052;-0.5280433610656965,1.548577955140284,5.038433535094022;-0.5343868751881362,1.554486076828912,5.0334481638249216;-0.540792209032747,1.5603136335868053,5.0284470358948825;-0.5472678532491201,1.5660689705361737,5.023452826389646;-0.5537448738575347,1.5717811891953195,5.018411124094957;-0.5601918857180259,1.5774863506972876,5.013323180472319;-0.5665335084506592,1.583214512256915,5.00812972437221;-0.5726312357337431,1.5890439959836622,5.002759916045954;-0.5783401840576237,1.5952451388236322,4.997379048410195;-0.583991399968079,1.601540317841327,4.992046649337677;-0.5895903090218204,1.6079526062980622,4.986799290558677;-0.5951489628860633,1.6144420851694645,4.981604289962416;-0.600842072662007,1.6208965184410484,4.976512257733361;-0.6063804735253893,1.627448645609183,4.9713745787390025;-0.6117327010470139,1.634160743324676,4.966246089213378;-0.6169726823923057,1.6409510470386628,4.961104652549097;-0.6221648671967352,1.6477866583483087,4.955974775846866;-0.6274131313739659,1.6546245205239503,4.95090532183357;-0.6327518895394391,1.6614155242851598,4.94586747217664;-0.6380965459457691,1.6682312351125481,4.940869399166399;-0.643449603951468,1.6750744658214831,4.935918140391914;-0.6486311918154264,1.6820646184205084,4.9309897619719445;-0.654097841702974,1.6891993645934318,4.926606710973504;-0.6590662896789997,1.6966482235426295,4.9221537316265405;-0.6645301136450675,1.7041397039634014,4.918408821911606;-0.670005767199619,1.7116921332731994,4.914806318660943;-0.6751242227621027,1.7193780443986022,4.910968587192056;-0.6796058155554711,1.727136552921547,4.906527768401133;-0.6835984888515444,1.735006988936405,4.901825131174337;-0.6869137400745186,1.7430217115613496,4.896847849730238;-0.6900666789652004,1.7511474312374766,4.891945640422525;-0.6930020666093953,1.7592398376708684,4.886856784215566;-0.6961261169224501,1.7672836505804388,4.881803331582234;-0.6992100780275111,1.7752599345683036,4.876619888937871;-0.702099111555707,1.7832516214985106,4.87134860586043;-0.7048607713076499,1.7912653475095512,4.866042625193817;-0.7075497637136786,1.7992686271171876,4.860683816057235;-0.710193569163262,1.8072799262275558,4.8553145163534595;-0.7128117668385603,1.8152962277406024,4.849940137227924;-0.7154456925070817,1.8233177706793315,4.844581286189238
3D gt;-0.7244003780485918,1.8437328984153372,4.832120077666357;-0.7243378546027448,1.8434637654249286,4.832311265694086;-0.7242683585805464,1.8431679331534878,4.832521166952611;-0.7241950974393595,1.842858093268484,4.832741126959193;-0.7241267785126901,1.8425655870684974,4.832948762380129;-0.7240661934331333,1.842304551592707,4.833134140271159;-0.7240118922005471,1.8420694105769442,4.833301257578714;-0.7239623629228407,1.841853647938541,4.8334547461370505;-0.7239135831478046,1.8416384525647196,4.833607879291159;-0.7238629971652768,1.8414164712825747,4.833765438724392;-0.7238015704196196,1.8411604535765194,4.833945638925952;-0.7236671301542168,1.8406305709531054,4.834322520745246;-0.7235276897551348,1.8400564217031519,4.834730459617263;-0.7233863402814618,1.8394668174765634,4.835149464700682;-0.7232553721271262,1.8389136117500944,4.835542799015209;-0.7231072062951343,1.8382834178473832,4.83598502471605;-0.722952413333596,1.837627920738902,4.836447482812644;-0.722783569929579,1.836918964726781,4.836948054760264;-0.7226148673835336,1.8362136224752201,4.837444366754648;-0.722446925446348,1.8355118879818437,4.837936333091527;-0.7222840177112765,1.8348367536033614,4.838409503126007;-0.722111486374473,1.8341221293248773,4.838910095857956;-0.7219481321219408,1.8334451492265598,4.8393844491521625;-0.7217911344412767,1.83279214934863,4.839841907167297;-0.7216353018593031,1.832145028018127,4.840295608649679;-0.7214748022865493,1.8314779382315423,4.840763396107841;-0.7213138349681492,1.830809322610025,4.841231945481699;-0.721153095388275,1.8301425023147626,4.841699182847047;-0.7209944885539732,1.8294849966087672,4.8421593598756045;-0.720836426056084,1.828819592104865,4.8426215303981675;-0.7206890759976521,1.828181460377806,4.843063524625487;-0.7205394166841973,1.8275233470905754,4.843515642325541;-0.7204068856143125,1.8269266399196655,4.843920537114487;-0.7202849906569597,1.8263423731251482,4.844305989621352;-0.7201672231910552,1.8257755482038782,4.844678419559765;-0.7200713813847698,1.8252816970341488,4.844996660716252;-0.7199822819404711,1.824798353827309,4.845299820010875;-0.7199051505756653,1.8243786238084954,4.84556263618167;-0.7198201128385252,1.8239481158077886,4.84584165203743;-0.719736229184725,1.8235319376129238,4.846114517294365;-0.7196514525289838,1.8231241358556391,4.84638606374202;-0.719571680272347,1.822748910139892,4.846638770654498;-0.7194857840194483,1.8223612186970555,4.846904349555201;-0.7193976835860986,1.821977719551548,4.847170974863365;-0.7193118463235905,1.8216054362536163,4.8474293513146876;-0.7192230450962737,1.8212313214392757,4.847690909392552;-0.7191313465459201,1.8208480030026837,4.8479596468694615;-0.7190394495763421,1.8204650475449795,4.848228169534666;-0.7189444513568273,1.8200737497730972,4.848503263422666;-0.7188531952673832,1.8197083714070175,4.848764056278581;-0.7187628686778484,1.8193550185057894,4.849019107072429;-0.7186665351713769,1.8189852494341494,4.849290214728209;-0.7185627254738931,1.8185872761619195,4.849581321969156;-0.7184529762487932,1.8181928032866819,4.849878938537509;-0.7183259783478223,1.817732280082593,4.85022524302425;-0.71819361974183,1.8172704977205925,4.850579680510145;-0.7180622694691594,1.8168261866280946,4.850926807686643;-0.7179302094649169,1.8163689849589673,4.85127748318433;-0.7178057872321489,1.8159235401428397,4.8516122470328025;-0.7176787551418162,1.8154593497724285,4.851957215779109;-0.717555859953251,1.8149978173995218,4.852296290579033;-0.7174348701125264,1.8145299816736227,4.852635829866446;-0.7173195593996076,1.8140711652332495,4.852964524424385;-0.7172049027258793,1.8136022593693362,4.853297070602175;-0.7170867595397772,1.8131185503912934,4.853640754955303;-0.7169722052472469,1.8126405077667678,4.853978627564928;-0.7168587256000089,1.8121634119347125,4.854314902331713;-0.7167439054109863,1.811678553270675,4.854655911783664;-0.7166298607708053,1.8111946879010374,4.854995283155689;-0.7165084257977841,1.8106785805562045,4.855357062653095;-0.716388857772783,1.810169958878663,4.855713769360304;-0.7162776596882845,1.8096925895097278,4.856050279358966;-0.7161427048345121,1.8091157769634676,4.856452016474534;-0.716002527627203,1.8085186450529513,4.856868988649989;-0.71587634242165,1.8079795852793055,4.857244468186018;-0.7157516742563386,1.807449928107798,4.857614846592333;-0.715624652565728,1.8069115972381506,4.857992143915434;-0.7155028613087768,1.8063861778545103,4.858362299385949;-0.7153750554725141,1.8058350359562152,4.858753063182666;-0.7152315298844483,1.8052276406191958,4.859179625173123;-0.7150878054813968,1.8046201482107727,4.859605709776756;-0.7149390959506076,1.803993153640791,4.860045958604181;-0.7147889787305671,1.8033602278431833,4.860490650138526;-0.714626700948226,1.8026810304933047,4.860961959001998;-0.7144504111562062,1.8019411367586777,4.86148098159867;-0.7142732555708211,1.8012004219516897,4.862002610849716;-0.7140892017485428,1.8004381505433007,4.862540009038249;-0.7138918767044111,1.7996215112339864,4.863116557209224;-0.7136829265407595,1.7987532982290309,4.863728880636287;-0.7134748897057789,1.797886063083792,4.8643377408156825;-0.713256998749219,1.7969802002700674,4.8649711109018465;-0.7130415749673542,1.796089612845385,4.865591478735294;-0.7128465062342049,1.7952837905663919,4.866158561427587;-0.7126410850173116,1.794437306736663,4.86675132225982;-0.7124144587667944,1.7935066745329316,4.8674044110397094;-0.7121803877772791,1.792540472332957,4.868083389746696;-0.7119271877849481,1.7915045089501813,4.868819297343921;-0.7116409461051656,1.790355130352273,4.869637814391243;-0.7113082563636627,1.7890399484112216,4.870569705919161;-0.7109477784764182,1.7875700294868406,4.871603319198322;-0.710566938669606,1.7859865747281387,4.872715601097953;-0.7101846616453671,1.784387841040532,4.873844628518184;-0.7097684932236026,1.7826141133596987,4.875102523001195;-0.7093166369127608,1.7807130086057814,4.876463867153147;-0.7088450848472221,1.7787666389399373,4.877850953047146;-0.7083583141953524,1.776769423427087,4.87927743393406;-0.7078518577707603,1.774717215568257,4.880752264186353;-0.7072599065819116,1.772486838700792,4.882294390899647;-0.7066112871747195,1.7701497438194427,4.883869013562326;-0.7058751079108598,1.7677000753089396,4.885500257383507;-0.7049467959884952,1.7650165413628394,4.887209021043365;-0.7039577376835628,1.7622496961434222,4.888946828003919;-0.7028817438680776,1.7594111714211942,4.890690984661366;-0.701591839837066,1.7564076980678767,4.892445252256366;-0.7001894780469559,1.753356827705669,4.894177993817014;-0.6986983256271317,1.7502468897135182,4.895914551685454;-0.6971166343359163,1.7471226008522407,4.897610361709375;-0.6952992300423834,1.743868246182928,4.899282900035209;-0.6933624412030925,1.740637766681418,4.900880941566884;-0.6913291830892864,1.7375172477304421,4.902398956227371;-0.6891681773600729,1.7343380696849109,4.903921714039288;-0.6869010035380162,1.7310593310309421,4.905477869917405;-0.6846053325752016,1.727851205809316,4.906962265547827;-0.6822839493435466,1.7246992887337544,4.908403358762477;-0.679888887586786,1.7214375073875405,4.909895247588584;-0.6771910926093285,1.7177126076558136,4.91166850780891;-0.6745058805262322,1.7140556958113347,4.913383861824827;-0.671746018610358,1.7103818435009344,4.91523606356695;-0.6688283396454298,1.7065238183540985,4.917250442611381;-0.6658396271092748,1.7026021146307078,4.919364160925236;-0.6628033419507383,1.6986843596576613,4.921581701344645;-0.6596960971898237,1.6946089605721686,4.9239504281313335;-0.6565735470554672,1.6905131837916305,4.926409264343272;-0.6534508119247833,1.6863895588415843,4.929030116739809;-0.6503582202900384,1.6822522286846588,4.931738261045571;-0.6470490464257233,1.6779117711311802,4.934611056628077;-0.6435410978938386,1.6733652657500602,4.937662493780985;-0.6399526224603571,1.668599876513742,4.940968474956685;-0.6364298640589204,1.6638620240269202,4.944336159168643;-0.6329950791944345,1.659187925772983,4.947691572165799;-0.6296693206919031,1.6546220357273775,4.951008201367745;-0.6261508734865215,1.6497951165894613,4.954559645040147;-0.6224482296000984,1.6447902640966585,4.95831494284039;-0.6183776020302897,1.6395481541218604,4.962310262762493;-0.6140752685777736,1.634219726914288,4.966436587128572;-0.6097833956737684,1.629206196040173,4.970481042693334;-0.6053174427318299,1.6240667360948902,4.974680327570822;-0.600898860733516,1.619067911571316,4.978748677179764;-0.5962097169617755,1.6140771550994786,4.982932686702909;-0.5915505630921905,1.6092180736662676,4.987047861683512;-0.586693709211322,1.6042895236496277,4.9913905271167085;-0.5819613094824535,1.599601084244698,4.995554859862107;-0.577177925252777,1.594883935889868,4.999756073421194;-0.5722590381501387,1.5901399392119744,5.004045210359665;-0.567138520881147,1.5852957650220358,5.0084999023506604;-0.5620860437618551,1.5805925597924664,5.012925366113;-0.5567790480896787,1.5758648367450285,5.0177008103495435;-0.5515431066782399,1.5713826821626777,5.022407441799757;-0.546179956804435,1.566845420859389,5.027155541674967;-0.5405929294168433,1.5620603303277183,5.032042485016643;-0.5348941759060027,1.5571727564699025,5.037004244518287;-0.5290933293224411,1.5521967984510083,5.041863476092592;-0.5232984988022948,1.5470431646957177,5.04658479559427;-0.5177946410330297,1.5419307393890294,5.051023479574266;-0.5124269014188123,1.5367160943770617,5.055245878373082;-0.5072280686842949,1.5314701455415842,5.0592498112516715;-0.5019425234945776,1.5258985817329342,5.063122875174287;-0.49653128278221104,1.5200630182271733,5.0669046311643005;-0.4913929757384814,1.5142656864089308,5.070339549266295;-0.48635393420282635,1.508509456799422,5.073653706987927;-0.48170896598859886,1.503017959067045,5.076520974244782;-0.47673292834477055,1.4968401231353494,5.079461787671108;-0.4715220117431552,1.4900343483476883,5.082374315268025;-0.4664364945414431,1.4829664055332323,5.085083706859209;-0.4615224195639751,1.4758862426274102,5.087547359558622;-0.45684252792820124,1.4689594166340674,5.089833220172684;-0.45253274650463793,1.4620440964272796,5.0916072061467235;-0.4482559611680528,1.4549308356908968,5.093206738897977;-0.4441642307754209,1.4479195636232578,5.094644014970025;-0.44007293623668664,1.4405362694819996,5.095966448460944;-0.4360041893511065,1.4330476389068691,5.097182651973251;-0.4321960565253705,1.4257271137512384,5.09825914613108;-0.4284661408844873,1.418563389429098,5.099244772704945;-0.4247117354753038,1.411395163544317,5.1001985768419855;-0.42081976540425325,1.4036363239563165,5.10126621020699;-0.4168637762921687,1.3957241380015435,5.102426296011514;-0.4126371647397792,1.3872339700044747,5.103641302328631;-0.4086358499389561,1.3790870415415475,5.104826048194159;-0.4045182775777768,1.3706995354468265,5.105988237963629;-0.40005714767192224,1.3616464928838636,5.107212821370929;-0.39550701406847166,1.352384755807926,5.10847237644278;-0.39091314240491365,1.3432023517267848,5.1097580632998545;-0.38654319370720513,1.3345254359616328,5.110961748462588;-0.3820944116850752,1.3259706035361167,5.112163652582195;-0.3773642522113812,1.3171958139403066,5.113482216624774;-0.3721729224724454,1.30788096133845,5.115035184884965;-0.36708496329007995,1.2987114300576688,5.116636407922256;-0.3617093482443511,1.2891252910932822,5.118500520001228;-0.3560750472758621,1.2790611110874146,5.120540837116131;-0.35021174823859924,1.2686634162111312,5.1228730146039805;-0.34419932492940497,1.2580323755995342,5.125285405371993;-0.3378605020589031,1.2468784734412643,5.127892815812521;-0.3315250151906302,1.2357109408419829,5.13048583543816;-0.32501277727627276,1.2241284611726704,5.133136060791674;-0.3182982267220357,1.212479337939612,5.13580702085385;-0.3114929769334601,1.2006823343832145,5.138414055971316;-0.3047855276333153,1.1890311386811976,5.1411014736268985;-0.2976102973734612,1.1764597336387086,5.143851173528677;-0.2905735846775066,1.1639901855864512,5.146630032109252;-0.2835989311943824,1.1516623918384914,5.149351898208475;-0.2764833695029662,1.1391504685349696,5.152039405050471;-0.26933201972345794,1.1265783289598796,5.154715130125755;-0.26222712633589157,1.1141280074655495,5.1573320609801785;-0.2551371741775821,1.1015745717908876,5.159859040849834;-0.2483091108585985,1.0892752275934137,5.162270490899209;-0.24168530123927753,1.0771502688295216,5.1644860844529665;-0.23488883949631573,1.0648666884452536,5.166685855883342;-0.228432686910162,1.053216976693453,5.168601295585248;-0.2221930906477167,1.0420482959912216,5.1703662955190675;-0.2160675185365704,1.0314066387033602,5.171871776414536;-0.20988132297889642,1.0208718488182047,5.173450890826904;-0.2039557265946776,1.0109568650413319,5.174856600788898;-0.19781628750930255,1.0009420820670445,5.17639662935823;-0.1913111499530781,0.9907459816176886,5.178204970368046;-0.1849867911929699,0.9811545816800779,5.17999036004289;-0.17866518121356575,0.9717386253642759,5.181844679837955;-0.17270101135677146,0.963077212572785,5.183566459787682;-0.16690560744612631,0.9549032253188429,5.185389915952764;-0.16106164602587475,0.9468409566302121,5.18732644094033;-0.15533540852269107,0.939072447774046,5.189338776530725;-0.1498593785096314,0.9317287950323362,5.191373444675369;-0.1447046880763271,0.9249021353378074,5.193359292612983;-0.13943346956071662,0.9178374347851668,5.1954275641262715;-0.1342683545533106,0.9109671540823726,5.197570864757131;-0.12906858829256437,0.9040784731378471,5.199734471879019;-0.12388876752963326,0.8971735464750173,5.2019293987263175;-0.11879683126221474,0.890256569777167,5.204078342019996;-0.11380023068241155,0.8833562821819735,5.206182127240755;-0.10870481939068448,0.8760793161969366,5.2083086835410475;-0.10393863126867445,0.8691229391290406,5.2103419402147235;-0.09934567988983836,0.862134607914202,5.212216976924314;-0.09458726596351315,0.8542235032117332,5.214033568953918;-0.09006081454073661,0.8460586296873066,5.215709514447523;-0.08622288918082925,0.8385075532764799,5.217048705199955;-0.08274090183708785,0.8311769978416068,5.218226667821924;-0.07957725308195658,0.823481664102428,5.219350274654906;-0.07650459343486973,0.815496917592689,5.220481848015909;-0.0737636082763287,0.8071401377631195,5.2214773260935585;-0.07126014204739838,0.7987948095448079,5.222355450283898;-0.06886226796554212,0.790219403478529,5.223177964147299;-0.06639056372161556,0.7809759989252008,5.22393302194117;-0.06392816299869965,0.7713700068141266,5.224642016342118;-0.06163724313964073,0.7616768481889442,5.225207565458776;-0.05949182733884804,0.7518856791185713,5.225625248980453;-0.057455280939508926,0.7416992484155924,5.225938399095012;-0.05559081650467358,0.7310797551289758,5.226164052160742;-0.05383631877390725,0.7203384292778432,5.226350753792426;-0.05205292765482701,0.7090938258322239,5.226506881158703;-0.05038712619120518,0.6979648213455243,5.226604374234203;-0.04875204501509322,0.6866565256860826,5.226683965295466;-0.0471977240297224,0.674912921289889,5.226653015164202;-0.04599844306106182,0.6639215464028568,5.226547599028441;-0.044889432460499076,0.652848744142296,5.226330150340407;-0.04377060148867131,0.6414415707052268,5.226038929895297;-0.04264260421774917,0.6297850857000872,5.225736810274701;-0.04146375957002557,0.6184496808670439,5.225362736429879;-0.040308238633427904,0.6066869440710854,5.224991322132627;-0.0391350921564212,0.5949669965199845,5.224656665472201;-0.037988801564881707,0.5830738742124794,5.224305009660529;-0.036914955353530746,0.5711070855879989,5.223933247585462;-0.035901671165691665,0.5590235300311437,5.223591968115882;-0.034950335602938955,0.5470882234271046,5.223258568340489;-0.034022736791574984,0.5345277560780989,5.223044324638521;-0.03314604090854139,0.5218956938367068,5.2228901637651735;-0.032347660302428756,0.5093761714748416,5.2227996232969955;-0.03159474233179339,0.49734144034921596,5.222717829061172;-0.030875280633439924,0.48535567673345115,5.222613222166165;-0.030227451204222967,0.4734737882531686,5.222499045259327;-0.029580479306858625,0.46127826511482006,5.222374472368004;-0.028913468075760507,0.4488931515828332,5.222230705808149;-0.028336556862341922,0.4371312697462802,5.222189392416896;-0.027763200909328746,0.4249494556459982,5.22218989869703;-0.02725762462409842,0.41323836462367175,5.222293147301467;-0.026834870852379705,0.4015714591215941,5.2224876111302665;-0.02648777402855821,0.38999878540643695,5.222710975388628;-0.026156685130396908,0.3783012305982519,5.222952584794344;-0.02583678069100943,0.3671793861828895,5.223144495768918;-0.025573100205113636,0.3563658445809005,5.223282733010284;-0.025282587762868368,0.34528934265763345,5.223443139584675;-0.02512524853247387,0.3337457408410328,5.22354910060102;-0.025068459812777194,0.32248171115402535,5.22370030971769;-0.025079718406674494,0.3110130934976364,5.223848504302824;-0.02518561063204444,0.30025944107616337,5.223926986872978;-0.025344138174304358,0.2894790533296657,5.223961858155747;-0.025509560993150604,0.2791532575651274,5.223958953148349;-0.025711716256155405,0.26875962320047436,5.223966640673041;-0.025989776660111173,0.2580257843056056,5.223963256824944;-0.026335390566748912,0.24748363088118594,5.223987619957938;-0.026775185156280773,0.23734297847747804,5.22404398788705;-0.027293116185438386,0.22686381263897815,5.224145663956744;-0.02786338404413602,0.21555569636512564,5.224239328678473;-0.0285329996618826,0.20409194613190135,5.224341393693381;-0.02924851408300207,0.19251431523551168,5.2243893801966745;-0.029974024734167264,0.18065012877750114,5.224473335406279;-0.03068748321794295,0.16828614271889503,5.224567660120104;-0.03140699349906327,0.15604774925825576,5.224664458632127;-0.03212186591906918,0.14299758626224332,5.224919520908543;-0.032836646703890485,0.1298466543879049,5.225203949169742;-0.03355937161260104,0.11637223780936745,5.2255159571644905;-0.034178728827138447,0.10334798585363703,5.2259014417939635;-0.03477542194406306,0.08977214559483257,5.226216306601203;-0.035330649814619454,0.07641699791633091,5.226450441464911;-0.03589062204553346,0.06215675463241875,5.226614169431351;-0.03642453945713702,0.04759362086773955,5.226769069850273;-0.03696826909598424,0.032261486314473384,5.226918698802806;-0.03752551748704498,0.016411485567474328,5.22706314630261;-0.03804519824164058,0.0008539486136664026,5.227238596330802;-0.03855140690398147,-0.014497780078511996,5.227407219955489;-0.0390445349312653,-0.029845614695840905,5.227561081729636;-0.03952626420304135,-0.04459849893952297,5.227683383664068;-0.03995615895989992,-0.05849321499209228,5.227802741880719;-0.04031209162951202,-0.0716423226736635,5.227916408951069;-0.04060193183958015,-0.08469213146031404,5.228069175099089;-0.04084439069221617,-0.09717750532216556,5.228130591862483;-0.04102597154664031,-0.10948407990247078,5.228149976180678;-0.041224027284627686,-0.12225449417930838,5.228163157163504;-0.0414021136046143,-0.13454296414893346,5.228022098409339;-0.04153703318205622,-0.14631959574126358,5.227839687767909;-0.04167909985076454,-0.1570679927415049,5.227609116710916;-0.04181368536495682,-0.1672820800312656,5.227360351919785;-0.041922060267038916,-0.17651601699381106,5.227155984271158;-0.04203253397474371,-0.1854045014834884,5.227025384721564;-0.04209401439727212,-0.19327352132714778,5.2269749662718095;-0.042134198252680666,-0.20111705842141786,5.226967177968205;-0.042160883042585605,-0.2086609066419023,5.226967301190071;-0.04217375904476264,-0.21527130762781793,5.226964247552393;-0.04218375557987422,-0.22149498300250037,5.2269672917907455;-0.042198409430918855,-0.22770459978175078,5.226968571231413;-0.04220657211353182,-0.2338318174290724,5.22696245339968;-0.04220621794213589,-0.23724232048325106,5.226952644859047;-0.04220099584131795,-0.24078502678848235,5.226946440576706;-0.04219302057795534,-0.24446300400214813,5.226934898937127;-0.042191737344869626,-0.2482128037430709,5.226924701905045;-0.04218756082628234,-0.2520180836071998,5.2269415639058305;-0.042206357419613504,-0.25532549271911387,5.226977699463531;-0.042213380285494345,-0.25777929802845745,5.22698212082173;-0.042209252450010386,-0.25960246092075334,5.226973678861868;-0.042206427408257856,-0.2616027358117326,5.226967180445459
