# Supplementary material for: AI co-pilot bronchoscope robot
Source: Nat Commun. 2024 Jan 4;15:241. doi: 10.1038/s41467-023-44385-7 (PMC10764930; doi:10.1038/s41467-023-44385-7)
Supplement: Supplementary file 9 — Source Data [file 41467_2023_44385_MOESM9_ESM.zip › Supplementary Fig. 6/Sim+A+R/1-siliconmodel3 Centerline model_33.txt]

Path length,0.4126106342353528,1.2786069329329737,2.403358873782653,3.450724657573665,4.514602772076442,5.076463825152204,6.143204548083779,7.100565492282043,8.309087294845078,9.02117565028586,10.663621151793388,11.551706515568704,12.486053272691947,13.404135682123128,14.287604897992704,15.23367561989373,16.201513635772944,17.224293930749976,18.27772370726883,19.3882864910842,20.52391231403289,21.702880726169212,21.702880726169212,22.888860794528846,24.140570481125803,25.45066663734102,26.793937398250385,26.793937398250385,28.13149512101372,29.44701796924239,30.69818318549689,30.69818318549689,31.933526545343412,33.11918996353849,34.31229470142586,35.44804807716122,36.54536215388304,37.61219136193021,38.62496253512464,39.63334667628818,40.61070414446332,41.599918743586045,42.58533834567182,43.59836716325438,44.58940596542322,45.574071764829924,46.505559966945405,47.41169834574594,48.255745701092145,49.08491359316463,49.916872266039164,51.58775186136382,52.402248829602904,53.20989868117157,54.090538664960434,54.98975917976298,55.87887786861432,57.647721300915244,58.509518591488174,59.34903488093192,60.180581305312984,61.03071732289892,61.855765156755425,63.602489637278595,64.50154794267418,65.40847852255158,66.29637884211337,67.27205141591166,68.24301967472506,69.18749594619507,70.15362530408173,71.15031022072034,72.10628825028142,73.05571590646807,74.03853392219155,75.05481373036898,76.05798494187026,77.07344545568142,78.0753376454776,79.08003390994934,80.0338057002618,81.02433857371373,81.99974429461511,83.0049923981334,83.96749100848136,84.92370899754992,85.90287967798051,87.73788201404543,88.67067645547789,89.58512336215048,90.51279457045337,91.43700617051731,92.35267152996549,93.27578392285187,94.14569439984982,95.02324593747173,95.90533618591641,96.81744969674449,98.71173958190234,99.62301442052997,100.49894624131565,101.34759859017055,102.18744977693359,103.02312740339758,104.64297122078581,105.42056982480983,106.1904291162232,107.70871093169956,108.41627011725346,109.74566313546038,110.42112469313932,111.77895954908598,112.98418771468621,113.57779605411011,114.92465806031129,115.64118795140905,117.09469523030485,117.84335575424704,118.59235767385708,120.04725022771056,120.76593132823025,121.49259135535753,123.00962464879834,123.79522281246639,124.5683350144017,126.15020127814307,126.9909964333457,127.8350003484673,128.6504982091608,129.44579431821433,131.12745584781624,132.00347682379666,132.92575302106616,133.85931858928728,134.8611811557094,135.85562481765274,136.91446858993274,138.00458133834587,139.102096432822,140.27531185106898,140.27531185106898,141.47241244114463,142.70223629134088,143.94164546063206,145.18602134374393,146.427904991897,146.427904991897,147.65992878514737,148.89797820168445,150.11995740998273,151.33010764603213,151.33010764603213,152.50107652028015,153.6223544996305,154.7652940550721,155.8851182131548,156.94846780077341,157.93774793319272,159.01881724730268,160.04358971867507,161.09865238843238,162.15828881007488,163.1429871228405,164.09944357809323,165.01372232992614,165.89582883348996,166.78590830178402,167.67729079245873,168.52320265463126,170.2228514214159,171.03630766872027,171.8115538979369,172.58431056835045,174.08417166487064,174.9066774419128,175.74991266490179,176.4978285099901,177.86502667018078,179.14111009733355,179.80088335750017,181.11906278375196,181.76305211086873,183.08111795996206,183.7591496455812,185.11679959370636,185.83991678869586,186.55575448914294,187.9494413723651,188.5940052049241,189.91223044685867,190.61257455730635,192.06299944764237,192.73524265612187,194.11717785423414,194.82838289152312,196.2494321578781,196.92818226523,198.29927567370444,198.99242305171109,199.71230272467213,201.1771018579471,201.88913937856466,203.2034937055677,203.82367481982456,205.07993219059054,205.73939948363673,207.0778539098619,207.75777119935768,209.02000346375488,210.30359245361242,210.93380133537676,212.21288250426892,212.8163456593565,213.95645687437727,215.12067619146032,216.31019070728095,216.88843346575712,217.97368184802644,218.98700939785888,219.9890979316252,221.0061629281014,221.9693414893306,223.28520168850767,224.15065096087247,224.97158068212485,226.1656686976603,227.29430111934903,228.03139442385404,228.98117447991035,230.1447640758221,231.2269648165863,232.28239055933466,233.10763463900304,234.27573934580667,235.15906828038933,236.101362097551,237.363741271377,238.26839098066793,239.14466515823935,240.20582415421794,241.23510784885934,242.17102996666893,243.16567608472707
Error,3.405568018492603,3.1938213244361955,2.972591714596842,2.7420567661848185,2.5235411844648907,2.3371582947916623,2.164608974725059,2.0345472029676896,1.9114293172559966,1.826615168645021,1.7362679604059528,1.610059691945712,1.5150143988726676,1.4273573897638918,1.3499798031750376,1.282282816411422,1.2220212545389937,1.1683171199129914,1.122229135226326,1.0841723769585545,1.0653592977203468,1.089663802256327,1.0859185969926397,0.9747283973558926,0.8768408208265872,0.8546567095924109,0.9622602014687037,0.8669856442633226,0.7165542577242209,0.7080060587901675,0.7960402541575368,0.8167133304604551,0.669243441892139,0.5954092064355827,0.5898710131961041,0.6366842321608285,0.6991551050272404,0.7508695258478115,0.7693682557375572,0.777406538427613,0.7563636302180715,0.7355656583345848,0.7111370326468587,0.7068283520393711,0.6876537818604248,0.6550223318685511,0.5933580312946927,0.527711839272904,0.45846275741995457,0.43944048685622156,0.49253610209251164,0.5004745298406093,0.40788192051072514,0.41239715059097287,0.48170105298847715,0.5652664354494957,0.6639749086066405,0.7450560216805728,0.7122477595092442,0.6935082711649466,0.7121477979113858,0.7578286216956251,0.8258951254202069,0.8050566317751489,0.7273886467478339,0.6531992786787548,0.5855467263871856,0.5514811694636074,0.5306088085338312,0.5240079828616994,0.5295225325217011,0.5366551926354493,0.5640004931222846,0.6033024851968692,0.6361421092112268,0.6540839918957666,0.6740757996084253,0.6846344837509192,0.6886985436552523,0.6899747277354505,0.7021839322162876,0.7130125034941794,0.7333113133488748,0.733859118204275,0.7393180510028344,0.7502921721902516,0.7475030355101564,0.7666533901785596,0.6845990726334411,0.5882577659756293,0.49971814860576663,0.4027665384979653,0.31282639875440427,0.2620741337230584,0.2613529032521146,0.3329862079702028,0.432520645394976,0.5310449694407554,0.5684672855827643,0.5389622703551206,0.5225011773837963,0.5612007269703906,0.6525777839649771,0.8031818858950179,0.9347743466111934,0.9867195022128269,1.117069567251749,1.300239584198661,1.4072387776653796,1.5266160040642882,1.5638150417420167,1.6014679864745018,1.612082312376903,1.5503578806704321,1.4795355795140337,1.4147839744355148,1.36718816522173,1.2793987095871358,1.2070694802534583,1.0809875526998876,0.9641002219540498,0.9186233845350318,0.7970412726523932,0.7231549540119999,0.7403910340641139,0.8206169809025564,0.8012125621729056,0.8165457790789649,0.855304180902562,0.9205994560227396,0.8859019427549433,0.8362226587063512,0.7989698665889962,0.7543177636927222,0.7046722651789902,0.6489562591956605,0.605498080556591,0.5746645480438313,0.5642845208995566,0.6320013705814733,0.7109483941742183,0.5371304346891875,0.3947110117946061,0.37350363008618953,0.4975423042326367,0.6926502856603045,0.5274905878360372,0.373580005851352,0.33661311129120614,0.44681443240531715,0.6147466177049326,0.5959925827033286,0.48779442133695516,0.4603471773235967,0.47917182441131295,0.5122918416530983,0.548640474346676,0.5624458068959911,0.5917662839962494,0.5993541629024647,0.6284878655242302,0.6621448902316323,0.646003827746138,0.612726110571661,0.555899264565942,0.5099523022328295,0.5006397841950514,0.5253417833537068,0.5677617074040702,0.5720896619864237,0.4407947992898464,0.3415021634158889,0.4134947474705804,0.37107371686917806,0.2647280581414086,0.2572654446217491,0.40851687023652644,0.21712044010163017,0.36948746020094736,0.22181229135527458,0.37091314597388003,0.24221551351523335,0.3289703506663624,0.23810533799061595,0.361917397644688,0.24945693383354473,0.4126388639037279,0.31611217549316617,0.4240970818618347,0.37890371620206037,0.5863206238563966,0.6071489235778396,0.6874304010257293,0.6827345635510992,0.6962616019777108,0.6882575764706196,0.6143469261168241,0.5654168815474494,0.4256017397381991,0.47780800945871565,0.27672273552513754,0.24218236004770313,0.21048010451324722,0.24024815989490156,0.1072166393786147,0.3131654960274786,0.13650672242735254,0.320384405329455,0.17229337023042757,0.3023200435147451,0.16679746365063858,0.2190960877498,0.2634900301039957,0.16606623920028546,0.15757305756626183,0.2932814669350553,0.20270174482018727,0.13837402859480277,0.12511102113888461,0.10733388090267836,0.12932500945489284,0.23180220265322724,0.38470463123562915,0.40051549436661993,0.4253087921895455,0.3570311818869243,0.3090609351608255,0.23691989284372453,0.29437946055189135,0.3413770538615654,0.43895941351820394,0.5291512853699444,0.5910106223103971,0.626661157750949,0.6245141196873993,0.6192071202547647,0.5638109033318041,0.5005726766980315,0.46314309057915537,0.379955346734957,0.310005059706645,0.2730154703813501,0.23004045981816484
3D pred;-0.027341765151121578,-0.2628163988496363,5.257605312585136;-0.028396926945625345,-0.25304723872820295,5.255747856230544;-0.029497242615191085,-0.24329783337988337,5.253814361782281;-0.030588425844677414,-0.23357134203535873,5.251763828855314;-0.03173267338168217,-0.22382652596270736,5.249832700355122;-0.032728630783623425,-0.214004401988115,5.248240861958407;-0.03350303513241435,-0.20414436621944368,5.246764382176935;-0.03410630204298636,-0.19423180968905274,5.245590801303534;-0.034535128551413066,-0.18429781957614663,5.244526870731384;-0.03478338768090883,-0.1743455983212104,5.243582593495919;-0.03490683442585158,-0.16439892981519244,5.242558607884422;-0.034924685739565954,-0.15444036774067177,5.241649364936405;-0.034936245771130886,-0.14446204717824554,5.240991348888628;-0.034932633159376725,-0.1344755003950318,5.240472821844281;-0.034972266153258234,-0.12448567703335116,5.240023535267344;-0.03512663767672918,-0.1144955263091323,5.239607532935462;-0.0352979493236741,-0.10450371962664248,5.239240856594021;-0.03540671793428256,-0.09451224425206362,5.2388426239628485;-0.03541074425757932,-0.08452333384202851,5.238371823995758;-0.035377447346024375,-0.07453621085185971,5.2378655970753725;-0.03533027726708778,-0.06455023336724365,5.237338312844247;-0.03527161707418468,-0.05456258235814897,5.236844970871272;-0.03522721608030291,-0.0445721749196616,5.236409324495459;-0.035199499841572286,-0.03458015289516427,5.236010918079759;-0.03517534248451455,-0.024587940414944637,5.235617082870258;-0.03513232358790208,-0.014596671773006612,5.235201510615217;-0.035070993756705006,-0.004605608113855719,5.234783317345783;-0.03496355997351074,0.005385047677942767,5.2343646828607815;-0.03479082788236532,0.015374146826994482,5.2339310219159145;-0.03454829915764306,0.025361662732349667,5.233494323097549;-0.034288413811756076,0.03534906180249182,5.233064998720513;-0.03403608725902589,0.0453381135376626,5.232671073927095;-0.03372793700077584,0.05532570526039116,5.23227985148599;-0.03338237769880828,0.06531208011226304,5.231888819407096;-0.03300364429408037,0.07529986487823374,5.231571460813724;-0.03258759917577302,0.08528907704635573,5.231365192251466;-0.032131258456506946,0.09527811407123958,5.231260825286197;-0.03166730811719873,0.10526709217397635,5.231189645614233;-0.03120559231280998,0.11525593369627865,5.231090330165751;-0.030723190903017707,0.12524251317217006,5.230901864647592;-0.0301745104102506,0.13522311585864663,5.230607722281461;-0.0295232892631595,0.145197305033108,5.230305296539106;-0.028808742259061822,0.155168271764445,5.230042152051218;-0.028090965136167555,0.16514004423277137,5.229821811764893;-0.02742708915025214,0.17511591957893788,5.229618883814447;-0.02685408053818364,0.18509562056014914,5.229340981932291;-0.026339444487280317,0.19507639641924437,5.2289956371978406;-0.02588643870803847,0.20505913954592966,5.228621972333837;-0.02554794051579757,0.2150456452887573,5.228228117002122;-0.025363453571959155,0.22503801692115477,5.227883916874854;-0.02530430532283866,0.23503563256219862,5.227673719399651;-0.025364979382688092,0.24503543734651742,5.227658788425928;-0.02553480009591176,0.25503239813346396,5.227837494748182;-0.025777272542519193,0.26502477789024603,5.228143360582966;-0.02605041825100497,0.2750156213483649,5.22847266047258;-0.026349489164604906,0.28500658324142625,5.22877471516967;-0.02664692097916531,0.29499736668178256,5.229084199520792;-0.02690715766064083,0.3049885909787212,5.229412397506582;-0.027186034075546157,0.31498157940717053,5.229662217870219;-0.027551733577356845,0.3249744296301108,5.229758177738174;-0.028074532913467308,0.3349607470112298,5.229746093958815;-0.028593452783452444,0.3449466482156095,5.229634293668554;-0.02904691082458095,0.3549335373916741,5.229396763902126;-0.0293848983800042,0.36492071371544615,5.229019837529652;-0.029616358849610558,0.3749064895667807,5.2285395181589065;-0.029782572750925308,0.3848932621013723,5.228052951327591;-0.029922350485476677,0.3948827899955333,5.227617297064782;-0.030077832043199627,0.40487596579158575,5.227282240361523;-0.030285444764970602,0.41487083769531713,5.227038452368054;-0.030545955788608418,0.42486642849626416,5.22689597940014;-0.030866290741306243,0.434861176308928,5.226846972468675;-0.031183840320500526,0.44485600160804845,5.2268982511661575;-0.03154132342481076,0.4548480855992594,5.227072788677079;-0.03192928313308892,0.46483669505261915,5.227350580781007;-0.032361072852615094,0.4748218486683644,5.227682642383846;-0.03282743097745698,0.48480570032408804,5.228007012875565;-0.033345875139001564,0.4947886245871757,5.2282761574627585;-0.03391279949354537,0.5047704437350514,5.228480811500897;-0.03453187135100889,0.514750277917219,5.228621024666247;-0.03524112519139761,0.5247243949261754,5.2287391300494415;-0.03606326719271817,0.5346897530284443,5.228864511161284;-0.03701586381574149,0.5446425357174622,5.229050727215885;-0.037986214960562106,0.5545927241923441,5.229279130302719;-0.03886777099773196,0.5645517469617068,5.229480933257713;-0.03962832658625514,0.5745206978435207,5.229684829095702;-0.040462293486665066,0.5844825604495508,5.229941329831761;-0.04155817428127081,0.5944216585921336,5.23005697323245;-0.04322959184730809,0.6042800152993444,5.2299185306330305;-0.044213363498906796,0.6142315050621532,5.2299252267679766;-0.04505242880233173,0.6241961466261272,5.229968676947614;-0.04607115535489378,0.6341408040433166,5.229711801363247;-0.046865718236160765,0.644104580742903,5.229408777092779;-0.04759692760425793,0.6540739251077275,5.2291303784657215;-0.0484396861823769,0.6640358568050093,5.2289074999389396;-0.04937457884142136,0.6739894504963079,5.228679578144005;-0.05051478137736175,0.6839237283325733,5.22857926837917;-0.05185109996982046,0.6938318624629397,5.228371589121375;-0.053622269767070053,0.7036695921017915,5.22808517490705;-0.05550967669766855,0.7134825277117551,5.227705715036922;-0.05752026148834049,0.7232666075009343,5.2272268293736435;-0.05971516750323104,0.7330127104556485,5.226784263240837;-0.06222833404576012,0.7426796636066352,5.226300516709954;-0.06485612281596588,0.7523059063286013,5.22564463772952;-0.06782652918996389,0.7618181328979536,5.224811432072662;-0.07080586491512104,0.7713104391009583,5.223801639229945;-0.07414198376588675,0.7806633091015688,5.222620904812201;-0.07780489848811956,0.7898768030019968,5.221319142205416;-0.08183361756140532,0.7989049456223081,5.219815126428948;-0.08626266620523816,0.807712608643101,5.218139238538091;-0.0905230552715339,0.8166096897303667,5.216498801666277;-0.09493445586095488,0.8254218386808466,5.214800103425207;-0.0994821757898353,0.8341588192138594,5.213072847041743;-0.10416772078687925,0.8428288989701164,5.211377150989728;-0.10900499915724154,0.8514121979445384,5.209666093806782;-0.11401560656226446,0.8598937832248401,5.207946639077603;-0.11919583352118333,0.8682964059798279,5.206346270528971;-0.12460838845516393,0.8765567871244196,5.204774535044636;-0.13002411935901007,0.8848207795405467,5.203233013678154;-0.1351035428323983,0.8932762808038996,5.201588642806534;-0.14004093351185531,0.9018407136897048,5.200081107525703;-0.14504514438373325,0.910367092435574,5.198578197338177;-0.14986090830104118,0.9190107278908288,5.197130445975057;-0.15455759238355687,0.9277247304594489,5.195713647519692;-0.15918765078228117,0.9364772990999479,5.194315398107836;-0.1637617639393851,0.9452594787440894,5.192918684277434;-0.1683198989734902,0.9540467591969829,5.1915019601500685;-0.17285993296302757,0.962837499461379,5.1900490399947365;-0.1776503606047773,0.9714864878219425,5.188550105924139;-0.1826399925864171,0.9800132632952755,5.187001663895788;-0.18755387234972462,0.9885789437023157,5.18542594030448;-0.19245953864923634,0.9971495226992402,5.183851261348213;-0.19732353510138845,1.0057466581832586,5.182292159047886;-0.20219421371049956,1.0143395938200477,5.180730766391075;-0.20707247606982054,1.0229228892764552,5.179140296189643;-0.21191215772461183,1.031514798335513,5.177480000974581;-0.2167640930084405,1.0400950655982661,5.175795442367329;-0.22166335738384002,1.0486611177102763,5.1741768133813455;-0.22660919093259796,1.057209489211916,5.1726070760855105;-0.23151956279129352,1.065769810040267,5.170991788022956;-0.2363795875490664,1.0743499564695216,5.169330088108295;-0.24119568213169315,1.08294173856022,5.167601934909893;-0.2459934179534094,1.0915364419121383,5.165837620516837;-0.25075207962271157,1.100148550747676,5.164052481720561;-0.25550377994692136,1.1087769187402934,5.162328355909351;-0.26029412170244687,1.1173813207394239,5.160591435616814;-0.26516521131250337,1.1259706556375366,5.159011621697752;-0.27007790839407675,1.1345086811040412,5.157288970102676;-0.27512375372906983,1.1429469916360508,5.155462947041292;-0.2802053996364917,1.1513475143908773,5.153563449129415;-0.28525642983745814,1.1597653910615198,5.151659126082561;-0.2903643095221219,1.168153866258628,5.149776827223585;-0.2955568379711951,1.1764885759827715,5.147887313497826;-0.30082975976741794,1.1847916651699573,5.146083150068267;-0.30611781989688114,1.193103755569813,5.1443668828245634;-0.3114426851500521,1.2014173886830373,5.142776500953983;-0.31683633983103715,1.2096424287921712,5.140971728285355;-0.32168913741343097,1.2181850529380676,5.139107880564574;-0.32658017425851027,1.226678229470481,5.137122002680782;-0.33149063014648456,1.235154089124855,5.135110230802159;-0.33636705057825506,1.2436428088970515,5.133070093453417;-0.3411949053762085,1.2521754083991516,5.13109865646821;-0.34596243680039157,1.2607480835745184,5.1291544639733475;-0.35059129012114815,1.2693944666256036,5.127201574557936;-0.35510986591904564,1.2780934011654261,5.125223947032203;-0.3594720407957945,1.2868553745125952,5.123174739036864;-0.3636708202932379,1.2956929043922052,5.121108748630582;-0.3676837068192045,1.3046342156053927,5.119121364541222;-0.3717914698452892,1.3135604926441509,5.117264522827755;-0.3762650456356001,1.3223326534590762,5.115522020522038;-0.38074345189389797,1.3311325357414991,5.113939001507263;-0.3853425108445933,1.339871654165261,5.11236532239655;-0.3901410245173343,1.3484985095476274,5.110767939304035;-0.3945301873288531,1.3572783101910224,5.108857350264963;-0.39901453001665316,1.3660622560222846,5.107204181703737;-0.4035404364783766,1.3748218877121279,5.105535342778608;-0.4080109929087004,1.38361825243262,5.103911122070892;-0.4125228568409299,1.3924207011372411,5.102441434804988;-0.41684012388717523,1.4012786189959419,5.100738937680199;-0.42144050928809523,1.4100475885576877,5.099345514920166;-0.426148243113073,1.4187462410667404,5.097872189850837;-0.4309564232727658,1.4273436882846204,5.096150183785893;-0.4359637396563617,1.4358953834414463,5.094810298500022;-0.44110496280819383,1.444365672379492,5.093460472656038;-0.44628859154942574,1.4527799471641085,5.091934047773497;-0.4514891224177349,1.4611559472639715,5.090261594182254;-0.4567117264507143,1.4694820192440095,5.088417432449126;-0.4620590696203159,1.477629458600389,5.086175747154392;-0.46752003568559053,1.485598823282385,5.0835936789524885;-0.47300450190895527,1.493392144172631,5.080563038797929;-0.4787759991394064,1.50040793759551,5.076383509833275;-0.4848812638468243,1.5067765863441152,5.071675425725143;-0.49109417006112815,1.5131370880985535,5.067098984552786;-0.49737404789904693,1.519390973199072,5.062467348179933;-0.5036375895674217,1.525585835141827,5.057735357977202;-0.5099179364255517,1.5316515472987926,5.052860485735756;-0.5161562580706042,1.5376148737277728,5.047808547399405;-0.5224733368905811,1.5435181501690907,5.042784023298599;-0.5288623158295654,1.5493944566912954,5.037819149707629;-0.5352333094362675,1.5552796460056793,5.0328417018478095;-0.5416443313760123,1.561090477326075,5.027828415794329;-0.5481518598564215,1.5668151301864195,5.022840387856836;-0.5546350046194234,1.5725075581577026,5.017784193856037;-0.5611034461588326,1.5782098801790552,5.012720323042514;-0.5674087206167668,1.583961299655947,5.007508347600232;-0.5734522521449834,1.5898248018372387,5.002114363095486;-0.5792015621881876,1.5960093033334437,4.9967573699770895;-0.5848831953366197,1.6022912062783068,4.991441663047813;-0.5905715593032668,1.6086185707321647,4.986187429093086;-0.5963184624824469,1.6149128674040016,4.980957234712756;-0.6022916385186254,1.6211365467552592,4.975898876938383;-0.608060050429713,1.627519189824327,4.970801103750324;-0.6133948813267989,1.6343349497301451,4.96579261134185;-0.6186391706474625,1.6411824927084824,4.96073211880841;-0.6237901577210289,1.6480376764181182,4.955586850256129;-0.6289587594427357,1.6548861120459983,4.95045026718047;-0.6341508001316027,1.661722639888962,4.945321466098586;-0.639220358506239,1.668623034496453,4.940155797492581;-0.6441547998006752,1.6755690783851775,4.9349209370925635;-0.6488627249929014,1.6825267252599612,4.929496308962432;-0.6534253280290606,1.6893128883032824,4.92374038638791;-0.6573746943115888,1.6957336624145332,4.917169529078644;-0.6606929035685966,1.7016793286242884,4.9098456953388;-0.6636816424994078,1.70715371930829,4.902029143270121;-0.6668134566432935,1.7124233072734878,4.894128308956885;-0.6699850208245022,1.7175957196957425,4.88617926307838;-0.6732236866662763,1.7227526238962363,4.878247215257529;-0.6765813226385182,1.7278961617162092,4.870356062022899;-0.6800883733483716,1.733000554964727,4.862504580323054;-0.6839299559843939,1.7380270828299114,4.854760146162243;-0.6879846143651491,1.7430288423867508,4.8471088621686285;-0.6922379883387533,1.7480511574573734,4.839579907316057;-0.6968534540854363,1.752998778222998,4.832216584377277;-0.7016742352600734,1.757931827567157,4.82497606692102;-0.7065348082258576,1.76289604669573,4.8177836153996125;-0.7113461085597335,1.7678482183484834,4.810549848399017;-0.7162963515353422,1.772790764378369,4.803403777224945;-0.721299883290768,1.7777186203597761,4.796284724942587;-0.7264961447184691,1.7826073953226937,4.789277675168471;-0.7318340237873608,1.7875219252944035,4.7823962187671665;-0.7372232227981719,1.7924383127661951,4.7755562137782;-0.7427261840478891,1.7973163014852136,4.768779588988437;-0.7483368425426735,1.8021831091094356,4.762083717513885;-0.7539754757873618,1.8070375288320115,4.75540236852667
3D gt;-0.7769254166029826,1.8268637069744416,4.728595604117227;-0.775970053998207,1.8260960637565462,4.729562183678886;-0.7749781606996488,1.8253195191838623,4.730596627497827;-0.7738165908446069,1.8243930205876144,4.7318192388435785;-0.7727356919989454,1.8235260527550017,4.732961184211432;-0.7717014579315044,1.8227008751246627,4.734033169180182;-0.7706809166065542,1.8218821905722578,4.735098486346221;-0.7697511565127783,1.82114111935294,4.736068983769521;-0.768853387806224,1.8204262003101688,4.737006272383197;-0.767935953758986,1.8196911785939391,4.737971986074596;-0.7670169529267625,1.8189580419440017,4.738930005250545;-0.7649010613248619,1.81725805843702,4.741136872172687;-0.7631285292289924,1.8158351176253977,4.7430032062239915;-0.7614274758209483,1.8144906588102643,4.7447812211942795;-0.7597149327983487,1.8131434169145835,4.7465627068892084;-0.7581260687175551,1.8118710474664153,4.748208941438522;-0.7565539666278871,1.8106042004107106,4.749856462668843;-0.7549439800505493,1.8092909542516988,4.751544618197094;-0.7533259127291947,1.8079822838062065,4.753239052468719;-0.7517568458493727,1.8067214741587967,4.7548830882968005;-0.7501904452315988,1.805457458622898,4.756533847983193;-0.7486413683693165,1.8042045613339073,4.758182718443408;-0.7471427099909478,1.802981725148547,4.759759274736335;-0.7457764521781097,1.8018798860671446,4.761185830174389;-0.7444223557786598,1.800792294002966,4.762599720489946;-0.7429976615483079,1.7996491015320668,4.764088733599126;-0.7415773844309459,1.7985076041181993,4.765575079550703;-0.7401228464079035,1.7973306657785855,4.767096514271236;-0.7385827484447869,1.796061961483097,4.768721628733289;-0.7370181002841429,1.7947965557489372,4.770366266121165;-0.7354896684366581,1.7935484781027504,4.771988956044585;-0.7339578180603703,1.7922918920332047,4.773619128488766;-0.732429036507646,1.7910360943696506,4.775253005923325;-0.7309001448676197,1.7897861734532916,4.776886909141434;-0.7293291805404706,1.7884947409167515,4.778578654352648;-0.7276673922129285,1.7871117469386046,4.780416045220606;-0.7259908736590863,1.7857119878626269,4.782278382520597;-0.7242989192444862,1.7842951406547563,4.784192360782888;-0.722596152424482,1.782845316857842,4.7861486571251195;-0.720886684216951,1.7813695179101834,4.788138968663203;-0.719228543173243,1.779930264523155,4.790112362956736;-0.7174998728892148,1.7784325798013536,4.792181256125177;-0.7157701383152165,1.7769088118281064,4.794304192115065;-0.714026312186117,1.7753504012258432,4.796508832247303;-0.712300790939965,1.7737962115174184,4.798712385270074;-0.710674561656413,1.7723054376322147,4.800853937566446;-0.7090699149578231,1.7708163217349064,4.803001003371051;-0.7074221879214131,1.7692502214426475,4.8053127327493685;-0.705864342570635,1.7677581686933947,4.807559209459045;-0.7044202011087264,1.7663324534661882,4.809698808717595;-0.7030014001735359,1.7649222155330584,4.811829952041858;-0.701575734167548,1.7634979688269277,4.814000006686287;-0.7001846426121084,1.7620827186563335,4.816179962985073;-0.6987931100100362,1.760642826154291,4.818420729983216;-0.6974578065528764,1.759249828412592,4.820609325530455;-0.6962048093209307,1.757907779556232,4.822736835544459;-0.6949705850912923,1.7565594940396885,4.8248838326250745;-0.6938322034185944,1.7552792637579326,4.8269528342468915;-0.6926981559182799,1.7539811468362145,4.829091115239586;-0.6915809729515351,1.752690982364221,4.831235685323415;-0.690473269370124,1.7513841691162444,4.8334014623818975;-0.68948035648589,1.7501580166803499,4.835452184218781;-0.6885401328131763,1.748994344927927,4.8374108525498105;-0.6876255589852374,1.747780681092323,4.839479163888419;-0.6866806882081601,1.7465088435249645,4.841682412950616;-0.6857421950342915,1.7452302192835927,4.843913313832639;-0.6848137093118685,1.743921808660195,4.846213428381076;-0.6839122038125333,1.7426213078168622,4.848529693586345;-0.6830297808132014,1.741298437863506,4.850894775423647;-0.6821510666717784,1.739955125972505,4.853326289783224;-0.6812728810402826,1.7385570925979406,4.855911219168899;-0.6804360802351933,1.7371417939669538,4.858548488739785;-0.6796301438181024,1.735731976284545,4.861195132003267;-0.678799085611782,1.7342827153721014,4.86402343034348;-0.6779119055370215,1.7326406496634443,4.867154898910312;-0.6770175072202391,1.73095583620362,4.870354963840211;-0.6761096750190714,1.7292072005549297,4.873612384448752;-0.6752055490340554,1.7274436007893315,4.876836155865002;-0.6743195152388386,1.7256854991754333,4.879963178200074;-0.673286345706422,1.7237444434337668,4.883234170064371;-0.6721899617160787,1.7216902761063086,4.88650461745196;-0.6711034590808308,1.7196342001833085,4.8897405058446015;-0.6699634999304268,1.717474714897346,4.893050686344875;-0.668772099735334,1.7152033366364452,4.896244064165285;-0.6675397723401353,1.7127979763591061,4.8994079825541315;-0.666088508912401,1.7100831478467609,4.9026812228951755;-0.6646910833321782,1.7074684989908069,4.905785718640462;-0.6632322423306198,1.7047700418065461,4.908853573659121;-0.6616273779406774,1.7018899942752068,4.911956525447296;-0.6598999997136337,1.6988105388017907,4.915124044589388;-0.6580052709077535,1.695605129442717,4.918291290300374;-0.6559487503400472,1.6922831837662038,4.9214424264866885;-0.6538174426271646,1.6888292065564947,4.924614659977092;-0.6516229985889636,1.685294146720062,4.927650349012042;-0.6494619283808236,1.6819068895588287,4.930402970842377;-0.6471145650541354,1.6783492903141433,4.933199488496846;-0.6447615800683189,1.6748208600622791,4.935914277027849;-0.6421855770385827,1.6711215775296957,4.938738714916884;-0.6394754597935981,1.667271516435364,4.941644797828059;-0.6365470986775745,1.6632450780894945,4.9445857099644694;-0.6335732328251129,1.6591678767111824,4.947576945386105;-0.630517112478325,1.6549855574716161,4.950661391008759;-0.6274729897771186,1.6508604589446432,4.953703823568419;-0.6245340849171056,1.6469690361762641,4.956617568423544;-0.6215675634717017,1.6430666341385352,4.959513292592979;-0.618580426123664,1.6392180286312368,4.962487148599199;-0.6154204573961507,1.6351555908921682,4.965638017560638;-0.6119898940479986,1.6309458448034904,4.968906553587788;-0.6084217160137737,1.626705555162932,4.972211541991124;-0.6048863620335375,1.6226255078936547,4.975462820198284;-0.6011598186175909,1.6184967315758363,4.978804261435979;-0.5975231809853847,1.6144798160035194,4.982110326363821;-0.5938998476540943,1.6105887657228926,4.985350938700294;-0.5901173620356086,1.6066340421428311,4.988661285968089;-0.5860111118485724,1.6025112599930273,4.992178405357911;-0.5821003305958249,1.5986438190322834,4.995505166024103;-0.5778339079489669,1.5945441371674685,4.999163626982947;-0.5738108323274227,1.5906692159552325,5.0026692737424;-0.5699323572491675,1.5869783548370955,5.006052101349619;-0.5661255215938071,1.5834204735584207,5.009466107859558;-0.5622877842752557,1.579942721612566,5.012877775358743;-0.5582615325061239,1.576371599783858,5.016448131437663;-0.554056531752906,1.5727016752036989,5.020127891205735;-0.549553379830231,1.5688540638001673,5.024079758147505;-0.5448459961486986,1.5650247213728212,5.028260082837669;-0.5401434463913091,1.5612754637911053,5.032360873589029;-0.5354568613163322,1.5575988601726842,5.03640329619463;-0.5309401638950338,1.5540433859574168,5.040276715391251;-0.5265542749103749,1.5505555686845014,5.044084006042444;-0.5220573890400726,1.5469003965425359,5.047895736457403;-0.5177041530926142,1.5431843768302091,5.051544120360774;-0.5132409065648129,1.53917479213387,5.055212595301322;-0.5087184381775578,1.5349645350870993,5.058865761558435;-0.5043160616961873,1.530586140746225,5.062334191292277;-0.5001791813446215,1.5262625431472905,5.065562813356974;-0.49593950293268857,1.5216887071984626,5.0687854614135635;-0.4919208652306132,1.5171050431312285,5.071619481151124;-0.4876678295452509,1.5121542632507154,5.074477520700968;-0.4832489144755863,1.5069640924765462,5.0773036993837755;-0.4790715489955491,1.5019447271500268,5.0798342678315755;-0.4750377111989706,1.4970322035263783,5.0821980211721565;-0.47125724588008466,1.492301392869606,5.084270219862956;-0.4675493037205324,1.4873933240304036,5.086195908995546;-0.46385989464947397,1.482140215506514,5.087920382501016;-0.46004921181380254,1.4761157030015772,5.08944623622868;-0.4564195595315949,1.470099872092461,5.090816551565134;-0.45281540161618905,1.4639669868913052,5.092115633009544;-0.4494403419441794,1.4580492698901908,5.093263942792476;-0.44621663583877014,1.452298927391665,5.094264896878906;-0.4429825466451883,1.4464164353685036,5.095218653323578;-0.4398042507013127,1.4405280451893478,5.096094114520214;-0.43676746818035267,1.4349114850960942,5.0968725303018525;-0.4337414285654507,1.4292803125566393,5.097650479801474;-0.4306467544206952,1.4234470618926918,5.098425565282393;-0.42760930088286253,1.4177127182979004,5.0991826134996066;-0.42456900911516093,1.411910761613925,5.099972550261383;-0.4216229465780496,1.4062297064868365,5.100773000421286;-0.41875855592743505,1.4006588999993912,5.10154497454239;-0.41591578963324627,1.3949221120395818,5.1023889958600925;-0.412865503422111,1.3884612095375801,5.1033867511115245;-0.40970845257872684,1.3817686997093983,5.104473559882832;-0.40611803125608653,1.374232398923414,5.105664193881185;-0.40261381153518794,1.3668827191508706,5.106827906352331;-0.39934407943239497,1.3599676481970786,5.107894012227943;-0.3961685578882529,1.3534825005782276,5.1087841251867285;-0.3927624954477241,1.3466032903359533,5.109673221503597;-0.3893485379522857,1.3396965272961556,5.110534726072876;-0.38572121271994636,1.332474396660717,5.111459089297666;-0.38185111790284554,1.3248083198526228,5.1124496024665405;-0.3781199224054649,1.3173984670031431,5.113412856747899;-0.37428854111224996,1.3099233150218001,5.114412510737157;-0.3701336414305457,1.3021198265942178,5.1155520946365325;-0.3659193099146074,1.2943685662647364,5.116727475071218;-0.361593273965936,1.286793449021442,5.118036749711658;-0.35710535401584703,1.2789628213475615,5.119496341558705;-0.35236353982782764,1.2708239448737568,5.1211560954651345;-0.347494053180198,1.2624537654464594,5.122942508871866;-0.34232747459675805,1.2534451983760926,5.125048481257008;-0.33714194851238644,1.2445099891493523,5.127190461418965;-0.3319690046680271,1.23590931979573,5.129260485684773;-0.3265325456365654,1.2268373527949537,5.13149999771356;-0.32152222205661346,1.2185794969912709,5.133638219682793;-0.3162036182530369,1.2096507794599451,5.135888039981229;-0.3106343039436023,1.2002168816120007,5.138208583887264;-0.30502852765873195,1.190568633356913,5.140681974392519;-0.29952024596153537,1.1811194718168052,5.143151510711522;-0.29378525863393856,1.171234169133152,5.145702495158875;-0.28792173244021946,1.1609666956640017,5.148280170180461;-0.28201432698849505,1.150578255418265,5.1508308933408635;-0.27606823573548384,1.1400151426679872,5.153349083884601;-0.27019177114798426,1.1294597914634983,5.155765690516897;-0.26433627686011824,1.1187448619409284,5.158030855306958;-0.25849458183806356,1.10798133664118,5.160237267833668;-0.25273241328400586,1.0972073035094878,5.162318405148726;-0.24699544901332696,1.086502718505437,5.164253804616321;-0.24143298038683442,1.076035828429246,5.165929554355442;-0.23594877063666683,1.0657832909898415,5.167495556025624;-0.23076007736554768,1.0561957210001853,5.168764375197921;-0.22554983363059095,1.0466965236927996,5.1699698589858585;-0.22045593005732494,1.0374877594607028,5.171138542481737;-0.2156155911416559,1.0288550005038357,5.172107258978973;-0.2107051787759459,1.020181720046786,5.173124567541718;-0.20603592297773288,1.0121537015074837,5.1740750598564045;-0.2013145642980645,1.0042961380237359,5.17508837457641;-0.19672787780708886,0.996900482790622,5.176092299744032;-0.19223453398490548,0.9897779862675969,5.177101307499111;-0.18767594209602337,0.9828859109852122,5.178192351063863;-0.1832273288407154,0.9763837459912921,5.179279218398964;-0.17856710587710226,0.9698248073123498,5.180608248652513;-0.1736773018546382,0.9631055421697134,5.182083224394316;-0.16876329548537236,0.9564712778339756,5.183674678894953;-0.16410136639840717,0.9502622493204977,5.185315528267309;-0.15946527138179029,0.9441131543822566,5.186998888631278;-0.1549022476758983,0.9381158635781413,5.188725609612927;-0.1502675908794033,0.932047235853454,5.190571730246505;-0.14569066620137225,0.9261567655653173,5.192467080953709;-0.14123360181977548,0.9204519759730287,5.194323440612518;-0.13689573834147153,0.9149249856267279,5.196177840153597;-0.1326343917278702,0.9094443360431701,5.198036242049156;-0.1283707750669147,0.9038963608675715,5.199900319580225;-0.12411307233060165,0.8982635712980234,5.201784000663546;-0.11977729890749396,0.8924669236687743,5.203707625534395;-0.11544988451902227,0.8866709071235974,5.205638670569971;-0.11126701197795923,0.8809269524148957,5.207494804062671;-0.10721765881628212,0.8752466856303969,5.209240802088603;-0.10321769607034086,0.8695525634744493,5.21094924564573;-0.09952352768100199,0.8640410818274331,5.212502655393859;-0.09597728924605983,0.8586133468078442,5.214000051044031;-0.09289693000508147,0.8536910213142879,5.215232603170866;-0.09002500281043327,0.8488397435323023,5.216320283921472;-0.08707965505882642,0.8433511802060453,5.217332888130336;-0.08406844317087504,0.8374575662163816,5.218293793828863;-0.08113041622090536,0.831293647998588,5.219218484738526;-0.07839324184467919,0.8251740363060274,5.220044959636276;-0.07589316916267627,0.8192124106283003,5.220745054213294;-0.07359176934524916,0.8128618096856199,5.221450763734094;-0.07133180209804439,0.8061968449938662,5.222182059710706;-0.06910217785835267,0.7991909295502132,5.222924196890517;-0.06702955785154306,0.7917109442628982,5.223624007018979;-0.06511349938120536,0.7842832802009054,5.22427735178094;-0.06328105957224098,0.7767504107192613,5.224880676417469;-0.06155363464817774,0.7689211041881107,5.225369429966088;-0.059902905800335936,0.7609344847301367,5.225783786163435;-0.05836389587658593,0.7527289207437362,5.226152402029802;-0.05690893612806157,0.7444624876830717,5.226442536782029;-0.0554990973182002,0.7360971266411018,5.2266752814691815;-0.05413946541128396,0.7274453897555448,5.2268318234995785;-0.05281553907209487,0.7184300312084503,5.226944573077469;-0.051507538680554764,0.7090525626555042,5.227022141731346;-0.05029074755864131,0.6996569049338552,5.227085086199055;-0.049276550473268683,0.6905923725350079,5.22711269644687;-0.04837537718611741,0.6818176626009953,5.227138637159671;-0.04747043801377686,0.6730889332578452,5.2271323708484045;-0.046563663594280255,0.6644372237144744,5.2271220786974375;-0.04559812850106786,0.6552571474904829,5.22703494950873;-0.0445666479407255,0.6461613359636217,5.226819158937132;-0.04349854869393431,0.6369863787674838,5.226509267637934;-0.04241608699437984,0.6277812063423222,5.226121370275925;-0.04128535380621036,0.6187184694770963,5.225663595788696;-0.040154446226407944,0.6094715007771417,5.225189080346654;-0.03905761151465682,0.60019533917118,5.2246988471630855;-0.03805903282687274,0.591265606143138,5.224254265172329;-0.03712294689076759,0.5815248808504143,5.223908525337472;-0.036285915708277695,0.5720047625015978,5.223589135785511;-0.03550076874999788,0.5624156253899234,5.223320154002499;-0.034729030557946815,0.5523955146599345,5.223087396436782;-0.034030402169003056,0.5426686369190586,5.222883926967505;-0.03332135688631159,0.5327907137249978,5.222685368416383;-0.03266575221407777,0.5232772882942348,5.222503759257352;-0.032018262163423766,0.5132518952863699,5.222386669306874;-0.03147951345298429,0.5032482069284963,5.222265157731287;-0.030985131825766732,0.493105917082599,5.222190666124762;-0.0305581043975175,0.4830835530553168,5.222119148024563;-0.03011523482244761,0.47293072327484376,5.222039280389485;-0.029708898035773285,0.46311098153703434,5.222013054036697;-0.029321590488307035,0.453624632098338,5.2220343759462775;-0.028923315534631306,0.4440733401438536,5.222094362293255;-0.02845565387912074,0.4341179401260334,5.2221912403952055;-0.027999602171192538,0.42446846499139246,5.222333508039776;-0.02756108793591529,0.41503515482873465,5.222488128146967;-0.02713638458225536,0.4053359555405593,5.222640102460444;-0.02670344496863041,0.39558980610760297,5.222777330911061;-0.026277284644977538,0.3867213599794129,5.222853149099693;-0.025895512880380795,0.37766040850081933,5.222928755276751;-0.02554954790474636,0.36867695261038574,5.22302047305226;-0.025231008150240725,0.3599200521004167,5.223139894868528;-0.024916098391910675,0.3512231867438869,5.223282848418915;-0.02470318646378134,0.34297688197825427,5.223436207599588;-0.024530706848794402,0.33447862401365247,5.223587822866572;-0.0243847611455706,0.3261652586981861,5.22370445293733;-0.02432079138253864,0.3177705802124954,5.22376802191906;-0.02432134461501959,0.3091526714256266,5.223801261038001;-0.02437702383526144,0.30034198553080044,5.223843669508303;-0.024487020294091708,0.29146533509833,5.223893260313863;-0.024669041165684726,0.2825762314598316,5.223955783851919;-0.02490666158212519,0.2735873728960835,5.224016707433558;-0.025211731929197862,0.2647863929648148,5.2240653123459335;-0.025609833237867273,0.25671993196704046,5.224124899201116;-0.026038263034952647,0.24858655782947908,5.224197039165655;-0.026490717230080896,0.24017468947254722,5.224246846909668;-0.026981350869022903,0.23190462243325824,5.22426146574628;-0.02747503620270546,0.22359982946638918,5.224308496649575;-0.02798963954376051,0.21532428169382575,5.22435780983024;-0.028468882551814047,0.2068975461222789,5.224403059726937;-0.028945055786262257,0.19784876781421357,5.224442383203479;-0.02949079446350108,0.18854988670481207,5.224439838126757;-0.0301037917137146,0.1787223686075607,5.2244116233867945;-0.030711623002947865,0.16883065569037548,5.224392983959652;-0.03131966496273421,0.15871865657425985,5.224415285889792;-0.031968341086049484,0.1488858446989033,5.224429747161443;-0.03257799129803095,0.13901290866344587,5.224519262358752;-0.033114152144196954,0.1292555059721265,5.22468774477993;-0.03362769247653412,0.11918782880060234,5.224936763478118;-0.034152653275764555,0.10907758882361107,5.225216063840238;-0.03464005618676584,0.09842548412868854,5.225544027077524;-0.035094591718631434,0.087468688965917,5.225933713500851;-0.035531170307764384,0.07612565889822483,5.226306058862534;-0.03599760343361429,0.06420883502697684,5.226654828869406;-0.036460524837396154,0.05236458557637776,5.226936312173543;-0.03691749627405257,0.040022035782109326,5.227181186332598;-0.03739890166960265,0.027521291897650218,5.227383895525312;-0.03788524099895499,0.014376051045273128,5.227545615687595;-0.03834861971731001,0.0010092752987823194,5.227689325390761;-0.03881994604469997,-0.012414648161948209,5.227806645998333;-0.039254284607406466,-0.02550800078620206,5.2279098977434995;-0.039612877372559405,-0.0380193885781923,5.2280294832747405;-0.039902582401714154,-0.04987485879040486,5.22816648436253;-0.04017026674846532,-0.0616607682086589,5.228298150442973;-0.04040956152872365,-0.07301418183211472,5.228383813023237;-0.04063573990337076,-0.08411731841053985,5.228448397411864;-0.04082894036578339,-0.09464974206859382,5.2284948180349256;-0.041032408612917,-0.10487544758341319,5.228456080766927;-0.041207398700251814,-0.11455126511935054,5.228318327441441;-0.04134901403423162,-0.12400912167309393,5.228134274215909;-0.041479123195782924,-0.13283961387750512,5.227894974042834;-0.04160394876221211,-0.1420151409415987,5.227609224633827;-0.04174226189121976,-0.15135509272955786,5.227393455471028;-0.041851030285008396,-0.16023317250518582,5.2271999864314065;-0.04196089759229623,-0.16890435596978562,5.227065308473117;-0.04204734668507141,-0.1766549642607776,5.226982773437394;-0.04208675347933149,-0.18377573488557766,5.2269753297161206;-0.042121245377611916,-0.19000198405733398,5.226972475191894;-0.042149820755063,-0.195860786843498,5.226973968268102;-0.042166190089941685,-0.20094323976812598,5.2269717682022145;-0.042178510936013214,-0.2054343514851916,5.226974858207386;-0.042192186443429244,-0.21023995009023394,5.226978643232436;-0.04220728549864814,-0.2161017178960784,5.226980869948369;-0.04221453867526596,-0.22172031953922597,5.226973995110995;-0.04221482159094137,-0.2271219049120874,5.226963121194919;-0.042209197019936306,-0.23235908320736023,5.226957062908818;-0.04220026143435957,-0.23763127407010565,5.226950676365902;-0.04219467227808988,-0.24283271719808389,5.226940785595585;-0.04219374996341167,-0.2478785121051228,5.226932860828833;-0.04219175729308051,-0.25097217366827146,5.226938936283853;-0.042197869291449384,-0.2540801174936385,5.226963891648411;-0.04221638908560277,-0.2564197082513315,5.226988179332876;-0.04221327957931979,-0.2579604356671965,5.226981974206143;-0.04221010641113874,-0.25942640944222883,5.22697530578092;-0.04220770920507041,-0.2610000708021097,5.226970009684893;-0.04220681105344859,-0.26273982938713236,5.226965242410656;-0.04220871694640549,-0.2646964933249209,5.226960254798636;-0.04221048404815605,-0.26686592512723933,5.226956897659705
