# Supplementary material for: AI co-pilot bronchoscope robot
Source: Nat Commun. 2024 Jan 4;15:241. doi: 10.1038/s41467-023-44385-7 (PMC10764930; doi:10.1038/s41467-023-44385-7)
Supplement: Supplementary file 9 — Source Data [file 41467_2023_44385_MOESM9_ESM.zip › Supplementary Fig. 6/Sim+A+R/1-siliconmodel3 Centerline model_34.txt]

Path length,0.4104699053653715,1.262496386855913,2.327827226904515,2.8413814655237055,3.878653801822952,4.9575918859228345,5.533511624935674,6.456216489367246,7.465333558239746,8.045549697103608,9.427552236308676,10.238072747400185,11.112403302254926,12.001918639722643,12.889616752783281,13.758822259712794,14.654783205450322,15.608482622524955,16.56629184113171,17.605716420566722,18.65351300869352,19.77913428659988,20.906950829856132,22.089184057599397,23.282559937874844,23.282559937874844,24.535848211582234,25.843721853430978,27.151414574476497,28.490455785401164,28.490455785401164,29.7635043875931,31.00024917714823,32.19626649754417,33.368733670181136,33.368733670181136,34.54901587497445,35.64783258568085,36.73338743048788,37.77825968552403,38.75719488809812,39.74499190373981,40.68964205065287,41.65443261218865,42.6121623931452,43.608143108708816,44.576422403815215,45.54867963242796,46.45994850454569,48.17739077484378,48.99160758864471,49.810402783379445,50.616385189177585,51.449277383209676,53.04824026895919,53.903358416214445,54.76640950768634,55.65057452248578,56.517913588856075,58.24180262476276,59.084668102208795,59.85970467542058,60.6798919065476,61.50175771444536,63.20793066315781,64.07040713801352,64.96921186701343,65.834540145672,66.74393799223853,67.72397969187384,68.64671963448949,69.58769419788021,70.55155527289828,71.49834312726125,72.46303887326417,73.39925777820643,74.39231615897299,75.39307041852811,76.38864790387777,77.38351402329513,78.38865249197275,80.29256905969072,81.25810504197567,82.20809479025563,83.19193446467213,84.12669803217166,85.07917508772523,86.02323253732258,86.90666246741031,87.82833563037543,88.74650372649663,89.64832140852072,90.55152569607202,91.44436444150111,93.25476916016015,94.14891022421938,95.06167395889648,96.00000005631516,96.94240807546663,97.86535446028051,98.7949794041943,99.71417278714178,100.62598503120668,102.4146987258172,103.28929970673646,104.15433574050057,105.02825474027411,105.8782351244882,107.59354986591497,108.42072571910721,109.22729675460224,110.77469121309196,111.50509780288245,112.90848551041006,113.60469079247424,114.8953810651737,116.04949466308933,117.12070250948426,117.68371860691111,118.73305667738616,119.74553656717784,120.86920190111508,122.03287801650164,123.17350174140844,123.75994643046026,124.91060891164638,126.13754980037362,126.80100295263877,128.2185992422776,128.92071586336704,129.63728144526942,131.08366384249862,131.8050556814913,133.33338289663686,134.06923347005255,134.79495079359697,136.24706955282832,137.05927910097884,137.86122314735587,138.70768788013353,140.41807080276445,141.21609343497929,142.02592078695758,142.8476432164994,143.6518602373386,145.25439465808228,146.0749936973921,146.9406843764233,147.80246279853444,149.50944583071052,150.38965367839367,151.2749704536815,152.19049157235895,153.10759536358228,153.98289640948937,155.67566140939655,156.48200887151535,157.33947651809152,158.22046097203503,159.1010386692954,160.7989131253935,161.68377408555892,162.53693504838762,163.42007700506335,165.15066095444854,166.00156913482405,166.84599435948311,168.56055332531818,169.39687242376084,170.21926898013487,171.0551617005303,172.68336952034522,173.51783946010437,174.34977567714407,175.91331256998805,176.70044748086607,177.48529224381411,178.94836014475283,180.31988548401253,180.97439586519278,182.22339990089705,183.43740317583425,185.1704369204418,185.7806856466852,187.30327559324903,188.20103878363517,189.11401086434276,190.1045598096875,191.07649086288768,192.07295297984678,193.0274170104247,193.94554440359934,195.25999527045482,196.14795774589302,197.08788799069774,198.05661649803375,198.96073643135233,199.91758228905798,200.89135760086072,201.90332167194126,202.89146365337015,203.87369233436053,204.8504624070215,205.84052182985096,206.830877734131,207.8861780135521,208.9804390290309,210.06160469935264,211.13654427015143,212.218191526357,213.29949015222763,214.38183347000893,215.4755966266006,216.0295404828477,217.08769425830687,218.15032966941445,219.07381885178575,220.35311023456492,221.1367602485965,222.22668704654166,223.3139641892367,224.25549939919435,225.36788102441605
Error,8.361556337100817,7.894115097462823,7.358191091675613,6.845671889208914,6.353828714376409,5.870937682056708,5.414553761729768,4.960079468151539,4.5126715746450845,4.109701181728275,3.730996093090095,3.3597752098098947,3.01839873923913,2.6629839556548847,2.356269868209931,2.0390593816612204,1.7315371266287203,1.462032183850813,1.2394779534413103,1.0454353893473323,0.8689581367866464,0.7153517786123779,0.6248370291983705,0.6168426625901209,0.6839603654101614,0.7481466923027166,0.5543188678041896,0.42515316755461985,0.49682882318651256,0.7408211072457174,0.4990609022907183,0.33881586175271905,0.3454166540276357,0.45986565876789676,0.6002069972036502,0.5647432804166168,0.4397291704622084,0.41427939812295983,0.42613201033622994,0.4613666382835374,0.5121750739943948,0.5600748727769016,0.6038333760727069,0.6378264401339887,0.6594215741265257,0.6649468943951716,0.6705825766103968,0.664395397743799,0.6802512174185124,0.6160818189357066,0.4987320685058242,0.44031913424497393,0.47250152127974304,0.572053730746984,0.4966821093496694,0.5007536177832265,0.5536199107871157,0.6285715657256963,0.7245212163515746,0.7977627167556073,0.7559219597495678,0.7384475252212599,0.7742213956482089,0.8362261367785417,0.831130947334955,0.7424874323852881,0.6692468421559505,0.6038002674947213,0.5693566753584213,0.5479822917198371,0.5580958849325723,0.579850075843119,0.6014606857329113,0.6431082274621042,0.6830905296941799,0.7470682556202918,0.773713032258186,0.7920864399439675,0.8105445694876999,0.8220827582366199,0.823062358040022,0.7947134289578304,0.7849938608983925,0.7791869345466482,0.7799083148249117,0.7546483401833619,0.7375500358500343,0.7148417113887332,0.6628389605389646,0.6308623851455513,0.6067969515274009,0.6095100404484117,0.6652653142417676,0.7532450069715355,0.7776975786218802,0.7636725536528198,0.7960554014311373,0.8621215224980623,0.9581594886423813,1.047388610316288,1.1385925609248801,1.2375608623684107,1.348389697764262,1.433991409255595,1.5340401584504397,1.634114462273591,1.747631323389171,1.8650597735155847,1.9266021865630103,1.9900963353376901,2.0707577916904767,2.1056149434851363,2.1063451499614776,2.0748055489201356,2.0123804968244277,1.9120574504230787,1.785520444029395,1.6617039932060325,1.5620646040288555,1.4464731728318752,1.3375697306843366,1.2036262436106073,1.0844165909640675,1.0081023476222186,0.9382477730246794,0.8532687752722078,0.8210929585428535,0.7858928178788119,0.7527551439306684,0.6690310214603307,0.7318782476112504,0.6417576352432819,0.6361757499155457,0.6383530998663705,0.45606742768659164,0.43289447536884984,0.4102853888190232,0.3181359004982636,0.3244373456529678,0.39158886652735186,0.4566424024783168,0.30435234942259926,0.2694897512402669,0.3385696647759289,0.4900962364821914,0.4010668348012717,0.40108901570713557,0.5111604876642291,0.6002079327740795,0.7180326550948606,0.6811230677147116,0.7015556778000591,0.7310838073646885,0.7562775095706955,0.8288970168964559,0.929257692966915,0.9262826798440201,1.0031577382314507,1.1581436756734214,1.3171873805590655,1.399002871514153,1.4798264949605349,1.580468937236942,1.6761314430167145,1.662958178470411,1.6419877803366159,1.6141783012748188,1.4872366561312795,1.3232502814656293,1.234164743614412,1.2141333309218008,1.2096021820867666,1.2315211267701314,1.2861813034964455,1.3480973719462068,1.4168058472394236,1.5915321873555544,1.6731855648945533,1.9161337790825417,2.1728635240243888,2.3086474769309495,2.350239712959083,2.3165609444374793,2.240080663856151,2.066016980733665,1.8788458069392393,1.7121220445104273,1.537442853728861,1.3557984559428296,1.1820175443826992,1.016503548234261,0.8767684072018611,0.6956978794508554,0.5483116612389316,0.44431685983880265,0.34726928144187375,0.28588196080061784,0.25762538812185415,0.25556630003236386,0.22821387781202077,0.2245037322775239,0.2443297971661769,0.2873502373546678,0.3471288076187279,0.4541802425246516,0.5275511271999784,0.5966544944413008,0.6552838945699482,0.6840385932852052,0.6829255045457746,0.6704613122851436,0.6468081255533682,0.6060368498028641,0.5092657243763301,0.3623636514170065,0.18658781404802552,0.1548441853232963,0.22117237357222397,0.2707162221393855,0.28737481681169746,0.2953117809432959,0.26564583973026007,0.26225016967602793
3D pred;0.037102093430726395,-0.2629559211395579,5.200476265036926;0.03256680994332312,-0.25412105945158625,5.201649475437194;0.027454321740704512,-0.24568006636149803,5.20326567469198;0.022734220627359306,-0.2371052991158678,5.205313603441488;0.018064573902509217,-0.22839773422356155,5.2068539647988885;0.013492591309887534,-0.21966880346291626,5.208557708602582;0.009253403418623827,-0.2107521440392103,5.2101459374098384;0.0050221176347546,-0.20182920225509238,5.211719891199652;0.000884895485274176,-0.1928733102461579,5.213355553515092;-0.0029590377404832705,-0.18375755351113526,5.214814030975942;-0.006418859830653158,-0.17444522302659493,5.215958640975494;-0.009840082701803294,-0.1651206995859614,5.2171198888693535;-0.013015716389828982,-0.15570192525760265,5.2182162650962605;-0.01636666763964944,-0.14634025589297214,5.219279407809477;-0.01929842132886504,-0.13682092977425483,5.220166679217377;-0.02234470794624909,-0.12735310670989997,5.221206133048395;-0.025343331233886053,-0.11785968111929199,5.222145882448198;-0.02782221071725399,-0.1082207793550769,5.223118882595551;-0.029772639591287172,-0.09847080147364054,5.224183663567788;-0.031228099446421704,-0.08861313972257107,5.225025174953091;-0.03252656845757776,-0.07872749116305489,5.2257919414004546;-0.033492849152087986,-0.06879250341196669,5.226393871633243;-0.03406100657432384,-0.05882041483098353,5.2268782748501845;-0.03428804070531618,-0.04883018251229043,5.227257370777233;-0.03439144076342791,-0.03883539876333861,5.22756332214538;-0.0344521234416028,-0.028837294023481785,5.227748306532348;-0.03447455448604222,-0.01883777782333136,5.2278440802822725;-0.03446956143844498,-0.008837922223613518,5.227897587798262;-0.03442600119412832,0.0011619744562872299,5.227884591782523;-0.034333251472387284,0.01116138325056264,5.227827835689594;-0.03417643941937852,0.021159797366531254,5.227743425111877;-0.03400091311775671,0.031158008453482357,5.22767295825295;-0.03382306068340029,0.04115640610825152,5.22765263957435;-0.03362327159536785,0.051154276780965444,5.227704276111704;-0.033364309100827244,0.06115069694208239,5.227771524820509;-0.03306533129778538,0.07114555664516233,5.227887247718145;-0.03274380928150707,0.0811377921491642,5.228114960751616;-0.03239092769457645,0.09112762175680114,5.2283956367142235;-0.03202776299422694,0.101116623777578,5.2286922004162095;-0.031644077868161896,0.11110485620092315,5.228988846301522;-0.031215845926242748,0.12108996423678517,5.229326832863509;-0.030744001275892236,0.13107476107844976,5.229611779624538;-0.03019859483523007,0.1410571071281621,5.229846937355171;-0.029589300052166045,0.15103722493521227,5.230008208632003;-0.02894203632577334,0.16101596707812643,5.23008406977967;-0.028304756829337287,0.17099563098797618,5.230097600850018;-0.027687135162808834,0.18097643466452593,5.230051759305479;-0.027105233733591073,0.19095771822528118,5.229863692278941;-0.026554384925334473,0.20093646412733085,5.229515560389035;-0.026121477767153373,0.21091959414527608,5.229128641227973;-0.025830196272045476,0.2209077065285974,5.228737788175342;-0.025681035724070916,0.23090202317403263,5.228435487130513;-0.02564414682082902,0.2409009783425531,5.228295720372178;-0.025728869032103856,0.25090056786348097,5.228327838277871;-0.025922593517812422,0.2608958674715161,5.228565444189518;-0.026163735255024242,0.2708890185803416,5.228846124753068;-0.026444085961223596,0.2808807698619031,5.229139910064048;-0.026743191821232946,0.29087232667110546,5.229421562710031;-0.02701447754073635,0.30086441446531825,5.229712398696693;-0.027263103549906704,0.3108578280170811,5.229976729343813;-0.027585867085345817,0.3208520337305898,5.230084784219972;-0.028030985512403666,0.3308420616534984,5.230049974948222;-0.028544923568080277,0.3408280994195973,5.229927838102948;-0.029002543665310934,0.35081510028284135,5.2297033439957366;-0.029376027610188656,0.36080149851821014,5.229339530819035;-0.02960536728934487,0.3707855009416653,5.2288227146815105;-0.029753178739377197,0.3807713001758914,5.228310889096991;-0.029863508334981394,0.3907590226239441,5.227827952578391;-0.029979524777231054,0.4007506457821707,5.227435515514497;-0.0301698465218028,0.41074454566180474,5.227142696749056;-0.030396396809034203,0.42074028037980504,5.226958407805495;-0.030698821668130382,0.43073530247356995,5.226868560436294;-0.031020953330713637,0.4407301053149006,5.226856421454025;-0.03137505780291909,0.4507231632534263,5.226972193039623;-0.03176368939343753,0.4607127454946133,5.227211383619315;-0.03220105479631806,0.47069821520228733,5.227526195025535;-0.03266555266890155,0.4806818809387935,5.22785885128668;-0.03315718212628673,0.49066520718367673,5.228161336930731;-0.03370659933105926,0.5006473754917959,5.228394696317687;-0.03430968562556132,0.5106277334092559,5.228564233218621;-0.034975547259626094,0.5206047481414864,5.228689952418178;-0.035751500241659365,0.5305737855392746,5.228817193650387;-0.036666598779487,0.540529503271398,5.229032319437657;-0.03767346414719783,0.5504745575903105,5.229318879597457;-0.038579759676501436,0.5604300339282218,5.229577953522918;-0.03934230992121889,0.5703963911565283,5.229878354458441;-0.0400840537694621,0.5803618764476028,5.2302510728199;-0.040757653422214817,0.590330343006106,5.23067052243525;-0.04110135111968596,0.600317827232873,5.231033882742429;-0.04142909252192296,0.6103049748062247,5.231420494849526;-0.04189825387104033,0.620291140255693,5.231657954834239;-0.04150204278619123,0.630282266214756,5.231800849363102;-0.04138471811376981,0.6402792244237555,5.232017785963885;-0.04134257276908234,0.6502766256456586,5.232241822965768;-0.041336331765740295,0.6602746647551363,5.232439749758374;-0.04129535939491887,0.6702739940154723,5.232548080770641;-0.040774420194643855,0.6802603971966914,5.23256741601704;-0.03988678543201222,0.6902202556888659,5.232682842807811;-0.03867118280125122,0.7001439826282241,5.232887669263974;-0.0373078138105314,0.7100474573363749,5.233137496604674;-0.03571656622060653,0.7199174468992834,5.233363852818714;-0.03383186885227767,0.729736137247409,5.233566918516062;-0.031536404315527185,0.7394666531586075,5.233785785284748;-0.028672060017342602,0.7490446980944652,5.234023665397721;-0.02537759172271068,0.7584852491663581,5.234173579088378;-0.02179160136534328,0.7678194939492522,5.2342855946671225;-0.017966991741226065,0.7770586521014368,5.2343871715445625;-0.013911938794749015,0.7861991720654954,5.234473429227781;-0.009519857921276565,0.7951824751558338,5.234572883679629;-0.004928746318788398,0.8040652161260972,5.234709291555883;-0.0001458175933949403,0.8128453520177816,5.234890417289453;0.0047436427335557346,0.8215659164626482,5.235102392462771;0.009676568271199823,0.8302620127008967,5.23531252540921;0.014619326107632651,0.8389521127316352,5.235539034627879;0.01965414287190033,0.8475882688608135,5.235798702613399;0.024684087659537335,0.8562271003737881,5.236063741334645;0.029693480882656102,0.8648793211164826,5.236276004746141;0.03491981768415167,0.8734006027981966,5.236546489751673;0.04039561252281409,0.881763024177535,5.236839029593851;0.04598245140243652,0.8900487356827065,5.23720538486706;0.05174065205190108,0.8982113796695356,5.2376683842458815;0.05759953298284719,0.9062964418129053,5.238220909697644;0.06358020243327497,0.914287327192356,5.2388351928385495;0.06979074435596448,0.9221031853244258,5.239419599106375;0.07601382301690708,0.9299168205149667,5.23988906378967;0.08240769226219084,0.9375918870639637,5.24034926976821;0.08886788499678981,0.9452045541433044,5.240908921240965;0.0953687951036801,0.952768080273097,5.241637783550374;0.10182614493787624,0.9603533364326646,5.2425132960360346;0.10838211521504892,0.9678400345734672,5.243497473191495;0.11516034505652256,0.9751289160828148,5.244460700349983;0.12213993749542207,0.9822156759722979,5.245491779229444;0.12898425197723298,0.9893939567635621,5.2467675708095385;0.1357493767534028,0.9966417376277485,5.248072469007708;0.14223315964388894,1.0041267867057173,5.249463367900308;0.1489458633709054,1.0114265393063062,5.250749144180808;0.15587263010904948,1.0185625229378426,5.25179682741814;0.16308522074055107,1.0254450654072778,5.252577305181306;0.1704265241228106,1.0322147992371236,5.253102632243874;0.1777642477390462,1.0389809824770675,5.253716290532534;0.18535460785421115,1.045481792652219,5.254071114980335;0.19320818510648669,1.0516608453738765,5.25444612405425;0.2012880715512588,1.0575500191012515,5.254627969726137;0.20932729649489565,1.0634951160979287,5.25479132212345;0.21741803840193052,1.0693718949195752,5.254733304236585;0.22562991937355123,1.075072597053647,5.254474448897597;0.2340808242023641,1.0803965472155341,5.253986840193727;0.24296137178171898,1.0849653130000463,5.2534747328836;0.251738748569529,1.0897538814316787,5.253309599300139;0.26075855111154034,1.0940463311647461,5.252842654557996;0.26987594408745397,1.0981076357791406,5.252227065285949;0.27918598708650166,1.1016666604799163,5.251416853872087;0.2885403789172903,1.1050634293729704,5.250438429340886;0.29797994838731845,1.1081757581840614,5.249339367198801;0.30759198116374553,1.1105781283849356,5.247983843933474;0.31727440290863773,1.1123241920609614,5.246194438782788;0.32701029025234357,1.1134098565127084,5.2441859990080175;0.33672472764849437,1.1137135279568107,5.241832811864949;0.3463155195570475,1.1130675735441211,5.239076101241115;0.35574557499153625,1.111966893346436,5.235935630320235;0.3650893303027611,1.1105566850108126,5.232663696773523;0.37435487702395426,1.1087887803799477,5.229343432149498;0.38350816893346873,1.1065395513020546,5.226003040589459;0.3926407288875134,1.1037492847740844,5.223034747917119;0.4016816678392051,1.1007895179445861,5.219952345739143;0.4106042501940306,1.0971873919455075,5.217229807877493;0.4194323273099531,1.093461326737709,5.214369477039537;0.4283662431430369,1.0898816623558683,5.211654490704257;0.437134312355132,1.085596715306634,5.209472704491731;0.4454594254581573,1.08030870741458,5.207820595428923;0.45336332101385673,1.0743818760571404,5.206271045460363;0.4604902043633727,1.0674616406548174,5.2051230577867225;0.4670556732237722,1.0599929844796898,5.204067693593256;0.4730813494238699,1.0520485620851674,5.203307838903867;0.4784012285387846,1.0435813263332419,5.203238521344696;0.48322721940536945,1.0348605016129582,5.204049094199983;0.48725268999641397,1.0258652360557547,5.205746381469725;0.49097168006925707,1.0167916944476012,5.207705961915433;0.4929204215570617,1.0072279132775361,5.2098823112313335;0.4937719817804403,0.9975874246652162,5.21239941760606;0.49523320077986577,0.9881863240566308,5.21547905173741;0.49631618648396625,0.9787774881561652,5.218688560884122;0.4971491833034317,0.9693332286726732,5.221868510428884;0.49766398973505716,0.9597892317605774,5.22480910514422;0.4985806400506632,0.9503152753572814,5.227875683411173;0.49900681172843553,0.9408126207772152,5.230960798260415;0.4989607255673676,0.9313258401381499,5.234122897115924;0.4988059835261038,0.9218440661295685,5.237296541165097;0.4986485485286491,0.9123891194777323,5.240549109078686;0.49836852218313377,0.9029387846642591,5.243806831773925;0.49804023124223423,0.8934774343498096,5.247027868142144;0.49764576224301266,0.884013608396571,5.250234173264159;0.49719890465277244,0.8745627538369171,5.253471713439403;0.496632009426152,0.8651243459582469,5.256726722889142;0.4959394381364618,0.8557287536726658,5.2600798096180865;0.4953180428826355,0.8463490861976877,5.263490924684653;0.4949662411150186,0.8369514271975462,5.26689096010114;0.49460479996354667,0.8275226462321771,5.270202674128817;0.49410093497023855,0.8181039120998823,5.273524355542449;0.49366013730666597,0.8086675635519777,5.2768047554421935;0.4931901300960867,0.7992459581930266,5.280123255959323;0.4923909468634178,0.7898620514231602,5.283485338631578;0.49152139026601716,0.7804581667851096,5.286773320541222;0.49028456793713504,0.771102651338283,5.2900815831140795;0.48849549681956544,0.7618365940398198,5.293389060502948;0.48647505470480823,0.7526556346158513,5.296799016179545;0.48413076518467896,0.7435952753606054,5.300322394787031;0.48161525262037563,0.7346086856813198,5.303915917080685;0.478871715073038,0.7257046437002348,5.3075478639587965;0.47589103324718623,0.7169055087936439,5.31124796676124;0.4728340043437315,0.7081530713685328,5.314996221475497;0.46980802646067643,0.6994472525825256,5.318875935010858;0.4668648662994805,0.690746492804136,5.322829994639178;0.46423039913215036,0.6820058072017204,5.3269116607137095;0.46168975439835014,0.6732655507271041,5.331053283716174;0.4596825418024991,0.6644229794839702,5.335269921168595;0.4577912276267119,0.6555588514469679,5.3394948667105036;0.4559995005353771,0.6466875861475826,5.343748143802124;0.45428183812792106,0.6378091491038401,5.348016983400225;0.45275856051853147,0.6289241389227687,5.352345518880845;0.45131172132017866,0.6200277894184194,5.356676987665284;0.4499967470158267,0.6111342335933143,5.361055972406595;0.4486957396365121,0.6022429377051151,5.3654437095486145
3D gt;0.44268092618669785,0.5680510502769834,5.3832351586478095;0.44281396180520327,0.5693318083792023,5.382597499698788;0.4429741188836476,0.5707243767995684,5.381895974174378;0.4431213191664699,0.5719478765075461,5.381278964591114;0.44325710906463417,0.5732122589941738,5.380646082689973;0.44338147880917506,0.5743711535741413,5.380066187661792;0.4435029581614903,0.5755062687964667,5.379492648442587;0.4436099160886279,0.5765199084241852,5.378981251756684;0.44372111981507967,0.5775737366852938,5.378450768990492;0.44383958811748003,0.5786947059153317,5.377890593354266;0.4439619348616827,0.5798177635556176,5.377344658079602;0.44420685114179337,0.5822157294863748,5.376148407981509;0.4444668756212507,0.5847065922873361,5.374891788755145;0.44473538716634115,0.5872091689336869,5.373623783202398;0.44499948047456295,0.5896513007027762,5.372392573674519;0.4452743700118293,0.5921635906582787,5.371123286746797;0.4455335914975122,0.5944771343412854,5.369968846729824;0.4457905488695418,0.5968843531835647,5.3687668251764205;0.4460378643217541,0.599319570632208,5.367551670256115;0.4462983217693511,0.6017108301435198,5.366363907496135;0.44658282507033575,0.6040871943519229,5.365183397656396;0.4468804023379372,0.6064903820582799,5.3639773236229304;0.4471491767338344,0.6089850010644822,5.362743128549485;0.44741348339262477,0.6116215780349004,5.361438092367989;0.44770300029572996,0.6142711742037819,5.3601313541049045;0.44804874438331244,0.617108481725057,5.358721478961764;0.4484222867148263,0.6200116322835284,5.357286751065936;0.44889750308082216,0.6231836954752603,5.3556958698091055;0.44941959517342694,0.6264362574077786,5.354076675051735;0.44997811417352584,0.6296381476266043,5.3524787038167325;0.450581881296067,0.6328373197828021,5.350838523501443;0.45124649374825604,0.6360197287059965,5.349209700902305;0.45198116511390324,0.639171533039638,5.347593260628837;0.45293992060706734,0.6425427034468878,5.345796336037774;0.45396784310113825,0.6458573037102109,5.344021495274136;0.45509685407366085,0.6492129530225481,5.342235083443778;0.4565391091846284,0.6529215466635566,5.340262680689495;0.4580466807229178,0.6565691387539818,5.338349556514195;0.45961236045474096,0.6602842500777472,5.33637659695035;0.4612902864728655,0.6642309753781273,5.334342671076457;0.46314189020792645,0.668506601969401,5.33218329988207;0.46513026346479147,0.6731011535099574,5.329927844910394;0.46713306154523576,0.6774805603027344,5.327771323067801;0.46915005039033436,0.6818813790820893,5.325601429076422;0.47117160942440944,0.6865122560773578,5.323331262361435;0.4731434110005697,0.6910643579392206,5.321125633058093;0.47509965978349966,0.6957283515930176,5.318942773137772;0.47695283190409354,0.7003608638218471,5.316838142622084;0.4787564746311733,0.7050189599536714,5.31476485929035;0.48050841858273463,0.7096607689630418,5.312704915864126;0.4822185807001024,0.7144042736235119,5.3106608634222106;0.48385795257205055,0.7191855121794201,5.308658972422281;0.4854285826001849,0.7239464792524066,5.306706896827334;0.486770338966733,0.7287000776018415,5.304910357111975;0.4880465811774844,0.7337061040969122,5.303042385328382;0.4892031589689709,0.7387544324965705,5.301164790198916;0.4900247176942372,0.7436865325201125,5.299399001848131;0.4907777748107911,0.7488048660641624,5.297579039800736;0.4915026843661353,0.753922698066348,5.2958251017161775;0.4920706946055094,0.7590118617103213,5.294050251642863;0.4924379744756789,0.7638493908473423,5.292372454279945;0.49267257472446974,0.7685086337498255,5.290809704780579;0.4928914806729271,0.7732275690351214,5.289222181183951;0.49310719907851447,0.7780169857570104,5.287646640050979;0.49329461642674033,0.782638019198463,5.286172547431219;0.4934728303636824,0.7873822775341216,5.28467270446959;0.49365101796104793,0.791936025710333,5.283201513926187;0.493930998756772,0.7966175084795271,5.2816425327119365;0.49423053487141927,0.8012351261320567,5.280092249597821;0.49453448586236864,0.8058593695504325,5.27855657137008;0.4948594683692568,0.8105992655072892,5.277000433649335;0.4951996474493118,0.8153276283627464,5.275436373619806;0.4955739812396821,0.8201737067812964,5.273802740233284;0.4959548235393706,0.8248494015648251,5.272203647113981;0.4963523114522298,0.8293586314973377,5.270663592520213;0.4968306591397241,0.8339714275541759,5.269099699519929;0.49734378623962405,0.8383700120108468,5.267603522981915;0.49788674599783767,0.8425041282290506,5.266174268586294;0.49853428450084875,0.8468492342631023,5.264701394489832;0.49927186757042297,0.8513297871180944,5.263201073464893;0.5001030475071498,0.8558985390436084,5.261621651740301;0.5009325236365909,0.8602855671473912,5.260053755987259;0.5017904859270368,0.8646063750130789,5.258511770248413;0.5026804091135662,0.868768935067313,5.257009896460034;0.5035941755203973,0.8727813084920248,5.2555517415546245;0.5045367683228992,0.8766136981419155,5.254142265819368;0.5054502087547667,0.8806760074070523,5.252640139852251;0.5063316849299839,0.8848399285816011,5.251096858614967;0.5072166711716426,0.8889903350103469,5.249528692063831;0.5081648401532856,0.8932508848281133,5.247904746736799;0.5091223241715204,0.8974515052068799,5.246306508200508;0.5101234299795968,0.9019908303760346,5.244606877326965;0.5111206227257139,0.9065118141174316,5.242919210252307;0.5121333807990666,0.9111193360828219,5.241154000872657;0.513122854232788,0.915607676006499,5.239425958451771;0.5140641352335612,0.9200056755429223,5.237723365919932;0.5150061343056815,0.9245057939801897,5.235979302224659;0.5159330632346018,0.9290743215651739,5.234204185213362;0.5167466199057442,0.9334344649541947,5.232449330647786;0.5174851623716809,0.9374155188060941,5.230832687650407;0.518116658619472,0.941562985374814,5.229209637551081;0.5187166512807211,0.9456993319193522,5.227598673684257;0.5192773181370327,0.9499214175996326,5.225939240682694;0.5196633288973853,0.9547445524306525,5.224084126472474;0.519907557532901,0.9598624734424408,5.2221606215522405;0.5199399294172016,0.9655942758832659,5.220066404842195;0.5199771741231282,0.9710162353515625,5.218088897795905;0.5197358115968249,0.9763731104532878,5.216266164961316;0.5192125536600749,0.9819549872988746,5.214443264643352;0.5185259418487548,0.987451411655971,5.212687066941035;0.5172516538529169,0.9933802591959635,5.210875131743295;0.5156274475824265,0.9991173869541713,5.209294293903169;0.5136970408303398,1.004958356948126,5.207839267549062;0.5114116952078683,1.0109441993350075,5.206503127506801;0.5088303268069312,1.0171364569891066,5.205319146247138;0.5059895695277623,1.0233487906683059,5.204326246125357;0.5025845296042306,1.0297833671569825,5.203548888706026;0.4990587553296771,1.0361539372035435,5.20290790998368;0.49487801106770835,1.0427883618672689,5.2025855484008785;0.4905513065883092,1.0493612612769718,5.202399112111046;0.48616763033185684,1.0555491521926155,5.202403376488459;0.4812796426500593,1.0619406351361955,5.202706911722819;0.47604360762096587,1.068377673376174,5.203307130677361;0.47037885220845543,1.074396030244373,5.204457754316785;0.46444066129411976,1.0801647685822986,5.2059400639306945;0.45865460432143446,1.0852233621506464,5.2076408902577;0.4523691895802816,1.0903829788934618,5.209575723738898;0.4460130587078276,1.0951549312046598,5.211687992913383;0.43935049138750343,1.0996125266665506,5.214071897870019;0.43215009743826727,1.1039691443670363,5.21668676944006;0.4252144278571719,1.1076312399364654,5.219501536278498;0.4179854162307012,1.1109276430039179,5.222361696016222;0.4105266589210147,1.113841665722075,5.225239174797422;0.4026424686795189,1.116207737695603,5.2282526864551375;0.39487159738086514,1.1182439280918666,5.231150793892997;0.3866453022729782,1.1198436435517811,5.233937001137508;0.3786236572719755,1.120942953745524,5.2366264418647415;0.3702132693245297,1.1217896187191918,5.23924300924937;0.36208116454169864,1.1221169511704219,5.241622468766712;0.3538993859972272,1.1222803321111772,5.243918288185484;0.3453850142161051,1.122180450257801,5.246162660008386;0.33682657341730027,1.1215117123921714,5.248142367453803;0.3284884204410371,1.1205514021373932,5.249896814845857;0.3206569893246606,1.119283876146589,5.2513396202723195;0.312784186908177,1.1176375182015554,5.252525787535168;0.304307520094372,1.1155987810407366,5.253703318459648;0.2959366044089907,1.1132050430661156,5.254604973157247;0.2872801475524903,1.1102825428190686,5.255400387128193;0.27878287242707755,1.106933875492641,5.256033344041732;0.2706909942626953,1.1033694234575546,5.2564746701376786;0.2627028943924677,1.0996899951753165,5.256833353133429;0.2551669585364206,1.095922830490839,5.257070217177981;0.24759386121659058,1.0917617370968775,5.257158414795285;0.240213032586234,1.0873137375967845,5.257088600340343;0.23284842064267117,1.0827648081098284,5.256980126290094;0.22596409452529181,1.0783014255705334,5.25682996454693;0.2192411801020305,1.0738049027579168,5.256565330596198;0.21275974235080541,1.0692415462675549,5.256250775564284;0.2062779325530643,1.0644963309878395,5.2558692321777345;0.19971108722686773,1.0595745228358677,5.255450756254651;0.19329805594398866,1.05464785639445,5.255022946085249;0.18706284654708139,1.0496917388552711,5.254529919851392;0.18057368455614364,1.0444271603538877,5.253960495721726;0.17386785375504268,1.0388745654878162,5.253340826307024;0.1674335542406355,1.0334090387253534,5.252725959369115;0.16143764223371232,1.0281220445178805,5.252087087858291;0.15548461795988539,1.022632772536505,5.251456350099472;0.15005044405800955,1.017598775591169,5.250804623785473;0.14488865813754853,1.0127951823643275,5.250112226168314;0.13961660705293927,1.007861378805978,5.249384474027725;0.13429712427230106,1.0028320786612375,5.248638250441777;0.1288200370470683,0.9976209457034158,5.247853590692793;0.12333288504963831,0.9922877596900577,5.2471674644833515;0.11824535371008375,0.9872196150280178,5.246480767250062;0.11317151405697783,0.9821395468938917,5.245809412229629;0.10811366396858584,0.976984503973098,5.245143090384348;0.1031374391147069,0.9718667004903159,5.2445170735858735;0.09827384160813835,0.9668370541163854,5.243929832912627;0.09331236427170894,0.9615750694274903,5.243378064337231;0.08858595246360419,0.9565429513113841,5.242865035147895;0.08407208633422855,0.951704828171503,5.242380694798062;0.07981063062804089,0.9471086730957033,5.241941227822077;0.07572218806403024,0.9427520306905113,5.241567346799941;0.07186781997907729,0.9386713587443036,5.241249918256488;0.06783345984844935,0.9344036160423643,5.240879625592912;0.0638145802418391,0.930149694351923,5.240499501546223;0.05992663798445748,0.9260992969331285,5.240126327151343;0.05594197619528999,0.921929095676967,5.239760832423256;0.05190273758059457,0.9176595046633766,5.23940332803272;0.04797539235864366,0.913476189386277,5.239056825637818;0.04411510422400066,0.9093220421927317,5.238723713647752;0.04037537282705307,0.9052254696800597,5.238404759089152;0.037060442827996753,0.9015098137628466,5.238047252200898;0.03368952521309256,0.8976574659801665,5.237674056325639;0.03030603138534796,0.8937120621090842,5.237312456312634;0.026923087844536436,0.8896670931861514,5.236985161781311;0.023350453962172793,0.8853280325390045,5.236657209895905;0.019827503222085197,0.8810288296654111,5.2363287601016815;0.01661085222519581,0.8770275571913947,5.2360048714138205;0.013216467137138066,0.8726981846037365,5.235672169367472;0.009566056683659572,0.8679108874003093,5.23533529812949;0.005835089843188035,0.8627837885902043,5.235004240989686;0.0021172058192037587,0.8573930685860771,5.234663243430002;-0.0017626520899079914,0.8516238635835194,5.23429833834512;-0.005411309133682924,0.845892169407436,5.233972468784877;-0.00909407176786944,0.8396760777064731,5.233667094866435;-0.012652163976005132,0.8333037672496977,5.233378966558547;-0.016180562132171207,0.8265489167712984,5.233071430842082;-0.019633856962834074,0.8195102889651343,5.232745954604376;-0.02296009680699733,0.8121695823669433,5.232420626049949;-0.02616744181300911,0.8045527568998792,5.23207581156776;-0.02924280521628401,0.796528702145531,5.231780551864987;-0.03218472417692342,0.7884994773864744,5.231530861355009;-0.03484061181527516,0.7804277834211077,5.231329161734807;-0.037255697033234995,0.7720320574442544,5.2310998354866385;-0.03942791094950267,0.7636628857567196,5.2308406329836155;-0.04121042658601487,0.7551037837437221,5.230601680437722;-0.042859950116702475,0.7463108596801756,5.230312999407451;-0.04432593981992629,0.7375015496753511,5.229993473643349;-0.04550166567734308,0.7284661521911622,5.229647904759362;-0.04633605673199607,0.7193187452952067,5.229300937652589;-0.04690973750750223,0.7100467190515428,5.228953556969054;-0.04722636086032503,0.7008284456162226,5.228627692812966;-0.04723162746429442,0.6914091353643508,5.2283279360816595;-0.04708581747327531,0.6820311061314175,5.228050639016287;-0.04665135293347495,0.6729175563993908,5.227789458274841;-0.046098907232284554,0.6639965445200603,5.227546199071975;-0.045387844766889306,0.6550839456830708,5.227265329542615;-0.04450594139099122,0.6459739646911623,5.226929760115487;-0.04350897676036471,0.6371087667374385,5.226568610145932;-0.04244604439962478,0.6281483453114827,5.226170086406526;-0.04131728587831769,0.6192126728239514,5.225714922087534;-0.04019736896810078,0.6101121254875548,5.225236289069767;-0.03911825063682738,0.6009720848628455,5.224743031592597;-0.03812421665305184,0.5922053369794573,5.224294843991599;-0.03719585633845557,0.5828178192320326,5.223924567767553;-0.03635781864892869,0.5733355030786424,5.223601106280372;-0.035576644375210714,0.5640241745540076,5.223341836974734;-0.03481646345342908,0.5542179073152088,5.223110972722372;-0.0341225197315216,0.544745339620681,5.222918734414237;-0.03344031894774663,0.5351161717914399,5.222719480014982;-0.0327865974448976,0.5257194078536259,5.222530032294137;-0.03215594548838478,0.5161233674912225,5.222388346444992;-0.03161121450151716,0.5060875186011905,5.2222644943963905;-0.03111333455358233,0.4961517850785029,5.22216871089027;-0.030691652581805277,0.486205199105399,5.222097543988909;-0.03026541400523413,0.4762070292518252,5.222021195729573;-0.029844495920907883,0.4662854651496523,5.221977738925389;-0.0294756509065628,0.4569305803208123,5.222003565107072;-0.02907219211828141,0.4472921495891753,5.222044336091904;-0.02866428801559266,0.4378335597628638,5.222141376586189;-0.02821445847692943,0.42820644850957956,5.222279938834054;-0.02776768633865175,0.4188085152762276,5.222430133683341;-0.027355023247855048,0.4095916425614129,5.222584622201465;-0.026922451127143126,0.39980181103660933,5.222726936567397;-0.026485580711137675,0.3907188444591703,5.222823407945178;-0.026071964939435317,0.38207561329432893,5.22287613373711;-0.025690443027587155,0.373095988591512,5.2229521292277745;-0.025370027831622528,0.36447777325766423,5.223053448177519;-0.025049244721730545,0.35567117768242246,5.223179965155465;-0.024778079021544684,0.34742862533387686,5.22333050310044;-0.02457178049995786,0.339213951247079,5.223481867517743;-0.024432852194422768,0.331014160882859,5.22360371299017;-0.024297578221275696,0.3232658578781854,5.223720633824666;-0.024258725393386117,0.3148373417173113,5.223749393009004;-0.024261262825557166,0.3063762370518276,5.2237783715838475;-0.02433991416863033,0.29759897082192555,5.2238237071718485;-0.02448114179997217,0.2889269760222662,5.223889026051475;-0.024672023886726017,0.2800876349948701,5.223955294972374;-0.024947330565679642,0.2714617777324858,5.224022461709522;-0.025282385587692264,0.2629173182532901,5.224073987597511;-0.025701761302493863,0.2550418272472563,5.224138732319786;-0.026129386754263018,0.24695071252187092,5.224209249269395;-0.026582441761380155,0.2386342616308303,5.224257482301621;-0.027079812475613186,0.23058981177920385,5.224272070067269;-0.027566823868524458,0.22241645726703457,5.224312727337791;-0.028071435814812074,0.21429004771368843,5.224354399181547;-0.028537812721161616,0.2059905217034476,5.224394832202366;-0.029001812946228757,0.1971410362606957,5.224428420203071;-0.029547759141240804,0.18804472643988476,5.224414777437845;-0.03014321413494292,0.17834042358398444,5.224396034694853;-0.030736184137208127,0.1686758722123646,5.224359803563072;-0.031336173653602604,0.15873417246909372,5.22437922963642;-0.03196747337068831,0.14917770939781555,5.224389601117089;-0.0325539018994286,0.13954822561854413,5.22449555624099;-0.03307451495102474,0.13011677344072436,5.224609844798134;-0.033578978112765716,0.12025487101645697,5.224860228311448;-0.03407708311080933,0.11048161704909235,5.225118707293556;-0.034578232418923154,0.10005015593625252,5.225449269476392;-0.03502723119940077,0.089210884566818,5.2258385359446216;-0.03546278286547888,0.07823848358364337,5.226234171867371;-0.03592413031487239,0.0664501545840786,5.226593429747082;-0.0363897181238447,0.054738758128313816,5.226900591169085;-0.0368286339725767,0.04278974755179318,5.2271730653672;-0.03729933961800167,0.03043333275687129,5.227399377232507;-0.037781138215746204,0.017713033967074916,5.227564129057385;-0.03824786802132925,0.004331533904586547,5.227708197866168;-0.03871929581960043,-0.008736351675930447,5.227827141353062;-0.03915432957240513,-0.021807425298861073,5.227932622546242;-0.03951749072188422,-0.034334415553581146,5.22805823639461;-0.03981995864141555,-0.04626366783749487,5.228184933934893;-0.04009385599976494,-0.05808196163603232,5.228327945845468;-0.04033186485086169,-0.06935728551518344,5.228414193925404;-0.0405696991398221,-0.08061074152872673,5.228488279887609;-0.04076021286419461,-0.09108687481851802,5.228534158252534;-0.04097739032336644,-0.10147884398273058,5.228546667235238;-0.041155257276126324,-0.11105425341214448,5.22840614132654;-0.04131259782541367,-0.12058879696755179,5.228257881573269;-0.04143859658922468,-0.12954430210590362,5.228017769813538;-0.04156938261645181,-0.1382306382088434,5.227730922381083;-0.041692835308256605,-0.14710304244359335,5.227474024500166;-0.041808105264391215,-0.15599512800716217,5.227270847910928;-0.04191541063217889,-0.1647363248098464,5.227111612456186;-0.042020730960936774,-0.17284010909852526,5.2270023525783;-0.04207217200597127,-0.18007486788431804,5.226971488180616;-0.04211071903365,-0.186659771215348,5.226966700008938;-0.04213726554598128,-0.1924618711017427,5.2269696951366615;-0.042158659004029785,-0.19796832831700642,5.22696780427297;-0.04217115933554515,-0.20255298285257245,5.226968156133379;-0.04218358414513725,-0.20708261112939744,5.226972891625904;-0.04220010455449423,-0.2117799824305943,5.2269750582831245;-0.0422127427941277,-0.21753916590554373,5.2269743131455915;-0.04221392455555144,-0.2230268608729044,5.226962079184395;-0.042210625920976914,-0.22832852572486512,5.226953950609479;-0.04220539716311864,-0.23351470193408783,5.226948067438035;-0.04219716855457851,-0.23870122991289405,5.226939746538799;-0.042193861325581866,-0.2438367631548927,5.226930637041728;-0.04219333729289827,-0.2488521226701282,5.2269238605499275;-0.04218891801093157,-0.25178217421796983,5.226944842948054;-0.04220163085473278,-0.25448981860327347,5.226972381955102;-0.04221622752876175,-0.25680563400439527,5.226987074256278;-0.042212172051270806,-0.2582331344627199,5.226979852744512;-0.04220956537458632,-0.25969544770982533,5.226973490397136;-0.042207458132789255,-0.261269527616955,5.2269684541793096;-0.04220723139934051,-0.26300993496681746,5.226963819007734;-0.04220953178784204,-0.26496891824025964,5.226959221098158;-0.042210290731289686,-0.2671146249977541,5.2269561892257626
