# Supplementary material for: AI co-pilot bronchoscope robot
Source: Nat Commun. 2024 Jan 4;15:241. doi: 10.1038/s41467-023-44385-7 (PMC10764930; doi:10.1038/s41467-023-44385-7)
Supplement: Supplementary file 9 — Source Data [file 41467_2023_44385_MOESM9_ESM.zip › Supplementary Fig. 6/Sim+A+R/1-siliconmodel3 Centerline model_35.txt]

Path length,0.4115805582717907,1.3159376626489303,2.4641714203467417,2.990628765962862,4.052362265486902,4.5992903820928435,5.742876751736574,6.690094443291581,7.830446537724208,8.504928082987016,9.236400210009087,10.068300543814656,10.954213740473987,11.872196553292468,12.837481929844827,13.784370352041911,15.679721413184364,16.67543811787791,16.67543811787791,17.735148024428877,18.81342185259123,19.958851868698193,21.118057580339812,22.312461265466073,23.554308215995835,23.554308215995835,24.85350524069124,26.22575843368256,27.586745994729604,27.586745994729604,28.947067355183965,30.240824669439974,31.510168944621764,32.73097684207036,32.73097684207036,33.928216740116014,35.09906401891364,36.197412432355364,37.29341455760303,38.343991690340914,39.360983626068716,40.38197329077405,41.38222014092028,42.40901482256746,43.4307409443174,44.45796498971362,45.45185568151486,46.40852297919112,47.33573209097104,48.20287780445678,49.043002634561645,49.88049017109958,50.73058363673234,52.41066290073728,53.241078882922565,54.123479069591454,55.03882421234838,55.930821363811766,56.832870044080565,57.72306428329605,59.43845722991009,60.31091032431074,61.16829804667272,62.020576616603975,62.91967581803605,63.818653156225224,64.74409997544181,66.59873245075599,67.58319349939941,68.55054333503305,69.51491209283435,70.50358172836569,71.49288557708641,72.49130929568605,73.4442501330316,74.48292195831083,75.49157457237796,76.51648829211248,77.527013478102,78.56998520788353,79.57376844395556,80.54735453418897,81.56183352536831,82.5498399807957,83.53718521172537,84.49822506959832,85.5096885906745,86.45557214647891,87.39342628656298,88.34393186850114,89.26877296254649,90.2212799167507,91.17032052032218,92.09681092639212,93.05160019068965,93.98293291255978,94.93929754639744,95.89970008933942,96.86085166403744,97.84550158248251,98.80027922671087,100.69289024594927,101.6136478021822,102.523824753125,103.4232115043915,104.30670446874339,105.21107565758139,106.96167039981736,107.84045059033713,108.68004930028863,109.50470424053107,111.08681730700707,111.82410862700377,113.2690337737078,113.97099089988679,115.23733377298242,116.38263077734143,116.96163405276354,118.10116718799542,119.17836937478768,120.29332754933112,121.4847887038211,122.0918395248859,123.27753492531772,124.48436758378621,125.06482154754788,126.38161703716757,127.07088228626873,128.54721831825438,129.27416636232405,130.0124425641386,131.49134889489932,132.26776908866654,133.09077520732518,134.60171020071127,135.3453795748955,136.1103879507979,136.94051180370238,138.6811724985474,139.55982947800814,140.42558301126863,141.25713654201974,142.09500020242584,142.93803975150513,144.5970900215381,145.4347617231488,146.29638590550584,147.17039363336372,148.08132486031244,148.97525007553975,150.7459620102046,151.68061563941083,152.63335647917614,153.5616955595737,154.46861029307587,155.33420751615066,157.03018469145007,157.93445095629684,158.85208456039567,159.71985270526713,160.58163274010192,161.47329464274884,163.2554267611775,164.1628192539273,165.06030554829556,165.9613633075927,167.71223440023113,168.61737961367103,169.4673990437166,170.32400301854292,171.98917248165623,172.85763614851362,173.73460356574455,174.57164705001722,176.15581914625335,176.95341632104194,177.7418131499126,179.22372683352174,179.92735874180084,181.2533771951649,182.5553890175591,183.77485399326076,184.98871882493458,186.1715349785249,187.1681343659321,188.09334065178462,189.08560684061763,190.08608161980533,191.09432006670582,192.12355126771058,193.10418416806056,194.04441387600707,194.9572972055408,196.34678143372565,197.31909973068596,198.29923088625327,199.25078280116512,200.25851457503535,201.28945302623626,202.35617999936403,202.89457184494685,203.97234841101786,204.99279682079842,206.04936726723074,207.1608748462563,208.39589623730495,208.99772042440165,210.2132087832319,211.42557573112094,212.06065098715,213.33804653272773,214.56325871308488,215.17383697667975,216.49307028055733,217.19221781458083,218.60723999785918,219.30614623998633,220.53991536257178,221.11230666292076,222.27652912471666,223.38795916521784,224.38651375545194,225.31654698369263,226.64477118211573,227.48295274059421,228.5538532232007,229.5883421859057,230.608700289556,231.5981826546541,232.58216740758039,233.57342744295352,234.72758987144456,235.58962557245002,236.79630015875625,237.72138353303723,238.6820189436468
Error,7.357317810888748,7.065061257878773,6.586799856843262,6.058739490070671,5.614089749726576,5.1210471407729985,4.6799036478808045,4.235038664148987,3.823015977624776,3.425412636987709,3.0352524689468274,2.670245227689171,2.3410159948872433,2.0582537877105964,1.8101845925371947,1.615772592560154,1.4644833469742558,1.3292462289101863,1.2186188195277872,1.1108638977191787,1.0238714225390713,0.9359201141222909,0.8727376362731375,0.8502495617482968,0.891057296695822,0.9663229390650412,0.7760817788199007,0.677793878128612,0.7715196436527701,0.826802591406449,0.6085391746630332,0.5562400067734693,0.6393461387236867,0.7776315388757721,0.6520810912107139,0.5511490300685653,0.5285441217131772,0.5637339823571046,0.6109361241557665,0.6467274538271879,0.6673721041350894,0.6822101256104335,0.6733522976530855,0.6705148279510301,0.6707244761901101,0.6699366332931026,0.6416582127637003,0.5940987625970787,0.5360856792523155,0.4678732168976056,0.4361545280530033,0.4743412955045477,0.5626713255531013,0.47019361803111354,0.44448408719789495,0.48608536140725334,0.5468895039036722,0.6268146957101047,0.7089122361188136,0.7976080384501283,0.7617747780627823,0.7493305823070425,0.7523712403425593,0.7666103295456856,0.7703766422139909,0.7723794352178689,0.7675431577480271,0.7472352169737566,0.7112950993416013,0.6758862245310011,0.6476303986900566,0.6391384360422224,0.6382453480986446,0.6489756377918281,0.6499409836594348,0.6868822052166051,0.7125917381454303,0.7431884138088257,0.7597940496203816,0.7836560001272022,0.7840349676449002,0.7691942746651113,0.7848227029277068,0.792763642806835,0.7901678969645956,0.7698519255089036,0.7737838274352313,0.7303693729758883,0.6731883492856957,0.6363962131707663,0.5887574059735443,0.5710709780751371,0.5749183660501983,0.6100632416414734,0.656823484369262,0.7095142441886045,0.7835977189525766,0.8829320941314296,0.9991341515810538,1.0828618704470054,1.1771823042332015,1.2249034631088915,1.2816419993990795,1.3942592931322602,1.5030267913971835,1.6235729416178881,1.7426528512671082,1.8327600067464245,1.9007269396226372,1.9624392021967425,2.0482534189937307,2.074338636624237,2.0555840695536407,2.0243744817586324,1.9501448285643215,1.83406565981503,1.7155381914446366,1.599036719404159,1.4798591131344139,1.3715598627531733,1.2570825655476487,1.1678921352179872,1.0563232389229125,0.9571525776884129,0.9188634039069585,0.8576241529663676,0.8021013527240278,0.7700121505526029,0.7537875968744691,0.6585386747343819,0.6942238832743309,0.6770735082542435,0.5926212944680764,0.5529745461341898,0.5349557839549481,0.361648967106109,0.35394841847518926,0.4419139191170761,0.46577244277976837,0.34044818897957674,0.24006546782142832,0.21454734398329484,0.313028364609904,0.44608512469572115,0.4263275185995518,0.37964758236759794,0.44880526096203543,0.5058803545086985,0.6070962304309853,0.7126746293972896,0.7309584307880722,0.7410427737781868,0.7374025340684678,0.742155920657198,0.7829569232579295,0.8801997700783545,0.9585705294126449,0.9628685100983683,1.0328206273568832,1.148647370769223,1.291237182431589,1.417860703510227,1.4842012874521604,1.5155313873256657,1.5362853086264907,1.5701702272238807,1.4884030345905732,1.3510822711938657,1.2192883767722853,1.1561959856603787,1.16947894287893,1.121071135288401,1.136031516523089,1.1909931428636356,1.2863823065016151,1.3630143484166208,1.4726616226405946,1.6156954233676764,1.8560693642465838,2.0622188421244565,2.1803597007698685,2.1745050669938393,2.124771900731328,2.062554779498585,1.8642850712389296,1.6742268786932275,1.4816284428246695,1.2800078632539709,1.0843595155210213,0.8944702220828592,0.7182029959510784,0.5680307376553615,0.4444139802063278,0.33275835235674844,0.2391115004145506,0.1901136957861576,0.15102275874698484,0.1918383426861521,0.23813993841912467,0.3299482302149955,0.37028807078598963,0.37936864841039747,0.4086444228705667,0.45191782370897865,0.4706359994725749,0.5327482981213912,0.5383226214723705,0.504196740632378,0.5282358412630049,0.5025929704233484,0.44190837948952266,0.4936568444744299,0.40271301726172254,0.42584700786148494,0.39678908212076974,0.45630690409686137,0.36961936241102095,0.4289668804537632,0.48865459999486005,0.49649089919452133,0.5825743198143316,0.6550872252015265,0.7157844607725821,0.8083250156000594,0.8483097544929284,0.8767949573377442,0.9319860709412462,0.9907369786716744,0.9961634587942512,1.0409590691920445,1.0434297140037894,1.0271682380214116,1.017779512469293,0.962034133743158,0.896914588849841,0.8115535639975385
3D pred;0.01903240857393617,-0.26247236938116475,5.267743366659258;0.01654626319488701,-0.25290809757486,5.2662124238225205;0.012507451609670612,-0.2441513271851175,5.263565355005801;0.008107653652179176,-0.23563931409645925,5.26070398975268;0.004239253737148015,-0.22668821533913255,5.258487390299921;-7.878803066401277e-05,-0.21802294261331462,5.255983879988653;-0.003919636182086977,-0.20902286368081674,5.253923184793696;-0.007768448808800376,-0.2000689782185689,5.251683859785262;-0.011482168631878627,-0.19100324942004612,5.249678654951009;-0.014907578516554013,-0.18178924603643146,5.247843250698888;-0.018346628876959568,-0.1725906360197372,5.245956850322678;-0.021540041778675967,-0.16327596389481436,5.244213578328886;-0.02435286597917218,-0.15381684617016902,5.2425970660683685;-0.02671813917093462,-0.14420241615059562,5.2411941340931625;-0.028792445143908527,-0.13448120409038275,5.24010084053201;-0.030472984193419563,-0.12466153947762883,5.239234829333412;-0.03190473548955152,-0.11478564920336606,5.238589167257132;-0.033180968545020846,-0.10488369725960292,5.238021208727367;-0.03421699638769857,-0.09495196226999163,5.237485217677696;-0.0349115423622173,-0.08498910100568172,5.236976295957396;-0.035225934890975814,-0.07500471381930866,5.236514592751375;-0.035338073982997015,-0.06501552857724002,5.236063368833925;-0.03538031790738569,-0.0550253179069669,5.235623021000487;-0.03541015896898384,-0.04503349946258293,5.235219692740244;-0.035410236075421216,-0.03504054883067699,5.234844276088581;-0.03542046581472658,-0.0250468690650143,5.234488945124805;-0.035406381821474604,-0.015053996166472603,5.234111727846933;-0.0353670764542107,-0.005061559554705879,5.233724861399787;-0.035280999514851155,0.0049307618486559655,5.233342626220313;-0.03512011121341883,0.014921885450412033,5.232953313840732;-0.03487931918185688,0.02491123834900523,5.23255980670623;-0.03461969869623332,0.03490062796324945,5.2321794222450935;-0.03436145164876455,0.044891352972738205,5.231834861296567;-0.034045940701064335,0.05488096028218595,5.2315059256723035;-0.033691103031382404,0.06486991821456271,5.231198013909972;-0.0333052238313106,0.0748594543677413,5.230952525239582;-0.032891231414825535,0.08485021158489216,5.230836851097956;-0.03244542657386844,0.09484026873955793,5.2308408623683595;-0.032012735900425984,0.10483087929311567,5.23086276095865;-0.03157072632836526,0.11482107924946897,5.230839687807904;-0.03108177232939536,0.12480890165489315,5.2307739034283145;-0.03054828793924643,0.13479353827716148,5.2306241505427815;-0.02992072078586237,0.14477166512222303,5.230416438887222;-0.02922142568872525,0.1547455155036297,5.230233969885925;-0.028515925301870266,0.16471923118480375,5.230068849580539;-0.027855240179306785,0.17469574025102436,5.229887846761663;-0.027277925366315233,0.18467584684603627,5.229634509123519;-0.026752533157619704,0.19465603998033598,5.229288520642325;-0.026281901672505117,0.2046377099178683,5.228908032451468;-0.02591878155613279,0.21462304332730095,5.228506459938023;-0.025713254483927257,0.22461442597508205,5.228145861257757;-0.02563243760500647,0.23461144627603453,5.227915527294944;-0.025669428380794744,0.24461132120806373,5.2278818668391995;-0.025828853144879576,0.25460881981072997,5.228038728033519;-0.02605641410950797,0.2646019117467955,5.22833254696538;-0.02631429700168902,0.2745933429565895,5.228656273383633;-0.026597788634000284,0.28458488016876554,5.228954294577696;-0.02688230758754846,0.29457610371609416,5.229261704714773;-0.027125420332802814,0.30456820455884887,5.229576056335281;-0.027385020948943458,0.31456165923533286,5.2298279911466095;-0.02772547410076727,0.3245553943503719,5.229924687071285;-0.02822067353003316,0.3345431139355459,5.229909356931508;-0.02872443442706294,0.34452977780728267,5.2297963539599905;-0.029173295557951995,0.3545169208581776,5.22956077517033;-0.02950138591023194,0.3645045551353417,5.229187253730038;-0.029719813598253042,0.37449044868147907,5.228703291510111;-0.029871486480447136,0.38447695460856657,5.228206607802855;-0.029988934427606917,0.39446596339107803,5.227752835257832;-0.030121253339403485,0.40445883047010134,5.227399141539267;-0.030342422643791,0.41445303439694015,5.227140352034927;-0.030606443693074817,0.4244483872042809,5.226987986873816;-0.03091894242919729,0.43444326991202636,5.226919691937455;-0.03124176355313571,0.44443798339871277,5.2269582774397625;-0.0316035962157346,0.45442999477857493,5.227127940956705;-0.031992188065487,0.46441854609151195,5.2274069374497465;-0.03242319402602979,0.47440377250818233,5.227737826056085;-0.0328769007707369,0.48438815011295383,5.228063945719927;-0.03338368965203583,0.49437157921637287,5.228336541330305;-0.03395194692787259,0.5043533110638941,5.228541755834272;-0.03457457623466906,0.5143329076102888,5.228683125977883;-0.03528044611807356,0.524307303259028,5.228797926457485;-0.036102571463709744,0.5342726377283431,5.228925279630753;-0.03705461602089066,0.5442251792295186,5.229126597361021;-0.03805913773605276,0.554170844904765,5.229399856212651;-0.03889584741415672,0.5641323887711366,5.229659780649596;-0.03965347582921115,0.5740980827406366,5.229992861557144;-0.04039236430909944,0.5840628297946415,5.230390177506971;-0.040897578098187067,0.5940429007871082,5.230768254235482;-0.04115314527114479,0.6040325578440754,5.231144335748311;-0.04156536106105732,0.6140161407002065,5.2315420184073655;-0.04173953456293447,0.6240127125555924,5.231737504292659;-0.0418323893706731,0.6340106765395179,5.231916652724995;-0.04184125390952119,0.6440097770299467,5.232050483970445;-0.041782242470854575,0.6540082800364714,5.232213134757788;-0.04164592759394505,0.6640061570668344,5.232367644110493;-0.04141025431808434,0.674003255363016,5.232417481481294;-0.040776701994578876,0.6839830289513975,5.232469736414306;-0.03972615781049498,0.6939265754084509,5.2326188698233995;-0.03842383829151106,0.7038388957894037,5.232842182464827;-0.03698459829730291,0.7137316324031121,5.233091883347616;-0.035292194060483485,0.7235849734061406,5.233309688253971;-0.03324778986625717,0.7333716426263929,5.233513445619471;-0.030761033792290525,0.7430543966993041,5.233759042427496;-0.027637291420192805,0.7525515662427683,5.233973528453747;-0.024303654998997472,0.7619790161975741,5.234073805873493;-0.02057981589406901,0.7712590669013696,5.234190772773046;-0.01669143137957317,0.780471514824272,5.234296928956281;-0.012566974739856084,0.789580706290288,5.2344041122691385;-0.008098614172436411,0.7985260180903366,5.2345272002029075;-0.0034864687755696063,0.8073975238093059,5.234683728527682;0.0014378336371480942,0.8160989649677766,5.234873906112519;0.006314356371436036,0.8248267624077372,5.235086221606509;0.011239645123661617,0.8335265010867694,5.235323028751147;0.01624729209468221,0.8421790952295773,5.235559854453878;0.02130729717218756,0.850799602351971,5.235848308208195;0.026314138727768353,0.8594527039606532,5.23608361691422;0.03140188173085409,0.8680590627194279,5.236296830539051;0.0367127644020952,0.876527298311875,5.236585813588939;0.042230396678357186,0.8848612212196195,5.236904346211638;0.04790849390041934,0.8930823403711536,5.237319571250731;0.05368956743238053,0.9012263396099766,5.23782401670478;0.059667596948393034,0.9092195904339543,5.238433200068523;0.06571897600065744,0.9171585443700714,5.23902802942727;0.07195483173776686,0.9249581177239284,5.239557896131039;0.07828970728121118,0.9326824091492883,5.240010305044725;0.08471553281246405,0.9403297082418601,5.240487361467646;0.09119185260934148,0.9479244928190026,5.241100981150652;0.09770114117721121,0.9554766392678342,5.241871854911783;0.10417359737306028,0.9630412658376762,5.24281192706415;0.11084138220234828,0.9704282725253608,5.243798221982732;0.11773601600848259,0.9776067043314947,5.244764731933015;0.12471691812049777,0.9846820373956027,5.245863216222571;0.1315012151593647,0.9918949198418502,5.247258795136512;0.13816971277556428,0.9992258593386455,5.248596130411253;0.14467278790803792,1.0066925794097514,5.249995453533747;0.15141718341231175,1.0139713495968956,5.251233449432235;0.1584271658115093,1.0210362117869827,5.252207035072031;0.1656278819187563,1.0279385187542556,5.2529196682682615;0.17288932432486176,1.03479373113941,5.253446467411426;0.18030898778634893,1.0414821676341042,5.253908432101327;0.18800670812512144,1.0478565370755502,5.254243865865293;0.19592945908859075,1.0539466276303542,5.254619118054006;0.2040278967378489,1.0598105685263108,5.254790887695696;0.2121250206681885,1.0656785712931414,5.254846812513004;0.22036408887982784,1.0713434699163116,5.254683476683627;0.22875454573462214,1.0767731494968322,5.254338783456667;0.23753651067526138,1.0815363441061436,5.253903962924482;0.24619378675655051,1.0865398990653956,5.2537774377408875;0.25514375020255703,1.090978474603588,5.2533333639779745;0.2642049282703951,1.0951813143948126,5.252852542064758;0.2734144493724534,1.099013346527203,5.252145257958426;0.28276849027492335,1.1024301103287621,5.251235508586745;0.2921273745028261,1.1057935360526505,5.250187341897425;0.30160325138663996,1.1087539214626665,5.248985728187881;0.31124659214852257,1.1108853022589291,5.247416271322741;0.3209502066041492,1.1124733217199723,5.245594716852541;0.33068414872226154,1.1135450674694374,5.243569443564874;0.3403956263780397,1.1138922941995406,5.241210071754577;0.34999324771454304,1.113337561760311,5.238457266530453;0.3593988403837892,1.1121874915749261,5.235261618691765;0.36868220507004534,1.110645531811279,5.23187909002385;0.37789780346132057,1.1087722956648391,5.228478541151918;0.3869996940473174,1.1063081378626096,5.225149349945896;0.39605733539560856,1.1032383368447736,5.222227799857909;0.4050420754730614,1.1001353205772268,5.219122041370204;0.4138041123370309,1.0961793028796096,5.216369472756966;0.4227021123664593,1.092639332142791,5.213489507017802;0.4315299974043487,1.0886585322999012,5.210995177775569;0.44019290770975705,1.0840914810516318,5.20897131317137;0.4483577912683033,1.0785403275659065,5.2073840603706785;0.4559797605367638,1.0722367324536235,5.205910875680612;0.46306948710770823,1.0653078582854454,5.2045969198553275;0.4694087470374649,1.0576151346002372,5.203799558051615;0.4752903702425013,1.0495728166860165,5.202946545132262;0.4803750854087034,1.040962363031651,5.20287065346858;0.48486288306926445,1.0321183936668763,5.204152791539456;0.4891853652844767,1.0232684633709017,5.205883364061936;0.4924723360958437,1.0140625431033259,5.207992120783859;0.494182749479571,1.0045273892242204,5.210473113842807;0.49540592389662663,0.9949916304546612,5.213225049349725;0.49661235301763446,0.9855350561043118,5.216244607319411;0.49787913395848965,0.976145128058441,5.219442187238859;0.49866313419082436,0.9666457463932508,5.222466603151849;0.4991282005033987,0.957167401580822,5.225620123873457;0.5001494310060336,0.9477524169135472,5.228831844903601;0.5006340089804198,0.9383172826897762,5.232109561542691;0.5008285693293455,0.9289568348429675,5.235622987559815;0.5009199917689099,0.9195699183831082,5.239069353952577;0.5008524770944471,0.9101803326808112,5.242508993774994;0.5007005525700486,0.900755998521949,5.245849479458392;0.5004362431110971,0.8913146356349116,5.24913441588779;0.500046814752362,0.8818546741157582,5.252352718796086;0.49954752774921624,0.872383876132003,5.255523633181462;0.4989202364389538,0.8629147219098393,5.258676667264524;0.49840183052291875,0.8534388908171344,5.261829424852533;0.4979471466499206,0.8439623364050125,5.264989832903676;0.4974604826514164,0.834527305742133,5.268267538586479;0.49718262321676626,0.8250373169616794,5.271408065147654;0.4967526464002972,0.8155284568842727,5.274473468867492;0.49693745272919265,0.8060368163372558,5.277615857504664;0.4970656140498274,0.7964986465076981,5.280617005781308;0.49717106714020176,0.7869201458184277,5.283487755542499;0.4973114934298827,0.7773149392733661,5.286266296109752;0.4976943574879946,0.767707403078051,5.289013779206828;0.49776039181529425,0.7579786469922589,5.291326125307822;0.4982614790048012,0.7482132929257574,5.293420587430749;0.4993110759079512,0.7385412062794022,5.29573339659847;0.500757842086401,0.7289108803419311,5.2980057719994464;0.502458068492275,0.719313634562056,5.300242310308852;0.5043993848593975,0.7097016076741031,5.302201960754215;0.5066141687928303,0.7000966809442121,5.303887224722154;0.508930744161788,0.6904674942750223,5.305270063342469;0.5113157596255712,0.6808058644573113,5.306252209208944;0.5137052502318358,0.6711149882722213,5.306866418788672;0.5160130891145025,0.6613878375820121,5.3071039459273655;0.5180698378870143,0.6516036085944902,5.306907355982287;0.5197348647025667,0.6417668524906472,5.306224776274854;0.5212497649383165,0.6319211986826263,5.305348318421716;0.5222556878374546,0.6220547944627597,5.304066840021123;0.5230751911727158,0.6121982722961,5.302591243510676;0.5235894080138194,0.6023576977220363,5.300888694512081;0.5238820984941666,0.5925219396411592,5.299107628747665;0.5239590324814664,0.5826917878999803,5.297273999039409;0.5236052784654298,0.5729034775103113,5.29525810275943;0.5229166606955632,0.5632104603341623,5.292897758803583;0.5224387819128382,0.5535088168592425,5.290520839420313;0.5215746488536819,0.543925452258557,5.28779826766067;0.5203820807189607,0.5344037337332362,5.284984967540063;0.5192020207312269,0.5248141989528253,5.2824065414463695;0.517462050596143,0.5154290622689188,5.279424643836892;0.5158673831201667,0.5059956942810788,5.276514557232157;0.5141024375812792,0.49664071042115526,5.2734536351120544;0.5119981547448338,0.4874192464353031,5.270207622835141;0.5097779791291093,0.4782481580972048,5.266896737918667;0.5074488551020312,0.46912929873748527,5.263517154328319;0.505173472242919,0.4600065873283979,5.260111457719552
3D gt;0.49589760612039,0.41734298750933474,5.244892053491928;0.4964073789055972,0.4184567701370321,5.245457197995108;0.49692617958667235,0.41959008684345317,5.246032926896038;0.49739995378174934,0.42062756879297314,5.246562385645386;0.4978537513027672,0.42162803762099316,5.247076757495142;0.4984067601222618,0.42294235678280095,5.247695444518444;0.49901345870074104,0.4243852970179389,5.248399626717847;0.4995926844454967,0.42575304103970113,5.249057991661414;0.5001330353231991,0.4270272611480912,5.249664159101598;0.5006700896035776,0.4283289506044181,5.250270930960451;0.501199764027315,0.4296324434841381,5.250867293470046;0.5022799853156594,0.43221400541417737,5.252135558128357;0.5034135089201085,0.43488623832253853,5.253420843348783;0.5045109260783475,0.437552890553194,5.2546688962824195;0.505605395821964,0.44028737292570225,5.2559262693068565;0.5067033487207748,0.44310879079033355,5.257216119093053;0.5077914851693545,0.4459525083654068,5.258506162643433;0.5088850941377527,0.4488691918990192,5.259818597681383;0.5099842328464284,0.4518181216296028,5.261136995259454;0.511008638830746,0.45462042180229645,5.262367730645573;0.5120415156869329,0.45746154022216806,5.263606401667875;0.5130359368043789,0.46026540980619546,5.264811630978302;0.5139843969906079,0.46299178751777204,5.265969119408551;0.5149667965384093,0.46588549064187446,5.2671782803254965;0.5159480083689971,0.46882978405671966,5.268396789101993;0.5168409139969772,0.47156684202306415,5.269538186409894;0.5176372699737549,0.47407445447585167,5.270552242391249;0.5184257963965921,0.47671814503389254,5.271601777581607;0.5192141463335822,0.47943005718904386,5.2726740475822895;0.5199819292180677,0.4821420740239761,5.273738588389228;0.5207272742776309,0.48493228340148925,5.274812511612387;0.5214175850363338,0.4876373299991384,5.27581134964438;0.5220731358247643,0.49031698249368105,5.276794996542089;0.5226409769619214,0.4928250355440027,5.277701155494241;0.5231843352598303,0.49534054240058445,5.2786027765274035;0.5237297907436596,0.49796522477093863,5.279488374036901;0.5242590816722197,0.5006703927657183,5.280397162605734;0.5247918224334718,0.5035626037822051,5.281342497825622;0.5253126163482666,0.5066192803102382,5.2823232646829945;0.5258255550160127,0.5097675771152274,5.283313897245071;0.5263140303667855,0.5129047468970804,5.284285699732163;0.5267668422250187,0.5159568741742302,5.285221699995153;0.5272201818578385,0.519104617623722,5.286173514422249;0.5276176724153407,0.5222487143348246,5.287078720709857;0.5279837868634393,0.5253327350616456,5.287948062055252;0.528329366571763,0.5285109451518339,5.288824064366958;0.5286705102359548,0.5317293919955983,5.289707870090709;0.5289591423483456,0.5349306627161362,5.290551766732159;0.5292035220651066,0.5382083215152516,5.291395837952108;0.5294235359640684,0.5415832862854003,5.292244505770066;0.5296165504455567,0.5449628810882567,5.293067808712229;0.5297834189919863,0.5483203496371999,5.29387443856632;0.5299376161238726,0.5516295198552749,5.294657585480635;0.5300719982596004,0.5549394494224996,5.29542116468093;0.5301488696827608,0.5584271812438966,5.2962175348506255;0.5301789312923655,0.5620462584776037,5.2971246966754695;0.5302307785258573,0.5659594071332147,5.298139011495254;0.5301964021570541,0.5701961857290829,5.299074723355911;0.5300758925045238,0.5744477981118596,5.299956868339988;0.5298753156101002,0.5787677124247833,5.300811898007112;0.5295925244724049,0.5832088716170369,5.3016593304802395;0.5292481605305391,0.5877728807785934,5.302516836334677;0.5288614533368279,0.5923230535843794,5.303359733749838;0.5283464747036205,0.5969786811155432,5.304194254482494;0.5276407416848576,0.6020846760693719,5.305066186400021;0.5267272062862621,0.6074768087723676,5.305866045671351;0.5258078098297119,0.6129285905501421,5.306671654252446;0.5247750185798197,0.6185550882676069,5.307468095779419;0.523629898071289,0.6242614649604349,5.308204530603746;0.5224461096595315,0.6298193648843203,5.308891242700464;0.5210398335176356,0.6355560649423039,5.309420780855066;0.5194184564702652,0.6417358618343577,5.309907271721785;0.5176131143008962,0.6484812344943777,5.3102033812578995;0.5157739234251135,0.6554033665376551,5.310363219934352;0.513979720396154,0.6621549076753503,5.310423761087306;0.5121933730630314,0.6689099630468032,5.310181031675899;0.5103516174765194,0.6755203065311207,5.309651475345387;0.5085531997680665,0.6815421274970558,5.309088396296781;0.5068338556850658,0.6873703971189611,5.308491981394151;0.5051977303448846,0.6931286567239201,5.307820145550896;0.5036654403910918,0.6991134253109204,5.307028324968674;0.502187609840842,0.7050884127897376,5.306148892514846;0.5006968501595891,0.7113943353540757,5.305149142321419;0.499332270902746,0.7175070955613079,5.304098359668956;0.49817976816962756,0.7234686481251437,5.302893936549916;0.4972334115645466,0.7291816745084875,5.301601115563337;0.49627611193937404,0.7350209202485927,5.3001992212183335;0.4954455707774443,0.7408448950823616,5.298688056048226;0.49478149021373075,0.7466187925899731,5.297125897351434;0.49414719951854036,0.7525805650598862,5.295439194174375;0.49374999640969675,0.7584497225144332,5.293743694529814;0.49358889108545645,0.7639793025746066,5.292025853886324;0.4936158734489891,0.7690536629171933,5.290419668365928;0.49368438215816735,0.7740350507848404,5.288840323616477;0.49376132953868207,0.7791136880762438,5.287193585451912;0.4938401438769172,0.7841040133307964,5.285594652624692;0.49394859919828527,0.7888311054005344,5.2840844053380644;0.49415924655689913,0.7938851156795727,5.282428490246045;0.49440050304637245,0.7990664601045496,5.280738834381106;0.49463245302088116,0.8041820627100327,5.279076490514419;0.4948822345733642,0.8092076692020191,5.2774280408410466;0.4951720325245577,0.8143105643777286,5.275773261406842;0.4955479706034941,0.819182445750517,5.2741320820415725;0.495938617033117,0.8240515094083898,5.272485481991487;0.4963656230253332,0.8288342763115377,5.270838896414813;0.49683703579622157,0.8335466708014992,5.269232140316682;0.49735890579223635,0.8381073962940888,5.26769270509832;0.4979654969608083,0.8424935607910158,5.266196764216703;0.4986288034775678,0.846901725993437,5.264714055229636;0.49942137628443095,0.8516680203606102,5.263071187804727;0.5002517175113452,0.8562509666891659,5.2614865143158855;0.5010897079916561,0.8607043573716109,5.259893422743852;0.5019917325412526,0.8651496371100931,5.25829500170315;0.5028996030022117,0.8693961982727052,5.256765522339765;0.5038379289963668,0.8735133202496698,5.2552644195556635;0.504772617901073,0.8775037711648379,5.253796146280625;0.5057239060121426,0.8818898333381204,5.252164861005895;0.5066296532574823,0.8861808404361499,5.250559978989994;0.5075701796587776,0.8905155971751493,5.248910716954399;0.5085567563000848,0.8949528296975527,5.247245998943553;0.5095525559818044,0.899509053398581,5.24554148387909;0.510586357902078,0.9042183505787568,5.2437803221309895;0.511612673366771,0.9089448174869312,5.2419843660242424;0.5126371143565458,0.9136054209540869,5.240195942990921;0.5136273354923023,0.9181663490744197,5.2384405283086455;0.5145867698893827,0.9227091291091021,5.236683496643516;0.5155364172318403,0.9273237145367791,5.234891952402452;0.5164304844351376,0.9319020192763384,5.233088143629187;0.5172452254575841,0.9364022416507496,5.23127071167441;0.5179243029426125,0.940697540507597,5.229562734940473;0.5185528584648582,0.9449213768454159,5.227907208442688;0.5191219705693862,0.9492881002987132,5.226190447021933;0.5194915587481331,0.9541635241788977,5.224307270723231;0.5197085297528437,0.9595066732518814,5.222319173644571;0.5197461529900046,0.9652584648132325,5.220219976537368;0.5197531940235811,0.970909963495591,5.218173723557417;0.5193751470902387,0.976701986649457,5.216208218069638;0.5188604314467486,0.9823417167663573,5.214361832618713;0.5179275291667266,0.9882317982841939,5.212531429459068;0.516503449496101,0.9944466045604032,5.210706732974333;0.5148674765194164,1.0004011508717257,5.209070568196914;0.5127333094652963,1.0065117928000058,5.207617300706752;0.5103801410899445,1.0125586624145508,5.206272815704346;0.5076187622967889,1.0189393225277172,5.205190341725069;0.5043010395274443,1.0255005573945888,5.204300853504853;0.5008160630394431,1.0320040509841022,5.203583450092989;0.496736396116369,1.0387366846869974,5.2031534300972435;0.4924319525325999,1.0454466700834386,5.202900474099552;0.4880608888513901,1.052022341559915,5.202738314965193;0.4833054442686192,1.0583821848701027,5.202955882577336;0.4781029506010167,1.0649196541730095,5.203465523831985;0.47239872730479526,1.071519977345186,5.204362605599796;0.46636761485829076,1.0776072122910443,5.205774755534003;0.46044862657434804,1.0832027109931497,5.207309735466452;0.4541604498694924,1.0883665035472199,5.209242644366096;0.4476091058394488,1.0934817960402545,5.211314047532923;0.44085141350241275,1.0980629142312444,5.213680533016429;0.4334431867038503,1.1025488539303052,5.216311750692481;0.4261845980251537,1.1065612074908089,5.21908159833796;0.4186750774383546,1.1099958529752842,5.222019260069904;0.41076396583108343,1.1131350268195657,5.224977369140178;0.402675989375395,1.115593469731948,5.227992142789505;0.3944011837454403,1.1177524120106417,5.231025733667262;0.3860438132005579,1.119360383650836,5.233829598651213;0.37768344766953416,1.1204138271107396,5.236569381321177;0.3692077921699075,1.1212659422930549,5.2392043876647945;0.3609448181040146,1.1216241769229665,5.241625422646017;0.35257742982752177,1.1217109404171215,5.243923561208388;0.3436893289790434,1.1214463215996238,5.246190008500043;0.33490579644371476,1.1207781154408176,5.248232752856086;0.32650309293410357,1.1198448190128103,5.250003546995275;0.31842312773536235,1.1185092295478374,5.251481723953696;0.3100749953774845,1.1165608459921443,5.252681033302755;0.30134647217918853,1.1143784058514765,5.253820889080272;0.2925378554849064,1.1115908467909872,5.254725947772755;0.2835957614674288,1.108405258851893,5.255539885633132;0.27495132098478436,1.1049097871219413,5.256182588352876;0.266808895111084,1.1012337011449478,5.256585379488327;0.25886558650521674,1.0975469667771285,5.256937346963321;0.2509721833397361,1.0933527327144847,5.257050555341384;0.2430885128133437,1.0887891170277315,5.257077405256384;0.2356419775345746,1.0842146447125605,5.256966652309194;0.22835538639741787,1.079618585249957,5.2568201935151055;0.22136162743848914,1.0750128209731158,5.256611246109009;0.21463220108256623,1.0703486146365895,5.256293010543375;0.2078022012991064,1.0654782328886145,5.25592953642677;0.2010477803735172,1.0604515861062445,5.255502701310552;0.1943930039405823,1.0553811461504767,5.255048674190747;0.1878805158559014,1.0502358380485983,5.254537371018354;0.18119369795743162,1.0447695532406078,5.253938109117397;0.17443975984348972,1.0391838648179,5.253315041261561;0.16760610134461348,1.033398328668931,5.252666155366336;0.16130682796590468,1.027837096270393,5.251999343647677;0.15520813927930943,1.0222414694393382,5.251362540862139;0.14961424785501815,1.0170632961497588,5.250715484731337;0.14419287286085242,1.012020509383258,5.250020208807553;0.13875282943949982,1.0069463846543258,5.24928636489195;0.13323816689322981,1.0017257331399358,5.248503550417284;0.1273161027852227,0.9960678284588983,5.247696594126085;0.12177564166573922,0.9906725780262666,5.2470056562984695;0.11656963098750397,0.985461145288804,5.246303718174206;0.11137427433799296,0.9802512507719152,5.245618720840006;0.10623543829076432,0.9749939967884735,5.244941358566285;0.10118973148570343,0.9697986497318041,5.244313220304602;0.09599565375552457,0.9643792381286623,5.243723820518046;0.09104870381074792,0.9591307007284726,5.243169846871321;0.08634240031242371,0.9541210385490867,5.242657352391412;0.0817414363412296,0.9492224125581629,5.242167893690222;0.07735091631552751,0.9445459237940173,5.241727469949161;0.07337968944100773,0.9403261952119715,5.24138698763006;0.06919676403438343,0.9358946580325856,5.240997334872976;0.06511286432602824,0.9315683342428768,5.240609858681174;0.061004195402650264,0.9272386977251837,5.240214202207678;0.0569546299120959,0.9229987023297477,5.239840846230003;0.052787775975816374,0.9185992310467889,5.239476085157956;0.04866419882634106,0.9142266996047075,5.23911597033108;0.04465741080045699,0.9099190242991728,5.238763717258679;0.0407912275475614,0.9056573688282686,5.238408602377949;0.037218705132822785,0.9016447269215304,5.238048679183512;0.033726577021619866,0.897627956839169,5.2376636846205775;0.03021681003009573,0.8934935480005602,5.2372980080772855;0.026636655837297445,0.8891604636697208,5.236954120355495;0.02297938469052315,0.8847178391849294,5.236619944291957;0.019322737372973388,0.8802410686717312,5.2362853767170625;0.015919552296400068,0.8759794358646167,5.235954890980442;0.012271918421282488,0.8712414310679716,5.23561282343023;0.00853130287107299,0.8662639691969926,5.235272376621471;0.004756376741563565,0.8610725768594181,5.234932058839238;0.000832323486314094,0.855263624976663,5.234568376597236;-0.0031284008744885015,0.8492273375567269,5.23417314417222;-0.006900183174540021,0.8430812963597916,5.233841440649593;-0.010610890810980515,0.8367178961809942,5.233528972962324;-0.014263317397412134,0.8298403392118567,5.233228670569027;-0.017861064267509125,0.8226710303811465,5.232900405995986;-0.021363178139223775,0.8152123736213236,5.232569929347319;-0.024688438732834425,0.8075109176635742,5.232219476082746;-0.027880283942993956,0.7993301517262179,5.2318838346705725;-0.030890926737995716,0.7911877490772922,5.23161396413691;-0.033710529186488966,0.7828329999587115,5.231388734705308;-0.03626259512848716,0.7741600714290844,5.231152102358201;-0.03853495442341358,0.7656261136672076,5.2308992586135865;-0.04047793028284523,0.7568481959174662,5.23064894356447;-0.042121324093902825,0.7479014562719009,5.23033699052474;-0.043638967573642745,0.738825906641343,5.230004417363334;-0.04491838780571433,0.7295112203710218,5.229645558918223;-0.04577388050976923,0.7200392039803897,5.229292526806102;-0.046458137287813075,0.710522388346055,5.22894317335241;-0.04690713261155521,0.7006919615128461,5.228604561974022;-0.04688007992856642,0.691085510590497,5.228293750482447;-0.04671974322375129,0.681486894607544,5.228014165429509;-0.04634068938563852,0.6719343148399802,5.227753648140851;-0.04583637762770933,0.6626381577884451,5.227498309920817;-0.04506315194859224,0.6531281602522908,5.227145715489107;-0.044195631833637464,0.6439102026995491,5.226806429975172;-0.04317296266555786,0.6344844399620506,5.226385774163638;-0.04208130209586199,0.6250322225234088,5.225948953291948;-0.04094759271425359,0.6158653427572812,5.225484062643611;-0.0398037850856781,0.6064415395400102,5.225004768203286;-0.03872147360969992,0.5971382248822381,5.224521056455724;-0.03774966981831719,0.5877382232441623,5.22411468629276;-0.036809251813327566,0.5776724457460293,5.223795965755686;-0.03597947235668407,0.5681030853495879,5.223482009551104;-0.03520834997121026,0.5582628318562227,5.22323738339368;-0.03445758595887353,0.5484137595681583,5.223018742000355;-0.033738028659540065,0.5382966494840733,5.222811177085427;-0.033050953815965095,0.5285869736390953,5.222618535827188;-0.03236752735165989,0.5185734826256245,5.222473606558407;-0.03175297497300541,0.5081626635158762,5.22234643049801;-0.031237477008034205,0.49807095090080705,5.222258603993584;-0.030772731668808874,0.48783257675170894,5.222191374217762;-0.030341009672950302,0.47775557978012984,5.2221154944475945;-0.029872601417934196,0.46737983580196607,5.222023588685428;-0.029496737346929668,0.4578578509162455,5.222035997727337;-0.029066765294355514,0.4478828807157629,5.222045256221994;-0.028618058197638567,0.43800042208503276,5.222134047339944;-0.028150391704895923,0.42812554965299715,5.222256306592155;-0.027701906961553245,0.41849350850722367,5.222409129703746;-0.02727155374779421,0.40883086198918966,5.222566065451678;-0.02684318963920369,0.39899665361292225,5.222711686302634;-0.026408730247441458,0.3895598653905532,5.222827844900243;-0.026024869357838355,0.38046950890036196,5.222909800697775;-0.02567260348796845,0.37122213150473204,5.22299407156776;-0.025342354683315055,0.36223918959673723,5.223111186308019;-0.025021691448548267,0.3532548543144675,5.223240924610812;-0.02477718580470366,0.34473696259891284,5.223394592397353;-0.024599533810335052,0.33616639176537016,5.223553104232339;-0.024432630314546476,0.3274445716072531,5.223692519244025;-0.024365430684650653,0.31907789763282324,5.223758615605972;-0.02436448392447304,0.3102913036346436,5.223806506493512;-0.024412475396605102,0.30138959503173823,5.223849624016706;-0.024513520374017612,0.292369784074671,5.223894147816826;-0.024691744460779087,0.28345180152444266,5.223955100508298;-0.024919236793237577,0.2743013366811415,5.224009076679454;-0.025223299166735484,0.26548270130157464,5.224056247206296;-0.025598742730477287,0.25718723089554724,5.224113546595854;-0.026028298553298506,0.24900709505642152,5.224186879270216;-0.026486543592284712,0.2404103444043327,5.224228920263402;-0.026970387409715097,0.2319232029353871,5.2242435789669255;-0.02746684270746568,0.22356320254942946,5.224293208290549;-0.027988512691329508,0.21517834091186522,5.224347326334785;-0.028486118295613466,0.2065213265979991,5.224398908054128;-0.028979685944669396,0.19726245795979216,5.224436540659736;-0.02952972067103667,0.18771161873200354,5.224449334761676;-0.03015658860346851,0.17779257420932543,5.2244110845678;-0.030786427469814533,0.16753966788684616,5.2244228696823125;-0.031398173030684984,0.157340766135384,5.224447307754966;-0.032070056214052095,0.14709485766466926,5.224473084169277;-0.032675875299117155,0.13711123077308435,5.224570825913373;-0.03322896206378937,0.1269193197208293,5.224817875862121;-0.0337484383022084,0.11676578028587739,5.225068955758038;-0.034297803254688494,0.10627914536174607,5.225385052737068;-0.03477917740625494,0.09533523663527824,5.225733200073242;-0.03523498418050654,0.08436817738063195,5.226124064782087;-0.03568440980069778,0.0726739682677914,5.226487141721389;-0.03615460850911982,0.06071535927583188,5.226817174294416;-0.0366187325926388,0.04851890775210717,5.227078615132501;-0.03710066835319296,0.035836373562321916,5.227289691756754;-0.03758301926360412,0.022909329703625504,5.227488873818341;-0.038077965483945965,0.009316011914435542,5.227644308987786;-0.038540863366688,-0.004285246812245419,5.227786438268774;-0.03900121449021733,-0.017999614342170567,5.227896359443664;-0.03942605741585003,-0.030984207228702616,5.228001938595492;-0.03977633277107688,-0.04339726789383325,5.228109720566693;-0.040055987715721136,-0.05533707951622848,5.228260411767398;-0.04030903154260972,-0.06692588468684868,5.228366956262026;-0.040553020694676575,-0.07837730315678258,5.228447432966792;-0.04075748712876264,-0.08915797443074339,5.228500018232008;-0.04095631102954641,-0.09975313618428568,5.228539070465985;-0.04113971022998585,-0.10970790731030353,5.22842044432023;-0.0413075920273276,-0.11933291443305857,5.2282782886168535;-0.04142006322916816,-0.1286552268477047,5.228041794496424;-0.04154302120909971,-0.13811962682359355,5.227777630076689;-0.04167665569922503,-0.1477679297924041,5.227513097538667;-0.04180196619033812,-0.15694459177465994,5.227307144613826;-0.0419071060068467,-0.16580134161780855,5.227130659383886;-0.042013615257599765,-0.17411885149338663,5.227014462190516;-0.042068260613609756,-0.1814332580285913,5.226974235534668;-0.042106341039433184,-0.1881779640422147,5.226969120754914;-0.042134249518899346,-0.19403496105530676,5.226971788294175;-0.042156595510594974,-0.19958137259763825,5.226970040657941;-0.04216910384683047,-0.20416798998327815,5.226970337194554;-0.042180850632050446,-0.20905351650013643,5.226974560625413;-0.04219627869830412,-0.21474063721825082,5.226976948962491;-0.042208358904894654,-0.22048934566273398,5.226974769423989;-0.042209328216664926,-0.2259586137322817,5.226962839743669;-0.04220438464950114,-0.2312545580583459,5.226955845720627;-0.042197542358847234,-0.2365759340174057,5.226949843070086;-0.042190114035325896,-0.241840492697323,5.226939823038437;-0.04218787081101362,-0.24699718957788797,5.226931140506968;-0.04218745094334747,-0.25021631146363055,5.226924803884405;-0.042187873382194374,-0.2533227241117191,5.226948721206266;-0.04220954824071442,-0.2556610016344327,5.226981233774996;-0.04221408826463363,-0.2576002917570226,5.226983535500134;-0.04221039068932627,-0.25906198142556575,5.2269765669878785;-0.04220789757095466,-0.26063603040550926,5.226970729427178;-0.04220639006584478,-0.26236592020923727,5.226965790140143;-0.04220768243658776,-0.2643041543399585,5.226960797590368;-0.042210332926581884,-0.2664817141976585,5.226957111154648
