# Supplementary material for: AI co-pilot bronchoscope robot
Source: Nat Commun. 2024 Jan 4;15:241. doi: 10.1038/s41467-023-44385-7 (PMC10764930; doi:10.1038/s41467-023-44385-7)
Supplement: Supplementary file 9 — Source Data [file 41467_2023_44385_MOESM9_ESM.zip › Supplementary Fig. 6/Sim+A+R/1-siliconmodel3 Centerline model_36.txt]

Path length,0.41093676698239195,1.107425327972176,1.994201153522384,3.0479922497718794,4.118423008491775,4.6703157337172225,5.814506940560791,6.78606534371087,7.363441001344806,8.679958619582646,9.444524903666219,10.310951577485476,11.201899192011112,12.147889678375073,13.095054440150063,14.04724094235503,15.021096790014852,15.995125299022856,17.03919416499827,18.103868971955336,19.239595976627033,20.384988605010317,21.60126884073044,21.60126884073044,22.810233177001532,24.09168033510891,25.427200856881853,25.427200856881853,26.826165099175853,28.188336253717477,29.531821424191524,29.531821424191524,30.794149192461973,32.07048284224789,33.275909940791244,34.477399391931776,35.623265629754556,35.623265629754556,36.74175292880307,37.813257847766174,38.842357040125364,39.88989968758965,40.886558721444,41.93709515155528,42.950805528135696,44.00192671155315,44.992011247047735,45.977453037305274,46.92411864672322,47.834824891032405,48.706298554456005,50.385378474937184,51.27653253153313,52.11083908172084,52.93727294336436,53.820654975250015,54.75145429795645,55.65172731345417,57.4804427015773,58.3583644839949,59.23007304080842,60.08874442092782,60.97035053388856,61.815031863460355,62.71003479972785,64.54624638005453,65.4603831075724,66.39872209118855,67.39208762554804,68.38738041015806,69.35579575866514,70.34117800946508,71.35010182590268,72.34938912306951,73.31041541710688,74.35085509382561,75.36591991493378,76.39642226665187,77.41770669560934,78.46299158145504,79.48545538658605,80.46827619530481,81.49760594741655,82.50070750550306,83.50406335210465,84.47155768728982,85.48459340983952,86.4467143300862,87.39213286834587,88.3498301691197,89.28415700028668,90.25197867394058,91.21148122977607,92.1473044598503,93.10603688662577,94.043417915534,95.02092009480958,95.98971260511948,96.95056274335774,97.93513710830224,98.9058913509201,99.87293495464588,100.82313372179105,102.65400422234892,103.56974163312603,104.46623290903614,105.36703247729413,106.2524370231849,107.128591611959,108.84628716260988,109.67389474865956,110.47544691958846,112.00832181777606,112.74158803032677,114.17178351992328,114.81999380025556,116.00629481413769,117.16333455969799,118.29975594157753,119.37854337954923,119.95468029039617,121.14535136820793,122.36805229829442,122.94738325386531,124.17924044388029,125.39403225002823,126.06529652623306,127.45999967501137,128.21013264549342,128.94700303152126,130.44013324988643,131.17858161659035,131.97693898922537,133.57454113046347,134.32743450224572,135.0788364437298,135.83666296242023,137.5216677309763,138.4099442503488,139.2910610393566,140.1681357746981,141.00317320301343,141.8504097514801,143.55262614656468,144.37956824896386,145.22277016895825,146.08059199450798,146.9560117823737,147.8686237318555,149.6673293114026,150.55675500819152,151.49952966508303,152.46298879095323,153.40470118549203,154.32340337887413,155.20173063777648,156.9141542138651,157.82315473408514,158.75316266059974,159.62755627695694,160.49450521811525,161.39347170041043,163.19624561423277,164.1136996473404,165.01521507130386,165.92535279884663,167.6999715698412,168.61063030219609,169.47458335052016,170.33853368574822,171.1751457275321,172.8896419732591,173.77389394592683,174.61191934982986,175.41190908023265,177.0062789019839,177.80066802706392,178.54338450985406,179.99051605690443,181.31403675301755,182.64056950598538,183.85609595375863,185.08398365288215,185.70229466229756,186.78812701228907,188.1884155508932,189.19054425776415,190.18853810401885,191.21640315869246,191.73561301469496,192.75626371174567,193.70972499799907,195.11061921152856,196.04289393059247,197.02165018905242,198.04384287627445,199.00095333836052,200.00693720228236,201.03907649679923,202.12545412899482,202.6670822128132,203.7566142832516,204.78160413215573,205.8500918318152,206.96153831187428,208.20094500810035,208.80572680495692,210.0320657483247,211.2559676087003,211.89590422098553,213.17622708007718,213.82088476616929,215.04563608801158,216.33754368136414,216.99039146539212,218.2699563698125,218.90788001475622,220.0426227754274,221.08698727096132,222.102295672982,223.0398013390691,224.22720172113836,225.02905743487113,226.20422160437937,227.32527096203702,228.01338225873445,229.31752018611547,230.30410747265591,231.2869890833507,232.15270104631443,233.2164956944824,234.28426914102488,235.10405047559212,236.14508536078748,237.19906976618265
Error,7.134844974933599,6.657340063313892,6.196002586823943,5.722264946053942,5.277018459830039,4.84821434339879,4.434264787083547,4.041767567750879,3.662953357506973,3.290690341143463,2.9339810429843785,2.617028350776579,2.3108528220362357,2.0478309244421284,1.828839748216511,1.5997748152003748,1.3881266627419726,1.181254398393209,0.9750106207625375,0.792097882956873,0.6520001834163449,0.5825579672264989,0.6526106803344162,0.6184782164160664,0.4192236798760551,0.24539878654847289,0.38283066570476837,0.6826425202510249,0.2951110741112084,0.15385571631007636,0.4555593601635525,0.5716800791810277,0.3222695925770119,0.14452949488976977,0.2510119442199598,0.44113652893964406,0.5979482673055705,0.5641992810574004,0.5173352632253637,0.5212194080636617,0.550550624961416,0.5731302058148114,0.603807157222558,0.6028822664042024,0.6107928574934948,0.6072188425143911,0.5982076790275891,0.5754980411288582,0.5559678074568467,0.5562896784337945,0.5964963285658142,0.5203731094233677,0.46027442572037114,0.44223632108572913,0.5091398005209669,0.5983420243701819,0.6724982605550693,0.7680684822345137,0.7884055008886783,0.7703625643402231,0.759570176356374,0.7684588681885439,0.7950950458261833,0.8338885541255493,0.8532483339207962,0.8509320370043588,0.762135910934802,0.6854714656606234,0.647375280328009,0.6234718141070682,0.5979968816602163,0.5881931983039926,0.5958514071746305,0.6066069876427106,0.6152053063421011,0.6500433231668996,0.6783232189977715,0.7101675016542283,0.7320832171066823,0.7550410731426351,0.7653034923718274,0.754992393219104,0.7779116034783576,0.7928453303901649,0.7970806692925254,0.7781512341739456,0.7827199828262472,0.7465986639956151,0.6880656927712129,0.6511754078902042,0.5998689577062677,0.5763130699922828,0.5703308961305724,0.5898194556664711,0.628197918799781,0.6672759590462474,0.7263334047331095,0.8185715440794071,0.9345601333900829,1.0185611972247208,1.1018137074867433,1.198314848651041,1.306173546255174,1.4037327319556903,1.4927553016439792,1.5951114028423599,1.6988332168639542,1.7976406882628078,1.917280297035821,1.9597907454475423,2.0188340449209985,2.0710510863212654,2.0527178843073424,2.015261024788993,1.948391370898322,1.8509889211044819,1.7100408603564634,1.5829606091845156,1.48618383820833,1.3934238432208998,1.2841121537703792,1.1548972739159056,1.0617758837489883,0.9853779235439687,0.8909786615314568,0.8655802808307809,0.7991695190838964,0.8008559098886012,0.6957038965380498,0.6968212573261906,0.6928647903185715,0.6382685210020924,0.6336076648781825,0.6398039393833171,0.44091418047616066,0.3725196812769024,0.47720005512814345,0.428988168156224,0.3135163062456109,0.213926820135723,0.19471085499075386,0.2968030922997513,0.43831242080991756,0.42249193211206343,0.33902967852471566,0.3526681041265075,0.47028022624869953,0.5564133071195584,0.6698614657475048,0.6886818591714498,0.6743314435910889,0.698184749218308,0.7069242380295887,0.722405579602257,0.7705689894691691,0.8780192999682931,0.9259249575200997,0.9353846686513,1.0187673765673815,1.139682074167075,1.2798875869000799,1.4059584514628134,1.4839305527031563,1.5150456115773319,1.5177477808794222,1.51543112304726,1.4822514581595123,1.3410778967724433,1.1859464285171168,1.1038702127331241,1.1184422578480422,1.1153739652308619,1.1116267965463027,1.1414696224993675,1.2634461166113762,1.3436314983528987,1.3961366739538383,1.5642666714489075,1.7480511358187876,2.0363236969469303,2.171872510442813,2.2007278947347935,2.183081818310456,2.0172230778472025,1.7637499681934514,1.480237362989355,1.2420231789959106,1.0379147691509136,0.8665955474327197,0.7098165921687443,0.5592783736538925,0.45238468565092493,0.2929789127547959,0.1625722873892907,0.10001471005515002,0.1539432030507012,0.17816890002126926,0.2350123956279239,0.27494229224854483,0.35985063270908435,0.4718283801734431,0.4739330757437403,0.5191027703683677,0.5472319721273633,0.5846040668455508,0.6277122390334182,0.6429709725125593,0.5926575978377232,0.6144760907739207,0.5904041813198128,0.5220798842476831,0.5692061602965118,0.4399962368333925,0.4284401971752221,0.3684690233386495,0.28702250572982146,0.3134990221827145,0.1605572594246095,0.06959570403411909,0.07572213981108204,0.17716649201866935,0.178691670585562,0.2033945301619975,0.18453195208852566,0.2685198285665829,0.3010220827562258,0.3166909426237028,0.31808565308125725,0.3183253019648178,0.3097192327415039,0.30235644303589104,0.2983810036535637,0.28436912499419154,0.2489494510424356,0.2067144506019342
3D pred;-0.10970753774345215,-0.2621974100358999,5.250077959998919;-0.10506801015950143,-0.25342814096872074,5.24882308796354;-0.10077859633160122,-0.24457711392822046,5.247017471907633;-0.0964689005535598,-0.2357595353881724,5.245099965456323;-0.09236854753760959,-0.2268259554896498,5.243261962371096;-0.08839744816583109,-0.2177994301038237,5.241602983999177;-0.08457457422477992,-0.20870729041027056,5.239954156954351;-0.0809220943647596,-0.19953951042002538,5.238338235878739;-0.07730938909029063,-0.1903260117009017,5.236903034864063;-0.0737734570857999,-0.18106397232891594,5.235594672708005;-0.07035366364052224,-0.1717291763544439,5.234514581551381;-0.06721805647746348,-0.16227503980592067,5.233627299273381;-0.06411216208082843,-0.15278650214897865,5.233060666120677;-0.0613983111297175,-0.14317032408396324,5.232655533504031;-0.059098524507191136,-0.13344105170644166,5.2324269717074765;-0.05669453022885928,-0.12373686702184819,5.232204236175849;-0.05443157202768124,-0.113997643330006,5.232041318834903;-0.05215693560158486,-0.10426094048952617,5.231890829880932;-0.04993176156632844,-0.0945133303344505,5.231710007378221;-0.04791051440475165,-0.08472139991734598,5.2315292904216255;-0.046133312530654405,-0.07488339148669297,5.23129446364056;-0.044583428840201264,-0.06500747831268144,5.231041087387819;-0.043328080551195254,-0.055089084347067795,5.230818462555043;-0.04227468616609093,-0.0451471101629469,5.230600495604098;-0.04128534952615034,-0.03519911167755373,5.230358546957716;-0.04027699293041698,-0.025255316666420176,5.230035812155756;-0.03929025289192444,-0.015312747364065835,5.229621493722282;-0.03842206859807628,-0.005360820030213431,5.229168284748808;-0.037740011325998565,0.004608301359724383,5.2287791619015085;-0.03720866828738452,0.014589822875642448,5.228484369088535;-0.036763989491671166,0.024577578637235552,5.228267584367194;-0.03636059877897954,0.034568334894821244,5.228119040318419;-0.035981132284578506,0.044560933333259695,5.228055940177814;-0.0355674811600437,0.05455236059661536,5.228072492768068;-0.03513555334799761,0.0645429587356463,5.2281097377619945;-0.034688469261620496,0.07453213677592622,5.228237948133252;-0.03422670139055719,0.0845182558541617,5.228491317801041;-0.03374204083260054,0.09450118575645053,5.228817223783724;-0.03325673336882057,0.10448456584984513,5.229128026898914;-0.03273825040075045,0.11446710889216581,5.229410886970391;-0.03218374403875849,0.12444884013779475,5.229650812030661;-0.03157962813879185,0.13442873245700285,5.229842627766248;-0.030914540862530197,0.14440569415997512,5.229976396568215;-0.030184951607170135,0.1543785580506808,5.2300748106725;-0.029437973937717906,0.16435044547563388,5.230133849180294;-0.028723853896292693,0.17432491120476623,5.230141972283076;-0.02805908253212062,0.18430243035962465,5.230057175185188;-0.027437093960890224,0.19427931717475405,5.22978357018641;-0.026900102104436177,0.20425839281683167,5.229423446491278;-0.026486417302437133,0.21424216950125533,5.229032207433727;-0.026239320365644064,0.22423250844921191,5.228668791956939;-0.02611963576816046,0.23422883439060954,5.228425598062143;-0.02612236545985404,0.24422873305964035,5.228380663021262;-0.02625173749328334,0.2542271915205901,5.22849936972549;-0.02645706167005897,0.26422117389201116,5.228778937860576;-0.02669987279796451,0.2742135640507665,5.229084194590844;-0.026964701444597478,0.2842062977673424,5.229358308905556;-0.027234301416974308,0.2941985152412993,5.229646242592444;-0.02746756102977178,0.3041916455336573,5.229934230288351;-0.027701858433079277,0.3141857418241847,5.2301855151117485;-0.02801576354230548,0.32418052244668477,5.230261829530426;-0.028478428499677945,0.33416973510046083,5.2302221849234805;-0.028956631627111915,0.34415734467935855,5.230084429094482;-0.02938437098581176,0.35414483995155804,5.229825629502498;-0.029705539743883774,0.36413130834777874,5.229416606764593;-0.02991466965708605,0.37411429942628055,5.228872406612115;-0.03003901855903131,0.3840988380398795,5.228330626191522;-0.030103700400924402,0.3940856323400427,5.2278209636899025;-0.03019478612930949,0.404077004137132,5.227415756332599;-0.030395899653490526,0.41407049583248656,5.227116295007433;-0.03065603965957198,0.4240654720694226,5.2269352502606985;-0.030962638456415077,0.434060454357259,5.226855712573967;-0.031293406148845376,0.44405492897680116,5.2268884205694945;-0.03165367487976948,0.454047146112358,5.2270490541817995;-0.0320412780896678,0.464035826618995,5.227324781380324;-0.03246991402044795,0.4740210938907434,5.227657510625501;-0.03292030094294255,0.4840055290460269,5.2279864578096875;-0.033421716664509674,0.4939891716836964,5.22826116120878;-0.033985765051219044,0.5039711511191758,5.22846594394027;-0.03460261204095316,0.5139511112331794,5.228606996817425;-0.035300707276329515,0.5239260711808683,5.22872029767508;-0.0361103867206777,0.5338924781234807,5.228843390532904;-0.03706196116370351,0.5438450302033583,5.229046400820093;-0.03807266424559344,0.5537901612152438,5.229316305315591;-0.03891237704490961,0.5637514938961353,5.2295746338569264;-0.039668820530216836,0.5737174291266951,5.229903158184524;-0.04040035693518888,0.5836828871945052,5.2302962230480246;-0.04093048804408482,0.5936611591842872,5.230687437957394;-0.041181796695558416,0.6036511406848352,5.2310577264670775;-0.04158018574701407,0.6136348256057662,5.231466776052403;-0.0418174740271131,0.6236299044098775,5.231671944207175;-0.04194511436129038,0.6336276715574001,5.2318403485094045;-0.04195510809598557,0.6436268767197338,5.231966031630086;-0.04190526356169604,0.6536254215489701,5.232129178251732;-0.041758595582880795,0.6636230745376748,5.232288624861712;-0.04154085825504592,0.6736205483216205,5.2323443778471335;-0.040920719515480146,0.6836012285462918,5.232382459293351;-0.03987867895469881,0.6935456948824722,5.232529906769628;-0.03857465187456696,0.7034577621845617,5.23275448453596;-0.03714049845381382,0.7133511658791216,5.233007006420574;-0.03545263549449722,0.7232052023915686,5.233228553349978;-0.03341756772191721,0.7329937320792762,5.233436365076964;-0.03094074768771763,0.7426789556607661,5.233684974599587;-0.02783491863051401,0.7521818511671741,5.2339058882970395;-0.024522149778698564,0.7616165818107894,5.2340127537117755;-0.02079417329869384,0.7708949462371719,5.234131686195865;-0.01691819337646415,0.7801125905525521,5.234240373442645;-0.012803543533392029,0.7892262646149979,5.234343338254157;-0.008336075153505495,0.7981720211210305,5.234466491855359;-0.0037112205660504534,0.8070368237931939,5.234627717251933;0.0012091415374263599,0.8157403343952458,5.234825049384739;0.0060883057751533395,0.8244663837506772,5.235048251060052;0.011011129854366784,0.833167650962794,5.235280095810815;0.016017408807262573,0.8418210125186055,5.23551780325747;0.021073874149394007,0.8504437724548948,5.2358009451387755;0.026092210940176445,0.8590898014215373,5.236050903059749;0.031174622796451536,0.8676993257574808,5.236263459950939;0.03648005622167328,0.8761708791581908,5.236555280357109;0.041997167664881214,0.8845049442989357,5.236879069722354;0.04768457994106405,0.8927189523700272,5.237307337172399;0.0534714152172579,0.9008579153122684,5.2378267789025506;0.059426803851519175,0.9088673584719524,5.238444975058074;0.06548812205551066,0.9167968351390883,5.239064508281808;0.07167469484818524,0.9246361038229554,5.239586220446778;0.07801835300119103,0.9323535272748164,5.240032736406706;0.08444955843788485,0.9399966495627244,5.240504200427732;0.09092107325048114,0.9475963280432408,5.2411078418967545;0.0974316072543266,0.9551481659326589,5.241871184203141;0.10389632976562309,0.9627215198901932,5.2427940453442865;0.11054699512897331,0.9701254048810909,5.243769308009568;0.11746650867481212,0.9772810385216111,5.244727034218675;0.12444463757155583,0.9843606631002381,5.245815442655858;0.1312315412947649,0.9915740232008252,5.247195795477114;0.1378872696012832,0.9989153798659552,5.248539582299926;0.1443758713856228,1.0063924812374367,5.249950610990227;0.15111659483822806,1.013673594726198,5.251194811014049;0.15811182477354863,1.02075191607691,5.252176709689089;0.1653010280935751,1.0276658258060478,5.252893094976944;0.17255806376444116,1.0345243542735025,5.253437172667069;0.17998706339389092,1.0412027527696386,5.253894291943018;0.18766723924762918,1.0475977257928266,5.254239572826288;0.19559344287042763,1.0536846013663024,5.25459346812572;0.20369614234594396,1.0595428066709147,5.25475987671468;0.21179224153547066,1.0654120868362913,5.254828639012949;0.2200167522869052,1.0710984254303757,5.254677059684006;0.22840161157001196,1.0765370568826462,5.25433732047686;0.23718273896420636,1.0813023685756191,5.253908827588069;0.24584043034548556,1.086305363781911,5.2537887488124895;0.25478619428230975,1.090753733551864,5.253358267713736;0.2638441417136444,1.094965359049315,5.252893726003661;0.2730428925875423,1.0988247188590508,5.252194924015284;0.2823957692405665,1.1022470839958733,5.251294304681949;0.29175059511264406,1.105621286055206,5.250244545964002;0.3012170195082918,1.1086164464598247,5.249054662225106;0.31085368845836897,1.1107961187691202,5.24751075802772;0.32054718393579484,1.1124101139418494,5.245658417613128;0.33027391179144644,1.1135345095754583,5.243627038849526;0.33998492333485625,1.1138624594151363,5.241262994918797;0.3495779379522272,1.1132639546247247,5.238503309689144;0.3589908060547637,1.1121050842762734,5.235332358160071;0.3682842947807163,1.1105612707231103,5.231978598029462;0.377508417426927,1.1086950598854082,5.2285973529160605;0.3866123089632165,1.1062297160628958,5.2252745169688195;0.39568829123560545,1.1032254639431487,5.222341768259455;0.40471501438418195,1.1002944580741414,5.219190978867129;0.4136249451339335,1.0967211857575692,5.216390111325411;0.4224568384179942,1.0929514468057375,5.213599640172719;0.43130297526095285,1.0890034514415956,5.211117867507795;0.44001511771473134,1.0845645100951204,5.209021591383897;0.448193160029953,1.0790254564900508,5.207460018762912;0.4558538619598139,1.0727712122392525,5.205977428194622;0.46292923599034874,1.0658187483330415,5.204711597257702;0.469248070613008,1.0581158301735714,5.20385288843628;0.47514904337411745,1.0500984257995898,5.202904338186316;0.4802846481694694,1.041520153795317,5.202707328524958;0.48477426141180835,1.0326673266616189,5.203920104132839;0.4892813958582028,1.0239001898693123,5.205600298034479;0.49276789801282816,1.0147774034412766,5.207749500331668;0.4947101042443332,1.005262773333194,5.210136894069758;0.4954071500407729,0.9956917392754445,5.212949265706484;0.49663982351309044,0.986307831110647,5.216177699330595;0.4976993559568376,0.976982226014919,5.219628855745361;0.4982936332186015,0.9675375386238829,5.222860684116694;0.49972018279535135,0.9582038709252606,5.22615425415493;0.5015126736054961,0.9488816995483147,5.229298152612959;0.5029257390283829,0.939509759825188,5.232487195092563;0.5035752299858709,0.9300816496961076,5.235756583550681;0.5037299850896474,0.9206730952132588,5.239141129812903;0.5035888562410794,0.911295315216547,5.2426106146422935;0.5032650043279266,0.9018798983250426,5.245963977834302;0.502703814683573,0.8924123466818575,5.249134235247619;0.5020407932283665,0.8829380465221655,5.252264417196644;0.5013441671671282,0.873477928855381,5.255429995478948;0.5005584063384427,0.8640132899604281,5.258561000191216;0.4998243677332065,0.8545552370789292,5.261724293256488;0.4992927074635288,0.8450883698884115,5.264901676292061;0.4986657824870489,0.8356228884579052,5.268065791707561;0.4982818262751846,0.8261084537426397,5.2711199871296515;0.4977991317472143,0.816598686037776,5.274174708752352;0.497781430597577,0.8071040951817402,5.27731356700748;0.4981920017813902,0.7976102844412353,5.280427886985661;0.4982782434807117,0.788110243278724,5.283549069498731;0.4986578338602541,0.7786001690910255,5.286617358938831;0.4989519132423849,0.7690237246628515,5.2894818361042315;0.49948418342998385,0.759424624407686,5.2922339194493855;0.5003268460684348,0.749795317683644,5.294796412706368;0.5014419013403283,0.7401615241001551,5.297234992811951;0.5027772165266222,0.7305285154361589,5.299563528281432;0.5043870819531948,0.7208931151406377,5.301700674615541;0.5061835176318348,0.7112316062075789,5.303552177785652;0.5081683408740657,0.7015589621832801,5.305133453939996;0.5103321148543354,0.6918754403824414,5.306377434524649;0.5126386053602917,0.6822074279644681,5.3074772697085955;0.5150945206049024,0.6725712724806506,5.308532252079531;0.5177732653157442,0.6630079565525714,5.3097015746329275;0.5206575941558771,0.6535219758717463,5.311004194172544;0.5237666172863552,0.6441397393337929,5.3125232770274415;0.5270057200992413,0.6348445898341416,5.3142863450200855;0.5304880006567216,0.6257581614965402,5.316590806385487;0.5341661037938098,0.6168577537097802,5.319284186890044;0.5378807831197455,0.6080523073290184,5.32222787021897;0.5415576101788319,0.5993026835837907,5.325378271319547;0.5451212363935279,0.5905464719113956,5.328638535933063;0.5485604646899493,0.5818167959788102,5.332097504975586;0.5518299734153282,0.5730541881790668,5.335636857634272;0.554949589692139,0.5642991833922825,5.339327099559789;0.5579109625664581,0.5554966272759166,5.343034561834375;0.5607316918362152,0.5466510794681112,5.346749366050826;0.5634283063018106,0.5377810116305238,5.350497721287532;0.5659651822947473,0.5288863829466165,5.354299015905405;0.5683208210217431,0.5199706778580545,5.358166982937538;0.5705147736318933,0.511015938313977,5.362039864505848;0.5726194592485179,0.5020462262339505,5.365927609823715;0.5744478891566367,0.49306829775970473,5.3699343097603744;0.5761969184703081,0.48408221894497366,5.373958149219816
3D gt;0.5831085272320247,0.4479568161829718,5.390290547958201;0.582890497745461,0.44964621384693665,5.389539122392902;0.5827049654800788,0.45108045832136495,5.3888989822743305;0.5825191515375873,0.45255754603452664,5.3882432077450115;0.5823316926779142,0.45406120305680975,5.387579915290692;0.5821483639072338,0.4555567544983831,5.386916346275201;0.5819705377056099,0.45698320355792516,5.386287543127093;0.581792975628879,0.4583598101404508,5.385676326542529;0.5816275750595445,0.4596516557467187,5.385098283340254;0.5814615036836521,0.46091661366472075,5.384529947490165;0.5812824486985717,0.4622931016663375,5.383923482463858;0.5809500799340717,0.46500551170413784,5.382730797966996;0.5805981022247486,0.46775711021315586,5.38150833968793;0.5802107780693614,0.4706183492315691,5.380237135962579;0.5797677981866955,0.4735895063270957,5.378919767681489;0.5793407271164286,0.4764924431332087,5.377641573092359;0.5789454271726016,0.4792774548826918,5.376417321388331;0.5785514192688936,0.4820210892521056,5.375207643395763;0.5781684908516663,0.4846962864385486,5.374052541312524;0.5777823425389953,0.48711594581065204,5.372982868992002;0.5774162343881899,0.4894359867289914,5.37195957566924;0.5770458690514,0.49176207868931654,5.370935939503253;0.5766416662938176,0.4942423760796671,5.369853905230592;0.5762301003623144,0.49669206406975874,5.368782578980181;0.5758300740139634,0.49903189244782187,5.367762381812272;0.5753928819268438,0.5013667799685634,5.3667444320560165;0.574956174801972,0.5036561819335161,5.365742183308142;0.5744918175875131,0.5060443716264713,5.364703661428331;0.5739925697617612,0.5085087322838562,5.363632561128691;0.5734583631235327,0.5110468527044953,5.362527150396573;0.5729332021508513,0.5134237705112177,5.361482301496516;0.5724157863444528,0.5157644689581489,5.360452209160153;0.571841550514523,0.518224664898242,5.3593774851459575;0.5712693799228992,0.5206190224286527,5.358333090097892;0.570701853385753,0.5228776106322554,5.357352261257711;0.5701242422276298,0.5252065666974602,5.356347634525623;0.5694863400863389,0.5276445008886737,5.35528658873348;0.568806841780237,0.5301158642149242,5.354221895918334;0.5680931557369772,0.5326216021769465,5.35314907075591;0.5673470602628202,0.5351794765655604,5.352065641182291;0.5665759431979078,0.5378227621175475,5.350970731492771;0.5657129766496564,0.5406665834222136,5.349768123125626;0.5648027940631588,0.5435948319623699,5.348542277066721;0.5638623604963057,0.5465262384253032,5.3472981617545;0.5629144039692852,0.5494286684424189,5.346056581879739;0.561966830916324,0.5523217778879369,5.344808813897903;0.5610190626510793,0.5552058964583833,5.34356795171964;0.5600623207577204,0.5579967616722408,5.342363159783144;0.5590231189727783,0.5608538519487544,5.341175668786475;0.5579809087979593,0.5636358724744982,5.340017692441995;0.5568287494896496,0.5665839854041064,5.33877044198742;0.5556207138858946,0.5695273113735653,5.337513755017082;0.5543935417940389,0.5724811836986218,5.336193699502676;0.5531031408740976,0.5755955270400828,5.334740518435248;0.5518033640856123,0.5787364559874023,5.333252334788694;0.5503656123910246,0.5819450921150251,5.331736691986774;0.5489285724230405,0.5850470486064416,5.33028977487855;0.5474212078913456,0.5883717625881993,5.328720742468106;0.5458309393252356,0.5917871522256885,5.327191481132292;0.5442437247637302,0.5951779934996267,5.325679467389813;0.5426600534202016,0.5985211962683727,5.324209097342303;0.5410391593491293,0.6019298595062085,5.32290093721239;0.539459295412915,0.6052355748246621,5.3216924314364205;0.5378033714617713,0.6087314089597282,5.320593359588904;0.5359603517877181,0.6127303082687034,5.319553337905367;0.5339978934411947,0.6170566950490921,5.318573193313038;0.5320394478975714,0.621464964370943,5.31762897148779;0.529965426574319,0.6261921841842307,5.31674212339369;0.5279165932229682,0.630920619258773,5.3158883851503935;0.5258854726532759,0.6356633875841475,5.315094106903184;0.5237074568312049,0.6406496917002619,5.314278295048213;0.5214492386262972,0.6459904093392151,5.313539613766859;0.5190708859546038,0.6518522183315902,5.312716636498769;0.5167696471241237,0.6577293326437138,5.31197895482435;0.5145116604303912,0.6637188670540934,5.311261536794866;0.5124253328937597,0.6698578488247544,5.310499196227661;0.5104119905482578,0.6761117927475839,5.309703739812818;0.5085265831166067,0.6820872147608613,5.309038195938714;0.5067904484905091,0.6878488771417047,5.308383635076426;0.5051238448741071,0.6937723161460316,5.307671788202168;0.5035095653533934,0.6999611946903379,5.306865415325273;0.5020228735929154,0.7059872241370423,5.305950591787782;0.5005398555152161,0.7122658565327273,5.3049439801819585;0.49919056371915127,0.7184271568686276,5.303862464304025;0.49806844493090086,0.7244411902239094,5.302616155185269;0.4971185677253594,0.7302120871570825,5.3012966958196825;0.49615943331098833,0.7361274675703319,5.299866389279984;0.4953726694678183,0.7419804508834236,5.298329112085245;0.49471530999975677,0.7477852062505519,5.296764249203568;0.4940903695586038,0.7538757730473234,5.295016543151295;0.4937482535960311,0.7596546052727997,5.293339545624405;0.4935945253479953,0.7652448011172022,5.291588236590563;0.4936447995234345,0.7702532726330947,5.29000052569815;0.49372324300755227,0.7753292898943196,5.288387581989591;0.49380018172291046,0.7804265126804849,5.286737581341955;0.49387539888909987,0.7853449836774062,5.28516369588227;0.49401668771108,0.7901832380671961,5.283604666779944;0.4942476700443333,0.7953163562602243,5.281931271461444;0.4944926428875681,0.8005323432771501,5.280231627035949;0.49472513393359,0.8056837886551682,5.278574926535288;0.4949925291686409,0.8107840280478958,5.2769054255243075;0.49532227322745453,0.8159937831426072,5.275203587154885;0.4957062329114493,0.8209325103544247,5.273544839126242;0.4960979507036802,0.8257440649560616,5.271908016894495;0.4965569577297922,0.8305542350704387,5.270260355448318;0.4970395862557794,0.8352232309007374,5.268674212078589;0.49758267380019366,0.8397238327716028,5.267145989622772;0.4982576994060796,0.8442157230269436,5.26563454514304;0.49898002016746396,0.8490232465711689,5.263987492644853;0.4998169199841172,0.8537631283991753,5.262334868880988;0.5006783143544602,0.8584034297318107,5.260717677568985;0.5015409705221316,0.8628462387128065,5.259122724209801;0.502445395259534,0.8672482299804688,5.257542752872078;0.5033697463536666,0.8714453552806447,5.256021043661623;0.5043164459702658,0.875513805443284,5.25453767003582;0.5052621020193153,0.8797727511669956,5.252964563690337;0.5062333119387008,0.8843009220274155,5.251249258291923;0.5071614811999651,0.8886414216036178,5.249604098403521;0.5081327670038085,0.8930412374054646,5.247946715527335;0.5091292751118289,0.8976010811908097,5.2462414522763705;0.5101781318255064,0.9024065378264521,5.244442373914234;0.5112077824651858,0.9071661747862393,5.242641384456117;0.5122316140374221,0.9118511014173262,5.24085198586674;0.5132632136317969,0.9165702328223967,5.239037300303832;0.5142375420446449,0.9211444572190108,5.23727396955598;0.5151957060011093,0.9257037714942029,5.235509850202981;0.5161470158840977,0.930428693458859,5.233671506978697;0.5169702061098175,0.934873640049649,5.231879245337794;0.51771420824191,0.9392871843111716,5.2301002089182544;0.5183436044973169,0.9434864230829442,5.228455921922026;0.5189324565176235,0.9477624166995119,5.226772333096649;0.5193586528260828,0.9526754290586137,5.224876775849337;0.5196290665534928,0.957889083592905,5.222920656928909;0.519684587834245,0.9636961142653127,5.220797884545084;0.5197135257289907,0.9694123747227555,5.2187077951727625;0.519441657201045,0.97526092464641,5.216691206196607;0.5189336175972459,0.9809168706990906,5.21483528520832;0.5181194105202195,0.9867613156636557,5.212995763767911;0.5167486377705288,0.993036322599077,5.211131580258494;0.5151561943366703,0.9991849650151312,5.209423071837022;0.51305606855511,1.005265435364287,5.2079705868656365;0.5107201024664325,1.011331061907407,5.206612109246228;0.507972246800439,1.0177365020062292,5.2055143214457456;0.5047334891550959,1.0243415147598183,5.204580048447949;0.5012551672175779,1.0308629338862534,5.20384851139683;0.4972236969996307,1.0376901406218104,5.203356673744439;0.49292224297819837,1.0443983271755068,5.203102323006775;0.4885591969032072,1.0510660004265564,5.202902941162303;0.48382593761594955,1.057513276461154,5.203068002145843;0.4786306538339389,1.0640701820028702,5.203562647372315;0.4729205144785219,1.070767740605241,5.204415391428995;0.4668723821693893,1.0769076727527682,5.205799163955752;0.46091251434175307,1.082659147348781,5.20729275467975;0.45462133932921844,1.0878238095752262,5.2092264950692995;0.4480269088798997,1.0930074953413278,5.211296255224843;0.4411764438704583,1.0977215864752643,5.213639321785189;0.43371143517790545,1.1022153208350058,5.216286948912563;0.4263411348418328,1.1063570895329708,5.2190358770903895;0.41875249365359374,1.1098341727283716,5.221994660170066;0.4107429675032191,1.112966961176382,5.2249726117640565;0.4026194677622305,1.115458684791953,5.227984765702049;0.39422900860457777,1.1175962561806718,5.231018439047753;0.3858213913508054,1.1191934461216468,5.233835365793798;0.37730110727461047,1.1202590979883227,5.2365912231914065;0.3687495499330726,1.1210943402220304,5.239234575433246;0.36043706604855213,1.1214672521170927,5.241668419110573;0.3519993359517244,1.1215182228088378,5.24396156813196;0.3429871321047767,1.1211948176454019,5.246234686091794;0.3341583726985307,1.1205259304800952,5.248292304103657;0.3257407769213962,1.1195963684340657,5.250065396847697;0.3175194049097051,1.1181816276614949,5.251541781673323;0.3090549773280904,1.1161645163519909,5.252737860706565;0.30022258542217106,1.1139059658266057,5.253873279024651;0.2913051111334462,1.111020245579003,5.254786238150407;0.2822804016150998,1.1077453725135933,5.255595665872433;0.27356881046025777,1.1041982531358967,5.256234828636471;0.2654796969446086,1.1005206243116306,5.256620957854104;0.25730801813750626,1.096619159321327,5.256923523838237;0.24943504927252658,1.092413012693157,5.2570302532998845;0.2415642855315559,1.0877938051062117,5.257022740894791;0.23410676934624797,1.083210246350132,5.256911286984459;0.22687083403808256,1.0786058345945544,5.25674861848691;0.21984802675247198,1.073945093693706,5.256510669180228;0.21307998450327728,1.069205799113559,5.256170059333412;0.20622280871531382,1.0642685031890866,5.255790532761374;0.19937099571416605,1.0591498075258932,5.255351853157841;0.1926569761219671,1.0540035024739924,5.254884453827378;0.1861438442502318,1.04880600273003,5.254342364995493;0.17938640537773823,1.0432489228437176,5.253724390757286;0.17261901776130592,1.0376408458321782,5.25310099949271;0.16587630756561364,1.031894343726379,5.252455174244057;0.15948700455757184,1.0261370780643095,5.251770384004561;0.15345838546214136,1.0205822702935858,5.251133295991326;0.14792270318801798,1.015449217575418,5.25047140869313;0.1424467939010448,1.0103527978692353,5.249763304586464;0.13697948480864705,1.0052306949701684,5.249016688147508;0.13137905012551004,0.9999121284808143,5.248208466866595;0.12548997510220378,0.9942411518312442,5.24745407792808;0.11982264196468613,0.9886626816765738,5.246747356422877;0.11462773805620981,0.9834603390558965,5.246055111041852;0.10932150792132664,0.978114942744627,5.245347059195999;0.10420291983744519,0.9728595968451204,5.244681935789895;0.09909090778113758,0.9675880360253114,5.244068930211041;0.09393679858196925,0.9621676774644584,5.243499001465275;0.08904372272585745,0.9569768199812894,5.242948357072928;0.08441133062246828,0.9520347918063233,5.242445930968571;0.07981915826245214,0.9471623678692316,5.241965295093881;0.07551549013388358,0.9425733355290472,5.241551346609148;0.07151447640670894,0.9383291862186066,5.2412055053360715;0.06727954830523937,0.9338486647525075,5.240801355165277;0.06308018580062243,0.9293874279819638,5.240396342775915;0.05908304010542098,0.9252102761349436,5.240026661363698;0.05495510060790567,0.9208664518884346,5.239654277497092;0.050678935170678764,0.9163599818385928,5.239290054911274;0.04660248212002764,0.9120096643415545,5.238936949051033;0.04259667690140378,0.9076473234036546,5.238560540905106;0.03874940695196894,0.9033729914756815,5.238211292412322;0.03522349830954676,0.8993187614591781,5.237821895523933;0.03172003049421318,0.8952255594932425,5.2374474899243495;0.02813953459217598,0.8909431573253566,5.237094369282156;0.024480454118375142,0.8864928734019651,5.236761225051126;0.02080881749115632,0.8820194201819639,5.236426073702042;0.017187199714798807,0.8775353655087745,5.2360952578264435;0.013632906889816571,0.8729720536463678,5.235752816299934;0.009963871118007511,0.8681499819243694,5.235413892508899;0.006135174838805028,0.8629307300653833,5.235070160655652;0.002104503698573378,0.8570420516601391,5.234698703359075;-0.0018400370418330634,0.8510834121165303,5.2343147732335975;-0.00577417359786307,0.8449070507200425,5.233936536131606;-0.009583847472928245,0.8384692769670217,5.233608152222499;-0.013289406245405968,0.831565668095303,5.233307648044522;-0.01692079541814317,0.8244274887472895,5.232979019768495;-0.020490229980956932,0.8169680104013215,5.232649245062791;-0.023860189965415706,0.8093274454881915,5.232300186642147;-0.02711107734050916,0.8011368254322117,5.2319553960757075;-0.030187414030433946,0.7929382570557676,5.231665024778938;-0.03306888016169142,0.784569486585714,5.231430600500376;-0.035639707317302184,0.7759392492649919,5.231198570887249;-0.03798476622224189,0.7672901486757786,5.230946740570715;-0.040020994616009414,0.7583655721804516,5.230695326853606;-0.0417026774585247,0.7494488173231568,5.230391592322095;-0.04327345219961667,0.7403598087332344,5.230060765686681;-0.04461942499909696,0.7309606600939217,5.229697266322743;-0.04559336840971716,0.7213459685158596,5.229341635555869;-0.04634941115520769,0.7116742763896446,5.228990707160388;-0.04681364130199292,0.7018454412524985,5.228648423318807;-0.04678736673270242,0.6922420081176328,5.22833748846;-0.04665493737809402,0.6825593204228891,5.2280478088518985;-0.046340631038792386,0.6727929328983114,5.227783352251106;-0.04584998677511,0.6634355276937539,5.2275253689571946;-0.045083386440735077,0.6538856127410285,5.227167269895306;-0.04423528792763833,0.6445721933882116,5.22682454454562;-0.043229167208159704,0.6350394086891649,5.226402345013485;-0.042141061273671815,0.6254327442901956,5.2259597348008455;-0.041005441518826666,0.6161703218524739,5.225496527394332;-0.03985301989485315,0.6066748097899269,5.225021567331195;-0.03875808316974316,0.5972966571204406,5.224538879725893;-0.037777503018998834,0.5877341163764568,5.224133980225709;-0.03683635360945416,0.5776525604765296,5.223816795828652;-0.036006911324579165,0.5680184020026255,5.223501288527149;-0.03522168023505452,0.5580188786188762,5.223245867845028;-0.03446280637299273,0.5480191938701997,5.223018515756576;-0.03372536045346556,0.5377544583142815,5.222810305907902;-0.033032507515896516,0.5279525466315491,5.222620157608206;-0.03233754278677331,0.5177523958076865,5.222489121445156;-0.03171867238498676,0.5073186488447889,5.222362737119536;-0.03120112102550302,0.49711921739847637,5.2222857485140795;-0.030730304287988584,0.4868251724943603,5.222218809725875;-0.030291980846453525,0.47668428256686807,5.222142108068628;-0.029820711005205492,0.4662909791429164,5.222049260002072;-0.0294356890293838,0.4566884368583982,5.222058931366871;-0.029004468532942113,0.4467048759837609,5.222067379665913;-0.028533452129296664,0.4366270081471589,5.222153693934617;-0.028068868417861097,0.42678495466372396,5.222280039585241;-0.027621558992876178,0.41711236609981556,5.22243422607648;-0.02718392330576471,0.4071703046917242,5.222591269614332;-0.026759606025650008,0.3972468381547658,5.2227405184702675;-0.026323604987502768,0.38787423339671334,5.222850917571008;-0.02594742107930157,0.37874098872330225,5.222934122513915;-0.02561474817957582,0.36941155236723733,5.223025555063775;-0.025285547153087656,0.36039209743542866,5.223148812959423;-0.024972250714477173,0.3514485663667237,5.223283434493393;-0.024746801954541504,0.34300618428968443,5.22343839440642;-0.024576398397232857,0.33419328911829804,5.223602025597783;-0.024427975913225597,0.32560868216369115,5.223720971403823;-0.024396076487956074,0.31689182236235025,5.223774993923425;-0.024408000353029223,0.30811271229436843,5.223816825012703;-0.02447051204496858,0.2990916127296491,5.2238636526468785;-0.02461265839257483,0.28982706134602176,5.223900783686988;-0.02480347112309462,0.28082655444926463,5.223960919754653;-0.025059045142036378,0.27152214609566383,5.223998403422576;-0.025364978564997854,0.26269375552161267,5.224046424652896;-0.025759598546782458,0.2544390854242831,5.224109586519036;-0.026201836593407024,0.24610804494491406,5.224179814788581;-0.026674898624756915,0.2372090842077288,5.224196105008745;-0.027168987407859436,0.2287952773678775,5.224236588354164;-0.02767157904104998,0.22044814079898903,5.224286100595011;-0.028178953239473246,0.21174847094756735,5.224356460406955;-0.02869218824509174,0.20265604169355278,5.22441037174268;-0.029219550655049793,0.19320408929000468,5.224418261932114;-0.029810464754279724,0.1833674050980369,5.224414159077036;-0.030432244375937407,0.1734861777933304,5.224375742968866;-0.031071817548261528,0.1629944880412797,5.224406831983793;-0.031684424279773304,0.15287594326471882,5.224432077892756;-0.03236235342355771,0.1423925480020922,5.224471000156834;-0.03292174180988537,0.13244304489415917,5.22463651606188;-0.033470343976371025,0.12198527032970374,5.224898330208945;-0.0340056780475681,0.11171185310807943,5.225171882386935;-0.03449848461891971,0.1010131380646411,5.225498864402878;-0.03497164594453606,0.08984472018859148,5.225878264349058;-0.03541047115480832,0.07840030361105836,5.226243921473874;-0.03587584947091711,0.06639944756308859,5.2265911494378985;-0.03634349261771488,0.05435745324396483,5.226868875374228;-0.036823617075796185,0.04160501836257133,5.227087149646996;-0.03730753841507907,0.028992568509137596,5.227284806639462;-0.037797651453880275,0.015567711552741881,5.227452869835547;-0.03828293839349585,0.0019555053455850317,5.227605723316387;-0.03876837170460804,-0.012025154290141971,5.2277306463812705;-0.039205414143996045,-0.025372827248300506,5.22783127895991;-0.03957207239516037,-0.03818138964288986,5.227961559476151;-0.039886599355835016,-0.050266339265609826,5.228082149877386;-0.04017549033521931,-0.0624246633402203,5.228241708265186;-0.04041729144457369,-0.07387573954606119,5.228324250781602;-0.04065402910803671,-0.0852303240850652,5.228394593793793;-0.040846776557844244,-0.09587521689751391,5.2284430694472315;-0.041052366129759335,-0.10631386600367428,5.228425252143946;-0.041227024530960346,-0.1160515732649019,5.22828487631426;-0.04137182314247735,-0.1257870749455724,5.228088505262709;-0.04149163446554356,-0.13530508906086958,5.227845676009937;-0.04162494126046444,-0.14477193532286387,5.227575195428342;-0.04176352781831881,-0.15422844450554601,5.227362997707001;-0.041871088005728634,-0.16313521684024287,5.2271716797338375;-0.0419810865726848,-0.17179783744327087,5.227043528597234;-0.04205755482487758,-0.17944279021193071,5.226972746911022;-0.04209413939141957,-0.1865031367493214,5.226969328055948;-0.042126676446300436,-0.19260778403012763,5.226968601011288;-0.04215374470699977,-0.19838147714986637,5.226968867781472;-0.042167935541120624,-0.20319397383894625,5.226967697148943;-0.04217953965690849,-0.20809702518430803,5.226971128011154;-0.04219429245843725,-0.21370421851152752,5.2269739851601384;-0.04220790786594994,-0.2195389012185867,5.22697360126851;-0.04221004688470377,-0.22505781572686745,5.226961935482455;-0.04220730606176085,-0.23040999192976006,5.226953307469685;-0.04220177212812132,-0.2357621096945078,5.226947544760622;-0.0421936806083399,-0.24107398508093453,5.226938707755783;-0.04219061178541452,-0.24629999822142432,5.226929551604104;-0.042190216193764896,-0.2494905080803795,5.226922452690131;-0.04218738568480181,-0.25258188746967775,5.226946081315955;-0.042205145339230525,-0.25516741145683225,5.226976970765787;-0.04221445854269179,-0.25735460102221386,5.226984594349807;-0.04221050005533825,-0.25883485368056935,5.226977372753193;-0.042207942109996996,-0.2604091912224179,5.226971198013465;-0.04220612693900184,-0.2621322184549834,5.22696613248355;-0.04220703584438439,-0.2640589335364361,5.226961136847566;-0.04221023847215532,-0.26624157361391565,5.226957244593851
