# Supplementary material for: AI co-pilot bronchoscope robot
Source: Nat Commun. 2024 Jan 4;15:241. doi: 10.1038/s41467-023-44385-7 (PMC10764930; doi:10.1038/s41467-023-44385-7)
Supplement: Supplementary file 9 — Source Data [file 41467_2023_44385_MOESM9_ESM.zip › Supplementary Fig. 6/Sim+A+R/1-siliconmodel3 Centerline model_37.txt]

Path length,0.4113086737889853,1.3827072100624438,2.117087898444816,3.1070426458793046,4.119407957321264,5.188016585276914,6.111459400568698,7.0001947926459485,7.502009486315197,8.671806645582775,9.36172557051985,10.930516900835983,11.797519259709036,12.605146354423363,13.435707108804035,14.259788004739809,15.120960623857044,16.05301965316465,16.991403604209182,18.002036977146187,19.036492313644278,20.11997872767567,21.22591111253061,22.355572776853254,23.518712954501236,24.731616785067796,25.962338793262713,25.962338793262713,27.185022610506955,28.464789288792076,29.697238465668264,30.88990122919571,30.88990122919571,32.00796042970468,33.14822885552673,34.2880303963387,35.36671877817688,36.418416406079494,37.4292929241764,38.37838050522032,39.331530286840014,40.2282767603534,41.14671596448672,42.03630182597976,42.97183681558796,44.85616824402906,45.770682389902476,46.63316555335915,47.456425498256365,48.236127107183904,49.78626212510138,50.58530611692359,51.33537959889863,52.120534428401335,53.68008125429608,54.51656892463625,55.351239704432565,56.20650631002021,57.03986710546902,58.666083609964424,59.41716068619167,60.15348995083609,61.69210515008604,62.48423839276288,63.315945362234494,64.13657711537569,65.83655214295054,66.66644174322673,67.57881903797424,68.47728328616837,69.38099550195224,70.31044897260941,71.18626779573867,72.09066063970468,73.00626198592768,74.87671290358652,75.85379297687452,76.80990199380972,77.78123803831927,78.69827511610457,79.59425836707919,80.52911172945811,81.41650558160164,82.34446362142664,83.2568127178684,84.16115010051057,85.10649484414935,86.8289546231268,87.70014684567707,88.58296200515728,89.46615968513348,90.31292782670907,91.16306138407127,92.03076736384568,93.71936982674802,94.59037189913764,95.46011933205489,96.3780117207728,97.26912934659563,98.1249329801386,99.89957455736564,100.75714449837592,101.63271189107073,102.48423871033569,103.3226135897196,104.98830565685459,105.81540241107605,106.63480436899559,108.26420179865848,109.04742325218251,109.80199373723443,111.2536512105962,112.60077743108002,113.24929986705973,114.5423416080328,115.70492686710834,116.72728699373491,117.25322764379062,118.78428441817721,119.75643021002736,120.7679356296526,121.3175628898958,122.42516295488205,123.51742130332188,124.60993641557197,125.72352393124177,126.32622530828048,127.65565507590281,128.32293324779363,129.6809176151234,130.38043710132453,131.77041024270588,132.47577754180205,133.89330552539124,134.59624128712778,135.27761053372774,136.70551791625977,137.4589738546329,138.23924121883636,139.90320163074398,140.69769507439665,141.443263656147,142.99570290440244,143.7738116463183,144.5408574825558,145.29631768023964,146.88979661117128,147.7224772252533,148.5189666790748,149.3135015208385,151.0153200840798,151.87770680396127,152.74566545059392,153.59653521697544,155.25334229750663,156.0229239652311,156.8121882572909,157.65296622553734,159.3418031222569,160.17674399883214,160.9875593398027,162.64857453729792,163.4742527322591,164.2976647966053,165.95785797455306,166.76760096232934,167.56095291675433,169.1960136991314,169.98036057621886,170.77507002395578,172.3470481549751,173.15321095807155,173.9318855502691,175.47864085313998,176.22832606374067,177.75857593671,178.47373143970867,179.86978723838428,180.5237419275461,181.76229612715665,183.49286033813473,184.57740631998695,185.60327669004363,186.55878907123005,187.93540151919404,188.95343461537482,189.48224534524235,190.52595088767924,191.61376775192554,192.71528358346757,193.7533619432736,194.82881147969547,195.93242867789718,197.03001607228106,197.57045804813714,199.13916963380456,200.04849815401303,200.9482806747295,202.19755178867294,203.04426983543826,204.28580065811707,205.08295878100427,206.25709320976293,207.4083092998767,208.1761207299933,209.38475642731427,210.16302406499582,211.29367610744484
Error,6.299836647688793,5.983470684262304,5.5860435101857115,5.124429017405325,4.693850147639974,4.271196821887399,3.8761633299398754,3.4624357848686067,3.0693687384274186,2.6849117349571903,2.384940168117959,2.1169011105728326,1.847971324333855,1.6075467452207872,1.4017283105664196,1.2265596585163798,1.070136053078607,0.9141214825201791,0.7964905862023417,0.6896163354515419,0.6297908355816217,0.5633223798902824,0.49919461352924244,0.4517808193736651,0.4516398970594258,0.5299716343170338,0.6848458494320027,0.5862282871330962,0.425201294715177,0.3511846470055327,0.4423003719382314,0.5844722443556057,0.6068508527913572,0.519741597997691,0.4373446881920199,0.40142817542336434,0.43382177186091586,0.4889485277325934,0.5358364453760067,0.5682263691285759,0.5990363270699196,0.6311215752096444,0.6635991697362443,0.7213616154133066,0.7560800848670403,0.7434345592354837,0.6824839516608944,0.5922717193922062,0.5161292670994928,0.5032472728900355,0.568993037497611,0.4333578427683121,0.400959708422922,0.5088373393111132,0.5523559353972729,0.547331054549311,0.5933559203542487,0.673554358524385,0.7833279734004711,0.76956322307666,0.7494122097529539,0.8156072410555784,0.8396396417272458,0.7940711131324498,0.7720779415883808,0.7728148188033327,0.7825940353676486,0.6526228353525999,0.5845426997216342,0.542160598753316,0.5295436151455795,0.5381459611336084,0.5881115330718165,0.6514488086547157,0.7214267590588754,0.7780892201650264,0.7846693240040741,0.7769815150149528,0.7717115300570448,0.7399519192207876,0.7038351348710093,0.6887967164385156,0.6928822437810639,0.7178528254907564,0.7408782316016314,0.7733219811707304,0.7947204196376014,0.7674217466033143,0.6750024298039081,0.6104105297950415,0.5599309456145334,0.5670245889294788,0.6343536789106665,0.7355079492026576,0.7334127380436104,0.7437811426029771,0.8089587700281878,0.9118720825653253,1.033864098271903,1.1729383042558743,1.2391634957637783,1.2879641749667339,1.3699379425795304,1.5029977931843017,1.6520270024687156,1.7358341502022965,1.805682900858843,1.8992565002392863,1.9881964017933944,2.0340539787213476,2.115419626986214,2.113063307183403,2.1155309667697795,2.0485737676963853,1.9746321444453367,1.863915261289684,1.731893324021988,1.6185610902685827,1.5023941398799414,1.3837567356842588,1.264812706123518,1.1741549293830473,1.0501654736959982,0.951754930347557,0.883069923281692,0.8457860038156741,0.8302773686192011,0.7574322914201181,0.7441135506624255,0.675264009594204,0.6900775305498987,0.6779848970215241,0.622012316207534,0.6147741989073607,0.4466913126311888,0.4927442675815801,0.3581828245158079,0.337896775348411,0.4489569988110586,0.37363899465008016,0.2412434806344095,0.2910010792242962,0.4684782836534835,0.34024849205933017,0.3564821511729254,0.5286945558447894,0.569227778695045,0.5500512427743122,0.6452722058240646,0.7648618040056656,0.7791230666268457,0.8092957393207322,0.8348600338615673,0.8799346340746614,0.9585359786908596,0.9516689481882041,1.0341457152721605,1.1717881801673495,1.223576246382681,1.32660147323125,1.4756774985906038,1.588038271340159,1.6687372151655795,1.7563508571030169,1.840228631987922,1.7385861122105783,1.6345199690737722,1.4785603543788943,1.3223135239126516,1.289080247977434,1.2548315205682934,1.2340364821624294,1.2820247059201115,1.212171177488583,1.2848580836258565,1.4334777787534427,1.648151901015071,1.8495525412798541,2.0401705090995867,2.147059729870803,2.2323384360207257,2.200611455061003,2.0186444410985738,1.6995643817758155,1.456299426646932,1.1631494119588757,0.8957677352437304,0.6787127472113876,0.5156553847923956,0.4599574385975922,0.4664704662187229,0.4968630925236201,0.6048788778241785,0.6677759544026962,0.7207109362754255,0.7389669298777644,0.7020472078817808,0.7799263446190952,0.6452837700432842,0.5522983851767813,0.561710737905383,0.6118767416558866,0.5727069982476892,0.5228980197829601,0.4576482627397411,0.3845286845557999,0.3402360574845102,0.26032695888878704
3D pred;0.019255712245490955,-0.263938740774759,5.240780494971651;0.016026772374954472,-0.25447448114110094,5.240738818849343;0.01203864038723879,-0.2453187840576068,5.2402211180053655;0.007547485211406958,-0.23643916634689843,5.239230202015852;0.003294601703462883,-0.22742277918473702,5.238444234834687;-0.0009331660068795629,-0.21839168682959306,5.2376923365302295;-0.004806166074305563,-0.20920111948864364,5.236962033559407;-0.00884250853039904,-0.20008796420599145,5.236150651792663;-0.01270713579781343,-0.19089584938336446,5.235395879527938;-0.016385443267761354,-0.18162200338097198,5.234713358846615;-0.019424804474897913,-0.1721115020188046,5.234154210125105;-0.022080321948940853,-0.1624851516393669,5.23362354514854;-0.024501976179467307,-0.15278815591584927,5.233301264640513;-0.026647845045057315,-0.14302178876210372,5.233185854805873;-0.028631797408597375,-0.1332209668241286,5.233274298908613;-0.03049677857124294,-0.123396708256974,5.233350383523792;-0.03241817324754928,-0.11358305552217232,5.233371889303971;-0.03431862532668784,-0.10376560859876738,5.233294314817027;-0.03593138664520754,-0.09389786631349055,5.233131026358015;-0.037204259035643256,-0.08398082086679008,5.232952125587351;-0.03769530913107191,-0.07399390023933473,5.232809696009361;-0.037848494776582545,-0.06399591529968976,5.232679960491319;-0.037885645749162554,-0.0539972429790551,5.232521304795516;-0.03784895349974684,-0.04399907333872068,5.2323335349312465;-0.03778940662634855,-0.034000733940921395,5.23216130410856;-0.03772150100247447,-0.024002864630614972,5.231966373145706;-0.03762262287862789,-0.014005441636381196,5.231762028850483;-0.03748589523695145,-0.004008866480258772,5.2315388905525655;-0.0372887462054178,0.005986354878730088,5.23130081022121;-0.0370215729182578,0.015979633235496175,5.231049800024567;-0.03667133155401205,0.02597006891074315,5.230788025301716;-0.036304224990166355,0.035960115491955706,5.2305346440159335;-0.03594197326127605,0.04595160215073294,5.230337240793081;-0.03553294761205441,0.0559419738607277,5.230178586721545;-0.03508788795611582,0.06593125977946893,5.230051745339124;-0.03461198369163367,0.07591983071712054,5.230007408508505;-0.03411314796963717,0.08590706095248553,5.230087378179452;-0.033619616263792645,0.09589348937963048,5.23025373239442;-0.033113188252288574,0.1058798321201489,5.230382143211951;-0.03257930210032912,0.11586545864561343,5.230429349892465;-0.03202193220523193,0.12584991288625375,5.230432859393696;-0.0313932552883521,0.13583003419594308,5.230388768827048;-0.030697853423214617,0.1458056346633733,5.230327030992866;-0.029957210024980273,0.15577806671341513,5.230281794238449;-0.029215545565927006,0.16575043802173048,5.230240029190072;-0.028510734200635553,0.1757251654586905,5.230150287907971;-0.027879065135388403,0.185703474391088,5.229964963755077;-0.027300242344971443,0.19568110189051108,5.229630428764306;-0.026796798804717276,0.20566099637568386,5.2292453954325095;-0.026401503595239798,0.21564460165591282,5.228831430088611;-0.0261751790843101,0.22563553221139737,5.228470758699065;-0.026073779287549895,0.23563257440714014,5.228249703462177;-0.026098214865636606,0.24563251435239508,5.228225127176494;-0.0262344239848134,0.25563031895098937,5.228384344902204;-0.026447237660176037,0.26562410768798966,5.228665231035334;-0.026696054273428034,0.2756163672366284,5.2289699266303264;-0.026968718648940217,0.2856088469963965,5.229245611938154;-0.027238530530287224,0.29560098122230705,5.2295362236379725;-0.027477217544765196,0.30559390629824246,5.229826872800814;-0.02773720055280675,0.3155884041402937,5.230032838139555;-0.02807910074680711,0.3255823123405846,5.230102860575255;-0.028573060670399806,0.335570044344329,5.230068032206598;-0.02904989827933371,0.34555785132986166,5.229940213919756;-0.029473209638886156,0.3555456146624345,5.22968449707364;-0.02977926062111956,0.36553260311882435,5.229276582415642;-0.029980673250312447,0.3755174947745776,5.228765337292759;-0.030105836347616367,0.3855035987720012,5.228253418205682;-0.030185901195607316,0.39549233970780495,5.227785824217788;-0.030299559958558334,0.40548466581589343,5.227410990074175;-0.030516547189553215,0.41547858943095484,5.227138213026198;-0.030786815620428152,0.4254737071872483,5.226981445640879;-0.031084078372006243,0.4354690494894496,5.226912401319243;-0.031405082027770787,0.4454638054003986,5.226954956383985;-0.03176083825763695,0.4554560238632311,5.2271252728422075;-0.032146110885642336,0.46544475487594145,5.227402433008587;-0.03257558468308124,0.4754301749640058,5.227729446650802;-0.033029559293513054,0.4854148377205787,5.22804633257758;-0.033543068117063826,0.4953983187433215,5.22830404434811;-0.03411007994921284,0.505380367885112,5.228496897953424;-0.03473591765878143,0.5153598893336265,5.228629105441562;-0.0354469750815357,0.5253339832024037,5.2287379578111715;-0.0362623803229312,0.5353000256358985,5.228852467662647;-0.03720473564177165,0.5452534884975064,5.229053821867083;-0.0381948741157995,0.5552004870916198,5.229331030761161;-0.03902310154829833,0.5651625280727396,5.229598946439216;-0.039769746742400594,0.5751288950667366,5.229936659179709;-0.040506005779848975,0.5850931239723451,5.230351466299235;-0.04096957933104545,0.5950757854009361,5.230714192593778;-0.0412215902109362,0.6050653043319063,5.231096294732222;-0.041637735363751135,0.6150494999492668,5.231473999757429;-0.04174803181645388,0.6250469034952554,5.231673391410157;-0.04179587790822205,0.6350449104654545,5.231867214461808;-0.04182184202374412,0.6450436748486541,5.232022252115187;-0.04175373183478506,0.6550420620441207,5.232188428201581;-0.041621065616635644,0.6650400324685539,5.232340043064705;-0.04137346420227192,0.6750368684136463,5.2323843671722905;-0.04068708797207066,0.6850130473317535,5.232453228369837;-0.03959617268466379,0.6949520887990124,5.232612472044155;-0.038276004467569714,0.7048618960401707,5.232842420563743;-0.036808366127731085,0.7147504703935802,5.233091689415644;-0.03508098834692131,0.7245977736241656,5.23330798802236;-0.032995668479827274,0.7343758381002033,5.233510215998543;-0.030463739926152204,0.7440467031908334,5.233762616866048;-0.027304306183151307,0.7535320971471718,5.233975407647444;-0.02393168687801635,0.7629456878114138,5.234074148868455;-0.020160760244970984,0.7722067644043623,5.234186276776357;-0.01623759773664108,0.7814044906674025,5.23428936665664;-0.012075137592971252,0.7904963149891862,5.234401865786335;-0.007548275456140557,0.7994121424755591,5.234526523025852;-0.0028898117087277266,0.8082594648761651,5.234680151974222;0.002013125634566298,0.8169728099850532,5.234877186035105;0.006901914475339064,0.8256935238967023,5.235098302614098;0.011824833038349466,0.8343947380574,5.235330132188658;0.016839668536672504,0.8430432175977585,5.235565135517913;0.021886749254195797,0.8516712842843767,5.235853997910886;0.026873131511834066,0.8603363891824122,5.2360819213338825;0.031994849394766725,0.8689219771265079,5.23631789926049;0.037327293681879814,0.8773764017365207,5.236614112761947;0.04285785718487629,0.8857006801515043,5.236959447685116;0.048567470357951614,0.8938983210386814,5.237405543301241;0.05436542176767126,0.9020289603439426,5.2379313416830104;0.06034859741185668,0.9100174636285492,5.23855216732895;0.06640594280046568,0.9179523299484763,5.239140778684586;0.07265264092306077,0.9257441139638402,5.2396573679054255;0.07900212798904468,0.9334565696398458,5.240106858110604;0.08544101159901908,0.9410918903197293,5.2405994593413645;0.09192790335117364,0.9486755143707407,5.241238897883172;0.09841329102722557,0.956244811208284,5.242042323098405;0.10488708725753867,0.9638057159559876,5.243002886352197;0.11157113351652685,0.9711794661147072,5.2439782499789995;0.11849347553106762,0.9783323433639552,5.244936126845258;0.1254912633385021,0.985390637600248,5.246036784955679;0.13227767517054945,0.9926016170990247,5.24743191545641;0.13894353593776917,0.9999357384941183,5.248764943435888;0.14545963301139828,1.0073917488040989,5.250160790556638;0.15221202942122639,1.0146652765018633,5.251385918123217;0.15923485759703135,1.0217206214008054,5.2523356511225865;0.16643565595318002,1.0286256741014779,5.253020304491105;0.17369725913323508,1.0354811308922744,5.253541679063687;0.18113427990394365,1.0421517386537382,5.25398180875906;0.18888054689314304,1.0484685170929864,5.254287844511039;0.19678165919673188,1.054585766739697,5.254677307122719;0.20488580070418563,1.0604417745362147,5.254850694303012;0.21299832842236013,1.066288664398507,5.254878496462544;0.22124827803017924,1.0719369867568727,5.254691986397311;0.22968119187829342,1.0772992990337422,5.254329259122877;0.23849809638046024,1.082003518394091,5.25396523273731;0.2471831950103981,1.0869590083372072,5.253854864209516;0.2561538943343719,1.091355040575641,5.253406027716451;0.265199879015007,1.0955866577970228,5.252892630356292;0.2744313307151758,1.0993592243697674,5.252152332469181;0.28378795100315474,1.1027584298284656,5.251204145232324;0.29315038100748547,1.1061043113995281,5.250131773595982;0.30264217875795674,1.1089950660015349,5.2488870594540495;0.3122873941472036,1.1110509930033867,5.247230863735515;0.3220069954742554,1.112512386846524,5.2453886699133525;0.33174601576618723,1.1134516127351233,5.243322432152705;0.3414491207050903,1.1136024983763078,5.240908516647158;0.351004630812619,1.1128089965919097,5.238069048122403;0.36039369093713486,1.1115055031873113,5.234883698075329;0.36967615576229107,1.109825763627821,5.231564914897413;0.37890827755480555,1.1078783344216019,5.228251993724951;0.3879860262616632,1.1051256090028985,5.225087032242663;0.39696902152369223,1.1017211573125012,5.222309352489683;0.4056914852072872,1.097791944496495,5.219397323311447;0.41468800747648854,1.094646947104562,5.216368861909266;0.42368980531410455,1.0913819296201146,5.213486623800271;0.4325771749396689,1.0875454293989522,5.210977455174686;0.4412525607706255,1.0830034378480435,5.208950636624467;0.44936729610146436,1.0773609187531257,5.207429765566841;0.4569406560726143,1.0709826755164626,5.206028968664593;0.4640811937469139,1.0641075452103657,5.204707868745551;0.4707971414710119,1.0567000834248579,5.204548006106313;0.4770237138967004,1.0488839120133957,5.204918492670571;0.4825026069531804,1.040585081264864,5.205972598492052;0.48698133001406946,1.0318368609178674,5.207819130512965;0.49013272015199577,1.02264626190449,5.2101859067959895;0.49288156860604976,1.013305396166155,5.212464515896964;0.4950017078570763,1.0038837305917403,5.215060132848701;0.49708572117101396,0.9944840275843093,5.217762441469016;0.4982345256471705,0.9850485888867034,5.220869328151739;0.49982056460753865,0.9759557020157529,5.2247169103494695;0.5016841987329209,0.9665545264088262,5.2275708138261905;0.5043900714575883,0.9573176304093556,5.23028337812826;0.5057736126086865,0.9480198170244384,5.233694606666847;0.5076052894117329,0.9389728680232292,5.237541381141482;0.5093412217905409,0.9299891425070131,5.241576132016752;0.5106085532535194,0.9213102849958992,5.24637939166669;0.5119658724781357,0.9133727556689247,5.252308414579946;0.513529252964449,0.9063322212718955,5.259235659115781;0.5154330857279595,0.8998597679535704,5.266616903512946;0.518129606572292,0.8936138626641209,5.273946121919523;0.5212998452804124,0.8877390839771835,5.281391695229419;0.5243731072882555,0.8817534265612427,5.288789462860951;0.5287469917828,0.8758372631309996,5.295562065366268;0.5333395436443341,0.8700117496777902,5.302268171569245;0.5387080089832905,0.8643017784329303,5.308479114193943;0.5450174365609972,0.8592107506216797,5.314333391217347;0.5503635382837045,0.8541120777589147,5.321073030036228;0.5569830474565789,0.8498449639677408,5.327235321671927;0.5648938764651442,0.8458981572490204,5.331908810852647;0.5734861597349689,0.8423534605702155,5.335597685161479;0.5821507174132764,0.8389243706771328,5.339226291332509;0.5908914401954786,0.8356012912932966,5.342769864198052;0.5996835380995776,0.8323315873098375,5.346235127579859;0.6085384013751496,0.8291303102536017,5.349603097529271;0.6174479322208662,0.8260114422228971,5.352903540274763;0.6263918836883738,0.822957300962167,5.356171254048394
3D gt;0.6681467457177505,0.808027820371232,5.371575054312652;0.6669437436583112,0.8084251914179755,5.371190501715265;0.6655856503180738,0.8088808212040356,5.370761858442294;0.6643494604633923,0.8093063097595304,5.370376468985105;0.6629828659736242,0.8097608878349037,5.369930412081695;0.6616884748830735,0.8101984506763003,5.369501369668253;0.6604244028847173,0.8106230628715372,5.369080219358768;0.6589517219534989,0.8110926102480535,5.368609773633747;0.6574019511040903,0.811576237868463,5.368116396198232;0.6558600581414414,0.8120606959777651,5.3676245606809765;0.6543174772262574,0.8125461775221915,5.367134479576686;0.6512612262401942,0.8135076951440775,5.366145429413272;0.6481338429900836,0.8144779765291034,5.365144186199836;0.64509741273916,0.8154405459278035,5.364184566605766;0.6420256717969786,0.8164226224287502,5.3632415851736965;0.6387619912489405,0.8174573289043501,5.362232392437053;0.635461807196995,0.8184999401164506,5.361212310179225;0.6322049670129452,0.8195214259309589,5.360226219932988;0.6286784872378942,0.8206140220210237,5.359163576252056;0.6253624745854791,0.8216391903139512,5.358166226171098;0.6219891672854153,0.8226808300738064,5.357130266171581;0.6184238242203335,0.8237918732481184,5.356027845220746;0.6150043707253798,0.8248498983203241,5.354966518815958;0.6114801630523969,0.8259200866627244,5.353888149171506;0.6078706254059413,0.8270511849601313,5.352768147954402;0.604115249885703,0.8282140961413115,5.351593697457943;0.6003646488549575,0.8293619646036401,5.350411916516862;0.5968154699937352,0.8304642652835487,5.349273463807016;0.5933124621409291,0.8315984017354137,5.348148424166554;0.5898387799173033,0.8327483474803421,5.34702366859508;0.5863624158355426,0.8339317203737655,5.3458788131138055;0.5828517871892678,0.8351323175970113,5.344704714685115;0.5794587660195692,0.8363264987153828,5.343562624985315;0.5759507158207444,0.8376102942700656,5.342305196906034;0.5725631484085658,0.8388867512469022,5.340974662402891;0.5692070070122772,0.8402912023652276,5.339454530733936;0.5659011521429386,0.8417137793055123,5.337916671294086;0.5625279974847469,0.843237140727493,5.3362531753666;0.5592598184189705,0.844851247751488,5.334453378605394;0.5560394993908,0.8464899631716172,5.33262632584122;0.5527871708240149,0.8483177168144371,5.330485781030836;0.54973367149425,0.8501332173977258,5.328313895000602;0.5466758866580027,0.8519977055315702,5.325927900782172;0.5437384618723168,0.8538631756980466,5.323444775239477;0.541048118285413,0.8556655563138567,5.320902292647451;0.5384987329267107,0.8574717705564678,5.318246313598921;0.5359050489821524,0.8594083608591332,5.315176358690802;0.5333679099172917,0.8613666803971777,5.311965598052403;0.5309059308249996,0.8633432245074578,5.308611983191293;0.5285622167767219,0.8652578071018434,5.305298747476542;0.526347201977136,0.8675809937962946,5.301392154918527;0.5243775526802494,0.8700533588337448,5.297378571015484;0.522647686724393,0.8729634675439799,5.293016048458387;0.5212047156207966,0.8758758890763767,5.288698249466014;0.5198732512671993,0.8789840665133493,5.284387947811271;0.5188407539331688,0.8823503567677624,5.2801659976761295;0.5178807544168434,0.8857924644182316,5.275933257696763;0.5171084971697825,0.8892748854295263,5.271751149159558;0.5166067433807084,0.8927854103952084,5.26769600716177;0.5161281724785859,0.8963077042057828,5.263674257233458;0.515864539182411,0.8997407586079722,5.259987679211599;0.5157005551716068,0.9035662208773052,5.256270735326804;0.5156693062332441,0.9076358159982932,5.252674571370178;0.515713401002704,0.9119108617890556,5.24908212509695;0.5158186353827423,0.9161659020477874,5.245654397505634;0.5160265455245971,0.9204705129659401,5.2423787364689804;0.5164122244097152,0.9248518786160451,5.239483149159629;0.5168491987372344,0.9292207034848771,5.236751220910054;0.5174188926624801,0.9337617642024778,5.234102014388677;0.5179917290525615,0.9383231945037842,5.231446187460198;0.5186039891692826,0.9426757825095698,5.229346787164796;0.5191858403367815,0.9470975555203995,5.2273238628855285;0.5196545837690245,0.9510986472795594,5.225665582269992;0.5200423720377796,0.9552688220761857,5.223985777018204;0.5203194318627411,0.9597435218163255,5.222206597337182;0.5204576851646855,0.9641715345922506,5.220544428186596;0.5204224195840224,0.9690803701292794,5.2187611627488755;0.5203418273026088,0.9738204755243265,5.217062652524912;0.5199632708711444,0.9787951781794708,5.215404958688987;0.5193482587922295,0.9840767490458937,5.2136860636225295;0.5186503449925837,0.9892947042573172,5.211991799822394;0.5173720245361328,0.994734960843932,5.210321658566314;0.5157311370777634,1.0002424521176319,5.20880836078356;0.5138725901909595,1.0057334885147382,5.20745113009327;0.5116377076023031,1.0116194201055562,5.206136445783221;0.5092080072906782,1.0175608336970492,5.204886712020299;0.5063982619339564,1.023618330901524,5.203923424495842;0.503082974397911,1.0299717571330524,5.2030958783401635;0.499564840856588,1.0361687821082353,5.2024922582698325;0.49560704267249917,1.0426365702287208,5.202079242094509;0.4913042834479853,1.0490310156120446,5.20193741406135;0.48696522153098637,1.0551445515830562,5.201934080753687;0.482548554078588,1.0612787835103161,5.202000258517716;0.47756746839127456,1.067398436024504,5.202531410037347;0.4723902433143472,1.0731430944406761,5.203441713414103;0.4667356515920388,1.0787279628897615,5.204792521827626;0.46097801825685325,1.0837832224863881,5.206484866259233;0.4551875969328972,1.0888377856848375,5.208190299744876;0.4491174765892749,1.0935606578970858,5.2101914063669605;0.4429949833132185,1.0979417425551508,5.212391673546917;0.4363930890065319,1.1023142607347023,5.214786154432117;0.42974765766791573,1.106025316778219,5.217491519595092;0.42309925444620966,1.109358387029396,5.220253784908439;0.4161708908620871,1.1124678205454126,5.223064046796763;0.4091100096432668,1.1151012724750449,5.2259105498925695;0.4014322628525068,1.1173802451007773,5.228893369485748;0.39391689556049847,1.1192597310048231,5.231683984108692;0.3862203795954866,1.120580118719137,5.234366271648767;0.3784306625600131,1.1216810805842563,5.236966726123163;0.3705015524648271,1.122285702255537,5.239428187604222;0.3627341917955651,1.122625181593985,5.2417292772868915;0.3547081558389484,1.122837794681765,5.244020602064313;0.34648035229377033,1.1228348315976702,5.24626872297503;0.33835797937861034,1.122271444572593,5.2481613072179405;0.3301853494194319,1.1212959493960974,5.249878073917245;0.32252185424768703,1.1199950138307968,5.251246365070342;0.31505104369937253,1.1185977001550063,5.25245471045656;0.30709330055848616,1.11687120171313,5.2536290084910835;0.2990922087903293,1.1147069009385018,5.2545616652470715;0.2909791299532045,1.112261824877757,5.255334640520923;0.2828605328595863,1.109252932782443,5.255943057168205;0.27493600437776095,1.1058800458368265,5.256386416453236;0.2671052510243541,1.1023271436511348,5.256751596747705;0.25954661282953223,1.0986478617326272,5.257036417250364;0.252487578365038,1.0950079875082344,5.257259821675859;0.24559637452071564,1.0910143851874012,5.257215155313601;0.23846025088148295,1.0867240883089464,5.257145926655464;0.2317126738980131,1.082376692394041,5.257027637373726;0.22510170170046245,1.078041845501594,5.25686474483418;0.21887591018316876,1.0737695912775005,5.256621075270311;0.21261559486389156,1.069347763241462,5.2563180564394525;0.206345800300814,1.0647538751926062,5.255955854622822;0.2000659816085167,1.0600444229773758,5.255571699844216;0.19401628919367517,1.0553553477953066,5.255155466673509;0.18817991723204555,1.0507367027570618,5.254717138776239;0.18199026819894895,1.0457815738893905,5.254210260139321;0.17542536542550569,1.0403786384654494,5.253614552263943;0.1692511130413919,1.0351442519493823,5.253017717055554;0.16341316302767336,1.0300040859366362,5.25240229121694;0.15783442095540604,1.0249747928763333,5.251807788641948;0.15246003907131694,1.019999926405133,5.25116090564008;0.1474109323654534,1.0153063864438039,5.250481409180838;0.14246035681130745,1.010678935464823,5.249770843109994;0.13738032980684958,1.0058747637406835,5.249046185817359;0.1321045609780077,1.0008877874410376,5.248307652410471;0.12716960573196406,0.9961456963881004,5.247624427156629;0.12216083181804076,0.9912258576806984,5.246944961457883;0.11729893218571283,0.9864103453654163,5.24629812667055;0.11237402584417808,0.9814415070515758,5.245647559561819;0.10749912346983855,0.9764634858257363,5.24502515882816;0.10266947042717126,0.9714970258316903,5.244427442010844;0.09810026745526297,0.9667296503174981,5.243874770776281;0.0935353875340156,0.9618920488537483,5.243340449477142;0.08897207055451736,0.95699543369941,5.242849287860798;0.08449371876131813,0.952193926721249,5.242374558439795;0.0804268119852498,0.9477646982804785,5.241965780159213;0.07664884374051725,0.9436965321954693,5.2416352457820246;0.07282660707212843,0.9396516481075649,5.241317309730458;0.06919506029138026,0.9358179710676084,5.241028574376736;0.065326470626975,0.9317338790173799,5.240674072454561;0.0616215854613286,0.9278858914645213,5.240323840942023;0.05777328848838805,0.9238765730228063,5.239956484353767;0.05390009043351658,0.9198149261474609,5.2396036837056;0.050179339389756036,0.9158438581070809,5.239261602653647;0.04643650910764369,0.9118328174015261,5.23892725783474;0.042840914905071255,0.9079522440568455,5.238646854283675;0.03960332282646647,0.9043990546172521,5.2383312450354955;0.03638024089246426,0.9008070162647177,5.23798620622563;0.033158674216038506,0.8971546530453667,5.237631139458351;0.02997800449011322,0.8934838529982658,5.2372837055224295;0.02673748355917634,0.8896382838195225,5.236965117895378;0.023312255936235482,0.8854727857697686,5.23664992990134;0.019991820481412542,0.8814068746746713,5.236326770350619;0.01684703877944289,0.8775127606661816,5.236003170373305;0.013620437086015107,0.8734371206535483,5.23568830285882;0.010117815248633066,0.8688692668338993,5.23535937921956;0.006625052726880293,0.8641745655131793,5.235038039450377;0.003114704199943636,0.859198699807221,5.234721271343951;-0.0007074084840363369,0.8535464363458022,5.2343618350028995;-0.004232303938389092,0.8481106497926533,5.234069479771381;-0.007675531972867407,0.8425916518805161,5.2337827096345295;-0.011147003275781577,0.836565649248519,5.233505471058612;-0.014572839964848917,0.8302933162833159,5.233215853916024;-0.017930703043551082,0.8237466888787612,5.232912934978053;-0.02116736747032768,0.8169378908625189,5.232593662909741;-0.024355817713440857,0.8097912029410308,5.232273942209639;-0.0274306670535918,0.8024569048611623,5.231968080385675;-0.030404231265644132,0.7946746627519715,5.231699411257258;-0.033182663662534834,0.7869694717695128,5.231470714506113;-0.035809712191094765,0.7791293478192023,5.231270773122896;-0.03812480847790556,0.7711208599378477,5.231050272725663;-0.04012316271156635,0.7630508759336652,5.230796288670234;-0.04188099631779598,0.7548568894368299,5.230559962326625;-0.04349680980702616,0.7464995455831853,5.230328137235821;-0.044892011714431475,0.7378614035912281,5.230015502497834;-0.04593540642621382,0.7293556767949521,5.22968906794854;-0.04678042631441692,0.7206735448837283,5.229350853560105;-0.047367919171756166,0.7116824654813085,5.229009825634506;-0.04759226509422625,0.7031327448431053,5.228706623005417;-0.047659368466656166,0.6942265585053644,5.228416098720622;-0.047532512588321044,0.6850525820390235,5.228142772710547;-0.04714105101126545,0.6763678796516276,5.227880547649455;-0.0465880611111533,0.6676789512814217,5.227633187671877;-0.04592013779788648,0.6593098680568191,5.227408695364898;-0.04510777982113498,0.6508655221687175,5.227148183057894;-0.044136382234546384,0.642249297375949,5.226818905389534;-0.04312127214895106,0.6338150800309091,5.2264929670117946;-0.042034530091960495,0.6254268908230765,5.226094341781905;-0.0409168896877541,0.6166779415922345,5.225635450210212;-0.03984420023324357,0.6079291561774489,5.225141130798269;-0.03883438067728621,0.5992890228055558,5.22466579024297;-0.03788434602292081,0.5908336899955318,5.224235194773045;-0.03700964181265743,0.5821818030735233,5.2238355086434565;-0.036173300939910835,0.5727710702284328,5.223509456967408;-0.03541600297981839,0.5637623607887413,5.22328084332988;-0.03470903812489421,0.5546685582826724,5.223078250012308;-0.0340386613337499,0.5454150828235556,5.222892779656176;-0.033427634846489404,0.5365642300011978,5.222703476114092;-0.03277777368167663,0.5272403054327337,5.222510623778937;-0.032205833340590864,0.5183006109381624,5.222328017117842;-0.03169273460473655,0.5091453766552909,5.2222092100629265;-0.03120933810607443,0.4994447225714631,5.222095151712309;-0.03079236092544953,0.48989316450874787,5.222003971495718;-0.03038982601548142,0.48013096179602305,5.221927089745143;-0.030008268810668093,0.47067990522564596,5.221908959955537;-0.029656225469877145,0.4614409329756253,5.221942072427496;-0.029300062550688698,0.45229197446355285,5.221989912159037;-0.028938025818680824,0.44325589782786823,5.222094267611233;-0.028589539604366953,0.43450589777388676,5.222242313241059;-0.02815486677187794,0.4252227597146665,5.222393252678637;-0.02773107972459974,0.41619681601254455,5.222542657231385;-0.027326431519580346,0.40722246218627367,5.222687687432991;-0.02688652830528764,0.3981099984240982,5.22280047990691;-0.026455636652010804,0.3898224069217467,5.222843309078576;-0.026031229552233005,0.3813758630302718,5.2228834142505;-0.02563642992838374,0.3728428819134551,5.222960316154193;-0.0252995737971,0.3646439866479838,5.223051375470071;-0.024989004164371855,0.35633369244269614,5.223178674454959;-0.024737696152813037,0.3484177500706799,5.223327698149772;-0.024514997522785985,0.3404490847857493,5.223470568063124;-0.02435725608524287,0.3330382225648412,5.223561236732411;-0.0242358649755424,0.3256767331249309,5.223669938258404;-0.024107852481446184,0.3181675465871703,5.223756006753669;-0.024077869910114225,0.3101108594840427,5.223762326537437;-0.024110728073794892,0.30190555823524035,5.223791716746563;-0.024230428793520303,0.29357309919933094,5.22386114074599;-0.024389146136787714,0.2850222199368026,5.223934416294098;-0.024626759214221316,0.2766792899887516,5.2240156010951635;-0.024921201783531126,0.26831994724273667,5.22409211704866;-0.025332095178793073,0.260477162469108,5.224154017601373;-0.025760483341396988,0.2527476070691953,5.224218184048276;-0.02618243482427778,0.2449076687974749,5.224282491674963;-0.026643549706576015,0.2374213728184969,5.22434387910591;-0.027137192841970702,0.22944620562499413,5.224356320057275;-0.02762051667132468,0.22149850074750063,5.224382000572276;-0.028071764822276142,0.21397309908327053,5.224388223099258;-0.028515478012696754,0.20618874219228625,5.224407361930271;-0.028974707275066743,0.19796899332640291,5.224430400020671;-0.0294734785118193,0.18935859661732066,5.224426339203456;-0.030006398346064233,0.18022899602943984,5.2244277016621705;-0.030589727935925976,0.17070050149143853,5.224383268563252;-0.03117821746614745,0.1614222988137658,5.224359481640581;-0.03180064665146595,0.15208767872486467,5.224364105845397;-0.03234537244742773,0.1432088971227969,5.2244466380623145;-0.03288754830832753,0.13404084707206143,5.224523844098145;-0.03336066925638128,0.12508667942038118,5.224644102195524;-0.033840339229916624,0.11557060900527347,5.22489663178066;-0.03430648172239088,0.10609492405771077,5.225162770091362;-0.03478184013771561,0.09600316502997332,5.225505651393027;-0.03521115747712693,0.08550273498358585,5.225909935348438;-0.03564586354764003,0.07473222183815707,5.226314830060276;-0.036100248729282955,0.0633488205387344,5.226670448123285;-0.03654997735653284,0.051959699062525025,5.2269973494151865;-0.03696587309297526,0.040791288104540815,5.227312412891749;-0.037421976998167225,0.02887553442958382,5.227538754085325;-0.03790141159408498,0.016561428451031916,5.227700103939705;-0.038360960193400115,0.0037726997595349406,5.227832424100839;-0.03878883343372705,-0.00844620802857977,5.227936292531355;-0.03919711442376082,-0.020746086315445326,5.228054474200842;-0.03955139594370464,-0.03286949347240758,5.22815961092823;-0.03983152165615334,-0.044496617808938155,5.22830458173212;-0.04007984836034055,-0.055789999221012396,5.228411435433154;-0.040308889123628726,-0.06684666949088856,5.2284903458829195;-0.04052785970579904,-0.0776790965742099,5.228560033096459;-0.040717932263635244,-0.08802179775288657,5.228606820619333;-0.04092830901213412,-0.09812593211683476,5.228592970407236;-0.04111061356877381,-0.10750696469646592,5.228453554675265;-0.041270375996265776,-0.11682504245976244,5.228307588325358;-0.041390440004051864,-0.12543329227420533,5.228094403527819;-0.04153659364974724,-0.1336682313703142,5.2278199048942;-0.04166238373855376,-0.14196817240849988,5.227540133044405;-0.041767219415250814,-0.15004056202465638,5.227312783583155;-0.04187442064060355,-0.15870817189846403,5.227138553844307;-0.041983357229322754,-0.16700964434641716,5.227021569081073;-0.04205084109756182,-0.17439404121434918,5.2269676642148;-0.042090216812097805,-0.1812931177121289,5.226965355639188;-0.04212137144466616,-0.18726276923575494,5.2269663874968035;-0.04214683221870998,-0.19299095086781487,5.22696870505135;-0.04216195812765157,-0.19800907473294244,5.226967043921632;-0.04217425916779717,-0.20250667348897683,5.226969934058639;-0.04218809629386326,-0.2068963863354809,5.226974856070752;-0.0422048914747418,-0.21147408829994924,5.226977228668501;-0.042216567255416004,-0.2161307673544254,5.2269740692444575;-0.0422173388499134,-0.2215675069700997,5.226962851749277;-0.04221229556146657,-0.22681683519651305,5.226956064656096;-0.04220636767486356,-0.23194742200059712,5.2269500299129845;-0.042198911705107055,-0.23694046778948805,5.226941102531721;-0.0421957290959808,-0.2419226108497044,5.226932518779107;-0.04219522073358859,-0.24684000239282286,5.22692591539419;-0.042191082668754286,-0.25150129088815654,5.226944651801632;-0.04220147653038002,-0.2541836292622935,5.22697006518223;-0.04221695512345752,-0.25637343229737675,5.2269879568147966;-0.04221291192231512,-0.2577353490073726,5.226980853445919;-0.042210016796049084,-0.25909212867044057,5.226974603522499;-0.04220776522834346,-0.2605404581153918,5.226969569116268;-0.0422067142914569,-0.2621295412145857,5.22696503036427;-0.042208071993812595,-0.26389742084442275,5.2269603756377245;-0.042210677247377315,-0.26586603804954195,5.226956905778849;-0.04220938260109511,-0.2680105009782376,5.226954428016833
