# Supplementary material for: AI co-pilot bronchoscope robot
Source: Nat Commun. 2024 Jan 4;15:241. doi: 10.1038/s41467-023-44385-7 (PMC10764930; doi:10.1038/s41467-023-44385-7)
Supplement: Supplementary file 9 — Source Data [file 41467_2023_44385_MOESM9_ESM.zip › Supplementary Fig. 6/Sim+A+R/1-siliconmodel3 Centerline model_38.txt]

Path length,0.4108899378718787,1.2643089141561248,2.339677544028959,3.3743166056284446,4.425591191082364,4.975691060285441,6.023832266713277,6.935972667255869,8.073013078321214,8.740678342024976,10.287825143687964,11.165514578257369,12.062131686717,12.96166665949585,13.832064416041076,14.73372794032923,15.689476316160315,16.65119163852386,17.692990026619608,18.74188075915821,19.872363233754346,20.999831995783033,22.18818506320771,23.390225193516958,23.390225193516958,24.654457272744708,25.97193596055875,27.287813890041413,27.287813890041413,28.633235242058376,29.897039915098215,31.130689929124255,32.33298280999783,32.33298280999783,33.507502709169486,34.68531900527272,35.77333005538207,36.85975159277308,37.89635921574765,38.88578054829835,39.88235817443881,40.82756879839919,41.812757597557386,42.76637825015076,43.775614209755226,44.73809356267153,45.70520432182867,46.61263717641385,48.316817690174226,49.13557860554891,49.96230598761753,50.774042757369564,51.596340065917246,53.19933013786683,54.07813162872357,54.95209091492102,55.838620674851455,56.706881375973474,57.57758516637508,59.26192960794063,60.05996571067258,60.89330503060727,61.71545629734787,62.5585445466324,64.30974327871544,65.21390683509404,66.07118268130708,67.00304818418768,67.98014645472696,68.90712175238833,69.85631748518884,70.82125926039801,71.74620613687664,72.71454445464711,73.65623634088936,74.66950291791338,75.6649974128494,76.66595120791978,77.65224294338998,78.64766631431482,79.59904600950254,80.53859190438045,81.50462536802429,82.45996627881924,84.37961541390686,85.34984392061618,86.26488696860774,87.16432471482288,88.09310871185906,89.00518945320273,89.90997609132549,90.83007890732327,91.71876714269655,92.64303806334364,93.50957699928551,95.36425364999872,96.30606666214105,97.23302271998276,98.17765554109397,99.12975451325919,100.0306789757357,100.95025773129518,101.84733132698386,103.5910803394958,104.46749076080512,105.34667647225614,106.19682309717639,107.05122171938125,108.72609517899878,109.52320323158855,110.30446603409332,111.78066663629238,112.48272169339137,113.88435818608711,115.13035789980283,115.72914299850716,116.80643414871447,117.92552958480009,118.96157247556935,120.01233162689486,121.14118024748831,122.31235233913684,122.88725591285437,124.03458509145592,125.17583684166587,125.79521012514112,127.12375909020821,127.83034570355045,129.24729973180885,129.9739738177863,130.69924710459745,132.1613744378189,132.90606627325948,134.3916597971894,135.11006439997692,135.83474212019513,137.43346042068922,138.26800039703443,139.13744534776075,140.0074239186125,140.81902408254575,142.43491225167546,143.2530936806745,144.06502956495345,144.8561830202183,146.50547390619911,147.37494410564813,148.22264658581145,149.0974027938285,149.96651115541476,150.85080149415592,151.77155993421218,153.59302572761408,154.4686308731794,155.31871190209733,156.1109212982466,157.8295318959875,158.73625746560492,159.59960077136347,160.4402414578665,161.2968904396417,163.03448850293287,163.90312741003538,164.78263828493283,166.51466854587665,167.34172806310193,168.21173106513567,169.05749447097548,170.7091100692373,171.5156579637487,172.33322573911158,173.9227330569556,174.67817310151824,175.3868228940726,176.91546055772343,177.70949041866533,178.487527081725,180.01045871899964,180.71006102834468,182.0395128238455,182.68346029280534,183.84561760314725,184.9591347452862,185.5101649403759,186.55398318732483,187.60847425480225,188.63014106267352,189.5104821451237,190.7337133052681,191.5669863646513,192.75307809538614,193.85004026259207,194.85714699037698,196.04417542305234,197.13783979882822,198.20254599518307,199.26255778768726,200.3749148695801,201.27951627972377,202.48168331510166,203.39681377317893,204.33073701832876,205.28858866202629
Error,4.056422206729382,3.8001606291682073,3.4805926400823957,3.153187633809588,2.8256080596294533,2.5030808308895076,2.169996274728575,1.8690643493130537,1.5998501650547985,1.3762521202107194,1.1618961506093868,0.9467092466108779,0.772550646940633,0.6113758773975764,0.4800715750920022,0.4091034738610538,0.37097130648539156,0.3660993887931573,0.3174935804292335,0.27601410597859605,0.2153002463644186,0.22742133721242552,0.3424972856873238,0.5144079582293354,0.5497722417036457,0.3008316176210962,0.14681183382903412,0.39222377640723965,0.6327066010703696,0.29511081601518635,0.09348811739554347,0.23786315537016567,0.43515990442798347,0.5933425123667265,0.43633527908594466,0.3145798743478596,0.31963877326369217,0.35864395599020804,0.4151639166997145,0.4701072877983463,0.5197004473782949,0.5575602443703959,0.5851005679069949,0.6044806792324285,0.6102305241465249,0.6134618633951006,0.6049166286867226,0.6114380407397014,0.6414925567644723,0.5083834022481906,0.42648860363179886,0.42865577396590204,0.5227413263488624,0.552668978852251,0.5466191858919826,0.5736109880760949,0.6258725183377506,0.6989100355229267,0.7825040023652668,0.8162475364751693,0.7724564582468957,0.7754095164238176,0.8031131927350731,0.8387522682237682,0.8206849826141248,0.7314936578047623,0.6292150918693765,0.5717184053387417,0.5415137001047464,0.5248575511643054,0.5256540314219775,0.535818264458439,0.5707986768579755,0.602411661422446,0.6544349727728491,0.6716664473903117,0.6947525536875515,0.7119443403336403,0.7244624115518834,0.7283195544477725,0.7485161972186214,0.7866613727480838,0.8213977368075513,0.8555019352947175,0.8314015442064517,0.813047730897215,0.7598158862887027,0.685952807024748,0.634742642620235,0.585847921661953,0.5635725761395195,0.5929173551734331,0.6613818794539227,0.727035862849174,0.8261163488455774,0.8744753971411648,0.9197972335670012,0.9921826170951281,1.0503427035010555,1.1223317659007757,1.20112801485503,1.2904453827023679,1.4186250901380406,1.5681146371123427,1.652094061664211,1.7331095765719038,1.820326350801936,1.9346218682027558,1.999164776484455,2.0510340565282985,2.1098451619395595,2.0908639564544487,2.0741750609594893,1.9893985532336833,1.897768477525465,1.774556688170513,1.6427812964075004,1.5255986613708186,1.4107777115251017,1.2988600366622005,1.1848370991121724,1.1004192325366768,0.9949715851820495,0.9006772556528717,0.8526270436038411,0.8343980050104434,0.7657671769699311,0.7405610624213719,0.692849066379164,0.6450446394947738,0.7293313259152192,0.6106704539884795,0.5686962071775395,0.5557431446092471,0.37658404497473735,0.39475428840757704,0.47843683427962624,0.33596912365138826,0.23613039441810185,0.21738552000687303,0.3417078444047156,0.4352869541571197,0.31984738431973925,0.29568030187193817,0.41171416631235147,0.5685688507269122,0.5744185509397388,0.553530283426256,0.6047913515704243,0.6657724113135821,0.7755766346689913,0.8574907365704438,0.8166224508958273,0.8010520701589471,0.8540782001332925,0.963081276370443,1.0704748288634849,1.151353531027965,1.2531429007120782,1.3908876896901008,1.5285629728054708,1.6180430994870425,1.6971393384355191,1.802489994536491,1.8142109776055952,1.7048397975285827,1.5620717096551453,1.431182806536882,1.315865202277575,1.2426240885512656,1.2746289956342185,1.3596505937717827,1.3196870097849116,1.3983773621945952,1.3499432132562734,1.232458215040426,1.1626398273066858,1.0426643419906085,0.8760296864979212,0.7963224916165506,0.6338848008706839,0.5387227331864425,0.5315665961575766,0.48193816111711263,0.4381713228072105,0.26355722675827736,0.0729714410972781,0.36329751806947663,0.662531958950862,0.9188508448192652,1.1456072846191105,1.1975066784985866,1.174289733175319,1.2373225954186828,1.1815481100868819,1.2032218539399704,1.1472576215485708,1.0965120575768883,1.000781110962008,0.901142174747615,0.7865962559798267,0.6721207523137981,0.5584943968253979
3D pred;-0.002721411110982147,-0.2629537330841821,5.217672623692508;-0.005252993279814651,-0.2532917799691252,5.218160223656507;-0.008350493555917549,-0.24380553358869217,5.218805686009602;-0.011597008499297737,-0.23436904658803906,5.219448223019364;-0.014889519521157968,-0.2249483687609757,5.220088691948826;-0.01807601489671728,-0.21548378199158907,5.220606228910105;-0.021326069551626043,-0.2060365707750402,5.221039062561776;-0.024335714958927522,-0.1965100126275672,5.221471178732643;-0.026940721188230227,-0.18686512028989027,5.221907062134386;-0.029322759787679366,-0.17716719888144936,5.222432621328425;-0.031517230392951304,-0.16743047283350287,5.223049439478156;-0.033304643597503215,-0.1576155086248256,5.223736193887372;-0.034719882805236454,-0.1477383762135191,5.2243990312086;-0.036019194915260754,-0.13785588642600635,5.225204129737012;-0.03717928898084182,-0.1279523943983733,5.22596243535984;-0.03797400958959187,-0.1180102223975146,5.226684678434829;-0.03834571691107969,-0.1080381893075611,5.227333053110479;-0.038492024189079196,-0.09804579690880738,5.227694561519418;-0.03848382747260925,-0.08804881238266778,5.227939986045422;-0.03838911712495656,-0.07805024352204853,5.228080166962465;-0.03821974242129249,-0.0680518548460041,5.228139632015268;-0.03802575787858954,-0.05805373714436187,5.2281361076286865;-0.03786073616596168,-0.04805509982818895,5.228131674345962;-0.0377293601862599,-0.0380559870681596,5.228109666070799;-0.03761876816807362,-0.028056651031837677,5.228077289563465;-0.037500794119871186,-0.018057455651458155,5.228030664795931;-0.037373292536441685,-0.00805841619683319,5.227976320237084;-0.037210191240002924,0.0019399393268235473,5.227897043571772;-0.03699414816677553,0.01193714017580851,5.227800604080044;-0.036692457111241625,0.021931984031297348,5.227690700434027;-0.036344150566323424,0.03192541037541857,5.227590139729022;-0.03598441624303775,0.041918862947043035,5.22755144973881;-0.035601134638944605,0.051911218742586654,5.22762839691049;-0.03517995109581398,0.061902034248928484,5.2277072000908555;-0.034746042089060805,0.07189152220668787,5.227855028760736;-0.03429390005299361,0.08187759734635527,5.228126820747626;-0.03381853873281569,0.09186024974580664,5.228474214885467;-0.03334061234936602,0.10184344182464589,5.228802029297908;-0.03284096571215246,0.11182647819944028,5.229100923890455;-0.03229805716068807,0.12180709500639476,5.2294051252341145;-0.03171735155785471,0.1317873735981285,5.22964349518654;-0.031074352868755928,0.1417647053782681,5.229841997667213;-0.030365939756838854,0.15173843494137845,5.229993224201931;-0.029630410339029876,0.16171105582725798,5.230069573020239;-0.028916823581473697,0.1716855146997345,5.23010062363561;-0.02824101168138186,0.18166254701039922,5.2300547482866;-0.027609965939883758,0.19164041137947946,5.229844977210481;-0.027044270311571424,0.20161815076792544,5.229491841043597;-0.026592215347888488,0.21160016004387514,5.229097966539898;-0.026300991932821524,0.2215884140618242,5.22871070616826;-0.026140385295557574,0.23158314692043766,5.228428712209071;-0.02609392605890284,0.24158246428911126,5.228321503534646;-0.02616853337108569,0.25158193185481686,5.228392792743999;-0.026338993419735078,0.26157713970918506,5.228651178733927;-0.026554866964459706,0.271570137253662,5.228956790724474;-0.02681193260085745,0.2815625799187002,5.229248350057214;-0.027081521497141166,0.2915550570167447,5.229527138995402;-0.027315100321668177,0.30154800356976214,5.229821180015109;-0.027536691775281747,0.3115420573637043,5.230085350398529;-0.02783568819810309,0.321537172321409,5.230176334580712;-0.0282710226908398,0.33152762846380895,5.230140698275963;-0.02876279964847575,0.3415147251210325,5.2300139868589035;-0.02919655859799902,0.35150247229202003,5.229775744079078;-0.029540438667596612,0.3614893185907909,5.229395418557375;-0.02976696229421889,0.37147278802861855,5.228867190358067;-0.02990091129680526,0.38145826522279047,5.228345363883673;-0.029981287509620976,0.3914454726379218,5.227846136769467;-0.030070176764995824,0.40143699702775487,5.227444217539212;-0.030244016499209016,0.4114308224327582,5.22713887589266;-0.03049189956945137,0.42142599795454055,5.226951738851297;-0.030799196435618088,0.4314208968929212,5.226864768467819;-0.03112047720987457,0.4414157333872167,5.226860065661033;-0.03147037348892202,0.45140883044954105,5.226984900339198;-0.03185464544939882,0.4613984032508204,5.227231416684155;-0.032287513295103626,0.4713839440939647,5.227550163445787;-0.03274870308154132,0.48136782140316425,5.227881068047956;-0.03324628945242968,0.49135109653720765,5.228175389983082;-0.03379593469879076,0.501333345536549,5.228404726021032;-0.03440236974516615,0.5113136689284866,5.228564041829632;-0.035070395631148,0.5212906361926121,5.228681794223357;-0.03585283665110751,0.5312591960603505,5.228806695038404;-0.036778555423422316,0.5412138877885787,5.2290238524709975;-0.03778589274597393,0.5511589127867257,5.229309770824423;-0.03867977976979863,0.5611154749848032,5.229570222709521;-0.039444816636426225,0.5710816363622728,5.229870798807927;-0.040184091456027096,0.5810472500603803,5.230244986409536;-0.04082302468376537,0.59101834778118,5.230656051578037;-0.04115140249157509,0.6010061713888678,5.231024219470514;-0.04149581145050319,0.6109927594616658,5.23141079563799;-0.04196634054676309,0.6209786218026891,5.231658092374127;-0.041521822256985,0.6309677140404597,5.231801060046575;-0.041386177759378036,0.6409645738979406,5.232011757840003;-0.041337190487002524,0.6509617553398365,5.23224405821658;-0.04136363743480746,0.6609597174066391,5.232444195843547;-0.04129325417307828,0.670958885915423,5.232552248281798;-0.04077298982494007,0.6809453238937817,5.232571780625491;-0.039868722435215206,0.6909036361308601,5.232691437955955;-0.038645425459305466,0.7008263151129087,5.232901167133564;-0.037274818592285666,0.710728753259518,5.233152474850626;-0.03566281067112112,0.7205954259321036,5.233376530277154;-0.033759113762241326,0.730410461115998,5.233579070194292;-0.031438403983880266,0.7401349288363805,5.233800505692481;-0.028548239227201365,0.7497053410540805,5.234033223681796;-0.025257583157650306,0.759147370429703,5.234173451716822;-0.02160291527757016,0.768454863041412,5.234291705550983;-0.01779045832910122,0.7776990360033279,5.234393873384736;-0.013721863976569194,0.7868335355561925,5.234480232595372;-0.009309566529139819,0.7958068246205625,5.234588466613431;-0.00471424619686501,0.8046872855722563,5.234731450281113;0.00010240345166723057,0.8134488355004056,5.234918877653292;0.004981462682371729,0.8221752088895623,5.235131453513385;0.009886851174897758,0.8308869210091848,5.235339385430646;0.014843128354400072,0.8395693237584821,5.235565657432757;0.019885561791904812,0.8482011625278242,5.235821048286976;0.02491167523984133,0.8568423813302002,5.236080896738838;0.029935816378789185,0.8654864374843639,5.236276598091916;0.03519299778815148,0.873988423701322,5.236556372993775;0.040669432548544826,0.882350442271449,5.236848447895139;0.046264619740039356,0.8906304158983709,5.237217117163745;0.052024768600032086,0.8987917181313844,5.237679535775106;0.057902497851026094,0.9068624765472976,5.238240924627841;0.0639005458691513,0.9148404353362369,5.238853781490616;0.07011640916859663,0.9226525281947581,5.239431923871394;0.07636668244034833,0.9304444224430362,5.23990146412747;0.0827707438178287,0.9381107583877246,5.240365458800546;0.08924179081150946,0.9457131378068577,5.240939373404922;0.09576234726101823,0.9532588625740536,5.241677195420382;0.10222079075445464,0.9608425890419917,5.242557877259404;0.10878945370803869,0.9683188890967734,5.243536449940959;0.11558386924822878,0.975592380504288,5.244501975814271;0.12259361115933702,0.9826487928549101,5.245536655995602;0.12942780911348645,0.9898306358021581,5.246846186523908;0.1361821862858623,0.9970894103980819,5.248145640401066;0.14265663059158892,1.0045795378013405,5.249552609631361;0.14936014359707664,1.0118888705090685,5.2508318941005045;0.15628604150819136,1.0190258921723063,5.251878249634388;0.1634744377008903,1.0259338085943701,5.252657769283;0.17077368257496311,1.0327482841848532,5.253190635771937;0.17814835006596794,1.039480403978037,5.2537317850002845;0.18573739234022058,1.0459818611533214,5.254102584080044;0.19364094064499657,1.0520978627838404,5.254460980856761;0.20166972406417163,1.0580564109988377,5.254646291346299;0.2097200916926871,1.0639871111880987,5.254781850598471;0.2178325778537943,1.0698334625540147,5.25469385064337;0.22607908676164992,1.0754825871525115,5.254406653666862;0.2345867785453072,1.0807147678554578,5.253913231326463;0.24349678053502388,1.0852276023757668,5.253417056825351;0.25229371839330705,1.089980850563935,5.253273822823875;0.2613272416712622,1.0942454765597753,5.252817289909129;0.27046146152474776,1.0982658094349431,5.252182505503969;0.27977903537332655,1.1018045159966159,5.2513698718554815;0.28913592668440125,1.1051933771331683,5.250387932351287;0.29858448017499384,1.1082730374748484,5.249274141924279;0.3082071694183932,1.1106137776799156,5.247886774987471;0.3178904611052157,1.112304554739388,5.246049620926681;0.32761783239718306,1.1133730094593015,5.243991307962212;0.3373282422061107,1.1136049324283177,5.24161346165113;0.346906921091438,1.1128882323471794,5.238832229585034;0.3563427569757165,1.1117549133263493,5.235720865067337;0.36567728847879827,1.1102602016570653,5.232460135295693;0.37495675345451623,1.1084124829159387,5.229223244006491;0.38406589140608244,1.1058812682696193,5.225964937975193;0.3931169489197238,1.1026944420647462,5.2231502449857725;0.4018880568662864,1.0987567228601134,5.2204003299225;0.4108555160965938,1.0954870389412499,5.217418075402258;0.4197254696900516,1.0918695562656253,5.214547928656627;0.4286965466857809,1.0883678673880053,5.211853869908;0.43753448942146317,1.084262884900116,5.209608900648763;0.4459187305311889,1.079090831287915,5.20789007475691;0.45376395691625043,1.0730715346901352,5.206399943408642;0.46104790687074865,1.066273076151193,5.205548453799399;0.46790890078749503,1.059032466762909,5.204841107942931;0.4748814895021734,1.051913109093582,5.2040057918398075;0.48131590941181335,1.0442783351627518,5.2045611903017654;0.4882063194473988,1.0370361039409248,5.204292235898388;0.4950272323916056,1.0298541797194327,5.202915605561552;0.5016104977937084,1.0224830444603752,5.201390160827005;0.5081665681084803,1.0151390443910566,5.199634141177452;0.5147259075372536,1.0078041252757006,5.1978525610278865;0.5212797517241203,1.0004557450524496,5.196106584376037;0.5278345294102931,0.993110666350515,5.194350250595903;0.5345630354485646,0.9859277760349698,5.192580139523741;0.5412150539949695,0.9786617369495524,5.190861033573698;0.5478798557159369,0.9714207146124415,5.18908676935052;0.5546770140531181,0.9642701499919019,5.18745334835556;0.562534204269793,0.9580919593900106,5.187145902773885;0.5708256647361859,0.9525712112800966,5.188025120404011;0.5793730558630711,0.9480548886911171,5.19058342749979;0.5879517151142386,0.9439816807429053,5.1937164104973474;0.5963444511912656,0.9400847740808895,5.1975079932287285;0.6045465081808595,0.9364197424755274,5.201900464568549;0.613666231378364,0.9335021152393297,5.204784576236203;0.6224978302781682,0.9301319956000724,5.208047267531755;0.6309962363424255,0.9276383056949631,5.212690392021163;0.6392266841763355,0.924453704713698,5.217393374590067;0.6471927900338708,0.9224833624225279,5.223108171937495;0.6551138060874289,0.9203072153221145,5.228810968486263;0.6629455751002927,0.9186964072209759,5.234816690040785;0.6707134117643984,0.917089172635723,5.240905820565559;0.6784270600346021,0.9155102192046101,5.2470707647198855;0.6860803352293794,0.914151583905316,5.253362146834852;0.6936753361720099,0.9128045290587605,5.259726218167089;0.7012723354480992,0.9115104660265946,5.266098894439103
3D gt;0.7359218417080966,0.9058089645187575,5.29424131663434;0.7347493242175971,0.9058615259127746,5.293113142146411;0.733613772949615,0.9059171602323458,5.29201945137668;0.7324659955370557,0.9059731823199993,5.290916508551721;0.7312081086790407,0.9060313872724828,5.289699609133662;0.73009782779578,0.9060776761538023,5.2886238416696525;0.7288251775890202,0.9061484744951323,5.287412295047339;0.7276057284874621,0.9062278337821057,5.2862569066274245;0.7263351254924207,0.9062913859974253,5.285030944653576;0.7250987284328542,0.9063523234265026,5.283839987469958;0.7238818832001128,0.9064025867016283,5.282671838475513;0.7215363745751318,0.906507767863088,5.280449215034386;0.7192777523684811,0.906615116317551,5.278283526148115;0.7170200281514749,0.9067234745273343,5.276102750134159;0.7147200499695616,0.906827704937427,5.273900290551124;0.7124901006128881,0.906946742664684,5.271760228429522;0.7102850389356736,0.9070561450116046,5.269622478646118;0.7081108342950995,0.9071767684143859,5.267513716648152;0.7057286441357105,0.9072963032908253,5.265216122230926;0.7033485092559417,0.9074120084093762,5.262923402885338;0.7010117955889021,0.9075242784673518,5.260677701318419;0.6986914725365578,0.9076401212122533,5.258435882147256;0.6964584157374,0.9077508364590733,5.256278133218939;0.6941385519845146,0.9078812882064226,5.254047718184335;0.6919622675412662,0.9080082296396231,5.25195634356412;0.6897266618307535,0.9081506946117848,5.249817150784778;0.687544557992514,0.9082949526402858,5.247748473340815;0.6852863597622164,0.9084449738341492,5.245628863891998;0.6830544908696954,0.9086147764131622,5.243571411281437;0.6808777267158803,0.9087870493802159,5.241569749782611;0.678712961320753,0.9089811509367708,5.23958886914439;0.6764855163871466,0.9091908925044072,5.237566116518788;0.6741799247543532,0.9094122173755201,5.235501754612117;0.6718446063747653,0.9096718558274308,5.233434881631429;0.6696035215699827,0.9099346519569298,5.23144229870338;0.667425468147575,0.91019489481542,5.229535713393966;0.6651187377533355,0.9105053217999346,5.227600982455464;0.6628770464116875,0.9108130251401431,5.225728964743675;0.660869275724733,0.9111349846976143,5.224108237774341;0.6588804911080893,0.9114746286466524,5.222532632592436;0.6568703159976316,0.9118337608436485,5.22095657908452;0.6547772464009076,0.9122417106133003,5.219389155908066;0.6525712915395763,0.9126912297830951,5.217759508046238;0.6504926619591652,0.9131461371384656,5.21627433317358;0.6483386923554657,0.913640356336321,5.214765334513282;0.6461260364582013,0.914162643977574,5.2132419811843285;0.6440185055423094,0.9146954981816281,5.211812003866419;0.6418645168155819,0.915287866518095,5.210419506023458;0.6397866991959609,0.915894218989781,5.209110554360724;0.6375657492798644,0.9165674786753467,5.207747100520445;0.6352118212464568,0.9173156789309017,5.206369869739978;0.6328002882623054,0.9181161293426117,5.20499817032009;0.6304252164023263,0.9189463792280719,5.203672966350208;0.6281112252767984,0.919783914343103,5.202428949901035;0.6255486476204613,0.9207397982609736,5.201114862231464;0.6228026773031656,0.9218025622182078,5.199775433057315;0.6200079398712555,0.92292810717496,5.198501046738068;0.6170920380926752,0.9241436340034783,5.197231156274871;0.6141838757403486,0.9253851479369326,5.195995428915149;0.6111111693196484,0.9267837172669248,5.194781329737083;0.6079658704237505,0.9282476112068473,5.19360508045593;0.6047735052975741,0.9298261802970588,5.192534835109463;0.6014418493989225,0.9315475439096425,5.191539634580737;0.598028887092293,0.9333612559925424,5.19064294620613;0.5945956850423441,0.9352897999751102,5.189867395884031;0.5910577650194042,0.9374364515527501,5.189280347774556;0.5875510018088601,0.9396003956485103,5.188762762404108;0.5842034376070098,0.9417532892103319,5.188353517061705;0.5808414801065023,0.9439988462274724,5.188029441833497;0.5774555585786895,0.9464408132875122,5.187953508600012;0.5741601662573877,0.94899557846862,5.188091883176334;0.5706587149880151,0.952005285832789,5.188454467922062;0.5670432274558329,0.9552865161648045,5.188942470364757;0.5632536813562568,0.958959548999737,5.18952831377302;0.5596239307453107,0.9626959571838378,5.19019035678715;0.5560658632749088,0.9665450739674754,5.190931168011257;0.5526988420362596,0.9704283188163461,5.191755610230682;0.549386874830568,0.9743981665078694,5.192563853288627;0.5459427552656695,0.9786375978147829,5.193290964151359;0.5427110455005201,0.982782088143485,5.194048181744366;0.5392771550711102,0.9874419587370639,5.194703002037942;0.5359957142371637,0.9920616558124493,5.195328460804828;0.5326632288152522,0.9969251463753839,5.19587156524906;0.5290401016086729,1.002231725618437,5.196295829624325;0.5253891027623958,1.0076034573146277,5.196735314356817;0.5215824047930829,1.0132066811400577,5.19711524381266;0.5176205034875251,1.0189623542389314,5.1974615158848945;0.5133015310114081,1.0250496277747216,5.198014978520282;0.5087092596772429,1.0312585788082766,5.198602560885541;0.5040007562265767,1.037426438715551,5.199169662574669;0.4990791440195851,1.043629493614296,5.1997597347854025;0.4940672010446524,1.0495806818379985,5.2003776411576705;0.48920694722757707,1.055240392957415,5.2009403152961236;0.4845444732021975,1.0605468412126815,5.201507233037577;0.47935723574749833,1.0659603955652808,5.202431875105028;0.47399143758996737,1.0713675620339136,5.203496042437368;0.4680904689640193,1.076879776892724,5.204941719761142;0.46213791272547333,1.0822513304375985,5.20654021701565;0.456152315709498,1.0873507376336433,5.20833482706392;0.4498407624975428,1.0924426063933932,5.210298467995285;0.443422004080438,1.0969713204123759,5.212551902609986;0.43666163744245257,1.1014370491226,5.214978069107254;0.4294698357767873,1.1054949832272223,5.21771698895987;0.4225397676492667,1.1090068789890837,5.220553093402416;0.4150854224663276,1.1122439545470402,5.223445215188063;0.407337344504022,1.1148566952494832,5.226399760840776;0.3994057136634728,1.1171540150828176,5.229427217149115;0.39136954716273714,1.1188886629575259,5.2322315673085;0.3833069923078859,1.1202522173794833,5.234965350609321;0.3750154126650327,1.1211907230228573,5.237611546281096;0.36684661013120184,1.1218141750979733,5.240114888141681;0.3587683543291959,1.1220587983564898,5.242427812489596;0.3504436329432897,1.1221321408160325,5.244714688325858;0.3416603421174087,1.121815459313331,5.246943733178176;0.3331810165875918,1.1210147632747502,5.248810602770223;0.3249553696025501,1.119945101205405,5.250508320808411;0.3172643220207908,1.1185707158175384,5.251819207773581;0.30905579453010057,1.1167107602899726,5.253012697380859;0.30063245078495565,1.1145629248681006,5.254062707021639;0.292048572664137,1.1119085538789824,5.2549459615311065;0.28343530787430793,1.1088003015394334,5.255681520722129;0.2749254839637062,1.1053358446096444,5.2562815587923115;0.2668885666859614,1.1016662424756334,5.256654280092808;0.2590306775477025,1.097968496496027,5.256993672754857;0.25131527609639354,1.0938479929341896,5.257111457254978;0.24397445148616645,1.0896086366826836,5.25710135269165;0.23656252171157247,1.085064402444022,5.256996114990926;0.2295547744329874,1.0806053105639175,5.256870338501868;0.22270914892716848,1.0761208620442972,5.2566841478223925;0.21620473733505655,1.071626577203924,5.25639018763505;0.20959434282624884,1.0669250908888779,5.256039903628362;0.20301930673401078,1.0620713886905027,5.255649313778073;0.19645417191146253,1.0570899871231674,5.255214116740536;0.19023900301425484,1.0522246046190138,5.254756246764939;0.18391676528113227,1.047162141180658,5.254236384676648;0.1772164735855994,1.0416472392887266,5.2536213889927055;0.17055401687498212,1.0360954935643583,5.2530023233859575;0.16427031195628178,1.0306418278186353,5.252355577964288;0.1581958010846918,1.0251346577731046,5.251727678769595;0.1525130506676513,1.0198826438111142,5.251094916009285;0.14723224500557047,1.0149672507248915,5.250410969969515;0.14199956215821305,1.0100959074342406,5.249704172902293;0.13677394890475586,1.005158936785413,5.2489707958295755;0.13126228090385342,0.9999414655512029,5.248188652509219;0.12592740881288206,0.9947936342412775,5.247484688337748;0.12063819119837371,0.9896161855722404,5.2468004073972825;0.11557866432140396,0.9845543492800231,5.2461297781312615;0.1104891727930539,0.979430680361661,5.245461027913279;0.10543755085437327,0.9742482940871993,5.244805657015219;0.10053667272840225,0.9691979244281719,5.244201711939526;0.09564565879958015,0.9640731389429661,5.243641508114802;0.0908247408247613,0.9589353394446434,5.2431046371707675;0.08622926005759796,0.9540213087998424,5.242605583785417;0.08178079818131087,0.9492515753213461,5.242137309966149;0.07756937615592756,0.9447288777239911,5.241723235823892;0.0736858677616367,0.9406087014334543,5.241397633230531;0.06974917477446717,0.9364432741140393,5.24106091348227;0.0658199877491245,0.9322947239070742,5.24069747476454;0.06186495454744858,0.9281414190515294,5.240316468573235;0.05789703868890737,0.923997708952272,5.239946708840209;0.05385996143384412,0.9197575454216498,5.239583602707107;0.049861228503964156,0.9155082110120103,5.239227412335284;0.04596049340514392,0.9113381886172606,5.2388856331961495;0.042201414671037094,0.907243078702456,5.238562690103209;0.038663955613390186,0.903310578532033,5.238220209332256;0.035237603496082806,0.8994077398126773,5.2378439128182155;0.0319288187630281,0.8956163844319132,5.23748082299666;0.028510853712580015,0.8915610182130493,5.237130190812148;0.02502046486285404,0.8873148846812061,5.236810275920026;0.02141380301364635,0.8829327538230203,5.236480288678949;0.018016078884483533,0.8787372346853278,5.236150721351822;0.014684179556592325,0.8745464785687332,5.2358201183591575;0.011054861892111505,0.869795637155508,5.2354855759855985;0.007356436385494926,0.8648392638169324,5.235149685277568;0.003716706557465449,0.8597484511833688,5.234821595699756;-0.00017303797355913974,0.8539692185141823,5.234457943532374;-0.004014146554247521,0.8480804050990514,5.234087518134675;-0.007687365027459037,0.8421057694670442,5.2337723587581095;-0.011245028977512164,0.8359582199988427,5.2334820553791985;-0.014818535668751262,0.8291970510111225,5.233182489878171;-0.018322578329786475,0.8222216657167903,5.232861800491035;-0.021695374149248596,0.8150066457971349,5.232536438124521;-0.024955556097210622,0.8075141858187587,5.232193674211379;-0.02809589594317142,0.7995461287064984,5.231874132552703;-0.0310701500094653,0.7915408869161233,5.231610281857577;-0.03384222219739254,0.7835068734404329,5.231397745640246;-0.03640466296692173,0.7750996017456055,5.231177674120123;-0.03864868932691487,0.7666314811706544,5.230923111197237;-0.04056960016411619,0.7581539651945042,5.2306736323740575;-0.04226703530472593,0.7495825092761547,5.230423616892332;-0.04378841192149496,0.740747322032978,5.230109000973887;-0.0450790731844964,0.7316492978380873,5.229758775302342;-0.04595208664373919,0.7226891231536865,5.2294129345386065;-0.04662884188008,0.7131986649500859,5.229063004951973;-0.0471470712067245,0.7037728044831908,5.228719916777178;-0.04717958202145317,0.6945078498295375,5.228429552127788;-0.04707168380161385,0.6850945846508075,5.2281467595657745;-0.04676153893594618,0.6757656627258698,5.2278751463332735;-0.046270086144472096,0.6665733598733878,5.22762831417926;-0.04561318489328607,0.6579365129842387,5.2273786557928315;-0.04476800843028279,0.6487385748578356,5.22704506256054;-0.04382232420011001,0.6399084942805302,5.226710344314576;-0.04277060439989164,0.6307765979766846,5.22630875427692;-0.04164589879419896,0.6218097468784877,5.225867727366362;-0.04052056365663355,0.6127709253484552,5.225396077019828;-0.03941363855770656,0.6035626002720423,5.224900660601529;-0.03838797660307451,0.5946390019701673,5.2244356478777805;-0.03745693077669515,0.5855444561103722,5.224044793376676;-0.03658417988133121,0.5758870071559757,5.223718724226023;-0.035765251859441974,0.5664238381076169,5.223419809601524;-0.035008801992837485,0.5567629952616506,5.2231852247807895;-0.034296494940658666,0.5472381489741338,5.222991453146006;-0.033620904447196356,0.537603602644685,5.222788574367375;-0.03296827910008368,0.5282327747840385,5.222598011462719;-0.032331856580523705,0.5187417240142821,5.222432923292184;-0.031763193087144335,0.5088046206932563,5.222301134988859;-0.031258769041532054,0.4989552116394044,5.222192339686604;-0.030819370443170735,0.4889555678181835,5.222122323209589;-0.03040040937337008,0.4790097295340006,5.222046815649255;-0.029947710168826115,0.4688874616251364,5.22197150679997;-0.02958345381780104,0.45947761458855174,5.221992882493255;-0.029178741654792395,0.4498027075730361,5.222009972621868;-0.028800459675974666,0.4405614799400429,5.222106341758332;-0.028355716790471754,0.4309232071963224,5.2222373579322525;-0.027903834418816997,0.42144317208327253,5.222385649854487;-0.027483937404372473,0.4121842417531199,5.222541264397757;-0.027056228345090694,0.40242371642125113,5.222687254930471;-0.026615419033285858,0.3931161672542621,5.2227992692179495;-0.02619512498378753,0.38455387153873194,5.222850578493887;-0.025810879837382922,0.37552070641208,5.222924450886714;-0.02547529759809568,0.3667994087144926,5.22302097984413;-0.025155905441804367,0.3580223484906283,5.223141897672181;-0.024856619639830158,0.34959811900498033,5.223292114815154;-0.024646226715731932,0.34138070640316254,5.223444218363079;-0.024483217877226994,0.3330500632942497,5.223582983363757;-0.02434145097144239,0.32507184303580944,5.223701582598994;-0.024276749096907576,0.31673386581222734,5.223761535223428;-0.024275235179182765,0.3082289167998673,5.22379112670948;-0.024335456727387066,0.29952218505314426,5.22383241493671;-0.02445219388875094,0.2908405716016696,5.223892621461447;-0.024637548316608773,0.2819774426175403,5.22395657356064;-0.02488846196137465,0.27324173194092594,5.224026464264114;-0.02519416742355792,0.2644591785034576,5.224076517451893;-0.025603643945285248,0.2565307587214879,5.224137681081698;-0.026030587176223845,0.24845166354984438,5.22420850778555;-0.026476764005499996,0.24024102175080939,5.224268289466957;-0.026972550563998034,0.23213882196723645,5.224282873438551;-0.027463661701648268,0.22388626816365628,5.22432739304877;-0.027966501748407042,0.21571423495280279,5.224371763563776;-0.028428672191384553,0.20752562413896838,5.224410467048744;-0.028897074914597844,0.1986980575772075,5.224449438974455;-0.02943432409113103,0.18963965755314022,5.224435622884082;-0.030020047056210503,0.179986306085215,5.2244281333824265;-0.030610649678614228,0.1703797452604616,5.224385376608217;-0.031218139996776327,0.16030571295688684,5.224408847350579;-0.03185002944686195,0.15079046578221508,5.224413519933625;-0.03246016958007564,0.14095788714483187,5.224501969671869;-0.03299046117299563,0.13152130803969,5.22461186955192;-0.033505943755050754,0.12157216767637757,5.224867955926178;-0.03401518509914349,0.11169430846053283,5.2251209932674065;-0.03452225362325644,0.10134595280111613,5.22545258497263;-0.034978826251896945,0.0904977526889219,5.2258257758772215;-0.03541481399226498,0.07963382859740936,5.226228109743689;-0.03587029734369997,0.0678700158975341,5.226589175410085;-0.03633867052932838,0.05613840967416761,5.2269049939242285;-0.03678329075930954,0.044126629288320375,5.227170063638067;-0.037251481237349574,0.031801202232961484,5.227402187074934;-0.03773359466527963,0.019173423987704406,5.22756652937307;-0.03820909633729365,0.005728423964667587,5.227713953885165;-0.038688388827559234,-0.007421056446316998,5.227836085616768;-0.03912478186712636,-0.020588193926718346,5.22794125677084;-0.039494634173133154,-0.03322443939416441,5.228070812832226;-0.03981094023624023,-0.045240119428603696,5.228186706196178;-0.0400894900111409,-0.05711944099138313,5.228336474406254;-0.0403269673957453,-0.06839130200271484,5.2284221176667645;-0.04056699758071403,-0.07969331586747977,5.228499128366445;-0.04075770569621742,-0.09018038888333683,5.2285450288599185;-0.040970530876865634,-0.10059618192291882,5.228563708875087;-0.04114898885534955,-0.11021062384371635,5.228421246850646;-0.04130945840594056,-0.11976564467030688,5.2282752252182405;-0.04142943331328305,-0.12877831583673308,5.2280363202776226;-0.04156091370830288,-0.13747685811426735,5.227758290402301;-0.04168408455167499,-0.14646742935614152,5.227492255792988;-0.04180369271860494,-0.1554304830687387,5.2272883294588555;-0.04191022394849109,-0.16420514871547748,5.227121691406547;-0.042016512409433146,-0.1724065458248188,5.2270090605995865;-0.04207065513226893,-0.17967486073754052,5.22697242155942;-0.04210890266492769,-0.1863514024437248,5.226968131164452;-0.042135299314152115,-0.192151125047114,5.226971349864811;-0.04215801852399654,-0.197721699107777,5.226970039132354;-0.04217055155394913,-0.20232329827469667,5.226969895090376;-0.042182951852872776,-0.20684306677285727,5.2269744149616795;-0.04219950851836762,-0.21154137513544652,5.226976633133827;-0.042212584337630824,-0.21732443435470783,5.226976423498872;-0.04221400242966491,-0.22282541915348597,5.226964141709464;-0.04221133445454883,-0.22814322684647195,5.226955545561654;-0.04220623359432468,-0.2333381515725866,5.226949677541659;-0.04219781382981833,-0.23853878339544518,5.226941696860573;-0.04219415335221725,-0.24368451966867816,5.22693246642026;-0.042193596415705505,-0.2487020955890804,5.226925503817471;-0.042189563055683804,-0.25165751075875,5.226944191737771;-0.04220124593200794,-0.2544379826610394,5.226971292041598;-0.04221646152624564,-0.2567581601357806,5.226987482934985;-0.04221234923059291,-0.258194325496624,5.226980191763345;-0.042209655241532765,-0.25965743244055545,5.226973782741662;-0.04220749814789016,-0.26123142465368493,5.2269687154695585;-0.04220716756540578,-0.2629720092415214,5.226964061424567;-0.04220941457913552,-0.2649311220903933,5.2269593928077;-0.042210330400162914,-0.2670808993658181,5.226956311645868
