# Supplementary material for: AI co-pilot bronchoscope robot
Source: Nat Commun. 2024 Jan 4;15:241. doi: 10.1038/s41467-023-44385-7 (PMC10764930; doi:10.1038/s41467-023-44385-7)
Supplement: Supplementary file 9 — Source Data [file 41467_2023_44385_MOESM9_ESM.zip › Supplementary Fig. 6/Sim+A+R/1-siliconmodel3 Centerline model_39.txt]

Path length,0.40899980434612043,1.4877155897055117,2.280604666789674,3.301185839340274,3.8163567998671404,4.885387134995237,5.922386585316509,6.830122662453775,7.353867407032673,8.560448788627166,9.272186255441996,10.047108618037939,11.790563105163749,12.649775029816126,13.535724081582234,14.404437243867513,15.317741040768942,16.266470326106383,17.255213956199373,18.297776183501693,19.367810190160363,20.49394613928044,21.62246435211728,21.62246435211728,22.799632729912002,24.011433496091325,25.29032903857586,26.57158857648173,26.57158857648173,27.880409828333374,29.185958279187947,30.416407314867723,31.598862396244236,32.76488077067215,32.76488077067215,33.93751099898166,35.077325108935106,36.14671198452641,37.2053395984301,38.19681995695102,39.18709759954197,40.157490436476024,41.09437936879146,42.06881245619332,43.01529667750985,44.01363592235798,44.97748044840982,45.91952136834681,46.80836212277792,48.466937862087086,49.272471174590585,50.08666758494172,50.900404008868996,52.511260002354845,53.30187977961698,54.17545189115182,55.03683571814613,55.922006811226495,56.77657871134307,58.47291078696926,59.281894898066255,60.06585805225142,60.87519246780639,62.522838749852426,63.39736181894229,64.25305112328039,65.15205992834171,66.00628757962662,66.91157837617894,67.88294244688109,68.80043518895933,69.73766424179819,71.61556896423522,72.56175571623402,73.49492047022737,74.47345205765691,75.46950929057505,76.45701727358572,77.44244205579021,78.43046295945335,79.37351636486088,80.31387893569739,81.26179062115828,82.20359419329783,83.17200990549492,84.09144348433286,85.04260004875137,85.98070764647775,86.85522235919547,87.76702237922636,89.57339762187372,90.45937844489951,91.34361408934055,92.24997357959361,93.13947808375377,94.00725694408021,94.91456369489319,95.84979008276366,96.78625004830734,98.60787804399611,99.53395248913091,100.42503684447308,101.31985341062182,102.21569447610514,103.0813137587809,104.79177202807217,105.64767148336311,106.49465467480952,107.3488528826519,108.99087832311814,109.77159997364066,110.53499167627665,111.99134163819271,113.3639301971733,114.05397885686801,115.27929561442866,116.37618584875126,117.47840766635889,118.01525659330913,119.03964155453086,120.06474031821861,121.18047595872483,122.33534341867814,123.46570789083798,124.03651394937462,125.16640276091573,126.41343026638863,127.08036762314923,128.47629420728606,129.17323723825885,130.60897882493688,131.32458074911318,132.03925076364902,133.5460415803136,134.26926857724325,134.98466539061167,136.4364089063245,137.24718873789897,138.05194552621415,138.88918155168417,140.57372192206958,141.35394750336982,142.1632380985103,142.97742254675666,144.55884071551773,145.3631315737355,146.17749104448313,147.04252435804273,148.7511081260523,149.5765232907045,150.45561038061075,151.32999638625446,152.2371182347139,153.14492098871017,154.88820312471634,155.69397576359833,156.49143017464309,157.34411437053396,159.09255979380538,159.9400256501209,160.7804970172937,161.64950963768715,163.36361404323068,164.20249462203586,165.0765926894148,166.75802702532206,167.57846611006718,168.44272174487597,169.28027388738386,170.9160264297471,171.70357964140845,172.52398329426802,174.08870965743364,174.8343558185292,175.53807717926134,177.05582642204726,177.82769795665206,178.60177405323213,180.09654317376297,180.81832290108036,182.20379169607256,182.88018694022264,184.07140195238944,185.17141991554803,186.27309430441784,187.339025452162,188.3758564089088,189.31279791519654,190.12029604830548,191.2685419750158,192.28529906281386,193.3186708963947,194.54246605100937,195.46670520131198,196.44707617063452,197.4486307280594,198.47547107497323,199.46578607327038,200.5065637071267,201.60304290474818,202.63904209615103,203.61353735222374,204.6295521810639,205.67084856495956
Error,8.018047833720118,7.6364671835722975,7.1488171676526076,6.640141769709585,6.153750523109869,5.749609053464759,5.319798952958276,4.89691167327227,4.480757189696547,4.1142673313041715,3.8195960499856865,3.6471662189359892,3.353625071951022,3.041554632500685,2.760206588944609,2.490016543223097,2.257661627939545,2.051284908428159,1.8729141531488167,1.7089400322173,1.5775089739276569,1.4855026962797913,1.4228678752216155,1.393995739268565,1.2515105877072787,1.1223099849664526,1.0329524708291418,1.030575363808365,1.081170604879269,0.8833508168349994,0.7722705341704401,0.7530349925906231,0.7691192806657958,0.8229197512568864,0.6678577110226386,0.512428534310958,0.3948099711826496,0.3207359658938251,0.27973116179684965,0.25965665732259896,0.2705024108001821,0.30163642595670404,0.3365833573583755,0.37139611899388597,0.41097565999499,0.4346359766737603,0.4603868838985568,0.4910630269212978,0.5470419363221649,0.49407224342798856,0.373864286904505,0.3362231148351829,0.40606656905029603,0.4797242699230949,0.3910844968840437,0.41466228554029966,0.4833980548635071,0.5726432677868095,0.6897116025189479,0.6964240558034314,0.6610635269882634,0.6829374007587238,0.7519295467627269,0.7966547728565252,0.7321078623231986,0.6631141665335328,0.6105308700354174,0.583205990343866,0.5828208655709612,0.5784381223755122,0.6165884643331703,0.6566657246591774,0.6897974731436454,0.6708677340843707,0.6591453089963917,0.6752468580361497,0.696813702031793,0.7124341128940358,0.7182086710096309,0.718709824132525,0.6982594140640257,0.6823800788678968,0.6854987715993176,0.7002546529948975,0.7061403862830626,0.7149032912492203,0.7211717894803428,0.7200567165437347,0.7313605494841597,0.7503960224143761,0.6816876700904342,0.6210650816823279,0.5987891649045127,0.6153719709781796,0.6586895872324355,0.7264667058140777,0.8184863166619899,0.925868385563988,1.0512904144707929,1.108373235099868,1.157819115487368,1.218649968231478,1.3005904657892113,1.4374549237500758,1.5858462107236817,1.686479026542229,1.7531416453472646,1.828737321225956,1.940085984034985,2.001908650441436,2.054604777951067,2.1092946565142103,2.0793009422406814,2.0496855890602625,1.9655939869060204,1.8568872347689325,1.7343544318684332,1.6219180367733608,1.512776190852263,1.4057849338646304,1.2929549916448533,1.165971778210107,1.0538415053025798,0.9720351302575021,0.9245225385038204,0.8409646572233193,0.8023396367571047,0.779743384357807,0.7271057607655604,0.6737376142641158,0.7172126652183439,0.6394001566285967,0.6555830819974674,0.5778111289664188,0.42987266305495964,0.48004461115387054,0.33435742037529853,0.28852345669650153,0.35368454742762073,0.4701857046745824,0.3135425896858602,0.20713296200848114,0.28890042246344555,0.4388606723796558,0.38179162032993175,0.36078736488741014,0.48156017871936513,0.5753134636356546,0.6705132803411448,0.6282073085939732,0.6510705416582835,0.7295458381682315,0.7915788340146862,0.8575859826406635,0.8755308821175722,0.8826663291754907,0.9479754960035144,1.0654146200664374,1.1465797439852479,1.2283773818686916,1.3572580623993975,1.483913272466316,1.5836719666430057,1.6187250838688179,1.6804827690591015,1.6901059387645123,1.5541301571855897,1.4271973096204145,1.3147868418357593,1.220198235346376,1.152242323324959,1.2114560353427075,1.335193941507181,1.3676180404686986,1.429727404125779,1.3852688641808153,1.362481862326101,1.36008368239014,1.225716828063538,1.1611591464383122,1.1000183848223346,1.0365228014769836,0.8961411431606399,0.709864887420054,0.5355850748060216,0.4385185259920683,0.40388329991876304,0.3891004360020218,0.4707107928666032,0.6005721927718133,0.7105321499986295,0.7626634428336195,0.782706397006128,0.7762591028552933,0.7697381965209494,0.7562390364593843,0.7384464425560362,0.7219624829108053,0.7001765336441862,0.6806494859555793,0.6581035680207026,0.6288280882479969,0.5932078222948577,0.5519334091343058
3D pred;0.003790675347157095,-0.2630000590664787,5.161289073235078;0.0010526471026416771,-0.2537781601006649,5.164020333163491;-0.0019932525731696338,-0.24504300259137218,5.167817637266765;-0.00525831101434619,-0.23647973970086483,5.171818877330016;-0.008444283859107341,-0.2277547209508876,5.175523418441273;-0.01097136645351341,-0.21861746877143665,5.17870531664363;-0.013398872495632954,-0.2095931268192447,5.182264595607885;-0.01575640077527758,-0.20052371518610518,5.185755703317388;-0.018197662610628745,-0.19144445993682602,5.1891626616044375;-0.019823689324672017,-0.18211334699372406,5.192369898478804;-0.02122342235426159,-0.17257103607064114,5.195012822937256;-0.022145040276159753,-0.16275778944047892,5.196701257413819;-0.0240540918870883,-0.15325472254116024,5.199160371370895;-0.025965417442354644,-0.14377427375235866,5.201703582998876;-0.027625814121111373,-0.13422043438263428,5.204146375697137;-0.029044600997540474,-0.12461438802719041,5.206536128240045;-0.03020308359446605,-0.11490624569422611,5.208636102172152;-0.031145222821545537,-0.10512740042257249,5.210503335106163;-0.03195745627325929,-0.09528521623344567,5.212075495151203;-0.032596710433923926,-0.08540505475627827,5.213480402017572;-0.03313451856575034,-0.07548328287076415,5.214606992034021;-0.03338857621080251,-0.06553287767411216,5.215568704639445;-0.03347809505228648,-0.055572600762594015,5.216454633656295;-0.03348080487920166,-0.045601000602070396,5.217207749115892;-0.033508253007105124,-0.0356239070026664,5.217883655846888;-0.03359599190450045,-0.025644249726694948,5.218515116487019;-0.033645982764365326,-0.015663861782360476,5.219139101578598;-0.033639196617544755,-0.00567967873989406,5.219701278528266;-0.03362399284999026,0.004309515557409627,5.220165784864248;-0.033637193903844606,0.01430207269535383,5.22055130733713;-0.03364703453451989,0.02429727316781389,5.220860937240922;-0.03359160814184978,0.034292643903732455,5.2211600889859255;-0.03346768614628555,0.04428332044456683,5.221573641395467;-0.03326842467073084,0.05427274832624622,5.221987918429692;-0.03302967339980095,0.0642607732341978,5.22241495035914;-0.03274047336083457,0.07424480740367043,5.222900156542392;-0.03241320171374857,0.08422326483074377,5.2234687342812265;-0.03206413705309955,0.09420048467440535,5.2240460020301365;-0.03169973284984133,0.10417617777510693,5.2246399353069135;-0.031320861975557085,0.11415092956228592,5.225240587989242;-0.030902020325528665,0.12412455079339094,5.225833421195677;-0.03041548433847108,0.1340999510960326,5.2263380711093355;-0.029860990782435617,0.14407763561183162,5.226710023524974;-0.029229045628211745,0.15405156754074098,5.227058344066337;-0.02854476590990614,0.16402364986409756,5.227357234352755;-0.027860617098525328,0.1739972101847478,5.227602254625869;-0.02721346708584721,0.18397464684634485,5.227781012912138;-0.02658583424838686,0.1939549150467538,5.227799003722213;-0.025987092215590025,0.20393549807516942,5.227627334298424;-0.025541102721508717,0.213922803150933,5.227393174748552;-0.025271972802884124,0.22391689776562315,5.227179535052984;-0.025137012166140203,0.23391553191316813,5.227084136886979;-0.02512455316701417,0.24391520995577926,5.227163407420357;-0.025247235562011663,0.25391182408994883,5.227392873937476;-0.0254644465857,0.2639043126137079,5.227713798342487;-0.025730479745934166,0.27389418460485737,5.228076681185982;-0.026031471096660902,0.283884274843964,5.228404554974647;-0.0263392814148536,0.2938740821689869,5.22873471011535;-0.02661565097492393,0.30386401411572095,5.2290880931453465;-0.02690107096290836,0.31385620122661245,5.22936146500087;-0.027274360258528675,0.32384863843199746,5.2294703401505265;-0.02779508839154407,0.33383507096477405,5.229467605230584;-0.028334968760388077,0.34381997983239065,5.22936698667997;-0.02880420100286395,0.35380679777926766,5.22915892803786;-0.029166732794217765,0.36379473468042295,5.228827737520487;-0.02940912524478768,0.3737817840542558,5.228380422525732;-0.02958823057469698,0.3837690691976236,5.227909193551811;-0.029750421130166068,0.3937588246551721,5.227486724473539;-0.029925480195141754,0.40375207166388,5.227163663261505;-0.03014843922242054,0.4137467685678795,5.226926338443298;-0.030413951218033364,0.4237423417829293,5.226792101776306;-0.030727467635866746,0.43373731755403544,5.226745552976646;-0.03104819600311765,0.443732059734325,5.226793114137075;-0.03141393919261406,0.45372380364747167,5.226969991194473;-0.03181050381440888,0.4637117049025388,5.227260791847445;-0.032245012065226494,0.47369630885243297,5.227605591127793;-0.03270189929444602,0.4836800975996802,5.227945026408981;-0.03320911430232071,0.4936630615633724,5.228233407121598;-0.033772463674660934,0.5036448746225629,5.228447989357715;-0.034390821601847116,0.5136246086814752,5.228598127917956;-0.03508856084613879,0.5235995517201361,5.228715052348452;-0.035910765141966255,0.5335648337101327,5.22884595290525;-0.036877785310822905,0.5435156430973498,5.2290610448211785;-0.03789607396434469,0.5534599173136712,5.229333989007256;-0.038745035871652685,0.5634204558278658,5.229592709294797;-0.03951433921355429,0.5733855778339328,5.229915998286782;-0.04025257077075714,0.5833509197924549,5.230299369931102;-0.0408239737175951,0.593327004982627,5.230688243883398;-0.0411022264799479,0.6033166166912642,5.231049122409915;-0.041494211172818596,0.6133014551915659,5.231435578259203;-0.04186084905791707,0.6232926157197647,5.231641218627253;-0.04178628482036362,0.6332902243091462,5.2318467974880445;-0.041822590718703374,0.6432878667727839,5.232060870024845;-0.04179140820989498,0.6532862508546173,5.232237910707416;-0.04168216985209186,0.6632843151021964,5.2324015514189295;-0.04148049241519228,0.6732820657895721,5.232467182238873;-0.040893810592001194,0.6832648140452853,5.232490456718279;-0.03988078558748034,0.6932123430692633,5.232633448526894;-0.03859353736665898,0.7031266987133924,5.232853775964395;-0.03717202931311761,0.7130220016058137,5.233103366671263;-0.03548791535802599,0.7228767177995709,5.233323205081846;-0.033461303444359734,0.7326670963385532,5.233526508340106;-0.03099346696388308,0.7423547118101299,5.233771231817721;-0.02788736946089665,0.75185752814766,5.233991776500523;-0.02457485063094616,0.761292402209543,5.234093611846217;-0.020870102732568247,0.7705801354599039,5.234206987679643;-0.017001133224256813,0.7798007691285076,5.234311819417048;-0.012903539944815426,0.7889221912190205,5.234408712982257;-0.008457831744748035,0.7978788925112419,5.234523519610004;-0.0038443944127915805,0.8067496810822955,5.2346825985582495;0.0010600529005486605,0.8154622627817546,5.234875773817847;0.005945152451968477,0.8241851759464983,5.235091617031915;0.010867745192019274,0.8328865538519469,5.235324218111385;0.015851888969317024,0.8415529719950342,5.235551170477292;0.020904756022426724,0.8501781387823272,5.235825090967538;0.02592587028610282,0.8588223682502644,5.236081427575837;0.03103560489737662,0.8674153282208235,5.236308696462223;0.036339345507315074,0.875888120884725,5.236595262365683;0.041840418758195455,0.8842329953127793,5.236913482208643;0.04752603060485686,0.8924486923957925,5.237333171819275;0.053316017467447775,0.9005855652424821,5.237850233138491;0.05925212060615432,0.9086093110832733,5.238468442010172;0.06530370376318415,0.9165449554249492,5.23910396555496;0.07147705123917376,0.9243936535428636,5.239640359807855;0.07780699306038925,0.9321218906443809,5.2400944389229425;0.08422890279388481,0.9397729499615415,5.240563871239816;0.09069838963453306,0.94737512138431,5.241157781736037;0.09721002378860173,0.954927275444835,5.241908507844323;0.10368589684314167,0.962492501611456,5.242819782352556;0.11032477774164462,0.9699061397885569,5.243801224859546;0.11717600394902564,0.9771265239603303,5.244763904384257;0.12415328069201777,0.9842085005463894,5.245842429713682;0.13095108627152538,0.9914162048315867,5.2471984674124075;0.13763375534193636,0.9987356471977562,5.2485280152843155;0.14408650915775167,1.0062422680240635,5.249946680841285;0.1508006950808148,1.0135446117468292,5.251209805358158;0.15774275104265054,1.0206709954118844,5.252221000137206;0.16491183503312665,1.0276016998491584,5.25297569924324;0.1721710510643005,1.0344595772889777,5.253498479917295;0.17959254887661708,1.0411464390839986,5.253953726615327;0.1872684902432342,1.0475470344787343,5.254288842608895;0.19519709558705628,1.0536305327280842,5.25464698553019;0.2032961227341072,1.0594937519588072,5.254815566441952;0.21139120059740152,1.0653644277620777,5.254885423439439;0.21960474070784264,1.0710666376943794,5.254735221102125;0.2279716277027987,1.0765333122676561,5.254402548404832;0.23670862673529813,1.0813761621095215,5.253942490457124;0.24533803715653257,1.0864263194437336,5.253771649356703;0.254245242895885,1.0909496123780043,5.253322754104308;0.26332179988440824,1.0951207497902276,5.252856143000238;0.2725132556459025,1.0990001784294303,5.252172641414411;0.2818634599275352,1.1024372688728463,5.2513008104815375;0.2912217914184197,1.1058089025411624,5.250274302754632;0.3006935242988097,1.1087932471537831,5.249099584288079;0.310334819755268,1.1109738121108903,5.247586125207326;0.3200285749538077,1.112588605691953,5.245735840947721;0.32975736189492216,1.1136943127057841,5.243704064224268;0.33947187532872297,1.1140295867035883,5.241355485911565;0.34906524693343266,1.1134061046279313,5.2386025799278295;0.35848535925078306,1.1122339577720255,5.235458131537937;0.36778642222755914,1.1106890100175995,5.232125960483184;0.37701544030212597,1.1088087044245125,5.228765949135595;0.3861212342435984,1.1063127554333207,5.225471293565006;0.3951750725493514,1.1031909088071494,5.222593432279964;0.40405241986644796,1.099662487365723,5.2196365848467465;0.412925250202967,1.0961830702239421,5.216608955712783;0.42185737453401256,1.0927038068441415,5.213760819257358;0.4307412289641552,1.0888567592121103,5.211255354234469;0.4394931853844401,1.084520260735629,5.209111050202642;0.44771659355482923,1.0790521872147556,5.207537604927617;0.455447762875729,1.0728903658357916,5.206033949972077;0.46250798130571036,1.0659092923831488,5.204843181661381;0.46890974180456907,1.058281651772729,5.203928544447222;0.47522269973540154,1.0506622236748053,5.202482557716954;0.48154412496854165,1.0430064218988477,5.201287450111312;0.4880600135959079,1.0355346690698721,5.199977448180606;0.49434226846862206,1.0278223945071487,5.198950756998492;0.5007021121171302,1.0201567813875843,5.198061507726526;0.5071721909557982,1.0126845570335716,5.196543633217642;0.5134004919598021,1.0050378486757705,5.19488951173049;0.5193243125429614,0.9971548036252686,5.193226397053056;0.5252878667555185,0.9894389532953171,5.191012424415539;0.5312854877862595,0.9815901573588529,5.189455201143379;0.5378033039559269,0.9742900598714604,5.1873993195677555;0.5438566703561009,0.9667067430468791,5.18498062959935;0.548990697304681,0.9587348545799838,5.181804033691364;0.5530386064046794,0.9504274646481077,5.17798281602707;0.5558576224439259,0.9420645655397065,5.173280150073254;0.5573367766533788,0.9339363672963236,5.167645924648148;0.5571248382296062,0.9260593242799805,5.161489036195105;0.5566240055505287,0.9184093425389124,5.155068214908939;0.555918107914961,0.9108112012704326,5.148605246721463;0.5550272066103163,0.9032432623917549,5.142129708443143;0.5539731947729303,0.8956960688052218,5.135654453389167;0.5527605729868121,0.8881576720821568,5.129196735274421;0.5513550017670841,0.8806370667399152,5.122757413506369;0.5497612483549617,0.8731397011687574,5.1163348392908565;0.5479629468332196,0.8656769332877671,5.109926001081683;0.5459941864833109,0.8582395178114525,5.103537821863995;0.5438728127745839,0.8508298349260811,5.097166293544498;0.5415002963443956,0.8434800103819341,5.090814030565154;0.5389136010897622,0.8361721934183485,5.084497004454207;0.536121181116973,0.8289126979462602,5.078211933556731;0.533184507149585,0.8216722082108662,5.071970839549995
3D gt;0.5190189504747267,0.7858256018997787,5.0417332529743;0.5196796824827948,0.78682042366217,5.04257572132131;0.5203887336697929,0.7879243215750823,5.043491701638544;0.5210753526411332,0.7890593272084362,5.044406160377004;0.5217810828433629,0.7902421587517621,5.045400721613242;0.5225689081794772,0.791550372301242,5.04648767707255;0.5233550327474421,0.792862107506046,5.047581493647455;0.5241346288729115,0.794211960567419,5.048713742943553;0.524871429000238,0.795493531605554,5.0497882383760775;0.525585672752709,0.7967538655529426,5.050841969071556;0.5262797284807478,0.7980161483566481,5.0518948607986625;0.5276696427580598,0.8003236216755658,5.053827158359738;0.5290740548666422,0.8027329485013887,5.0558274032334225;0.5304110017256303,0.8051301342852705,5.0578112168799745;0.5317466722215924,0.8075429454159426,5.059830213577717;0.5330325711981043,0.8099384884029239,5.06184025873147;0.534321624062278,0.8123720832428374,5.063922208292144;0.5356168958242837,0.8148396583160796,5.066038626056213;0.5368821152030647,0.8173201215917414,5.0681383567181495;0.5380796337870808,0.8198005387690159,5.070239470867367;0.5392596681768244,0.8222662276973972,5.072326491538581;0.5404514287973379,0.8247845600920838,5.074456701266301;0.54158554957749,0.8272767600270059,5.076582842860903;0.5426941025845415,0.8297395127284062,5.078711165391004;0.5437883417203829,0.8322188636977952,5.080842607281426;0.5447788021038106,0.8345806341295118,5.0828818163686;0.5457144982350337,0.8368775570361644,5.084873077011729;0.5466148442231216,0.8391898422736626,5.086873516599854;0.5475528994473544,0.8416373589503301,5.0890027707815175;0.5484651712690081,0.8440912913285293,5.091146563441724;0.5493677388847649,0.846592528974855,5.093341780616092;0.5502788129657894,0.8491519120699401,5.095592727939804;0.5511539021157599,0.8517466337773708,5.097884156069199;0.5520222131927293,0.8544458616430111,5.1002731597052;0.5528516556380632,0.8571366649974476,5.102652638104055;0.5536640222970541,0.859780009975681,5.105009783593092;0.5544106593070093,0.862302143716193,5.1072515715376126;0.5551010973917975,0.8647272845924675,5.1094083558057815;0.5557666053771972,0.8671390757870364,5.1115656462520755;0.5563914583131865,0.8694487920984046,5.113645652312737;0.5570363862793166,0.871950582454731,5.115900466504035;0.557658977347535,0.8744810852199407,5.118185704689521;0.5582564519039995,0.8770026665229302,5.120462084897154;0.5588239494051251,0.8794545973740616,5.122677818245703;0.5593311528787985,0.8818276282719205,5.124825739702621;0.55983766778723,0.8842722432768191,5.127011114922437;0.5603387020408334,0.8868121039402951,5.129302070617676;0.5607996700584116,0.8892936260421557,5.131543226167753;0.5611861773032648,0.8916788692474367,5.133694651637759;0.5615541313097075,0.8940346371786936,5.13581836083957;0.5618908165894546,0.8963002665631186,5.1378659311084;0.5621995287684652,0.8985969480043885,5.13994537635283;0.562475530797785,0.9008413803051045,5.1420018036675135;0.5627076426171638,0.9029619010578503,5.143958784471858;0.5629261691229684,0.905097816046182,5.1459310847288595;0.5631401593716113,0.907321078684423,5.147957070273238;0.563319022636909,0.9098874468865332,5.15019857400114;0.5634359079583899,0.9124773249688086,5.152452906853194;0.563471762991571,0.9151033568691898,5.1547202821644875;0.563445751140644,0.9177221787935725,5.156932936525964;0.5633493091286003,0.9202063515898468,5.158993564800782;0.5631502670684417,0.9228399250971808,5.161130365040394;0.5628335878941918,0.9256195318296356,5.163301618811371;0.5624556740352084,0.9285318768241189,5.16552505997249;0.5619405813093308,0.9316737768247529,5.16779959285414;0.5613057039434258,0.9347944572002858,5.170026715049495;0.5604683262341982,0.9379933024567444,5.172225456135614;0.5594860710168813,0.9412953136741343,5.174455959347936;0.5581640067286304,0.9450090909933117,5.176757871519436;0.556638279493753,0.9489429833300702,5.179055588539546;0.5548171983941808,0.9532352113104487,5.181313093947127;0.5528921339604762,0.9575637721272259,5.183427981865871;0.5508213823120315,0.9619963755174119,5.185439713992082;0.5486442174416084,0.9665076665259027,5.187373305648952;0.5463691691113757,0.9710806494378426,5.1891704348527;0.5438707410886692,0.9758425159702055,5.190741011136539;0.5413722940791738,0.9802732063640249,5.192042821419704;0.5386017437600472,0.9851809545492196,5.193181522239339;0.5357812374659947,0.9901442917662783,5.194191180365427;0.532739825434499,0.9953702421807625,5.195102176951124;0.5292445316810113,1.0011111811600724,5.195860855963323;0.5256546798062016,1.006837640365997,5.196514430337138;0.5218121263454487,1.0127395726488786,5.197070546150208;0.5177954707331474,1.0187189954287046,5.197528343473161;0.5135394455798262,1.0247506163460867,5.1980480319307985;0.5091078571715913,1.0308362617492677,5.198585827852225;0.5044296078743875,1.0369793079921177,5.19913020520396;0.49969165565441187,1.0430508283639883,5.1996469408505925;0.4947482435424607,1.0489455530488647,5.200225641052445;0.48990362844838725,1.054594239643642,5.2007842339602375;0.4852738106962923,1.0598652762128162,5.201334993820686;0.4801749951994264,1.0652369466756846,5.2021987395720055;0.47489520336745616,1.0705783773149764,5.20322508540711;0.4691281574422662,1.0760518259816354,5.204588519765186;0.46315914537999536,1.0814507303114058,5.206178784649093;0.45736835509461243,1.0865096570299815,5.2078811402073155;0.45109543182323497,1.0916169634236916,5.2098263039465085;0.44484337963995985,1.0961785476486403,5.211996567769485;0.43816718440860897,1.1006354603210053,5.2143869036885055;0.43106883975437704,1.1047786279405867,5.21705925199583;0.42422745037078863,1.1083131701481808,5.219890229188003;0.41699049299413515,1.1115826554236474,5.2227526724183715;0.40962403750729254,1.1143451586141215,5.225618095992447;0.40176158585486477,1.1166869193733515,5.2286351730049425;0.39410146245089456,1.1186097236484676,5.2314631397135845;0.3860234713864018,1.1201109263680198,5.234215514436944;0.37804977893829356,1.1211899651366397,5.2368797883492;0.369780713180443,1.1219449634304295,5.23944314991344;0.36171706442399465,1.1222494723084684,5.2417934807368685;0.35356023577900686,1.1224164202553886,5.244086538215735;0.3450856880274687,1.1223138352183553,5.246325468416337;0.336613784412285,1.121619932769181,5.2482640888226495;0.32832421037748266,1.1206338708307837,5.250001235324065;0.3205806285684759,1.1193376085603393,5.25139765884969;0.3127744104707396,1.1177332178834198,5.252587551333686;0.3043366035733904,1.1157092253697383,5.253771907701119;0.29603589516181444,1.1133539595418163,5.254671995354936;0.2874615649186171,1.1104744785110672,5.255446613900071;0.27903467559814443,1.1071755883105387,5.256072604811036;0.27104811430596676,1.103641504139095,5.256497076814823;0.26307310454876387,1.0999602869207208,5.25685382648567;0.25568168889082865,1.0962950680720343,5.257107134137835;0.2481470693055685,1.0921492296689514,5.257190514502587;0.24086780821193346,1.0877889054038308,5.257127088348588;0.23350859427761725,1.083243749123115,5.2570185157478635;0.22667548527655668,1.0788157732331904,5.256877854248146;0.21998371561161884,1.0743608973119165,5.2566274990230415;0.2135669386510725,1.069856417916038,5.256322464261737;0.20713712807444784,1.0651651053738285,5.255945143464325;0.2006194681935496,1.0603022356652594,5.255542353877774;0.19420467743935524,1.0553863103296852,5.255118957593845;0.18810153727097945,1.0505487724403282,5.2546445073586;0.18176435481108627,1.0454584439017558,5.254109014300557;0.17507334898044538,1.0399330259793764,5.253493378242889;0.16868815666050108,1.0345514247696124,5.252889968190874;0.16266381842130193,1.0292550479591667,5.252242596353803;0.15670625690670756,1.023791544629382,5.251614913556482;0.15124824296344413,1.0187436863787762,5.250973962399867;0.14610828247937294,1.0139596878398547,5.250286085333142;0.14090262973463383,1.0091054625325389,5.249567102562297;0.13567417841143428,1.0041627571304124,5.248833148219368;0.13014897974125753,0.9989295979784683,5.2480467521556005;0.12484322236884726,0.9937928569595534,5.2473548034259245;0.11977847498577912,0.9887968610540613,5.246673861559335;0.11474183253808454,0.983757335960091,5.246007504995767;0.10973088995822063,0.9786830812924869,5.245351136541986;0.10473032600848704,0.9735484177477949,5.244711256925162;0.09989782447319526,0.9685617500651966,5.244117090974536;0.09510204938170198,0.9635172228379684,5.243567248579744;0.09034295536326124,0.9584418264859684,5.24304485143934;0.0858053772588829,0.9535787334442141,5.242553674487326;0.08147313453779592,0.9489104270191937,5.242101374539462;0.07734070876202026,0.9444610911034921,5.2417024102520635;0.0734745163375681,0.9403624546744608,5.241379308935885;0.06959550104590204,0.9362601065202194,5.241054001678121;0.0656785509315404,0.9321238335943841,5.240692471968664;0.06181609409041219,0.9280844827627208,5.2403207161333665;0.05787913761200843,0.9239756816021808,5.239951501852508;0.05388026322018017,0.9197820320624809,5.239590217683224;0.049955590173021536,0.9156043941448262,5.239238087140121;0.046095646652308364,0.9114792445046561,5.23889830153329;0.04237824322728367,0.9074406098452483,5.238589637768732;0.03891327886264044,0.9035975857524129,5.238252217014114;0.035564938900193986,0.899814103262765,5.237886467419661;0.03228238945909134,0.8960657919846572,5.237524480169469;0.02890169338765856,0.8920670445925228,5.237170849707219;0.025485723899169394,0.8879377786215248,5.236853057273022;0.02188078607173708,0.8835584716301461,5.236523440107122;0.0185198038781618,0.8794211861251237,5.236196311572931;0.015257385535286608,0.8753481241696841,5.235872362948085;0.011756223569055636,0.8708112175681375,5.23554140515761;0.00813917170136004,0.8660375453404019,5.235206949159696;0.004498378243926264,0.8609622342493625,5.234881679454408;0.0006403743721447683,0.8552523118056261,5.234522086508862;-0.003207246119712873,0.8494512181715532,5.234156756165739;-0.006804748250679555,0.8437421414511543,5.2338448823705885;-0.010368943830202171,0.8376132598976037,5.233557996762263;-0.01391635396379931,0.8310482798489659,5.233266579355512;-0.01740523157762244,0.8242652964158491,5.232957454935296;-0.020776749993686568,0.8172310658492051,5.232633273713001;-0.024057814798958903,0.8098440631519666,5.232304677498805;-0.027212336953971305,0.8021408052320605,5.231974402731114;-0.030217262991837107,0.7941495289492918,5.231699847258531;-0.03308058042654939,0.7861817265795423,5.231468349258622;-0.03570756254780605,0.7780383464515984,5.231266575169254;-0.03801820606515781,0.7697084858138841,5.231030688124818;-0.040080278917566534,0.7615108132795856,5.230773248814917;-0.04179175541540246,0.753028744338395,5.23053866635979;-0.04337060399256744,0.7442157503846405,5.230236182968337;-0.044776762419706816,0.7353848135068819,5.229909164552565;-0.04580851435661316,0.7265405549879199,5.229566072693118;-0.04662070325133088,0.7173219942117668,5.229219844143112;-0.0471808845633036,0.708073658769781,5.22887623102634;-0.04732519985716062,0.699135435389234,5.228570197929036;-0.04729373263229021,0.6897754090172905,5.228279263508785;-0.04712406115253249,0.6804287513262266,5.228003507725605;-0.0466614176894163,0.6713711228804153,5.227746832890944;-0.04605197170415481,0.6627181267428706,5.2275054856771;-0.04531539670910153,0.6538580493060023,5.227225643969201;-0.044410578779585944,0.6448459495569202,5.226890807913495;-0.043398855490343904,0.6360690063996747,5.226531708636841;-0.042324705223758495,0.6272835413078207,5.226134208697777;-0.041197669656245745,0.6184251008095678,5.225676896665003;-0.040085792225676695,0.6093838906350073,5.225192304834143;-0.03902618172571257,0.6003411195804546,5.224698903480133;-0.03804636897049941,0.5916622817423437,5.224256931738419;-0.03712033411202493,0.5823345001765661,5.223883385230968;-0.03628282200903088,0.5728653900592359,5.223560262859641;-0.03551675419838398,0.5637062022097699,5.223318956752876;-0.034770415922264,0.5540534240053847,5.223095906808778;-0.03408433139479006,0.5446623118140481,5.2229069711573715;-0.033421214373080765,0.535208494793285,5.222708789683007;-0.03276814568816842,0.5258295078525296,5.222518312070276;-0.03215681862057029,0.5164200543242615,5.222365223661646;-0.03162056423781755,0.5065551462049608,5.222244601763687;-0.03112767995177925,0.4967137774430312,5.2221410348260555;-0.030708454766830835,0.4868478749386676,5.222067416420232;-0.03028698124978449,0.4768965151031296,5.221991267730664;-0.029879393644921187,0.4671197430375334,5.221959533183607;-0.029514687258701815,0.45779526788538155,5.221987785587063;-0.029126667323824646,0.4483414759450145,5.222034641154402;-0.02874404448115981,0.4391080288081975,5.222134030007698;-0.02830499974318914,0.42958204083628465,5.222274947637088;-0.027856770006093122,0.42022165518921695,5.222423609634499;-0.0274438947710124,0.4110573162599043,5.222577620041836;-0.02701415798029343,0.40135423651608554,5.222720398054496;-0.026571344777361144,0.39231267102972245,5.222816067565573;-0.026150854348362267,0.3837808818445576,5.222863492464091;-0.02576294109883247,0.3747994594140486,5.222936001728108;-0.025428920221019106,0.36624961750847945,5.223031143721048;-0.02511042229231302,0.35751100413830245,5.223150539169064;-0.024825094659607132,0.34923153840102156,5.22330049555023;-0.024613836615116565,0.3410449322353709,5.223451575390704;-0.024452377443189743,0.3329541821851359,5.223577726810008;-0.024309453588027462,0.3251168008903404,5.223699587072645;-0.0242249400398948,0.31702769528426133,5.223768559201971;-0.024217554341663013,0.3086073057372848,5.223794377271231;-0.024268540382385257,0.300064652504859,5.22383203638374;-0.024379087325814484,0.29151989234577524,5.223896584380756;-0.02456534057933015,0.28267037633177516,5.223961101401936;-0.024811340162506357,0.2740603827253564,5.224036626518546;-0.025119400223354245,0.265330249544862,5.224088559695652;-0.025529999470555943,0.2574349541787977,5.22414924380067;-0.025953773236119904,0.24944784609683146,5.2242181027152315;-0.026391893257568404,0.2413500196345441,5.224281974866792;-0.026886531254687866,0.2332277159071588,5.2242965410777495;-0.02737834191941595,0.22510067467565661,5.22432658362079;-0.027862716004445953,0.21706000247249357,5.224363516293563;-0.0283355612909639,0.20908394364877184,5.224392377580916;-0.028803410327279722,0.20050114207763176,5.2244337408387835;-0.02930428001091078,0.19162685850378752,5.224436787933499;-0.029860552314814038,0.18222289237418735,5.22444636085436;-0.0304527467295721,0.1726027489172948,5.224404257600958;-0.031057117441257876,0.16263767253578476,5.224414912830699;-0.03168989667180297,0.15319400688270463,5.224412156321785;-0.03230558951179703,0.14346936826272444,5.224477808586963;-0.03285739813145105,0.13411717255161953,5.22456741761542;-0.03337180314048545,0.1244290680204119,5.224772950766923;-0.033877928888642946,0.11454221993123556,5.225015958030502;-0.03437248547201033,0.10464441828816748,5.225319712131054;-0.03483808949938069,0.0940735782886094,5.225651068563586;-0.0352713159361443,0.08339646806248603,5.22606393784362;-0.03570699554294736,0.0720126117334351,5.226432202537339;-0.036176918960236885,0.06030076681851572,5.226775751522609;-0.0366261653876924,0.04865267958172735,5.227058817454747;-0.03706089083947145,0.036839454628236894,5.227339409555707;-0.037540600125665805,0.024545729769321213,5.227525664849715;-0.038024246541710646,0.011500218405932563,5.227688130737898;-0.03848856538534165,-0.0015791128806092619,5.227817776556138;-0.03892544761183975,-0.014383810796714452,5.227924760409763;-0.039330855199268884,-0.027165804789631393,5.22804161549853;-0.039681899837085186,-0.039278340309664796,5.228138365844627;-0.0399584554186115,-0.05104585554789413,5.228285474975387;-0.040196817932190834,-0.06232814981198154,5.228376881326947;-0.040435171541455504,-0.07358666603073669,5.228461838369245;-0.04064145771326957,-0.08428487941913018,5.22851618772358;-0.04083682859640617,-0.09470859516305585,5.228555938039507;-0.04103180803958473,-0.10459372219269154,5.228468512473167;-0.041206399478695616,-0.11407843227432923,5.228332430944813;-0.041335532678412154,-0.12320864870331509,5.228145735684928;-0.041478366592487735,-0.13189131803946066,5.227906763918988;-0.04160281086200243,-0.14074512858514668,5.227615002582599;-0.041728642875498,-0.14933338016813452,5.227390026587944;-0.041838011103791074,-0.15813825913373528,5.227198673855175;-0.04194810317863118,-0.16676343343784283,5.227065309493572;-0.04203715517768612,-0.17451168489456176,5.226980835177681;-0.04207914093407718,-0.18162892775411726,5.2269701843014005;-0.04211475971921698,-0.1878841554685072,5.226966960188631;-0.04214183075242229,-0.1936945758454211,5.226969172812127;-0.04215928640458491,-0.19893199351236418,5.2269664840202825;-0.0421716722915699,-0.20345734183819258,5.226968571539048;-0.04218458150269149,-0.20800931570127412,5.226973661682822;-0.04220097501556595,-0.21270340728759765,5.226975648037799;-0.04221200399894219,-0.21837926981046601,5.226972968894165;-0.042212755884443016,-0.22382438899944349,5.226961397808867;-0.04220724994176395,-0.22906955390781544,5.226954905739078;-0.042200718963301034,-0.23422125572972474,5.226948778629304;-0.0421931594006427,-0.23935842025434811,5.226939266966535;-0.04219068443310726,-0.24442704512236949,5.226930628714623;-0.04219027556382217,-0.24943464721952163,5.226924503611279;-0.042188208417703425,-0.2523558445850302,5.226947024932726;-0.042204612151196856,-0.25481622311976043,5.2269760939982035;-0.04221550007646006,-0.256973026631168,5.226985601850646;-0.042211649183716095,-0.25837027706109084,5.226978621521553;-0.04220925161848853,-0.25982840850962186,5.226972470221582;-0.042207318913737565,-0.2614027887284202,5.226967542910178;-0.04220745481811203,-0.26314267500535354,5.226962970548815;-0.04220994201831487,-0.2651012047647913,5.22695862011476;-0.04221015189023339,-0.2672326647095304,5.226955760755393
