# Supplementary material for: AI co-pilot bronchoscope robot
Source: Nat Commun. 2024 Jan 4;15:241. doi: 10.1038/s41467-023-44385-7 (PMC10764930; doi:10.1038/s41467-023-44385-7)
Supplement: Supplementary file 9 — Source Data [file 41467_2023_44385_MOESM9_ESM.zip › Supplementary Fig. 6/Sim+A+R/1-siliconmodel3 Centerline model_4.txt]

Path length,0.4127801039342955,1.2724666532513382,2.39300913708693,2.912175314098777,3.9615620946147545,5.060401568925593,5.649453538189262,6.575595049820819,7.660592040581259,8.274450826562846,9.74883268321252,10.61306350063425,11.499714510973314,12.428291234129864,13.345848907886582,14.221623809350415,15.158968332731677,16.123938856226356,17.132859198629344,18.185346910273463,19.28024380811366,20.416069357508007,21.580400220158996,21.580400220158996,22.758243241643626,23.999977916534842,25.30102008004499,26.639087598597595,26.639087598597595,27.97063987400048,29.29522921846925,30.54927144768697,30.54927144768697,31.779192123854532,32.962887984026516,34.15240314863877,35.29823804126662,36.387923161463576,37.46248024983607,38.47502483840702,39.47508168016336,40.4632962761259,41.433228799407665,42.43283330335667,43.4337262759083,44.43885275035232,45.430197594481406,46.366412649802086,47.274896258631,48.12996986886747,48.96277927946118,49.78722946091901,50.5941881671278,52.265665460081266,53.06833270353927,53.94966017536634,54.838499273576566,55.72614014608826,56.6129592735626,58.35898881562371,59.21944652582557,60.02917145432238,60.88552411443149,61.71087592577735,62.566442149268966,64.33875886987279,65.24632401301268,66.10669287006445,67.06236802246451,68.04775086212004,68.9858196374638,69.94587359159543,70.93150691810125,71.85985115746301,72.82778445015175,73.77757469710846,74.79808772978902,75.79363568183753,76.80570849185177,77.7929980298703,78.80239749633556,79.7625134774362,80.7300095482181,81.7123690307151,82.69528237718436,83.65288402743278,84.61030394899535,85.6182308287151,87.45649212442672,88.39219859919429,89.29928147907798,90.22068588571334,91.1641168623273,92.0676540727273,93.02062644245014,93.89339383074025,94.78042952192092,95.651641042348,97.48138276385065,98.4229203309712,99.35252424367172,100.21636776324978,101.08097398000015,101.93123815887628,102.7598903041755,104.37752242839889,105.15485263395543,105.925512606552,107.45675878936687,108.17232139217019,109.50071149839285,110.16623107982291,111.51529575100363,112.1687525015403,113.35400610930664,114.68179669211342,115.37055291268568,116.80316605195542,117.52742268280001,119.01165234055166,119.81382907884448,120.6672775704106,122.45825774092714,123.44302586792368,124.42990899930169,125.45063878830747,126.49728504017068,127.52677682388287,128.56735395439293,129.62676490883928,130.66469075875474,131.67611368156668,132.66770273859606,134.63675091876502,135.63163711453603,136.60599635051673,137.57471314481847,138.53043142468775,139.42911997405372,141.20002230332335,142.81765078914407,143.64640132012963,145.16357536144434,145.92536609732863,147.41468411112936,148.86081301535046,149.60743535805244,151.0650036883079,151.7833002375018,153.2719563728894,154.00985376749267,155.52181558072425,156.26237347462194,157.02847712651217,158.45648076607634,159.1507032334069,160.49867966407547,161.15545000032392,162.52641922162184,163.21187226519294,164.6254105824086,165.36970384603595,166.143032104537,167.60095441648974,168.35400134268556,169.07205424198204,170.49170964127302,171.14702780759936,172.3814502598156,173.62366366285553,174.23997294184446,175.4814942521135,176.05818404141513,177.1995713939098,178.22653334764493,179.21685719285313,180.2142974943472,181.564518941135,182.42431792629455,183.2707530231173,184.15864650526538,185.5191127573165,186.37974395313307,187.59065283917093,188.3822140143093,189.52319491183388,190.60548178458998,191.6352980726075,192.7549406399611,194.10076008694833,195.16823306575694,196.29893757885804,197.22876842263906,198.1873591356622,199.23890998170214,200.25379181311393,201.2892172382047,202.01452682730618,203.14207148006568,204.21894151215895
Error,8.06166034561076,7.590601163415004,7.067298404370202,6.599592432287755,6.133879930748038,5.665248349919954,5.229078538732001,4.796969673244737,4.3908293107448735,4.127575402158216,3.800530917739384,3.4515075274435163,3.0927654664314477,2.7546888447192814,2.445562069762966,2.1530018836950604,1.8854483169466585,1.6293155140647502,1.3938812169681458,1.1950550046484898,1.028924833759945,0.9183796781808304,0.8898083202759335,0.7214197497148721,0.5790018566300735,0.47085069013481146,0.5174642267413985,0.7430008902431092,0.5173480145203952,0.34215293189369467,0.4297692829169495,0.6159611200283471,0.5289149067500867,0.322737337149271,0.20156677033639497,0.22733782053714538,0.3438134774623051,0.44089446797454895,0.5317270552188774,0.5732983712770686,0.6124488879207486,0.6399573402882155,0.6474938699800108,0.6673344272978594,0.6857588341363174,0.7013498600429648,0.6992025460838276,0.6552382000516384,0.5902503403805093,0.5080940309762769,0.4543513491507354,0.4714287884132391,0.5721113614209205,0.5014144359726946,0.46922177224750167,0.5133643168964247,0.5821516032011584,0.6675793052417255,0.7611189451920639,0.7908523017448783,0.7607424225870365,0.7502518807104883,0.7761901791321434,0.82396929131485,0.8679794075079458,0.7884390540187,0.7057013467228326,0.6145855906377975,0.5678674514563707,0.5422557496408569,0.5300316932889853,0.5321863177643078,0.5386166142771817,0.5708984091260825,0.6031358478919269,0.6507003875066397,0.6662801620420162,0.6888233523586935,0.7010387922807817,0.7110226931197361,0.7097794823290972,0.7215895783609063,0.7389856156619982,0.7579255881294195,0.7700179104085068,0.785253180034161,0.800668849439082,0.7878350923338124,0.7582046962678715,0.6789076378571519,0.5822481919901464,0.49220893952760264,0.40438522136904653,0.31924419931700504,0.27139228554926026,0.2775053654281456,0.3416284087993369,0.44816050628014104,0.5463111061407864,0.52613381043925,0.5114482484009271,0.5007292758334755,0.5426500055788146,0.6514021971014169,0.7976069859643671,0.9169416799380787,0.9660250296160936,1.0920695944186896,1.2726294091227432,1.379038496948215,1.56828387518769,1.6700604930327971,1.8180094001721339,1.9206202499687817,1.9952270989212995,2.0508909264414754,2.1169501683738012,2.1338332118401597,2.1622624683960407,2.237669212975428,2.251749709250779,2.2751870129762217,2.23682917540244,2.189569979500328,2.2041724662647653,2.2412588846942034,2.194591164859243,2.1789012695140384,2.1537321130874134,2.153915808293552,2.1316758269392,2.1240186281720237,2.0808670923942767,2.0072082266203184,1.9459953138926813,1.9015198890350078,1.894183605867365,1.9088932417567095,2.026209491975749,2.0779010684819763,2.290607536204563,2.4713886498300166,2.5922245393897194,2.5303387836230247,2.40403029949496,2.3166592030697184,2.2550029725012735,2.1864948889483635,2.1466745623453343,2.0459231111861103,1.9234070848828184,1.7636846209185006,1.5230732235965878,1.3553932247377827,1.1301795587369479,1.0149273662553957,0.8841749052038449,0.8057456311649163,0.7289896509234522,0.6489427911956952,0.6295181368877032,0.4899757598373275,0.4758778958374462,0.4609142315507624,0.33411843362887533,0.38215441778440606,0.28813460632604404,0.30099032239894713,0.26448066570531836,0.4157042434885767,0.3448554161596128,0.3898667514950942,0.4875073413618337,0.4358937200969082,0.40227616416328704,0.35008768093697884,0.28835355874556345,0.27640987966356634,0.21155166306630752,0.2986040954784914,0.4157347787118422,0.465923895763801,0.5530498512880629,0.7533881990688955,0.882068010508058,1.107685124834879,1.1837211259876623,1.3040931674431604,1.4111546631222964,1.4964162899597329,1.429827528340705,1.345913462657182,1.1967044522086339,1.0782888184414694,0.9695830196136269,0.8657847240789641,0.7651229001010191,0.6673267565312364,0.5409667336223853,0.428122198979287
3D pred;0.016532668417887676,-0.2626696054865048,5.17175025564346;0.012907554998757807,-0.25385145955321736,5.1747666864810045;0.008961275947333276,-0.24534311017104474,5.178235817847669;0.005351807289845579,-0.23650302143412663,5.181206435146149;0.0018686136005480374,-0.22765942091844682,5.184314182182493;-0.0017171025238027844,-0.21886360768510463,5.187440891225518;-0.004953576814378333,-0.20983664699694687,5.1902762421563375;-0.008158051793800625,-0.2008086905414474,5.193144576576147;-0.011093333685004154,-0.19166582910003113,5.195936028686114;-0.012899093022168824,-0.18202287862115568,5.197873227508691;-0.015198194181207988,-0.17258859676024627,5.200262465803508;-0.01760311102560632,-0.16320489866461496,5.20274492124552;-0.02019525577079521,-0.1538849951109741,5.205278729322471;-0.02264678947668354,-0.14449332457484942,5.207684245281632;-0.02490033058546564,-0.13501945791951156,5.209957437545367;-0.026908210542689992,-0.125472207968523,5.212152531267905;-0.028664325971840376,-0.11585134337744243,5.2142394004826835;-0.030252624594575787,-0.10618222313222331,5.216235752447772;-0.031670303032571706,-0.09644901075442078,5.218039849079062;-0.0329215241527972,-0.08663119143315678,5.219469838408854;-0.0341005749267801,-0.07678023264718802,5.220722216254999;-0.03511376389811244,-0.06689533065268555,5.221845675496561;-0.03584807063488492,-0.05697113300272409,5.222831116829584;-0.036222728391944375,-0.04700837220979822,5.223607666215015;-0.03623998546850252,-0.037016783551856114,5.224017371333108;-0.03622486395142149,-0.027023011684381953,5.224369926577862;-0.03614703355583524,-0.017027562811944775,5.22466137857737;-0.03603140867651278,-0.007029960194069318,5.224847316153808;-0.03588467625988221,0.002968445040533594,5.224949111844163;-0.03570253500743064,0.012966593714581363,5.225011141319352;-0.035474337046387014,0.022963949036036546,5.22503964162018;-0.035227062872989885,0.03296072916390654,5.225096585085075;-0.03497404855491678,0.04295618001089691,5.2252607378195925;-0.034669842956259314,0.05294878962666733,5.225495710202136;-0.03432982825624063,0.06294001126710497,5.225740414381548;-0.03395436445380718,0.07292813918761198,5.226050781223608;-0.033547702573365416,0.08291208943143116,5.226444943175017;-0.0331200094720175,0.09289308843541617,5.226888494179423;-0.03269411686466747,0.10287405098458664,5.227334590670175;-0.03225726419829116,0.11285436181431496,5.2277846523213825;-0.03177631431689165,0.12283109359737117,5.22826788119111;-0.031237614026336975,0.13280885980407742,5.228660288532105;-0.03062820836460003,0.1427855660572749,5.228966812718514;-0.029943648709158298,0.1527590770936723,5.229212690096491;-0.02921197735621743,0.1627307409829366,5.229387550929235;-0.028501865750131805,0.17270457199440753,5.22952333186134;-0.02782433050383364,0.18268139662352606,5.229585912288294;-0.02717936522466926,0.19265989812855464,5.229469604494855;-0.026587160459591135,0.20263773378289077,5.229166142518197;-0.026146368363347064,0.21262211511337425,5.228822876185181;-0.025872003770988278,0.22261280936109248,5.228490081174598;-0.02573354964951575,0.23260927484192107,5.228263126670677;-0.025711032055114585,0.24260914850701612,5.228218186264794;-0.025822588929840087,0.2526076512095726,5.228350469183841;-0.026029403079477917,0.2626014943311212,5.228633890371099;-0.026282352732780068,0.2725933015471257,5.228949809713803;-0.02656384561580322,0.28258517539580064,5.229238286314193;-0.02685534625053554,0.29257661916571087,5.229531678155717;-0.027114050512288664,0.3025689729402636,5.2298248302478685;-0.027361908237099764,0.3125625578159941,5.230083341137043;-0.027684192947855044,0.322556974041552,5.230171527731935;-0.02814193160371211,0.3325464542901487,5.230143965333073;-0.028648025150286888,0.3425328493273135,5.230018332997248;-0.029105769163740084,0.35251948864288907,5.229778529747169;-0.029457781069728038,0.36250570119822734,5.229389111697193;-0.029677572804329772,0.3724893220357405,5.228860900975819;-0.02982280289443824,0.3824748075660006,5.228342261461424;-0.029922110661737257,0.3924622006466806,5.227850207176472;-0.030028146746796505,0.40245394385550703,5.227458003151078;-0.03022049457877121,0.4124479341647318,5.227169628376425;-0.030486129587884173,0.42244297202607883,5.227000346977055;-0.030802502412239918,0.43243770534647363,5.226928138319689;-0.031122374724147108,0.44243258172932365,5.226939442992294;-0.031475417777329734,0.45242538556858675,5.227078122596446;-0.03186577413573326,0.4624143590187056,5.227338950751127;-0.03229719016617971,0.4723996661784673,5.227666854904633;-0.03275006242137787,0.4823839376432926,5.227997354582615;-0.03324642412984787,0.4923675513246999,5.228282105201196;-0.03380118432147335,0.5023498796190838,5.22849509100572;-0.03441387103724124,0.5123299952422378,5.228643101602637;-0.035098251175630486,0.522305930477511,5.228754187190417;-0.03589720809429474,0.532273205528109,5.228877052595816;-0.03680612958787351,0.5422302807828353,5.229051735423327;-0.03777332798322858,0.552180814728244,5.22927845433584;-0.038679173404335875,0.5621375797037689,5.229484063905703;-0.03946107067878978,0.5721050014286571,5.229681904271727;-0.04031466440776334,0.5820651482345286,5.229940464422068;-0.0413663324809577,0.5920086740573826,5.230082902036691;-0.04300846507056441,0.6018721548436868,5.229959827521219;-0.043958040819538025,0.6118269208335788,5.229990486670768;-0.044862425068083196,0.6217859368959414,5.22999987818754;-0.045898915128887524,0.6317288348293633,5.229745970646474;-0.04666301577603957,0.6416962538745666,5.229487692156588;-0.04741538548549929,0.6516642700494485,5.229218260611328;-0.04822704598015078,0.6616281382791919,5.228968186338897;-0.04915473315620242,0.6715824670307446,5.228742940674346;-0.05025395267648677,0.6815210315987581,5.228613902797527;-0.05154773716215573,0.6914354167758969,5.228437584154238;-0.053222809285164936,0.7012908769024042,5.228184524719436;-0.055122937106848555,0.7110998462926394,5.227767830871758;-0.05706845860115552,0.7209000516162205,5.227354404057385;-0.05926213041495969,0.7306446829624879,5.226874858544775;-0.061632328222128926,0.7403516443858599,5.226478547707102;-0.06432214152480965,0.749965752901646,5.225900774530665;-0.06716368999347531,0.7595213042413812,5.225115255024917;-0.07017478679715908,0.769010047252592,5.224168126677732;-0.07337024959103827,0.7784150331371287,5.223012593015479;-0.07690216391967612,0.7876860324850904,5.221757940766745;-0.08084071518016096,0.7967613054223404,5.220299436367385;-0.08520134826901941,0.8056029535073657,5.218623089683396;-0.08998964207610682,0.8142003025919815,5.216846060945794;-0.09488338698528842,0.822736081263209,5.215059515889077;-0.10035062998057154,0.8309337616638521,5.213354438154944;-0.10581027938048748,0.8391713535543629,5.211826593831923;-0.11170383179445877,0.8470547869450796,5.210060944399587;-0.11772667850164073,0.8548875655195806,5.208520523241389;-0.12388589177680455,0.8626334160600767,5.207083202388085;-0.1299515085804752,0.8704814691425158,5.205811842641102;-0.1361206980047231,0.8782466059805754,5.204529753824382;-0.14275439941389187,0.8856371284518221,5.203357498214036;-0.14940629655821297,0.8930357664630705,5.202351307397201;-0.1562565619909075,0.9002603465563076,5.201413594233151;-0.16326390507520946,0.9073314723408978,5.200466850847968;-0.1706189193693249,0.9140440317842717,5.199547443184018;-0.17851115909387064,0.9201130035863223,5.198609288934325;-0.18692391883692566,0.9254236485430358,5.197598089819726;-0.19507189329748714,0.93113236859104,5.196587630714391;-0.2036751334591325,0.9361400156818904,5.1956348824084095;-0.2123533162109423,0.9409979517409723,5.194591042683134;-0.22133114669294127,0.945275745412073,5.193542691051294;-0.230490415654955,0.9491365315709738,5.192446277663593;-0.2398388740071951,0.9524805132003451,5.191252915480993;-0.2493072865066974,0.9554388644066019,5.1899890630846635;-0.25892056337882396,0.957870459214404,5.188695906299697;-0.2686685610510271,0.9597258144722128,5.1874572787325715;-0.2785326065624304,0.9609731954934235,5.186387397086365;-0.28849498799548967,0.9614952777012672,5.18569574229495;-0.2984202873654914,0.9611604902599032,5.184522562945938;-0.30828576708534094,0.9595257703254546,5.184523358655915;-0.31782561124511055,0.9565618187162931,5.18497763199418;-0.3263311003206151,0.9514261993567905,5.1861099170204765;-0.333968092055283,0.9451568095359955,5.187649757440626;-0.3412606870023078,0.9383751172319642,5.188558992521379;-0.34899117775500277,0.9320360679177874,5.188795564952006;-0.35651532795954616,0.9254528904664209,5.189016785076065;-0.36331003789950705,0.9181459408892717,5.189680415024753;-0.3691446085677106,0.9101524341099,5.191116254321429;-0.37484446052419734,0.9023820056029529,5.193786858839616;-0.380064234447967,0.8943128912611649,5.1965515204688;-0.3851132226887126,0.8860576466704801,5.199073157733116;-0.39007444043488537,0.8777159632469588,5.201482023884816;-0.39491507336111836,0.8692642079539022,5.203748321601305;-0.3996243405961296,0.8606393919335469,5.20560179151589;-0.40415500149324096,0.8520630269201368,5.208034706432639;-0.4089067008379149,0.8438290143794464,5.211136704307812;-0.4124462987501416,0.8348782658711607,5.213848778746536;-0.41665191682433733,0.8267735105726488,5.217926243420233;-0.42107739663877436,0.8193951658941263,5.223022826414448;-0.425501790914622,0.8120394026173772,5.228152883130341;-0.42994885564929725,0.8046849900252673,5.233265243707474;-0.43447906352966054,0.7973338288362616,5.2383088184054385;-0.43902122799451015,0.7899819440200597,5.243340570746677;-0.44347175490979357,0.7826319436411946,5.248456262743565;-0.44796300154695273,0.7753078265078539,5.253573489713449;-0.4525256621192288,0.768006487017059,5.258659998353209;-0.4572337063746067,0.7607584022193546,5.263689867740648;-0.4619868318083976,0.7535411036533154,5.26872160700449;-0.4668577244303096,0.7463791522153223,5.273719692304446;-0.47179993574709833,0.7392573359718866,5.278705099077713;-0.47680700859022673,0.7321609345473389,5.283661943675366;-0.48178769002681204,0.7250572304698845,5.288634890569031;-0.4868070221852693,0.7179531445298393,5.293568273550265;-0.49198981384193613,0.7109567411641873,5.298486506016169;-0.49719331705404796,0.7040385906713911,5.303492776891837;-0.5022812822862075,0.6970698713894186,5.308547434285312;-0.5073404483233135,0.6900447471373014,5.31355267836041;-0.5124017196654707,0.6830313708206653,5.318572248565348;-0.5176668570651864,0.676175143827528,5.323599223757319;-0.523388454450195,0.6696964381484827,5.328628109925067;-0.5297061614861185,0.6634363536461878,5.333199534192445;-0.5361996860565144,0.6571162600304545,5.337429257037034;-0.5431395902415305,0.6509810071810779,5.341197068388071;-0.5503103294354155,0.645037189062009,5.344837332881307;-0.5582042502579952,0.6399426468149656,5.348262483000634;-0.566233045586096,0.6349309539823966,5.351490699308666;-0.5749388264345268,0.6306746559699898,5.353959161795454;-0.5832375146949448,0.6256083156333727,5.356296675164393;-0.5922366193282809,0.6215965264807087,5.35800596261618;-0.6016316068215025,0.6183604644486705,5.359129400432443;-0.6112484424761726,0.6157951349274672,5.360096642097545;-0.6207900099649521,0.6130406451129983,5.361267656921983;-0.6304227246569141,0.6105743489224175,5.36232982016913;-0.6399868957723747,0.6078967776680941,5.363494827916834;-0.6496631635060209,0.6055655472126845,5.3644618890889255;-0.6593745469515633,0.6033370926490976,5.365312195993328;-0.6691055027115926,0.6011712521949366,5.3660980936479055;-0.6788287019412425,0.5989637965602489,5.366863950267269;-0.6885455113862473,0.5967285049252381,5.367630165325797;-0.6982662294595904,0.5945083244905548,5.368390717083424;-0.707966777153158,0.5922182209143322,5.369199914250369
3D gt;-0.754780055999756,0.5819111022949218,5.372242601394652;-0.753028775995428,0.5821645459261807,5.372185275337912;-0.7513095855712891,0.5823920822143555,5.372123211224873;-0.749791001539964,0.5825876147930438,5.372069732959454;-0.7482402883257185,0.5828017847878593,5.372039145060947;-0.7463866043090821,0.5831053326924641,5.372014802296956;-0.744526972770691,0.5834011244773865,5.371992814540863;-0.7427170921774473,0.5836497632194968,5.371966296925264;-0.7407326147291396,0.5839046658409965,5.3719256973266605;-0.7387836877923264,0.584170103575054,5.371869870236046;-0.736851251602173,0.5844332981109619,5.371819676399231;-0.7332160015106203,0.5849089984893798,5.371735674858095;-0.7294814758300783,0.5854582738876343,5.371649525642395;-0.7258919258117678,0.5859853734970094,5.371543776512146;-0.7222521762847902,0.5865040979385376,5.371437401771546;-0.7187157764434816,0.5869617471694947,5.371349051475525;-0.7151601009368898,0.5874221477508546,5.37127050113678;-0.7115938014984132,0.5878878974914551,5.371170802116394;-0.707893602371216,0.5883790969848632,5.371093227386475;-0.7042842998504638,0.5888570461273194,5.371003826141357;-0.700682249069214,0.5893409204483033,5.370907375335692;-0.697221799850464,0.5897969217300416,5.3708353748321525;-0.693666151046753,0.5902684984207154,5.370753224372864;-0.6897978496551513,0.5907926988601684,5.370673474311829;-0.6860485496520996,0.5912903995513916,5.370583924293518;-0.6824420471191406,0.5917231998443603,5.370481324195862;-0.678851598739624,0.5921670503616332,5.370377498626709;-0.6753627490997315,0.5926300020217895,5.370280197143555;-0.6719474239349364,0.593089301109314,5.370196697235108;-0.6685898246765136,0.5935240526199339,5.370124597549439;-0.6653775768280029,0.5939354028701781,5.370046847343445;-0.6619859275817872,0.5943804521560668,5.369972598075867;-0.6585290279388427,0.5948390522003174,5.369903223037719;-0.6550076255798339,0.5953041534423829,5.369825971603394;-0.6515450010299682,0.5957687788009643,5.36974192237854;-0.6481109018325805,0.5962451295852661,5.369657173156738;-0.6448105268478392,0.596710304260254,5.369578398704528;-0.6416455755233764,0.5971624050140381,5.369513047218322;-0.6386229000091552,0.5975908803939819,5.3694225721359246;-0.6356554012298584,0.5980201807022094,5.369333373069763;-0.6325497512817382,0.598493881225586,5.369232798576355;-0.6294365520477294,0.5989959316253661,5.369120697975159;-0.6264261264801024,0.5995059061050414,5.369001698493958;-0.6236780281066894,0.5999921045303344,5.368871598243713;-0.6209672775268553,0.6004786796569823,5.368738498687743;-0.6183232288360595,0.601003479003906,5.3685794486999505;-0.6157078523635864,0.6015413780212401,5.36840619945526;-0.6130103521347047,0.6021192779541015,5.368214699745177;-0.6105461025238037,0.6026834783554076,5.368013424873352;-0.6079486007690431,0.6033535776138305,5.367728474617004;-0.6052208995819093,0.6041190776824951,5.367420975685119;-0.602621099472046,0.6049388275146483,5.367086775779724;-0.6001250495910646,0.6058283281326292,5.366679675102234;-0.5977841510772706,0.6066976270675658,5.366283576011658;-0.5953507003784181,0.6076655769348144,5.36586032485962;-0.5929513511657716,0.6086589260101317,5.365427373886108;-0.590510401725769,0.6097182006835937,5.364952898025513;-0.587990200996399,0.6108777999877929,5.364423748016358;-0.5853211755752564,0.6121998500823975,5.36383219718933;-0.5824630250930787,0.6137244510650635,5.363145347595214;-0.5795249252319337,0.6154891510009766,5.362337647438049;-0.5766628246307374,0.6172609004974366,5.361513348579407;-0.5739246244430543,0.6190324258804323,5.360693272590637;-0.5710476751327513,0.6211020250320436,5.359628973960876;-0.5681415252685547,0.6232240486145021,5.358539749145508;-0.5653060245513916,0.6254254474639894,5.357407548904419;-0.5624831495285034,0.6277197494506837,5.35616254901886;-0.559739748954773,0.6300186481475831,5.35488344860077;-0.5569283485412597,0.6324147720336913,5.353543448448181;-0.5541529998779297,0.6348983726501464,5.352122799873351;-0.5514735507965087,0.6373447475433349,5.350668349266052;-0.5487424011230468,0.6399308471679687,5.349053198814391;-0.5460666255950928,0.64254864692688,5.347364099502562;-0.5432926750183106,0.6452831954956055,5.3455760002136214;-0.5405420999526978,0.6480528440475465,5.343724401473998;-0.5376401491165163,0.6510200452804565,5.341701151847838;-0.5348290243148806,0.6539221210479736,5.339710852146148;-0.5320617742538453,0.656822322845459,5.337702803134917;-0.5293852243423463,0.6597712478637696,5.335611028671264;-0.5268409242630006,0.6626582469940187,5.333517977714537;-0.5245294742584229,0.6653240222930908,5.331503277778625;-0.522039924621582,0.6682158737182617,5.32930987739563;-0.5195025749206543,0.6711955966949463,5.3270732030868535;-0.5171657238006592,0.6738873500823975,5.325067252159118;-0.5146257982254028,0.676811450958252,5.322845626354217;-0.5121018495559693,0.6797476539611818,5.32062277650833;-0.5095343742370606,0.682794677734375,5.31837967634201;-0.5068272247314454,0.6859595794677734,5.316042927265167;-0.5038906497955323,0.6894489307403564,5.313547077178955;-0.5011223983764649,0.692812879562378,5.3111777763366685;-0.49836894798278814,0.696173879623413,5.30881845140457;-0.49559409713745123,0.6997455806732178,5.306332602024077;-0.49291057205200206,0.7033017292022704,5.3038325767517085;-0.4900599708557129,0.7072385807037354,5.301114775657654;-0.4871416215896606,0.7113677062988282,5.298182400226593;-0.4843266210556029,0.7154866561889649,5.295289800167083;-0.4813660449981689,0.7199055557250976,5.292167875289917;-0.4784203453063965,0.7243948554992676,5.28897367477417;-0.47554644584655764,0.7288125553131104,5.285778625011444;-0.47273494529724125,0.7331344051361086,5.282627475261688;-0.4697845697402954,0.7376077804565432,5.279165825366974;-0.46700616931915295,0.7418933296203615,5.275742575168612;-0.4642293939590455,0.7462029552459718,5.272263549804689;-0.4612876443862916,0.750749803543091,5.268573499679566;-0.4583764448165894,0.755419803619385,5.264730224609375;-0.4552752447128297,0.7606852531433108,5.260409124374391;-0.45233106994628913,0.7657250518798829,5.256226749420167;-0.44933956909179695,0.7711976013183596,5.252006548881531;-0.4466081695556642,0.7765885772705079,5.247873148441315;-0.443907720565796,0.7819308280944826,5.2437696490287795;-0.4410988712310792,0.7877419548034669,5.239509974002839;-0.43847227287292495,0.793397804260254,5.23544677400589;-0.43587134838104247,0.7989712791442872,5.231512674331666;-0.4334709501266481,0.8042082290649415,5.227835674285889;-0.4311564741134644,0.8095812797546387,5.224263823986054;-0.42883562564849864,0.8151073799133302,5.220703374385834;-0.42665757656097414,0.8205114059448242,5.217318599700929;-0.42454657649993893,0.8258105049133301,5.21406314945221;-0.4224688005447387,0.8311128787994384,5.210901323795319;-0.420232050895691,0.8368495273590086,5.207643623828888;-0.41810690116882326,0.8427478256225586,5.204662298679353;-0.41601485061645505,0.848655574798584,5.201816048145294;-0.41376695060729973,0.8551046752929687,5.198975573539735;-0.4115956001281738,0.861937423706055,5.196275524139405;-0.4095617752075196,0.8686648750305178,5.1939415245056155;-0.4074515743255616,0.8753898735046388,5.192080974578858;-0.40489527416229254,0.8825520992279055,5.190216849327088;-0.40234642505645757,0.8892665996551512,5.188523300170899;-0.3995779247283936,0.8958535499572754,5.186999325752259;-0.3964960746765137,0.9026183509826662,5.185513625144958;-0.3933843488693237,0.9089674987792968,5.184248525142669;-0.39000609874725345,0.9152047500610351,5.183113725185394;-0.3863491477966309,0.9215327014923094,5.18200597524643;-0.382466796875,0.927823751449585,5.180959775447846;-0.3781422967910767,0.933748125076294,5.180242125988007;-0.37379029560089116,0.9393183727264406,5.1796754755973815;-0.3689130954742431,0.9447511482238771,5.179199425220489;-0.3635829954147339,0.9501197967529297,5.178779625415802;-0.35803594589233395,0.9553274745941162,5.1784016761779785;-0.35225044631958,0.9600968761444092,5.178177526473999;-0.3459778218269348,0.9645100021362303,5.178058276176453;-0.3388697724342346,0.9687697525024414,5.177944676399231;-0.33173104763031,0.972340353012085,5.177964826583864;-0.32402734851837145,0.9751328029632569,5.178018876075747;-0.31544154787063594,0.9774265003204347,5.178100925445558;-0.30671874761581414,0.9787336521148682,5.1782660255432145;-0.29775047302246094,0.9792621517181397,5.178500226020814;-0.28819777297973637,0.9791168994903565,5.1787543258667;-0.27853384828567507,0.978519697189331,5.179059500694275;-0.26885614824295045,0.9774473476409913,5.1794197511672975;-0.2590379238128662,0.9759167232513427,5.17990915107727;-0.24942662334442148,0.97405287361145,5.180462400436402;-0.23984529924392706,0.9717167491912841,5.181128924846649;-0.23033684921264652,0.9690077991485595,5.181887774944305;-0.22088417482376096,0.965517900466919,5.182762524604796;-0.211307225227356,0.9616457996368408,5.183771424293518;-0.20180375003814702,0.957118148803711,5.184962849617004;-0.19262510061264043,0.9523725013732912,5.1861921997070315;-0.1836456258296967,0.9475029258728028,5.187473449230195;-0.17477662587165838,0.942132724761963,5.188904748439789;-0.16635437560081484,0.9365616264343262,5.190393873691559;-0.15857647585868836,0.9307080268859863,5.192016673564911;-0.15093890070915222,0.9247131271362304,5.193661498546601;-0.14396094536781312,0.918799877166748,5.19537729883194;-0.13787942814826964,0.9129712028503418,5.197128424644471;-0.13206733870506288,0.9069973526000977,5.198964224815369;-0.12685839843749996,0.9011744022369387,5.200783274650574;-0.12227095842361449,0.895538053512573,5.202688024520874;-0.11793239307403562,0.8899394054412839,5.204573374271393;-0.11373835325241088,0.8843398532867432,5.206446823596954;-0.10970780563354494,0.8787517528533936,5.2082098736763;-0.10566673541069031,0.8730297527313231,5.209933873653412;-0.10185923767089844,0.8675229530334473,5.2115514740943905;-0.09808670783042908,0.8618100051879883,5.213131224155427;-0.09479297280311587,0.8566726799011232,5.2144894995689395;-0.09170276284217835,0.8517132835388186,5.215724350452424;-0.08884135043621064,0.8466848335266114,5.2167744503021245;-0.0858435653448105,0.8409637336730957,5.21776585006714;-0.08281254780292513,0.8348663330078125,5.218737200260163;-0.080042732834816,0.8289209823608397,5.21957750082016;-0.07739576268196108,0.8228640289306641,5.220351125717164;-0.07497674775123599,0.816974178314209,5.221020826339722;-0.07269777774810791,0.8105199279785158,5.221730951309204;-0.07044302773475648,0.803769630432129,5.222474301338195;-0.0682523628473282,0.7965404319763183,5.223207201004028;-0.06628244268894198,0.7891025314331055,5.223873750686645;-0.06439612269401553,0.7816582069396972,5.224518350601196;-0.06261157751083375,0.7741134071350098,5.225080150604248;-0.06089123010635378,0.7661673297882079,5.225544875621796;-0.05932393002510071,0.7582981319427489,5.225927476406097;-0.057822262525558464,0.7501566562652587,5.226284976482391;-0.05639679765701294,0.7417778034210205,5.226525376796723;-0.05498817515373229,0.7332498512268066,5.22673562669754;-0.05369228506088257,0.7247100982666015,5.226861526966094;-0.05236868512630462,0.7155092983245849,5.226960051536559;-0.05108146512508392,0.706182596206665,5.227030700683594;-0.049945850133895874,0.6969309949874878,5.227080375671386;-0.04899108505249024,0.6880056943893433,5.227101426124571;-0.04809713751077652,0.6793395690917969,5.227110451221465;-0.047185157477855684,0.6705162200927736,5.227104401111603;-0.04628100252151489,0.6618355216979982,5.22708795118332;-0.04527197742462158,0.6523602714538576,5.2269570508003245;-0.04423821496963501,0.6433871459960938,5.226728350639344;-0.043149165034294126,0.6340227947235106,5.226369050979615;-0.04204456001520157,0.6248845682144164,5.225955200672151;-0.04091498011350632,0.6158964681625365,5.22548825120926;-0.039787022590637204,0.6066202936172485,5.225003526210787;-0.03871855759620666,0.5974254426956176,5.224516726017;-0.0377528076171875,0.5883732442855834,5.224100051403047;-0.03681303751468658,0.5783430929183959,5.2237767014503484;-0.035980137526988976,0.5688103942871093,5.223461701393128;-0.03522922748327255,0.559266746520996,5.223227151870728;-0.034483492553234095,0.5494682979583739,5.223012326717377;-0.03380004757642746,0.5396707000732421,5.222804976940155;-0.03311687248945236,0.5300218505859375,5.222610451698303;-0.032460422456264494,0.5204448013305664,5.222433052062988;-0.03184752744436263,0.5103702020645142,5.222308402061462;-0.03133419746160507,0.5005113019943238,5.222195952415467;-0.030865679919719696,0.49040167617797853,5.222124577045442;-0.030448424994945527,0.48045522689819337,5.22204962682724;-0.0299966099858284,0.47026042652130134,5.221968426704408;-0.02963226503133774,0.4607695264816286,5.221983276367188;-0.029228655040264128,0.45109862709045423,5.222000301361083;-0.028851275026798247,0.4418233280181886,5.22209365081787;-0.028389827489852908,0.4319784536361695,5.222206876277923;-0.02793463242053986,0.4223898534774781,5.222354876041412;-0.027506012439727785,0.4130202541351319,5.2225104260444635;-0.02707907247543335,0.4031768045425415,5.222659276485443;-0.026644100010395057,0.3936307792663575,5.222784576416015;-0.0262239699959755,0.3850375289916993,5.222839325904846;-0.025843987464904784,0.37597015333175665,5.222915225982666;-0.025509482502937313,0.36708570241928096,5.223013675689698;-0.025188915014266965,0.3582605018615722,5.223136600971222;-0.024878385066986083,0.34971180152893067,5.223287100315094;-0.02466937506198883,0.34146235132217406,5.223440225601196;-0.02450808012485504,0.33290165090560914,5.223589825630188;-0.024368280172348024,0.32480642604827886,5.223704875469209;-0.02432702016830444,0.31620207595825195,5.223751824855805;-0.024331395208835604,0.307625901222229,5.223784474849702;-0.024403310120105742,0.2987422513961792,5.223829974651338;-0.024536462604999542,0.28987522697448737,5.223884424686431;-0.024721557557582853,0.2810009765625,5.223948074817658;-0.024982260048389434,0.2721166014671326,5.224006449699401;-0.025289070069789883,0.2633088011741639,5.224054749488831;-0.02569655507802963,0.2552927260398865,5.224117723941803;-0.026127010047435756,0.24711332559585575,5.224190674304962;-0.026585945069789885,0.23860204982757574,5.224229598999023;-0.027083830058574676,0.23054785013198856,5.224244198799133;-0.02757363504171371,0.22231802511215207,5.224287573814393;-0.028096485078334805,0.21400652503967282,5.224339974403382;-0.028581355094909666,0.20546967530250546,5.224386723995209;-0.02904657506942749,0.19639682555198668,5.224421574115754;-0.029597357571125034,0.1870508906841278,5.224423324108124;-0.03022174257040024,0.17715720009803773,5.224384724140167;-0.030836965084075928,0.16712478268146516,5.224379724025726;-0.03143465006351471,0.15713373267650604,5.224398873806001;-0.0320891450047493,0.14715916240215302,5.224421248912812;-0.032676394999027254,0.13747821199893953,5.224527299404145;-0.03321346998214722,0.12761256971955298,5.224720849514008;-0.033716605067253116,0.11762763816118241,5.224964499950409;-0.03423603755235673,0.10751977887749671,5.225257800102234;-0.03471790260076523,0.09678999927639961,5.225584800720215;-0.03516654759645462,0.08590960904955863,5.225981275558472;-0.03560271257162095,0.07446541878581046,5.226347375869751;-0.036071280062198646,0.06258447131514548,5.226691126346588;-0.036531585037708286,0.05075962623953818,5.226964525699615;-0.036988612413406376,0.0384713838994503,5.227210926055909;-0.037472357511520386,0.025941848605871197,5.227408226013184;-0.03796048003435135,0.012705923646688457,5.227568600654601;-0.038415605008602145,-0.000601076513528822,5.227709150314331;-0.03887731742858887,-0.013973301321268079,5.227822700977325;-0.03931037747859955,-0.02697610130906105,5.2279262509346;-0.03966533249616623,-0.03938786640763283,5.228038475513458;-0.039942037403583534,-0.051162126451730724,5.22818562555313;-0.04020078241825105,-0.0628019588291645,5.2283039007186884;-0.0404404673576355,-0.07415735867619515,5.2283900012969955;-0.04065750735998155,-0.08510401347279549,5.228449701309204;-0.04085074728727341,-0.09562701395154,5.228496150970459;-0.04104811239242555,-0.10571407133340835,5.228430225849151;-0.04122266244888307,-0.1153612398803234,5.22829427576065;-0.0413567124605179,-0.12473165541887284,5.228097250938416;-0.041491317510604864,-0.13348512548208238,5.22785890007019;-0.04161566257476808,-0.1426554607152939,5.227574825286865;-0.041754792690277105,-0.15193787109851836,5.227367525100709;-0.04186284768581391,-0.16080169892311097,5.227178100109101;-0.04197349274158478,-0.16944235372543337,5.227050300121308;-0.04205357038974762,-0.17709638595581056,5.226976399898528;-0.04209047019481659,-0.18418530035018923,5.226974349498748;-0.04212328004837036,-0.1903238003253937,5.226972774505614;-0.04215196514129639,-0.1961829001903534,5.226974074363708;-0.04216759276390076,-0.20117367506027223,5.226972223758697;-0.04217988276481628,-0.2056490745544434,5.2269757733345035;-0.04219408774375915,-0.210435049533844,5.226979273319244;-0.04220913267135619,-0.21632554960250855,5.226981473445891;-0.04221536004543304,-0.22192347431182866,5.226973648071288;-0.042215530037879936,-0.22731392478942877,5.226962947845459;-0.04220999753475189,-0.23254367494583134,5.226956923007964;-0.042200717568397515,-0.2378077740669251,5.2269504733085626;-0.04219546747207641,-0.24299942398071295,5.2269406986236575;-0.04219476246833801,-0.24802697372436527,5.226932898521424;-0.04219246575706883,-0.2510965251922607,5.226941261291504;-0.042199513779746164,-0.25420472092098656,5.226966387430828;-0.0422175145149231,-0.2565445277270149,5.226989321989173;-0.042213146537542344,-0.2580196851491928,5.226981717348099;-0.04221005964279175,-0.2594863637288411,5.226975098292033;-0.0422076782158443,-0.2610599613189697,5.226969891275679;-0.04220688031269954,-0.26280134347768924,5.2269651523003215;-0.04220888713995616,-0.26476103941599527,5.226960165500642;-0.04221050891009244,-0.26692913402210583,5.226956862536343
