# Supplementary material for: AI co-pilot bronchoscope robot
Source: Nat Commun. 2024 Jan 4;15:241. doi: 10.1038/s41467-023-44385-7 (PMC10764930; doi:10.1038/s41467-023-44385-7)
Supplement: Supplementary file 9 — Source Data [file 41467_2023_44385_MOESM9_ESM.zip › Supplementary Fig. 6/Sim+A+R/1-siliconmodel3 Centerline model_40.txt]

Path length,0.41205882422645995,1.2986032720849114,1.9265422033853026,2.9603979006084744,4.016389974070029,4.56017542179875,5.705592601763619,6.646772982987528,7.770323920362018,8.421358743410687,9.143828701903134,9.950117001225653,11.724897892279937,12.67803675132738,13.604547861980201,14.513073557137773,15.476284439477054,16.453459616608075,17.50641057633108,18.56290787284395,18.56290787284395,19.70438952843793,20.839365027862204,22.039739285204444,23.252228959543288,24.53000687588848,24.53000687588848,25.86958451559664,27.22109091351633,28.578205633177454,28.578205633177454,29.87717797971253,31.118977179599085,32.351852436590676,33.54392612483459,33.54392612483459,34.73407191159484,35.8370050651641,36.94438175031179,37.98726127515119,38.99225463877252,40.02556405406185,40.995509313921794,42.04044524598673,43.03001155743161,44.07736273723988,45.059789917426215,46.02606669883758,46.952602366924985,47.84754942938269,48.69453518092464,50.34164069058,51.22490508175179,52.05350945799021,52.86243328789517,53.73168084117701,55.52665244042533,56.431992860465726,57.324214117296236,58.18684645540748,59.06094632009684,59.87065579180456,60.747122489772224,62.440874924266545,63.33276028254451,64.23390050936347,65.14530203708637,66.02634022742033,66.99543081550067,67.98350020875124,68.92941809903297,69.89514213552238,70.89591393802263,71.85038911479397,72.82808272745798,73.79761496829325,74.82788449777573,75.83343262004722,76.85504606856924,77.85476283023488,78.88136493600535,79.84417301642165,80.83145664401835,81.82134353827037,82.82340277871162,83.79916243064099,84.75748382721568,85.7605655436523,86.68033036306903,88.56190258040051,89.48134345855398,90.42076959151899,91.3619010757331,92.29310185856754,93.22759862236585,94.15557409204692,95.11243837910217,96.06625662384415,97.0169382610389,97.98742582798565,98.94556338990175,99.88342100632056,101.72767992040474,102.62455606702984,103.5241802444741,104.4073893002915,105.30451282203227,106.17956445115485,107.91671634920176,108.74610434326952,109.56253279104627,111.13521551567432,111.86478012256262,113.29366823517371,113.99335654715135,115.25318398587375,116.38101979591362,116.95471188287013,118.08690719760723,119.15424315438072,120.24774055935646,121.42807514205617,122.03454917401075,123.20258139434183,124.40861031778687,124.97763364449268,126.27966878435335,126.95816557280885,128.4218847832467,129.14454686848666,129.87775893695382,131.35123325020223,132.1322647750079,132.93420549737053,134.44142139521628,135.17519678883957,135.92113165757823,137.57283680297482,138.45682397146743,139.3342957398177,140.2420120268364,141.15070052387188,142.0392480526108,142.95522528617275,143.86776951663407,144.8187388979748,145.78256319776347,146.78422649439463,147.8073151109561,148.85963291328665,149.9001213897639,150.90333057909683,151.9213300574515,152.95923421604266,154.03081328028395,155.06338141179666,156.06535573225045,158.01710290928384,158.97267063955204,159.91550902132687,160.8280736633499,161.76065173751041,162.65582219608484,163.54921038190824,165.31536228325132,166.16204260213675,167.01151377373108,167.83664447371086,168.61894462523568,170.1802960500844,170.93379343544353,172.35166053246232,173.057915396309,173.8101332974878,175.28840832297604,176.0504877722246,176.8045992953444,178.25178013798478,179.01456156074042,179.7642718102141,181.22959528479015,181.94910849106918,183.40287777183838,184.10098494651376,184.8225632003138,186.22154415222906,186.9003500000234,188.16407666011042,189.30397509071543,190.36769076804046,191.4323641330338,192.35999884546476,193.69259904409543,194.5021322093841,195.65041327886578,196.66438467341047,197.85026791936068,198.70117190568934,199.86542320468791,200.7559112802741,201.8837013444593,202.70940821889926,203.93227896805934,204.8249142698522,205.88456163854997,206.94462362902993,207.99089078237367
Error,7.1326575893585265,6.6577427887321345,6.202544317443722,5.726586625820876,5.271268514556389,4.841315258074507,4.421033181293231,4.020809254616778,3.637930446575922,3.25799127228313,2.9216170072144982,2.625887939930247,2.323372858721282,2.0601699166540777,1.833020497990712,1.5949119827680436,1.3842300525887046,1.182918420310912,1.0196237526605063,0.8898985225819337,0.844343021190441,0.6548745079275828,0.5005785384817162,0.3653982327061764,0.3402617355792022,0.5010353231528658,0.5982699276551504,0.27515434218493734,0.19487535974975184,0.5070042177891997,0.5280342890397306,0.2500833882819035,0.1424821185296579,0.3069075361202343,0.4914496291764208,0.5849681360681007,0.4433873108227819,0.4167506869706643,0.4191631803042071,0.4599297894727695,0.5031408388728139,0.5396422154212378,0.5681524194782529,0.573980799024774,0.5825343381447581,0.5839036574548196,0.5728312998560708,0.5511668227010935,0.5327954860751445,0.5363336025252422,0.5906614446709585,0.47978845968096623,0.42065763921717503,0.42100376838424675,0.5168095464318165,0.6261406442938717,0.7250905787315813,0.7156177356396745,0.7126792283478264,0.7169667932576178,0.7364083341500691,0.7888948395565714,0.8471427276225719,0.8551358903196783,0.7949370765604034,0.7289371232877526,0.6661808836730985,0.613874024146854,0.578402820534688,0.5567725243358319,0.558051814157126,0.5678890862089048,0.5722012418070628,0.6071567619533141,0.6393230786723247,0.6802137830186207,0.6883926639041197,0.7065709968018661,0.7140181023873701,0.71937255470779,0.7129100124954161,0.7258763048046261,0.7404829224453018,0.7619444231384008,0.7670341968785909,0.7795133656191616,0.7973443388435354,0.7861385622733443,0.7951709990386429,0.7498190647612399,0.6776404794235197,0.6472999655461161,0.6446909912647982,0.6505245798307754,0.6663015289362304,0.6961574694531837,0.7497424380846185,0.8352088686500065,0.9450149698041777,1.026068579164732,1.1147316636882458,1.2208474952907447,1.3301227745975783,1.4205949012634969,1.5126551768971077,1.620810433343531,1.72899221765897,1.8314760661967817,1.9214647186134248,1.966191357580807,2.035660307951669,2.088799540368656,2.051405613478672,2.0354139187699483,1.94816582958449,1.8438209697056536,1.7292859281355746,1.5957638370659364,1.4834450569987998,1.374590110305597,1.2625734926217818,1.1727566855621117,1.057537256747314,0.954862202024427,0.9098772203780013,0.8573623191591724,0.7892089853266138,0.7776776601787655,0.7292164183448809,0.6534803161917856,0.7116948600890326,0.6385966912679614,0.5817587522431165,0.5804071285821147,0.4698188233005385,0.34183484710480666,0.41297525309416366,0.45337988002513196,0.3376565657623058,0.23572235594787125,0.19541896401268702,0.21578233658377782,0.2926934292028842,0.3588905571450544,0.44351238751806127,0.5062533266843958,0.5835216043550324,0.595110388453707,0.6183231813073615,0.6340027610662465,0.6620518990139173,0.7396643893435221,0.7713223750334569,0.8067741593033941,0.8557747936508381,0.9632776562164627,1.0589978964233313,1.1504666647989614,1.2504871802922761,1.3895257341598217,1.5121215155698768,1.6217045927010811,1.7076176607220082,1.729402900697861,1.6344213768807438,1.4850839848907709,1.3413610419264725,1.202976943870642,1.1404842016775183,1.0078651059823664,0.8992830185942529,0.9300081918093579,0.7822045967190349,0.7383595188156056,0.649483669235626,0.5234184352401244,0.5371593387667277,0.3377709637557976,0.2852843989067824,0.4227143249537114,0.23979435298063556,0.23150334525895924,0.3375048384576296,0.24580098779789544,0.43179153704164913,0.5415111874555724,0.701022882984386,0.8155501563844156,0.9100152729994214,1.0122857851775502,1.058008061299996,1.0714433135970105,1.0422795169706431,1.0148412714777508,0.9327686041239471,0.8386067534432742,0.7859926354729985,0.720243507977094,0.704807721725784,0.6850463599908407,0.7043346531185166,0.7479056655034342,0.7925187509579197,0.8054209886662476,0.7942850740965044,0.7397538452214629,0.6561228854198379
3D pred;-0.10926775542762901,-0.2626002636112565,5.251261136919707;-0.10467700289412649,-0.2538152432831487,5.249938862738278;-0.100429673076842,-0.24494451189661018,5.248130461761978;-0.09614274482960666,-0.23612986595776414,5.246149486452732;-0.09201890587266665,-0.2272287416832527,5.244209399107552;-0.08798821061228554,-0.21824179523561746,5.242480732203467;-0.08419666270331044,-0.2091535149538513,5.240740810948351;-0.08050566609263893,-0.20001111915680797,5.239069541038906;-0.07686778862841616,-0.19081877509059894,5.237563998570647;-0.0733093790706708,-0.18157279711456853,5.236203993906646;-0.06994706072379409,-0.1722233508068354,5.2350714440962305;-0.06683333888101123,-0.16276418289844574,5.23416101630301;-0.06379372092848135,-0.15325635965826503,5.233559335377487;-0.061087898752277575,-0.14363899147016998,5.233129503450589;-0.05880248941348661,-0.1339067433341958,5.23288404393459;-0.05642673389420205,-0.12419613981798092,5.232639166284601;-0.05415177036699199,-0.1144600374923606,5.232457913822785;-0.05190779655655964,-0.10471639688943873,5.232296515746012;-0.04972310730318074,-0.09495998128077983,5.232097801535932;-0.04769321074037983,-0.0851701238616096,5.231902323515053;-0.04590196296293916,-0.07533464174078762,5.231668394357389;-0.04437307490725489,-0.06545579831535965,5.231402022645182;-0.04313646587515025,-0.05553519134361746,5.231173209590621;-0.04210644220076939,-0.04559164767240198,5.2309182772685325;-0.041129761708563604,-0.03564303837656048,5.230651316045055;-0.04012673735629361,-0.025699281285189016,5.23031126155449;-0.039149578855923725,-0.015756369806366598,5.229882691152507;-0.03829024433624262,-0.005804517071000881,5.229411340628079;-0.037620117922488754,0.004165108575008684,5.229014484145182;-0.03710032740107811,0.014146931786497487,5.228709487114975;-0.03666443415784924,0.024135020160916894,5.228490198024287;-0.03626108381959705,0.034125500449827886,5.228324029129746;-0.035879636036812705,0.04411779576061972,5.228231660244636;-0.03546500256721412,0.054109189675188164,5.228220402810945;-0.03502312634843624,0.06409940026388979,5.22824132649782;-0.03456859363578735,0.07408841273677354,5.228355474777286;-0.0341055977274429,0.08407493019468429,5.2285902168734255;-0.03362665305768035,0.09405868026279038,5.228898999290181;-0.03314924441357267,0.10404348380722124,5.22917427944866;-0.03264361727773655,0.11402765999176624,5.2294203833199635;-0.032100910800191555,0.1240106946273819,5.229631307816713;-0.031502696974789864,0.13399157738495923,5.229786612673668;-0.030848900728714167,0.14396962985972153,5.229891585429692;-0.03013332818252156,0.15394377585849695,5.229957672692063;-0.02940046662855969,0.16391683820959754,5.229988353040569;-0.028701669960429558,0.17389238904288534,5.229980059121024;-0.02805266961050786,0.18387088080363406,5.22988785973669;-0.027447926196030207,0.19384886143344124,5.229615485079575;-0.026917827664955377,0.20382859398332226,5.2292634427807;-0.026500844312948003,0.21381226153935462,5.228872921315507;-0.026249637390734652,0.2238023629226368,5.22850581174879;-0.026123216735545424,0.2337983255822605,5.228251354826403;-0.026117067173237567,0.24379812734439849,5.228188689837571;-0.026232044783704892,0.2537966681815257,5.228315027786703;-0.026430332020672888,0.2637906875885271,5.228598326682104;-0.026666503221390483,0.273783139159317,5.228906765929558;-0.026933781931763923,0.2837753213916918,5.229198067021204;-0.027206264848060074,0.2937673648035653,5.229489308356804;-0.027443181075655087,0.30376020170989404,5.229784403705152;-0.02767668274936369,0.313754081159555,5.23004488501738;-0.02798918148120969,0.32374884167866125,5.230129186312208;-0.028444424984214327,0.3337384200336365,5.230096358842289;-0.028915487404868646,0.34372641666563214,5.229962107305646;-0.029343745307508152,0.3537141744061948,5.229714538154382;-0.02966897488845994,0.36370103695584194,5.229318555662181;-0.029883076130405566,0.37368486116400185,5.228791853812215;-0.03002351564514793,0.38367011883368557,5.228267539009142;-0.030121215782814917,0.3936580015771154,5.227785197857469;-0.03022387775540914,0.4036499836736392,5.22739821684743;-0.030422664390465735,0.41364390328137485,5.22711176484824;-0.030675666333404957,0.4236390824954196,5.226931813477038;-0.030988374619115237,0.4336339171002485,5.226857686895018;-0.031309706388917564,0.4436287031445107,5.226889275233658;-0.03166932601749007,0.4536208368683417,5.2270564199847716;-0.03205766655654397,0.463609418201276,5.227334690682267;-0.03248667290462131,0.4735945975349919,5.2276695745828095;-0.03293949218641273,0.4835788717140665,5.228000064847571;-0.033438386856702904,0.4935624632888925,5.228281140237849;-0.03399721529660806,0.5035445970624406,5.2284926020588545;-0.03460885023316649,0.513524836502997,5.228636558349247;-0.03530136592275259,0.5235001534548049,5.228752634749303;-0.0361121454431882,0.5334663877599576,5.2288822894601354;-0.03706275175541983,0.5434189161753558,5.229090917789555;-0.03807558901968784,0.5533637434794493,5.229363993910564;-0.038913537892759836,0.5633250818608746,5.229627772865109;-0.03967095096193957,0.5732908832377558,5.229958118682683;-0.040407054029695716,0.5832559998134046,5.230351315716459;-0.04095904148621087,0.5932333227274625,5.2307364615543746;-0.041244554932891885,0.6032229200975231,5.231092026535559;-0.04162417067837305,0.6132084164289346,5.231473805137827;-0.042027861596024195,0.623197961890895,5.231688316457885;-0.04175300018698111,0.6331914109920609,5.231923744298693;-0.041687215297494064,0.6431873905093058,5.2321995446597045;-0.041715498801346375,0.6531851218535957,5.232410656030349;-0.04173563211202142,0.6631837294083031,5.232576311144214;-0.0415015306445451,0.6731806690727026,5.232656272692978;-0.04092222784151362,0.6831638287937527,5.23268677263399;-0.03992112120114554,0.693112702084593,5.232819835541734;-0.03864315166439168,0.7030284660756033,5.233030592125763;-0.03722813225113818,0.7129248838627834,5.23327273886165;-0.03553622307122257,0.722778407589855,5.2334860777632946;-0.03350776922142599,0.7325685703763694,5.23368123819165;-0.031039140400407988,0.7422561803413317,5.233918060721835;-0.0279238773809841,0.7517561633723217,5.234131271253263;-0.024626288007295067,0.761196342367483,5.2342257427402155;-0.02090237386509716,0.7704764511720166,5.234335488070673;-0.01700982197645827,0.7796872485633674,5.234431671279908;-0.012921834935272977,0.7888130500186115,5.23452172543343;-0.008483624929945218,0.7977735161193091,5.234632807416023;-0.003882406545582766,0.8066507938921865,5.234783567896861;0.0010048072052822946,0.815373235948686,5.2349683551376645;0.0058542804838865505,0.8241161035415083,5.235180192751138;0.010748231672857423,0.8328338127572033,5.235405554217586;0.01574418798969688,0.8414930704355875,5.235645714454874;0.020796098717954507,0.8501190046455949,5.2359130288733775;0.02580910551558195,0.8587683897675908,5.236153652767317;0.03089672630582142,0.8673751317365028,5.236353921025644;0.03618324678978747,0.8758586858177287,5.2366402972179555;0.04171935485220407,0.8841801288536217,5.236964478219301;0.047377511279420255,0.8924145445624319,5.2373883458633275;0.053157403879826974,0.9005593958314,5.237892567376306;0.05912102965603418,0.9085632353080074,5.2385038948123475;0.06515577714437103,0.916513953041084,5.239110450894631;0.07137471525082537,0.9243262687059304,5.2396513138910406;0.07768371154191211,0.9320720223753736,5.24009837752338;0.08410874042711534,0.9397211117442107,5.240557110181742;0.0905763446128124,0.9473254022614548,5.241144359555097;0.09708532008927244,0.9548805891475682,5.241887588566063;0.10356614691375986,0.962442312519984,5.2427926981230035;0.110201410180327,0.9698594241567431,5.243772359468162;0.11704643849262757,0.9770840000080747,5.244747598501506;0.12399984713321616,0.9841863554586545,5.24584607714518;0.13078415774956925,0.991405231334275,5.247210247425323;0.13746472709627086,0.9987268208022706,5.248538524830855;0.14394077363559718,1.0062122531340492,5.24996299807625;0.15066937317684137,1.0135013294295725,5.251226055862579;0.15763236886449922,1.0206074688606461,5.252235745636617;0.1648073319791831,1.02753273954636,5.252984431306653;0.17206980113528839,1.0343865693520033,5.253515052406775;0.17949920176735537,1.0410649112408425,5.25396644565442;0.1871761675441227,1.0474636969343927,5.254312477604334;0.19511146053384856,1.053538993222183,5.254661619671074;0.20319877774830658,1.0594183975908598,5.254828666198469;0.21128581595419613,1.0653001837720937,5.2548950316618415;0.2194878627164993,1.071018892941401,5.254744053696984;0.22785308876039487,1.076488031559737,5.254410113570674;0.2365901077310279,1.0813309469361503,5.253951125375077;0.24522094601765573,1.0863788030398485,5.253784454362494;0.25413041831649374,1.0908979859938488,5.2533391580740405;0.2632057596349101,1.0950723326124165,5.252877627725854;0.27239459178956166,1.0989583330399109,5.25219618491009;0.2817426483124247,1.1024027054338885,5.25133007980275;0.29110000961472615,1.1057763082675505,5.25030120013102;0.3005690503200481,1.1087696017479451,5.2491275467489755;0.3101308052501643,1.1111747029536587,5.247457717162858;0.3197624324473354,1.1129742355251304,5.245459357821066;0.32940865983115325,1.114465528788717,5.24328534271954;0.3390225839941293,1.1157456436336344,5.240849410008572;0.3485286457540361,1.115870616394354,5.237747931066854;0.35805870014488816,1.1149569730931363,5.23485945063148;0.36746752202425925,1.1139140856511487,5.231636648027284;0.37677534741000746,1.1128048112503541,5.228153273672989;0.38602224829273546,1.1118377182995043,5.2244709435289876;0.39531144271438934,1.1114513575658054,5.220788336791883;0.4045467753112122,1.1115532928727803,5.216954508285122;0.41369124779267497,1.1118682035455454,5.2129197277081945;0.4227996094816157,1.1122840425757903,5.2088130471454575;0.43196971917056604,1.1127783704893979,5.20485517799572;0.4410502847577391,1.1132185715183736,5.200689898692823;0.4501364320358201,1.1137226513882514,5.196544077769796;0.45938313492769806,1.1136095664955166,5.192738069698815;0.4683905280034229,1.11364315596994,5.188394598537798;0.4775038940747067,1.113245899349995,5.18429719130533;0.4864804940688998,1.1132289838368694,5.179890336825129;0.4952619868589413,1.1138691653195287,5.17514949807574;0.5040693886908993,1.1146595183729204,5.170479914044863;0.5127195704831622,1.1159733732877635,5.165637586069235;0.5213571769595484,1.1162220681710722,5.160604703673022;0.5297018075896104,1.1179300050930667,5.155365420218358;0.5377235620187927,1.1206710572284369,5.150060885453736;0.5455211093307661,1.1240751217531264,5.1448063064383165;0.5533449597084543,1.1274256465508632,5.139556416073051;0.5613315696760935,1.1305142197605145,5.134391653082029;0.5696766621056943,1.1330218171176774,5.129485393015973;0.5778741736716353,1.1357211140402468,5.124434195113488;0.5863716645838339,1.1374621660910125,5.119458113728138;0.5947466106401071,1.139120512945144,5.11425137153499;0.6031637382764374,1.1403307397959987,5.108989497978623;0.6116594766450337,1.1412267825735265,5.103791465955521;0.620315077964222,1.1411738669021512,5.098783695420144;0.6287239135649304,1.1409586189966214,5.09337581670669;0.6370772908580461,1.1399477822241484,5.087972179337447;0.6453113029117996,1.1384966580396167,5.08248626244966;0.6532109681469794,1.1362534879049853,5.0767798207458315;0.6610649292488822,1.1339138759879095,5.071049069391316;0.6687372970785728,1.1312553031346948,5.065212395486593;0.676187815081154,1.1283141075025394,5.059225814680606;0.6835220320652172,1.1253209487691485,5.053122515406656;0.6904991790014265,1.1221459463451326,5.04670077263401;0.6972572622951664,1.1189010908307595,5.040082674501939;0.7037593823532257,1.1155528585265524,5.03326272030945;0.7098088137310612,1.1120162575499706,5.026128518634609;0.7156906189048367,1.1085062348698282,5.018842634427278;0.7213873208948176,1.1050191800905718,5.011400320579837;0.7269986754099544,1.1015700273000588,5.003875957116185;0.73269014071323,1.0981078725742952,4.996418027956125;0.7382752983863641,1.0946770786701479,4.988865831788552
3D gt;0.7630204399820308,1.0789168059664906,4.954001604424413;0.7624851726140588,1.0794282251406537,4.955258562523731;0.7619934966198757,1.079895180807492,4.956408827186653;0.7614697792681615,1.0803854344830546,4.957598157274584;0.7609688490840016,1.0808511744347196,4.958722302024387;0.7604503151095311,1.0813239709786662,4.959875852847533;0.7598668253766763,1.0818723973277296,4.961161284053344;0.7591745182136203,1.0824837055787122,4.962583476780536;0.7584560257045232,1.0831087575260334,4.964041740956286;0.7577966194714483,1.083681670631283,4.965376306864427;0.7571584460022366,1.0842306746823227,4.9666527242999745;0.7559527114794568,1.0853138516171565,4.969234380879202;0.7547345744804553,1.086418415584748,4.971845131108327;0.7536064163649578,1.0874053567230126,4.974163887169295;0.7524427634849425,1.088413974344922,4.9765131344688855;0.7513264327217912,1.0893857462597814,4.9787166199699;0.7502103806400605,1.0903146162983688,4.9808397908943896;0.74903121790012,1.0912889055945096,4.983046811870542;0.7478771944322005,1.0922335499582565,4.985183205798036;0.7466683894583651,1.0932110062626779,4.987339198087771;0.7454670683440673,1.0941769350303328,4.989446832375229;0.7442575163519268,1.0951344623872319,4.991521691804632;0.7429979767876039,1.0961174566140126,4.993651157772911;0.7417190776101263,1.0971016992526037,4.995756624033314;0.7404361371227399,1.098082037309358,4.997840658775198;0.7391986373459795,1.0990230930119846,4.999812938600592;0.7380557057175222,1.0998632099973429,5.001575764168023;0.7369996984181297,1.1006327597075338,5.00316560875728;0.7359259320348023,1.1014011473824357,5.004728990415195;0.7348069847082402,1.102201058501216,5.006336257165754;0.7336735623963777,1.1030051085787957,5.0079349352308276;0.7325393738945964,1.103800751529706,5.0095044225831;0.7313998223822984,1.104596059425084,5.01106278149492;0.730289815099293,1.1053677901853702,5.012562191156336;0.7290881966103312,1.1061847728716985,5.014152641134253;0.7278262982261142,1.1070397598659112,5.015796583219506;0.7265887162555068,1.1078818761942089,5.01738573308428;0.7253506298003856,1.1087046142406405,5.018913237920527;0.7239601078585414,1.1096167495825668,5.020585541586592;0.7226081818706354,1.1104836179727147,5.022166168049888;0.7212224427373464,1.1113647351525606,5.023767866989041;0.7197249506984111,1.1123058459413784,5.025447426300341;0.7182453057390318,1.113227467674918,5.027064745303135;0.7166895123325362,1.1141837810504094,5.0287163046299455;0.7149869892451542,1.1152200559266512,5.0304711517938845;0.7132401552966938,1.1162766510451338,5.032248734491431;0.7114379179975996,1.117362920166212,5.034064520611832;0.7096303358537975,1.1184483570699908,5.035862090144127;0.7078418427494946,1.1195098778457888,5.037588264647788;0.7059514603323492,1.120618391742277,5.039364818059363;0.7040418884301876,1.1217333412783705,5.0411254554887295;0.7020471555703706,1.1228835905142533,5.042933195544975;0.7000162412637299,1.1240436796820048,5.044744477267817;0.6979325075916155,1.1252292019147965,5.046587152838706;0.6958893582383918,1.1263852305764936,5.0483286023116944;0.6939138519556961,1.1274930013552356,5.049988622461867;0.6917895456908985,1.128666838704198,5.051721670909326;0.6895876571311829,1.129871483670937,5.05346595130511;0.6875549152779044,1.1309726995977174,5.055037883946366;0.6855042498180721,1.1320805662345272,5.056591608994644;0.6833857397343184,1.1332033681961502,5.058144252687406;0.6812403799222596,1.134319604781663,5.059654805657948;0.6790076010480188,1.1354671866610118,5.061200545267277;0.6767791002157033,1.136589123557235,5.062677583994973;0.674528994336389,1.1377185776272005,5.064116660337357;0.6720873487294677,1.1389326213701745,5.0656149713671095;0.6695062603168548,1.140189906583338,5.0671814198394305;0.6668388032514565,1.141460427876071,5.068781297494361;0.664017193374143,1.1427402826781443,5.070429062651668;0.6609304248773016,1.1439635363391742,5.072194512399447;0.6578058314185433,1.1451704503025657,5.074022902463409;0.6545410624746341,1.146272480342166,5.075862803705252;0.651270121080699,1.1473236904450936,5.077696758570012;0.6476765961723695,1.1482479462332282,5.079666257927271;0.644046959432375,1.149098105513398,5.0816645227574835;0.6401737650291712,1.1498629946202708,5.083832268216601;0.6362149184800421,1.150458888664123,5.086082197137966;0.6323927291673862,1.1509495971900472,5.088258001876413;0.6282319397819003,1.1511932893489334,5.09073998849645;0.6238112135454772,1.1511727741032933,5.093353380457765;0.6191032427698853,1.1508872712432763,5.096204260859076;0.6145867075720782,1.1505154786677223,5.0989491391358275;0.6100454694128495,1.1499339537421223,5.101695534037625;0.6053406189308288,1.1490808311535998,5.104593644234146;0.6005150335011374,1.147919672828012,5.107609402254847;0.5956480593543344,1.1464935593681704,5.110780964705722;0.5903742668053729,1.1445987799420618,5.114371822139457;0.5850738221134788,1.1425345633160264,5.11807614848698;0.5795480824252801,1.1402293744225211,5.122009082098099;0.5743725943366048,1.1378607964837666,5.125777733109772;0.568892983433518,1.1353379156229195,5.129737083327732;0.5636456962720373,1.1328421684461392,5.1336065259501105;0.5581024833446147,1.130291266131631,5.137713224401812;0.552717551571763,1.1277900685497417,5.141754809923879;0.5473330624816501,1.125279958142345,5.145813941405136;0.5417715951054809,1.1228095080507527,5.149931935687541;0.5361891329848114,1.1204168605620453,5.153991489942435;0.5303895416443754,1.1180833968134938,5.158129875259768;0.5242874679013463,1.1161611505858,5.162283574257634;0.5182623187982002,1.1145229603929916,5.166370355733338;0.512552830085877,1.1131243847052765,5.17018835273203;0.5063461054099718,1.1118812736560293,5.174287091885349;0.5000232200315912,1.1109093887353632,5.178428718243381;0.4937785179408034,1.1102440926530353,5.1824339289419905;0.48760937578501806,1.1099044724246696,5.186385775828286;0.4812046620899458,1.1099164682737883,5.190330731552897;0.475135613941303,1.1103930199184604,5.193911115103597;0.4688482299142328,1.111134581660918,5.197536910691829;0.46291044103370976,1.1121211081747073,5.200875243545729;0.4563781307318585,1.1132868381880487,5.20444537332357;0.4498818729069455,1.1146464245787004,5.207859256615594;0.4427910676079164,1.1162328454781192,5.211550573119014;0.43596128314101035,1.117903076159609,5.214980402023463;0.42865710876685625,1.1195496078442146,5.218447682993972;0.421055077555862,1.1211316834600025,5.221892430495602;0.4133702977968567,1.122629255300933,5.225115502768391;0.4053496337473585,1.1239169884218667,5.228315377692318;0.39704444949343276,1.1249792410921056,5.231422079975582;0.3885960199043299,1.1255891881617703,5.234262193900595;0.3800795666059882,1.1259955992744668,5.236989439436861;0.3711516206686137,1.1261784528014744,5.239678032445754;0.3623489685273248,1.1260267787454978,5.242079642915266;0.35321436939668815,1.1254129117125484,5.244332793465765;0.34393598536586456,1.1245205280880453,5.246436649439036;0.3345756915788558,1.123283658582681,5.2483524094762535;0.3250287110889839,1.1213548796675215,5.2500307521176115;0.3153859408032089,1.1190652863726356,5.251503843304429;0.30556943793158825,1.1161155434636059,5.2527508327845975;0.29547022233515313,1.1127418094279302,5.253955794230152;0.28581499496226914,1.1090452202554686,5.254870297980846;0.2764194462307014,1.1052020144815233,5.255635626148948;0.26736845280809807,1.1008945704273092,5.256045884043457;0.25805691203580416,1.0962636680725688,5.256379918165913;0.24884428203374248,1.091180276852329,5.256534378054825;0.2399719635819316,1.086086017731302,5.256573378455601;0.2313775161853558,1.080941351568584,5.256544742752885;0.22322002066983287,1.075812293859157,5.256335549029507;0.21527568794753385,1.0705922499285638,5.256065372448643;0.20779110333697207,1.065383923312859,5.2557075675768115;0.2003718289225048,1.0600293555060385,5.25527814935948;0.1932889492136106,1.0546847118488083,5.254809886303746;0.18613009270211126,1.049113863929675,5.254273318158852;0.17912745142902975,1.0433715510353012,5.253653847743461;0.17244553024592507,1.0377134130913344,5.253076721470457;0.16578935342126339,1.031928452175913,5.252466091720239;0.1595872371235078,1.0262955999098407,5.251813598332299;0.15364438578706846,1.0208082422458857,5.251181925448575;0.1481984102810311,1.0157544385535924,5.250516867656033;0.14285026427480568,1.0107797382759511,5.249815209425532;0.13748673221306018,1.005748028954509,5.249079788894899;0.1319413719529891,1.000492314145496,5.248287876257942;0.12618785009200167,0.9949562741859166,5.247539451258742;0.12062691179042462,0.9895163510926668,5.246843587608582;0.11548524969413734,0.9843695864539441,5.246156700496121;0.11026756301493508,0.9791289295061609,5.245465977227187;0.10517021053167022,0.9739005384905163,5.244801960071182;0.10015462131592241,0.9687339955050847,5.244189793963907;0.09500205482700633,0.9633244655768589,5.2436164083572825;0.09012171200847321,0.9581356238214918,5.243067065603862;0.08549704034305464,0.9531964320952486,5.242564485985366;0.08094137163714196,0.9483424499977824,5.242084113403148;0.07660825610467475,0.943725506797864,5.241659185412613;0.07271185297981335,0.9395913217550689,5.241334668303609;0.06851691894132607,0.9351484951375,5.240940504368479;0.06445081759189102,0.9308393419026562,5.240554475686174;0.06044371091706193,0.9266408052352464,5.240170445997232;0.05640242598984403,0.922408353161582,5.239798488485085;0.052239036259735507,0.9180133457858461,5.2394363127460055;0.04817255308428761,0.9136952889003936,5.239080941141994;0.04419072695962869,0.9094086042569763,5.2387288673683;0.04035314070507644,0.905178645891392,5.238382279742569;0.036900081484443785,0.9012901637699828,5.238018144012647;0.03345499588017295,0.8973353992229105,5.23763805254786;0.02995895554316963,0.8932166208101622,5.23727390498747;0.026417867202132066,0.888931793568602,5.236936623245191;0.022766799184718307,0.8844983455989139,5.23660241721604;0.019145383811888197,0.8800614118790703,5.236268904207604;0.015818536618371095,0.8758941565265225,5.235940748867881;0.012202466344766284,0.8711990649109869,5.235601146851321;0.008478283775053986,0.8662571626276833,5.235261048123767;0.004723706427350682,0.8610841141728344,5.234923286953157;0.0008187176696836287,0.8552896178757645,5.234561004111237;-0.0031304822433320715,0.8492877546230698,5.234169266578085;-0.006851337658774442,0.8432570861497494,5.233844455173161;-0.010531757241037127,0.8369653530427497,5.233536140770008;-0.014172757965335908,0.8301157215277865,5.23323821828603;-0.017752892923268874,0.8230094002972079,5.232911909449905;-0.021234227508546078,0.8156319113973636,5.232582503815555;-0.02454908031220414,0.8080373001834588,5.2322331102408;-0.02773882850491924,0.799922439746918,5.231896963098043;-0.030753362026580654,0.7918238500122856,5.2316230734889535;-0.03358789093082118,0.7835481988716738,5.231398174727461;-0.03615402270604369,0.7749548867523095,5.231167923001232;-0.0384292662562473,0.7664246148235162,5.230915829296665;-0.040378666553274996,0.75764564640499,5.23066699591327;-0.04204269950623681,0.7488373484105543,5.2303779232387;-0.043582677820296144,0.7398987325441414,5.230056662964285;-0.044884554966469675,0.7306299434183494,5.2296991115858305;-0.04578089594457693,0.7213009157518099,5.229347676648204;-0.04648174324066309,0.7117516173028484,5.228997718142542;-0.04696290695858922,0.7020647883583877,5.22865356957414;-0.046954174239152505,0.6925628662538681,5.228348680103707;-0.04682479603612539,0.6830297564233614,5.228065832723759;-0.04648230242729187,0.6734709059111176,5.22780125495322;-0.045989392315076476,0.66420762893088,5.227551082129647;-0.045243841119134535,0.6548983043597059,5.227220855544235;-0.044387961706931184,0.6456319625952618,5.226880457936377;-0.0433863287094705,0.6362828340867709,5.226476261785943;-0.042319658608298595,0.6269586678900521,5.226058786563936;-0.04118814503418288,0.6178458020311461,5.225597803146511;-0.04005012813296731,0.608518110741373,5.2251233693794426;-0.03894995963880103,0.5991885227252431,5.224635389481326;-0.03795677863171629,0.5900548806880448,5.2242030621433555;-0.03701597155520388,0.5800736875442063,5.223874491823447;-0.036181545911877874,0.570532159375991,5.223556743535965;-0.035401324189744204,0.5608094708421222,5.223289776176501;-0.03463374537670345,0.5508209691308318,5.223059714305055;-0.03393579872666449,0.5409489701875153,5.222849681740788;-0.0332314217339758,0.531103261401799,5.2226527866136605;-0.03257330414681574,0.521499300377162,5.222477418856604;-0.031933352504129195,0.5112539542096987,5.222356869443052;-0.031402512213424855,0.5012715630056006,5.222240960903106;-0.03091836584534292,0.49106715428637526,5.222169905956918;-0.03048972270074764,0.48102107695061286,5.222097119702403;-0.03003389553241791,0.47072884624640665,5.222009147763635;-0.029643698260331842,0.4610413826209556,5.222000709972197;-0.029232254385948175,0.4512731186538648,5.2220153055835;-0.02883003084145942,0.44173715338139685,5.222091914002152;-0.028354876083193103,0.4317412623807167,5.222195890567694;-0.027900225953657147,0.42209585132169575,5.222342962752585;-0.02746810428352602,0.41264783555671736,5.222498957888491;-0.027040164890013325,0.40277754910275876,5.222648710284586;-0.0266100580523635,0.3930970973753853,5.222781070598836;-0.026198949478446858,0.3842965748440415,5.222849057350895;-0.025824320357712132,0.37519059759857576,5.22292719761275;-0.025487763618349646,0.36618607957416793,5.223030906572987;-0.02516487636520165,0.357273976172665,5.223157816043621;-0.024865251499356946,0.34863097144553135,5.223309336588698;-0.02465980455921394,0.34034694990851105,5.2234633806572095;-0.024486571999991442,0.3315854055582519,5.223620601341273;-0.024352167551923796,0.3234901811225622,5.223731143810359;-0.024324955431211416,0.3147493940856296,5.223785538851257;-0.02433746864021399,0.3061231526684531,5.223821000206509;-0.024410837644932733,0.29720136322929164,5.223867554545018;-0.024573549617908388,0.28814956623334975,5.223918775380615;-0.024770775351876995,0.2791831952153295,5.2239813062907015;-0.02505395039178167,0.27020681742149916,5.224026724245002;-0.025375968978719306,0.26152045337946844,5.224076870507365;-0.025787232167851108,0.2534419519816947,5.2241436089089435;-0.026227098906155183,0.24516788176018328,5.22421289421891;-0.026700435846948162,0.23634794315111213,5.224228176362261;-0.027198010310482745,0.22810571603683033,5.224263678888033;-0.027688918592462204,0.21990676057760355,5.22430571101026;-0.028189750747665332,0.21145191574249997,5.2243627399340316;-0.028696139359780826,0.20251693784155642,5.224415322662549;-0.029208543547863362,0.1932657661238667,5.2244252333472385;-0.02978229433087291,0.18362005015738136,5.224432673935722;-0.030395848121290425,0.17381503748357102,5.224392740872128;-0.03103387335259049,0.16336102526364216,5.224424390427936;-0.03164711524780924,0.15348439457332202,5.22444017205131;-0.03232239280942936,0.14305695711071464,5.224480895388931;-0.032876574834826686,0.1333741401349616,5.224604662950399;-0.03342256096398333,0.12305891331397831,5.2248708011682385;-0.03394083459469283,0.11302552430825215,5.225123117627821;-0.03444765412309163,0.10261430444211436,5.225453882192875;-0.03491816094143981,0.09155681129398836,5.22582641527047;-0.03535608632503215,0.08054317530520091,5.2262190955336845;-0.03581616849531315,0.06865609185067019,5.226580025881433;-0.0362876094158056,0.05674865859382786,5.226887831847384;-0.03674334875027083,0.044430966770917256,5.227142605757023;-0.03721713569309933,0.03202397240511471,5.227362928301575;-0.037698532302279944,0.01904441257420072,5.22754237079007;-0.03818878655609977,0.005482997780444106,5.227696370109484;-0.03866589341746266,-0.00802300453837666,5.227827613275535;-0.03910439502579606,-0.02141121129935964,5.227929893993489;-0.03949188421240189,-0.034182540417100886,5.228050910713589;-0.039823919755852866,-0.046302444167075865,5.228154865160632;-0.04010498769643605,-0.0583019269735484,5.228307341253642;-0.04034301205501679,-0.06964887312945833,5.228391577640914;-0.04058651648457027,-0.08106084212191238,5.2284671177879405;-0.04077958844290669,-0.09162394918697828,5.22851344385791;-0.040989690257422016,-0.10215133926722786,5.228535527425563;-0.04116611315698103,-0.11192044257878112,5.2283919024666785;-0.04132650035485577,-0.12155001307664581,5.228239690906365;-0.04144197017088581,-0.13063130192089698,5.227997299642042;-0.041567103983121675,-0.1398912485205476,5.227714431621638;-0.0417027568709812,-0.14941856449669963,5.2274710860911675;-0.04181659112099283,-0.15839068161789627,5.2272671675789395;-0.041923925952512736,-0.16716127138045822,5.227110093828183;-0.042027805044720035,-0.17522277102056422,5.227002786562758;-0.04207537500421334,-0.1824472707214846,5.226977781308042;-0.04211456665425439,-0.18895749786505742,5.226971406682128;-0.04214278478024473,-0.1948153333142639,5.2269735289079975;-0.04216162275501386,-0.200192904915457,5.226970284836086;-0.0421740440379385,-0.20473517819002898,5.226971878404403;-0.04218599549980409,-0.2096046745171501,5.2269765915671345;-0.04220127080337795,-0.21537288539432636,5.226978904862113;-0.04221186416018814,-0.2210588145026057,5.226975125128816;-0.0422125147722925,-0.22649665690848303,5.226963685649;-0.04220659041328062,-0.23175802243407517,5.226957518448783;-0.042198776187620746,-0.23705656132590738,5.226951337553681;-0.042192082996920365,-0.24228989275475404,5.22694106879035;-0.0421904530824189,-0.24739509688619635,5.226932738095618;-0.04218945041891483,-0.25056726484739317,5.226931365680161;-0.04219251456964267,-0.25367438843438517,5.226955764974258;-0.04221272450438605,-0.2560132757035008,5.226984458657818;-0.04221371278502167,-0.2577675097011677,5.22698281057778;-0.042210258696495785,-0.25923118851754695,5.226975981398538;-0.04220781011103928,-0.2608050575221302,5.226970395244585;-0.042206585534044105,-0.26253952948669085,5.226965535824586;-0.042208162768477414,-0.264486320736835,5.226960545567454;-0.04221040309364076,-0.26666010666785617,5.226957012027093
