# Supplementary material for: AI co-pilot bronchoscope robot
Source: Nat Commun. 2024 Jan 4;15:241. doi: 10.1038/s41467-023-44385-7 (PMC10764930; doi:10.1038/s41467-023-44385-7)
Supplement: Supplementary file 9 — Source Data [file 41467_2023_44385_MOESM9_ESM.zip › Supplementary Fig. 6/Sim+A+R/1-siliconmodel3 Centerline model_41.txt]

Path length,0.4111819806859081,1.346722848821585,1.9766050227433873,3.0259536356578653,3.559995136004658,4.64261886087754,5.785084005107772,6.274723159259193,7.311882220069631,7.909789625790431,9.354718227181454,10.207969124125391,11.096998901138186,12.031203490641907,12.985270134090804,13.93526408975444,14.89340154083156,15.861103689379494,16.886742850556605,17.950671587030232,19.06451432327949,20.21080688508119,20.21080688508119,21.405801297303658,22.606354266759503,23.875160175260714,25.196337192226046,25.196337192226046,26.59192226377748,27.95400509150756,29.30191319850576,29.30191319850576,30.576212121711745,31.859336867063703,33.07062195833247,33.07062195833247,34.27376838176195,35.430464798903614,36.54340271986092,37.6221496146763,38.66352310694936,39.705141497024876,40.70907125175805,41.75101861673235,42.766400539719115,43.81391660469581,44.81738489191079,45.80443831705169,46.75384159650571,47.674884494164125,48.54411727583398,49.37841845932749,51.101368626977596,51.93943228140433,52.758990515065385,53.6345384323378,54.540482853891156,55.44499957586848,56.357632042426886,57.256194954038264,59.0194108342692,59.854521974300226,60.748293103924624,61.581626278999416,62.46356318694832,63.358939453048535,64.27964355485577,66.10856100756708,67.10740111711769,68.10380676756265,69.06292788517541,70.03617335000759,71.05477536679481,72.03956738239648,73.01650016969806,74.03208431196286,75.06357956358455,76.08507341737509,77.1126478534634,78.13179610484086,79.1686925530671,80.1256303330536,81.14590501874463,82.14022078818378,83.14840236323086,84.13939432192167,85.13705081933107,86.11947962072259,87.04554014348024,88.00224287137793,88.9367090559952,89.88471001821516,90.8238533660329,91.76111488172421,92.72297628510803,93.65413146248687,94.5867900820098,95.55896876164783,96.52591072875421,97.51017629896656,98.47020901725624,99.4451586677617,100.39914164314692,102.25565537961074,103.14638253680828,104.04230295806052,104.960103409438,105.84823077037346,106.71883124367267,108.46227387172584,109.29700224579804,110.10952658182572,111.64879277279765,112.39282398364894,113.82008563715426,114.48616266789952,115.73050848191848,116.86129951911556,118.00868659430184,118.55648310563119,119.63141443667882,120.80529725348211,122.02148659066823,122.61205385747755,123.81555384244534,125.01216081791642,125.65833147682967,127.02551305224341,127.75134861688609,128.51426736200278,129.9856185723063,130.72728137464642,131.47237158939774,133.08060381236817,133.84519510980383,134.59546642600495,136.1205167648301,136.95794465792855,137.81440535656145,138.72215878839876,139.61385157789786,140.54545151073006,141.46683261337972,143.29710818889242,144.23317281782406,145.1946690935194,146.20836708251468,147.23095275137237,148.28702205266163,149.3778090016375,149.3778090016375,150.42015558700098,151.42665027687877,152.46726906765636,153.54840111185044,154.6058581574936,155.63121546029413,156.63393757375226,158.59756421215798,159.54855092764637,160.4851180837001,161.42804461322413,162.3464372839652,163.24665635518525,164.17416812510396,165.91116188171807,166.77859683433468,167.61159994956125,168.4039075055196,169.22342752747247,170.75178978496356,171.44481624314508,172.90672232890296,173.66361114414403,174.4054967864026,175.9388379086054,176.69697084586116,177.4045057149649,178.94089547921058,179.696092756066,180.4542496664758,182.0177697525255,182.8350136065697,183.69491726713338,184.53244706098485,186.2242497328246,187.06706884980576,187.8849947543165,188.69429474439744,190.1464202461144,190.81367316392763,192.10881181263056,192.77900008044028,194.0043004440787,195.09579152726275,196.0379708187475,197.1336068832013,198.06746503391312,199.0624634855903,200.25599248742313,201.1856045594365,202.1265875282551,203.08609004800164,204.23878018274837,205.30180088799358,206.27667157235115,207.1857291743536,208.22745064344312,209.19012594606596,210.20077631038546,211.1707273245586,212.18719376811325,213.25396621076837
Error,8.978419351156486,8.486450501154575,7.92579938851722,7.420050883030248,6.876149517527429,6.365354439143695,5.890528117381599,5.4093578502585355,4.9220509512662165,4.4657097895987565,4.020218161766733,3.615758910548371,3.272902032154349,2.9496403139493026,2.669489481333155,2.4087033194740077,2.150105151841509,1.885973080340738,1.6411229913801764,1.4298726998066498,1.2768942010375333,1.1953812983727354,1.094601366762123,0.9670983022541461,0.8758375808751995,0.8425500558123395,0.9230856952812058,0.8580610193610586,0.6668352666643862,0.6787719542952068,0.8551844464248439,0.6566634401794311,0.5229995884393652,0.5269715167941167,0.6254560035580405,0.7592971324384986,0.6196893958167262,0.55760003606783,0.555705537375587,0.5731949077959095,0.5944665063423176,0.6136452424628184,0.6220437041966144,0.6162585488142306,0.6116381949178564,0.6138494905028291,0.5978423607373259,0.5660932372232811,0.5252089975974004,0.4849462737245868,0.46411956105681834,0.502041130076688,0.5700960127503363,0.4642281413754167,0.422811032939958,0.4589009021442578,0.5228314976614208,0.6005698704626777,0.6817182078135822,0.7704692247606865,0.7692525141511952,0.7333608397472591,0.7375278468711147,0.7504216404918667,0.7630420471493524,0.7665091395791973,0.7653019157294024,0.746361837256548,0.7186009272435229,0.6977727438521883,0.6621584448412767,0.6444692178954167,0.6542485240137382,0.6531064555771492,0.6585524497347454,0.6857633326323971,0.7226155432104949,0.7546329069603792,0.7845527705498966,0.7992462777428875,0.8209781268224116,0.7947831311818393,0.8140674834947872,0.825388857160206,0.8374091297073316,0.8273825584739538,0.8231825110885984,0.8092965842278792,0.7403658905284446,0.6908599700800129,0.6380212012932087,0.6020360622757793,0.6030737799668687,0.6285500727874854,0.6624227237570763,0.6930242478000145,0.7584240092349217,0.8390724296286565,0.9433036407224512,1.0352955301652158,1.12339420684307,1.2168242530497078,1.3134232111941484,1.392756699253558,1.4779360098348282,1.5784783306468118,1.6843001982074821,1.7894883686991783,1.9054916552775483,1.9703294522554593,2.0207857472945907,2.0780615547573142,2.0890831056598578,2.0586397345980076,2.00777806484154,1.9126732122956502,1.779100412836597,1.656014478817086,1.5661041251920464,1.447068785375559,1.3321983996582405,1.2073314851797876,1.116104567722982,1.0201726984368322,0.921374587224312,0.8922717428139162,0.8230763151774009,0.810439643048619,0.7223177369434483,0.7247749123731678,0.6727696113522609,0.6375711233611144,0.6898967182393604,0.6141128658546172,0.45766291860053315,0.4345888829192367,0.4587300599913557,0.34914632329040723,0.29949269259237615,0.2796281903469324,0.32272672706158284,0.3780073662291557,0.4502767660112815,0.5305759996886589,0.46908541137422355,0.44157211253144696,0.4716936418035166,0.5411048755572314,0.5880986310844796,0.6786229869751108,0.7160266891032921,0.7573354856285862,0.7937460260884608,0.8114291940263675,0.8173612538660163,0.8920376832913952,1.0287645711470708,1.137573449419552,1.2167831371760574,1.284088197383664,1.3736667591432643,1.4311812203777272,1.4638337435375153,1.430807362488259,1.440853459488025,1.3848258789455703,1.2868562032179534,1.1723104239497424,1.0976846987291267,1.085554704593924,1.0072902515224016,0.9699445088743162,0.9421099289612029,0.7801918773456951,0.7374961193628977,0.6545004570468271,0.554136659991456,0.6203765698292651,0.5112297549369693,0.5131608304119243,0.6589303901418476,0.5677419788871138,0.5279354538579114,0.585848295293676,0.6904818357660264,0.6358669425835954,0.5461856888852993,0.49489916678797896,0.5508162793915184,0.5555606834258495,0.5781081492705092,0.6510914568544768,0.7373633158958526,0.7668977605212317,0.8261847163392501,0.8618122907655729,0.8447132130153548,0.7975188821960759,0.7577582311601363,0.7116872260117044,0.6590084069371763,0.6054678380558765,0.5601298783235971,0.5001026060172524,0.4581547977761021,0.40050540534844287,0.34000828453304915,0.28663011287816015,0.23608057713631184,0.18850756769934657,0.14350740916607257,0.09701094727833773,0.08578427811819181
3D pred;0.04463657418858959,-0.2622797515828059,5.24975911143431;0.03969953557834822,-0.253600376740784,5.249216799611958;0.03423291084803792,-0.2453304104318605,5.247903912980435;0.029401243003191864,-0.23670441940346104,5.24640482505271;0.024155576832738793,-0.22834297715465812,5.244801930811627;0.01926447699596233,-0.21971978074354412,5.243491348482265;0.014633392192792504,-0.2109321962013777,5.242337480439494;0.00997332408001152,-0.20214577848915116,5.241296985859733;0.005264159302046472,-0.19338598388500738,5.240253067478255;0.0007619214264368334,-0.1845183882654019,5.239206357375801;-0.00347040149013245,-0.175514742961806,5.238195509228492;-0.0072673445134979996,-0.1662988542982433,5.237388899150368;-0.010556804439109042,-0.15686177417594754,5.237041088622681;-0.013632672892054507,-0.14735296873456927,5.236692301670245;-0.016245367141459865,-0.13770646268988476,5.236347700612514;-0.018730629205825508,-0.12802174895789678,5.236175095859195;-0.021253904512079855,-0.1183455479463564,5.236110167336094;-0.023867917332081524,-0.10869336726754146,5.236061740893128;-0.026393989783628828,-0.09901776099582758,5.236021725342341;-0.028788855747421613,-0.0893090078196829,5.2359529592157426;-0.030859701975440024,-0.07952626652117209,5.235855140064689;-0.0323952723872097,-0.06965055140035882,5.235520066396613;-0.03305824032516711,-0.05967885967412062,5.235165330396025;-0.033503456404358554,-0.04969370189538983,5.234851631851748;-0.0338067816164047,-0.039704771794899674,5.2344920915017745;-0.03405219661693375,-0.029714349206445785,5.234129837472638;-0.034257933602113086,-0.019723046311691146,5.233767154748764;-0.034401313780550447,-0.009730680035899636,5.233403756434437;-0.034475980338117884,0.0002613144294372517,5.233010727796984;-0.03447530044362397,0.010253121365874853,5.232606013474651;-0.03436862787894357,0.020243817398164513,5.232188145368263;-0.034188077126833895,0.030233493303878638,5.231771280012653;-0.033975958002444746,0.040223406676360735,5.231375506987585;-0.03374030603460472,0.05021456174645526,5.231027241980188;-0.03344462636315858,0.06020500420891599,5.230705321281638;-0.03311041526435668,0.07019577060535748,5.23043534025791;-0.0327345945800942,0.08018703020130093,5.230252336160283;-0.032322146547764184,0.09017843775778914,5.230211572686715;-0.031902151550672844,0.10016934003783425,5.23028557155838;-0.03150371714085328,0.11016126631038439,5.2303371407836385;-0.03106253105881815,0.12015150956057438,5.230357006408516;-0.03057453136579654,0.13013953653931024,5.230322751895592;-0.030022382625195736,0.14012373552236673,5.230218337169683;-0.02938448051230156,0.15010229918126045,5.230072226938108;-0.028707334181227832,0.16007866372174218,5.229955507609236;-0.028053976293196954,0.17005658162944823,5.229836018290774;-0.0274595959129137,0.18003764488626814,5.229677625655548;-0.026923505583880944,0.19001970195681467,5.229410897705252;-0.026413922347168408,0.20000087421550486,5.2290695397300775;-0.02600045474730246,0.2099852905230532,5.228694739061156;-0.025725075516891738,0.21997453132671582,5.228321597739536;-0.025584181085849443,0.2299692420431741,5.228028499712222;-0.025559354018285525,0.23996837779816643,5.22789939599442;-0.0256480073902471,0.24996785265321617,5.227950808083155;-0.025840512553565925,0.2599627576773167,5.228205396616491;-0.026076641898014365,0.2699555073287574,5.2285040558475915;-0.0263557890077338,0.2799468045783425,5.228813985132379;-0.02665774022165175,0.2899379710032852,5.229106250309076;-0.026938698476960846,0.2999294990375473,5.229406966120648;-0.02718784709226035,0.3099221092220962,5.229699654807045;-0.027507346078817736,0.31991602276174474,5.2298396996556376;-0.02793850277541922,0.3299067184341171,5.229849892055541;-0.02846634645313608,0.3398923395014264,5.229756334843077;-0.02895294869991655,0.34987875471096325,5.229569976274293;-0.029332970795182413,0.3598663696329665,5.2292488355311795;-0.02958015290454847,0.36985184158364265,5.22877003397827;-0.02974222739754685,0.3798387037483365,5.228283910576112;-0.02988290625920444,0.3898272262459892,5.227826059321042;-0.030023322780420154,0.3998193807029553,5.227455745253388;-0.030212391835347616,0.4098136870072145,5.227176291519983;-0.030436333323217008,0.4198095369639271,5.22699509038064;-0.030730735564912445,0.42980487778600895,5.22691453499281;-0.031045085019219716,0.43979992589862693,5.226900476293419;-0.031386556571996134,0.44979353231128455,5.227006438775144;-0.03176952601806438,0.45978355491616213,5.227236183758579;-0.03220229596492042,0.46976946327209856,5.227543339223997;-0.03266529766275268,0.47975321995413045,5.227875351184307;-0.03315229675730336,0.4897366855504262,5.228180714196942;-0.03369265869056315,0.4997191567282315,5.228422122907164;-0.03427986346901845,0.5097004286097825,5.228593593530649;-0.0349349022566449,0.5196781747124376,5.228718120225196;-0.03570588307725799,0.5296476123331056,5.228844223761448;-0.036629199694547296,0.5396025802789248,5.229058931986605;-0.03762979292376276,0.5495486286866794,5.229332673215235;-0.03854768351353735,0.559503051841056,5.229591394163004;-0.039305269441030494,0.5694701594302289,5.229879195949506;-0.04004136502909246,0.5794365397712151,5.2302389544574535;-0.04073329834422075,0.5894035513349561,5.230663111003635;-0.041122085622287606,0.5993896096489553,5.231020159742355;-0.04140708556527596,0.6093787155141815,5.231389671644462;-0.04194245159100673,0.6193604230409575,5.2316705596442;-0.04140059339724847,0.6293450991320169,5.231782956505743;-0.04124499007045686,0.6393422192801071,5.2319656484577814;-0.041224511195140624,0.649339493975655,5.232198197973849;-0.04122332145590928,0.6593373836327538,5.232403626766858;-0.041224120994344554,0.669336641644914,5.232525440423682;-0.0407170726171812,0.6793237397806688,5.232553239164998;-0.03985973800458146,0.6892863137191175,5.232663229541761;-0.03866799432250986,0.6992129156678333,5.232868949613691;-0.037317098898891746,0.7091179959033487,5.233122853301039;-0.03575790556484962,0.7189929490698016,5.233355696826694;-0.03392455661924633,0.7288213455551216,5.2335592998006515;-0.03168906698702597,0.7385660046626105,5.233769549611756;-0.02891452719208973,0.748170276692798,5.23401426924005;-0.025694168974098854,0.7576360196106842,5.234184574731174;-0.02211218004692433,0.7669717989656549,5.234296731589636;-0.018310009391492365,0.7762202392812505,5.234395978936394;-0.014280749206974523,0.7853721711703471,5.234480861577703;-0.009945423788299733,0.7943830259664324,5.234578069386333;-0.005339168178294841,0.8032579696621576,5.234711424749954;-0.0005879958906470258,0.8120555305817206,5.234882549732536;0.004293750255970054,0.8207805191926401,5.235090223272776;0.009217974154900974,0.8294814963881938,5.2353023902722144;0.01415779033261471,0.8381731224766957,5.235534450755861;0.019192129506790417,0.8468090773113209,5.235809611024931;0.02423948866824153,0.8554373169619461,5.236088261391332;0.02922909021402704,0.8641014579802544,5.236279407485101;0.034437042991485325,0.8726342130066933,5.236542693501718;0.03989671502366871,0.8810076763065062,5.2368203509663775;0.04546819315310697,0.8893043825668027,5.237171487241275;0.05121085130909202,0.8974789369697255,5.237617062843337;0.05705465717477151,0.9055754049756572,5.238162167267437;0.06303881194924739,0.9135632154203377,5.238782470366714;0.0692343671963602,0.9213900610717518,5.239378777610434;0.07545264671041496,0.9292080000562255,5.239840112543139;0.0818521080811258,0.9368793280962114,5.2402846575551525;0.08830070007903443,0.9445031314891429,5.24082621371146;0.09482310623426961,0.9520497237302566,5.24153836783278;0.10128288915578419,0.95963468716745,5.242398329612946;0.10782407082219604,0.9671360927790535,5.243368822403853;0.1145819245066151,0.9744432444314858,5.244336783306132;0.12153125383481087,0.9815616026096241,5.245354525285226;0.1283990664185777,0.9887237202307799,5.246594372652842;0.13516842597618886,0.9959648650828542,5.247914066712485;0.1416769360123024,1.0034280939923175,5.249306730115738;0.14838132844656002,1.0107325023396578,5.250609320144402;0.15530357237107872,1.0178691355441642,5.2516821694133125;0.16251237128842494,1.0247535449180507,5.252480997143185;0.16987526214590848,1.0315003710304846,5.252998853908482;0.17720590170070238,1.0382677898898536,5.25367985735895;0.18480802904303026,1.044753492594042,5.254058434040631;0.1926660990875039,1.0509269980833114,5.254430677442328;0.20067844700517756,1.0569068420355319,5.254639835643799;0.20870022630140547,1.0628753341489277,5.254807641528506;0.21677455048562125,1.0687746628706083,5.254750988181371;0.22498150634985528,1.0744826395711429,5.254496277701278;0.23342668194314772,1.0798165846643797,5.254018743471308;0.2423031668817937,1.0843938716658854,5.2535123258177485;0.2510715958528979,1.089199066991747,5.253355000489154;0.260078094263244,1.0935203589704328,5.252897373982732;0.26917260989839537,1.0976347773823927,5.252296252952229;0.2784655512532568,1.1012395561571455,5.251492007367722;0.2878210563738599,1.1046356438147422,5.250521897806752;0.29724313921579226,1.10780502254909,5.24943589902313;0.3067426304088395,1.1105394134925504,5.247925014103111;0.31631063787141667,1.112664334304896,5.245940588559704;0.32594145920725104,1.1139422570328021,5.2435711595359225;0.3354911168248754,1.1152518111282916,5.240908621750813;0.3449942502693211,1.1161688191118038,5.237933802244484;0.3545077448978852,1.1165692615433422,5.234878795565064;0.3640249230028531,1.1159781408812925,5.231866504529785;0.37345494627127535,1.115434100741952,5.228583414295905;0.38286100860577127,1.115044708980534,5.225210823983442;0.392319256773247,1.1151126315114779,5.221964760500971;0.4015459662040469,1.1147839969679838,5.218122907768707;0.41069906051826904,1.1147306881097785,5.214095747151027;0.4197610145217405,1.1149065688625523,5.209870814536207;0.42892530036074067,1.1150216172440475,5.205870485933327;0.4380669517078046,1.1153327608497787,5.201829025763372;0.44718585007489847,1.1157049503973846,5.197741585548364;0.45634554607746025,1.115755573121495,5.193729428213406;0.4654585093180293,1.1155273135620343,5.189618248510505;0.47457617730480095,1.115276536743222,5.185518828860098;0.4836757343102468,1.1147792260963274,5.181401700683185;0.492632175343354,1.114998056662309,5.1769593727795;0.5013707367413287,1.116023028059883,5.1722067968118814;0.5100478865176988,1.1174002206101457,5.16743077205923;0.5185336004474739,1.1193694330423083,5.162520083563812;0.5267818524471587,1.1217854812181705,5.157408425304341;0.5345500720890053,1.1249927534043103,5.15198918470071;0.5419764812277923,1.1287923316284283,5.14647450858854;0.549490842901182,1.1327914528335097,5.141226518665858;0.556833703303814,1.136717785043528,5.13568880104178;0.563770644435359,1.1413437935340376,5.130168031785307;0.5703460658359085,1.1461408244520788,5.1243583564263435;0.5771832722579272,1.1504385811409545,5.118460738620319;0.5838923441288448,1.1549643029263363,5.112586541062169;0.5904453383494209,1.1597033471171247,5.106704387808228;0.5966298897068532,1.1647401623580234,5.100672653668171;0.6023462935534019,1.1701041045827705,5.094463720517239;0.6078752204529196,1.1755968229333873,5.0881978596457715;0.6127346723669839,1.1811551288533264,5.081453160809258;0.6175394247836049,1.1866520272410523,5.0746195334906234;0.6220742000536607,1.1921956517586234,5.0676407054759585;0.6264552914330297,1.1978018401896704,5.060613850589083;0.6307793422363127,1.2034255222746983,5.053565674622411;0.6350855730897126,1.2090762052009205,5.046528192238452;0.6393163419812129,1.214724436045076,5.03944313169405;0.6433501380897672,1.2203108401603384,5.032196023442093;0.6472210771431242,1.225864427917756,5.024835758917916;0.6509610126934469,1.2313461500016,5.017354876277817;0.6546012081304851,1.2368213484907258,5.009820211143595;0.6581307898236063,1.242263882357145,5.0022096344122;0.6615870468939481,1.2476354575970552,4.9945154504719955;0.6650047867279121,1.2529907443338044,4.986792759335187;0.668421108284585,1.258348377723801,4.979071068362362;0.6718420505442385,1.2636847427681426,4.971336705934234;0.6752665236713009,1.2689847263348233,4.963578925453004;0.6786752588010935,1.2742578173788093,4.955795928879913;0.6820605588571407,1.2795498147731759,4.948015536402116;0.6854457167167809,1.2848381932819708,4.9402326218443795;0.688829979426995,1.2901228823915598,4.932446812514371;0.692202679329936,1.2953691349995151,4.924630053023494
3D gt;0.7055819269497193,1.3172208341879532,4.890084745846572;0.7052516514584358,1.316646501612344,4.890981089265029;0.7049359078840776,1.3161057016817133,4.891824418795894;0.7046257859067454,1.315564522394825,4.8926649264493625;0.7043258307047398,1.3150338942941615,4.893481929926823;0.7039476982284115,1.3144059724718054,4.894470734120911;0.7035624956262523,1.3137814241965362,4.895469489689905;0.7031297539864522,1.3130322110870547,4.896647702003787;0.7027096037165457,1.312299418992508,4.897783685022844;0.7022805032885875,1.3115628956056944,4.8989336232489205;0.7018743040868107,1.310864717896082,4.900026492517944;0.7010191088111423,1.3093888436679184,4.902330645528333;0.7002185460512167,1.3080217318878653,4.904476455241536;0.6993500104324198,1.3065310445564295,4.90680579327117;0.6984978124803883,1.305053677167265,4.909103499779507;0.6976287080292418,1.3035470677438576,4.91144543867425;0.6967656911054748,1.301997925450436,4.913816643957809;0.6958439878744765,1.3004207011973223,4.9162630360739366;0.6949368591786926,1.298849437032,4.918707501064647;0.6939557333201826,1.2971514479777655,4.921339294144352;0.6929079845512176,1.2953513299947994,4.92414207580695;0.6918431053161622,1.2935141082931085,4.927003663524191;0.6907785557355254,1.2916720369273216,4.9298710473719805;0.6897233447131693,1.2898511787701548,4.932709848627401;0.6886719109705625,1.2880440312926669,4.935534668358516;0.6876817943728458,1.2863171258764954,4.93822138333769;0.6867070550948476,1.2846024921500945,4.940875201116535;0.6857641417524285,1.282964463739186,4.9434182939140765;0.6848202422330372,1.2813216930736195,4.945989611850263;0.6838272862808086,1.2796011297291723,4.948670938029932;0.6828075862155067,1.2778438533675334,4.951417464773109;0.6817982836875797,1.2761081996188268,4.954128894290579;0.6808118925782208,1.2743937497991007,4.956790776792738;0.6798449063555201,1.272725354090006,4.959390392642783;0.6788610237025916,1.271039666537581,4.962023409034018;0.6779348931028552,1.2694344997226632,4.964524013087667;0.6770656252295992,1.2679508999552473,4.966860104210885;0.676299787025093,1.266627276704603,4.968940036945021;0.6755263287774448,1.2653002204536272,4.971015580580152;0.6748261762876122,1.2640979929956895,4.972913024795466;0.674157704667238,1.2629460837385122,4.974713618715074;0.6734865632969012,1.261807186521333,4.97649926900957;0.6728052735762164,1.2606311995048884,4.97833382167534;0.6721042865884717,1.259423718359777,4.9802192399826914;0.6713969377499764,1.2582087784052642,4.982120984471027;0.6706574694833788,1.2569439331341687,4.984084888584375;0.6699039420842378,1.2556462516784668,4.986110297540559;0.6691792743288238,1.254402249614273,4.988046508905703;0.6684764089076124,1.2531999159546854,4.989905419188654;0.6678546330801747,1.2521215226224225,4.991577539898152;0.6672526251694253,1.2510761618898205,4.993190343038463;0.6666207945174931,1.2499866710650884,4.994874055987663;0.6659776168512326,1.2488912894628637,4.996554088112562;0.6653222465993468,1.2477515119594464,4.9982991493782;0.6646511680220362,1.2466059564572518,5.000049976749901;0.6639609683045772,1.2454279604585943,5.001837292253457;0.6632194228695477,1.2441433002986133,5.003765519324;0.6624639428596137,1.2428376938033627,5.005712358102389;0.6617079891336375,1.2415398429464024,5.007643858604718;0.6609496151317249,1.2402312812207261,5.009575321924023;0.6602380973074502,1.2389936914473867,5.011394651007456;0.6595034919786602,1.2377080299831857,5.013261219614212;0.6587696497328229,1.2364419381551237,5.015092245566762;0.6580257593830551,1.2351438471037768,5.016941749849711;0.6572833897222919,1.233818734207871,5.01881179053953;0.6565804583391052,1.232560934192335,5.020575953434114;0.6558270736263838,1.231244715591957,5.022368776608784;0.6550791867534195,1.2299442246894479,5.02413869781965;0.6543301878543484,1.228644524146771,5.025905705329018;0.6535830808537881,1.2273434510544925,5.027661934799442;0.6528394825854645,1.226040344895988,5.029401871669255;0.6520674352974727,1.2247060006359904,5.031151035380214;0.651284890763812,1.2233309681811675,5.032897976788794;0.6504351151923775,1.221852815024158,5.034704707021811;0.6495995070837135,1.2203618528551445,5.036481176714913;0.6487489097798507,1.218857074725591,5.038271590563946;0.6479418245034532,1.2174445449446438,5.0399263312842795;0.6470746235683047,1.2158962401147924,5.0416938135111975;0.6461374381672254,1.2142772748104087,5.04355121280295;0.6450883072999578,1.2124411181626278,5.0455887688181615;0.6439671715105588,1.210460245628716,5.047753400502907;0.6427705159620805,1.2083851825152074,5.049965950508102;0.6414406753946622,1.2062571084790843,5.052255878219784;0.6400461611254462,1.204072162998881,5.054600385939065;0.638329823329531,1.2015216079759747,5.057258558056197;0.6362471639938116,1.1986025236004199,5.060206429459086;0.633994545006827,1.1956733343668495,5.063238205188496;0.6313943212562968,1.1924585767644327,5.066629445874208;0.6286440648404782,1.189140571486614,5.070153985946531;0.6256194009631405,1.185647818107964,5.073903783096417;0.6222825360731645,1.181989389030911,5.077802796938577;0.6185334680969812,1.1782267377847415,5.081889626558299;0.6148368038129657,1.1745904811871086,5.085864620185572;0.6110993873153735,1.1710333338531205,5.089681173059261;0.6071200597577707,1.167393432366063,5.093610386083118;0.6028063695483072,1.163588046118757,5.097745649689044;0.5982303682285417,1.1596678306675254,5.102104357927945;0.5931199234092498,1.1555412800947327,5.106832103851073;0.5879225611671759,1.1514098998999518,5.111609069617939;0.5823885258761321,1.1473546564706067,5.116504359243806;0.5768513210559714,1.1434246366614458,5.121339240382084;0.5710235416866769,1.1395519951249367,5.126308964311517;0.5653221792681464,1.135780076819154,5.131147632974068;0.5593372363924607,1.1320876900245405,5.136096387269729;0.5534849289323096,1.1287851025213642,5.140747426387285;0.5478597038113586,1.1258538043581203,5.145219526150385;0.5420179163116646,1.1230388097613582,5.149686080659071;0.5362391505346029,1.1205454850271575,5.153913300542623;0.5303853904580621,1.118222039070249,5.158080719953794;0.5241537533284728,1.1162776426835492,5.162312890381649;0.5180275915618227,1.114602629515071,5.16645813485597;0.5122556674203903,1.1132087956371723,5.170305559699439;0.5060128249823113,1.1119786972715562,5.174427492663405;0.499540831305764,1.1110674637582234,5.178627609396431;0.4932002333159732,1.1104014611199358,5.1826985950410185;0.48696508159458085,1.11009961281899,5.186707485315568;0.48052377450279316,1.1101070287937653,5.1906821017519436;0.4742723338865562,1.110626363497169,5.19437735010464;0.4679510324651545,1.1113850885110215,5.198027085232511;0.4619694418653051,1.1123914938541042,5.201379142713398;0.4553068928075808,1.1135853396329012,5.204984848312451;0.4486801677034193,1.1149738525223207,5.20846890638764;0.44154293718607074,1.1165683319546211,5.2121674037203904;0.43460396746333496,1.1182317827278543,5.215611058324856;0.42722232911878244,1.1198683272574013,5.219107135605289;0.419408217941332,1.1214014435890698,5.222547129867219;0.4117326145770034,1.1228878330123087,5.225758722107985;0.4034953050673195,1.1240735882487045,5.228963084935393;0.3947916181797518,1.124964332245734,5.2320420812050745;0.3862634260572236,1.1255003058813209,5.234874413989553;0.37749324028768505,1.1258036714990312,5.237582978302408;0.36845330446715635,1.1259075312838658,5.2402624964519715;0.3593937638501014,1.1255788187128624,5.242614617969549;0.35016680961417546,1.124796206806147,5.244779891032037;0.34085221826021195,1.1238247990623162,5.246857451567456;0.33111187879568355,1.1222513090032022,5.248734006026695;0.32143470287024034,1.1202029446210233,5.2503776705750855;0.3116240924578101,1.117554135110311,5.251745695191865;0.30161143219508346,1.1143889409008447,5.252990572863611;0.2914483876781404,1.110904091861928,5.254195978613109;0.2818016672702418,1.107100910880349,5.255070819492998;0.2725375177568776,1.103228347885945,5.25576504260096;0.2631920108406521,1.098624740313587,5.256107004880157;0.253519926872373,1.0935905373074044,5.256405682982321;0.244306479113229,1.0884300998460539,5.256508164734676;0.23548117997878024,1.0832646274267694,5.256496550586904;0.22681086118542665,1.0780131967837536,5.256416491155715;0.21873566105522707,1.072801154767458,5.256145807400767;0.21099784883511105,1.0675415043008738,5.255855914370021;0.20346672210573774,1.062193657052928,5.255434350094452;0.19619039632833118,1.0568197642000492,5.254993014314707;0.1888970991272164,1.0512142306121537,5.254463748064909;0.1816497360217534,1.0453906353558866,5.25387272370497;0.17482699874949684,1.03968060150864,5.253274917163072;0.16795956325531006,1.0337766993651196,5.25265532171913;0.16158946061956475,1.0280880429378498,5.25201230282918;0.15543591180789434,1.0224441087896174,5.251373247302064;0.14977140904070818,1.0172004580363212,5.250726977775836;0.1443005410077804,1.012110886851822,5.250031410348826;0.1388392368693337,1.007018769518335,5.249299834678913;0.1333168672558656,1.0017893293016011,5.248514739727152;0.12735799659456953,0.9960929897152893,5.247709014584652;0.12179414891225045,0.9906712266090896,5.247016310829355;0.11655044925175491,0.9854250752320484,5.246311007765767;0.11133729400754351,0.9801948012109835,5.245622809173918;0.10618576732324585,0.9749250968885272,5.244942912224317;0.10111022039341706,0.969698527524464,5.244311164144439;0.09584837198033232,0.9642062041064413,5.2437180065645315;0.0908816834796559,0.9589425056122687,5.243161939851169;0.08616592334579903,0.9539246896367086,5.242648301695581;0.08154222760080923,0.949008654806681,5.242156165386069;0.07712656907377577,0.9443119034483141,5.241713290127842;0.07314703784317811,0.9400829330850918,5.241371975384537;0.06893488635575887,0.9356206338697092,5.240975912055252;0.06480824592307821,0.9312431494972924,5.240581636533468;0.060683582934466296,0.9268950754482546,5.240187566015788;0.056614365288830105,0.9226315339545845,5.239812530888285;0.05241003076839597,0.9181955584104532,5.239446781047834;0.04827385873256433,0.9138099042958228,5.239087116549381;0.04424763968764429,0.9094705934076099,5.238725921248195;0.040359478003739575,0.9051707102497545,5.2383651128428115;0.03677009373662706,0.9011115893181589,5.2379963134837375;0.03329010741140541,0.8971082314876926,5.237613048843455;0.029758341195196093,0.8929364756043053,5.237250858250083;0.02613572659914536,0.8885316964869963,5.236908264698279;0.022480573777716648,0.8840919734512378,5.236573756998235;0.01881192677786872,0.8795881866526829,5.236238747545917;0.015406469358954584,0.875295840738709,5.235904207205698;0.011728312214001491,0.8704977396304331,5.235561966770495;0.007922362798468717,0.8653786265812698,5.235220132307573;0.004055612256569439,0.8599665257086201,5.23486904046827;0.00015131180678554132,0.8541723087992414,5.2345065824424974;-0.0038253041419513134,0.8480916810349608,5.234109577101226;-0.007646727861246821,0.8417162590026857,5.233779487810165;-0.011373876401588188,0.8351182521114529,5.233472050421663;-0.015014662293396128,0.8282173948377652,5.233163550493485;-0.018620488158926418,0.8209434778099899,5.232835327148438;-0.022107008580281917,0.8133664827137533,5.232502962121396;-0.025425670058714663,0.8054422927784696,5.232151298134305;-0.028589504665119995,0.7971982870430783,5.231828087902369;-0.03155781459375096,0.7890178207469212,5.231575846438871;-0.03429397488648195,0.7805715008320105,5.231351954340561;-0.03681354419237768,0.771749628766577,5.231102734299663;-0.03902680474398278,0.7630718006863489,5.230849519642917;-0.0409094458545637,0.7543693900990261,5.230598124982422;-0.04254262189749266,0.7453650663369873,5.230276588858482;-0.0439985869016767,0.736076840116686,5.22992405451951;-0.04520635320661957,0.7266205352496203,5.229566352763521;-0.045989398770571496,0.7169090201040047,5.229211394564112;-0.04658126699513403,0.7073334097368964,5.228859741154135;-0.04687165731434537,0.6975002701080706,5.22853894562258;-0.046833910218226874,0.6878358895412433,5.228229106645974;-0.04662469883510685,0.6781203082033833,5.227951891244392;-0.0461670896012955,0.6688084500471253,5.227696741241646;-0.04557527638154345,0.6595200605661518,5.227412884942416;-0.04479162098546761,0.6499399975564413,5.227057902010256;-0.04387899420590236,0.640619062656893,5.226692936478736;-0.04283438532180547,0.6312954622705156,5.226270691420217;-0.04171579198179574,0.6218925348299799,5.225818710309211;-0.04057898518695353,0.612629129810393,5.22534998568472;-0.03943713392845142,0.6031428863023142,5.224864835434198;-0.038390408741269366,0.5939536872732228,5.224393882392715;-0.03743914433968104,0.5841820972167587,5.224036448780644;-0.036531767583566015,0.574251828991881,5.223722937876902;-0.035705136726642474,0.5643814995087053,5.223407052551317;-0.034930031258858116,0.5543322736805883,5.223171934292234;-0.03420373766923026,0.5444179475539157,5.222959755096316;-0.033471756644383496,0.5342435122463024,5.222756990758603;-0.03281538306508318,0.5246983571246873,5.222577605962007;-0.0321373316737178,0.514352280990457,5.222457691951979;-0.031568899982775275,0.504177517618879,5.222325814836077;-0.031063388303529515,0.4939144684902179,5.22225368512611;-0.030615987976516684,0.48370955475594923,5.222186320768255;-0.030163810878338117,0.4734048993878977,5.222097669601441;-0.029715261736633636,0.46325917196722244,5.222033375163062;-0.02930834307902285,0.4534983300056578,5.222045561135749;-0.028884693442467236,0.4436595858451341,5.222079703902002;-0.028397063735136795,0.4334856179037064,5.222166884494052;-0.027941032614080142,0.42376486909800565,5.222307425430202;-0.027498526330278217,0.4141851362628997,5.222463113650258;-0.02706525362247958,0.4042316831959452,5.2226163090433815;-0.02664177166593486,0.39425337781577274,5.2227654439394;-0.026226615215917376,0.3851224986916425,5.22285656275794;-0.025856064093897714,0.37598195008424384,5.222936772259798;-0.025519565546774196,0.36678163372386585,5.223039494726725;-0.025195910119711423,0.35783464123537545,5.223167706914082;-0.02489849067818035,0.34902149936771687,5.223313799544188;-0.024694485085511284,0.34069211447425773,5.223469192860643;-0.02451268375293588,0.3317577994863815,5.223635467296111;-0.024387241901648832,0.32340824625858317,5.2237368914475635;-0.024367093813456715,0.3145548360669127,5.2237993318324545;-0.02438934661714261,0.3057764495921359,5.223839263697775;-0.024459273324491087,0.29679121575310685,5.223886313946642;-0.024619572372272094,0.2876664224821945,5.223933788993142;-0.02482137672841362,0.27862370857250723,5.223994205737935;-0.025100704595586727,0.2695686715075215,5.22403674029706;-0.025416613945019283,0.2608190357931729,5.224086657159381;-0.02582914511350255,0.2526341270398944,5.224154896236886;-0.026276497850971164,0.24426571176044623,5.224222498944561;-0.026750042837988992,0.23543579636995324,5.224237822664195;-0.02724765622354226,0.22706383422624357,5.224287378822373;-0.02775643763048895,0.2187364948221882,5.224336433969695;-0.028254468759399222,0.21005869063613555,5.224401567494982;-0.028762913915804555,0.20086244294635924,5.224451706141887;-0.029301428651734955,0.19138369720034462,5.2244580041891355;-0.029913511058753568,0.18153218626901274,5.224434897802467;-0.030537390023189653,0.17151693478796554,5.2244155806149815;-0.03117207194607834,0.1610610595339892,5.224444600754023;-0.03181042163499097,0.15092735219225992,5.2244676255163345;-0.03247593941210206,0.14052926989035178,5.224516632340172;-0.03303172616487761,0.13050726839068544,5.224711779131037;-0.0335694352268799,0.12010810312320448,5.224966960945848;-0.034116411757693386,0.10971273348380031,5.225255026521353;-0.03459891126484706,0.09894109911997116,5.225584531703339;-0.0350666439962985,0.08782805648773069,5.2259647831154465;-0.035508197049735846,0.07627520809110057,5.226327253760216;-0.03597430256504249,0.06425761748462636,5.226668418361101;-0.036440605320900585,0.05215679130565413,5.226939941397281;-0.03692382682229284,0.03933632617291988,5.227147503374512;-0.03740714999426121,0.026604049274353413,5.227345741257025;-0.03789970458674953,0.013134887261637354,5.227502875402804;-0.03837516212612857,-0.0004768258667664782,5.227651767303203;-0.03885872930082781,-0.014423790519327198,5.227770548452778;-0.039293849084444554,-0.027628004313449493,5.227871938140415;-0.03965129525160715,-0.04031040915893534,5.227997169596274;-0.03994796858947479,-0.052311506779776806,5.2281327574738885;-0.040223664162674665,-0.06425745060768996,5.228272695086967;-0.04046669436995886,-0.07571750062778826,5.2283554814347655;-0.04069114010797399,-0.08685348490880203,5.228419060623385;-0.04088320976551798,-0.0974909261500574,5.22846793510473;-0.04108034715271295,-0.10774526891981173,5.228411720293818;-0.041254647901439366,-0.11741973775812076,5.2282738189667395;-0.041387133188755906,-0.12699785802655833,5.228062165269285;-0.041511554204931835,-0.13649382776115382,5.227817359652265;-0.04164498581706917,-0.14602978983792392,5.2275491446462174;-0.041779832552966654,-0.15536855479467623,5.227341522524723;-0.041886470835037,-0.1642562738503782,5.227155854258044;-0.04199516655957811,-0.17278719504574622,5.227032249600161;-0.04206270521711033,-0.18029572683441975,5.226973611407145;-0.04209985954783928,-0.18723584771380525,5.226969546584125;-0.042129998399919856,-0.19321484571116093,5.2269706323049645;-0.0421552679755471,-0.19890196858678116,5.226970131799344;-0.0421684217206363,-0.2035863616399257,5.226969449425939;-0.042180080178389354,-0.2084827378790207,5.2269731821729835;-0.04219554095507415,-0.21410541717684756,5.226975672548468;-0.04220857161339547,-0.21990735278234214,5.226974604705284;-0.042209806529705796,-0.22540281102350884,5.226962266491498;-0.04220622669417282,-0.23073356882830773,5.226954260856007;-0.0422001944148802,-0.23607397721628415,5.226948406754618;-0.04219235550273548,-0.24136782994165693,5.226939119141678;-0.04218960114556794,-0.24656744091787308,5.226930143389209;-0.0421891980642455,-0.24976894822377926,5.22692333412139;-0.04218760853650802,-0.25286616401778655,5.226947071925144;-0.04220686165142956,-0.25535763655248744,5.226978578734569;-0.04221435923281135,-0.25745054136249335,5.226984174266504;-0.042210493355833746,-0.25892103370578806,5.226977056895927;-0.042207962599667644,-0.26049523764856714,5.226971009946756;-0.042206227162501206,-0.26222123410749465,5.226966002086917;-0.0422072821276315,-0.2641523367284856,5.2269610076264525;-0.042210274449302525,-0.2663330417795037,5.2269571937676265
