# Supplementary material for: AI co-pilot bronchoscope robot
Source: Nat Commun. 2024 Jan 4;15:241. doi: 10.1038/s41467-023-44385-7 (PMC10764930; doi:10.1038/s41467-023-44385-7)
Supplement: Supplementary file 9 — Source Data [file 41467_2023_44385_MOESM9_ESM.zip › Supplementary Fig. 6/Sim+A+R/1-siliconmodel3 Centerline model_42.txt]

Path length,0.41187664130005647,1.3052060448942215,2.448192453979838,2.972579931818033,4.0303136784922975,5.146214390450095,5.719948682268449,6.663615225988385,7.793566049258331,8.45353220131414,9.995475261676987,10.87603427760535,11.781346160078197,12.740690732418036,13.674963186615882,14.591762389469217,15.553994057848008,16.534252055180374,17.58991402571628,18.647424101348502,19.79085570444482,20.925616498024283,20.925616498024283,22.123783066179627,23.345372231491734,24.63112179101617,25.98152782875582,25.98152782875582,27.33664544642473,28.69707491277612,29.99406035527153,29.99406035527153,31.242999610119494,32.471252466906876,33.665312300820666,34.847909770126535,35.94734299672863,35.94734299672863,37.05166147296996,38.09839904939307,39.104418408833205,40.13706107283458,41.11365325610813,42.158966821930406,43.16197003437911,44.211102689995265,45.2011428003153,46.165813861892396,47.09308333849267,48.83110151872497,49.65704784924345,50.481281703425964,51.3594924455406,52.18619982969647,53.882735710811836,54.79217898591716,55.68612349482277,56.5924974324612,57.48760316168568,58.35468434980825,59.22094135236191,60.053836768420176,61.75134559121754,62.62609200519371,63.510738292074656,64.42152214548832,65.33226054962067,66.23030070204024,67.22068059289718,68.21097581546992,69.16373719740925,70.13323646749414,71.14205699098439,72.11311219780822,73.07342502114497,74.07779102691052,75.10050745729926,76.11397817261407,77.13550246869312,78.14830190368554,79.16789180331789,80.1221974221673,81.13076860495052,82.1132911697744,83.12135973081749,84.10239162066182,85.08173467093485,86.96555601192398,87.91522821111056,88.84769999477824,89.7750860542777,90.70623198409287,91.63655276721457,92.58409464363633,93.49265794410724,94.41769835546691,95.388499550849,96.34799673224266,97.29731004408266,98.25277214977606,99.22524605946978,101.10730068577195,102.01890537989699,102.90067639190565,103.7991604220515,104.69896272826188,105.57952930441377,107.32321728614363,108.19199957207412,109.01859520296071,109.82904834981314,111.38743576842371,112.13304557829798,113.55083516585402,114.24692442537531,115.4963738439629,116.62195795143838,117.76582509409728,118.84366272568127,119.38052944148856,120.51869254735416,121.71173663811565,122.88864532683831,123.50146245703017,124.6829331229794,125.92825042974587,126.59862080692157,127.29730105661064,128.76166173582027,129.48789575808215,130.9605900887943,131.71456465681754,132.4876868308055,133.2796318507266,134.7745662318534,135.51477579233813,136.2922288831202,137.97715740313183,138.86728589369199,139.76875494707696,140.72946018755113,141.67289135908786,142.59124350553708,143.55723374181267,144.51453790178388,145.50263804745927,146.5406870182976,147.5984940142805,148.67672438631837,149.77074095535335,150.840937318201,151.86673335864566,152.94964096924025,154.01503727026733,155.07843029144837,156.12047360068198,157.10663635842764,158.108237217916,159.04857905151718,159.99846136155418,160.8637641325605,161.72770896291092,162.58770036750676,163.37697861415103,164.8955658021169,165.5756698019537,166.8590939145896,168.06383820315872,169.2164379898581,169.82356111970776,171.03091539378968,172.23827014899368,173.43651327519623,174.69415295497265,175.34028697282852,176.64293782108481,177.97841567055286,178.65810388302614,179.9805911741472,180.65358327130122,181.96319988159405,182.59283872668206,183.8169881186655,184.9979106089713,185.55872363682653,186.6738290729887,187.8233146369035,188.92314696178607,189.98119860298263,191.05627952333242,192.11100524920036,193.13191157317073,194.14574119413462,195.12338137336127,196.1142979641876,197.09687241447128,197.95454030466436,199.26206814606746,200.04193515256046,201.1523238710939,202.16708843641942,203.1000939263644,204.03090451764655,205.13755551565814,205.98187870799188,207.11354968163093,207.98695092451464,209.17126410739414,210.08882274725727,211.04994033471405,212.19667845867528
Error,5.943764234694523,5.5656315574218915,5.151858969120792,4.75129377051909,4.346912599526516,3.9496916502579777,3.5400126649009307,3.134590985311989,2.7574267571820394,2.4580896382091906,2.2014552830975505,1.9408054990661883,1.7121671368307687,1.5006711131835837,1.289974721334865,1.0910349576372944,0.9137320334581802,0.7683838809721543,0.6538898676050683,0.5874608390097595,0.5782508064257424,0.6135520083298336,0.6908978726162052,0.5093706884455479,0.35025104153872844,0.317993089802293,0.5527625641440062,0.5674981167069494,0.27299953659908704,0.2884445805678996,0.5336332464409611,0.5301262873291368,0.2895980795072466,0.12322457491961775,0.20351203579218533,0.3781002796028339,0.49099867587049095,0.5911363128118498,0.5290755161243386,0.5322948006525628,0.5684068682191479,0.5909420697103771,0.6348732364819855,0.6271703101762677,0.6413559132689935,0.6284442106699591,0.6255130088011531,0.6238013335149821,0.6399220926974682,0.5769364252044955,0.45984308339507113,0.4031336354385533,0.42017163151283354,0.5227103159314593,0.6220241207416886,0.6102673909521714,0.6100862793405706,0.6330165475184479,0.6683065293362181,0.7134518667078026,0.7736455938719365,0.8659590615400683,0.8153956372296406,0.7759429288862113,0.7347792335255605,0.6945839456824185,0.6612134458782456,0.6498416086545818,0.6277807100491,0.6176505079985808,0.6344261423247326,0.6508202158926565,0.6524619987716448,0.6835161687499527,0.7280244914152421,0.7459067947003737,0.7512045570010706,0.7610137509907875,0.7615961082315494,0.7585362801108838,0.7528306520374646,0.7763454031531795,0.783847827900358,0.8059323943047045,0.8060921580775107,0.8150063559507155,0.8262773104879138,0.790993415867401,0.7331362192196881,0.6803263660398421,0.6297851382126428,0.6206811857411945,0.6325448169872177,0.6641437528379388,0.6985651236431433,0.7568803241191923,0.8283868218326295,0.92854164415988,1.0419463793356605,1.13351624076246,1.2226045695201566,1.3069102469883558,1.364145848861237,1.4571760190221716,1.564590182068049,1.684379657666969,1.801648585517222,1.8897534089551031,1.96157577230689,2.027158964027321,2.1032288425714265,2.1090657182262995,2.0925683006099067,2.030208215924638,1.9591249835728106,1.8206664102067494,1.6924757852511594,1.5871396948810734,1.486965646465711,1.3781965560195761,1.2480163765496148,1.1337521381022646,1.0613694354205307,0.95329323127692,0.888335401692049,0.8947331463753937,0.7986737252557666,0.8112193325033588,0.7082741461302161,0.6774766089917398,0.7361540933320746,0.6444469472871166,0.6054128703215971,0.6124570350862228,0.4395954848179974,0.3825619797040846,0.4846128771122851,0.4707722314306847,0.3362054351139616,0.24786483898664707,0.1917538022091039,0.14928959785225274,0.14246112992501403,0.15198387543568764,0.1718009399579127,0.1732718674683833,0.1676593671871098,0.22375440315782125,0.33938920826810914,0.4716721621020093,0.588576175706064,0.6635038186853782,0.7402203313955175,0.7808779201619102,0.8253988810152171,0.8660889364010547,0.8966656505372995,0.9159325076484846,0.9098168319778076,0.923138041864052,0.9269698094044262,0.9541102150310048,0.9781831668673786,1.0241583834822163,0.994607997502209,0.9920972977900406,1.0032140774316924,1.132196338587789,1.3360529448112797,1.504203548774154,1.5896775852926137,1.6101764296384373,1.5203018122689005,1.4236001756505468,1.3638727788040168,1.2651096092923173,1.2262610401571497,0.9726010418975819,0.8786256562206968,0.7329162412431292,0.7364382394586927,0.677479504594425,0.7364107463070843,0.7626777078512433,0.7666417058172903,0.7169636950661854,0.6244831248319571,0.5562374664892681,0.49642469923010646,0.4882771795741333,0.5506165200238091,0.6128842501466493,0.6216560668894479,0.5855316552215111,0.5198044242948493,0.4190713167069149,0.3330372650612276,0.3108575340245375,0.230157701399215,0.23933601832042445,0.2311618901844027,0.1970809746747336,0.18156379654269283,0.15349448434971977,0.1616561636265959,0.09425742698036058,0.12388991552480702,0.09962651315623171,0.041349718739471616,0.04801097300302917,0.11114401108395533
3D pred;0.0038178957058423585,-0.2623767944683616,5.1893547569329135;0.0003868777206667666,-0.2531495549370654,5.1911115056962505;-0.002971727304006787,-0.24406284615798654,5.193591726624404;-0.006297506570861432,-0.23491646265676547,5.195890174169325;-0.009672696149125408,-0.22577737914138832,5.198145223572274;-0.012999154585407392,-0.21662649918954813,5.2004247126331595;-0.016425999911003613,-0.20752803880414858,5.20276453094443;-0.0196644346067749,-0.19838519852003814,5.2051978439659035;-0.022676012888186305,-0.18911104854774405,5.207416072661581;-0.025270623492329638,-0.1796199744631596,5.209201432158657;-0.027511952065688846,-0.17000907112355979,5.2108160476618375;-0.029513336955145943,-0.16035386431354134,5.212480811903412;-0.031161022786634327,-0.1506267378032508,5.2141142565010385;-0.032713671302517,-0.14088172909343605,5.215734160149951;-0.03417214306066645,-0.1311351986745332,5.217430628518086;-0.03543056212460613,-0.12135628644945375,5.21910073544691;-0.036359281420098144,-0.11152000731970224,5.220645110191522;-0.037054307193862275,-0.10163103980986068,5.2219586020122435;-0.037585347557841244,-0.09168958368399796,5.222899583536702;-0.03779499040029146,-0.08171294710271412,5.2235497930441674;-0.0378229652988207,-0.07173139802432152,5.224156336860138;-0.037733232554615935,-0.06174816316473657,5.224728149568098;-0.03756087967175486,-0.05176023060392111,5.225188038298523;-0.037400792300862296,-0.041767444531284136,5.225532419686221;-0.037266426812337446,-0.03177070851547545,5.225749709689965;-0.037147195948633284,-0.021772218348300773,5.225876115299222;-0.036998929875769894,-0.011773849151719763,5.225979220005699;-0.03683146802256849,-0.0017753440601950311,5.226022260248221;-0.03663538679493572,0.008222724319205878,5.226035707664096;-0.03638637792959005,0.018219619599164787,5.226026799998041;-0.03609528944820495,0.028215376353620633,5.226016104122423;-0.035792329546073254,0.03821053723458498,5.2260866325659086;-0.035485657306948165,0.04820440903982252,5.226255388242045;-0.03512516558051269,0.0581963850670661,5.226429918429007;-0.03474086884995282,0.06818684482712377,5.226637354697653;-0.03432242064687264,0.0781735600021034,5.226938055737176;-0.033868469702944735,0.08815633389949291,5.227309746272576;-0.033404576203746386,0.09813819179355476,5.227693563682495;-0.03293004823839471,0.1081201034083446,5.228062702849508;-0.03241411025631949,0.11809913974222679,5.228453396905914;-0.03185741718106847,0.12807745824793385,5.228804470429028;-0.03122485081845558,0.13805291606960063,5.229104638790182;-0.030526471119957304,0.14802577027209407,5.2293379729979925;-0.029775065663667992,0.15799615856699453,5.229501518371422;-0.02901405590707676,0.16796639727914625,5.229624823574411;-0.028289665556806298,0.17793993718778467,5.22968614495104;-0.027622011819868814,0.187917412519461,5.229621148848515;-0.026983227962494926,0.197893086884554,5.22934208587142;-0.02647831014191847,0.20787434947312158,5.228996463053126;-0.026119240894703726,0.21786128525507742,5.228632893303566;-0.025914365511648937,0.22785430279438326,5.228320440848713;-0.025826815834929146,0.23785260383808682,5.228158233285441;-0.02585588739834194,0.2478525421653523,5.22817793849002;-0.026007113871527765,0.25784945356573674,5.228375151589665;-0.026225551897225228,0.2678429715018298,5.228661305551574;-0.026483406473723065,0.27783522654507564,5.22895854311331;-0.02676920722249886,0.28782751535234063,5.22922776852854;-0.027043795773349463,0.2978195485824323,5.229517376982294;-0.027280791587879737,0.30781228626264734,5.229815750302659;-0.027557194589104852,0.31780664389814905,5.23000658225649;-0.02791444772147142,0.32780000523709807,5.230077991980009;-0.028423342438110545,0.33778695627901456,5.230035154452773;-0.02889368013686362,0.3477747373148262,5.22988345596955;-0.02930050854236102,0.35776224615188285,5.22959335619672;-0.029577838415640934,0.36774902206826293,5.229160464827671;-0.029763358330741584,0.3777345889985038,5.228656445539567;-0.029894440009470783,0.3877218137815357,5.228168430450973;-0.030012342211430176,0.3977126034964776,5.227755853255064;-0.030184973424770306,0.4077060531107759,5.227437791514735;-0.03042199527446161,0.41770080629488215,5.22721704407632;-0.030695473359584943,0.4276961891465219,5.227084637935591;-0.031007278303238378,0.43769115597450103,5.227026193220597;-0.03134407223577689,0.4476852950392825,5.227087464754071;-0.0317119704960793,0.45767687573488736,5.2272690303710885;-0.03211365474052274,0.4676649217833213,5.227547572831279;-0.03255223533218784,0.477650234274714,5.22786566324901;-0.033021643879536634,0.48763480436920387,5.2281623375551005;-0.03355556855563045,0.49761766110191136,5.228402120570542;-0.034133217458395475,0.5075993955928719,5.2285790338179305;-0.03477432173147511,0.5175780024509289,5.228707059141122;-0.035519125761205216,0.5275495133844853,5.228826376613697;-0.0363806899154139,0.5375113744423328,5.228964331216099;-0.03735827884710171,0.5474608054338457,5.229194858493798;-0.038317412027721445,0.5574110622740415,5.229464028246876;-0.0391016896965152,0.5673763662012178,5.229742642993856;-0.03983886378608039,0.5773430629365363,5.230091255311289;-0.04054180368850705,0.5873094989947449,5.230510811971604;-0.04097359304305389,0.5972935202135786,5.230875336669229;-0.041191877786897556,0.6072841542871469,5.231248944188776;-0.04164900509510931,0.6172668737396295,5.23161819607721;-0.04133388527686621,0.6272609148018694,5.2317590603608775;-0.04126113549581127,0.6372579590866434,5.231991036733865;-0.04127457096799812,0.6472557239513896,5.2322020277226144;-0.041222776869654774,0.657253703349513,5.232396257808021;-0.04119096075441837,0.6672527613079495,5.232529778138456;-0.04080187567531336,0.6772451207714972,5.232566726108162;-0.04006770185401691,0.6872177175746584,5.232657840331547;-0.03895170431210055,0.6971536058891085,5.232838596767702;-0.03763125801731226,0.7070632666399116,5.233073214300237;-0.036116612644934556,0.7169449402309299,5.233314826461575;-0.03435026982654467,0.7267855845830553,5.233519158991793;-0.032194821357097954,0.7365485298115978,5.233716497178772;-0.02954769623219736,0.7461886879555119,5.233961608446258;-0.02638953635650769,0.7556750360270905,5.2341492955913695;-0.02289469369717073,0.7650438873076897,5.2342527386602224;-0.019091422329801298,0.7742919292520406,5.234346797693138;-0.015110090955696813,0.7834648025542292,5.234432796946424;-0.010861652751796031,0.7925168639094268,5.234537477648445;-0.0062508970006922146,0.8013895278453408,5.23466696156248;-0.0015189820218447468,0.8101976235008743,5.234829539408238;0.0033890192112576096,0.8189079348373879,5.235034479196639;0.008310245158159674,0.8276105142155833,5.235250459162716;0.013245324766176611,0.8363049789593928,5.235476892555106;0.018276734085271786,0.8449435468550691,5.235721974124205;0.023310796270042247,0.8535792281053423,5.236010465482039;0.028282953506975784,0.8622531853716718,5.236210759648449;0.03344358205451035,0.8708154318866214,5.236447080641181;0.03883457490462226,0.8792330472230653,5.2367315945032455;0.04438133104288765,0.8875462303519323,5.23708441543309;0.05011057958165534,0.8957298297064261,5.237536535755743;0.055937825585900325,0.9038391033778083,5.238068404657484;0.06191427491422884,0.9118331447570998,5.238682697626756;0.0680236604668719,0.9197282338549869,5.239268339416232;0.07423749097630192,0.9275493680595887,5.239735426296464;0.08063176147977809,0.9352254580743053,5.240172400911678;0.08708003852553947,0.9428521074476044,5.2406763279677735;0.09360191375893305,0.95040160475737,5.241362063929998;0.10006083640026874,0.9579890898691398,5.242206094730332;0.10656001735492102,0.9655258872364691,5.243184528357362;0.11329051739332706,0.9728576264149875,5.244157138171827;0.1202392047530205,0.9799821848861083,5.245135100629603;0.12716243024783527,0.9871041488613911,5.246295522054225;0.13392313148193358,0.9943435167748567,5.247668282425428;0.14047111390771932,1.0017743930171303,5.249048863615946;0.1471299162091286,1.0091229168376186,5.250337098676198;0.1540064105828603,1.0162983709435482,5.2514446561247015;0.1611735757812922,1.023222154162457,5.252277103694188;0.1684940986434477,1.0300129678954695,5.252820052925876;0.17544918973994464,1.037168173778649,5.253475595913592;0.18280513032252774,1.0439340288707664,5.253812260461732;0.19020457077196576,1.0506476268612177,5.254231644602857;0.1977583311569008,1.057190227014959,5.254599186811661;0.20539328297273918,1.063638414724005,5.254957496787427;0.21305802426032028,1.0700584640840756,5.255143795495711;0.22067111274136134,1.076539311381351,5.255342546820835;0.22817527854784736,1.0831461941886487,5.255533845329457;0.23563961461476268,1.089800591431451,5.255585656671171;0.2429752711825391,1.096596085614722,5.255488695210958;0.25014602775567774,1.1035631229882399,5.255287100556278;0.257378943896952,1.1104646559613363,5.255055224049149;0.26472966624385097,1.117239442935911,5.254792274571237;0.27226542292339484,1.1238039156431945,5.254445764337565;0.27990284942957844,1.1302539211901912,5.25418664118855;0.28774295764537744,1.1364573565010891,5.253962825398077;0.29553661731328407,1.1427201584489992,5.25377261303754;0.30324141581299796,1.1490926517319393,5.253607055078834;0.3107904499190818,1.1556499316704634,5.253488043007968;0.3184063786747868,1.1621304647437134,5.253470146792216;0.3258838950442875,1.1687611510090559,5.253817635776857;0.33316813639693915,1.1755884664712177,5.254389991869201;0.3403373239704709,1.1825217072622618,5.255120006710777;0.3474706829210724,1.1894829591643392,5.255930045004746;0.3547796927293463,1.1962301909977553,5.256956318949019;0.3622067846959744,1.202823710477718,5.258124139905588;0.3694992649547914,1.2095415913403937,5.259424066207213;0.3766058748966468,1.2163762119585517,5.261092615319518;0.3834830925883674,1.2231714053081746,5.263647849978395;0.39005675397170986,1.2294921463406185,5.267750923072788;0.39620627699110555,1.2352923704512015,5.273093279004485;0.40195894756829803,1.241006471196512,5.278946127362571;0.40775753380210256,1.2465581795550087,5.284908923014891;0.4135168271792961,1.251787607861693,5.291192522252642;0.41942596426245393,1.2569652831695877,5.297379102676306;0.4250983544444549,1.2618126176372486,5.304036980580095;0.4303773297364423,1.2665363927371422,5.311095193432667;0.43591660499614426,1.2703639896095327,5.318488834739879;0.441612014817944,1.2738755995912512,5.325920584352053;0.44753454492928574,1.2785525214597384,5.3324818371986;0.45348065273224797,1.2820225374851633,5.339734615340722;0.4606299967873047,1.2845067078849648,5.34627034613438;0.4681256941712109,1.2865821009997456,5.3525558265573885;0.47562755222237685,1.2887093634561588,5.358816567745275;0.4835523910049865,1.2901846560094143,5.3647343749533505;0.491050065826067,1.2919605165511596,5.371108635036968;0.4987790467344674,1.2934054148471705,5.377287237065888;0.5065512358490472,1.2947886914945808,5.383425609984173;0.5146177297471569,1.2959287555034673,5.389224914274121;0.5232041868939075,1.2971132293145635,5.394211874817161;0.5322961179938285,1.298893813811932,5.397975690397397;0.5417407239630712,1.3011730838669728,5.400343040414175;0.5513977441398542,1.303235810745415,5.4019201006952535;0.5611576436265249,1.3049966798537118,5.403202170113628;0.5709549955524145,1.3065958335256997,5.404408239254945;0.5808204542642077,1.3077893593970524,5.405525477099057;0.5906942836138214,1.3089152832260247,5.406638935453042;0.6005841211007855,1.3098371346399131,5.407797082443778;0.6104927141354539,1.3103851695496391,5.409029738848071;0.6204055762131762,1.3108179924700287,5.410273856908241;0.6303209212300951,1.31114076941648,5.411531532636838;0.6402357489688784,1.3113353525818268,5.412819293601465;0.6501529605005505,1.3114389942009754,5.414099205258904;0.6600701969253966,1.3114608034258586,5.415382928769406;0.6699810171298178,1.311394510751062,5.416713811242394;0.6798911836905229,1.311263009325642,5.418044715489211;0.689798018587619,1.3110570718627637,5.419390899757081;0.6996990879267274,1.3108217185988662,5.420774169356018;0.7095954475200362,1.3105709647449904,5.422188096265264;0.719490822462234,1.3102951847710838,5.423604253092497;0.7293874504826214,1.309992858263791,5.425006163399567;0.7392845013896279,1.3096614531362674,5.426398483041594;0.7491816720548193,1.3093278026351935,5.427789414444362
3D gt;0.7889908368557315,1.3076708902769454,5.43334981198854;0.7874281004630244,1.3077521277406825,5.433141629248686;0.7860184240341187,1.307820237115466,5.432954996104985;0.7845380774352196,1.3078844779886547,5.432744733611703;0.7832127214469703,1.3079456569057695,5.43255240530045;0.7819335986431138,1.308002060419397,5.432365102244831;0.7806244754036771,1.3080591162850588,5.432167462427405;0.7794058880127817,1.3081115237226795,5.4319840232241265;0.7781207799442039,1.3081688234407023,5.431806600405697;0.7768545047701556,1.308227925589687,5.43162955928373;0.7755942928459071,1.3082879075883314,5.431448494881014;0.7728079646629623,1.30842468553857,5.431029420206818;0.7699113051257556,1.308561649467372,5.430615039577967;0.7671565743699859,1.3086922143863728,5.430221363616895;0.7645319643382784,1.3088127805009675,5.429845413702953;0.7618121089452429,1.3089420125937161,5.429459852037551;0.7589540838772737,1.3090734260655659,5.42906018626539;0.7561618019176435,1.3092021015505249,5.428664538890501;0.7532445156362992,1.3093200815659536,5.428233899104445;0.7502884872653817,1.3094272926185704,5.427808413203758;0.7475105912413779,1.3095244917326336,5.42740547637698;0.7446791758959808,1.3096411761754676,5.426986562101147;0.7418404294991795,1.3097722620903693,5.426567602374886;0.738951149300684,1.3099071633061279,5.426155566903609;0.7357607986595057,1.310059805471686,5.4257061004819755;0.7325537314596056,1.310211470108998,5.425252840060223;0.729444085169442,1.3103568623458284,5.4248183510876915;0.726337972653063,1.3105008595382113,5.424382671712321;0.7233623259218434,1.3106344362572782,5.423951725422582;0.7203696048953865,1.3107570041704784,5.423520536368408;0.7173860704687577,1.310888228911388,5.423088548780997;0.714513274542893,1.3110408344751674,5.422676950527145;0.7115334318499023,1.3111742691571202,5.422247685601442;0.7086586457868166,1.3113050597227074,5.421844034943402;0.7056884353975706,1.3114405436455452,5.421426656729059;0.7028579202241535,1.3115661316883716,5.421028755532037;0.7000186382366131,1.3116962444933158,5.420627409983285;0.6971306945583489,1.3118286298920838,5.42021715048295;0.6942838016944595,1.3119821694048146,5.419830004867119;0.691565131465091,1.3121511782634108,5.419458945256245;0.6888262515973442,1.3123091269143021,5.4190726253654375;0.6860667038205305,1.3124323692563213,5.418676385939876;0.6832427246238614,1.3125588083387931,5.418284612655639;0.6804735012054446,1.3126753651099867,5.417895674814151;0.6778668613795994,1.3127802721578865,5.417515757784058;0.6751996213333518,1.312890914168539,5.417145776802981;0.6723857329163372,1.313003634778759,5.4167594418525695;0.6695214159035985,1.31311739281763,5.416371780075604;0.6665077680273901,1.3132265950215014,5.4159797876092455;0.6634438954486124,1.3133365809042243,5.415589311225505;0.6602898870540571,1.3134125175958948,5.415219713868974;0.6570697209563436,1.3134666411967217,5.4148659274246125;0.6540626615693298,1.3135235075890264,5.414526129052609;0.6510186968332604,1.313580576377579,5.414187002357049;0.6478589749517322,1.313610627210593,5.413829690776295;0.6444309812256054,1.3136130493019202,5.4134532018130335;0.6409322758203821,1.3136107401304606,5.413075486527213;0.6373214634158946,1.313556152826623,5.412726327576214;0.633679238747947,1.3134588866173467,5.4123915868167645;0.6298762463497212,1.3133281264244752,5.4120927726226515;0.6260195054826858,1.3131837317551236,5.411869917984251;0.622094392166862,1.3129970733546,5.411710083846804;0.6176756587692454,1.3126923882206782,5.411618631543993;0.613313532117047,1.3123601339798938,5.411565691078765;0.6090593331192113,1.3119928441108026,5.411569853680044;0.6048770729197732,1.3115739806452884,5.411643982748442;0.600534412951409,1.3110846096473405,5.411797508927839;0.5957560856372496,1.3104926214580295,5.411848425358157;0.5907858458591414,1.3098657093048098,5.411748531383803;0.5858354284129565,1.309197425721567,5.411573633525945;0.5809747202909447,1.308541634958002,5.411330217868466;0.5761979842849925,1.3078751297962816,5.4110155651720255;0.571321006871477,1.307193624424029,5.410585156633884;0.5662885630402384,1.3064879457980774,5.4099789774327345;0.5613683959260772,1.305776414026188,5.409277555574345;0.5564010290918471,1.305100437695467,5.408348343825039;0.5514480280332927,1.3044012308000006,5.407301282985303;0.5465378120881093,1.3037393755610984,5.406157442195506;0.5412838446580912,1.3031306726238396,5.40479282332674;0.5361304713261278,1.3025279277608366,5.403307218376595;0.5310622545616536,1.3019633101451247,5.401676976861834;0.5259781738776195,1.3014667444832717,5.399779049505162;0.5213364050901388,1.3010880894962749,5.397625361243382;0.5165201664695256,1.3007073108576521,5.3951743129114575;0.5116283745524248,1.3003132410411593,5.3925170198935515;0.5067137623859357,1.2999256743177583,5.389614376834677;0.5019894033202642,1.2995006834826892,5.386322247601763;0.4976431780887555,1.2991223564872258,5.382918358754508;0.49347042689745935,1.298597353223004,5.37919414079642;0.4893701867574379,1.2980302372461634,5.375410288859017;0.48523114443428916,1.2974000734981104,5.371337554478947;0.481098254867747,1.2967173677516892,5.367086176781714;0.4770132433553286,1.295875597724432,5.362558701931676;0.4731031580755983,1.2949416804977614,5.357989823287046;0.4692036205002024,1.2938412008164808,5.35317037739633;0.465384018427209,1.2924848996415927,5.348155450292781;0.46160721546486966,1.290944232952746,5.342905834828752;0.4578874136224577,1.289301109108744,5.337543460861037;0.4545706708521783,1.2874822041354603,5.3322014482685285;0.4512444955246357,1.285489752165879,5.326762888398351;0.447917197571525,1.2833014916528631,5.321254875065405;0.44478286940538425,1.2810053039019622,5.315901303227944;0.4416348972984506,1.278383726989167,5.310549365119089;0.4387493329289593,1.2757452352258225,5.305430154839647;0.43579958359199233,1.27286220754551,5.3002971322264845;0.4329037843776654,1.2699251949093011,5.295323479586009;0.4300517999492114,1.2669241246573533,5.290626180353044;0.4271062279773664,1.2636584103741222,5.286094274031965;0.42429314781744265,1.2604675564222694,5.282021008859707;0.42129442231262787,1.256933248966555,5.278066281167767;0.4183506005202668,1.2533590376890158,5.274462828304195;0.41505679528924483,1.249344153609457,5.271064551854436;0.4117806982511206,1.2453489070240455,5.268071014247363;0.4083272738698162,1.2411370550107352,5.265319308232659;0.4047752420630636,1.2368172466060785,5.262956645567207;0.40139466181284267,1.2326462211729607,5.261065911268887;0.3978077648259416,1.2282898175444785,5.259586176223393;0.39405584556241574,1.2237952577856523,5.258363966323153;0.39020857724660557,1.2192177267436741,5.257340700825559;0.3860733982822563,1.2144670605236971,5.25652575599091;0.38177581173860575,1.2096464141048962,5.255953814026675;0.3771868533122388,1.2046541066592251,5.255431825532189;0.37211491970170896,1.199487223480321,5.255191814525219;0.36636679847632775,1.1940117614963386,5.2549723340831225;0.3605988308055491,1.1886241374800475,5.254963880059085;0.3542456788322593,1.1828281224528445,5.255010692520987;0.34782163399382476,1.1770524896790708,5.255128084876868;0.3413190228576901,1.1713454626300668,5.255272234886506;0.33409898269930965,1.1651738809875296,5.255373429911045;0.3268410746809802,1.1591964455737345,5.255505010583732;0.3190477438546434,1.1529065988999379,5.255654180366781;0.3112919636708271,1.146818794564356,5.255849655655366;0.3031147277234476,1.1403626449681536,5.256040366127522;0.29472968710223335,1.1338260629629786,5.256251698140856;0.286299185589899,1.1273158667600607,5.256477347147615;0.27770511909074425,1.120730248584023,5.256678701452062;0.26953342980674555,1.1145318755379205,5.25685021671766;0.2610147154391566,1.108053949235361,5.256848857574825;0.2522938515536393,1.1014483641129509,5.256846956735925;0.24370876889590973,1.0949252951899664,5.256783702451971;0.23527332586879973,1.0885443545595004,5.256633830233464;0.22700839665569839,1.0822660719111,5.256464482440223;0.2191863947216469,1.0762367283543457,5.25615224566037;0.21171258685558655,1.0702638677041745,5.255820195807686;0.204184863101078,1.0642224417698534,5.255435148519805;0.1970561255065701,1.0584506785356544,5.2549824720726726;0.18975566827647292,1.0524977513325362,5.254460725497594;0.18237564875053455,1.0463741092199008,5.253884726382507;0.17553863251209254,1.0405256014594548,5.253323645860333;0.1688264147043228,1.034708301845985,5.252742242146142;0.1625770784118507,1.029128503485571,5.252130948350399;0.15639514949955516,1.023404665500303,5.251490785725509;0.15070797066296202,1.018142706436447,5.250849603592595;0.14531322313713121,1.0131218875329708,5.250157435972479;0.13988741397254073,1.0080632683476316,5.249430524593668;0.13447047041639498,1.0029390339428867,5.248666435600836;0.12876487999550906,0.9975075419100028,5.247852295745778;0.12324017550145525,0.9921431420845324,5.247164804395242;0.11792390109466602,0.9868431017187579,5.246461552324175;0.11278308162055437,0.9816943621816513,5.245784814068034;0.10760704234883753,0.9764228581416454,5.245097717635239;0.10256575949584383,0.9712346450105496,5.244457797943791;0.09748173098926304,0.9659665248363833,5.243860695368126;0.09248592781718776,0.9606752435829067,5.243307466024085;0.08770996557836293,0.955602582762513,5.242784296811381;0.08314132851060434,0.9507213074406492,5.242294040924387;0.07874556511036959,0.9460243743944771,5.241842434023;0.07464260602374621,0.9416563107695761,5.241471681145173;0.07063281283008903,0.9374092012477826,5.241122517299049;0.06654263583504702,0.9330867579979232,5.240737082677552;0.062350487146951,0.9286352067778381,5.2403320337699935;0.058349290057828185,0.9244531924090807,5.239962624317483;0.054245523978826385,0.9201336792692354,5.239594167301926;0.050077205167729656,0.9157253661940372,5.2392324929690055;0.046086906291072885,0.9114578845108612,5.238885748347149;0.042188459833022926,0.9072035268228266,5.238529498079155;0.03845009511143348,0.9030477901531171,5.238187021361121;0.03493552083838025,0.8990080441221405,5.237798682928085;0.03149694542048052,0.8950067798397209,5.237429691375056;0.027979450715198834,0.8908065511124041,5.23708020268211;0.024366581440148763,0.8864131545899788,5.236751057585584;0.020727911111851564,0.881984958419317,5.236418482047093;0.01722197226405474,0.8776419251961045,5.236089271506178;0.013735096577590308,0.8731906906924671,5.235748748993573;0.010077892333257326,0.8683916995253744,5.235410859328282;0.006268374149168881,0.8631963603224937,5.235070419580122;0.0023303548704856443,0.8574679275947285,5.23470835830592;-0.0015854009672928563,0.8515985640755185,5.2343340573491925;-0.005429098530295251,0.8456255622211891,5.23396796860876;-0.00922618209751017,0.8392169274559504,5.233643999956831;-0.01290398472096017,0.8324226306239263,5.233349851725977;-0.01649939635812152,0.825449055466471,5.233029030748561;-0.020037337826977513,0.8181649043288413,5.2327010937250105;-0.023403556682841397,0.8106229928535751,5.2323631949032405;-0.026659357066973567,0.8025758587559565,5.232014393085167;-0.029746916787356987,0.7944108144784273,5.231719094351878;-0.03266926000277877,0.7862169515633883,5.231484064883825;-0.03527366839185404,0.7778080468721026,5.231266974259027;-0.03764606205053343,0.7691320435487771,5.231015710079218;-0.039750833800793445,0.7604009150010121,5.23076137682456;-0.04150902628087545,0.7517640031500707,5.230507359809514;-0.04311764877902556,0.7427967091813874,5.23018754052814;-0.04450959123689917,0.7335121054468277,5.229829571536824;-0.045584938655925694,0.7241549245979214,5.229477125137667;-0.04635319374822362,0.7144669912012319,5.229124589865721;-0.04688079206060759,0.7049333562307721,5.2287749789213835;-0.04696633728131464,0.6954454435095003,5.2284720422738715;-0.046897896914919725,0.6858553811145736,5.2281728712727755;-0.04665913899073118,0.6761541749012623,5.227898847996434;-0.04617685751862164,0.6669197510224356,5.227648255752611;-0.04550311971955662,0.6578638821312145,5.227354924712001;-0.04468658372307126,0.6484301315681845,5.227006815478772;-0.043741568584608134,0.6391824465099771,5.226636756830578;-0.04269366905772234,0.6299393629786336,5.226223734221881;-0.04156105324814592,0.6207459935115864,5.225772480849978;-0.04042773495822015,0.611502391314205,5.225301555374001;-0.039297329375261,0.6020860113976878,5.2248099243369275;-0.03826966632996935,0.5930429043769838,5.224347745140896;-0.03733277075162418,0.58336938023869,5.223995369455482;-0.036455385627248635,0.5736204652061946,5.223678932977628;-0.03563869976242887,0.5638489157459403,5.223375284771376;-0.034863639796836474,0.5538008184976215,5.223140239851384;-0.03414951757954647,0.544003743093225,5.222934322348123;-0.0334259963529774,0.5339460309004481,5.2227330127456515;-0.03277014894990982,0.5244272623665724,5.2225518189291416;-0.03210317725735376,0.5142538857399664,5.222433865049217;-0.03154561783467668,0.5041420617345015,5.222305754453321;-0.0310426440985897,0.4939394754518438,5.2222320027502285;-0.030603953793079043,0.48381450178049795,5.222163096651245;-0.03015798365239857,0.47359740779369697,5.222079485663884;-0.02972401818670804,0.4635632606397702,5.222027792127827;-0.029329633295536044,0.45396824971331834,5.222045047428035;-0.02891950720360007,0.4442664534955084,5.222087097478818;-0.028441462118791627,0.4341899817684028,5.22217696010312;-0.027984828032647506,0.4245067625045776,5.222317079586319;-0.027542822187082677,0.4149906691659854,5.2224720747319955;-0.02711100157944462,0.40509832088554953,5.222625173544582;-0.02668306903559951,0.39520483487467223,5.222770229092127;-0.026255281390645833,0.3862349992915044,5.222851831037787;-0.0258787669060351,0.3771357343377946,5.222929665613778;-0.02554509240275697,0.36803450804722454,5.223024871168258;-0.02522435285735734,0.35919471995438196,5.2231480698163;-0.024912759087508236,0.3504539751584016,5.223290963519978;-0.02470317671042454,0.3421731940040105,5.223445258813568;-0.024537180078180527,0.33348597183106815,5.223601820595657;-0.024396261444574664,0.3251589658471602,5.223714028847369;-0.024359833912758887,0.3164966201540789,5.22376462109783;-0.02436831027571159,0.3078258875472636,5.223800716692889;-0.024435732649851445,0.29887520319902444,5.223846874798401;-0.024573927571501914,0.28981263440168353,5.2238929230352;-0.02476204342894916,0.2808753833438777,5.223954846004897;-0.02502101333646835,0.2717847643773767,5.224002683817586;-0.025327423490300965,0.26296691352204427,5.224050871882258;-0.025728065200244326,0.2548349671514728,5.224113976759247;-0.02616443828465063,0.24657972847359083,5.2241855505267285;-0.02663317806735823,0.23781016960325116,5.224208593797081;-0.027129383062260055,0.22958282699615135,5.2242361413285705;-0.027619828315475315,0.2213380555819861,5.224280207999145;-0.028134954735825328,0.21283351230772235,5.2243415661703185;-0.028642142370909073,0.20398837592481053,5.224395694841312;-0.02913837620766857,0.1947289932724795,5.224416980996916;-0.02969705761950227,0.1850984950141061,5.224437082737307;-0.030319637995354736,0.1752177654052082,5.224398120246357;-0.03096068554248991,0.164746094164969,5.224431171519848;-0.031563588182382946,0.15473422076732293,5.224452240325228;-0.03224195557455474,0.14430318723147423,5.224489685544485;-0.03280958029250556,0.134554560112425,5.2246133816091325;-0.03336045555940158,0.12424638150387168,5.224883709865281;-0.033875238720374776,0.11420249795979712,5.225134502223776;-0.03440195580373837,0.10375354352131297,5.225462946505488;-0.034877902614542204,0.0927265920732406,5.2258259149503115;-0.03532259194269965,0.08174829506902381,5.226219092091428;-0.03577851196218142,0.0699366577579817,5.226581084369105;-0.036249888390302666,0.05800956058379597,5.226897384791434;-0.036709051437015784,0.045738310511636605,5.22715448201759;-0.037184555723697325,0.03325989654952591,5.227373586772364;-0.037666315846050846,0.02030034114392123,5.227560548474517;-0.03816119015669521,0.006705941758106804,5.227716234207153;-0.038632884522782095,-0.006836345706276481,5.22785162412064;-0.03907556441237654,-0.020332753293593454,5.227954887999764;-0.03947734351286404,-0.03318345460908696,5.228069962914985;-0.039822362412003015,-0.04539410510744096,5.2281647534581674;-0.04010267766404754,-0.05737153153376109,5.2283163848074174;-0.04034028257787982,-0.06871634237873779,5.228400150320198;-0.04058437748800349,-0.0801477921496652,5.228477331312396;-0.04077740701919869,-0.09072102970460168,5.228523626164546;-0.0409832973246333,-0.10127560223290058,5.228552392995811;-0.04116019328410112,-0.1110755049470293,5.228406829447687;-0.04132333046726034,-0.12069530307001704,5.228259016405178;-0.04143396693015401,-0.1298593953923334,5.228015604580504;-0.04155827192264267,-0.13919722253235078,5.22773986115033;-0.04169304650041121,-0.14878639901212498,5.22748741095579;-0.04181125228918052,-0.15783643152215812,5.227282717493516;-0.04191775099386143,-0.16663984145016608,5.227118249506889;-0.042022631968124,-0.17479886070987843,5.227007555883143;-0.04207289709320551,-0.18205760779260077,5.226976752480374;-0.042111665454846396,-0.18865715281118317,5.226970857756047;-0.04213976563004,-0.19451466888264762,5.226973187703121;-0.04215993988136702,-0.19995655512658855,5.226970513654662;-0.04217239432470708,-0.204515719994714,5.226971613156644;-0.042184206722657894,-0.20939318695853024,5.226976201084595;-0.042199540216711504,-0.2151305089087426,5.22697854296467;-0.04221091439452352,-0.2208396783569191,5.226975537620013;-0.042211686405954484,-0.22628949145123928,5.226963911412637;-0.04220572981125191,-0.2315595751080332,5.226957668850693;-0.042198285815836505,-0.2368668131134178,5.226951555852649;-0.04219122811510593,-0.24211067284209817,5.226941162290453;-0.04218936457815049,-0.24723549163190625,5.226932697573795;-0.042188688777114146,-0.2504335794093051,5.2269288661557765;-0.042190746644881205,-0.2535404321848927,5.2269530818566325;-0.042211514599538084,-0.2558790871889309,5.226983230232925;-0.042213855813009835,-0.2577038129107862,5.22698308671577;-0.04221030897530826,-0.25916673401941226,5.226976204461689;-0.042207843426338806,-0.2607406715803509,5.22697052254168;-0.04220651107614438,-0.2624733981046148,5.226965632698668;-0.042207979800077434,-0.2644169297701196,5.22696064156822;-0.04221037636554969,-0.26659215326825003,5.226957049786839
