# Supplementary material for: AI co-pilot bronchoscope robot
Source: Nat Commun. 2024 Jan 4;15:241. doi: 10.1038/s41467-023-44385-7 (PMC10764930; doi:10.1038/s41467-023-44385-7)
Supplement: Supplementary file 9 — Source Data [file 41467_2023_44385_MOESM9_ESM.zip › Supplementary Fig. 6/Sim+A+R/1-siliconmodel3 Centerline model_43.txt]

Path length,0.41220476338082146,1.2933143628217407,2.4281487318286286,3.47979792040816,4.005295461140461,5.114935241043287,6.179494216629417,7.162575415890069,7.748391419062093,9.111767716031242,9.910089884639332,10.784717112726984,11.676238380065392,12.624406596683652,13.544701203208781,14.446599681501052,15.410595162752678,16.385300859640626,17.436080616475735,18.491766625532506,19.63162753782397,20.766775029813207,21.968837630768345,23.174314093292175,23.174314093292175,24.446757633380116,25.778538083084474,27.129551599628353,27.129551599628353,28.48149361861082,29.782287552737735,31.02656354293858,32.26329137124715,32.26329137124715,33.453669163786024,34.64960992097893,35.76122220303923,36.871049440782414,37.91937410210106,38.92354572980507,39.95187558077376,40.91649701460105,41.95190970232732,42.930715099067655,43.972809778174536,44.9491387584756,45.91781487117918,46.843765872057055,47.74429510974255,48.5862278240653,49.40667651872929,51.11686671562651,51.945779730110864,52.75058239934087,53.59988743376736,54.48300759878438,55.381842908582,57.16734862831751,58.031920519813184,58.90367442907806,59.70396713738519,60.571498813459655,61.40436221345822,63.15408885459289,64.04724513836815,64.95988558372616,65.84611486940348,66.79794086238157,67.78259531966197,68.72304143348569,69.68443184111861,70.6757622170187,71.6365291924206,72.62995189955302,73.58073484097783,74.61458487266887,75.61716168251347,76.6358716100304,77.6355452382754,78.66611566223575,79.64891378480739,80.61654326218128,81.61555067355472,82.59855488146452,83.57038888827695,84.52973144982427,85.5395905386098,86.46928565219798,87.40022702806216,89.25920965309318,90.19482233351323,91.13421135341149,92.05318877573556,93.00402910705279,93.9149274656346,94.8518584607057,95.8084552761572,96.76973526252424,97.73322916015483,98.67488385758514,99.62304336548102,100.5547183914149,102.38872929873048,103.27501684313236,104.15135422964164,105.05282055455407,105.92266730859303,107.66119775653755,108.50531461177088,109.327036233881,110.12912332839468,111.64098073363782,112.3752181442119,113.79815615331003,115.09089923135348,115.6926839047501,116.80649031856237,117.93789625079913,118.9954815703115,120.09059227907632,120.6704664574211,121.86113493657571,123.02382674677905,123.63248955209866,124.80231262075505,126.062544444859,126.73204228428641,128.1702363720651,128.8908828424309,129.61829239002532,131.08657607062148,131.84533235274796,132.618172064525,134.13577534891354,134.8760016751853,135.6116068965789,137.24238547657103,138.08825550502212,138.9696342420481,139.8732838367865,140.82316267083783,141.7582015872808,142.67764364836722,143.64045836479255,144.59552953200594,145.57916839222614,146.61461785676636,147.6685154098246,148.7465384435879,149.83000627929877,150.89890569100135,151.9240459811797,153.00661941655352,154.07000384916387,155.12698646929067,156.1624283135128,157.14275359437252,158.1326218754087,159.07074985086442,160.01199061897574,160.87458747510004,161.7325624996205,163.37560447145125,164.1656952252616,164.88875911510127,166.21296950463892,166.84579497271181,168.0445202468344,169.1889500090688,170.39766798325041,171.60525119702615,172.7938035654499,173.99983333288657,175.26245073650887,175.92011263839785,177.23083665317313,177.88907773974157,179.23325983591388,179.8826331611275,181.22236456014866,181.86277677613575,183.09964781352213,184.30668444547237,184.89978406211037,186.0773402719241,187.23356661972116,188.38636502210875,188.9675510093865,190.0858902721494,191.18100389016473,192.25027379229604,193.3134086418389,194.3766117614423,195.38760943292436,196.3519993320161,197.22758069121457,198.4502439044229,199.22908024659694,200.27837161711534,201.26822898648825,202.48520790450536,203.3814405073315,204.31055056282958,205.5017751517711,206.40044116743238,207.33791225164669,208.43381309550506,209.2750350428325,210.36905813576792,211.24215034548337,212.39375158090178
Error,4.794814605039158,4.48041445322368,4.149875068405354,3.8310256515261916,3.5173569076219358,3.1950502926285616,2.8638208959717417,2.5229098649804262,2.2293500898633054,1.944970977277743,1.6686643511020849,1.4259942178355718,1.2188220135002161,1.0397666106504315,0.8968713411814832,0.7911016091890557,0.6839343165374652,0.5984346694488867,0.5101745149365366,0.4527272060441209,0.3688403605851296,0.3320533901625007,0.37245823357058155,0.49537222913358253,0.7023699555433852,0.4662229185562925,0.28617729553298205,0.42518356252661804,0.7190867107101415,0.40352009288156926,0.24031526735965825,0.32999332463946945,0.5273332394139005,0.5979282752024273,0.4530829589663176,0.36936293171373324,0.3974841589873487,0.45698645476903393,0.5140489006320018,0.5529755697555105,0.5904783787590341,0.5990350644203178,0.6125819534294589,0.6090426345970178,0.6206131435329446,0.6021662480848539,0.5727358798714428,0.5296368343957096,0.49684489701775764,0.5029512371254583,0.5760060179703466,0.5098189802338163,0.4358577489890392,0.4534838053075346,0.5373531006312693,0.6344507840775907,0.7311390448289793,0.750753118595795,0.7333818453366316,0.7308432896838726,0.7512897737313248,0.797974026795775,0.8670789287352543,0.8319618296912251,0.7544743585928662,0.6820305361644383,0.6107845173276633,0.56585807719438,0.5387840117280509,0.5305487980574917,0.5343841588515179,0.5382305111186517,0.5637321609749922,0.5858866509730766,0.6325550527975439,0.6432711806308565,0.6650402405816468,0.6783420916957951,0.6881992764013269,0.6838498419138473,0.6889680165218421,0.7080220804297283,0.727476757844159,0.7429961066636953,0.7565503475164508,0.7702899607118255,0.7649080684913672,0.7668970001251053,0.7742324378362994,0.7202055713337547,0.6752613761487664,0.6643019129633594,0.667456101852042,0.6879529089130355,0.7028023006535048,0.7565799857177582,0.8359874737236637,0.9404700648874738,1.03089499156643,1.1206627805515534,1.2197604923785352,1.32460038770667,1.414829207191557,1.508819023193347,1.601398337700575,1.7087857131537905,1.817463186584783,1.9170674333028948,1.9736039176580658,2.039857122885355,2.105174835997166,2.0815264925993984,2.0697388481614194,1.985952132086173,1.9101122065551965,1.7694741224429507,1.6363119657039307,1.529019373904731,1.4198678914783567,1.3163369104424516,1.217720538907017,1.0785977575460066,0.9893475684468787,0.950191495251054,0.8528622657770794,0.8137943720419488,0.7844976913617501,0.7530599721078884,0.661993456271033,0.7090122817917004,0.6516784307780634,0.6116272505692082,0.6404507062834177,0.4948456290438359,0.3885015866178288,0.46914560276874195,0.44006836109247544,0.3359743982158619,0.23109512213990466,0.22160217415753647,0.21057858403172322,0.24172182654857202,0.30470112094789015,0.3349508898838323,0.3706399229677286,0.385225999608504,0.36605538866273885,0.37033982400620863,0.41159982831497693,0.4888274068951199,0.5706180894371192,0.6341055266861393,0.6765494934915401,0.6939295035058751,0.7239020928191726,0.7649725286696629,0.798824515246335,0.8158919012722206,0.8457344122460121,0.885496086064385,0.9376742495081741,1.002017207772391,1.0644832374580724,1.0061028795198652,1.0052882520628648,0.9931856166442689,1.0729947305486909,1.2194317759326772,1.4534278492277006,1.6218315474146494,1.6910106016505566,1.6780060655504054,1.5690266552136467,1.4929057170709772,1.3761240871569238,1.3373040876431666,1.2179810113815694,1.1382285798121994,1.1570035532606013,1.2146316512297117,1.0911332249810617,0.9482764156146404,0.8742637081882723,0.836317715282367,0.7727261943432557,0.7194474354428071,0.7049099603711936,0.6804660564200978,0.6154387905347787,0.6047286639693471,0.6114749362411855,0.6353782848907554,0.6601759718624295,0.6691332179157854,0.6763070006965263,0.6718449920981107,0.6723786977484848,0.6749160593425112,0.6768803870211137,0.6608534974252606,0.6279890729417114,0.5701957714910083,0.5268966516776582,0.4891725714867589,0.42652065791386345,0.3879767675907703,0.3497853284250468,0.3292334483322369,0.27331775368003347,0.2693266154461513,0.19073836255558563
3D pred;0.0057035139468186655,-0.2625890000422051,5.225057226066341;0.0025777293128301463,-0.2530961209544981,5.225395925118741;-0.0007354552611578179,-0.2436622318710289,5.225552592727034;-0.003991766634926952,-0.23420726957760235,5.225541445218613;-0.0071206690911553,-0.22470949973615423,5.225589792486239;-0.010279394639308964,-0.2152222572765439,5.2257109676652505;-0.013571868337419914,-0.205780886129561,5.2258528401860795;-0.016968528912851787,-0.1963761223161471,5.225967358958372;-0.01997293418746055,-0.18683817758170185,5.226001405816838;-0.02267064581463394,-0.177209391697698,5.226095397181452;-0.025262436872589923,-0.16755374402186968,5.226321421676077;-0.027609695782740487,-0.1578416373580733,5.22672806618884;-0.02967387404556576,-0.14806916848431556,5.22721593933907;-0.03142314337609594,-0.1382410050478711,5.227805227278708;-0.032974163665446275,-0.12837823852100871,5.2283710651518005;-0.03441042966089389,-0.11849593633531011,5.228897604324946;-0.03575443451381248,-0.10860315678390217,5.229469061849682;-0.037012438121167154,-0.09870104178539219,5.2300736654224185;-0.03786353816131334,-0.08875023253781686,5.230580640806468;-0.038254255845675864,-0.07876102929723318,5.230831953976515;-0.03829108784601663,-0.06876179037517328,5.23094970109246;-0.03820539379373767,-0.058762282662413214,5.230999721406892;-0.038084873545341257,-0.04876306828610441,5.230965272512195;-0.03795750884960279,-0.03876427663789403,5.230876144458487;-0.03783983611575822,-0.028765549809970297,5.230768371789096;-0.037708973455890096,-0.018767834305778115,5.230599375749238;-0.03757880184229962,-0.008770115982574878,5.230430013176922;-0.037409118936736076,0.001226838138537972,5.2302508037688975;-0.03718284639445334,0.011222284977078592,5.2300511960673495;-0.036870206101792,0.021215153144958185,5.229839437179027;-0.03649946097539646,0.031206050323476273,5.229628435710944;-0.036135476779264236,0.04119800471411827,5.229460022646438;-0.035758278586268955,0.051190452634165745,5.229366716224687;-0.03531813204038345,0.06118062756550271,5.229314987514752;-0.03485940013433109,0.07117009550508405,5.229324750836229;-0.03438724418782345,0.0811582473620329,5.2294426119608906;-0.033902556081390166,0.0911443170299234,5.229651154588474;-0.03341297626253757,0.1011304487672755,5.229844763795954;-0.032897013529473676,0.1111157420423173,5.230011198977014;-0.03235485228412931,0.12110003935393371,5.230152154208545;-0.03176007900188745,0.13108221145859383,5.2302020021340425;-0.031104497108786995,0.14106067096896485,5.230225627995406;-0.030396542187776595,0.15103557947608046,5.2302253047467575;-0.02966348850185627,0.1610086423405691,5.230199821526471;-0.028945683199460212,0.1709827628636791,5.230158890629483;-0.028277756684426145,0.18095984665484244,5.230050848070181;-0.027677381354715393,0.1909389324764113,5.229811274220944;-0.02712312389641387,0.20091741402414015,5.229460981955041;-0.02667466014424984,0.21089986466151153,5.229074252675779;-0.026365805876444423,0.22088745667747137,5.228683593279381;-0.026197883982572917,0.23088142076469562,5.228379481357829;-0.026139019818313552,0.2408802655971434,5.228239349181658;-0.026200422016607935,0.2508800263005854,5.228271218350787;-0.026370494273763374,0.26087588587120913,5.228503310728336;-0.026585609247593556,0.2708695556736346,5.228786664620359;-0.026838826768141495,0.2808621964185178,5.229074782358423;-0.02711079179819289,0.2908547227777626,5.229349467600523;-0.027354078656481914,0.30084733815582526,5.229646872056928;-0.027578043052051405,0.31084058171871454,5.2299382876403975;-0.027879359544233127,0.32083545377107203,5.230046643667189;-0.02830156428911248,0.33082649023667143,5.230016090492807;-0.02880219494752062,0.34081318675535194,5.229892552694395;-0.029242899811953264,0.35080090511645784,5.229666143415227;-0.029602983690408664,0.36078772627865846,5.229300434959353;-0.029821982506199496,0.3707718991283924,5.228782427212966;-0.02995318102060047,0.38075768360223894,5.2282658080188735;-0.030030853921771836,0.3907451276189681,5.227770905065635;-0.03010920062623276,0.40073685962601696,5.2273719648530514;-0.030280659675055697,0.410730756331763,5.2270676123773665;-0.030509376896052515,0.42072629273804707,5.226875413565016;-0.030807843457848785,0.4307213560560957,5.226777296391758;-0.031121011864255758,0.44071644325963827,5.226764752755627;-0.03147424591011254,0.4507095213101644,5.226881443736172;-0.031861694353257995,0.460699115032739,5.2271220699230305;-0.03229922924287738,0.4706845045042854,5.227439182398181;-0.032765774156532416,0.4806680103838847,5.227773766013364;-0.03325897086895046,0.4906512427871282,5.228076797011265;-0.03380225876856654,0.5006336205949421,5.228315484170944;-0.03439888844951239,0.5106142768006183,5.228490226060346;-0.03505713263760936,0.5205917305781819,5.228621110381105;-0.03582791833500269,0.53056107669485,5.228755376589694;-0.036740085958593266,0.5405169059551008,5.228977669115897;-0.037735176777653055,0.5504630829487747,5.229266386057443;-0.03864203903167831,0.5604183602706513,5.229531063779878;-0.03940443872664742,0.5703846462470642,5.2298341983068894;-0.04014537141433583,0.5803502449887646,5.230205493973081;-0.04081570189888211,0.5903187918198843,5.230628260004428;-0.04115872565472567,0.6003062650727666,5.230992557583185;-0.04148699943970691,0.6102933094252664,5.231381378137293;-0.041956140770296135,0.6202793030208542,5.2316259968626815;-0.041506081704871314,0.6302680655461739,5.2317745567845915;-0.041375937327577265,0.6402647529087986,5.231996602309197;-0.04133773881700797,0.6502619802331222,5.232228952690277;-0.04135089375762217,0.6602599341115947,5.2324308070721335;-0.041306942566353644,0.6702592040175748,5.232543366568167;-0.040790788061060214,0.6802458461640724,5.232567097654621;-0.039898722367332516,0.6902052417002982,5.232688173461784;-0.03868163038344129,0.7001287533664649,5.232894579164713;-0.03731953991506761,0.7100324064210994,5.233144310479114;-0.03572581289686156,0.7199019965546415,5.233370639415245;-0.03384563861611266,0.7297215822155712,5.233572337510615;-0.031553489396773646,0.7394529139354721,5.233789673456868;-0.02870021777266313,0.7490342622224735,5.2340275937002705;-0.025402097948219533,0.7584735681156815,5.234175613557254;-0.02183115393327145,0.76781352779416,5.234291854885966;-0.018007007838488735,0.7770527953754205,5.234400672199049;-0.013959599672303598,0.7861966806349576,5.234489269584549;-0.009607134899850798,0.7951992286787071,5.234590161232071;-0.004980091171376489,0.8040633574654916,5.234723154412665;-0.00016830505477330795,0.8128276493946138,5.234907277602918;0.004689496631853903,0.8215659736231553,5.235115730116186;0.00958521376397645,0.8302829255859177,5.235331837129341;0.01452893332278736,0.8389724356562449,5.2355599854616;0.01956038719201165,0.8476107330659415,5.235813539841364;0.024585939365506505,0.8562519982886214,5.236082539288916;0.029605011428038043,0.8648989910863766,5.236278578026633;0.03482894542650026,0.873421785432696,5.236547817901198;0.040307334366887534,0.8817826751328173,5.2368355296323585;0.04590352675881724,0.8900619448306113,5.237204750411428;0.05164332133801658,0.8982374876793408,5.237668708725485;0.057507296254457795,0.9063183519651615,5.2382285574313805;0.06349773065913891,0.9143014017005718,5.238849534536578;0.06970625642953736,0.9221183792275454,5.239440356084162;0.07592497146617316,0.9299357921409245,5.239904725155972;0.08232014543480645,0.9376102351413269,5.240357134864631;0.08880024271852426,0.9452065039815232,5.240909438133693;0.09532171251826546,0.9527527784553793,5.24163343621124;0.10178033051784743,0.9603378566206471,5.24250110133227;0.10833930792154935,0.9678233304399779,5.243474495968499;0.11512514177614284,0.9751049445572212,5.24443914862382;0.12211670213961097,0.9821806652101486,5.245464946325961;0.12897827088370428,0.9893423287177147,5.246741445512987;0.13575613757070884,0.9965809774467933,5.248030820458532;0.14225853975645109,1.0040496331094544,5.249422922612633;0.14897633378707825,1.0113446245874158,5.250709135152823;0.1559051420657878,1.0184782072558898,5.251759665565963;0.16311843725776853,1.0253602289698518,5.252538221666641;0.1704535265614136,1.0321365389308208,5.25306556237285;0.17748571485591644,1.0392195334698695,5.253681611194343;0.184959298560863,1.0458579105144235,5.2539599937000725;0.19239780622736347,1.0525282891732004,5.254377907858659;0.1999888696102555,1.0590271480514106,5.254752861186455;0.20764808784499134,1.0654493990556437,5.2550546360550525;0.2153066473261713,1.0718775024539056,5.255215736565547;0.2228674112456964,1.0784187719018448,5.255431706384422;0.23032915474209792,1.0850751906365403,5.255552012752929;0.23776722266560862,1.0917590657777139,5.255582975027441;0.2450558156279326,1.0986048668591197,5.255476109769371;0.2522382790821583,1.1055598703042595,5.2552757455839325;0.25948169367695817,1.112449467593303,5.255018074858696;0.26688100987727836,1.1191701138406878,5.254729919023788;0.2744530743405702,1.125692922791775,5.2543881542635065;0.282150781588237,1.1320710639092952,5.254133951560501;0.29000900407474006,1.1382528025527319,5.253948353346987;0.2977839620965253,1.1445388083332344,5.253758197918545;0.3054171336530234,1.1509966555369489,5.253582409743331;0.3129987059152,1.1575164154621087,5.253470639659351;0.32060279681571857,1.1640100372938875,5.253573969628365;0.32795923111981606,1.170770852800254,5.253991399884064;0.335203073649916,1.177646288169541,5.254496507676395;0.3423415033821742,1.184605362277578,5.2552801584381905;0.34952166576158106,1.191502914694906,5.256212380973619;0.35684482801250816,1.198223979215521,5.257307180661384;0.36424893047080015,1.2048453302565392,5.258463457954563;0.37149672036157727,1.2116027803059164,5.259807485680959;0.37853923378383375,1.2184620691100185,5.261638649736759;0.3854014109416908,1.2249720509000241,5.2648837478474455;0.3918325317079616,1.2308090887780654,5.269840528506296;0.3972617058425937,1.237177384947089,5.275314911770138;0.4028714999963375,1.2428837290185966,5.281312231745777;0.4086610919131486,1.2483930497078148,5.287322889861171;0.41442025374338803,1.2535905244808903,5.293633065056548;0.42047070929033237,1.2585917477186497,5.299828204586902;0.4259851111495848,1.2633710993462375,5.306665541067912;0.43146333151485644,1.2677617769205176,5.313786710358713;0.4372107499892147,1.2711718206453377,5.321225714504123;0.4429144217696948,1.275074696877891,5.3284531404175395;0.44910014919289276,1.2779480792169053,5.335766173316395;0.45523024978275106,1.279900941688748,5.343421772242951;0.4612524322854809,1.281322084151453,5.3512775772306345;0.4682495218052036,1.2842379854956345,5.357799713200084;0.47590635177113305,1.2864758784153982,5.363830035758;0.48337398061358544,1.288572932914366,5.370141682286421;0.49130812884876557,1.290167427190754,5.376015937965634;0.4993538175810578,1.2916854311891766,5.381757240664833;0.5074543079053333,1.2929682910707994,5.387478807498354;0.5158464679782039,1.2939062122071898,5.392835294523749;0.52413185503333,1.2945470900137699,5.3983978152638254;0.5323723659681313,1.2947714363374525,5.40405852619625;0.5405173252933384,1.294409725764412,5.4098489323177645;0.5487260646862122,1.294063351264926,5.415549513190446;0.5570281628875833,1.2935384948529915,5.42109926013978;0.5654150284052655,1.2928436448919098,5.42650089603272;0.5737839580309184,1.292020895996315,5.4319123746823745;0.5821410629788357,1.2909567305993546,5.437299985367772;0.590500240271906,1.2897313459079842,5.442649993530492;0.5988843978388514,1.288380242802837,5.447930185031933;0.6072983609138821,1.2865913783542648,5.453029713378423;0.615700070820118,1.2847118898113514,5.458116833729713;0.6241030034377615,1.2827977750936856,5.4631890017347144;0.6324783575408254,1.2807383179390366,5.468249839597801;0.640844114472223,1.278621324686012,5.47330280412681;0.6491877864845458,1.2764101891243502,5.478351964143955;0.6575221758473536,1.2741282935728473,5.483384946027605;0.6658503241462459,1.2717955898187014,5.488404949922728;0.6741727219414798,1.2694078538794233,5.493408589800074;0.6824652359957697,1.266971058772331,5.498438126584457;0.6907525463027349,1.2645082337405638,5.50346355997263;0.6990308693073897,1.2620556948473476,5.508508797450476;0.7073021519945573,1.2596453167336374,5.513585800509163;0.715533864383235,1.2572033320569242,5.518711775732356
3D gt;0.7505321111170848,1.2469848907135872,5.540515696534542;0.7490979735319279,1.2474650632652269,5.539660040582813;0.7476590973904886,1.2479459606118837,5.538802763242333;0.7463446110968477,1.248387831556156,5.538021050814924;0.7450866376515518,1.2488039653759286,5.53727049818607;0.7439178187610461,1.2491874303389245,5.536574497569691;0.7427264790549919,1.2495960720654193,5.535868487216089;0.7414463621713171,1.2500326733357923,5.535101168310865;0.7401560745186108,1.2504707771707855,5.534337026143647;0.7389177877567442,1.2508889391870317,5.533608033407288;0.7377365985858402,1.251294230087424,5.532915184307996;0.7343604182300147,1.2524347819743862,5.530902568452411;0.7317790651112142,1.2533033907301374,5.5293723188298625;0.7295012645661643,1.2540696459922673,5.528023530308356;0.7271339736388394,1.254870422112157,5.526616716940949;0.7247125504831534,1.255691523022786,5.525183068350191;0.7223212773433673,1.256511510651687,5.523753447278541;0.7199887049564373,1.2573035818835412,5.522367304374432;0.7177814210275871,1.2580489388229705,5.521059915255603;0.7155857929600444,1.2587949708681496,5.519761586006906;0.7132292540260243,1.259579291890781,5.518367705366081;0.7109019096159261,1.2603493576528138,5.516971266456532;0.7085032193892429,1.2611602671512618,5.515552270877324;0.7060728386188376,1.261983842544795,5.514109029171982;0.703658259340962,1.262808260268926,5.512678635719801;0.7012134958464524,1.2636477538560251,5.511228898673222;0.6988673850630518,1.2644404675235568,5.50983408671412;0.6965946922182663,1.2652175814470152,5.508486168667067;0.6944181456730284,1.2659697179525249,5.507184991131007;0.6921419023256691,1.2667449603544134,5.505827810951161;0.6898499445063193,1.2675148010253907,5.504456197625044;0.6876165784160172,1.2682630084166333,5.503153226541501;0.6852912297981286,1.2690580621797087,5.501763200622367;0.6829059311558835,1.2698756113201848,5.500336636492451;0.6806324463010208,1.2706514080011733,5.498984323615191;0.6784432575859619,1.2713972023990834,5.4976754382919735;0.6762311181334492,1.2721477306688838,5.496368028568996;0.6738582780293909,1.272946048377823,5.494969007031671;0.671267203363879,1.273824606605458,5.493415322486136;0.6686385136786673,1.2747152162988356,5.491847976188302;0.6661316647723925,1.2755769703186417,5.490357895423626;0.6636220880107819,1.2764513112011375,5.488883987958902;0.6611632108778042,1.277284231622391,5.4874276664458845;0.6586979965879627,1.2781016120073565,5.485984785767558;0.6562932247054241,1.2788948822858566,5.484578480884947;0.6539405754232857,1.279660518921281,5.483206115848218;0.6513317638803799,1.2805211037064792,5.4816552990940295;0.6488217688653164,1.281343259913047,5.4801665858265745;0.6461881125518895,1.2821966115538979,5.4785988155950935;0.6437251703926015,1.2830053017475762,5.477123618684965;0.6411362670671231,1.2838400144427546,5.4755814541365275;0.638563865422455,1.2846741795435224,5.474025983732695;0.63611821031122,1.2854375048789861,5.472564553126272;0.633718538780571,1.2861797455336235,5.471129048482004;0.6312366717048572,1.2869334202350868,5.469645508643602;0.6287092292510604,1.2876810998826937,5.468142488485594;0.6261909606598761,1.2884048456891577,5.466638347542025;0.623568777455058,1.289105366913129,5.465086795860698;0.6209258122279726,1.2897758375305366,5.463569295482576;0.6180888990264701,1.2904556935947142,5.461918088344945;0.6151849314830147,1.2911226433780874,5.460227183464553;0.6122754234026966,1.2917658481418526,5.458518807922411;0.6093434908756269,1.2923842248707358,5.45676089955871;0.6063213770277447,1.2929926097953581,5.454932581539812;0.6031132273659063,1.293646724425887,5.452978478010172;0.5997767132606626,1.2943319366120245,5.450928588825333;0.596539185628622,1.2949453951557603,5.448927706057749;0.5931378071285714,1.2955472943057835,5.446769621774321;0.5895336356626409,1.2961180349607078,5.444497545373851;0.5859027532081245,1.2966926197781459,5.442211599571205;0.5821837908287406,1.2972134449638915,5.439867243751837;0.5781617691912995,1.2976701315996415,5.437340465246697;0.5740617739459192,1.2980788869110393,5.434740358191224;0.5699046809815316,1.2984677902030346,5.432093044663671;0.5655620718211591,1.298813301780007,5.429315999273222;0.5611720394684605,1.2991210464190541,5.426480801059161;0.5566589658910579,1.2993957096446644,5.423533861740255;0.5521839608817266,1.299615699791983,5.42054516401261;0.5478327849337301,1.2997477161323763,5.417618379329813;0.5435033696871192,1.2998333460888518,5.414750273928748;0.5388806191208221,1.2999039964107886,5.411773473476542;0.534278590683653,1.2999564690186314,5.408808759581707;0.5296706529455872,1.300003052977559,5.405849454604721;0.5250091987896863,1.3000579204021203,5.402776652733735;0.5203714658802954,1.3000810509325942,5.399638039179357;0.5155948217087032,1.3000241675062987,5.396327729539065;0.510885716034701,1.299901982394132,5.393015717545273;0.506218834168485,1.2997221097079192,5.3896282259543495;0.5017545728653576,1.2994274442427587,5.386169066533773;0.4971691787265312,1.2990637584674325,5.382463085401768;0.4926339566879513,1.2984904333850062,5.378440651866709;0.4884772190524494,1.29790920731117,5.374604016444527;0.48431198243287676,1.297260258019905,5.370431920538876;0.4801882500125324,1.2965657017387942,5.366149306778624;0.4762010714671455,1.295696609927569,5.361635937601049;0.47226927441564104,1.2947171442635754,5.356983043655706;0.4684622934156077,1.2936109851370783,5.352217708414251;0.46470307031470026,1.2922375698388557,5.347218233168312;0.46089854945957087,1.290670277658301,5.3419168954059995;0.4572716511155369,1.288988145499394,5.336557289033848;0.45401211095827865,1.287166703275005,5.331244444434546;0.45069033197624186,1.2851557798355726,5.3258048733917525;0.4474121735791054,1.2829489702565546,5.320322099781334;0.44430957683575195,1.2806393921233274,5.31499594966147;0.44118538714800515,1.2780032729145878,5.3096801663042985;0.4383263790345865,1.2753649926738682,5.304596419869545;0.43538301243677413,1.2724735095104829,5.299475107937397;0.4325198957389425,1.2695595255645469,5.294577780161532;0.42967021276061435,1.266538841701974,5.289908663387957;0.4267442664502183,1.2632879825101753,5.285451327084748;0.4239585862772592,1.2601041934452835,5.281460852246299;0.4209580992635889,1.2565676024744876,5.277506551213399;0.4180357212556941,1.252985328937399,5.274019545106679;0.4147540277821891,1.2489734692708077,5.27067070698215;0.41149766584175146,1.2450112145044212,5.26774400322714;0.4080718173681756,1.2408322673307315,5.265098427446659;0.40451845417800003,1.2365124222447503,5.26273943247541;0.40115152317752656,1.23235942033391,5.260882509530525;0.3975935782429566,1.2280260687681575,5.259459462662101;0.39386821972838015,1.223559262302602,5.258283376929901;0.39002805113119765,1.2189910447051908,5.25727102595362;0.3859053899053496,1.2142569837181545,5.256471564702478;0.38162017669797316,1.2094507525452998,5.255913941954369;0.37704714152058083,1.204473176483824,5.255400443444804;0.3719824444881427,1.1993179254920507,5.2551672695602365;0.3662684980799038,1.1938651904880442,5.254960297713085;0.36052330547440387,1.1885009061639962,5.2549533882260695;0.35419443580424154,1.1827223394866273,5.254999711353578;0.3478111034112291,1.17699080699813,5.255121025671405;0.3413301162151708,1.1713002878027647,5.255269786792862;0.3341664432507697,1.165195866659517,5.255375855263497;0.32692660229482623,1.159231339792473,5.255508263791243;0.31922500402875076,1.1530146495854967,5.2556568181537155;0.31151044688030466,1.1469690049987602,5.255855702953278;0.30338130201740326,1.1405584585973088,5.256045122882041;0.2950411797227531,1.1340685170810425,5.256255468195135;0.28662599524136245,1.1275713181092075,5.256478449845388;0.27803430470553314,1.1209880709513604,5.256679036218171;0.26986748428404517,1.1147940979601825,5.2568493425375244;0.2613593723602056,1.1083236556456757,5.256847616306293;0.2527192283857579,1.1017862121797282,5.256847252501963;0.2441357214637685,1.0952644968301901,5.256783975711811;0.23573308666671705,1.0889048769122756,5.2566391717019885;0.22748550850022178,1.0826465497510187,5.25647682980385;0.21969619700602228,1.0766476690238547,5.256169263223869;0.21223545836057028,1.0706942208030008,5.255837711432885;0.2047291450261322,1.0646762749364007,5.255462470858822;0.19758912680664775,1.0589007741395955,5.255014028286112;0.19035039389619254,1.0530040749337606,5.254504654304361;0.18303982603138888,1.0469652097696047,5.2539436864255;0.17618378951033828,1.0411053142846565,5.253382752263059;0.16952776862835064,1.0353561462832843,5.252810649895743;0.163225695914983,1.0297468278340784,5.252203166106652;0.15701235504808098,1.0239927509152404,5.251561729150131;0.15129431765804469,1.0187039073956052,5.250923533167585;0.14593413550427714,1.0137135711598173,5.250233246483399;0.14054464032732208,1.0086909502083232,5.24951205169295;0.13519955873937814,1.0036367398444388,5.248761140324104;0.12958891916275023,0.9983062408351602,5.247949616596616;0.12406399380002275,0.9929460271398851,5.247263008347872;0.1187031451863555,0.987622384170006,5.246562125164139;0.11359511932385005,0.9825081417239196,5.245888483624473;0.1084078917383774,0.9772429427383086,5.245198988923458;0.10335777293327834,0.9720475984890259,5.244553107216814;0.09836181731059634,0.9668886831516754,5.243953813062566;0.09332821520368881,0.9615664819579886,5.24339909593887;0.08851864840917079,0.956459259678951,5.242867931428748;0.08395927214697238,0.9515814625372331,5.242376078967389;0.07954605323543369,0.9468615354579816,5.241918048496904;0.07536427816402949,0.942404094504712,5.241528555947786;0.07148343955835201,0.9382929892943567,5.241208612238725;0.0673455546593591,0.9339162980321805,5.240818819171583;0.06318382034555868,0.9294930317558837,5.240416669935268;0.05922463580022408,0.9253608086445485,5.240045113551579;0.05516796906054204,0.9211037486085321,5.23967443484124;0.0510066728156562,0.9167067319098681,5.2393136203939275;0.047015309417883046,0.912454957405975,5.238966539119852;0.043091613157976376,0.9081999284391491,5.2386133501866015;0.039276276285184944,0.9039750194609353,5.238274230374063;0.03582495713813177,0.9000393462943433,5.237894951365957;0.03245007636510185,0.8961614284575171,5.237525153106281;0.02896105006591746,0.892026689092941,5.237170246115298;0.02541668314201797,0.8877127947433616,5.236845638896978;0.021786366346978264,0.883303162230967,5.236513055340997;0.01820489319656801,0.8788883621550653,5.236180462254253;0.01483189620299491,0.8746289337540869,5.235845970548434;0.011186472564959022,0.8698527029390245,5.235509838113218;0.007408062031206465,0.8647530709628402,5.235170682004254;0.0036101327416338197,0.8594012342710109,5.234826599420051;-0.0002854000726790609,0.8536158616236383,5.234463371943531;-0.004243532195056665,0.8475602159171268,5.234067853251968;-0.008021147617795803,0.8412725020262141,5.233744228079028;-0.011652165763500519,0.8348529408493759,5.2334493313164545;-0.015253680284190507,0.828011784137977,5.233141564390129;-0.018813998560616767,0.8208317793843142,5.232815932348605;-0.022239872249199485,0.8133699947464803,5.232487600332518;-0.025522546477896098,0.8056011493288237,5.232137718475725;-0.028662444245362163,0.7974349721711258,5.231822370926787;-0.031622038660635204,0.7893316455829107,5.231569083423076;-0.034334808630512616,0.7810697228602108,5.231357306262168;-0.036838399689399344,0.7724130035567808,5.231117731207963;-0.039068079582482665,0.7639419367560026,5.230860289310586;-0.04092756087615572,0.7552798482123588,5.230613079851324;-0.04256105660514024,0.7462814329500109,5.230292487497239;-0.04403425083040817,0.7372174912694853,5.229956907060078;-0.04524828309736281,0.7279869436664641,5.229603421561023;-0.04605962180829721,0.7185466677208306,5.229251903698362;-0.046674984144192876,0.7091567049534717,5.228903643246355;-0.04701572552407424,0.6995333162505053,5.228577553901553;-0.046988224830373335,0.6899255788677539,5.228266833263505;-0.0468126418676496,0.6803652755115472,5.227988414345863;-0.04637406519288927,0.6710097629284036,5.227731502377501;-0.045827447937573755,0.661920729096033,5.2274780156186385;-0.045048197096044365,0.6524506765861869,5.227130730213417;-0.044164222871621944,0.643309773011641,5.22679246746709;-0.043126502266498196,0.6339827873146273,5.2263733650644;-0.04203100411794776,0.6247010531171362,5.225941621077846;-0.04089922214787582,0.6156269074861532,5.225475240590804;-0.039763739886328725,0.6062744792890399,5.224992092760379;-0.03869239249199536,0.5970396371321245,5.224507232340152;-0.0377272181077437,0.5878019514831256,5.224098695094309;-0.03678741492186221,0.577752293571783,5.223778252030614;-0.035956509115927654,0.5682000785935261,5.2234642463134;-0.03519826430512073,0.5585142257355598,5.223228761918119;-0.03445286950609154,0.548714838470411,5.223013999030133;-0.03375090974662746,0.5387516083792085,5.222806925507549;-0.03306860199579999,0.5291013383715877,5.222613468893643;-0.03239939963107573,0.5192974549296508,5.2224545581482795;-0.03178895712907785,0.5090106297436179,5.2223275643770215;-0.031275231295992204,0.49902759227334137,5.222228645539955;-0.030813135829091436,0.48885120880940114,5.222160242203261;-0.030387969028987098,0.4788347443966282,5.222084745027429;-0.029924537470721897,0.4685070204002357,5.221995654916315;-0.029554017592373305,0.45900642377082085,5.222009757233264;-0.02912871646656885,0.449081310840236,5.222020701279835;-0.02871297588991147,0.43948307312992296,5.2221118644935585;-0.02824314255736838,0.42958161138217654,5.222229776815935;-0.02779181741397583,0.4199794878227211,5.22238037679188;-0.027368125431963642,0.4105858840045511,5.222537162353252;-0.026940183368596167,0.4007497397156719,5.22268403353138;-0.026508168413721285,0.3912420722698343,5.2228060782321934;-0.0261071208461325,0.38238912527389296,5.222874816975249;-0.025735098442687503,0.37327064557210043,5.222953464986388;-0.025403465615918268,0.3643459002366261,5.2230618858785824;-0.02507975138392194,0.35538975479759766,5.223191009243453;-0.024806571369260837,0.3468611430434224,5.22334318116466;-0.024607194561943366,0.33853632969392883,5.223497699417663;-0.02443974631221317,0.32986386328132183,5.223644015189622;-0.024320064126884675,0.3218624895059951,5.22374665913238;-0.024301419892654896,0.3131451053679176,5.2237951773102385;-0.024320775765236644,0.304499482486689,5.223831036788917;-0.024399626287173327,0.2956048347628602,5.223878349133793;-0.02457219223617386,0.2866467484979419,5.223936068020644;-0.024777815308690443,0.27766097248759014,5.223999629469127;-0.02507531782713803,0.26883491637490015,5.224048089072249;-0.025420509342489572,0.260349045774406,5.224100502044056;-0.025842585753123964,0.2523123977027343,5.224170308316389;-0.02628476991885134,0.24403534184578443,5.224237375914116;-0.026758398836309254,0.23525705178329562,5.224252074827596;-0.0272555823890393,0.22696121079346226,5.224293955548804;-0.027750435023472225,0.21877176821568164,5.2243358744349235;-0.02823897932315695,0.2103667934112788,5.224388719011623;-0.02874138544345724,0.2013756658305942,5.224438756105668;-0.029266742909589905,0.19213107149130124,5.224439554456635;-0.02985246667929204,0.18246203546763212,5.224436212174946;-0.030458789713330398,0.17271767592953294,5.224395501633051;-0.031091636478714057,0.1623160055879515,5.2244253529127125;-0.031713160645999126,0.15254771121990718,5.224436899233015;-0.032376459028279896,0.1422149726044048,5.224486812660314;-0.03291987276974143,0.13258487291769547,5.224610637494389;-0.03345833350610584,0.12231902129962151,5.224872513095413;-0.033979403181509535,0.11229403895560104,5.225126050437879;-0.0344800691866202,0.10182796444349154,5.225456319133316;-0.03494621829291496,0.09074600583230812,5.225836513970712;-0.035383787481015005,0.07964525284858706,5.2262238161302275;-0.03584705919942886,0.0677002432395859,5.226583752551422;-0.036316246907912825,0.0558095206150254,5.22688459679176;-0.03677061160455304,0.04345315157853328,5.227136130264187;-0.03724641344913496,0.031021362667640568,5.227351794490994;-0.037728529222332954,0.018023506431837453,5.227524373634481;-0.038211675528448584,0.004513569093142938,5.227675651592147;-0.03869273990000304,-0.00898739882500192,5.227802909330888;-0.03913014048057664,-0.02229762359425937,5.227905446862726;-0.03950583814341447,-0.03501588608282485,5.228031569062357;-0.039826678260366746,-0.04706585337478537,5.228144263569465;-0.040108607064593925,-0.05908219430168218,5.228297614602834;-0.040346967419860505,-0.07043085095080834,5.228382228184644;-0.04058994537984316,-0.0818266281292169,5.228456485494179;-0.0407830513244886,-0.09238162015401827,5.228502836571219;-0.04099652677307309,-0.1028872357037934,5.228519566503065;-0.041172570727461937,-0.11263166711939536,5.228377494453264;-0.04133075504654253,-0.1222690657891076,5.228221759455332;-0.04145009662551939,-0.13128402481445323,5.22798018571202;-0.04157589436474265,-0.14048158511995895,5.227691610530626;-0.041712250823884925,-0.14995934767035476,5.2274555583015125;-0.04182272779530493,-0.15887156064532765,5.2272524038302866;-0.0419307324071663,-0.1676158597775761,5.22710125324046;-0.042032441009922095,-0.17559776622000905,5.226998037963078;-0.042077852004000396,-0.18279483201735444,5.22697767732136;-0.042116372373036844,-0.18923123913947315,5.226971758340219;-0.04214468498364512,-0.19508933042657783,5.226973714170785;-0.0421628307077952,-0.2003913508552743,5.226970677151575;-0.0421752254275319,-0.20492009309989903,5.226972666492283;-0.04218763285894006,-0.20977268998077298,5.226977134184404;-0.04220286154896489,-0.2155656444675123,5.226979424581258;-0.042212571506589934,-0.22123376704308678,5.226974826265652;-0.042213124871627664,-0.22666202031557092,5.226963536364158;-0.04220727979950023,-0.23191698888700962,5.226957397969164;-0.0421991690004881,-0.23720855934418114,5.226951162685047;-0.042192767800955946,-0.2424334570666466,5.226940993891988;-0.04219132502998305,-0.24752294885402196,5.2269327705556705;-0.042190060532932894,-0.2506743537174005,5.226933367926971;-0.04219393076775425,-0.25378169423817176,5.226957914288641;-0.04221369370002052,-0.256120767563488,5.2269854426889575;-0.04221359821229147,-0.2578185340864906,5.226982589377132;-0.04221021842059671,-0.25928281986551477,5.226975802713553;-0.04220778342378124,-0.2608566339529527,5.226970293273106;-0.04220664517862813,-0.2625925041044193,5.2269654582234955;-0.04220830933551928,-0.26454190644849185,5.226960468665933;-0.04221042450420807,-0.2667145408147691,5.2269569817796055
