# Supplementary material for: AI co-pilot bronchoscope robot
Source: Nat Commun. 2024 Jan 4;15:241. doi: 10.1038/s41467-023-44385-7 (PMC10764930; doi:10.1038/s41467-023-44385-7)
Supplement: Supplementary file 9 — Source Data [file 41467_2023_44385_MOESM9_ESM.zip › Supplementary Fig. 6/Sim+A+R/1-siliconmodel3 Centerline model_44.txt]

Path length,0.408090974759367,1.2108054525033263,2.220195863284466,3.228980296525964,3.7404602780018634,4.801385120554013,5.360817737763536,6.2826958138190125,7.216648689485044,8.377274500463388,9.062507899430479,9.798437617074688,10.629987990684377,11.50750200290383,12.358575494930575,14.09904679860065,14.973972179706799,15.921454145154703,16.874193790796333,17.905946731758903,18.94874510801424,20.068546725019708,20.068546725019708,21.184195605985995,22.353070112874075,23.536935993222507,24.783999570619176,26.058171757125354,26.058171757125354,27.332111017692718,28.64956501100454,29.892759728478463,29.892759728478463,31.113072676248315,32.266291403991715,33.42421452170255,34.58107894979708,35.65657242642544,36.71534982874243,37.741848652148796,38.696757587480995,39.672291300510935,40.606139712078345,41.549444983032885,42.49125497580873,43.45264267466829,44.406943543291064,45.36299467256571,46.2662960885796,47.13438180691664,48.7356302937999,49.542529796658044,50.345190568454775,51.14435903673712,52.73483527427957,53.53079648783227,54.396957115414246,55.25777979048754,56.13682240842698,57.82526970658878,58.653533543005274,59.43235674337255,60.19976851822093,61.80620793456049,62.633772718496914,63.498993065265275,64.34497519230591,65.23794892473109,66.08939533770318,67.93557677748079,68.8471368112116,69.78042870741696,70.72542501296036,71.64500187607455,72.56985513159776,73.49963621948697,74.45630594091074,75.44616161802885,76.42401320530978,77.39968408264082,78.37412905146475,79.30107990654889,80.24094908929447,81.17002179076864,82.10305033682398,83.05485008248166,84.91718177946666,85.84268746461716,86.70414811145876,87.60001534224881,88.50746666908329,89.40035134901757,90.26326931568877,91.14877819689525,92.92752147759444,93.77834571629467,94.68941524349597,95.60262949158563,96.53245058643401,97.43193785730823,98.35108344824113,99.2685018356674,101.03520184976686,101.92825593442045,102.7944534658879,103.63471917825954,104.49963656205836,106.1792952023142,107.0282855560209,107.87021046220713,109.45720074657015,110.22100528219087,110.9762600701405,112.3619616349369,113.72555719555461,114.3446768157692,115.55819284899498,116.60548005185032,117.70532168505893,118.72480292167944,119.72125301999048,120.79725862681994,121.35928231213953,122.50202180068655,123.62138484448239,124.74575203162831,125.91573423804027,126.55840989524849,127.9274085065905,128.60463783847158,129.3009945192952,130.73160147168443,131.44419515714205,132.87462309783547,133.63086146155808,134.34966257654239,135.75730620644737,136.49911682046235,137.29458406958514,138.93918023245328,139.80374785934706,140.67006172936124,141.55800787612148,142.46225386385422,143.35805150157438,144.29030503670975,145.2127196494812,146.16415630624138,147.17828929791628,148.21640078305106,149.25430988580203,150.2886388615703,151.27226161087276,152.28887251654237,153.33695867765428,154.3751089317245,155.38303972200444,156.37098412250813,157.332823975788,158.23446379248983,160.03117230054863,160.8775469533381,161.68836421444473,162.5129953188854,164.0242670619779,164.74355910323607,166.02033006347145,166.63208792034388,167.79012873246822,168.88370241512837,170.00873682976027,171.1335759020015,172.2782087054334,173.44364575399274,174.57920796836515,175.79444450286098,177.072197816609,177.7091596712733,178.99512931391453,179.6163701661553,180.8361819450674,181.9729217740766,183.05690857392602,184.09722843905163,185.056199362834,185.98876883440872,186.85715420301418,188.02448316870982,189.07585894004794,190.08116826882394,190.99461378030736,191.86788878124693,193.13523682029606,194.1391088370242,195.14185059174315,196.19083984921306,197.21662373794356,198.22826172535932,198.94705578412197
Error,8.936205058685747,8.531906356099029,7.953563924576226,7.4254638549733745,6.893222201151751,6.379365555603343,5.885212543975886,5.410822962999967,4.96450155703016,4.535552499530421,4.0936730893407,3.678856892201131,3.3004893895051963,2.949128228373106,2.6340951386202724,2.359391921305328,2.097243596009782,1.8646965607580404,1.6309678800952139,1.4078837681179963,1.1983148611564678,1.039175007873746,0.8246385783247906,0.6299726343722213,0.4459674488220115,0.32001277950808027,0.3716826168675986,0.5937812717997839,0.43201952404913097,0.17500695384379772,0.20251171043937982,0.4287957453543832,0.5938828685538076,0.37403723375868975,0.22586562705929708,0.11194357237260213,0.17924378647501954,0.28042726983730953,0.37321364601063384,0.43799228713805005,0.4628371970993481,0.49965396154536,0.5127269087145975,0.5308210876062797,0.5442973500818952,0.5583499575350475,0.5661818883841687,0.5678841538558009,0.5710731658922363,0.6059062143797752,0.5301077392682548,0.42917594245047447,0.4163694911843823,0.5121709703844546,0.5023338307946278,0.4793403541483226,0.5332831390461635,0.6183814718373868,0.715005724546058,0.7685881712064143,0.7367178630711836,0.741795883749389,0.8135034411908248,0.8537690958309344,0.7985781297933224,0.7562392631472458,0.722855796394738,0.7004990569222642,0.7190032198987205,0.7333762941245137,0.6662080919314844,0.6246627602330919,0.6006641832539124,0.581478791132123,0.5845602646904013,0.606048811680303,0.6359340984064735,0.6587547031472629,0.679184069644755,0.6910444238942376,0.699205947482803,0.7141281483590506,0.7317893972578599,0.7710862183750462,0.8166977191103499,0.8469471497925398,0.8236140893107233,0.7822214001474657,0.7012624009113977,0.6406293143309992,0.6061333061274777,0.57945325950311,0.624656513567029,0.6966281239125969,0.7823092907345038,0.7570624889078755,0.775273640669362,0.8309777057298745,0.9251469355462669,1.0360679870720784,1.1281159450429121,1.2329681978692926,1.3226104256862492,1.385465858797316,1.4897363481903454,1.606303696751107,1.7472360382415102,1.8209923917558164,1.8814190207845631,1.9785684650343411,2.071056908320424,2.097158352964504,2.1349148447741726,2.091364384871432,2.061670830795825,1.9632694259668928,1.833301336596543,1.7026937572238623,1.5894516603920064,1.4757735383691029,1.3635640847394799,1.252055407857364,1.1660200900976583,1.0369449907605992,0.93615406029815,0.8807169090719383,0.8748041751250855,0.7891179409229885,0.8022531513125072,0.6896592785261769,0.7337285869373128,0.6571255734725534,0.6715512467351649,0.6368428724431209,0.5161114926514344,0.5283946989394459,0.391920407158752,0.3813114059331774,0.4911910862213137,0.38585121037302667,0.2670909759963252,0.18070946303757493,0.18166719558819663,0.23746078755634759,0.32662265040472394,0.3866421740906156,0.45627800027715615,0.5080376468611406,0.515730209908803,0.535739199568842,0.5816416515810015,0.6416714404338699,0.7150632158384782,0.7545404850861241,0.7504576426828687,0.7527018926329735,0.7776525569346606,0.8257796651373235,0.8722279117686808,0.9405497242000085,0.9651507762371909,0.9621428106812047,0.9935356975414321,1.0295647082169652,1.0716894547962832,1.026687121297613,1.0428737306374574,1.065465833860695,1.1778707388728387,1.4242111802977366,1.6632275362335531,1.803018808479339,1.7875982400806376,1.6784190665110117,1.5296805153169255,1.3302331699614045,1.1150529922080314,0.8753072843251523,0.6028646836097622,0.5007771581828702,0.23638376593801189,0.19937992629654516,0.2866376337732835,0.30989855331370186,0.3131119795195644,0.3030899867782053,0.23332254546583503,0.11507139024712207,0.2581929446948995,0.39031677616053945,0.4620306575713838,0.5337315966155037,0.5707244838741946,0.5520234805222323,0.5228293101334811,0.4823090157902685,0.44261463931226314,0.4049209658798029,0.35218029934672745
3D pred;-0.1306017601571208,-0.263235696605741,5.2138454680215;-0.12649668166846081,-0.25411722289293215,5.213803423393356;-0.12084432331159607,-0.2459809467356201,5.215164252294261;-0.11563505852380704,-0.23751396601988867,5.216247671848327;-0.11043488877835748,-0.2290245920386952,5.217190414669009;-0.10537238148095103,-0.22044798148813413,5.2180919529808465;-0.10044103123383197,-0.21177235045283826,5.218736321570747;-0.09568938700670888,-0.20298336111612772,5.219155300780298;-0.09119852989797861,-0.19405236501199374,5.219418950200761;-0.08683632296370694,-0.18505841007271262,5.219701660675934;-0.08238475301792375,-0.17610857015718798,5.219991299251199;-0.07806784259239985,-0.16709084697185428,5.22020332031312;-0.07403852543868852,-0.1579405678067896,5.220395659794742;-0.07027830227096095,-0.14867833911724393,5.220663692314116;-0.066778279245262,-0.139316054249553,5.220975879558863;-0.06373902329577012,-0.12979450582212662,5.22129687615955;-0.06101928606532056,-0.12017866811931076,5.221669293493211;-0.0585207303778804,-0.11050799696581082,5.222154410919846;-0.05601713873668529,-0.10084563289163566,5.2227633028579;-0.05356752879893153,-0.09118219402502335,5.2235490257251405;-0.05120875967013786,-0.08150473359895906,5.224433880458421;-0.04878417729953057,-0.07184606601880977,5.225345769105304;-0.04669128303470428,-0.06209156914951246,5.22603103140773;-0.04502379863918961,-0.052236364494788315,5.22633833745098;-0.04359644936596076,-0.04233955340810163,5.226464052870275;-0.042308554849879464,-0.03242417299041689,5.226627021849047;-0.04108517126659147,-0.02250053643050403,5.226784406838491;-0.039874605960761984,-0.012574614647522435,5.226887403918321;-0.038814307512333224,-0.0026309856546609615,5.226890510779168;-0.03798810981195957,0.0073343538190554225,5.226793523493984;-0.03736410827088998,0.017314114971871037,5.226671092250034;-0.03686023743920679,0.027301115762853483,5.226594089744263;-0.036402550381495896,0.03729062888430136,5.226606343463071;-0.035972824529865,0.04728059443862356,5.226732533462262;-0.0355221408892285,0.05726934721686193,5.226879850098451;-0.03506649557802881,0.0672572464955457,5.227064932105274;-0.034590709698628784,0.07724196790258075,5.227345941394907;-0.034091603764492946,0.08722285107910052,5.2277104469273405;-0.03359053534230024,0.09720353667443166,5.228077660058139;-0.0330936878821555,0.10718593486967527,5.228401494696411;-0.032563845865160576,0.11716624183068693,5.228737263070456;-0.03200115620436642,0.12714645575911743,5.229017816609726;-0.031370133029812675,0.1371235455334085,5.229261721076501;-0.03067601557921157,0.14709770187983318,5.2294472100029825;-0.029924018063720227,0.15706843733878806,5.229584811399176;-0.029164190641644258,0.16703901193832923,5.2296863222047385;-0.028448848509319936,0.1770132887144259,5.229732021521371;-0.027784068395398983,0.18699099806153785,5.229673852932853;-0.027136718323312384,0.1969662925024416,5.229401018364948;-0.026613426337481188,0.20694666297793182,5.229056967976883;-0.026232034932800897,0.21693257391322165,5.228688018943959;-0.0260148350109473,0.22692523621530666,5.22837254420577;-0.025912730382706344,0.23692317800808885,5.228197231476537;-0.02593024276592874,0.2469231603129042,5.228204103144004;-0.02607719069558292,0.25692056907999783,5.2283779543723865;-0.02629498337220964,0.266914094384746,5.228664342803308;-0.026549588974801978,0.27690618630808467,5.228969752336032;-0.026832710336684423,0.28689832542426263,5.2292472377904105;-0.02711079899673416,0.2968902009279487,5.229538940748897;-0.027354710111721737,0.3068831214647994,5.229825378372428;-0.027631679379264584,0.31687725838941194,5.2300266621445815;-0.027997562522190614,0.3268702890026516,5.230100612726579;-0.028513376109253346,0.33685692340984197,5.230067908590409;-0.029006581799796656,0.3468438222910733,5.229931530869078;-0.029418818933570873,0.3568317939114127,5.2296660436625455;-0.029713451259800468,0.3668190710594698,5.229256791954868;-0.02990292892221644,0.3768044289147966,5.228750109888372;-0.030030464455740622,0.38679116459168494,5.228251266017352;-0.030126025826733766,0.39678145725200914,5.227821242081453;-0.030281868879000653,0.40677473152477783,5.22748930496048;-0.030493364047849674,0.41676975546605805,5.227255283152119;-0.030767796255453745,0.42676511116965954,5.227122801749986;-0.03107055317735666,0.4367603459159766,5.22706263022636;-0.03138359973693159,0.4467553235188153,5.227111870152148;-0.03174633076118942,0.4567472411355142,5.227285099898853;-0.03213695694237618,0.46673584684536557,5.227559266198196;-0.03256467905402508,0.47672162515893335,5.227877519662413;-0.03302179528569643,0.48670666367296106,5.228177604024095;-0.03354838516981126,0.4966899097052901,5.22841739925327;-0.034121259808646116,0.5066719341969319,5.228593472239396;-0.03475871120702412,0.5166508197151977,5.228717969339975;-0.035493782888951275,0.526623108818836,5.228832510406341;-0.03634013010616696,0.5365864797616786,5.2289547226938975;-0.037308493548764574,0.5465370421311477,5.229175133161764;-0.03826786486070263,0.5564872631328271,5.229444778676409;-0.039066412232409635,0.5664514547926928,5.22972263954196;-0.03980698193540255,0.5764179840874267,5.230068833609238;-0.0405308322292051,0.5863827869818584,5.230491614908835;-0.040972460480264136,0.5963661813593142,5.230861481360478;-0.041191015492321154,0.6063567343791566,5.231237092947654;-0.041635101405795835,0.6163399895389495,5.2316077735593955;-0.04147033984190467,0.6263377008794363,5.23174423446723;-0.04145985032946654,0.6363348565248189,5.231982496869053;-0.04149115966100577,0.6463332462054348,5.232159198652616;-0.041430262894474205,0.6563315699857782,5.232331863551319;-0.04133276945462923,0.6663301218678481,5.232471345775079;-0.041038144211219825,0.676325732338222,5.23250244706922;-0.04032738993362118,0.6863000920129135,5.232585978121903;-0.03922796358739881,0.696237934867793,5.232760738245939;-0.037903456623829865,0.7061469915860152,5.232997964421796;-0.03641748289339153,0.7160329101368509,5.233243924741137;-0.03467135615427947,0.7258770908117438,5.233451646312051;-0.032546368075521956,0.7356466769577663,5.233650674452229;-0.029948419361762724,0.7453001377365782,5.233898378857956;-0.026782209469999936,0.7547834585708529,5.234102684696138;-0.02336770886512864,0.7641819726923471,5.234198172535193;-0.01955649102208288,0.7734266005054564,5.234305294661458;-0.015582418659163919,0.7826025393750199,5.234399606465163;-0.011383926120121499,0.7916779094506959,5.234501185937153;-0.006815136582297727,0.8005723631261761,5.234623071021594;-0.0021104863107671576,0.8093951700124011,5.234779098169769;0.002794567278113287,0.8181070697906316,5.2349870682259745;0.007696543698740233,0.8268205467834999,5.235201418095051;0.012616612370604737,0.8355235259165616,5.235427423567614;0.0176269523972759,0.8441742577170467,5.2356750768195885;0.022671570428202416,0.8528034973940324,5.235971811581939;0.027630651079196884,0.8614850365772976,5.236167761846965;0.03277685514527456,0.8700559252831801,5.236405354990091;0.03815336001958993,0.8784823728349582,5.2367023011023655;0.04368814073553591,0.8868035770081738,5.2370541015202905;0.04941298944343027,0.8949899966399089,5.237510873766452;0.05523492307573168,0.9031023247939918,5.238054215925272;0.06121281988803968,0.9110932053591609,5.238694979137856;0.06729319306696001,0.9190095686312109,5.239295191225376;0.07349711197384609,0.9268367348385032,5.239792040659514;0.07987471536173846,0.9345265856302157,5.240230640508969;0.08631365853981554,0.942161892326854,5.240722679529542;0.09282088677423048,0.9497267149645019,5.241377995610653;0.09929661282550833,0.9573026360971714,5.242196769755563;0.1057788512094486,0.9648542144072335,5.243173627248123;0.11247476323404249,0.9722169492747887,5.2441508157811025;0.11942247531186176,0.9793455205724677,5.245106204779171;0.12640839832138187,0.9864123860665032,5.246227049012001;0.13319203793103349,0.9936251421271665,5.247626471627129;0.13980875532067313,1.0010011103541878,5.248973373145285;0.14643725729160956,1.0083708615512068,5.250296146336474;0.15327683455894792,1.015575801742202,5.251440270301912;0.16041518357686765,1.0225255867880945,5.252303091902392;0.16772399899331636,1.029327129484838,5.252868984253158;0.17466813328183362,1.0364947124840804,5.253505186211667;0.18200643449212697,1.0432797973499868,5.253839788527046;0.18938281311016505,1.0500189438365535,5.2542556528269655;0.19691933285317126,1.0565813129946173,5.254624680192578;0.20454549277574205,1.0630397743867561,5.254985181623406;0.21222561683168967,1.069441024867044,5.255184397019065;0.21986078421934027,1.0758964290882103,5.255363213416263;0.22738550940604452,1.0824786552305223,5.255593017411101;0.2348469673544166,1.0891360491580928,5.255668855250093;0.2421803407124892,1.0959341941987515,5.255586034979143;0.24935958808162234,1.1028923520939602,5.255380010907397;0.2565860415639143,1.1098008574915528,5.25515434912573;0.263912263412492,1.1166019545129835,5.254886855704303;0.2714290172058891,1.12318833229921,5.254543286109383;0.279058314618987,1.1296475512785675,5.254274378766222;0.28687951049269467,1.1358736932881561,5.2540212962074895;0.29468264562092517,1.1421251189557247,5.253845912931661;0.3024069997296848,1.1484738479234289,5.253678598565509;0.3099601130616714,1.1550263737523758,5.253556597519816;0.31757568954826215,1.1615071931394285,5.2535121582433995;0.32507856662809664,1.168110504807506,5.253833266541528;0.33237746505767374,1.1749238500343595,5.25438499884476;0.3395611176487171,1.1818439363918833,5.255097417440536;0.3467002630676007,1.1888028169103004,5.255876252865018;0.35401245179228524,1.1955570918750242,5.256831064760367;0.3613845106446989,1.202211012569389,5.2580049845487915;0.36866077408983516,1.2089515818524954,5.259278058001746;0.3757731601153977,1.215789325503769,5.260908771582621;0.3826368462038951,1.2226476929240513,5.263327988316809;0.3891630256470799,1.2288957414358075,5.267614113801451;0.3950095655345231,1.2347712351910203,5.273208445260794;0.4007326436167054,1.2400666856700548,5.2794698014628745;0.4064592806820318,1.2453935405071668,5.285701193399381;0.41244378361021466,1.2508318689771682,5.291584246021528;0.4183342845686244,1.2562051357412534,5.2976199732139175;0.4239317559841508,1.2615599068556074,5.303944112686229;0.42920583975242493,1.2669971129558075,5.310472575769465;0.4345360356552792,1.272237216578968,5.317115641752559;0.4399163264190279,1.2767506061633398,5.32423475586579;0.44583866573512043,1.2799532252819366,5.331628613303303;0.45132005250997687,1.2815262595699946,5.339843232110832;0.45704668293445216,1.2821554429207274,5.348016960286679;0.4621825058233453,1.2820973705689214,5.356597167210517;0.4660147233822822,1.2811166499151858,5.365781517790733;0.46754796985504765,1.2778578033915047,5.375110455275187;0.4687333034559319,1.2739910339200697,5.384256114251411;0.4698176444429101,1.2700786429787099,5.393394899824227;0.47094488853341687,1.2661845615138103,5.402536313845326;0.47214124705229654,1.262357278746878,5.411697134382606;0.47344102907001934,1.2586288570072701,5.420884595296156;0.4748228352278122,1.255009443905538,5.430103622389147;0.476342971026694,1.2515208271402936,5.439351256693023;0.4781349278874206,1.2482072452280428,5.448614574971053;0.479990232934509,1.24500976815048,5.457906183202178;0.48188632336350257,1.2418695028732396,5.467209063136567;0.48402378000143137,1.238966282202667,5.4765365809660285;0.4861699619786087,1.2361454671084866,5.485887351261853;0.4884363385143759,1.2334379534456286,5.495243253525321;0.4908070879084128,1.2308730407059927,5.504613460030448;0.4932545431073625,1.2282915513686847,5.513959361584098
3D gt;0.5047254681284212,1.2158462896187567,5.557500500082571;0.5042420543787798,1.216174118167254,5.556004798613119;0.5037550123931306,1.2164845851060404,5.554476240226125;0.5032354299016805,1.2168976308411916,5.552583919482947;0.5026924577832392,1.2173009034770559,5.550734841218704;0.5021643966113445,1.2176956645068249,5.548973079413475;0.5016694219216057,1.2180661712442353,5.547334455861695;0.5011977858677545,1.2184207879035884,5.545760002121221;0.5007742475072322,1.218739215392953,5.544349619412857;0.5003458046976099,1.2190623773602696,5.5429524763980575;0.4998653002774038,1.219445962988812,5.541401109727331;0.4988358012298277,1.2202118063961782,5.538027381782149;0.49793403551490806,1.2208960305791234,5.535015666087734;0.49699377514127896,1.2215945096605996,5.5319247649648915;0.49603243697048427,1.2222782077853096,5.528797309588429;0.49509254518719426,1.2229457397205774,5.5257431266555015;0.4940867692060694,1.2236830761504414,5.522427543729444;0.49305673132931516,1.2244024990298679,5.519141958089975;0.4920527753160152,1.2251134876391563,5.515905573184673;0.4910593990785223,1.2258764224993348,5.512635884511431;0.49006909270270615,1.2266371220744974,5.5093724170161735;0.489074979061267,1.2274500014646397,5.505909106646891;0.4881264584646575,1.2282503817886812,5.502591488445882;0.48721118572324407,1.228992164994562,5.499523853863361;0.48630687312378135,1.2297518357624575,5.496455146866101;0.4853909464679832,1.230555930772354,5.493296472153935;0.48447921652140025,1.2313670953859055,5.49009755327869;0.4835807631502183,1.2321975899125424,5.486873512376511;0.48266875387593655,1.2330662488395157,5.483553404715547;0.4817788169312238,1.2339403770855042,5.480240907892336;0.48093700543534396,1.234778541794589,5.4770559091918845;0.4801387317427824,1.2356253598318454,5.474019344852918;0.47933467800561413,1.2365304051657589,5.470864888889734;0.47856198291714785,1.2374898608153484,5.467699459248163;0.4778124719894053,1.2385156298481104,5.464492202701377;0.4770757346009731,1.2395610631349494,5.461304348023838;0.4764328131213237,1.240572836119993,5.458386851569083;0.4758522027312314,1.24168448238309,5.455340664005599;0.4752754396610833,1.2428422695019572,5.452273618800186;0.47477781167556604,1.2439256083765955,5.449473521350619;0.4743078431604698,1.2450120468394812,5.446709037914723;0.4738575499990712,1.246114844191433,5.444079650464265;0.47340710442201744,1.2472316768480383,5.441426532994146;0.4729951896093361,1.2483910554356394,5.438764637982168;0.4726250817544484,1.2496158203329126,5.436062431482169;0.4723214317755556,1.2509043220724148,5.433343398008059;0.47205473856463487,1.252296327916276,5.430563362606393;0.47183900880335167,1.253803559778526,5.427704598187602;0.47167735371541825,1.255412345439694,5.424747697039192;0.47156221348306404,1.2570746171881124,5.421733565403864;0.471511184839102,1.2587566128223637,5.418737532006458;0.4714769473952991,1.260444127073256,5.415790840518913;0.47151438183609046,1.2623836643767596,5.412661751552569;0.47153252227170805,1.2643566515230416,5.40944494940206;0.4715465589159707,1.2663253868128543,5.4062630837226795;0.4713623361810792,1.268473711428435,5.4027079854856765;0.47096302989334565,1.2705712319185902,5.398849744050399;0.47044696919495443,1.2725181483393133,5.395079868061487;0.46973563288685477,1.2743483512776355,5.391083736732254;0.46879611384669284,1.276049386321103,5.3866147476311115;0.46785677813526777,1.277716896171953,5.382184121096812;0.4668944587898892,1.2792760917127732,5.377787224383657;0.46574610056924975,1.2807185371807188,5.372970421577377;0.4644911450414753,1.2820031285620854,5.368041822628035;0.46314816527223107,1.2830029003054002,5.36300897166721;0.4616027794203232,1.2836318394332427,5.357730550686252;0.45993566253432466,1.2840237663804883,5.35243261515895;0.458012592181713,1.2840369657305968,5.3469612047648365;0.45583961035176673,1.283724751016368,5.341330975653735;0.45351648476131795,1.2831791247747415,5.3356573632409345;0.45107806450706667,1.28244539325931,5.329990815405065;0.44850214900779084,1.2814833094364029,5.32419290032913;0.4457220046958795,1.280031578331887,5.318565046386974;0.4429154500419081,1.2783926676874575,5.313086975257134;0.43994958545850665,1.2763841820401096,5.307579960223424;0.43717811014819696,1.274083163385806,5.302523813432675;0.4344482518964787,1.2715278041673745,5.297680199559317;0.4317410459358955,1.2688534943826224,5.292998299818772;0.42915475793028346,1.2661181017642835,5.288630845739689;0.42652336941594654,1.2631289625391113,5.2847084059922596;0.42382996199362244,1.2600755432409585,5.280779290658574;0.42087918262417895,1.2565749322132123,5.276907324854745;0.41807864259955874,1.2531170920049866,5.273496017019086;0.4149957872090929,1.2493150535506947,5.270311668580989;0.41180499080032806,1.2454296906257554,5.267398130021367;0.4087194416786117,1.2416687133431836,5.264968865362698;0.4053746534558044,1.2375646481338554,5.262751750158228;0.40210840704289563,1.2335198719062934,5.260925192931824;0.398912316727399,1.2295187948858461,5.259491643959863;0.3954250767302752,1.2252731735203977,5.258318864171722;0.39179084036581496,1.2209145007564073,5.257333114059475;0.3880700264168423,1.2165135126018205,5.25651813304225;0.3840649713497098,1.211931111338944,5.25589692444626;0.37984222696616887,1.2072022746669808,5.25540821690703;0.3754733841299612,1.2025251155968095,5.255071215907069;0.3704324906071692,1.19739798302794,5.254871195471009;0.36502880179044794,1.1922425656908728,5.254829262484675;0.35943332334027245,1.1870345758801721,5.254835764878569;0.3533422221595228,1.181476388554908,5.254917532257411;0.34727760185126877,1.1760969998796644,5.255075712813182;0.3409183598362084,1.1705147718856963,5.255259497757341;0.334225851923327,1.1649825095109714,5.255408534407216;0.32706556573121454,1.1590762877958671,5.255535657777435;0.32003827537421803,1.153429398067819,5.255694599728919;0.312455470493406,1.1475161800575895,5.255914856939412;0.3046690832125304,1.141438205425556,5.256098735522267;0.2966849639726722,1.1352888683969762,5.256277458414187;0.2884564949533214,1.1289623169021863,5.256483950021673;0.2801461483052742,1.122578865280917,5.2566792551665795;0.2720425750387951,1.116442249170514,5.256833580734738;0.2641827233706828,1.110529356927776,5.256942247084551;0.25592020222973266,1.1043072690549105,5.256945394952959;0.2476311882076455,1.0980608998174253,5.25691993031135;0.23936015308979766,1.0917886123657228,5.256793701315404;0.23128003668386404,1.0856612720936039,5.2566754112626395;0.2237216088939272,1.079888209224943,5.256420292385446;0.21648810770041177,1.0741714711651755,5.256137028860009;0.2092075824530229,1.068358173127956,5.255806599699933;0.20222657746535083,1.062758588810031,5.255412181643737;0.1952056726037858,1.0570774618805852,5.254967465588878;0.18833493758045314,1.0514736978409682,5.2544820124170055;0.18169706604871463,1.0459279462374176,5.2539990291691145;0.17513570803064965,1.040324446930136,5.253453965301897;0.1687632253130144,1.0348007448508987,5.252901258267687;0.1628491512987526,1.0294572663067973,5.252280942859459;0.15700167638721274,1.024099828471308,5.251663114857116;0.15157605146006198,1.0190818744646666,5.251021998297013;0.1464604839943723,1.0143223256139853,5.250336767675087;0.14132731504982526,1.009534657264633,5.249622228233312;0.13613167783009963,1.0046217764404708,5.2488897938138255;0.13066748912836795,0.9994512210322861,5.248116718863164;0.12553221979747248,0.9944931256731218,5.247419066100614;0.1204731523520173,0.989512001879638,5.246740220321859;0.11545677184899117,0.9844945568862968,5.246076783480055;0.11047518607366044,0.9794558165559802,5.24542212417054;0.10547585437289848,0.9743281059009974,5.244778554884487;0.10064548103307003,0.9693476211267171,5.24418397309549;0.0959836134814897,0.9644659064940386,5.243636424035931;0.09120304156705289,0.9593690429738533,5.243108707227038;0.0866573397387629,0.9544961848051651,5.242616364638543;0.08229538369657205,0.9497986315851625,5.242158616598634;0.07819548035146401,0.945364320289331,5.241757214900245;0.07432837494001739,0.9412617766466427,5.241431280876085;0.07050133478521903,0.9372145192455686,5.241116682234418;0.0666150825797116,0.9331084486026826,5.240762463422923;0.06278359806019326,0.9290969974045767,5.240399877576924;0.058890174246551984,0.9250411620889618,5.24002638644598;0.054933064304466615,0.9208991811235613,5.2396669180720155;0.051043487157311315,0.9167644446382555,5.239313042162253;0.047209796945586247,0.9126688427749683,5.238972561584268;0.04349940536412905,0.9086619935561979,5.2386664678261035;0.03993938890229102,0.9047607970732111,5.238355298421853;0.03664234797372468,0.9010685282295763,5.238000578548597;0.033350999357670955,0.8973200356091144,5.237635788965385;0.030051265935696996,0.8934834510139795,5.237279682261489;0.026765169739336986,0.8895673194298377,5.236964482722074;0.023252267372361506,0.885298446081155,5.236641793487063;0.019800594239442755,0.8810797719540803,5.236315574317473;0.016610786743300132,0.8771183055890444,5.235991268486481;0.01329349160684044,0.8728996872152376,5.235666774666827;0.009668820807878507,0.8681411926626763,5.235332874773339;0.006041244530869691,0.8631930669318872,5.235006519263405;0.002487599118210932,0.8581336386945339,5.234682944533818;-0.0013893273736795314,0.8523680018549381,5.234317779834454;-0.0049754419297752,0.8467427935903288,5.234003289659685;-0.00852825143852308,0.840899783896762,5.23370841259462;-0.012016088860377284,0.8348230581762002,5.233424322587591;-0.015526009806310317,0.8281422509923828,5.233127253911966;-0.018932941247276104,0.8213135769566566,5.23280824617877;-0.022218850861113477,0.8142250776131416,5.23248556692066;-0.025416634290401224,0.8068448816382368,5.232150600270683;-0.02850298102233668,0.7990175901814845,5.231847735503844;-0.03146040198903366,0.7910636548071003,5.231588823637436;-0.03417083065750006,0.7832372761984732,5.2313866090806425;-0.03666477637800283,0.7751018390208981,5.231177431903953;-0.038883059192560965,0.766745818339064,5.230923763224114;-0.04077862972559336,0.7585635187538171,5.230675907237076;-0.0424860449012705,0.7500747754023624,5.230439716460315;-0.043983358733430726,0.7412762885588069,5.230124692074829;-0.04526181265861293,0.7324554279033955,5.22979417522137;-0.04614063565109085,0.7237585209301084,5.229453103180314;-0.04681671876771791,0.7146158229100664,5.229107221274871;-0.04733658090084292,0.7054452424192907,5.2287709794602675;-0.047422792283587624,0.6964557291624139,5.22847272780747;-0.04732882036971407,0.6871621709077255,5.228194032474507;-0.04705531200796466,0.678038133487255,5.227923550280442;-0.04657367949661203,0.668943607725826,5.227673751084702;-0.045919390063620724,0.660463900875487,5.227435705739918;-0.045122265511930576,0.6516358102524161,5.227145752106224;-0.04418417515443718,0.6427729072762174,5.226811233753345;-0.04315942545399617,0.6339847314381679,5.226450053243733;-0.04207140730017404,0.6254336639136374,5.226052306580304;-0.040948635273155155,0.616587735115485,5.225590536248324;-0.03984787392536533,0.6075937875090635,5.2250965504534665;-0.03881141064478003,0.5987083239730784,5.224614792071058;-0.03785589610852525,0.5901577015369632,5.224184335880854;-0.03695869429693573,0.5809537637066283,5.22381199913918;-0.03612219299121845,0.571492752400529,5.223491730986631;-0.035369299249106825,0.5624067160501129,5.223264823227822;-0.03464239485925656,0.5529188233761484,5.22305559082414;-0.03396905224737914,0.5436147345029391,5.222869132405539;-0.03332618517261684,0.5343483484070437,5.222673124476021;-0.032673416811885646,0.52497429392888,5.2224823256942345;-0.03208845518384888,0.5157246401732581,5.2223225944544565;-0.03156827242956513,0.5059947629054652,5.222207711982089;-0.031090146339059276,0.4962503572993454,5.222101312206741;-0.030678991521879983,0.4864807881001247,5.222024878884638;-0.030260202306967514,0.47659136407271685,5.22195184360619;-0.02987781297881468,0.46703231585703575,5.221943405543681;-0.029515320660677247,0.45774162516386613,5.221974274667209;-0.029144441512117425,0.4485007468003494,5.22203728381766;-0.028765312023784805,0.43931335373945474,5.222138428729513;-0.02833344395423813,0.42987436626906395,5.222282675924907;-0.027886407423178893,0.42055334332954136,5.222431222392563;-0.027474942978010536,0.41144831438606816,5.222583913120537;-0.027050362166353696,0.40193163020475264,5.22272593337158;-0.026605171832352587,0.39300856490438213,5.222814703006809;-0.02618469375631085,0.3845046172604515,5.2228613085124795;-0.025791342116518574,0.37558382323593614,5.222931430832599;-0.02544427224983739,0.36713161511564746,5.223022515003498;-0.025128019596422004,0.3584859542878576,5.223137223138458;-0.02483955678373676,0.3502166889375668,5.223286845774952;-0.02461940303973132,0.34210411066355123,5.223436959891813;-0.02444148669553841,0.3341596497117875,5.223562279021859;-0.02431004428943265,0.3264874934225178,5.223675522054716;-0.024189290584529132,0.3187008161225845,5.223773669456557;-0.024168448221324686,0.31041822044347034,5.223790182595268;-0.02419892707197962,0.3020736451005457,5.223821790092365;-0.024306249526432133,0.293534751040481,5.22388219460516;-0.024482775365628533,0.284746340758027,5.2239475838300775;-0.02471060814466764,0.2761414581923979,5.224022790535637;-0.025006995617346622,0.26748513148062203,5.2240826704350605;-0.025410485744476317,0.25953596914093624,5.224141314809538;-0.025834957696921058,0.2516685382530442,5.224208042014004;-0.026262741690894036,0.24365462040343008,5.224274980899084;-0.026738303698424913,0.23567717954705786,5.2243110673196345;-0.027233432320448066,0.22766586907970457,5.224324620970915;-0.027716771395310112,0.21961144670435404,5.224361285796533;-0.02819890593206604,0.21185275923209038,5.224380205345793;-0.028647943113958556,0.2036262701506598,5.224414989193946;-0.02911743255044306,0.19495814225665692,5.22443548115121;-0.029665173302924758,0.18594176467525508,5.224419350592189;-0.030242160864099615,0.176398706373961,5.224396994584381;-0.030823482095995874,0.16687350129283782,5.2243576426681475;-0.03144418712204515,0.1572796839910207,5.2243627024940835;-0.03205949595341316,0.14788172687575168,5.224382786090559;-0.032628455504525866,0.13846631040461482,5.224476065913173;-0.033142668799014396,0.1291425944231824,5.224581851375543;-0.033645490078224385,0.11940345059180738,5.224832551831787;-0.03411621980603323,0.1098695684820912,5.2250944925104115;-0.03461838541740557,0.09962228832755199,5.225427753037036;-0.035056877539309375,0.08905070368860876,5.225815414805078;-0.03549144872614372,0.07831237393119264,5.226225346179312;-0.03594617220191254,0.06675826650837993,5.2265850109145;-0.03641035745135916,0.05519286358914651,5.226908402353625;-0.03683981077368045,0.04367239468113637,5.22720116400639;-0.03729945104935496,0.03148040043031894,5.227446879399659;-0.03778230566962508,0.019058907335418578,5.22761019279327;-0.03823979109705093,0.00589309632140266,5.227753823835316;-0.038699719502375676,-0.006837474998024293,5.227868469831536;-0.03913197328055583,-0.019571408341560757,5.227976054032112;-0.03949439895910563,-0.03203615651361908,5.228100381187771;-0.03979698776839967,-0.043870265084764125,5.228227489819097;-0.04006855958042335,-0.055555012495222586,5.2283678037171395;-0.04030082884719937,-0.06670878813856809,5.22844893599035;-0.04053752563709399,-0.07790402865768663,5.228527233458682;-0.04072868588018576,-0.08833015822925684,5.2285733341134115;-0.04094287589441573,-0.09864545316520731,5.228588372087001;-0.04112400864717553,-0.10817007953616278,5.228447068664143;-0.041285816549457434,-0.11764241571789191,5.228302593932902;-0.04140073655002492,-0.12638819436444876,5.228084439150067;-0.04154126330761607,-0.13477254123911006,5.227812793103349;-0.04165856111966647,-0.1437819965140875,5.227525752909606;-0.041773823404790564,-0.1522892503148337,5.227311378801149;-0.04188039909716833,-0.16106199399125215,5.22713618127319;-0.04198847644943059,-0.16937597253569786,5.227019209338669;-0.04205201925322364,-0.17673482702408344,5.226969431210521;-0.04209057621732602,-0.18358705187960211,5.226966431888847;-0.04211895143068753,-0.1894800543434245,5.2269682982900845;-0.04214425642115615,-0.19519318528637838,5.226969072963879;-0.04215876841305888,-0.2000616696415139,5.2269677631352645;-0.04217110001123868,-0.2045326736635189,5.226971508389731;-0.042186092813676815,-0.20906081945042945,5.226975407794965;-0.04220235045697776,-0.21375139940702,5.226977201098184;-0.04220921515860286,-0.21934571744287296,5.226970574681975;-0.04220950677083886,-0.22474525023942013,5.226959713345787;-0.04220391815322698,-0.22995494838382893,5.22695362705371;-0.042195992871670425,-0.23506973806910697,5.226947238756263;-0.04218955318026719,-0.24016057686821676,5.2269375007495436;-0.0421879693249795,-0.2451575621442253,5.226929367065429;-0.042187198553595665,-0.2501196840949681,5.226926567731494;-0.04218847032122956,-0.25305094691570157,5.226949360140233;-0.042208882693861645,-0.25525106755387433,5.226980067398061;-0.042214833735575386,-0.2571469859712921,5.22698406600727;-0.04221120892858825,-0.2585115179648766,5.2269773464577645;-0.042208856662380265,-0.25996209647477403,5.226971515812868;-0.04220710662125515,-0.26153617861620615,5.226966714959252;-0.04220759774039514,-0.26327814934399063,5.226962111399232;-0.0422102769375379,-0.2652356391872716,5.226958030048952;-0.042210003231462644,-0.26735905123322384,5.22695530198707
