# Supplementary material for: AI co-pilot bronchoscope robot
Source: Nat Commun. 2024 Jan 4;15:241. doi: 10.1038/s41467-023-44385-7 (PMC10764930; doi:10.1038/s41467-023-44385-7)
Supplement: Supplementary file 9 — Source Data [file 41467_2023_44385_MOESM9_ESM.zip › Supplementary Fig. 6/Sim+A+R/1-siliconmodel3 Centerline model_45.txt]

Path length,0.4078052764283466,1.4342838943105953,2.0648572342567144,3.1333405661758524,4.215988452423181,4.779938832718108,5.925948149668221,6.957987405002713,7.545355998289526,8.937119257083067,9.758138332488901,10.643863354999581,11.558819209009071,12.568689721584747,13.520504348201682,14.484471308675825,15.475897097512577,16.491433414680664,17.562513148853196,18.662170187208496,19.817036136900075,21.00413682314191,21.00413682314191,22.21436164641951,23.476414986198044,24.797803204097875,24.797803204097875,26.204171399541597,27.598741397297943,28.959737410238468,28.959737410238468,30.27451863459487,31.585035122336258,32.83464008483781,32.83464008483781,34.04589338489712,35.22797805839823,36.35026694324857,37.45049082315317,38.52267589955373,39.580602710384575,40.624330967590275,41.682192299545555,42.742569634313526,43.796727876245804,44.82888127354549,45.834998445115765,46.807968381632854,47.74037319483849,48.63399902917625,49.484611645951844,50.35073960879113,51.2464637759585,52.08704096308957,53.81596828064692,54.75639245760892,55.662083143000096,56.60014371758329,57.510476948991915,58.40554652291342,59.28435164105627,60.179041971681066,61.06772592247073,62.84652554924873,63.776578664853446,64.71634357482358,65.6386287257705,66.62386403050134,67.62068812514637,68.6226074873472,69.60492532184576,70.63092021677052,71.66469064846432,72.66576119681454,73.67657909236657,74.72956694406268,75.7620420787981,76.80501597201737,77.8423592394005,78.92214300687806,79.91283005544742,80.9407605902322,80.9407605902322,81.96717802804697,82.97592554047746,83.98954955624698,85.00295389564282,86.02421519544112,86.98699537496256,88.90581708534422,89.87881274820776,90.83800779854853,91.80222617227462,92.77274413171322,93.74806776258261,94.71604213452693,95.69995016031493,96.66735994388912,97.6773528633832,98.66385859341518,99.66004753647492,100.63048298448595,101.57838292180594,102.49888112200496,103.41786892839389,104.32325097970035,106.13437995476227,107.01949182051082,107.91356661962332,108.76755878770385,110.42530673936017,111.21583535641244,111.96844945339205,113.45042407921862,114.17161511250183,115.4358128573773,116.60863681082003,117.19186860384501,118.34644745944483,119.46427451399775,120.65538338044175,121.27035662128205,122.496104865826,123.7362951257265,124.35590700213876,125.60765422077671,126.29211361275443,127.73093513831984,128.51074100479386,129.25522837237676,130.7522121258841,131.53312441483328,132.3293800676906,133.1606876255317,134.69168183485317,135.46444133350127,136.27983307255562,137.13532211006535,138.9498574107211,139.90182923307364,140.88877186773897,141.85493964533137,142.82985732682252,143.81708549772,144.85038250578188,145.88923363045097,146.96805283229943,148.04810660045865,148.04810660045865,149.1745737333055,150.27421004726676,151.3637604911444,152.44525730326944,153.5337542352891,154.628154278107,155.71268044412366,156.74073378769154,157.78875603461066,158.75280221161466,159.73786411044202,160.6538993873295,161.5461340707584,162.4112147484644,163.2381935133687,164.78561145396435,165.49919854163088,166.81664231388802,167.43485102143325,168.66211918647392,169.87472189421104,171.1277804130782,172.3390154399067,172.96271978634607,174.20611590065496,175.4983572248799,176.18759462745203,177.5658915154835,178.26626294487355,179.64330634369657,180.3287922002214,181.65396008632376,182.28645269552166,183.53442156656524,184.1348237281055,185.3763171806889,186.59132095097573,187.22729471980648,188.50577933615838,189.1407560085785,190.40448984722016,191.65267959750804,192.26578382075422,193.45125962168737,194.619247905637,195.1902251748261,196.2752394779957,197.31536043892135,198.3118019107997,199.65054311362815,200.4287147043134,201.51427157143297,202.4864001460077,203.4327870206097,204.61163927756525,205.67547217466006,206.6082135304921,207.51361334216529,208.73884492365934,209.71829268647704,210.69085951267624,211.68021309234942,212.76616783283075,213.79674934932748
Error,6.858525095957047,6.495006591386435,6.078965453861091,5.651435027118631,5.200353505802546,4.779278461888467,4.369365654351353,3.9969688057255848,3.657663326141547,3.391748776441709,3.152810483125845,2.945392011588597,2.7540950839758,2.5831712602786694,2.3782985809201866,2.2185680213675982,2.0467861019403513,1.8755199602923285,1.711448989183083,1.5669309088751044,1.4591503499433771,1.405435975939304,1.2925050813643129,1.147091549716971,1.0395902691415244,1.0243553328912922,1.0956362000224606,0.864881817997137,0.8004378726606574,0.9033205259613486,0.8333425438203658,0.6487591481941439,0.5947024757409212,0.6547781085996855,0.7517785058074664,0.5464352156808385,0.38193903683503483,0.2847985567270624,0.25183238483508735,0.27190134314727876,0.3270012042931361,0.3862643279795145,0.4401808488234184,0.5024800780750303,0.5607115687809502,0.5975454022145981,0.6076314387663265,0.589014057842574,0.5347660831053408,0.45405403598370353,0.3685654892451251,0.34049041126783297,0.363633290020554,0.4726981876983028,0.5661018689873794,0.5618100731999592,0.5529423293054798,0.5738161114481993,0.5967778497965155,0.6254631405930436,0.6654235415976876,0.7182029351107041,0.7793157193699862,0.8304851207497058,0.7762308183968557,0.7167237644611351,0.6490960494711093,0.6143155397163863,0.5903646731737677,0.5768927791988131,0.5664966313876599,0.5717785304734291,0.5897228861120077,0.6054997721712065,0.628872873700169,0.6717484317216926,0.7084524743188759,0.7470150810704035,0.7739119278645246,0.8215969565993537,0.8152195070570295,0.8382103635018375,0.8391321767172232,0.8346523929779044,0.8332096320163034,0.8248027585313006,0.8186898268437943,0.7929488070394177,0.7848958149432632,0.7613978044266976,0.7302795068545018,0.7184184351185684,0.7222829496468196,0.7391130435946942,0.7521388163184601,0.7773064555411001,0.8311901891750094,0.9116478076827336,0.9897971614359999,1.0544473480440368,1.1261613983520533,1.1934913529563704,1.2884164161911345,1.4228423771436398,1.5557160440310585,1.692399332653662,1.7767158407920352,1.836678398055969,1.9259652844992683,2.00948989226846,2.085916113067999,2.0817813853272185,2.0704975774381085,2.0055546801772888,1.9321731185302151,1.7975098594480252,1.67816726906656,1.5774599060629475,1.4551488212909178,1.3497587120216499,1.2430270790161868,1.151437806279412,1.0204827268792784,0.9638302284393234,0.8937945841064266,0.8357714716497232,0.8187018288569414,0.7721736188192451,0.6849252751767154,0.7033972513733608,0.6829764474386457,0.6219618628278591,0.6047143402056038,0.6108537710155308,0.4372269436908028,0.35995752485086013,0.41912311806476316,0.5173502127070522,0.4819607585810618,0.42111600804822885,0.38995887386325684,0.3477348333744899,0.31678720809735506,0.30184172257225145,0.3253408424499003,0.35961735963006386,0.45425116859989084,0.5719654638537459,0.5958831033557166,0.5830126095435773,0.6167940164963422,0.6540161002171013,0.6849949857083973,0.6940226475791001,0.7135309333853244,0.7472074382765888,0.7939208329679485,0.8304471024580271,0.84589104612514,0.8746475263212804,0.9106357945663801,0.9515169833141695,0.9835919734998955,1.0285812857691894,0.9804391171521503,0.9744964107895681,0.9861076448548863,1.1206610493907463,1.2817797166195026,1.3823326757623904,1.2505867329482308,1.2711432265211888,1.2986518774350433,1.229126128072146,1.1388939119266837,1.0301896616427964,0.9255874545626701,0.7823480158674567,0.7146442119256744,0.5285445080040028,0.5451232518172954,0.34247256641206825,0.34152406853482664,0.3838961783665964,0.32754222140919065,0.4120701305288025,0.46942623235733544,0.42635051324177675,0.47353663703183235,0.27749372111477877,0.29316411331572206,0.22072894561609074,0.15854680548606823,0.2851262048853126,0.3571145544922118,0.3651676398129483,0.4078806760836784,0.49108602277986146,0.5872569695804012,0.6382857664266437,0.707141705273812,0.7702051656238471,0.8155117196840503,0.8452582485250462,0.8812090939809694,0.9018012629569406,0.9359487803988839,0.9500809756411285,0.9505585483987176,0.9386838493921603,0.9063158598323249,0.8518294250540182,0.7753770320559642
3D pred;-0.06665636152390014,-0.26159500532417035,5.162887855424947;-0.06526545109309595,-0.25227490831592947,5.166234668824356;-0.06376885435654991,-0.24319080241058483,5.170138412938491;-0.06201326147337691,-0.23414479102259628,5.174022685276643;-0.060016430780442324,-0.22524946536028487,5.178131924688649;-0.058040909013592525,-0.21620772882041067,5.181919313511071;-0.05603358347126965,-0.20710215126333503,5.185533051398525;-0.053907002730805294,-0.19789463807600297,5.188804038292322;-0.052021966546699695,-0.188544288353601,5.191806969968766;-0.05062269699521217,-0.1789587233576612,5.1942887009031935;-0.04934354063624429,-0.16928858647879963,5.196491474553253;-0.048175095580362204,-0.1595678834263212,5.198526829145681;-0.04714689372515653,-0.14981847818184346,5.200499618623527;-0.04616964200283199,-0.14003631458308324,5.20233108098959;-0.04521440315841936,-0.13032594066965755,5.204521094051557;-0.04436920868360119,-0.12051588872322459,5.206267097232546;-0.04354341447900918,-0.11071541378532036,5.208075067067242;-0.042759971692505845,-0.10090319105104639,5.209837594347392;-0.04198394326220735,-0.09105833504568837,5.21141131290836;-0.04120433581216867,-0.0811961836342856,5.2128708271297395;-0.04036312815016845,-0.07131884052050864,5.214186297647127;-0.039516863547390244,-0.06141822893468773,5.215309563621326;-0.03869807336463406,-0.051484101265717536,5.216111243166545;-0.03796825174849589,-0.041545206504050664,5.216939332126215;-0.037282624763884845,-0.0316030463716753,5.2177659926007625;-0.03662498813399381,-0.02165824682359479,5.218583596423848;-0.035998221912118294,-0.011704990370254882,5.219318341330032;-0.03540503628823035,-0.0017409170315027412,5.219922802507926;-0.034896225069101276,0.00823368615919397,5.220421202278624;-0.03452988008835311,0.01821784458855511,5.220848252407412;-0.03425701883758609,0.02820685041959109,5.221229446905482;-0.03401941422818982,0.03819577945143032,5.2216354528740005;-0.033775818482868585,0.04818441781985356,5.222045043715847;-0.033493643774017076,0.058171831056163935,5.222459717419929;-0.033186911627402574,0.06815682394365975,5.222913405007253;-0.03284658492407497,0.07813616364289203,5.223458342528744;-0.03247167928700419,0.08811140977466587,5.224053246196427;-0.03209160137050533,0.09808671264658025,5.224643901248862;-0.03170150489814786,0.10806177165787864,5.225232137989782;-0.031287509562190195,0.1180337348609482,5.225855481986651;-0.030817029140784342,0.12800729118721596,5.226409397485475;-0.03028505572005426,0.13798374473016006,5.22684227042886;-0.029687349535625882,0.14796013528471927,5.227180469807922;-0.029019031050389603,0.15793298359263094,5.227489738347665;-0.028313802252131565,0.1679045314859086,5.227755980632394;-0.0276299131548737,0.1778788711082755,5.227967746541674;-0.02699126621270121,0.1878578697927781,5.228075983956411;-0.026366504655440142,0.1978380543022179,5.228001216623261;-0.025822267343754705,0.20782058221933905,5.227771125049172;-0.02544468677723614,0.21780971938650986,5.227498047091009;-0.02523875785483702,0.22780501700259065,5.2272708492809645;-0.02516005674948624,0.23780430728927024,5.227181407127972;-0.025208594764171127,0.24780375807486762,5.227274294412065;-0.025371763017558602,0.2577986289604742,5.227549852212065;-0.025609056188518702,0.26779001011433684,5.227890431996041;-0.0258938853180199,0.2777798855588475,5.228238657454833;-0.026203880475334142,0.2877700852890953,5.228554588384306;-0.026504876255631214,0.2977601251563974,5.228883989340526;-0.02677455010172114,0.30775102882277866,5.229214322423676;-0.027099592968085014,0.3177436164879668,5.229420572001993;-0.02751299416675713,0.3277347480031378,5.229500512576752;-0.028063654020126744,0.33771950783540744,5.229463840819478;-0.02858346276360797,0.34770520174302694,5.229338477134422;-0.02902418121533834,0.3576926758835038,5.229101564619746;-0.029338679928103847,0.36768120885697125,5.228740594264146;-0.02956177671071965,0.37766864083708535,5.2282917844289365;-0.029735584775896193,0.3876577743669627,5.227859347059182;-0.02991679887524737,0.3976498422049982,5.227504746198647;-0.030100291111552588,0.4076439456341399,5.227214526890477;-0.030326894566276665,0.4176393581321719,5.227013579463291;-0.030608097193429232,0.427634890723318,5.226912320874429;-0.030912342609550968,0.4376301528881949,5.2268657485419805;-0.031242640402594925,0.4476244389694361,5.226937505731298;-0.031620060994350656,0.45761534880720994,5.22713568320326;-0.03202738194046102,0.4676027996631898,5.227427085067096;-0.03247226073698987,0.47758745667659064,5.227756792787881;-0.03294733369275968,0.48757134321361306,5.2280671398557885;-0.03347877545663762,0.4975539836684515,5.228321028022172;-0.03405646748607226,0.5075355311359527,5.228508062973844;-0.03469622752652614,0.5175141580019142,5.2286411530206145;-0.035443416479564616,0.5274854403723191,5.228764589474343;-0.03634664411374302,0.5374425038528251,5.22896723864417;-0.037354797317830916,0.5473877085695134,5.229243879675562;-0.038295501805725496,0.557339971435089,5.229503762189285;-0.03907556767975001,0.5673057669922926,5.229776555415376;-0.03981353110733774,0.5772726331658369,5.23011859146348;-0.0405195956601348,0.5872390348281987,5.230533694765991;-0.04095005400170491,0.5972232262513196,5.230895118675898;-0.041178008829861217,0.6072136349771586,5.231268977054163;-0.04164772913951044,0.6171959007606036,5.231634671816727;-0.04132740216504975,0.6271900399214841,5.23175539075636;-0.04124844073899276,0.6371873540306453,5.231973279939115;-0.041260295757625534,0.647185049871972,5.232187609878348;-0.04120853021722344,0.6571830249777594,5.232382068390332;-0.041178024404526455,0.6671820695164236,5.232516893125455;-0.040789843194259795,0.6771744568252346,5.232555767522013;-0.04005801384702582,0.6871472190892495,5.232647629548815;-0.03894414558246346,0.6970833511157644,5.232828122875188;-0.03762541133247674,0.7069932182476218,5.23306365080738;-0.03611282486007642,0.7168751992822442,5.233305586738725;-0.0343494755974948,0.7267163761608694,5.2335101277413765;-0.032197067102868425,0.7364799865215917,5.233707739472443;-0.029553826020789258,0.7461212195729555,5.233952487978668;-0.026377479289724233,0.755601553339386,5.234137131205272;-0.022883734989249567,0.7649708003032138,5.234241831222957;-0.01907335071825959,0.7742158777202992,5.23433937741453;-0.015106364085322992,0.78339493495735,5.234428401529505;-0.010888493209997734,0.7924612253679229,5.234537687714528;-0.006328795217187178,0.8013603159555065,5.234661546215811;-0.001613000717017133,0.8101770496497476,5.234824301237238;0.0032939231690904047,0.8188878771951801,5.235033062942736;0.00819723225808235,0.8276005519548675,5.235249531207649;0.013109286041911382,0.8363080934003058,5.235474141093329;0.018122807060377222,0.8449567219609824,5.235730716651108;0.023165435493617083,0.8535871837223142,5.236025722194222;0.028139688307457722,0.8622601551658148,5.2362164452505695;0.03330186292082753,0.8708215530651918,5.236449724631618;0.03870466722341001,0.8792313618687196,5.236740966036817;0.04425629257329994,0.887541181741084,5.237096423014971;0.04999439932956849,0.8957182192744968,5.237554885697011;0.05582463914775313,0.9038251621368407,5.238089470666071;0.06179977066959992,0.9118204356983504,5.238700538561854;0.067895777338028,0.9197262206875473,5.239281284980758;0.0741052946139556,0.9275507074577917,5.2397495818761435;0.08050686842752386,0.9352205175213613,5.240189884383748;0.08695062019261887,0.9428509911907462,5.240693803792641;0.0934860124740711,0.9503893638671157,5.241373204351738;0.09995948128319893,0.9579646178199221,5.242215658580607;0.10645851171309981,0.9655012897404291,5.243196056374292;0.11317924334240397,0.9728420640079041,5.2441680643582345;0.12010955628566342,0.9799841649001864,5.245148450686654;0.127027476181701,0.9871097659848994,5.246318148721851;0.13379893207761814,0.9943426697373589,5.247671843058586;0.14037756498811071,1.0017494981311785,5.249035837990208;0.1470470106007153,1.0090879427458985,5.250326468013568;0.15394007797575293,1.0162475403408722,5.251433619512342;0.16113001819796743,1.023148883850634,5.252255943877329;0.16847348191818715,1.0299150662765213,5.252796606405559;0.1754236267254732,1.0370756786779065,5.253445541837542;0.1827840705561312,1.0438369677311352,5.2537754463001045;0.1901847078292582,1.0505492741141873,5.254194386596137;0.19773561675037118,1.0570944373086941,5.2545746670483435;0.20537220814840135,1.0635410080645258,5.254927083435004;0.2130392466470687,1.0699583053659525,5.255113673909185;0.22066356661950823,1.076426045471794,5.25530882226595;0.22818179540191302,1.0830163085027522,5.255520173060139;0.23556200180308137,1.0897640823203876,5.2555302716832655;0.24280517767926604,1.096657449401808,5.255396505067676;0.24999679178012987,1.1036036085130123,5.2552188530874195;0.2572189966757504,1.110516571809124,5.254993697780384;0.2645671099497523,1.1172942722412353,5.254732914028982;0.2721108673639192,1.1238497060944552,5.254389386632316;0.27975906940909684,1.1302870915070995,5.254134289542535;0.28760051209165793,1.1364888809003144,5.253911612695252;0.2953898870520963,1.1427573240526958,5.253732007096622;0.3031014829112455,1.1491216739943677,5.2535697137662165;0.3106559492917457,1.155672744582911,5.25345347328353;0.31827034016534766,1.1621550955628757,5.2534401542536235;0.32575148679010707,1.1687819347421617,5.2537828606450585;0.33304306130552436,1.1756011727396443,5.254358129469006;0.3402146509781583,1.1825315061413588,5.255092146163946;0.34734247578011673,1.1894992315683133,5.25589521276589;0.3546517491139439,1.1962478893411794,5.2569101716794115;0.3620589631065503,1.2028638721530633,5.258077198800174;0.36934270532826635,1.2095942786621012,5.259361226631138;0.37645020265009443,1.2164323268867048,5.261011856298326;0.38334456673751327,1.223230513775524,5.2635123360232585;0.38993402302782837,1.229489940606226,5.267683503911167;0.3960132571578612,1.2354112002180673,5.272973267327561;0.4017417873230707,1.2418464480026303,5.278049833893417;0.4074086241846879,1.249357918041828,5.281435801677382;0.4129858707413555,1.2550799519914944,5.287448508914975;0.41812869462922175,1.2605286763752406,5.294071405943343;0.4231314595711122,1.2659266535755633,5.300841500852647;0.4279436981093865,1.2717270183796436,5.307414029162995;0.4327715172025935,1.2776461091971565,5.313868215920233;0.43763467281044066,1.2836350546414488,5.320230782226305;0.4424503794398053,1.2896406355482002,5.326613725719111;0.44728742265074983,1.2957547979915782,5.332876315486247;0.4519297473785325,1.3019791678573498,5.339177588444618;0.45617848896057084,1.308685070346188,5.345258630031324;0.4605813437001675,1.3151234834458392,5.351516561550625;0.46415005004923116,1.3221775789099057,5.357640618390497;0.4669882644719394,1.3296165369774413,5.363690944147031;0.4690222957321343,1.3373513037494151,5.369693951711221;0.47079425688619375,1.3455227591131687,5.375179156439095;0.4723348621967748,1.353996925015815,5.380260007502788;0.47392741812761274,1.362384017505609,5.385467736871217;0.4757061272481099,1.370635957954498,5.390828862936947;0.4776709986737158,1.3787261404778761,5.396368558507938;0.47969171077744616,1.3867157001479842,5.402032802400253;0.4817787020629775,1.3945939984694262,5.407827358719117;0.4839637763946477,1.402359341522632,5.4137370877679905;0.48624830012441445,1.410032036177075,5.419729642153878;0.48863957415368353,1.4175723324714606,5.425847300227832;0.49114089712869236,1.4249694118419352,5.432094427580592;0.49373167649347116,1.432209279983288,5.438487562303;0.4965277850899281,1.4391602764230078,5.445110660159126;0.49947138491686066,1.4459159760370133,5.451870522789698;0.5026170030490201,1.452512652722823,5.458696132159529;0.5058079697187019,1.4589770212782311,5.465626476371242;0.5090213578792983,1.4652976106664104,5.472678021330709;0.512295390985441,1.471498425968748,5.4798075792978045;0.515639969238937,1.4775276423590433,5.487050668833716;0.5190957037018971,1.4833700111381054,5.494394007745339;0.5226133692049876,1.4890216099076528,5.501856276887927;0.5262097638459612,1.4945460946325462,5.509375985267299;0.5298920973658865,1.4999490669421278,5.516942246567964;0.5336410675440628,1.505206699496447,5.524577855419058;0.5373931087174544,1.5104017991151715,5.532254646870225;0.5410975952223737,1.5156120518257246,5.539944253259829;0.5448089491139428,1.5207789114295998,5.547659783969079;0.5485415473591316,1.52593780237499,5.555370397080472
3D gt;0.5658768444001488,1.5510545580633757,5.590791508534111;0.5651613208295682,1.5505121420128931,5.589473735986526;0.564464557721448,1.5499528009141625,5.588180370460358;0.5638242341559682,1.5494430523594807,5.586989876255231;0.5631605287458776,1.5489020373988889,5.585756091072161;0.5624892091183079,1.5483497395450667,5.5844941984553325;0.5618948704471408,1.5478576380929976,5.58337318847172;0.5612819576034812,1.5473253128358453,5.582222346299341;0.560689230812256,1.5468058482947062,5.581100912715284;0.5600775594165313,1.5462536852958868,5.579926153093926;0.5594450532141897,1.5456517824992118,5.578680949937588;0.5580776646413772,1.544508897619935,5.576097898734401;0.5566397639307482,1.5432799492958569,5.573399220499501;0.5552235649850301,1.5420373884338572,5.5707405227792695;0.5539015142805525,1.5408134656804482,5.568217561321199;0.5526808425998986,1.5396543864665735,5.565868374833493;0.5514704728619806,1.5384826317670577,5.5635341489546715;0.5503635747544818,1.537381904458551,5.561381922210645;0.5493688905171841,1.5363602619230932,5.559445319370043;0.5483669832163843,1.5353065184590209,5.557474485923504;0.5473198473162039,1.5341887885545116,5.555402120907105;0.5462788795602733,1.5330718280947693,5.55334383209372;0.545225634547984,1.5319372272790415,5.55127235382104;0.5441544333909373,1.5307578951079273,5.549155596138168;0.5431181232847017,1.5295979675245135,5.547103322749601;0.5421215978939331,1.5284536225130565,5.545122405372069;0.5410830268800072,1.5272554443502873,5.543065309578348;0.5400125040155966,1.5260064438488041,5.540924569683016;0.5389182953729897,1.5246911767702491,5.5387217925260055;0.5378351264224156,1.523354896377994,5.536546386377938;0.5367994186736198,1.5220726003616956,5.5344861468910045;0.5358466459531395,1.5208639170966554,5.532553296863472;0.5349649334790938,1.5197044357730303,5.530744879982688;0.5340241413176245,1.5184681722945927,5.5288346440485645;0.5331117009369183,1.5172596770857572,5.52697905296517;0.5322019357531795,1.5160486814445089,5.525122171724851;0.5312820616336451,1.514802058133212,5.523233892165755;0.5303517813129485,1.5135080437974122,5.521318340995095;0.5294295706016516,1.5122206190581606,5.519423283884891;0.5284776674707109,1.5108806909543222,5.517463703460454;0.5275816370984978,1.509597795994678,5.515621618001812;0.5267147954922857,1.508345252990723,5.513831909179688;0.5258742892106872,1.5071042045425849,5.512070521483227;0.5250510278181596,1.5058640362013098,5.510325892816143;0.5242144054484592,1.5045702370431355,5.50854318593064;0.5232799878314746,1.503097268083626,5.506574663981375;0.5223487096146731,1.501598417395708,5.504584637250273;0.5214951250022481,1.5001834432428531,5.502754669368827;0.5207074113624597,1.4988747022622801,5.501073385609354;0.5199640154584448,1.4976283348824906,5.49947875902421;0.5192262518293806,1.496373853031744,5.497881794693328;0.5184833085350109,1.4951095686766045,5.496276304424368;0.5176652248825026,1.493705906739429,5.494483323769883;0.5168817080434961,1.4923301721889768,5.492754872635986;0.5160715185123551,1.4909206964618358,5.49100366826192;0.5151785055895958,1.4892998711038907,5.489053425451058;0.5143362979769333,1.4877470538817976,5.487201122337748;0.5134881434306082,1.4861307745189127,5.485266361445843;0.5126300962322559,1.4844672584174943,5.483278594588039;0.5117920912321086,1.4828122892230282,5.4813594542895;0.5108572988300861,1.48097113749824,5.479265109585371;0.5099077704139638,1.4790801915853378,5.47711671552389;0.508939659028965,1.4770635751945473,5.474880702637579;0.5079747927016972,1.475030253801974,5.47264201990564;0.5070265758239363,1.4729752356310999,5.470425288729533;0.5061097028487154,1.4709064451833505,5.468275199501492;0.5052038845373172,1.468857244366015,5.4661739555825255;0.5042807140350342,1.4666128303743082,5.463955475756367;0.5033503915972097,1.4643115939914622,5.46168850952555;0.5024156014313891,1.4619800342093445,5.459421218638884;0.5013920344588897,1.459427024291227,5.456992287507252;0.5003569126786855,1.4567533222306113,5.45449499117095;0.49935905024250465,1.4540177338220484,5.452028779690544;0.49835599229627264,1.4511583497576577,5.449470420311238;0.4972670591707139,1.4480092225269092,5.446671861301769;0.49618442220299225,1.4448325412714371,5.443917911523562;0.495043578922188,1.4413561139480446,5.440976415634155;0.4939116940214343,1.4377302756713104,5.438002889675034;0.49270198569103485,1.4338249718358154,5.434886737219592;0.4915145283702027,1.4298828628444373,5.431732151426117;0.49037573868204437,1.4258466236748295,5.428633246789531;0.4892291114352713,1.4215821456670015,5.425426585415687;0.48811214349561344,1.4173145203306385,5.422324740036155;0.4870053469260284,1.412714432647609,5.419128539345481;0.48588501400484185,1.4079801370746288,5.415921698836324;0.4848671310628096,1.4031825813365204,5.412727169204282;0.4838732083778023,1.3983116791106314,5.409514239009271;0.4828864686601214,1.3933910754451928,5.406344808177887;0.48192994886655427,1.3882596672560354,5.403128692704682;0.48099827509315035,1.3828791844956927,5.399870963769272;0.4801978949484032,1.3776550890166184,5.396778339559381;0.4793775047015246,1.3723703208612426,5.393708871303307;0.4784890831974232,1.366818308480481,5.390505747881802;0.4775942158713983,1.361360080922285,5.387387013868852;0.4766197433352096,1.3559425452061955,5.3842614788784875;0.47541967421265596,1.3505281738233417,5.380958433414328;0.47412587147297164,1.3452893420611054,5.377592875555392;0.47282449318697467,1.340297377176793,5.374296546116892;0.4714754158366811,1.3355261271844463,5.370868397512407;0.46998706890572584,1.3307083059089684,5.36719247706781;0.4684338713678821,1.326070215637781,5.363423636768306;0.46683591926957363,1.3216532770952087,5.359683920393917;0.4651479723341413,1.3172488925658796,5.355680064592989;0.46328401824448917,1.3130229775838342,5.35140623791016;0.4613393097940282,1.3089258594333564,5.3469975621483545;0.45917173811335543,1.3049073040283587,5.3423781096449465;0.45681751275137294,1.3008639319608206,5.337503692316038;0.4543254083077362,1.2969283361524626,5.332474816991992;0.4517003394937067,1.2931206512570759,5.327401371390842;0.44893661979747046,1.2894546280983474,5.3222432647543645;0.44604880835195326,1.2857809509468678,5.317026306334708;0.44306568958916265,1.2821171727912928,5.3117579882451365;0.4401112005419119,1.2788021546366821,5.306732273003151;0.43704198338021294,1.2753630132166944,5.3016081114114275;0.4340306562824308,1.272032394181972,5.296686184084903;0.4312437782825721,1.2688393142604528,5.292078978571399;0.42834348733597033,1.2654445864040649,5.287691611538114;0.4254350910366142,1.2620384810994785,5.283441884265051;0.4223783914512227,1.2582873520567126,5.279506616837553;0.41942573943182965,1.2546494129384198,5.275931398415641;0.41612092012148294,1.250608642900999,5.272551641362588;0.41274122552662434,1.2464596063619868,5.269303202715786;0.409210738723181,1.242152263390233,5.266422039408669;0.40563195215422543,1.2377952677209547,5.263999683427959;0.40208790038297176,1.23346971510645,5.261854577231929;0.3983121132865595,1.228956735963732,5.260136427398011;0.39446023035198924,1.224359928549644,5.258807438210633;0.39053448278253733,1.2197004860426566,5.257760393725667;0.38624295702249656,1.2147960649089753,5.256883747408756;0.3818721791748716,1.2098953051432546,5.256233379265359;0.37701105227814197,1.2046978138651594,5.255707848223027;0.37185194431352764,1.1993906674878352,5.255385891800765;0.3660082184842387,1.1938375618435375,5.2551230406626654;0.3599740387279785,1.188182865334155,5.255073343417488;0.3535802580346134,1.1823558721990794,5.255120005425241;0.3469418282613485,1.1763953236427427,5.255226701649753;0.34001186021368335,1.1704055687357264,5.255328887081445;0.3325323923583315,1.1639958305478468,5.255415555505543;0.32507712685277096,1.1578849626020948,5.2555372614247675;0.31690863923219303,1.1513208191133215,5.255688566596531;0.3088503582485044,1.1449395587048186,5.255870200593643;0.3003536678212564,1.1382030760188087,5.256084100762131;0.2917395876014494,1.1314560736174868,5.2563002625886925;0.2831162407256219,1.1248177083652222,5.2565295059927575;0.27453213664506293,1.11824218700971,5.25672752493377;0.26587382673843524,1.1116284360496977,5.256790650008987;0.2571243421082213,1.1049676248436813,5.256779922395664;0.2481653533146299,1.0981392152720484,5.256733418022204;0.239559093523175,1.0916142293756657,5.256641408971111;0.23095941177356213,1.0851032059648567,5.256448704593981;0.22271771122295658,1.0787836178746717,5.256207158889891;0.21454717942091367,1.0724683685063567,5.255846179424036;0.20686272416966842,1.0662817096411248,5.255476929213187;0.1992720738488679,1.0601798382702292,5.255034614790197;0.1917907219590812,1.0540876687387688,5.254521914344598;0.18421160445317955,1.0477968701090556,5.253898691395608;0.17697905678584658,1.0416352880830675,5.253306917594144;0.17012518233714807,1.0357062577035359,5.2527254254033195;0.1633477526488349,1.0297175930824398,5.252123532818402;0.15708668636453563,1.0239245519488582,5.251470943561541;0.1511210291931248,1.0184030355973674,5.250830505816539;0.1454795591375297,1.013165831311743,5.250151365803326;0.13994926156967782,1.008017098214559,5.249431480521318;0.13436362882243427,1.0027467379435477,5.248645559233184;0.12838359535002034,0.9970284847391063,5.247840571325774;0.12269734851021001,0.9914999431622066,5.247130549227556;0.11717868750596121,0.9860208688933275,5.246418842701329;0.1119372663587612,0.9807597306589347,5.245726527704341;0.1066944471182868,0.9754258945548797,5.2450329383144565;0.1015279915482273,0.9701051552392845,5.244382081934651;0.0961457513731475,0.9644949873084183,5.2437760906608135;0.091088974827883,0.9591588379551996,5.243214008797673;0.0862911210927096,0.9540679781444394,5.242687968005955;0.0816075384676643,0.9491020029839305,5.24218636016487;0.0771265364051986,0.9443419432445752,5.241731246520733;0.07304950205659418,0.9400036672155684,5.241371426456775;0.06880487182820477,0.9355077301431972,5.240969491381629;0.06454075914565298,0.9309740516997429,5.240555625018653;0.06031623539991884,0.9265025948670965,5.240158665498595;0.05618696955883388,0.9221649034912686,5.239781687264157;0.05188688446287075,0.9176350290184858,5.239411941223382;0.047678785913977104,0.9131652508798437,5.239048349846866;0.043589270281567456,0.9087344708577219,5.238664691626091;0.03967006923132182,0.9043811477613298,5.238294301765466;0.03598862124415448,0.9001646198045499,5.237908993185874;0.03238171608942243,0.895941096673565,5.237522652608101;0.028759487815738477,0.8916210600515144,5.237164746511693;0.025019041841820494,0.8870758578979109,5.236815232357635;0.021324292020130683,0.8825757672898821,5.236477681303473;0.01761418866751524,0.877995624482445,5.2361448847701935;0.014043846917516773,0.8734064370517073,5.235801927324373;0.010341400587960473,0.8685402009061137,5.23545914386283;0.006485545063233682,0.8632967791183616,5.235112317315465;0.002399009918110875,0.857366316170528,5.234736165244005;-0.0015645315854994064,0.851360441094282,5.234348240637108;-0.0056454780055531124,0.8449458830423863,5.233943312088898;-0.009477457596450384,0.8384769496260018,5.233609200181633;-0.01321607491350659,0.8315183521139209,5.233302262632078;-0.01689121984935666,0.8242607090988876,5.232971583775966;-0.020511552199721336,0.8166486253170383,5.232640629340863;-0.02392263441759404,0.8088274632755865,5.232288202414319;-0.02719148533027561,0.8005127999715297,5.231944745733447;-0.03027504962724766,0.7922211684941498,5.231657030320841;-0.03313439747537005,0.7837153227874851,5.23142073150862;-0.03568335214169656,0.7749469354563747,5.23117789715734;-0.03803298935481001,0.7662069567617579,5.230925620984882;-0.040078358564817805,0.7572511989509799,5.230671208605871;-0.04174641030484981,0.7482044373874007,5.230346551461653;-0.04328772709960102,0.7388581939266767,5.2299951189244425;-0.04461212181596548,0.7292516662693324,5.229627558208932;-0.045536996540978425,0.7193393085503653,5.229268375495384;-0.046253000437652805,0.70950664293056,5.228914284027482;-0.04666338495587855,0.6994206475284781,5.2285783509400945;-0.04662518888842724,0.689751589975387,5.228268454133156;-0.04644666707067281,0.67991821629874,5.227984918567455;-0.04609646504500818,0.6702483469625251,5.227723338683198;-0.045560556136702304,0.6605144705219329,5.227423222748091;-0.044787464568607493,0.6508470468551015,5.227057490561077;-0.04389303706843277,0.6412540914182752,5.226674198691749;-0.04286707541785645,0.631726882916633,5.226243832199552;-0.04176112374616642,0.6220707849484627,5.22578699642588;-0.04061545884571853,0.6126515558057445,5.225320458645357;-0.039460949426160706,0.603044268294188,5.224844474544346;-0.03840323190629295,0.5934859343920383,5.224381814765332;-0.03743147683517313,0.5833254181912699,5.224039664414982;-0.03650587912824087,0.5732384877638383,5.2237299242856725;-0.035677751895775996,0.563141205258504,5.223409837065071;-0.03490272068304702,0.5530863015345271,5.223174481792508;-0.034153468513937205,0.5428519364359985,5.222951618870223;-0.03341641697614545,0.532601079301027,5.2227496251491905;-0.03273965583176449,0.522718602440574,5.222592372879339;-0.032055260084639534,0.511943174260537,5.22246970075948;-0.03148468156742826,0.5015860581652125,5.2223570429494;-0.03098053135692514,0.4911687299913748,5.222289511641738;-0.03052165094513131,0.4808544096632811,5.222220843440685;-0.030052289177257812,0.4703354935003299,5.222118648188241;-0.02960652600971509,0.4602373026127351,5.222062810987515;-0.029176464311755183,0.4502358420321186,5.222070391735686;-0.028692929635974685,0.4399095477400154,5.222114787170505;-0.028195593429583367,0.4296620536074743,5.222204637838382;-0.027743889173743864,0.4198503895642989,5.222353112639306;-0.027292501519466265,0.4098425942304367,5.222509709498725;-0.026867228369354085,0.3998846060116089,5.222662813868269;-0.02644081491287973,0.3900424501305463,5.222800653433725;-0.02606184811390306,0.3808278577081088,5.2228937158823765;-0.025729802386140376,0.37143651996062466,5.222984982242406;-0.02538695355007268,0.3621431112707969,5.22310700430616;-0.025070589700836376,0.35311540762982024,5.223237169639444;-0.024810995824658386,0.3443668196298486,5.223392302136437;-0.02463886952773904,0.33548323606772107,5.223560326157693;-0.02446866935472877,0.3265391309253848,5.223705563464509;-0.024437790767899877,0.3177513063992826,5.223760610523643;-0.02444898579225271,0.3088008114028501,5.223819502002394;-0.024504510822340987,0.2996977721486345,5.223866962806559;-0.024642925578224995,0.2903182538071396,5.2239021934132595;-0.02483371287453511,0.28126354396903774,5.22396043185231;-0.025080827956663033,0.27186260947463653,5.223994018004605;-0.02538583009519547,0.2630220718503372,5.224041516528234;-0.02576856736367026,0.2545876315723766,5.224103636932971;-0.0262152951522307,0.24619402517420377,5.224172967070697;-0.026688324566545157,0.2372492983303848,5.224189796432806;-0.02717760707143706,0.2286019919329676,5.224239389787273;-0.02769551690282493,0.22011183874584664,5.224296404237657;-0.028209118433506885,0.211190686394802,5.22437365303518;-0.02872694029030755,0.2018811809725148,5.224426971755432;-0.029268362570332135,0.1921665774722084,5.224446732401475;-0.029888077075952275,0.1821245429986696,5.224420773652655;-0.030535735660212164,0.171823349328624,5.224417474232498;-0.031174989812052734,0.1613012100282507,5.224447450494317;-0.03181322722038879,0.15071673361036844,5.224486452787273;-0.03248699188269792,0.1401596973798118,5.224532136166731;-0.03306358991072843,0.1297414214796033,5.2247849789443075;-0.0336168116024669,0.1191798762440868,5.2250469363939045;-0.034181938001354654,0.10847753016879562,5.225360790569581;-0.03466398722811552,0.0974914492909624,5.225711381613275;-0.035138211399036515,0.08628491959143954,5.226088260420438;-0.03559320302181483,0.07447829752347686,5.226447531209844;-0.036059876030889046,0.06237908035600821,5.226770975065082;-0.03653030079771359,0.04989458682684687,5.227030547964162;-0.037032068731269116,0.036800248203513,5.227209073655658;-0.03751398719179219,0.023662795659423242,5.227409228698587;-0.038008759396576955,0.01006272633686708,5.22756520821981;-0.03848957762598618,-0.003873863662017919,5.227716274091069;-0.03897055284954537,-0.01792884778163647,5.227831314723693;-0.039404005575703234,-0.031135232005466817,5.227932392452204;-0.039759491063584354,-0.04375018228866083,5.228052902472804;-0.04005016921231739,-0.05584802118522989,5.228201941173278;-0.04031660210749947,-0.0677153916329986,5.228325780162992;-0.04056179594433047,-0.07926116284989634,5.2284069168694725;-0.040776560703788815,-0.09025548623282707,5.228464272340637;-0.040969975583231934,-0.1009644515391988,5.228507079429388;-0.04115429019255325,-0.11111756710937029,5.228399035492662;-0.041325883769690056,-0.12102901650783035,5.228237060361521;-0.04142855131588759,-0.1306651836962536,5.227998373578709;-0.04155804592950217,-0.1401791397875006,5.227747417440983;-0.041698404718715935,-0.15027364896756362,5.227492409517773;-0.04181902816153619,-0.1594200922545969,5.2272863836437935;-0.04192465979925891,-0.16827510255556505,5.227117516604337;-0.04202855603747234,-0.17648387642116015,5.227005850077423;-0.04207770321137479,-0.18377127598221404,5.226975166730372;-0.0421184760522693,-0.19040114981851614,5.226968355639228;-0.04214721636562886,-0.19627476513273673,5.2269702458546075;-0.04216577702555164,-0.20162703281211264,5.226967017918171;-0.04217742723731038,-0.20659511068696895,5.22696836805493;-0.042189196950589605,-0.21213705311299874,5.226972770622159;-0.04220431241271639,-0.21805517014291226,5.2269741626428585;-0.04221245438178132,-0.2236946647727752,5.226968065793985;-0.04221264724522175,-0.22913136686426724,5.226957151619244;-0.042206619910685625,-0.2345211260146857,5.226951194688445;-0.042197464016163984,-0.23990894077265162,5.226944256343065;-0.04219254861730019,-0.2452059356396476,5.226934401948625;-0.04219206239696856,-0.24835183460353297,5.226926469115255;-0.04218838728167628,-0.2515116187945679,5.22694197956339;-0.04219996831919596,-0.2545009358395691,5.226970271986832;-0.04221568171413715,-0.2569657464012457,5.226986501725116;-0.04221138665668643,-0.25848815094440586,5.22697885012253;-0.042208775460746764,-0.2600642243448096,5.2269721473944974;-0.04220669507232954,-0.26177609397901064,5.226966850942147;-0.04220707108359103,-0.2636859008934555,5.22696186443855;-0.042210008464127265,-0.26585413382990336,5.226957507836034
