# Supplementary material for: AI co-pilot bronchoscope robot
Source: Nat Commun. 2024 Jan 4;15:241. doi: 10.1038/s41467-023-44385-7 (PMC10764930; doi:10.1038/s41467-023-44385-7)
Supplement: Supplementary file 9 — Source Data [file 41467_2023_44385_MOESM9_ESM.zip › Supplementary Fig. 6/Sim+A+R/1-siliconmodel3 Centerline model_46.txt]

Path length,0.41187664130005647,1.3052060448942215,2.448192453979838,3.5033046064621614,4.0303136784922975,5.146214390450095,6.207697024807376,7.2078076555842525,7.793566049258331,9.179430848808067,9.995475261676987,10.87603427760535,11.781346160078197,12.740690732418036,13.674963186615882,14.591762389469217,15.553994057848008,16.534252055180374,17.58991402571628,18.647424101348502,19.79085570444482,20.925616498024283,22.123783066179627,23.345372231491734,23.345372231491734,24.63112179101617,25.98152782875582,27.33664544642473,27.33664544642473,28.69707491277612,29.99406035527153,31.242999610119494,32.471252466906876,32.471252466906876,33.665312300820666,34.847909770126535,35.94734299672863,37.05166147296996,38.09839904939307,39.104418408833205,40.13706107283458,41.11365325610813,42.158966821930406,43.16197003437911,44.211102689995265,45.2011428003153,46.165813861892396,47.09308333849267,47.97906644692372,48.83110151872497,49.65704784924345,51.3594924455406,52.18619982969647,53.000405256963425,53.882735710811836,54.79217898591716,55.68612349482277,56.5924974324612,58.35468434980825,59.22094135236191,60.053836768420176,60.922858606785525,61.75134559121754,62.62609200519371,64.42152214548832,65.33226054962067,66.23030070204024,67.22068059289718,68.21097581546992,69.16373719740925,70.13323646749414,71.14205699098439,72.11311219780822,73.07342502114497,74.07779102691052,75.10050745729926,76.11397817261407,77.13550246869312,78.14830190368554,79.16789180331789,80.1221974221673,81.13076860495052,82.1132911697744,83.12135973081749,84.10239162066182,85.08173467093485,86.05425208056074,86.96555601192398,87.91522821111056,88.84769999477824,89.7750860542777,90.70623198409287,91.63655276721457,92.58409464363633,94.41769835546691,95.388499550849,96.34799673224266,97.29731004408266,98.25277214977606,99.22524605946978,100.16778212761265,101.10730068577195,102.01890537989699,102.90067639190565,104.69896272826188,105.57952930441377,106.44978626755757,107.32321728614363,108.19199957207412,109.82904834981314,110.61429137854286,112.13304557829798,112.84427537993398,114.24692442537531,114.89205912022607,116.0628343124937,117.19606116143373,118.31479533655089,118.84366272568127,119.94055451558782,121.10396271466222,122.30868596903726,122.88864532683831,124.09779812883318,125.28336389162891,125.92825042974587,127.29730105661064,128.0271076703421,128.76166173582027,130.22986771775524,130.9605900887943,132.4876868308055,133.2796318507266,134.0291976431305,134.7745662318534,136.2922288831202,137.13714529640956,137.97715740313183,138.86728589369199,139.76875494707696,140.72946018755113,141.67289135908786,143.55723374181267,144.51453790178388,145.50263804745927,146.5406870182976,147.5984940142805,147.5984940142805,148.67672438631837,149.77074095535335,150.840937318201,151.86673335864566,152.94964096924025,154.01503727026733,155.07843029144837,156.12047360068198,157.10663635842764,158.108237217916,159.04857905151718,159.99846136155418,160.8637641325605,161.72770896291092,163.37697861415103,164.17114328992162,165.5756698019537,166.22401384338323,167.4657432054709,168.06383820315872,169.2164379898581,170.43321768877556,171.64926663210696,172.80702620259925,174.01578042365563,175.23670037873126,175.89816620467616,177.23633370704877,177.92544105679036,179.29146269495172,179.95673151843624,181.27693835127343,181.90570959994878,183.10509720496296,184.24701687837208,184.80803471867685,185.96515616070573,187.08707341077334,188.21689496706787,189.30631871312085,190.34343216387555,191.4267738496994,192.5023754239246,193.02392260168847,194.51875102197042,195.50488099793836,196.40141500282954,197.29350263110575,198.51302246176115,199.61340859807706,200.58217628976024,201.47206383708576,202.68773611894036,203.57992290673522,204.70308673924177,205.75768081722921,206.58815287244838,207.6764532348215,208.74923927386791,209.6043729153863,210.5559320284391,211.58118458546232
Error,3.705441910896745,3.46762500147116,3.1692764945293233,2.867690143333613,2.5686310450954717,2.267828382024723,1.9700175858130768,1.6863330001039127,1.4502030029003599,1.1891678117125801,0.9694532360697936,0.7994686950914925,0.6706342554119724,0.5486443682234731,0.4775091088187929,0.48597135892010446,0.49039180452865466,0.4929030819513968,0.4335529665622338,0.37877077250355357,0.2577992891156398,0.18068000759837421,0.2173223549599289,0.39210466821348244,0.6548425753136116,0.3744160538708466,0.1037201930119387,0.36242242739684666,0.6534575760638746,0.2980823295296451,0.07765598459609464,0.27151077576251453,0.4981014242743498,0.5294704346108267,0.36140098318074,0.2649289324950713,0.2989558421474239,0.36778661092161025,0.4348458518069126,0.4849530813556737,0.5389371454793787,0.5609659711943192,0.5875044839614524,0.6006776067641131,0.6250501946357783,0.6139689370518578,0.584738427244757,0.536032515774496,0.4888845322428301,0.4744384722712123,0.5298698158523885,0.554009462267458,0.4708708909951739,0.4686488396826901,0.5268205437846979,0.5980660192072157,0.6848491938684994,0.7698173410513406,0.8004763450111017,0.770349923966007,0.7577480074571644,0.774709732964921,0.8102596584475183,0.8364026506890301,0.8366525416043005,0.749164626723408,0.6579682538275122,0.6186019932280324,0.5929521043174746,0.5647659918519288,0.5545281650041317,0.558497420006425,0.5642247239682727,0.5810293719418324,0.6066183051557744,0.6334545200240311,0.6577572300177373,0.6768144388620543,0.6836760585164247,0.688642931208471,0.6775542520162563,0.6885114288881813,0.7045317562768261,0.7125773141538523,0.707032589343365,0.7020960502567672,0.6895445924797292,0.6511762548137247,0.6239729159573563,0.6042172091523423,0.6106613356275573,0.6571212706068189,0.7210922626676893,0.779348285640664,0.8097735938960694,0.8357876788414575,0.8887819880815628,0.9661585039908216,1.0263729305904583,1.0974025699555439,1.1679186409236786,1.2551949699084697,1.3834646364449752,1.5259263492138664,1.6582590407627817,1.72513875069782,1.7912317267259843,1.8877952673205405,1.9912181071557011,2.0413826609346093,2.0628788330162084,2.0946722989586974,2.0209549900710857,1.9851970023215322,1.8577360612250848,1.7281822812709717,1.6079245296798734,1.5179139285550602,1.4029716755914605,1.2848135346753866,1.1622884917829377,1.0724954405532987,0.9855524467013707,0.8874312566912167,0.8546750199858366,0.8027178844801814,0.7768007267749341,0.6989344471707617,0.7290372253947807,0.6431945912025737,0.6398101139121598,0.6985220273553594,0.5532946135441614,0.43222383264668923,0.48273892000644353,0.3543531362779401,0.2792430668634373,0.2784360842405578,0.3022167583843381,0.38141044408733094,0.4043359817082968,0.4527318927617206,0.45483458124071213,0.41170286927889216,0.397269370101189,0.44231745545313367,0.5268660570593605,0.5860329010335865,0.5901995448714419,0.6158736310855205,0.6604461319902278,0.7071504754286477,0.7158942104516282,0.7182978046926757,0.7318400199725837,0.7672389797717631,0.8023631886674206,0.8258062395968929,0.8748525754911677,0.9240561195844148,1.0030792947340788,1.075556791865471,1.0329445822163361,1.0228037078441365,1.0743737213262878,1.0254292625854522,1.099313152457249,1.295583212199496,1.3512184071851734,1.4363736056698706,1.3861393265851432,1.3770050119275665,1.3278599996065157,1.2552775244986516,1.1170135954014748,1.023665414769398,0.8659915236490073,0.7804023528708305,0.575643542746664,0.5382098142821354,0.41485603118027503,0.3400696639014442,0.4096390924989153,0.4292915392474822,0.42235860598347186,0.4311014365968473,0.35574781698476454,0.3248546917446371,0.37180292252961195,0.5257249250638852,0.6515259164915573,0.7288761622583222,0.7850662922525237,0.829109935346261,0.8183437764452551,0.8232252092173764,0.8108117050845943,0.8557820944434772,0.8794064298031227,0.9146194571469481,0.9597346759766275,0.9269826797253007,0.9277870510188272,0.9155399500659241,0.8684102090139938,0.8082699095640953,0.735984892442808,0.6617924977116862,0.58750772497831,0.4959915331654535
3D pred;-0.006327956161103675,-0.26244983500106256,5.217705032421604;-0.008657761911580504,-0.2527356290065438,5.2181591326980845;-0.011573148317134345,-0.2431935887715075,5.218829945830977;-0.01458884453441164,-0.23368495755923305,5.2195310227126805;-0.01752368642624972,-0.2241489783591219,5.220203186208386;-0.020399698253719824,-0.2145871833465424,5.22075148549314;-0.023344856577255477,-0.20504111358847008,5.2211971250597475;-0.026141308486264572,-0.19545463209778766,5.221725546623844;-0.02866373030855932,-0.18579859518536818,5.222356687888858;-0.03090708033817849,-0.17607334120590531,5.222978632966457;-0.03287761182554364,-0.1662913577758069,5.223634228749377;-0.034547380599130866,-0.1564506540492135,5.2242444929611445;-0.03593080991986367,-0.1465666605060126,5.2248712265189665;-0.037162915172167764,-0.1366726915383593,5.225640183419162;-0.03821431105314911,-0.12675321008010143,5.226346196379903;-0.03873773736750415,-0.11678661295650382,5.226973066916247;-0.0389411157933806,-0.10680157841016592,5.227480730509906;-0.038994686918040124,-0.09681107197273374,5.227913062856866;-0.03892558533221879,-0.0868151355497981,5.228189613032179;-0.03878572366152109,-0.07681723793558067,5.228339553049169;-0.03859465030759996,-0.06681931979483209,5.228411133942654;-0.03838426218619732,-0.05682153321150281,5.228411656028532;-0.03820212964237406,-0.04682319851729458,5.228400207051613;-0.03805410489505143,-0.036824325885319004,5.228375012534155;-0.03793194056937,-0.02682518756012501,5.228326964317045;-0.03780108610404354,-0.01682621224258196,5.22826891513041;-0.03765678139158304,-0.006827475790226429,5.228202240500314;-0.03747182384309723,0.00317044401158211,5.228116273402755;-0.037231237225639875,0.013167048423007262,5.228016181839796;-0.03690143761284716,0.023160964828530712,5.22790274862239;-0.0365418814423136,0.03315393301976676,5.2277964185270465;-0.03617572734656113,0.04314717968661508,5.22776556024309;-0.03577422570270514,0.053138936876413176,5.227825432524647;-0.035339911243309985,0.06312926132145182,5.2278946310305825;-0.03489399634353372,0.07311810955528443,5.2280497789071925;-0.034423962893191246,0.083103652391451,5.228310552415513;-0.03392953366575544,0.0930860468103841,5.228638182395689;-0.033433995799028005,0.10306906286927449,5.228944503453691;-0.032912207976607925,0.11305175314782351,5.229215856122624;-0.03235208714035726,0.12303283455816848,5.229469388228805;-0.03174750776422309,0.13301258459067855,5.229667057312296;-0.031083013718011074,0.14298932942066603,5.2298187486431855;-0.030349326021924878,0.1529618604517667,5.229920371467126;-0.029582507040836023,0.16293217895784573,5.229989201239608;-0.028849044478702308,0.1729052088744088,5.230015789832765;-0.028168172764918842,0.1828818158932483,5.229954748035514;-0.027539313854311985,0.19285929983279704,5.229721615655529;-0.02698142028114034,0.20283719502377187,5.2293605584316225;-0.026545475771352887,0.21281984587455374,5.228964787821584;-0.026262314148665814,0.2228084984120418,5.228581851820704;-0.026110275392965156,0.2328038638050014,5.228318119232671;-0.02607653083310697,0.2428034884591013,5.228238318970782;-0.02617364277688555,0.25280251984105884,5.228338021994829;-0.026362052319043396,0.26279680820472817,5.2286185606699656;-0.026596363133216894,0.27278925845314606,5.228928458193762;-0.026865767411627172,0.28278141016539227,5.229218846716657;-0.027142511195583273,0.2927733734958648,5.229508815129651;-0.02738242676795582,0.3027662563118742,5.229799905396814;-0.02761254248610696,0.3127604177570489,5.230052459874193;-0.027918095086956658,0.3227554483793457,5.2301299225585165;-0.028367692647808695,0.33274528447814417,5.230097723918496;-0.02885212159524614,0.34273264553187466,5.229963754603682;-0.02929450282778342,0.3527198542572703,5.229718885821517;-0.02962145216052673,0.36270715515191526,5.229335577885722;-0.029833105698483676,0.37269122449677683,5.228812546245316;-0.02997016224614466,0.3826770596983344,5.228298434555041;-0.030062795179870084,0.39266478429209645,5.227811837618399;-0.030162674191203612,0.4026566128345322,5.227420191653704;-0.030357607943294947,0.41265069886002176,5.227136915556213;-0.03060641545080866,0.4226460458689616,5.2269604701111545;-0.030923463109929168,0.43264075268005575,5.226887555489066;-0.031237573056958366,0.442635811035941,5.226899530614347;-0.03158913807440165,0.45262866222206644,5.227038552952341;-0.03197353839026644,0.46261782771490173,5.227300867942214;-0.03240110965619106,0.47260334682446903,5.227627350598755;-0.03285359866134012,0.48258768889256365,5.227956238372159;-0.03334382013671327,0.4925716293558383,5.228240167466951;-0.03389409057499332,0.5025542394176458,5.228451588370968;-0.03449917964775123,0.5125347835627446,5.228601940563373;-0.035176768721454685,0.5225111830364412,5.228712965733608;-0.03597444251956579,0.5324785451316487,5.228837100236579;-0.036904518406063416,0.5424330160411437,5.229045589462618;-0.03791694626067869,0.5523776244222893,5.229327996942774;-0.038785868693823444,0.5623364363064023,5.229586917127441;-0.03955479391673918,0.5723020555544565,5.229895441039603;-0.04029036282694477,0.5822680411163577,5.2302670189699425;-0.04090413949171857,0.5922410716392243,5.230669437155103;-0.041226506528756375,0.6022294511975186,5.231027701433091;-0.04158479931890021,0.6122164120025146,5.231391349829214;-0.042072390336698545,0.622202030054996,5.231614255884136;-0.04165658842114707,0.6321915741532397,5.231804301868748;-0.04154648327340448,0.6421878883881901,5.232052452171124;-0.04149695048478998,0.65218535581437,5.232271977944834;-0.041499447029978605,0.662183611367703,5.23245873890839;-0.041352794001122885,0.6721821140108467,5.232550596320583;-0.04081996054079073,0.6821678935597199,5.232567780757072;-0.03988631460205677,0.6921234046742505,5.23269468114928;-0.03864211708330247,0.7020433128693112,5.23291238263272;-0.03726097208909389,0.7119442951338728,5.233163358133135;-0.035604497204393924,0.7218035971725565,5.233387532766773;-0.03361852819660102,0.7316023181318788,5.23359000415098;-0.03119732842394743,0.7413019615735996,5.233823903198402;-0.028168095177477502,0.7508294508712127,5.234049055640871;-0.024875411561223595,0.7602711638276873,5.234159920652444;-0.02119934510126797,0.7695702921980678,5.234272822969397;-0.017361660570344422,0.7788040593992039,5.234371416662571;-0.013274588186112522,0.7879302785429804,5.234460654915678;-0.008839528348371218,0.7968923322879582,5.234569452469803;-0.004236417005046325,0.805768644882591,5.234719254617036;0.0006287326530582419,0.8145032663933929,5.234910842370513;0.005484212454558725,0.823242745353636,5.235124906381242;0.01038357757909756,0.831957447085344,5.235348949019632;0.015346810247803686,0.8406358319583108,5.235576890838854;0.020391404202508435,0.8492661960824378,5.235839354011771;0.025404006641259365,0.8579152753356825,5.2360986701549646;0.030463247616737955,0.8665386028055265,5.236304349759862;0.03572767552714748,0.8750359083813727,5.236590001167692;0.04123623876569485,0.8833762085823016,5.2368984223169495;0.04686088601553611,0.8916351733529001,5.237289375297326;0.05264593563726752,0.8997775441599801,5.237774141750493;0.058555790980093295,0.9078227390840224,5.23836443698259;0.06458145764693508,0.9157781449647314,5.238999148329025;0.07078735449828986,0.9235990096867707,5.239565645698751;0.07705111179631356,0.9313811148891318,5.240017511974146;0.08347042211383399,0.9390351580436487,5.240473668127419;0.08993961627907629,0.946639151296961,5.241047090708048;0.096465100569269,0.9541811474932776,5.241779448648671;0.1029323644022285,0.9617559401394934,5.242672205548241;0.10952326962661933,0.9692129762396049,5.243648208071154;0.1163405243145598,0.9764647208978433,5.244616318566638;0.12333951683396183,0.9835281954784141,5.24567529475286;0.13016236497081654,0.9907143550671813,5.247019859242271;0.13690470744337851,0.9979813486316967,5.248335770529546;0.14334774983576506,1.005494724347532,5.24976279193184;0.15004799997299414,1.0128066887490486,5.251044129002839;0.15696029180591298,1.0199575237861995,5.25208613662662;0.16410257036825157,1.0269118133229134,5.252877157471801;0.17135901040716411,1.0337710243266518,5.253420574777248;0.17848059825067422,1.0407696136367526,5.253970787695772;0.18606433743578224,1.0472828925629507,5.254223962737591;0.1935394412539846,1.0539128556830986,5.254631898924484;0.201143841922054,1.0603966993951384,5.254996400223942;0.20882050243108283,1.0668002281044637,5.255248795742845;0.21646906133848898,1.0732408288868842,5.2553837335115485;0.22402564308184678,1.0797867466582418,5.255605167218506;0.23149704523489192,1.0864325038346867,5.255714991711236;0.23885003235212315,1.0932098658760856,5.255684263651819;0.24606149590914447,1.1001350448424356,5.2554927182269795;0.25327781391463305,1.1070547556680863,5.255286911198352;0.2605475073861496,1.113916261966268,5.255019912789738;0.2679922711649966,1.1205853493997502,5.254705643666632;0.27559052182983884,1.127079075763474,5.2543924268929745;0.2833382652483933,1.1333959532912672,5.254128741058865;0.2911658418024292,1.1396161933003806,5.253934680450463;0.29892278640601444,1.1459257493678163,5.253795710494023;0.30653456922648165,1.1524087081464083,5.253616803341795;0.3141477395704472,1.1588918143545406,5.253522086881565;0.32172385444776297,1.1654168634115052,5.253684007139471;0.32904583483493544,1.1722112744261377,5.25415790815667;0.3362952034493765,1.1790790092185528,5.254687883168353;0.34341342871601094,1.1860548147097227,5.255505811528793;0.3506706480656872,1.1928715317734355,5.2564359382857315;0.35801893181756483,1.199582804551951,5.257416521578597;0.3653031586862298,1.2063404613112876,5.258545288183708;0.3724352985030148,1.2132221185720224,5.259877720163062;0.37934535699710076,1.2202154511189356,5.261706487916658;0.38607222203897956,1.2266488891853171,5.265361643365389;0.3924830589695409,1.232097483453357,5.270766640160211;0.3987117664405124,1.2387548458496955,5.274875499997791;0.4042473125353741,1.2450924115709332,5.2802785537788175;0.4098646145376586,1.251739803648069,5.285203804715365;0.415194253603788,1.2575466728665834,5.291358089182617;0.42036346644598666,1.2630761677533069,5.297892913196295;0.42529647498356543,1.2687057550684806,5.304524140339819;0.43022396916452854,1.2745165148718725,5.311001398371105;0.4350351660609911,1.2805732842475501,5.31733921575198;0.4399520275885038,1.2864524089862326,5.323762638906832;0.44503420408943034,1.2922705537986874,5.3301124950433705;0.44994587422588883,1.2981839581742134,5.3365083644261935;0.454528960510312,1.30443874179384,5.342822871689724;0.45837080019356463,1.3114817510050156,5.34879248550466;0.46239966577781894,1.3183268512904727,5.354868079647297;0.4653525592829895,1.3257371365109647,5.360898676043847;0.46781472290978376,1.3335265150416094,5.366666113289385;0.46964354604750824,1.3418253416633432,5.371937250039018;0.4711266717000163,1.350429447258052,5.376812668504542;0.4724183527556603,1.3591282262559128,5.381573215111484;0.47291686972198754,1.3684285761659944,5.385213953001572;0.47234670097641024,1.3782057225293136,5.387234427349789;0.47101185371143267,1.3880771617378598,5.388113558017642;0.46962612547855836,1.3979531488839123,5.388851552025489;0.4682484017908481,1.4078464531137729,5.389325270143937;0.4669511882397539,1.4177596899546474,5.389537336972053;0.46573666756325355,1.4276854197303008,5.389467853541956;0.46458258380327055,1.4376148610620043,5.389195299849623;0.46351363368718634,1.4475414991386863,5.388630320076631;0.46251833445906737,1.4574559632719133,5.387786056849039;0.4616446593892265,1.4673273670911757,5.386447371482948;0.4608739875985214,1.4771557048733632,5.384771113319586;0.46026897253481946,1.4869178432319905,5.382689140351531;0.45982136004032953,1.4966143064283086,5.380285342411349;0.4593869087167907,1.5063820175398308,5.378186992657537;0.459116639055837,1.5160291104429515,5.375567726953389;0.4589109133950367,1.525647542386328,5.372839459388959;0.45874711750617714,1.5352406395161051,5.370020654967674;0.45863222276335086,1.5447973168223397,5.3670784248504715;0.45855491556310973,1.554340018009055,5.364089967446081;0.45847002919374763,1.5638526459710533,5.361007321900304;0.4583860808205469,1.5733645991174139,5.357922569071943;0.45829702810790945,1.5828778276286257,5.354841894972361
3D gt;0.45758398025850705,1.6272224817396723,5.341115755262255;0.4575073226713613,1.6253058542618135,5.341904681450479;0.45744629718080354,1.6236393408232102,5.342588680544986;0.4573774442422007,1.6220047594718603,5.343265326276145;0.4573136794674893,1.6203220009070844,5.343959464086978;0.45723791433889655,1.6185494699276959,5.344687238387418;0.4571738383287116,1.616716706028468,5.345440198545214;0.45712486350882525,1.6149959996806453,5.34616118443163;0.4570638477819043,1.6132360374139505,5.346886839538016;0.4570065847545525,1.6114965202234974,5.347613002591574;0.4569461019974721,1.6097470614276361,5.348328668896155;0.456821306276925,1.6063357589335383,5.3497359389655195;0.4566791985125481,1.6029171066767052,5.351167589199695;0.45658019894587837,1.5996842114895204,5.352501468091071;0.4564827742093726,1.5964648394282859,5.353827694271184;0.456383197983609,1.5932107331722598,5.35517438813101;0.45627269498004186,1.5899981776611714,5.356512401013434;0.45615611293044267,1.5866401821329625,5.357913352326502;0.45604298670684235,1.5835041873787021,5.359215421115296;0.4559113236137584,1.580299498159674,5.360527401761165;0.45580212537548215,1.5771099575380738,5.361839395052272;0.4557073880690562,1.5740259781366663,5.363109448251847;0.455610220528856,1.5709716231913506,5.364368434525746;0.45552160805690145,1.5680122002710273,5.3655828146451645;0.45543550210059447,1.565228383897226,5.3667253566572946;0.45536550031734413,1.5625706198969973,5.367818245103088;0.4552977711641336,1.5599719884606857,5.368879092548467;0.4552212164190751,1.5573080346071269,5.36994186488888;0.45516623940045325,1.554708569055871,5.370977308273316;0.4551144454931911,1.5521490710777575,5.371984389280971;0.4550750589431086,1.5497062923093385,5.372955000581621;0.45504331006279475,1.547325119549715,5.373865172500851;0.4550271325292467,1.5447921006166485,5.374813266005697;0.4550155835453468,1.54237603636633,5.375718265859386;0.45500686202471774,1.5398212753247613,5.376661581311045;0.4550170100851904,1.5371162645122673,5.37763524350637;0.45503647445727,1.5345094257065015,5.378563877069498;0.45507671252383475,1.5318691294464888,5.379473809218105;0.455127449077896,1.5292685871607143,5.380349104688138;0.4551890994144392,1.52679715895351,5.381163111469413;0.45526629603663576,1.524379072213475,5.38193093241921;0.4553673886045625,1.5218196379263191,5.382703644861148;0.4554693762139429,1.5192063281385206,5.3834849008608465;0.45558814365048955,1.5165396098366268,5.384271554500241;0.4557090259201919,1.513883169777786,5.385052776433243;0.4558568292267715,1.5111403866055646,5.385829244106629;0.45601531680626206,1.5084231008698668,5.386577227200133;0.45621872498717486,1.5055706003406377,5.387328945310809;0.45642945165875587,1.5026981846531735,5.3880571747550485;0.45665803582758846,1.4997986754646784,5.388768398381487;0.45690185398995126,1.4968290657091745,5.38947116183631;0.4571681376288209,1.4938803226857247,5.3901504789002335;0.4574499208172666,1.4909896943297567,5.390785093259209;0.45773652278924304,1.487983056997951,5.391412952193732;0.45802743037742905,1.485103021573417,5.391987042734895;0.45835583838933636,1.482190443908112,5.3925036741389505;0.4586845676084108,1.4792823136003714,5.393018509412113;0.4590418136934691,1.4763160322889497,5.393496779049498;0.45942326021798047,1.4731417592688454,5.393984011058565;0.45988853857788864,1.4697785913974424,5.394456356338306;0.4603841351859178,1.4663708520237406,5.394892849572096;0.4610053773952437,1.4627622162541258,5.395295985523657;0.46173932194407985,1.4590063201566288,5.3957063532539555;0.46249793941763384,1.4552403173567376,5.396097575109215;0.46328391209131564,1.4513123000905481,5.396495714139335;0.4641123844098442,1.4470977883157852,5.396828770709943;0.4650067876622647,1.4426973808868024,5.397073684161223;0.46588957732236846,1.438365681756901,5.397238725106926;0.4667750954265837,1.434095080049732,5.397354566471487;0.4676406212879133,1.4295750301940533,5.397313021545168;0.4684862308140042,1.4247689259686047,5.3970691177090515;0.4693162577061714,1.4198759582616107,5.396717919343635;0.47012160983266715,1.4150809272090092,5.396325338164463;0.47090133386925814,1.4102870099514346,5.395846095260185;0.4716234970213492,1.405186915482147,5.395212683647493;0.47230252619634694,1.4000804580012456,5.394397725219967;0.47296092962916897,1.394806884017172,5.393496371993536;0.4735473368560211,1.3895732631200477,5.3924692067134234;0.47412563240075406,1.3843058685109586,5.3913087761009795;0.47461213382889955,1.379067193526256,5.390053899469255;0.4750649241857891,1.3739455627248254,5.388712146046795;0.47533061098147045,1.3691021927942202,5.387281113093413;0.4753538545958603,1.3639482420909252,5.38548355313796;0.4753100287220146,1.3588401778981656,5.383625260232369;0.47502740237079094,1.3536083672921868,5.381471791044066;0.47436379048794136,1.3485948180186598,5.378989832340916;0.4734762344179274,1.3437588945461225,5.376299749138989;0.4724609254100655,1.3390486653243436,5.373417493681364;0.4713312039556383,1.3343568021074126,5.370329948334754;0.4699915489969375,1.3298329027393199,5.366884697171705;0.4685598830331731,1.3256385114645655,5.363445000075086;0.46705227655096915,1.3215969605264786,5.359962502980533;0.46541324521318267,1.3174271669991409,5.356161773889879;0.46368834575218487,1.3133191177271588,5.352195513770551;0.4618617317404928,1.3093803268625768,5.348012763651111;0.45975878986527646,1.3054804274643526,5.3435514019229755;0.45745874302900286,1.3015469447147998,5.338795111239711;0.4550795670943925,1.2977298906664307,5.333944077183928;0.4525433710013765,1.2940780710510063,5.328995321418666;0.4498625741004945,1.2905157133537004,5.323939028136338;0.4470168297683136,1.2868964996579328,5.318774103496648;0.4441420597003984,1.2833736801630338,5.313596040749851;0.4411956999090654,1.280066887022574,5.308574647064448;0.4382394555490229,1.2767803078422066,5.303558337398721;0.4352835200044173,1.2735082961577404,5.298627811211573;0.43256631306153304,1.2704086518710174,5.294025288234783;0.4298649157149882,1.2672880660431294,5.289628314449817;0.42700838874865177,1.2639424417713019,5.285390420488164;0.4241638448268552,1.2605681094761132,5.281356507588037;0.42125949203515356,1.2569892403204226,5.2777778001948255;0.41835266863545284,1.2533951310507858,5.274370935654339;0.41506803758234917,1.2493652825415889,5.271041455241699;0.4117799948740609,1.2453540877209435,5.268051242713687;0.4083272738698162,1.2411370550107352,5.265319308232659;0.4047752420630636,1.2368172466060785,5.262956645567207;0.40139466181284267,1.2326462211729607,5.261065911268887;0.3978077648259416,1.2282898175444785,5.259586176223393;0.39405584556241574,1.2237952577856523,5.258363966323153;0.39020857724660557,1.2192177267436741,5.257340700825559;0.3860733982822563,1.2144670605236971,5.25652575599091;0.38177581173860575,1.2096464141048962,5.255953814026675;0.3771868533122388,1.2046541066592251,5.255431825532189;0.37211491970170896,1.199487223480321,5.255191814525219;0.36636679847632775,1.1940117614963386,5.2549723340831225;0.3605988308055491,1.1886241374800475,5.254963880059085;0.3542456788322593,1.1828281224528445,5.255010692520987;0.34782163399382476,1.1770524896790708,5.255128084876868;0.3413190228576901,1.1713454626300668,5.255272234886506;0.33409898269930965,1.1651738809875296,5.255373429911045;0.3268410746809802,1.1591964455737345,5.255505010583732;0.3190477438546434,1.1529065988999379,5.255654180366781;0.3112919636708271,1.146818794564356,5.255849655655366;0.3031147277234476,1.1403626449681536,5.256040366127522;0.29472968710223335,1.1338260629629786,5.256251698140856;0.286299185589899,1.1273158667600607,5.256477347147615;0.27770511909074425,1.120730248584023,5.256678701452062;0.26953342980674555,1.1145318755379205,5.25685021671766;0.2610147154391566,1.108053949235361,5.256848857574825;0.2522938515536393,1.1014483641129509,5.256846956735925;0.24370876889590973,1.0949252951899664,5.256783702451971;0.23527332586879973,1.0885443545595004,5.256633830233464;0.22700839665569839,1.0822660719111,5.256464482440223;0.2191863947216469,1.0762367283543457,5.25615224566037;0.21171258685558655,1.0702638677041745,5.255820195807686;0.204184863101078,1.0642224417698534,5.255435148519805;0.1970561255065701,1.0584506785356544,5.2549824720726726;0.18975566827647292,1.0524977513325362,5.254460725497594;0.18237564875053455,1.0463741092199008,5.253884726382507;0.17553863251209254,1.0405256014594548,5.253323645860333;0.1688264147043228,1.034708301845985,5.252742242146142;0.1625770784118507,1.029128503485571,5.252130948350399;0.15639514949955516,1.023404665500303,5.251490785725509;0.15070797066296202,1.018142706436447,5.250849603592595;0.14531322313713121,1.0131218875329708,5.250157435972479;0.13988741397254073,1.0080632683476316,5.249430524593668;0.13447047041639498,1.0029390339428867,5.248666435600836;0.12876487999550906,0.9975075419100028,5.247852295745778;0.12324017550145525,0.9921431420845324,5.247164804395242;0.11792390109466602,0.9868431017187579,5.246461552324175;0.11278308162055437,0.9816943621816513,5.245784814068034;0.10760704234883753,0.9764228581416454,5.245097717635239;0.10256575949584383,0.9712346450105496,5.244457797943791;0.09748173098926304,0.9659665248363833,5.243860695368126;0.09248592781718776,0.9606752435829067,5.243307466024085;0.08770996557836293,0.955602582762513,5.242784296811381;0.08314132851060434,0.9507213074406492,5.242294040924387;0.07874556511036959,0.9460243743944771,5.241842434023;0.07464260602374621,0.9416563107695761,5.241471681145173;0.07063281283008903,0.9374092012477826,5.241122517299049;0.06654263583504702,0.9330867579979232,5.240737082677552;0.062350487146951,0.9286352067778381,5.2403320337699935;0.058349290057828185,0.9244531924090807,5.239962624317483;0.054245523978826385,0.9201336792692354,5.239594167301926;0.050077205167729656,0.9157253661940372,5.2392324929690055;0.046086906291072885,0.9114578845108612,5.238885748347149;0.042188459833022926,0.9072035268228266,5.238529498079155;0.03845009511143348,0.9030477901531171,5.238187021361121;0.03493552083838025,0.8990080441221405,5.237798682928085;0.03149694542048052,0.8950067798397209,5.237429691375056;0.027979450715198834,0.8908065511124041,5.23708020268211;0.024366581440148763,0.8864131545899788,5.236751057585584;0.020727911111851564,0.881984958419317,5.236418482047093;0.01722197226405474,0.8776419251961045,5.236089271506178;0.013735096577590308,0.8731906906924671,5.235748748993573;0.010077892333257326,0.8683916995253744,5.235410859328282;0.006268374149168881,0.8631963603224937,5.235070419580122;0.0023303548704856443,0.8574679275947285,5.23470835830592;-0.0015854009672928563,0.8515985640755185,5.2343340573491925;-0.005429098530295251,0.8456255622211891,5.23396796860876;-0.00922618209751017,0.8392169274559504,5.233643999956831;-0.01290398472096017,0.8324226306239263,5.233349851725977;-0.01649939635812152,0.825449055466471,5.233029030748561;-0.020037337826977513,0.8181649043288413,5.2327010937250105;-0.023403556682841397,0.8106229928535751,5.2323631949032405;-0.026659357066973567,0.8025758587559565,5.232014393085167;-0.029746916787356987,0.7944108144784273,5.231719094351878;-0.03266926000277877,0.7862169515633883,5.231484064883825;-0.03527366839185404,0.7778080468721026,5.231266974259027;-0.03764606205053343,0.7691320435487771,5.231015710079218;-0.039750833800793445,0.7604009150010121,5.23076137682456;-0.04150902628087545,0.7517640031500707,5.230507359809514;-0.04311764877902556,0.7427967091813874,5.23018754052814;-0.04450959123689917,0.7335121054468277,5.229829571536824;-0.045584938655925694,0.7241549245979214,5.229477125137667;-0.04635319374822362,0.7144669912012319,5.229124589865721;-0.04688079206060759,0.7049333562307721,5.2287749789213835;-0.04696633728131464,0.6954454435095003,5.2284720422738715;-0.046897896914919725,0.6858553811145736,5.2281728712727755;-0.04665913899073118,0.6761541749012623,5.227898847996434;-0.04617685751862164,0.6669197510224356,5.227648255752611;-0.04550311971955662,0.6578638821312145,5.227354924712001;-0.04468658372307126,0.6484301315681845,5.227006815478772;-0.043741568584608134,0.6391824465099771,5.226636756830578;-0.04269366905772234,0.6299393629786336,5.226223734221881;-0.04156105324814592,0.6207459935115864,5.225772480849978;-0.04042773495822015,0.611502391314205,5.225301555374001;-0.039297329375261,0.6020860113976878,5.2248099243369275;-0.03826966632996935,0.5930429043769838,5.224347745140896;-0.03733277075162418,0.58336938023869,5.223995369455482;-0.036455385627248635,0.5736204652061946,5.223678932977628;-0.03563869976242887,0.5638489157459403,5.223375284771376;-0.034863639796836474,0.5538008184976215,5.223140239851384;-0.03414951757954647,0.544003743093225,5.222934322348123;-0.0334259963529774,0.5339460309004481,5.2227330127456515;-0.03277014894990982,0.5244272623665724,5.2225518189291416;-0.03210317725735376,0.5142538857399664,5.222433865049217;-0.03154561783467668,0.5041420617345015,5.222305754453321;-0.0310426440985897,0.4939394754518438,5.2222320027502285;-0.030603953793079043,0.48381450178049795,5.222163096651245;-0.03015798365239857,0.47359740779369697,5.222079485663884;-0.02972401818670804,0.4635632606397702,5.222027792127827;-0.029329633295536044,0.45396824971331834,5.222045047428035;-0.02891950720360007,0.4442664534955084,5.222087097478818;-0.028441462118791627,0.4341899817684028,5.22217696010312;-0.027984828032647506,0.4245067625045776,5.222317079586319;-0.027542822187082677,0.4149906691659854,5.2224720747319955;-0.02711100157944462,0.40509832088554953,5.222625173544582;-0.02668306903559951,0.39520483487467223,5.222770229092127;-0.026255281390645833,0.3862349992915044,5.222851831037787;-0.0258787669060351,0.3771357343377946,5.222929665613778;-0.02554509240275697,0.36803450804722454,5.223024871168258;-0.02522435285735734,0.35919471995438196,5.2231480698163;-0.024912759087508236,0.3504539751584016,5.223290963519978;-0.02470317671042454,0.3421731940040105,5.223445258813568;-0.024537180078180527,0.33348597183106815,5.223601820595657;-0.024396261444574664,0.3251589658471602,5.223714028847369;-0.024359833912758887,0.3164966201540789,5.22376462109783;-0.02436831027571159,0.3078258875472636,5.223800716692889;-0.024435732649851445,0.29887520319902444,5.223846874798401;-0.024573927571501914,0.28981263440168353,5.2238929230352;-0.02476204342894916,0.2808753833438777,5.223954846004897;-0.02502101333646835,0.2717847643773767,5.224002683817586;-0.025327423490300965,0.26296691352204427,5.224050871882258;-0.025728065200244326,0.2548349671514728,5.224113976759247;-0.02616443828465063,0.24657972847359083,5.2241855505267285;-0.02663317806735823,0.23781016960325116,5.224208593797081;-0.027129383062260055,0.22958282699615135,5.2242361413285705;-0.027619828315475315,0.2213380555819861,5.224280207999145;-0.028134954735825328,0.21283351230772235,5.2243415661703185;-0.028642142370909073,0.20398837592481053,5.224395694841312;-0.02913837620766857,0.1947289932724795,5.224416980996916;-0.02969705761950227,0.1850984950141061,5.224437082737307;-0.030319637995354736,0.1752177654052082,5.224398120246357;-0.03096068554248991,0.164746094164969,5.224431171519848;-0.031563588182382946,0.15473422076732293,5.224452240325228;-0.03224195557455474,0.14430318723147423,5.224489685544485;-0.03280958029250556,0.134554560112425,5.2246133816091325;-0.03336045555940158,0.12424638150387168,5.224883709865281;-0.033875238720374776,0.11420249795979712,5.225134502223776;-0.03440195580373837,0.10375354352131297,5.225462946505488;-0.034877902614542204,0.0927265920732406,5.2258259149503115;-0.03532259194269965,0.08174829506902381,5.226219092091428;-0.03577851196218142,0.0699366577579817,5.226581084369105;-0.036249888390302666,0.05800956058379597,5.226897384791434;-0.036709051437015784,0.045738310511636605,5.22715448201759;-0.037184555723697325,0.03325989654952591,5.227373586772364;-0.037666315846050846,0.02030034114392123,5.227560548474517;-0.03816119015669521,0.006705941758106804,5.227716234207153;-0.038632884522782095,-0.006836345706276481,5.22785162412064;-0.03907556441237654,-0.020332753293593454,5.227954887999764;-0.03947734351286404,-0.03318345460908696,5.228069962914985;-0.039822362412003015,-0.04539410510744096,5.2281647534581674;-0.04010267766404754,-0.05737153153376109,5.2283163848074174;-0.04034028257787982,-0.06871634237873779,5.228400150320198;-0.04058437748800349,-0.0801477921496652,5.228477331312396;-0.04077740701919869,-0.09072102970460168,5.228523626164546;-0.0409832973246333,-0.10127560223290058,5.228552392995811;-0.04116019328410112,-0.1110755049470293,5.228406829447687;-0.04132333046726034,-0.12069530307001704,5.228259016405178;-0.04143396693015401,-0.1298593953923334,5.228015604580504;-0.04155827192264267,-0.13919722253235078,5.22773986115033;-0.04169304650041121,-0.14878639901212498,5.22748741095579;-0.04181125228918052,-0.15783643152215812,5.227282717493516;-0.04191775099386143,-0.16663984145016608,5.227118249506889;-0.042022631968124,-0.17479886070987843,5.227007555883143;-0.04207289709320551,-0.18205760779260077,5.226976752480374;-0.042111665454846396,-0.18865715281118317,5.226970857756047;-0.04213976563004,-0.19451466888264762,5.226973187703121;-0.04215993988136702,-0.19995655512658855,5.226970513654662;-0.04217239432470708,-0.204515719994714,5.226971613156644;-0.042184206722657894,-0.20939318695853024,5.226976201084595;-0.042199540216711504,-0.2151305089087426,5.22697854296467;-0.04221091439452352,-0.2208396783569191,5.226975537620013;-0.042211686405954484,-0.22628949145123928,5.226963911412637;-0.04220572981125191,-0.2315595751080332,5.226957668850693;-0.042198285815836505,-0.2368668131134178,5.226951555852649;-0.04219122811510593,-0.24211067284209817,5.226941162290453;-0.04218936457815049,-0.24723549163190625,5.226932697573795;-0.042188688777114146,-0.2504335794093051,5.2269288661557765;-0.042190746644881205,-0.2535404321848927,5.2269530818566325;-0.042211514599538084,-0.2558790871889309,5.226983230232925;-0.042213855813009835,-0.2577038129107862,5.22698308671577;-0.04221030897530826,-0.25916673401941226,5.226976204461689;-0.042207843426338806,-0.2607406715803509,5.22697052254168;-0.04220651107614438,-0.2624733981046148,5.226965632698668;-0.042207979800077434,-0.2644169297701196,5.22696064156822;-0.04221037636554969,-0.26659215326825003,5.226957049786839
