# Supplementary material for: AI co-pilot bronchoscope robot
Source: Nat Commun. 2024 Jan 4;15:241. doi: 10.1038/s41467-023-44385-7 (PMC10764930; doi:10.1038/s41467-023-44385-7)
Supplement: Supplementary file 9 — Source Data [file 41467_2023_44385_MOESM9_ESM.zip › Supplementary Fig. 6/Sim+A+R/1-siliconmodel3 Centerline model_47.txt]

Path length,0.41077695689308996,1.3706401765696086,2.5216822691705594,3.0533114437041533,4.124494996201531,5.261356691551182,5.821699675613818,6.79655078496077,7.989584840182339,8.69863100434189,9.466534746001765,10.334429330157334,12.175539519728657,13.12101817857706,14.07376031625841,15.051456870495656,16.027030916935225,17.075604413561933,18.14046148655609,18.14046148655609,19.281591749880327,20.426764525607055,21.643383337799083,22.8544032018902,24.138004105975515,24.138004105975515,25.477028765010314,26.87610032787329,28.23829318541008,28.23829318541008,29.581014886754804,30.840418130812818,32.115092880557064,32.115092880557064,33.32084367079337,34.52192837701138,35.666368421107194,36.78621145881995,37.85898793641057,38.885088738115456,39.93242932974413,40.927313438102686,41.97797715388985,42.99128009811647,44.042980239967,45.03452748121203,46.019576735415804,46.96628464946973,47.87446586370858,48.74358314670047,49.580296936336566,50.42830834532979,51.32114622450632,52.98208577536606,53.86558616869826,54.80042094156904,55.69964472018009,56.62466187131076,57.52768054419251,58.408486589313846,59.27685914783017,61.02224074435875,61.873119501854376,62.77131500409753,63.67775592830797,64.61416999367168,65.52814316223517,66.47520504337663,67.46703473775794,68.45877491626412,69.4294608639516,70.42192325827679,71.4284829053862,72.42774378739027,73.3848845038509,74.42763474504639,75.44136789827157,76.47390378434096,77.49534176767476,78.54722105577348,79.5609907233997,80.55017907971423,81.57565693761359,82.58090616620201,83.58585512744358,84.5481726266496,85.56064026954522,86.51897555998352,87.46884900111775,88.42409187457083,89.35919746696472,90.32315763995824,91.2879540359142,92.22978633187245,94.1231996339277,95.11093283995493,96.08037704827773,97.04100777878955,98.02010544570948,98.9927372305803,99.96031570619208,100.91003361974249,101.82879195141459,102.73378718525596,103.65582367596447,104.55927572458134,106.33775639066141,107.21632806525525,108.0970130282659,108.9334806217324,110.55730647676796,111.34212110419865,112.82357328778538,113.53508959003788,114.89755490973704,115.5028783873017,116.65323902644569,117.80804160290712,118.9035655124535,120.02121450846235,120.61845448256072,121.84179636560243,123.02648904592893,123.6381003707098,124.83116712663139,125.46804174755147,126.8307143354579,127.5515544036459,129.04561225130197,129.7841809088357,130.5366721522723,132.07046369907812,132.910527162687,133.68301778640102,134.43471421635607,135.9508782233186,136.78433797639465,137.64388656098222,138.5485168597204,139.4395258494463,140.41705393495073,141.37507659664533,143.27670635340922,144.24359261677054,145.25041537520883,146.29558914989937,146.29558914989937,147.36281670838727,148.44054490807952,149.5567805656593,150.63055433488677,151.67034914540102,152.7540732841378,153.8265832476905,154.90921426316868,155.97312667619425,156.97767206355184,158.0120220041491,158.96126714408246,159.9313084807283,160.80791401048234,161.65673656925952,162.54559970486014,164.20547613597495,164.98203351453932,165.70436684580764,167.15411700333132,167.85572813679323,169.19256915501435,170.46626927457172,171.0849062317513,172.2869513581322,173.46443132456045,174.05436079936868,175.27266329399572,176.52942506433743,177.13057759954614,178.35442503572762,179.5413387625478,180.16611971123058,181.455433020253,182.13198180222443,183.54024476937005,184.27258413216714,185.73555162903207,186.42873246005942,187.1223139226612,188.52340975641567,189.1822927975924,190.4984681983799,191.14859730370586,192.4369945455275,193.68150653188206,194.29718215272874,195.5463988340571,196.6801618966323,197.83149241848704,198.4518847365213,199.7294930344214,200.35174916764285,201.56989231380632,202.82959854904487,203.452066499174,204.76842132449474,205.4460670994758,206.7744796190747,207.41845818441143,208.74929200377443,209.39944988631396,210.66857399138658,211.9007057272818,212.50947998316119,213.75120244779225,214.37706404751663,215.60596818052568,216.83424523524045,217.42419833443284,218.53286091068833,219.62479728662433,220.7270855359758,221.82187357605426,222.8492468429699,223.8698298563786,224.90311617460614,225.9377820597972,227.04029109598358,228.1392733920085,228.70916349394906,229.92117005701704,231.07463469105264,232.18250201360905,232.7202239608239,233.76343134810153,234.79959156651677,235.7616405701766,237.05759773787486,237.85673581796723,238.9123103084922,240.21156138781402,241.12428186295293,242.04376254777938,243.3040341823583,244.25041331586735,245.24959938635664,246.24906715825549,247.38428899202677,248.1710931269887,249.38519187799537,250.2213536254493,251.04303255235854,252.2869083006035,253.10761428158045
Error,5.748418832329804,5.415239686088013,5.020283763977551,4.640106534868128,4.258670475908304,3.8705954467474992,3.4883645927723106,3.197198196186902,2.922243346066975,2.692587696541336,2.4746424681013015,2.253886515215122,2.015350773901675,1.8080120558594943,1.604698925702475,1.4210959109416075,1.2605323082117084,1.144182370733214,1.062588897246109,1.030575033148551,0.8973645314415623,0.7828514385221246,0.6839633326928227,0.6594124838766345,0.7499877655251126,0.7723414439102071,0.5534579867792523,0.5229347956266558,0.7211342946954545,0.6141537816093401,0.4119741616390893,0.39394560664346306,0.5367288333327984,0.6210424593303552,0.41360707300001276,0.2218220690952111,0.14064337079659875,0.20109167938185118,0.2878979106222582,0.3566332022304397,0.43868566525411656,0.47757126197088473,0.5341325266110784,0.5671989077961372,0.618897884803332,0.6223804373436755,0.6139501768398581,0.5711322556657903,0.506297977173863,0.4359513215183606,0.40312031440972146,0.44170560151300275,0.5055223072650454,0.524981169314553,0.5048328082650538,0.5286668636852803,0.5615111810143044,0.6083139352679999,0.6643144320332015,0.7262304252600192,0.8017269799907469,0.8192873442318158,0.7742521479385363,0.7389621595534404,0.6964569033434819,0.6554022496112066,0.6229175182503125,0.6006458653171808,0.5799836699216062,0.5684180592216631,0.5764893674684657,0.5805668549049995,0.5895724022294112,0.6085869061280222,0.6542952477802703,0.6582312341758243,0.6755708036457748,0.6839448886536502,0.6888989166684211,0.6801550281580411,0.6805675300712243,0.6925119863627806,0.7070654869928253,0.7158011613735732,0.7162973605715256,0.7203619061217857,0.7174173429122016,0.6972651477757554,0.6776926930377395,0.6660239903919367,0.6655843675970706,0.6925509076794676,0.7368173458111044,0.8002788331607711,0.8230250495210713,0.8557853907049372,0.9046496732769204,0.9818553436874103,1.0465454226209416,1.1059401114425649,1.166881993359895,1.2337216769654749,1.3307606859693595,1.4634777654388527,1.6040881374135698,1.736659294347093,1.7926105764727207,1.8640578561631371,1.9576210415756274,2.0486882826964368,2.0787326718929173,2.0878634624354504,2.069875950910463,1.9913549379099675,1.9191325707731273,1.785589757369365,1.6488147395682828,1.5398977423541562,1.4373591460314978,1.3452019598184064,1.2151494834508205,1.0925679296675432,1.0285520121320986,0.9285109641028176,0.8617975093216588,0.8655974919050784,0.7730314107210814,0.749025760238122,0.7183819258926771,0.6411693449179174,0.6852692000928539,0.67311487779721,0.5710716491334191,0.47936608128770936,0.5290283210286122,0.37667384121756237,0.3281653347200923,0.35674432410924717,0.34798994244109444,0.4162140571794019,0.42169437020288336,0.4528475781453354,0.4953222966765248,0.4605100508621395,0.4603953223759721,0.5039469933836502,0.5222628282902101,0.4857412971413964,0.47114183396956494,0.4711089012710496,0.5097605032717444,0.5418110852733868,0.5894311744591031,0.6475745836767302,0.7080832592442677,0.7809163666231114,0.8595194137263635,0.9482199064957123,1.0719086560322635,1.1758313428717595,1.3143478145927285,1.4574971536528434,1.5920557878658819,1.7002595048385158,1.7733898940917985,1.8644608501171525,1.8846482077763702,1.9087171064588637,1.8752959002771539,1.884593960521318,1.8245628634598166,1.7534659943467614,1.68084212729581,1.6056086865454722,1.5220286842218789,1.4300837871630219,1.3605523312476582,1.2320818169551215,1.1210974088199195,1.026249559285278,0.8721212113969765,0.8173523979392219,0.6961899957204897,0.6243449235059113,0.6537474065420563,0.5114570171884862,0.5732185305978708,0.5854975074469719,0.6564446269048083,0.6813206763656843,0.7693348033472901,0.7990753691852889,0.8645592997367141,0.8436290876361268,0.8265724848842901,0.8273222389254841,0.8191007177241935,0.7769696358031836,0.7520744167149743,0.7577150547846071,0.6617943954275076,0.6431014618387133,0.6300628525194891,0.5843957634614346,0.5998850573534682,0.5501415198099353,0.5777933147823063,0.511711017390255,0.5655181683330518,0.5071327372382083,0.5390291538246548,0.504221289096867,0.4652176047956166,0.5256799003582379,0.4044396966331809,0.38355445051158005,0.42774453573553106,0.3716247242589958,0.3640298887077803,0.43765544202906187,0.586418082289395,0.6543526542614047,0.6776567558938091,0.685216433661874,0.6514807461268869,0.6094210980715452,0.5857420301919557,0.5400106033957465,0.44286269933600814,0.3761186894303984,0.38055586937530655,0.31510898646350466,0.2753097026767351,0.3331102466700733,0.4700632988721122,0.6023485243903717,0.7149192362585625,0.8122201474744797,0.871418266680816,0.9101345980534229,0.9223596431344256,0.8813480442740754,0.8290833811769094,0.7643110947711692,0.7050457015451187,0.6643208281500055,0.5896063169063528,0.5631301886220665,0.48355418143912166,0.45695321542483747,0.36475876459985046,0.31556491644056894
3D pred;-0.009590518457186739,-0.2619809558478853,5.179630821958873;-0.01194150328570761,-0.2525613311955649,5.182027390703029;-0.014566847602840327,-0.24341120372161745,5.185090515647756;-0.016899975805286918,-0.2341587364978078,5.1880818971117755;-0.019114143330148166,-0.2249128630823172,5.191182104678467;-0.021272557886044208,-0.215721574925477,5.194477778907335;-0.02346806688047714,-0.2064685230302477,5.197569828531703;-0.025070757765158314,-0.19689576953329385,5.1999768541681926;-0.026539384465345366,-0.18726838731290746,5.202247679392221;-0.027851878340831644,-0.17754122809571915,5.204160722358357;-0.029306886587799348,-0.16784286534674445,5.2061164091918135;-0.03087252124772193,-0.15816233581286865,5.208075014832418;-0.032559163429559036,-0.14850337554007426,5.2100396330139045;-0.03382126142078351,-0.13876189181647688,5.21191329347499;-0.035032004897677736,-0.1290125889180999,5.213780160698136;-0.036043612401159594,-0.11921823686921595,5.215525817652243;-0.03670774257927261,-0.10936417289741347,5.217093093743474;-0.03717924453786162,-0.09945480502557134,5.218350914988147;-0.03741674544048026,-0.08951398622013415,5.219410969137104;-0.03739240880899811,-0.0795431256703019,5.220173430692966;-0.0372544830063416,-0.06956768304122687,5.220860104434268;-0.03706331717633597,-0.059587576800875265,5.22146088314289;-0.03687964346739915,-0.04960040390950927,5.221932732278324;-0.036764184094427395,-0.03960758296648139,5.222293562894786;-0.036691456828849424,-0.029611608386960114,5.222567794458262;-0.03660855615790014,-0.019614914332137256,5.222811177804088;-0.03650064358153177,-0.0096180904549773,5.223038921618287;-0.03637856883049659,0.0003798474650434404,5.223201202555464;-0.036208613035751354,0.010377473495239849,5.223337543261681;-0.03598968761334103,0.02037463896434649,5.223431107371917;-0.03574451466364011,0.03037081421362623,5.223559055058188;-0.035478342820656386,0.04036441698629787,5.223797919396365;-0.03515947011340404,0.05035378722336838,5.2241307894360185;-0.034804308041995254,0.06034242604600169,5.224448522616557;-0.03441872512709665,0.07032794759455871,5.224823602900019;-0.033997275448640986,0.08030853248729655,5.225282193531609;-0.03354493533003853,0.09028517670987474,5.225794012321026;-0.033092383760244155,0.10026239172956988,5.2262943897060525;-0.03263052138690981,0.11023914592052347,5.22679544754841;-0.03213245640241138,0.12021118292192302,5.227352591438204;-0.03157559342313638,0.13018470481065553,5.227820314387487;-0.03094862704363912,0.1401583902307613,5.228184336776565;-0.030250057334990844,0.1501292866208746,5.2284896653533215;-0.029491406416856297,0.16009755012460403,5.228730853049171;-0.028729847601270637,0.17006672994640545,5.22891921931736;-0.028015714085725257,0.18004050929976873,5.229036431656298;-0.027364542228497334,0.19001926092588897,5.229014268701694;-0.026728085906544758,0.19999635314019884,5.228785021460917;-0.026231851395356862,0.20997960241761085,5.228487556883263;-0.025887226052077383,0.21996858604420091,5.22816906123104;-0.025699006394578346,0.2299634861739526,5.227911098526719;-0.025635383606943195,0.23996286209137796,5.227819264965822;-0.025699831390907275,0.2499623577639218,5.227896289493855;-0.025874307394107895,0.2599572364540737,5.228164539551552;-0.026102010638838068,0.2699494461636517,5.228486869122264;-0.02637162056134366,0.27994074845771233,5.228804971241693;-0.026662361599425487,0.2899319639490542,5.229106770271422;-0.026929142188722895,0.29992371404729795,5.229412969702218;-0.027170217079202898,0.3099163343537819,5.229712005331575;-0.02749385676657661,0.31991019808432486,5.229845964609323;-0.027933676441493336,0.32990052132066483,5.22984650033448;-0.028461655521160055,0.339886111630216,5.229750457316866;-0.028945622547167822,0.3498726080645227,5.229561605826758;-0.029315177156496085,0.35986055774143955,5.22923866520977;-0.02956483162636053,0.3698462917152147,5.22876665922393;-0.029741753793251453,0.37983282047319655,5.228278866324367;-0.02988770585142088,0.3898212468487012,5.227820568890554;-0.030040473723041444,0.3998133854190722,5.2274547427461835;-0.030231819612355996,0.40980741032088513,5.227166900753789;-0.030442101279638437,0.41980330322816506,5.226972204563287;-0.030735978611752975,0.42979849076932947,5.226872896302701;-0.03105095421886445,0.4397934992258924,5.226848476635217;-0.031411881632683,0.44978641307511014,5.226955267103267;-0.031805075275028516,0.4597759557978044,5.227188580092801;-0.03223929904572763,0.4697616207658879,5.227501541531558;-0.032701958523325705,0.4797452146498947,5.227838883149226;-0.03318590922878214,0.48972870164098214,5.228148365319111;-0.03372428167207291,0.4997111978724516,5.228393159316185;-0.034307194675095645,0.5096926552343461,5.2285684344244805;-0.03495869425166235,0.5196705604941596,5.228698645514334;-0.03572384804452853,0.5296403568944644,5.228831684642906;-0.0366370908063061,0.539596197894025,5.229048980868205;-0.03763397777877707,0.5495422682616996,5.229335163686318;-0.03854850595966056,0.5594969131720638,5.2295972379409275;-0.039313899243933595,0.5694632705525217,5.229890314185926;-0.04005030133771046,0.5794296202759895,5.23025029355452;-0.04073716499496963,0.5893971135908552,5.230671358079795;-0.041121500251992495,0.5993833548611778,5.231028109675608;-0.041400365728936205,0.6093726098935766,5.231398269024354;-0.041929922491471476,0.6193545518035134,5.231681827381486;-0.04136472561227741,0.6293378643836226,5.23180024366239;-0.04121267344017701,0.6393349750247281,5.231986412850106;-0.041194362709204894,0.6493322561440206,5.232218867015418;-0.041194006356877956,0.6593301827723818,5.232422491687105;-0.04119367699050003,0.6693294523155895,5.232543357289309;-0.04069466626394843,0.6793169557617452,5.232570983505383;-0.03984151370849351,0.6892799183898607,5.232678251337909;-0.03865309851857548,0.6992069621509428,5.232881896868018;-0.037305348233926,0.7091125164576978,5.233134013995867;-0.035742074018743374,0.718986853519503,5.2333656199500345;-0.03390455664617571,0.7288144554466761,5.233569997704534;-0.031666538588211286,0.738558519337165,5.233780933880416;-0.028898080666855577,0.7481645372310117,5.234026007258774;-0.025673767267459506,0.7576289416493475,5.234195866343493;-0.02208827154166818,0.7669633347180541,5.234311306541057;-0.018289585946045895,0.7762131895484479,5.234412169627735;-0.014272862020972422,0.7853706498079664,5.234494937405768;-0.009941336068121264,0.7943833256799744,5.2345926949932124;-0.005325891005709025,0.8032535213994817,5.234724204587876;-0.0005531975836099183,0.812039393819578,5.234896956770043;0.004330425605222155,0.8207635061093914,5.235097179906139;0.009245706706070684,0.8294697961258906,5.23529849023436;0.014182416159046224,0.8381630325808108,5.235536271048866;0.019209257779298453,0.8468036021314319,5.235803518435717;0.024233333974016787,0.855445758948412,5.236071443687211;0.02923447533653155,0.8641030059470495,5.236273085639013;0.034428110078593865,0.8726446477392433,5.23653098806221;0.03988341575042815,0.8810205181244365,5.236821565620353;0.045456510653916316,0.8893157828866373,5.237181003684149;0.051193929925716974,0.897493603905438,5.237634063817058;0.057032847108891414,0.9055935066213228,5.238180527101491;0.06302703954176507,0.9135743868130672,5.238793069706296;0.06921346589796218,0.9214096334042828,5.239373620991019;0.07543976200985188,0.929221450109913,5.239830519759572;0.0818367691921581,0.9368947351467111,5.240276609272533;0.0882915784146368,0.9445135507228855,5.240814277495181;0.09481501944885734,0.9520585103565229,5.241534208880681;0.10125894747577684,0.9596565474960919,5.24239770364593;0.10779913811055143,0.9671587920704123,5.243368390417183;0.11457518361157,0.9744502311153757,5.244327621370453;0.1215927639296724,0.981503459191606,5.2453303876361685;0.12846858708443099,0.9886574501865929,5.246572751829202;0.13525043512150214,0.9958876669881543,5.247888237368648;0.1417763138504476,1.0033347985573755,5.2492857845792305;0.14848160055735796,1.0106403070108536,5.250577557165366;0.15539940203060312,1.0177826135800465,5.251641267487038;0.16262746400434092,1.0246480649401757,5.252429111205998;0.16998798360849152,1.0313978777084103,5.252941730704936;0.1769761124877297,1.0385207261867413,5.253598300824493;0.18438750702251483,1.0452269431214372,5.253911167368814;0.19183190079986764,1.0518909923659538,5.254325231318424;0.19941571336490785,1.0583985071645385,5.254696766141205;0.20706456865980985,1.0648324538244482,5.255011953474526;0.21471285101392573,1.0712727301045288,5.2551751051461375;0.2222883532135772,1.0777970143641935,5.255388368650206;0.22976144599565992,1.0844402273346299,5.255531915506008;0.23720586090037102,1.0911169819726905,5.255572341112388;0.2446159940129633,1.0978315276673376,5.255503034776751;0.2519516087021403,1.1046258206867434,5.255340740296305;0.25930149079062925,1.11140205661908,5.255092023842046;0.26681569656710125,1.1179949324752692,5.254826130078085;0.27450901338822786,1.1243776013581273,5.254553340375998;0.28205749288948556,1.1309306861642847,5.254274886174375;0.2895897773869582,1.1375022181639154,5.253992649700892;0.29711074543778454,1.1440900078963692,5.25380273914451;0.3045226883708406,1.1508015925644126,5.253669573079743;0.31183752985046304,1.1576177004378092,5.253485813491651;0.319083663848561,1.1645034521143676,5.2532030310127364;0.32590398317302127,1.1718023010712695,5.252744720837498;0.3327724656239328,1.1790587142124975,5.252334334257148;0.33930817438923544,1.1866068965226615,5.251778047687406;0.3458173667870616,1.1941821113742168,5.2512815255017395;0.35233656568327987,1.201751867847799,5.250835618917119;0.35888537450236274,1.2093025950207108,5.250519989052635;0.3651201671578069,1.217089349198867,5.249817265840704;0.3713731668861304,1.22486548760485,5.249160252988029;0.3775821935996976,1.232672989766227,5.248459612373803;0.3837689193474605,1.2405029247467125,5.247814211162667;0.3900727026732385,1.248248705801655,5.24729924356122;0.3961401055548726,1.256171175941436,5.2466503297331855;0.4022919867124515,1.2640354549811366,5.246095826884904;0.4085187922299551,1.2718436320336015,5.245586646990813;0.41461885781415325,1.279749567818888,5.245052438017274;0.4206148027732322,1.2877252372250787,5.2443911199615325;0.42633532484522946,1.295887582034874,5.243583806868738;0.4319170349618905,1.3041359729250215,5.24268460728194;0.4374251999121316,1.3124232946110082,5.241694446611184;0.44287697384501984,1.3207395318288475,5.240636921424107;0.44833433044297877,1.3290469227042399,5.239539417070511;0.453828693287835,1.3373386472262316,5.23851020310808;0.45922890041164205,1.3457003924680424,5.237551568907231;0.4645219891450504,1.354132385678084,5.236610982831385;0.46974140870729136,1.3626212229258832,5.235775936956194;0.47485822299022556,1.371181009538132,5.235035487939228;0.47988322134809924,1.379808958131203,5.234480605448343;0.4848566662228557,1.3884784986916603,5.234158250754966;0.4896524444308046,1.3972531896880276,5.23423111568778;0.49423514932465434,1.4061378375168159,5.234479809906234;0.498696117970034,1.415086610678425,5.234618437634348;0.5031390275824795,1.424044911707049,5.234715375017193;0.5074605064440978,1.4330607327892515,5.234914850986423;0.5116129569180382,1.442142930226532,5.235435278475828;0.5158138262025259,1.4512057041106714,5.235903067722827;0.5200087024471072,1.4602722057209874,5.236352024115795;0.5238620158721621,1.4694730386045962,5.237056758034513;0.5275568277483058,1.4787155035226776,5.238018635073403;0.5311725949122567,1.4879414236134867,5.239363486847429;0.5345248802959759,1.4972158971952276,5.2410206900599805;0.537809231368011,1.5064890168585736,5.24281576380356;0.5410097679281173,1.5157686615717352,5.244724889185749;0.5440276669131746,1.5250515647165634,5.246897444114796;0.5467821739075898,1.534414252530557,5.249077528543302;0.549443528736966,1.5437730398185985,5.251386270834973;0.5520314717680662,1.5531447648436123,5.25372578380209;0.5545703718217767,1.5625211079320036,5.2561002683368985;0.5570589177515238,1.5719229773717174,5.258426636793122;0.5595053460509287,1.5813592163323689,5.260656520837945;0.5619597925883647,1.5908182291484176,5.262778493679593;0.5643519638042349,1.600303304992564,5.26485475308168;0.5666301083654209,1.6098104855131736,5.266957982956629;0.5689076012608105,1.6193083694081682,5.269103496328447;0.5711592758215014,1.6288100197405202,5.271259558163009;0.5734022989052652,1.6383176893485598,5.27339803099895;0.5758412198715143,1.6477811417643966,5.275518109510134;0.5782513299455727,1.6572296570073806,5.277735524476716;0.58056017079733,1.6666780059176862,5.280058874814134;0.5825076410700049,1.6761409808350234,5.282639468786632;0.5840838774987906,1.6855874161932412,5.2855170263870255;0.5852292493712494,1.695052531149545,5.288533600957251;0.5854881100269043,1.7044100186873443,5.2920507614797305;0.5848002806137856,1.7135774880866055,5.295985783145753;0.5841532747373972,1.7228159267543703,5.2997583995293605;0.5834815320623956,1.7320657976951037,5.30349853981528;0.5823227054296675,1.7411801919921497,5.307446316079616;0.5809029422700743,1.7502458630434043,5.311420970902504;0.5792199976547607,1.7591485546654828,5.315652965621778;0.5773883748763182,1.767866801503814,5.320195798445405;0.5759801021674925,1.7762843286262662,5.325407516503815;0.5745603257647036,1.7845874249030644,5.3307966562481806;0.573983904448664,1.7926719979345815,5.336653909645848;0.5733862043190873,1.800762838675121,5.3425003658944075;0.5728998467139782,1.8088214243827945,5.348401438057332;0.572704143920258,1.8169036762678958,5.354286920610386;0.5737755564219377,1.8249648936984368,5.360106615515516;0.5749909563962847,1.8330140830650512,5.365914657650586;0.5764982843811832,1.8410645428620065,5.371652083850856;0.5784374023562207,1.8491505613508545,5.37720691296406;0.5808531329259572,1.8572491493355392,5.382552670016972;0.5835311843286575,1.8653019271080538,5.387842359122297;0.5865350214217967,1.873304047951405,5.39303302620142;0.5896140343437769,1.881313710702179,5.3981677104220065;0.5925629122504,1.8893383198779552,5.403355172871787;0.5958900500500852,1.897287229526338,5.408429124927507;0.5992522644438101,1.9052130607577291,5.4135160408558605;0.6028124544222626,1.9130519219022184,5.418603014737722;0.6064963749362989,1.920853622575095,5.423658921803432;0.6102820285245227,1.9286109273271277,5.428707986062684;0.6141149414851429,1.936380177488395,5.433702736323504;0.6178963940031569,1.9442067080137742,5.438647029679416;0.6216225489992814,1.9520624604173198,5.443586961168722;0.6253220579172213,1.9599348677739297,5.448520401771149;0.6290347139824685,1.9678044668114247,5.453448443565842
3D gt;0.6468279161580405,2.005477844645182,5.476364641927083;0.6461792072642935,2.0043510126287285,5.475648329624986;0.6455675946129694,2.0032885226779515,5.474965250142415;0.6448537492800983,2.0020272797413363,5.474193165353629;0.6441588643755233,2.000772393072219,5.473447646985735;0.6434301612345379,1.9994591593424478,5.472641815795899;0.642716414165497,1.9981738338470458,5.471845089530945;0.6420499021941541,1.9969698280484067,5.471092570884556;0.6414028920208967,1.9958175198025172,5.470365269668014;0.6406736623395953,1.9945908074629934,5.46960350874516;0.6399047260538737,1.9932247618611654,5.468767762603759;0.6385096316274007,1.9907339573160812,5.467226082967121;0.6369905540974935,1.9880096829223632,5.465541465199788;0.6354644119262696,1.9852782849121098,5.463860211181641;0.6339856760660807,1.982623976949056,5.462222009582519;0.6324863106282551,1.9799337889607744,5.4605546923828125;0.6309614324442545,1.9772142897542317,5.458864505437215;0.6294047406005859,1.9744204063924156,5.457133754196167;0.6276927162424722,1.9714125130208338,5.4552700729115795;0.6259103967793782,1.9682261852010092,5.4533109035237635;0.6241458293914794,1.9650765872192388,5.451365122451783;0.6223933642069498,1.961916054585775,5.449416251983644;0.6206042751057942,1.9586963507080082,5.447440910542808;0.6188908398691814,1.9556056879679364,5.4455235324859625;0.6170644030761718,1.952368624776205,5.443485999603273;0.6153072509256999,1.9492451298014324,5.441540591634116;0.6135299609629314,1.946065468241374,5.4395753278859456;0.6117306368255615,1.9428520827229814,5.4375935302988685;0.6099376877593995,1.9396363480631513,5.4356157092539465;0.6081900319671631,1.9364615281168618,5.433639805959066;0.6064975554148356,1.9334481722005203,5.431754150924682;0.6047482798258463,1.930317705993652,5.4298161795552575;0.6030647867075601,1.9273237560017904,5.427966400299073;0.6013496275075276,1.9242761598714193,5.426093967107137;0.5997034201049805,1.9212945855712895,5.42424521850586;0.5981039195505777,1.9183804496256514,5.422437865244548;0.5965462691752117,1.9155376797485353,5.420668171997071;0.5951016382344564,1.9128929025268555,5.418997751464845;0.5937564502207439,1.910318699645996,5.417380772094728;0.5924458519490561,1.9078252099609376,5.415810941823324;0.5911035123697916,1.905245183410645,5.414217080001832;0.5897858384958903,1.9026499171956381,5.412593223393759;0.5884879473368326,1.900049363606771,5.410942571970622;0.5872168901316324,1.8974820325724284,5.409308600819906;0.5860874770863851,1.8951116441853841,5.407813766682943;0.5849225606028238,1.8926492450968424,5.4062431199646;0.5837876360321045,1.8901231408691406,5.404622000656128;0.5827035939025879,1.887657957051595,5.403040968805949;0.5816547343190511,1.8852010384114581,5.401468208262125;0.5806459628804526,1.8826732743326822,5.399841034088135;0.5796672809092205,1.8801618590291345,5.3982106686147056;0.5787642899322512,1.8777814269002282,5.396642638956707;0.5778930730946861,1.8753248435465495,5.3950498586018885;0.5770721557362877,1.8727697809855144,5.39338456006368;0.5763067413330079,1.8703208445231119,5.391790302683513;0.5755727963511149,1.8679318544514973,5.39022658279419;0.5748146209462484,1.865427155761719,5.388513545557658;0.5740755750783285,1.8628797164916993,5.3867169174194345;0.573407611618042,1.860334733988444,5.38484285405477;0.5727453438313802,1.857678868815104,5.3827746023559575;0.5721940097554525,1.8551432113647457,5.380714001490276;0.5717326522572835,1.8523575103759762,5.3784960209147155;0.5713578208414714,1.8494870158894856,5.3762702831776945;0.5710840187581379,1.846358851216634,5.373873090362549;0.5708467772674559,1.8431381115722654,5.371444346923829;0.5707080366007486,1.8398903368123372,5.369023871663411;0.5707592903645832,1.8365404049682617,5.366427995351156;0.5708828945668538,1.8327978488159182,5.363640229975383;0.5710766914876302,1.8289674540201823,5.360745984725953;0.5713426690419514,1.825138237508138,5.357837859344483;0.5717465606180828,1.821042869567871,5.3547085743459055;0.5722293441263836,1.8169315383911133,5.351575217806497;0.572818922475179,1.8127861507161462,5.348415573018391;0.5734928644816081,1.8086874852498376,5.345309552294412;0.5742792602284749,1.8044410295613609,5.342105853640238;0.5751248697662354,1.8000347183227539,5.338816846872965;0.5760596721394857,1.7956348836263025,5.335624820861816;0.577150852915446,1.7910022176106775,5.332336129620869;0.5782741926066081,1.7863501850382488,5.329149656906127;0.5794936569976807,1.7814030099487308,5.325981197903951;0.5807217834218343,1.776306432495117,5.32282350499471;0.5819304446919759,1.7715548954264322,5.319918422164917;0.5831262926483154,1.766854797566732,5.317048405761719;0.5842340427144368,1.762360739339193,5.31435657477061;0.5852882995605467,1.7576828295898437,5.311625021769206;0.5862788193511962,1.7529728906249997,5.308949942283631;0.5870931703694662,1.748282127278646,5.306538581797282;0.587787951558431,1.743856207885742,5.304296366907756;0.5883532725270589,1.7392463946533205,5.302150330708821;0.5888202373250326,1.7344761394246422,5.300091143925984;0.5891336176554364,1.7297976455688477,5.298254753939309;0.5893580277760825,1.7249668446858724,5.296426457532246;0.5895003561909995,1.720274262491862,5.294698062591552;0.5895414646911622,1.7152883716837568,5.2929886732737215;0.5894278015136719,1.7101584112548829,5.291349178390503;0.5891882075246175,1.7048368006388344,5.289752639579773;0.5888740015920002,1.6995658335367838,5.288227722740174;0.5883457979075113,1.6942434939575197,5.286835260581972;0.5877429881795246,1.688824960530599,5.2854722458903;0.5870537472025553,1.683696595458985,5.28432741953532;0.5862171405792236,1.6783775629679365,5.283141196543378;0.5853341237386068,1.67300483194987,5.281952370045981;0.5842831029256186,1.6673349021402994,5.2807066906611135;0.5831580234018963,1.6615126072184245,5.279409120279948;0.5819251818593343,1.6555723268636064,5.278071999931337;0.5806349209086101,1.6496285412597653,5.276728616422018;0.5793403708394369,1.6438600384521482,5.275396343002319;0.5779957817077638,1.6379069582112629,5.274009551773071;0.576678669052124,1.6319322846476236,5.272532511291503;0.5754216806538899,1.6261240432739257,5.271056220258076;0.5741756516265869,1.6203584207153319,5.269551023381551;0.5729211488850912,1.6146730518595376,5.268038007062276;0.5715574150848388,1.6087267815144854,5.266442623418172;0.5700423541514079,1.6027912322998046,5.264787607599894;0.5684949222564697,1.596867545267741,5.263119088872273;0.5668743396250406,1.5908239374796551,5.261353007316589;0.5651507355499269,1.584512707010905,5.259414714177449;0.5634801327260337,1.5785259737141926,5.257564867782593;0.5618175571950277,1.5725767560831705,5.255744567960102;0.5600844439442954,1.566460148824056,5.253864032694499;0.558354766260783,1.5603092978922528,5.252004848543804;0.5565874149831136,1.5540287299601236,5.25017418867747;0.554887901763916,1.5479203362019855,5.248437000223795;0.5531891563161213,1.5417881282552082,5.246724906234742;0.5516157470703125,1.5359792938232422,5.245134792785645;0.5500297677866618,1.5301020317586265,5.2435666061147055;0.5484294069163005,1.5241938983154297,5.242030589332581;0.5468816084035238,1.5184698151652016,5.2405657209904986;0.5452368730672201,1.5127879529825845,5.239187726656596;0.5434530865478516,1.5069742913818358,5.237868744481405;0.5415804872131348,1.5011837020874024,5.236626857248941;0.5394855406697591,1.4950771036783856,5.235436283874511;0.5375000834910075,1.4893020212809247,5.234343102315267;0.5356868575032554,1.4839557688395184,5.233387346979777;0.5337343822733562,1.4785773713175459,5.232517276306153;0.5317319298807781,1.4733849447631837,5.231826852200827;0.5296320439402262,1.4680794429524737,5.231304638900758;0.5273099449920655,1.4624838198852539,5.230834023412069;0.5247474279530844,1.4566178285725913,5.230405511525473;0.5222240318806967,1.4510099920654298,5.230105030275982;0.5196720135498047,1.4455863053385418,5.22995352818807;0.5168872612762451,1.439769505411784,5.2299215943400075;0.5140808968607584,1.4340483677164715,5.229991758728028;0.5111702409362793,1.4282282790120442,5.230216674270631;0.5082268558756511,1.422437370300293,5.230478678156535;0.5052232496643068,1.4165232115681967,5.230839086545308;0.502254873123169,1.4107327457682293,5.231231539802552;0.49924340647379567,1.404892327982585,5.231714525210063;0.49600365870157886,1.398712666727702,5.232385167477926;0.4927535785166423,1.392557430419922,5.233139895884196;0.4895494924163818,1.3864573168945313,5.233932342580159;0.48638840881347656,1.3803542508951825,5.234832399419149;0.48317140993754065,1.3741734863281252,5.235740384356181;0.4796221179707845,1.3675253450520832,5.236744897232056;0.4762421136728922,1.3611076599121092,5.237755334078471;0.4729271021016438,1.3547953299967448,5.238818391698202;0.4697501309204101,1.3488034639485678,5.239938988393148;0.46668006121317546,1.3428886899820962,5.241106012967428;0.46375117266337085,1.337277598775228,5.242314910964966;0.4607753610483806,1.3316841458129882,5.243519118817647;0.45789621846516926,1.3262639411417643,5.244688324826559;0.45521328859964993,1.321284576619466,5.245787728652953;0.45236254811604815,1.3160020504252117,5.246912486025492;0.4494878350830077,1.3107640599568684,5.24798670144399;0.44652071848551433,1.3054596419779458,5.249035383097331;0.44358219423929846,1.3003082417297365,5.25001853506724;0.4404935142262776,1.2948847726949055,5.251011998837789;0.4373801089477539,1.2895440594482421,5.251916249300638;0.43419816688537605,1.2843045639038086,5.252561589037577;0.43105789680480966,1.2791990393575035,5.253111421699524;0.42796814737955735,1.2742001081339516,5.253626992874145;0.42481471707661955,1.2692308739217124,5.254011769243875;0.4216677791595459,1.2642814900716146,5.254383376553853;0.418393802693685,1.2593075699361165,5.2546054333750405;0.41501937418619794,1.2542756350199382,5.254794245516459;0.4115440880330404,1.249159761098226,5.254940494105021;0.40786762903849294,1.2438501294962563,5.2550339006551114;0.40423515085856127,1.2387297829691568,5.255076687927246;0.4003149641672771,1.2334336375935873,5.255081503194174;0.3962308409118652,1.2280227978007,5.255112638498943;0.3919528103129069,1.2224618488057453,5.2551235348129275;0.3873424232737223,1.2167496796671549,5.255120161348979;0.382703963394165,1.2112994461059572,5.255092958501181;0.3778834523010254,1.205920745646159,5.25499915918986;0.3725649801890055,1.2002623321533201,5.255017796732585;0.36660075878143317,1.1944651448059083,5.254994310824077;0.36058487546284995,1.1887740808614093,5.254959524091086;0.3540574689483643,1.1827407939656576,5.254972970695496;0.34772812899271655,1.1770870203653971,5.255128770027161;0.34112577501932784,1.1713222795104978,5.2552716348775235;0.3337667167917888,1.1650029200236003,5.255360949821473;0.3264379635111492,1.1589713528951007,5.255488256123861;0.31838399861653655,1.1524830996704103,5.255643818105062;0.31049865381876635,1.1462623326619468,5.255829664204915;0.3021628680038453,1.1396541907246909,5.256024849357606;0.2936424985376994,1.132978377532959,5.256238891309102;0.2851566083399455,1.1264237421671548,5.256471667950947;0.27655687997182216,1.1198321435038248,5.256674891827901;0.26827872769673666,1.1135420439656576,5.256830350850423;0.259730295346578,1.107044097035726,5.256829457181294;0.25084265040079756,1.1002907441202798,5.256815455665588;0.2422617472203573,1.0937704773966472,5.256751975733438;0.23375012371063236,1.0873344842020671,5.256585473518372;0.22543937763849894,1.0809993535868327,5.25639457631429;0.21747375275929767,1.0748507060241699,5.256059673156737;0.2099350477663676,1.0688056327819824,5.2557251269658405;0.20232624792734782,1.06269213180542,5.255316357040405;0.1951545191510518,1.056873351949056,5.254849141807556;0.18775490907669065,1.0508142038472497,5.2542894659550985;0.18029026118596395,1.044532151489258,5.2536803963089;0.17353602520624797,1.0387475602722165,5.253124966061909;0.16673794527053834,1.0328092050170898,5.252526932792663;0.16042243883132934,1.0270149042256673,5.251876676165262;0.15432391181310018,1.0213699491882324,5.251237953351337;0.1487499615033468,1.0162075692240398,5.25058587785085;0.1432570090675354,1.0110958265177408,5.249882400932312;0.13778848925272624,1.0059912450663249,5.249145317815144;0.1322146120134989,1.0007030029805501,5.248344965057372;0.12618123495101927,0.9949101246134442,5.2475629268646236;0.12054406502405804,0.9893807382710778,5.246860827891032;0.11533109170277914,0.9841605169677736,5.246161587104798;0.11004848624547323,0.9788478160603843,5.245459023373922;0.10491297883351643,0.9735824613952637,5.2447874803288785;0.09980528223037718,0.9683204141743978,5.244167551841735;0.09458885121345519,0.96285000676473,5.2435874904759725;0.08965891002019247,0.9576208371480307,5.243028468704223;0.08498851269086202,0.9526448338826498,5.242521095148722;0.0803455165417989,0.9477236970520021,5.242031225751241;0.07599626479148863,0.9430907572428386,5.241606012611388;0.0720546675046285,0.9389078906758627,5.241273927129109;0.06782387463251748,0.9344298170471192,5.240871881535848;0.06364147902329761,0.9299855106099448,5.2404687084706625;0.05959861879030863,0.9257477457173667,5.240091299641927;0.05548571981112162,0.9214258210754396,5.2397171610641475;0.05120529998858767,0.9169169865926108,5.239352251485189;0.04710101307868957,0.9125470229593915,5.238996682751974;0.04306179887692133,0.9081641196695965,5.23861659585317;0.039195436599254604,0.9038726235961914,5.238261932741802;0.03566703543568651,0.8998176354471841,5.237871944503786;0.03215800720577438,0.895731538289388,5.237494188028972;0.028591746542503432,0.8914859572347005,5.2371398366038004;0.02493188482885559,0.8870354422505697,5.236802683677674;0.021270309498757127,0.8825808081054685,5.236467698097229;0.01762253557885687,0.8780746926371258,5.236135601844788;0.01411873237654567,0.8735960765075685,5.235794541740418;0.010454352671752373,0.8687899392191569,5.235455400187175;0.00661870103562872,0.8635711617533367,5.235111953328451;0.0025751182036101846,0.8576996781921388,5.234740327046713;-0.0013593275860448646,0.85178338277181,5.23436200223287;-0.005330590724498018,0.8456451725769044,5.2339698572285975;-0.009149053859263644,0.8392063661193848,5.2336403671137495;-0.01287038125152388,0.8323030648803711,5.233341110725403;-0.016508871001750212,0.8252054564921061,5.233016700146993;-0.020095777790894102,0.817776878153483,5.232687612902324;-0.023494648549109688,0.8101417147827148,5.232341547355652;-0.026767393572678155,0.8019729325358073,5.231994075024923;-0.029866841057489303,0.7937574952189128,5.231696025161744;-0.03276723270451028,0.7854296663920085,5.231459243024191;-0.03535053818245727,0.7768498496500651,5.2312314270782485;-0.03773501760482787,0.7681393415832518,5.230978706843059;-0.03980905497113863,0.7591587866719565,5.23072744700114;-0.04153588492314021,0.7502799623107911,5.2304338935852055;-0.04313538819233577,0.7412385507202149,5.230108082377116;-0.04450361367225646,0.7318474212137859,5.229746064198812;-0.045538162053426104,0.7222336922963462,5.229390063362122;-0.04630401841163635,0.7125439562733968,5.229038298187256;-0.04678640112241109,0.7027709859466552,5.228692491811117;-0.04678768135229747,0.693169704055786,5.2283818079630535;-0.046677741010983785,0.6834803678131104,5.228087047716778;-0.04639943710327149,0.6736105666351317,5.227820101521811;-0.04591234544118246,0.6642723480733236,5.227562933006287;-0.04514991166591645,0.6547297983042399,5.227204072672526;-0.044314450362523405,0.6453549803161621,5.226858241106669;-0.04331871800899507,0.6357678129323325,5.226436403223674;-0.042237866355578114,0.6261991159566245,5.225996267560323;-0.04110273913701376,0.6169287066650392,5.225534483350117;-0.03995163850943247,0.6074577159118653,5.225060989710489;-0.038844150948524475,0.5980361878967286,5.224577009773253;-0.03785305507500966,0.5885132527414957,5.224162175000508;-0.03691099722703298,0.5784375511423746,5.223843055763244;-0.03608079137643179,0.5688554500071208,5.223527472165425;-0.03528710605144501,0.5588409424591064,5.223259249038696;-0.034520272814432776,0.5488204045613607,5.223028190205892;-0.03378443415006003,0.5385942046610515,5.222818760592142;-0.033082622006734216,0.5287291322072347,5.222625976715088;-0.03239302480061849,0.5186158514658611,5.222488491299947;-0.03176128144105275,0.5081167827606202,5.2223641517512;-0.031236640609105425,0.4979162305196126,5.222280238965352;-0.0307592375310262,0.48760213333129887,5.222212999890646;-0.030322449668248493,0.4774744994099934,5.222137249552409;-0.029851891245841977,0.46705805076599116,5.222042492129008;-0.029472218639055886,0.4574941811625163,5.222051549173992;-0.029041409238179522,0.4475108670552571,5.222060135574341;-0.028574451471964513,0.4374564765167236,5.22214623819987;-0.02810408556779226,0.4275437288920084,5.222266033274332;-0.027655602733294166,0.4178484556325276,5.222419852892559;-0.027216957092285155,0.4079420024998983,5.222576806704203;-0.026792413778305053,0.39803391877492267,5.222725984916687;-0.026357726030349728,0.3885739922714233,5.222841992594402;-0.025980004350344338,0.37944245642344154,5.222926103680929;-0.025644328384399406,0.3700847593816121,5.2230153107452395;-0.025312757091522215,0.36102723870595294,5.223137354164124;-0.02499558189551035,0.3520518534978231,5.2232691733042405;-0.024761486064592993,0.34354769509633387,5.223423947397868;-0.024593866988817846,0.33476446283976236,5.223586932843526;-0.024438883570035298,0.32609930018107103,5.223713494898479;-0.02440411328792572,0.3174157997004191,5.2237654609298705;-0.024413792169888808,0.3086078624979655,5.22381104019165;-0.024474492370287575,0.2995780009206136,5.223857813440958;-0.02460955596446991,0.2903288920593262,5.22389544436137;-0.024797719219525654,0.28133882394154863,5.2239555295435585;-0.025045738501548766,0.27199384401957194,5.22399350256602;-0.02535125733375549,0.2631642529551188,5.224041193021138;-0.02574150160471598,0.2548925401306152,5.224103114522298;-0.026182266190846758,0.24657626148223874,5.2241738052495315;-0.026655210235913596,0.23766043293635047,5.224190331586202;-0.027146833208401992,0.2291946663792928,5.224228258260092;-0.027647912677129106,0.22084269335428872,5.224277882169088;-0.028156583752632143,0.21216669265111285,5.224346807454427;-0.02867098892052968,0.20309962628682454,5.224401640459695;-0.029197157196998592,0.1936471869723002,5.224412838821411;-0.02978289986928303,0.18381412495930988,5.224413378537496;-0.030407001557350148,0.1739183899497986,5.224374405899048;-0.031047552359898877,0.16342096080462137,5.224405947113037;-0.03165387007554372,0.1533061202494304,5.224431735649109;-0.03233279970486958,0.14282151031812035,5.224469597422282;-0.03289306797186533,0.13288971859931953,5.224627874488831;-0.03344325173695882,0.12243408498088523,5.224891037839254;-0.033975741550127656,0.11219046078880635,5.225161044387817;-0.03447496138572692,0.10147928478995964,5.2254872733942666;-0.03494944891929626,0.0902973387173812,5.225866465326945;-0.03539017026424407,0.07886728823304182,5.2262325419235225;-0.03585537092526753,0.06687052044510847,5.22658125116984;-0.03632381792863209,0.05482537638306621,5.226861534500122;-0.03680318577766418,0.042089561322132776,5.227082425791422;-0.03728725324948628,0.029506385268767737,5.227279940872192;-0.03777677195549011,0.01608918511668846,5.227451020507813;-0.03826446022192637,0.0024768584501743797,5.227604841804504;-0.03874832730293274,-0.011504914633830375,5.22773140355428;-0.039185839447975164,-0.024887634729146946,5.2278318511708575;-0.03955723223686219,-0.03771762897531191,5.2279600819651275;-0.039876120845476794,-0.049823063679138836,5.228077008476257;-0.04016527335484823,-0.06198476164539657,5.22823709227244;-0.0404067741950353,-0.0734336455444495,5.228319575220745;-0.040646640119552616,-0.0848421995611986,5.2283915986378995;-0.040839553154309594,-0.09548891279578213,5.228439976857504;-0.04104720759868622,-0.1059725880213579,5.228431540082296;-0.04122195337454478,-0.11572574445724489,5.22829055973053;-0.04136976013660432,-0.1254996944864591,5.228097922236124;-0.041488053510983794,-0.1350232804759344,5.227854869422911;-0.041621329813003545,-0.1444732417138418,5.227583835360208;-0.04176001912434897,-0.15396674196243287,5.227369155515034;-0.04186780453364055,-0.16287816902160648,5.227176457316079;-0.041977644987106336,-0.17155544145584106,5.227046153450012;-0.04205629474322002,-0.179233721930186,5.226972405103048;-0.042092773316701255,-0.18632408898671476,5.22696914806366;-0.042125896253585815,-0.19245943244298305,5.226967978159587;-0.04215340393384298,-0.19825427471160895,5.226968432375591;-0.04216784812927246,-0.2030980671755473,5.226967142461142;-0.04217943896929423,-0.20800274925231937,5.226970499572754;-0.042194018812179566,-0.2136061593500774,5.226973446324666;-0.042207777074178054,-0.21944884218851732,5.226973229522705;-0.04221026414235433,-0.22497474789937347,5.226961886622111;-0.04220772829055787,-0.23033215662638354,5.226953106562296;-0.04220219076474507,-0.23568656965891527,5.226947338180542;-0.0421940375328064,-0.24100284798940028,5.2269386112594605;-0.04219089188575745,-0.2462353111902873,5.226929411036173;-0.04219049987123724,-0.24942316854376542,5.226922241572331;-0.04218736813156693,-0.25251316006978364,5.2269458437601735;-0.04220476510291006,-0.25512170330870393,5.226976582650577;-0.04221452430486679,-0.25733197442690536,5.2269847019831355;-0.04221054595947265,-0.25881466564602323,5.226977455257839;-0.042207984533764065,-0.26038909766787577,5.226971249680292;-0.04220615353217491,-0.26211147087292797,5.22696617050171;-0.042207031011581415,-0.2640371973249648,5.226961175092062;-0.042210229682922366,-0.2662192279006496,5.22695725701072
