# Supplementary material for: AI co-pilot bronchoscope robot
Source: Nat Commun. 2024 Jan 4;15:241. doi: 10.1038/s41467-023-44385-7 (PMC10764930; doi:10.1038/s41467-023-44385-7)
Supplement: Supplementary file 9 — Source Data [file 41467_2023_44385_MOESM9_ESM.zip › Supplementary Fig. 6/Sim+A+R/1-siliconmodel3 Centerline model_48.txt]

Path length,0.4121151286288465,1.2965627396098653,2.433623954376934,3.486219130188857,4.0121095735101395,5.12343204585521,6.187509192573776,7.176270679648572,7.762070945136805,9.131755946872893,9.935029108912028,10.811276566844437,11.7063827467749,12.657603842621723,13.58171649655326,14.48768532577563,15.451198892020003,16.42742132137822,17.479534564791187,18.53571885980548,19.67657521766406,20.811617073019704,22.012642706745115,23.222426454837485,24.498146198445774,24.498146198445774,25.834715614785463,27.1858233133626,28.540942333892342,28.540942333892342,29.840528834090957,31.08328357449067,32.31758745553022,32.31758745553022,33.5090068081567,34.7014854408034,35.80776698264947,36.91608903044124,37.960327695903686,38.96500401227605,39.99773920419775,40.965630413260286,42.0104496734997,42.99586404158591,44.04266466316001,45.022739091464445,45.98940854664858,46.915718312830464,47.81309585643918,48.65813196084513,49.47906677303898,51.188522975013115,52.01724641262234,52.82458000078366,53.686132231180174,54.57844980531383,55.47608150650041,57.26973224239952,58.13176851526733,59.004963147951074,59.80750697561537,60.68052632686347,61.50942316267317,63.264077789073546,64.16216026477137,65.0737667427895,65.95349948502933,66.91601104247708,67.90197470634378,68.84578149160484,69.81080449021763,70.80793344393784,71.76097251214384,72.74473446034335,73.70365965181934,74.73531052655123,75.738565587211,76.75905832736066,77.75805383443627,78.78618573110906,79.7573637209174,80.73706453309642,81.73063347821487,82.72534091277713,83.69955999558444,84.65827532121733,85.6672626004892,86.59085564123012,87.52857742871694,88.47041129848591,90.3257146832866,91.27006070185837,92.19631334628932,93.14051587998964,94.06538083592079,95.01568646891698,95.96951396758263,96.92498399947866,97.8999183182229,98.85104422761333,99.78848224290653,100.7230232773709,101.6346789906225,103.43221485753298,104.3127715714036,105.21386033600089,106.08688694861065,106.95017405396283,108.65880273081075,109.47726264457845,110.27635295663814,111.78067848998205,112.4996244895718,113.92178314534019,115.1867908950759,115.7883779876791,116.89657996642251,118.02929161423906,119.09114181321809,120.17886073432858,120.76515014536572,121.9648192406529,123.12425643831178,123.72416245475233,124.90438830550397,126.19273866427545,126.86614221735636,128.32178470635216,129.04366881728652,129.77485948849355,131.2447055965207,132.01737488522355,132.81267753467992,134.32072353490832,135.0559485228905,135.79485920294837,136.59595115224926,138.32396638536403,139.19768208573208,140.12098782919526,141.06310212688226,141.99539446378978,142.93242482979284,143.90449130904926,144.88288962631373,145.86042867071717,146.91038714362784,147.95841910545477,149.04870364118446,150.11787525190877,151.17195866058188,152.21134156420692,153.29028345342465,154.35360307841913,155.41813152421577,156.43538516828087,157.42173987677918,158.39113857333717,159.3272304278639,160.25622169320067,161.106491882621,161.9339131015595,162.79457104012408,164.3833128531573,165.157111495534,166.55799718844298,167.26886454276797,168.6264582240069,169.26766716402545,170.52190569582348,171.71881431311058,172.2993723695946,173.4506116800444,174.61397215583224,175.80892349392943,176.4358205041427,177.64033813576768,178.83676504617688,179.41248536352165,180.6429561841598,181.92467683618378,182.59460739527765,183.29007306763106,184.75410615192217,185.4736981917782,186.8299428388562,187.51627503410793,188.86697508575966,189.51513068064608,190.80447638603522,191.45003965841693,192.70304465374582,193.89188751637613,194.5105033840028,195.71645574788474,196.81413425216644,197.94151460118437,198.55802316675525,199.82906502205878,201.03049161907904,201.6320983674677,202.87562604324071,204.12795834305427,204.76526828733452,206.08505963994995,206.7308481063089,207.9969146653218,208.67472985546422,209.9249319507182,211.17081970963497,211.7704874988758,212.96145198905015,214.1882024330099,214.7947379082065,216.01625217363227,216.61142204045566,217.73250525509238,218.82062643625204,219.92360961812884,220.9714270137105,222.0211429347554,223.02611090448846,224.10442097991287,225.10850234081414,226.1473619459929,226.6646956870948,227.6885651056446,228.7653025278495,229.823793864818,230.8779366014893,231.94717851309895,233.0225953567353,234.0373519773017,235.00709913260448,235.9536863135982,236.86477642366378,238.22662576303486,239.10205603718282,240.2970552596523,241.06375694159766,242.12297402284148,243.23726631044127,244.30977395442568,245.04730428038198,246.1116273194429,247.10040676821922,248.17270996402135
Error,4.288332541193183,4.125915842871355,3.876845049923011,3.5679778718129116,3.234893943044421,2.905692538931417,2.602007115179902,2.304876308700126,2.048475557886248,1.772980559031571,1.5432925019297665,1.3583667932324361,1.2350436507038727,1.139673151475038,1.0335105523385437,0.9707759037257304,0.8856436806980483,0.8205147780224343,0.7095667604401884,0.6110558257650359,0.4654222767948462,0.3479220575506741,0.3001530241465517,0.4075147086473641,0.6470088753909885,0.42450381848158947,0.18513290268404786,0.35276780586069123,0.681486696519694,0.38135231553856824,0.16858425587660017,0.2505953682650801,0.4578685565971401,0.581382019004455,0.4029618256908978,0.26360531753424277,0.2633970660472721,0.31884585724187253,0.3855104749194827,0.44319796920827437,0.5046132878024762,0.5365487401345905,0.5704589281903686,0.5848278407334272,0.6099929175954222,0.6039003776563224,0.5837737086784619,0.5442835826454447,0.5127280620094549,0.5179237252775538,0.58940844121615,0.5210613191754403,0.45082502711342365,0.46955513455042536,0.5473243321529895,0.6354218196890438,0.7293336697803903,0.77339278277176,0.7480561471808079,0.739324512836936,0.7511358280883315,0.7895638929620261,0.8522156202509096,0.8456748618772063,0.7659550486611824,0.6896492869012391,0.6121896755875252,0.5670010506614575,0.5401575249685009,0.5276832117750415,0.5286503953036609,0.5316664853129427,0.5559821774627,0.5814566182244231,0.6224778435315091,0.6367112304450269,0.6584204707579531,0.6715883424590002,0.6793117371575449,0.6766423060633858,0.681464287483354,0.6960640935192453,0.7168635166756138,0.7264087822095161,0.7355811268361527,0.74672236947029,0.7398929244430589,0.7383113876780929,0.7388685762593447,0.7411437060451459,0.708275702279171,0.696579443085738,0.6958294960970528,0.708708952439583,0.7175003125002479,0.7620109233620788,0.8353999969433026,0.9369359484444473,1.0149022105347718,1.097501989923741,1.1946127535288769,1.294415511700658,1.4310858208844868,1.5198969703380785,1.612977949017157,1.709194544795524,1.8069496647625063,1.9260028738336001,1.981684227370553,2.0364083858690516,2.092183636446874,2.0788024741823246,2.0552125000592945,1.9815378264787293,1.901217480867181,1.7534841962642773,1.6225310237948,1.5165842982357733,1.4111772385328134,1.3076210409636957,1.2045864195704061,1.0710878381257116,0.9862103229033594,0.9407066103813785,0.8488040876565359,0.8248937153501852,0.7696655586850556,0.7821362096958695,0.6629422735984218,0.6773228544008605,0.6791635817260951,0.6002485694533578,0.5764634743661832,0.536625425916365,0.36645659888114906,0.3793548884941103,0.50582473355043,0.4136161896721221,0.27407406223793984,0.21617730329785856,0.15566352939593223,0.12792570748261473,0.14292680705713406,0.1545238714460467,0.1594697424481199,0.18887139574584955,0.19956920877822187,0.2621083452534782,0.35723302168322435,0.4644060297142648,0.5445940873591628,0.6355513939191101,0.7390672793373649,0.8337163787596578,0.9062633704458593,0.9461513889007194,1.0229780834397584,1.0966694023849712,1.225577068205379,1.3232594610268475,1.4424942316053613,1.5730236658582923,1.6851332035438729,1.8030068043824183,1.8677573547997262,1.945791884144374,1.9440535169817115,1.962400087219309,1.9480769374351312,1.9185640851013814,1.8886170601619223,1.811521463062973,1.7117696486113938,1.623345107579947,1.5552810590228217,1.462189828721754,1.3496977816572584,1.2495556207954888,1.1480124407763905,0.988227332160563,0.9020708872952775,0.7627033363681619,0.7596800865606196,0.6136069160880567,0.5677176887135866,0.5384384339868015,0.517345688767257,0.6152520633505884,0.6236196746476627,0.687750622218052,0.7568331416867727,0.8041539860221902,0.8530566344605923,0.8403081082586373,0.8110356962284084,0.7993134924343547,0.7792069594990704,0.810912639244063,0.7329637915641303,0.7032580800542847,0.6735323205476185,0.5460528813651354,0.5381080998868081,0.44408862381854514,0.42161685540288507,0.3628463989490567,0.2787284760460592,0.2924862824500417,0.18154727132549658,0.3272179639328801,0.202098644042977,0.15465004517596784,0.32111860373746176,0.15945836020848184,0.1661148393950487,0.30032837771266413,0.1750139785393785,0.08024898203667424,0.06468307007661514,0.11862100390792045,0.17325814747883597,0.19067076457254717,0.26353386282612457,0.28459732466406457,0.3320609931287413,0.3547971367302945,0.3314157065458529,0.2559232850989762,0.2539592668014603,0.24525886534892422,0.3216646052647305,0.4728626934174256,0.6044923218309078,0.7021621149625482,0.7752546846727779,0.8131864400012047,0.7852975749971551,0.7346321213040536,0.7068437784335256,0.6486070209448057,0.5803213811370586,0.5195922730544085,0.48027894888005584,0.4271875521550146,0.3652157452808768,0.32331509489966825,0.27287899631716717
3D pred;-0.0782031770287302,-0.2624998273390475,5.20365836022217;-0.07663902319148361,-0.25264192613479863,5.204270901339726;-0.07444951467935895,-0.24295541937861478,5.205444630157528;-0.07178233798899816,-0.23345507115338388,5.207066219532724;-0.06882457618297912,-0.2240509333765174,5.208743669315152;-0.06598815650337311,-0.2145907889521867,5.210312232629764;-0.06332501180425543,-0.2050703664270777,5.211818624097797;-0.06070765761357292,-0.19553753542249624,5.213326798516956;-0.05824813455864636,-0.18594796841998384,5.214737809164191;-0.05575697473585088,-0.1763241263264093,5.215822145871691;-0.05352825901958582,-0.16664168548209543,5.216954914847447;-0.0514796280797857,-0.15689594234641716,5.217862440056945;-0.04990206753596836,-0.14704829684758114,5.21859400062166;-0.04860555850573432,-0.13715406439888791,5.219244560830823;-0.04722099805874751,-0.12729723778100965,5.220206829708906;-0.045927681350822626,-0.11740658297311994,5.220915546411242;-0.044626605556761935,-0.10752296053906141,5.221703714768311;-0.0434750918700358,-0.09761202837287486,5.22237262419905;-0.04236658199681993,-0.08769540117254038,5.2230296712525925;-0.041384580337414795,-0.07775936205770766,5.223587165153402;-0.040543575886800666,-0.06781725639484375,5.224255930061645;-0.0397653295286244,-0.05786972575451263,5.224919983346901;-0.03904283259077301,-0.047917275371524445,5.225573228744094;-0.03848728659471264,-0.03794756480614914,5.2261175079820825;-0.03803804704333572,-0.02796396324301531,5.226472308847457;-0.037643756084741055,-0.01797348631754349,5.226659138827882;-0.03724545769363499,-0.007981591056342392,5.226717340896826;-0.03684697587731854,0.002010397098593736,5.2266801259310025;-0.03650923294878237,0.012004550774969442,5.226627003363201;-0.03615263421026857,0.021998073742358022,5.226578670765844;-0.035784493945532674,0.03199128393249212,5.226563742896596;-0.0354280707985417,0.04198458253305071,5.226647083285141;-0.03506516346458952,0.05197682701415959,5.226799885434056;-0.03467730076303884,0.061968062132511756,5.226957312669795;-0.034276554013767675,0.07195766437160925,5.2271746813601965;-0.033848716290852475,0.08194375688981265,5.227482757812936;-0.03339403857683927,0.0919263216919221,5.227859146107209;-0.03293818270826617,0.10190912801153135,5.22822762054629;-0.03246303784137862,0.11189174332062729,5.228576373963583;-0.03194849979139764,0.12187155191310804,5.228948759587055;-0.03138440604651293,0.1318506705217637,5.229263386415798;-0.030759628448615347,0.14182763319649533,5.22952771337276;-0.0300670426181307,0.15180128299217832,5.2297436638774695;-0.029332858253682263,0.16177335615265748,5.22988052220221;-0.028627833032787632,0.1717480287614135,5.229974574241179;-0.027953859201126245,0.1817252864131202,5.229984009584125;-0.02731726860188645,0.19170370781162457,5.229823202859049;-0.026733556477730177,0.2016807105834471,5.229478680222408;-0.02629106203228329,0.2116636254019774,5.229097090925234;-0.026010860928504843,0.22165276953574972,5.228724952757125;-0.025865578679909285,0.23164811405495614,5.228456659986792;-0.02582972733894105,0.24164762929504235,5.228364955872193;-0.02592266805882785,0.25164694671594534,5.228435759393382;-0.026112091476286747,0.2616417092003662,5.228698136314873;-0.026340300463537938,0.27163438536871976,5.229005290433447;-0.02660858396661563,0.2816266354465337,5.229293322279609;-0.026891084466176742,0.2916188483316068,5.229568776680786;-0.027136222530600412,0.30161172140372466,5.229855822136963;-0.02736985313492104,0.3116056260207669,5.23011521999005;-0.027677950136996185,0.321600497659631,5.23020249633245;-0.028127355105085582,0.3315902840063087,5.230155550380668;-0.02861984999092795,0.3415772199371382,5.230019317121417;-0.0290658134119067,0.35156437865278767,5.229778947789812;-0.029411352913241432,0.3615513041854941,5.22940222394242;-0.02964402653598933,0.37153489525120714,5.228878991281081;-0.0297900168995224,0.3815203117689633,5.228359237704202;-0.029890423331909124,0.39150769386467094,5.227867183415863;-0.02998928667440646,0.40149894264093117,5.2274607674585125;-0.030173683515139382,0.4114926028619092,5.227156213370098;-0.030417658919506634,0.421487821870408,5.226966284503919;-0.030725208461163656,0.43148266167731153,5.226873599479434;-0.03104755617163164,0.4414774634971879,5.226868257667786;-0.03139932909722035,0.4514705119779535,5.2269916994349925;-0.031788489222396125,0.46145993638611615,5.227236555291729;-0.032224780707831906,0.47144534529094206,5.227554767081515;-0.0326906497727226,0.48142905708459605,5.227884107081564;-0.03318872177615805,0.4914123438186115,5.228177211612106;-0.03373547920302912,0.5013947823395694,5.22840519733854;-0.03434133443298799,0.5113751387421998,5.228564651146287;-0.03501507510726681,0.5213516949139347,5.228684653046435;-0.03580233227483192,0.5313198523281328,5.228811396558636;-0.036734466247471606,0.5412739483358548,5.229028419428637;-0.03774668302342077,0.5512185162966041,5.229312998543341;-0.03863473136222694,0.5611756677064154,5.229570886018876;-0.03940401167189893,0.5711414873497836,5.229871961824953;-0.04014661466253122,0.5811069516990565,5.230243527568365;-0.04079142257309994,0.591077796545454,5.230651542038126;-0.0411273839026679,0.6010654197645996,5.231018301383498;-0.04147252851435581,0.6110522019332174,5.231399165025239;-0.04194635725421198,0.6210381340747098,5.231637168367224;-0.04151478328383651,0.6310277749626932,5.231781455709786;-0.04138362362889204,0.6410246015796289,5.231996524851785;-0.04133861572766796,0.6510218630420382,5.232226171408592;-0.041353604985177386,0.6610198454486808,5.232426478968674;-0.041285940988194755,0.671019037144578,5.232534121953642;-0.040765904064703776,0.6810054844253216,5.232554913950548;-0.03986240083999796,0.6909638733152189,5.232673962850231;-0.03863896503622541,0.7008865326438031,5.232883812041103;-0.03726804380999947,0.710788935720346,5.23313478674333;-0.03565474907215458,0.7206553671029816,5.2333602016066045;-0.03374983103795525,0.7304701368379591,5.23356411907116;-0.03142696528377857,0.7401940359910225,5.233787904569185;-0.02852645391690385,0.7497613219803086,5.234020439748973;-0.0252295158348864,0.7592011670079851,5.234160172124585;-0.021575067682697218,0.7685087475242652,5.234278297633787;-0.017758045352840125,0.7777510264403049,5.234381355731486;-0.01368868923034924,0.7868852272418076,5.234463309780636;-0.009272387737759366,0.7958565465184081,5.234571529759593;-0.004679159892820822,0.8047380899051945,5.234714515888685;0.00014251663291621995,0.8134968795045742,5.234901706259576;0.005005317817103427,0.822232245770333,5.235117439534964;0.009910426097354486,0.830943760029945,5.235339772761429;0.01486320089110705,0.8396279196003648,5.23557513290643;0.019892993199356432,0.8482671029068584,5.235831455228278;0.024923262923089277,0.8569055929029478,5.236101412806355;0.02994131288082113,0.8655534271419971,5.2362861764273205;0.03518665629354221,0.8740628669425275,5.236561506708569;0.04066401817927324,0.8824245066333022,5.236846968535095;0.046291051412611355,0.8906824812119197,5.237224265301333;0.052039982228038115,0.8988510306269106,5.2376981797812645;0.05794296146315946,0.9069024227289929,5.23827256760169;0.06395864832761076,0.9148652957473397,5.238908307204479;0.07016077085810861,0.9226883273022264,5.239486107695945;0.07641380298378109,0.9304785554813284,5.239946470762267;0.08282632099449246,0.9381383390591128,5.240401803941166;0.08929428562226359,0.9457443484283281,5.240962210087913;0.0958165042959807,0.9532890570714603,5.241695718821646;0.10227716618014958,0.9608713317606649,5.242572621641743;0.10885302098457378,0.968341171434923,5.243552228109674;0.11565368733674658,0.9756097333332686,5.244510844350066;0.12264994914138036,0.9826794763048737,5.245545762258145;0.12949283837353276,0.9898554117744705,5.2468422255598535;0.13622277442919092,0.9971329802883657,5.248163193845738;0.14267550158385917,1.0046427275005854,5.249565338301907;0.14937467798216392,1.011955679313855,5.250846654563097;0.1562933700093927,1.0190991752045313,5.25189649602363;0.16347387591896234,1.0260138680538582,5.252688555164163;0.1707710540295704,1.0328302748677018,5.253225015572999;0.1778418931358364,1.0398773912102803,5.253809297685905;0.18536695233671924,1.0464581281192253,5.254068885355983;0.1928169979925253,1.0531166998115045,5.254469188672465;0.2004127686278382,1.0596105316579019,5.254835817103484;0.20808452333638214,1.0660191622777482,5.255107171613859;0.21573616756469588,1.0724559224434524,5.255250207177678;0.2232905577122204,1.0790046292522963,5.255463815770167;0.23074485635530892,1.0856696818123956,5.255566315090958;0.23817639688881856,1.0923608771215345,5.255576833349397;0.24557001709570184,1.0990933438058144,5.255485879617038;0.25290083386452356,1.1058924609535237,5.255309438369914;0.2602815227665355,1.1126343966551129,5.255041605721878;0.2678451626906658,1.1191702946934845,5.2547707036544935;0.27526343714981966,1.125870797525634,5.25450150884581;0.28268197173042425,1.1325679473526042,5.254164568388928;0.29011533119440014,1.1392484083847696,5.253823090019131;0.29767021955056794,1.1457943524270437,5.253550549157503;0.3052749565732573,1.15228701133404,5.253434984746291;0.3125165111144631,1.1591806724532465,5.25324179002514;0.3196716365288063,1.1661594399037465,5.2529240083754765;0.32636334613290247,1.1735652685275426,5.252311860542508;0.33317131452002496,1.1808814292062988,5.25195779930125;0.3397275695713244,1.1884167905002765,5.251474219037452;0.3462584644008597,1.1959749416574683,5.25100330098663;0.35290666523532904,1.203437788055789,5.250675658956918;0.3592944525480545,1.211109569810542,5.250092616973164;0.3656275074967483,1.2188268109240228,5.249512440609263;0.371957127351404,1.2265441835700812,5.24889756506298;0.37822716653916666,1.2343079482242563,5.248256810056365;0.38448441541447137,1.2420815576577489,5.247610410112048;0.3906117681159403,1.2499554284329704,5.24693386899215;0.3968153805939093,1.257773867258077,5.246311609752562;0.4029881134239294,1.2656191142618625,5.245720450840942;0.40919907784236337,1.2734394955083368,5.245205127493188;0.4153195531854655,1.2813309685221967,5.244690894816282;0.4213226624609725,1.289301120307787,5.244028052798172;0.42703066373034687,1.297472391798182,5.243222420289469;0.43260939737408,1.3057236402001342,5.242330999658362;0.43812110271284066,1.3140093817419676,5.241347337439603;0.44360845423190487,1.3223032281853937,5.2402980117136755;0.44910679364946154,1.3305926536956825,5.239271518480033;0.454644020858805,1.3388570011936198,5.23825187380396;0.4600584963083424,1.347209649280661,5.237294415950889;0.465363210402702,1.3556385856540096,5.236392728648583;0.47060076272770607,1.3641176774661867,5.235572333814667;0.4757249085935306,1.3726762525017313,5.234869537608995;0.4807588337006912,1.3813004919563856,5.2343384144177465;0.4857397418496811,1.3899665229973246,5.234037648713572;0.4905207970176569,1.3987487846466662,5.234153371672725;0.49510359177108404,1.4076345025970098,5.234358332046703;0.4995931517282636,1.4165697396954897,5.234431744476437;0.5040191894712014,1.42553594166672,5.234563699427835;0.5082867931962278,1.4345741956797269,5.2348759859028915;0.5124126896558462,1.4436675051726096,5.235413294818842;0.5166145723717522,1.4527305190522692,5.235867124146747;0.5208222249103499,1.461792781499572,5.236280717486443;0.5246541073000515,1.4709977402808878,5.237045839166813;0.5283297795011946,1.480240015363138,5.238080143364697;0.531861745682913,1.4894752407394387,5.239575411614922;0.5350962809313938,1.4987830326781988,5.241279169505905;0.5383956364283564,1.5080657986619983,5.2429951266716515;0.5415692161286161,1.5173430496431601,5.244960070975857;0.5447153471905893,1.5266081082722835,5.247024180454492;0.5478757792280071,1.535870966300759,5.2490762843702745;0.5509512821979055,1.5451216054670285,5.251304951348005;0.554026737997179,1.5543622826003798,5.2535746336482125;0.5570371719998426,1.563574324631547,5.256039500527299;0.559920233672073,1.5728509559928334,5.25841269794448;0.5627600509724482,1.5821735033674371,5.260654471382801;0.5655025251624789,1.5915497961492755,5.262790816155131;0.5679697285970983,1.600958073485556,5.265114008952949;0.5702442217961402,1.6104414706876278,5.267325763504261;0.5724681187141194,1.619942841774663,5.269511679780026;0.5747466611713596,1.6294394448935432,5.271661743377464;0.577006436056175,1.6389436144372593,5.273798137244301;0.579264680446332,1.6484687882833184,5.27584053668532;0.5814752316626023,1.657987297865276,5.277964551435369;0.5835975913923221,1.6675191293799931,5.280118565630474;0.5857071599861658,1.6770516898581813,5.282281898956051;0.5878344747601771,1.6865765153778898,5.284461860118866;0.5899492214675961,1.6961107368663657,5.286612782472682;0.591978707427399,1.7057512534556691,5.288327899562075;0.5939947081207124,1.7154319008178853,5.289818137077701;0.596230138261058,1.7250971021629222,5.291077793795831;0.5987450570328219,1.7347104853662387,5.292199420720268;0.6014040351394778,1.744295170827963,5.293230749973289;0.604197561561883,1.7538469076340761,5.294210818396446;0.6070793899604047,1.7633712261763717,5.295201990120398;0.6099014306151047,1.7728910390331478,5.29638910836016;0.6128914623493812,1.7823351078276664,5.297756322620041;0.6173804277270942,1.7910840170386366,5.299574502329501;0.6221521934539905,1.7995757932591454,5.301837241481153;0.627712573017375,1.8070756632565532,5.30541971676133;0.6334244476734929,1.8139825594026648,5.309854722233664;0.639272481916927,1.8206940142203787,5.314410693010283;0.645226748113523,1.8272242798285752,5.31909068714986;0.6512380142743223,1.8335298129640467,5.324000364432686;0.6572981386656455,1.839673893114688,5.329052608633453;0.6633882414317737,1.8456918320108042,5.334219334844566;0.6694932615291351,1.8516581326661457,5.339428172152535;0.6756481030186167,1.8575068839875857,5.344711166967913;0.6818543824955808,1.8632854709121092,5.350011169629189;0.6880989027360035,1.8690249755225248,5.355308721308406;0.6943714435976956,1.8746795437032835,5.3606641941939275;0.7006666689691002,1.8802564858441688,5.366074171447155;0.7069724943269993,1.8857770839339438,5.371529404099101;0.7132870119763558,1.891271396798686,5.377001094240208;0.7196120061476777,1.8967529709740416,5.382473460574146;0.7259439902705777,1.9022438259779604,5.3879284113890735
3D gt;0.7583681056395821,1.9305201896169912,5.415210387229919;0.757494574497811,1.9298333872165605,5.414482708655798;0.7566795574754909,1.9291975955686709,5.413802422665167;0.7558802063409302,1.9285743690414174,5.413132809811212;0.7549871410050008,1.9278668614500059,5.412386857056469;0.753967737087305,1.927105359727058,5.4115529215992355;0.7528038656193278,1.9262056656505753,5.410561246833075;0.7516206532549066,1.9252768442880774,5.4095349323658075;0.7505111026763917,1.9244030110271657,5.408571390103602;0.7494991285031666,1.9236042300296323,5.407692515931903;0.7485309822663018,1.922834409630817,5.40684857963479;0.7466844564106154,1.9213741324051568,5.4052201399388515;0.7446539067185445,1.9197916194666989,5.403452465326888;0.742470620341923,1.918076648090197,5.401558296908503;0.7402798208775728,1.9163659753799442,5.399704411993855;0.7381538363539655,1.9147029471604722,5.397905415814854;0.7360278578633848,1.9130411234731262,5.396104406284248;0.7340166020600692,1.9114528057678886,5.394333852695381;0.731968185113824,1.9098311428816424,5.392539579080498;0.7298112900982733,1.9081369253656137,5.390644372048585;0.7275589949566384,1.9063636451389474,5.3886709181640455;0.7253313192699267,1.9046126732204267,5.386720317166785;0.7230414233000382,1.9028104375756303,5.384712829019712;0.7206808479143224,1.9009375487617823,5.38265148694619;0.7183969009026236,1.8991306210808134,5.380650396046432;0.7161610741615295,1.8973368704837301,5.3786535835577105;0.7141010992008706,1.8957007619194368,5.376833510233009;0.7120288806790891,1.8940735338045207,5.375025394895804;0.7098632935648379,1.8923905838261483,5.3731361506814554;0.7075047448614369,1.89053781646231,5.371067132752875;0.7051273418509443,1.8886716761381734,5.368986636161805;0.7027253323845243,1.8867616743004842,5.3668758698753685;0.7003716575995738,1.8848815281909446,5.364813719759817;0.6980596558736719,1.8830515364771305,5.362796138338421;0.6957838639798373,1.8812648574165678,5.3607958395481115;0.6934427347597868,1.879409652212392,5.3587248163534245;0.6910428207646245,1.8775107541291611,5.35661138176918;0.6886288659054299,1.8755775225266167,5.354478344450826;0.6862787543587062,1.8736957804223766,5.352385036644728;0.6840097662884256,1.871845738825591,5.350384831646214;0.6818431574780008,1.8700683249183325,5.34846865460147;0.6795142932974775,1.8681483980676403,5.346413249565207;0.6770650911745819,1.8660409642924436,5.3442405656731635;0.6746713701331097,1.8640179288283636,5.342139183168825;0.6722277025969132,1.8619335795278136,5.340006909753965;0.6697580241327701,1.8597729721483975,5.337885687973189;0.6671123255232106,1.85746250102831,5.335606014775193;0.6642933778555498,1.8550186195373537,5.33324790882546;0.6615124209652776,1.8525889164883165,5.330966528146163;0.6587164461923682,1.8500659360056342,5.328744219334229;0.655840757297433,1.8474138577917347,5.326513424842254;0.6528596277340599,1.8445042168575785,5.324246902455455;0.6500091534904813,1.8416792968252433,5.32208823788166;0.6471925032242487,1.8387843594758408,5.319984699617262;0.644414319349372,1.8357094444606612,5.317957770529;0.6415730298291084,1.8323292553113852,5.315945415844088;0.6387779507948007,1.8287975474233211,5.31397933554131;0.6360921583486643,1.825299741371818,5.312127292887023;0.6333327087941378,1.8215305012412693,5.310295005601385;0.6306035575659379,1.817549344187197,5.308558366578557;0.6278120363587918,1.813285208287446,5.30685926452927;0.6250787190043409,1.8089184446334836,5.305302321434022;0.6224862061065176,1.804486392269964,5.304022661556369;0.6199265917591428,1.7998852533672163,5.302820156859315;0.6174636442246645,1.795334945761639,5.301695868663167;0.6150970314792966,1.7907726826875106,5.300641602801241;0.6128848483977112,1.786032202264537,5.299735245984534;0.6109328306550565,1.7811949644503389,5.298945232940758;0.609012119738952,1.776134359567062,5.29816478551989;0.6072847183372663,1.7711727124504417,5.297477137617443;0.6056849068144093,1.7662195018270737,5.296814913858538;0.6042693649996883,1.7614679648357885,5.2962361355709;0.602841096525607,1.7565351903749549,5.295610671540965;0.6014754996714385,1.7515172162677928,5.295011090133502;0.6001645595094434,1.7465694196535193,5.294410180413205;0.5989449954447541,1.7417587047659833,5.293842999240626;0.5977259892899058,1.7368974573301235,5.293259451026502;0.5964379830464075,1.7316689872327058,5.2925898960155;0.5952234109484631,1.7264990621235057,5.2918880668567585;0.5940943369761758,1.7215552628973256,5.291159748435021;0.5931039535066356,1.7167840745760046,5.290434595439745;0.5921703058533045,1.711794486792191,5.2896338767798055;0.5912313381899958,1.7066093101086826,5.288662970091987;0.5903266745235609,1.7015630882511967,5.2876612264643565;0.5894231462685957,1.696483070332071,5.28666757873867;0.5885103982220523,1.6911827571288403,5.285604956865312;0.5875961401773535,1.685814746815225,5.284544897431913;0.5866941455550815,1.680602066496144,5.283513662835827;0.5857652980244676,1.67530626831884,5.282396410470424;0.584837944600893,1.6701075496258944,5.281316489235215;0.5837571477268053,1.6645201876681786,5.280093992653101;0.5826183045221413,1.6588143426231716,5.278841361216877;0.5813776042150416,1.6529373817858493,5.277512035592742;0.5801021371095078,1.647158380466959,5.276192949165468;0.5788021190995756,1.6413870511262314,5.274854951003323;0.5774998834962431,1.6356017026486604,5.27350040822962;0.5762151744676673,1.6297280201704605,5.27205143127234;0.574986861685048,1.624055420709693,5.2705896740788996;0.5737693088469298,1.618449220781741,5.269111196621603;0.5725129085312719,1.6127832928947783,5.2676016055604675;0.5711322153962177,1.6069434229809307,5.266011743882427;0.569618065999902,1.6011057153784711,5.2643675996479775;0.5681281447099604,1.5954919563791026,5.26276545365997;0.5665138670776202,1.5894743752686875,5.260995088380316;0.5647986752468607,1.5832087382440982,5.25906033959596;0.5631361801935277,1.5772792467863663,5.257230668492939;0.5615057680503182,1.5715368066870647,5.255425250328106;0.5598195291809412,1.565579976123312,5.253587577223778;0.5581199560994687,1.5595497999605923,5.251769456884135;0.5563869832702305,1.5533674462359883,5.24994682253962;0.554741896028104,1.5474425695253453,5.248271734351698;0.5531058505721713,1.5415083073740417,5.246611605053362;0.5515570682235384,1.5357689553136407,5.245044525447099;0.549992236489835,1.5299498519068173,5.243483774444331;0.548418215368105,1.5241357605560961,5.241970385572185;0.5469025479088658,1.5184963871085124,5.240523565872856;0.5452928212518278,1.5129106897271196,5.239163778730061;0.5435836406065071,1.5072567398237144,5.2378810648399865;0.5417268965969916,1.5015141515317167,5.236647809811261;0.5396370714229086,1.495420208972433,5.235462764320166;0.5376664558908215,1.489679551248965,5.234381189325582;0.5358677505202916,1.4843710605787195,5.2334339111369585;0.5340160039611485,1.4791693219723911,5.232565556075262;0.5321011437747789,1.47414306640625,5.231880743177041;0.5300796681798023,1.468995549865391,5.231359679413879;0.5278874695301057,1.4635866012987884,5.230864143532256;0.5254216134755509,1.4579133957572608,5.230414904433748;0.5228902989159461,1.4522772508704147,5.230106884007869;0.5204258265391641,1.4470119120556377,5.229917792543121;0.5177973487377167,1.4415391952680507,5.229832783476167;0.5150736765550531,1.4359682226595676,5.229854113900143;0.512245744197265,1.4303092449851662,5.230036921635918;0.509322349983713,1.4245592529877376,5.230294898701751;0.5064082745883776,1.4188739919662476,5.230601549454358;0.5034525740353959,1.4130996880323992,5.230974324806877;0.5004865785785344,1.4073517589154454,5.231392355110335;0.49746567856747176,1.4015469106176623,5.2319836796263;0.49423256268708604,1.3954517553992893,5.232698363107184;0.4910655981354092,1.3894121811493583,5.233472357055416;0.4880495762825012,1.3836129813401596,5.234315354896628;0.48486309172796166,1.377478439413983,5.235220070709353;0.4815318655656732,1.3711693407141645,5.2361578746515764;0.4780706468354102,1.3646297886060632,5.237171947354856;0.4747825121361277,1.3583358915577763,5.238179114777108;0.4715696683655615,1.3522647644540537,5.239268289115118;0.4684951246614042,1.3464189313805623,5.240388160575991;0.46556337818892113,1.3407442029455434,5.241571924370268;0.46266870322434805,1.3352502032984859,5.242752407981001;0.4597377552571503,1.3297434096129046,5.243946569416834;0.45698872607687235,1.3245823251475461,5.245063266780065;0.454310541940772,1.3196046161444293,5.246156487340512;0.4515211434156997,1.314459116458893,5.247237835863362;0.4486722466945648,1.309273370390353,5.248305208330569;0.44575712304529935,1.304103399587714,5.249329514928485;0.4428132807482843,1.298942388493082,5.250311933118364;0.4397412793739982,1.2935657437780628,5.251288910756939;0.4367491914811342,1.2884467718290245,5.25213224464914;0.4336669957430467,1.2833828308271327,5.252752513771472;0.4305564293550409,1.2783352386018505,5.253296711170154;0.4275563904202503,1.273536370339601,5.253774924024292;0.424433533253877,1.268605853246606,5.254156056678814;0.4214199084613634,1.2638226062111233,5.254496399760248;0.4182172817250957,1.2589848518371582,5.254706352850667;0.41488144125109133,1.254005349615346,5.2548864225045495;0.4115322527885438,1.249061394960984,5.255006166333738;0.40789821612316624,1.2438144299673,5.255092374998591;0.40432923379151714,1.238794601046521,5.255105003730111;0.400536893222643,1.2336242331836533,5.255086574181266;0.3965170840387759,1.2282752187563029,5.255106760377468;0.3923272548136504,1.2228120807564777,5.255110053777694;0.3878928565875343,1.2172560848567797,5.255093883457391;0.3833134545761606,1.2118883344401483,5.255057447086209;0.37871376472970714,1.2066747309435968,5.254983142339664;0.37341791401738705,1.2010329094969707,5.254998950300008;0.3678602964152461,1.19544968974072,5.254990758787029;0.36204886693539834,1.1899380292892456,5.254935242585512;0.35575431995806495,1.184068459033966,5.254940907379854;0.3496017836280491,1.1785376053063767,5.255077073112777;0.3432177489944127,1.172924291983895,5.255252443697141;0.33616834008175406,1.1668748047455497,5.255362057758413;0.3289538361041443,1.1609113996132563,5.255486667534578;0.3214431351319605,1.1547838974620983,5.255615009199017;0.31369531247408505,1.1486827596374183,5.2558071612327;0.30570472237856505,1.1423903447648753,5.255998165508975;0.29733249647721005,1.1358187030709306,5.25620173391052;0.28892311422721206,1.129314902305603,5.25642020191317;0.2803690133042958,1.1227426959742668,5.256632384310597;0.2720966940288959,1.116452586920365,5.256819317268289;0.26370360697870676,1.1100757902186849,5.256860992649328;0.2551778932032379,1.1036240508660027,5.256868559795878;0.24649226940196503,1.0970339398384095,5.256819440432217;0.23814012557527303,1.0907044936263044,5.256689427173656;0.2297707679168039,1.08436664411296,5.256525734123977;0.22202387201267748,1.0784121018699975,5.256230287240899;0.2143345549417579,1.072371530553569,5.255895282947499;0.2067538464898649,1.0662966487096703,5.255548881504847;0.1994651251513025,1.0604241095833158,5.255112514526948;0.1922391156994778,1.0545530074990317,5.254631008697592;0.18497173798343408,1.0485834544015968,5.254076398979063;0.17796401164583542,1.042598703570988,5.253507295592972;0.17135040071477065,1.0369164491943692,5.252950475910436;0.16477779087035554,1.0311274651029838,5.252356393129928;0.1585527526451194,1.0253736677999084,5.251709496705428;0.1526890468649242,1.0199522884617682,5.251076699961787;0.14729938433740447,1.014942913884702,5.250400975538335;0.1419425253894018,1.0099571668790734,5.249692479029945;0.13660904716667924,1.0049382783019023,5.248956222176551;0.13103846950375514,0.9996536854661029,5.248156745988388;0.12534217276132623,0.9941503800309223,5.247438092293946;0.1198566250814044,0.9887537546779799,5.24674024960269;0.11473924970885982,0.9836310422731482,5.246060280582179;0.10953331440168879,0.9783809168027793,5.245370031304981;0.10445364137317828,0.9731627955644024,5.244712678712347;0.09944562696114831,0.9679991953891255,5.24410547871175;0.09432812601587047,0.9626089190607485,5.243541303582813;0.08947508917684141,0.9574515667790952,5.24299897414705;0.08488848918546801,0.9525461976631826,5.242501290627148;0.08038777879657952,0.9477439351081849,5.2420295378177055;0.07609830748127853,0.9431690308736718,5.241615398583205;0.07221123467968857,0.9390473233720531,5.241293435438818;0.0680123073996409,0.9346021202128869,5.240897248620572;0.0639068193766086,0.9302455838037573,5.240504461827486;0.05995672180924726,0.9261220855090929,5.240129201002743;0.055911223764652795,0.9218824710223984,5.239757497854855;0.051725538599102394,0.9174664734342823,5.239396391604258;0.04768873845559098,0.9131760121428449,5.239044468242189;0.04371151784969411,0.9088833016934601,5.238686864272408;0.03987851513079974,0.9046493232561194,5.238342207908631;0.036475755673165064,0.90079414218405,5.237970188747282;0.0330699064964226,0.8968893933918164,5.237594491569893;0.029572241226150448,0.8927601567558622,5.237233768136606;0.02602848033171713,0.8884557770024177,5.236902152439822;0.02238449050407127,0.8840310763068822,5.236568250961925;0.018776789684516737,0.8796000109548154,5.2362343758240995;0.015447239913552504,0.8754147927035456,5.235904076000919;0.011794719186996155,0.8706466573839602,5.235565430293913;0.00804856208568115,0.8656430929225424,5.235225595702295;0.004310335107005974,0.8604712439619977,5.234888627746831;0.00040899453103623965,0.8546802676449652,5.234525980457016;-0.0035493168297790582,0.8486434966999553,5.234130002192829;-0.007292070728746919,0.8425136579637943,5.233805648446083;-0.01094380217578018,0.8362112645066304,5.233502846702285;-0.014569568793876494,0.8293649026414623,5.233201126150463;-0.018144060222168808,0.8222254995055822,5.232874833988107;-0.02160399753161017,0.8148154886079872,5.232545842564624;-0.02490686497268387,0.8071550920735235,5.232195807425872;-0.028077380456172085,0.799020433218583,5.231867684939632;-0.03106671755191991,0.7909259841338449,5.231602693676948;-0.03385427084524669,0.7826556295311969,5.231382857338241;-0.036408424710207,0.7740174867381221,5.23114858551129;-0.03866608942202898,0.7655100566407909,5.230894428429396;-0.04057939056987346,0.7567845196309297,5.230645445460858;-0.0422316420075038,0.7479028728111932,5.2303442122314285;-0.04374415897513211,0.7389185761783434,5.230018144161805;-0.045012101077515125,0.7296664254769035,5.22966215998712;-0.045850521792536195,0.7203362168229145,5.2293110753401475;-0.046519281198797016,0.7108549250416134,5.228961909812431;-0.04697934471848218,0.7011223943855451,5.228621496573739;-0.04696217397114505,0.6915726685420327,5.228313698483551;-0.04681262966213019,0.68203965204695,5.22803455206104;-0.046431579507563436,0.6725478342927022,5.227773255083872;-0.04592508670234164,0.6633164823988211,5.227522006361381;-0.045161023284430106,0.6539116121686025,5.22718073592497;-0.044294024062545415,0.6446959881471552,5.226841645411823;-0.043274927370574166,0.635316842628562,5.22642690265697;-0.04219740696510544,0.626005588065023,5.226004125843877;-0.0410662738641967,0.6169173448085784,5.225540124136469;-0.0399292348480743,0.6075801098139391,5.225062328411186;-0.03883875790497531,0.5982792461436728,5.224575491583865;-0.037856382086225174,0.5891054632145425,5.224152342661567;-0.036915193765707635,0.5790647904976555,5.223828940572946;-0.03608212610496127,0.569519139269124,5.223512636200242;-0.03531101174846939,0.5598108624893686,5.223257632773856;-0.034551991712787875,0.5498953227063883,5.223033473377643;-0.033852651152921756,0.5399864783909011,5.222824542807496;-0.03315678865754086,0.5302161715134331,5.222628974287407;-0.03249350155112536,0.520528545120488,5.222459817927816;-0.03186493478067544,0.5102671960022138,5.222336782227392;-0.031341894577378814,0.500291534786639,5.2222280873630345;-0.03086625563061755,0.49009793844430344,5.2221580554298725;-0.030440440587375474,0.4800747027293495,5.222083900016287;-0.02998167958207752,0.4697687784174215,5.221995496677315;-0.029604584630416785,0.4601869451170383,5.222000217463658;-0.029187794513028602,0.4503581675135571,5.222013404270876;-0.02878389677988446,0.4408367369071297,5.222100423698839;-0.028310795071980217,0.4308772774986599,5.222209776795429;-0.027856943727187482,0.4212388831014218,5.222359146087066;-0.02742807430093703,0.4118118599186773,5.2225154461757;-0.02700156174664911,0.4019625751920368,5.222664147423662;-0.026570782938729155,0.3923479621773181,5.222792584248212;-0.02616432453821534,0.3835602791464846,5.222858828456506;-0.025790278093322454,0.37445222745252693,5.222937063191249;-0.025454992550222766,0.3654782861523006,5.2230427725107775;-0.025131441543283665,0.3565438335460165,5.223170828819275;-0.02484190869784873,0.34794472568968066,5.223322641745858;-0.024637739823564236,0.3396597027053003,5.2234766081727075;-0.02446673889911693,0.330932525365249,5.223629621650862;-0.024334347674380176,0.3229089335255001,5.223739649306173;-0.024310441115628117,0.31417717552185054,5.223791777004367;-0.024324712680733725,0.3055568972670514,5.223827170594879;-0.024400196500446485,0.2966455793277077,5.223874017378558;-0.024567560527635656,0.2876225434904513,5.22392754061844;-0.02476802602475104,0.2786486858647802,5.223990469118823;-0.025056728725200112,0.2697303034274474,5.22403706056657;-0.025387687620909323,0.26112129142491713,5.224088081344314;-0.02580312264095182,0.25305893738891766,5.224156003355979;-0.026243883462055872,0.24478371528438897,5.224224433054094;-0.026717333049877834,0.23597984503144803,5.224239490182503;-0.027214756696768434,0.22771693323746972,5.224277453469194;-0.02770712254552738,0.2195224708292795,5.2243193855441135;-0.028203213943735417,0.21108686626734943,5.224374800111937;-0.028708489094739376,0.20212747624905214,5.224426502134489;-0.02922589076537153,0.19287884213872578,5.224432897204938;-0.02980460552482501,0.18322948651987575,5.224435884973277;-0.030415369629212048,0.17344787433095604,5.22439565195208;-0.031052460807173155,0.16299931966999306,5.224426868303961;-0.03166889807193176,0.15316448603505675,5.224441015912139;-0.03234322071464165,0.14273815994677336,5.224482752359431;-0.032893248246415804,0.1330756817401751,5.224606542017147;-0.03343721261685308,0.12276606359106043,5.224871257045994;-0.033956564984891725,0.11273591794543292,5.22512404453236;-0.03446016012456106,0.10231092792182513,5.225454822384792;-0.03492898570130701,0.09124399579429754,5.225830311433128;-0.035366773661711946,0.08019674934333432,5.226220916779145;-0.03582814215382804,0.06828634909265067,5.226581518935119;-0.03629871376636236,0.056385362936912674,5.226886639009352;-0.03675339499504669,0.044053318189052136,5.227140694892924;-0.03722795930375224,0.03163675788125915,5.227359220219695;-0.037709243568389304,0.018651015638819206,5.227536338878714;-0.038196755516788236,0.0051094612759416454,5.227689288274101;-0.0386754220801851,-0.008392510474214106,5.227819051498952;-0.03911349890283917,-0.0217506311333374,5.227921431297841;-0.03949643882137277,-0.0345014867035915,5.228044417754463;-0.039824155076042464,-0.04659440838561758,5.22815174418947;-0.040105555144988966,-0.0586003951953481,5.228304557841756;-0.04034370913388936,-0.06994800127378624,5.228388939753822;-0.04058701044709786,-0.08135372332953239,5.2284639849714605;-0.04078009551763534,-0.0919136995444803,5.228510320689367;-0.04099149890827096,-0.10243268882952954,5.2285303387797395;-0.04116777560762737,-0.11219227351815156,5.228387312946112;-0.04132731291651726,-0.12182486418990986,5.228233742014221;-0.04144427649093711,-0.13088056243761728,5.227991666156312;-0.041569666451734044,-0.14011643988541936,5.2277065962656675;-0.04170559078325396,-0.14962463773722237,5.227466064551601;-0.04181807399962259,-0.15857267493657445,5.227262385539385;-0.04192566723797632,-0.16733312155500707,5.227107596993445;-0.042029236696336576,-0.17536448254274287,5.2270013362894865;-0.042075973708992416,-0.18257839801518816,5.226978122965148;-0.042115296177242106,-0.18906102127355082,5.226971600024596;-0.04214355075618495,-0.1949189554271491,5.226973658053771;-0.04216208879325701,-0.20026946701174198,5.226970436194668;-0.04217449982788251,-0.20480651990227078,5.2269721824552695;-0.042186627206595044,-0.2096694962822873,5.226976800913397;-0.04220188452627348,-0.21544725345010346,5.226979105374086;-0.042212137060320884,-0.22112631264976837,5.226975009824918;-0.042212750153697055,-0.22656045548812206,5.2269636280536655;-0.04220685638422551,-0.23181935301552653,5.2269574719667435;-0.04219892773809641,-0.2371152034272319,5.226951270087906;-0.042192347200020505,-0.24234528106191894,5.226941039893939;-0.04219078948705094,-0.2474444232401641,5.226932750618976;-0.04218968580598417,-0.2506085806253028,5.226932138163655;-0.04219306095066855,-0.25371578790715354,5.226956594197646;-0.04221309842813352,-0.25605474695830094,5.226984838305226;-0.04221366858190817,-0.2577871953339681,5.226982725236726;-0.0422102431577185,-0.25925110832159076,5.226975912460381;-0.04220779981487287,-0.26082495613868195,5.2269703559031395;-0.04220660854542136,-0.2625599675353953,5.22696550588544;-0.04220821931526281,-0.26450776616732286,5.226960515898207;-0.04221041135401594,-0.2666811078150753,5.22695700035736
