# Supplementary material for: AI co-pilot bronchoscope robot
Source: Nat Commun. 2024 Jan 4;15:241. doi: 10.1038/s41467-023-44385-7 (PMC10764930; doi:10.1038/s41467-023-44385-7)
Supplement: Supplementary file 9 — Source Data [file 41467_2023_44385_MOESM9_ESM.zip › Supplementary Fig. 6/Sim+A+R/1-siliconmodel3 Centerline model_49.txt]

Path length,0.4111295746380193,1.3508430985484603,1.9803655226404089,3.0306635588618036,4.0984895436344395,4.648381138352567,5.791215165577887,6.752175941623618,7.923337065805882,8.619928507088439,9.373754064262863,11.119260431973645,12.055524284342644,13.008115877960396,13.958518482757935,14.920014795157583,15.889068977184467,16.918645572652434,17.982733754964087,19.101253412557952,19.101253412557952,20.24735364455724,21.44705438714012,22.649404640002146,23.92123961796661,23.92123961796661,25.245482045453794,26.64268331266959,28.004784948189243,28.004784948189243,29.350727851430143,30.622468344285213,31.904141640637413,31.904141640637413,33.11417474432942,34.3169670185613,35.47180283263836,36.58592672432987,37.66240500188072,38.70115517246601,39.7453182182185,40.747693391725875,41.79551620257212,42.81054037987662,43.85979821291539,44.86040584386066,45.84711418386071,46.79560873860471,47.7144424220326,48.58394977481002,49.41866526329466,50.25676490001759,51.14249962547275,52.801489030136864,53.68410750721618,54.59536286487873,55.49901331123046,56.415388334738594,57.31471647280234,58.191119571795824,59.07356605442116,60.80071516034835,61.63273248447831,62.517461497409684,63.410787293745486,64.33424324198663,65.24890664154015,66.167478984868,67.16578770234275,68.1643086637391,69.12541608690887,70.0993114688048,71.11584499201182,72.10198565824813,73.0755187846888,74.1010707558599,75.12905445410898,76.15286795213532,77.17928420293929,78.20335073551195,79.23782277017736,80.20015106084642,81.22600245430485,82.22219515149789,83.23026423900806,84.21623392392807,85.22133628970282,86.19942021126622,87.12975511314717,88.08682324173573,89.01881717109032,90.9152432253215,91.84824417614067,92.80943666983755,93.7405797324014,94.68279878326362,95.65284584006274,96.6184857752209,97.61011405472159,98.57192194989496,99.54032621520788,100.49281547412087,101.42942670625592,102.34522988013069,104.13183575589822,105.04599299433686,105.93473394387662,106.80651142219814,107.6921106454167,109.3805791001821,110.19096241076241,110.9727182185539,112.4637005482966,113.18971358278543,114.54751095587652,115.17948571612682,116.34034498019419,117.50087125320225,118.6178440911492,119.70630339416732,120.28829360379952,121.48890475322357,122.68657401566958,123.29583789107816,124.51404077072061,125.7566689295923,126.43235190378068,127.85848961185218,128.61672124726445,129.34785253499334,130.82876875609625,131.58663271188968,132.36164322367208,133.93607715962898,134.68664833896472,135.43890371943152,136.22515172874475,137.940037638067,138.84121249678728,139.75505145793917,140.72975666882283,141.6866714843293,142.6210071606802,143.60161162831668,144.58536330528787,145.57496127733558,146.63004987736815,147.68888625257313,148.78333744293212,149.88639619179847,150.96474800899082,152.00506994016663,153.09291961594107,153.09291961594107,154.16366305718697,155.24654613891238,156.28641617855655,157.2797100067483,158.27691196914355,159.21702852545042,161.01855611496265,161.86487374039217,162.7470042185722,163.55591069527756,164.3658795529764,165.84862538646814,166.57968943536042,167.9960863408101,168.6670120471345,169.949717449124,171.19795884520192,171.8017292556786,172.98250341891054,174.16315820701283,175.38043420045176,176.00281913957147,177.22839293073292,178.45211415880374,179.0516339979699,180.257038800441,181.54353095610426,182.21644227311813,182.9037288035878,184.3553628173684,185.10983008740965,186.50256808487663,187.194766427545,187.8947164269499,189.23911260478417,189.89036189296314,191.2047506963234,192.48612736568808,193.12357179562542,194.3347697730504,195.57636950620633,196.14713313690493,197.2801710225984,198.47082555706479,199.12695569649375,200.36559099937423,201.57900909722787,202.208797283886,203.45678826249144,204.76297298889446,205.43856904722801,206.76018388362505,207.39948961496282,208.72686211996503,209.37681500608568,210.63397532335097,211.26261650706724,212.46844899975312,213.7030541414382,214.32563235150855,215.54859508941684,216.76040558689147,217.34854280560958,218.44411167098235,219.55029122208776,220.63818527626205,221.70158503855612,222.21538126445643,223.26742287880782,224.34652533810132,225.37668176658153,226.44048512635075,227.46516737653954,228.4711343118131,229.52482674554022,230.52911282987623,231.56908559007664,232.5528188448616,233.503698407569,234.62558612305543,235.21844846202882,236.4266319061814,237.6551369534595,238.26188593682173,239.50236837436765,240.6842239489583,241.29653559680514,242.45123730402725,243.59236676097197,244.72414280132773,245.65985055263542,246.45221141613263,247.44425308317827,248.3905781804796,249.5699419237082,250.57200978665247,251.62617270811242,252.38225147844102,253.50289655921156,254.62564259374747,255.3974345982624,256.6100677137484,257.323747444254,258.6034725306351
Error,7.886820068482496,7.510213551431713,7.0543020962912,6.5936600713662825,6.175434531697789,5.813929743424718,5.468720571180966,5.1391292617892494,4.849532549809056,4.551391516954305,4.3111423315852395,4.091978434253676,3.85046759071717,3.625328196797329,3.4112650764942374,3.220677136588613,3.0382680077450233,2.8717658920787557,2.7373326438320755,2.617778433946416,2.4592832552346024,2.296131932282731,2.1471749281661716,2.01190353497775,1.9084368989697236,1.8000917912623802,1.5879988841108452,1.4485338571650899,1.425931164636768,1.2935566115895933,1.1164039997279667,1.0450540974226046,1.0679268680466325,1.0533667626835628,0.9129188602665123,0.8251832160399242,0.7936517967860981,0.7927112312518003,0.8009656416908565,0.8064362728368345,0.811775647501007,0.7998286675550836,0.79695903717732,0.7870947894204186,0.7982715259045098,0.7779165278901643,0.7397019387117097,0.6804017558814639,0.6082956711485948,0.5212460354437624,0.45682056065477544,0.4613294942712142,0.5044989380977649,0.5595904045551614,0.5264850162012193,0.535001903731389,0.5622932681867068,0.6065237317355806,0.6613421778098032,0.7273762370932819,0.7987979904663501,0.8255771409492173,0.7798300099858189,0.7527393574522011,0.7215597845175354,0.6878058645427817,0.6607995659519686,0.6490360444163417,0.6247761387705376,0.6110837842125111,0.6243765720998034,0.638586143474282,0.6361424336240155,0.658019288142843,0.6948063314653224,0.7011381718068358,0.7070535514871823,0.7151650328880064,0.7169612328381273,0.7104592139835118,0.7024502527673724,0.7232852556748213,0.7316933261104389,0.7448261606659692,0.745925910581386,0.7484617992613655,0.7475528461609844,0.7343230556209542,0.7298810093908047,0.7282210642924282,0.7354836043477655,0.7429794099778025,0.7292047246090596,0.742024882803126,0.7410316988603793,0.7671144046836104,0.8225627384015735,0.9070741311242674,0.9880430776519881,1.0603719454351643,1.1427785838686815,1.2210912026878777,1.3274510232411008,1.473238501518672,1.5992162373203218,1.687289965805713,1.7638143797611583,1.8512604241656068,1.9695950004175098,2.0544213492666494,2.086382826156321,2.1181905557316782,2.0969349378353765,2.0412067539704117,1.9557855046773174,1.8492388210865667,1.7067102220953339,1.5808307270850568,1.477594273485888,1.3751005313362878,1.2813483800500414,1.1429957059848572,1.0440704445342914,0.9907666661031986,0.8949688412348141,0.8654276045264897,0.8111237651366395,0.8084766238250609,0.6975113484070313,0.6975032855269194,0.7030621340498051,0.6389584141188598,0.6283222934594193,0.6158156278544032,0.43498764036577253,0.3916650651871389,0.4919313835451099,0.48106991576818564,0.3533906231006139,0.267698097382749,0.21903229514845102,0.1713298823619797,0.12722033831216742,0.11650255513538305,0.10240264920352805,0.09205867988415543,0.1332401609884175,0.22566654842759892,0.3532568539107587,0.4948997960567964,0.6070056396618718,0.6688546190278704,0.7763068446782025,0.8062170648492014,0.8157649003660594,0.8321313092666442,0.880757740130241,0.9586059374756307,1.0718548434887907,1.2521759593931912,1.3910775716706232,1.470436166425719,1.5630673936832726,1.6942606771594289,1.8299398467517929,1.8807618456535662,1.935355094191281,1.928601622931364,1.924497970741828,1.9133919541922457,1.8908182877324824,1.8338907070809332,1.7328812053765599,1.6440650590788122,1.587762603492808,1.488792691266832,1.3790359230200224,1.2973971468445982,1.1767908639144287,1.035554542289727,0.9637362850644574,0.8005579386525009,0.7709798711142279,0.6545800842162841,0.584341263271647,0.6106585871580641,0.5046697061036512,0.6129680849364603,0.6076794970434158,0.71727464209742,0.7081889266875846,0.8314380583893771,0.8415001690928354,0.841450962908058,0.8698698912198851,0.850009321153539,0.8094171474215383,0.7869559681786767,0.8173232662721728,0.7068421389160487,0.6494851702747719,0.607330840373886,0.5153210319193557,0.5692911295944199,0.44434029938263103,0.5069830011090218,0.36902644139539015,0.4217338884153276,0.30376673408365423,0.34116410504595057,0.3409060937905926,0.2570779017563732,0.34320110832638706,0.27137622535774364,0.23709935004964108,0.35323456610797954,0.20490000152092822,0.11842529835474952,0.10036638295850323,0.17116523635359246,0.2363252964914847,0.26380033691663507,0.22774930891224232,0.17898773202816043,0.178472454943535,0.17366508535151814,0.17671979321294135,0.16041662573420815,0.15269503840678256,0.22862526187077334,0.1789897007948647,0.11732661246087137,0.05463920018290349,0.17833199949826606,0.2493001631790724,0.0905897943690854,0.22396131249322682,0.21823744084300928,0.08464441983692193,0.22945152980537523,0.17306771856026737,0.12699175107717695,0.21567944560681912,0.32851870325298926,0.2612455329287146,0.09148132044697632,0.06873363563340024,0.10722047868303218,0.1380279481358884,0.14697806955124568,0.19283584501666354,0.1418992607063687,0.11987497773997173,0.19853043768776518,0.14225787580585061,0.1924978983067161,0.1899801677680051,0.185973128991704
3D pred;-0.016409830873260072,-0.26240174594554605,5.301495891810739;-0.017611230988691884,-0.2531431865884142,5.29791319500622;-0.01897361598150043,-0.2442709153453988,5.293505620829677;-0.02012844041168489,-0.23537938482927193,5.289077634197331;-0.021235381129359528,-0.22629912044657777,5.285037401408502;-0.022182177917678556,-0.21700039513383143,5.2814825057138695;-0.02302283150275153,-0.2075959711182022,5.278188555124659;-0.0238938484908607,-0.19815694600945308,5.275003255389496;-0.024772954611200576,-0.18858677611316876,5.272239377572834;-0.025892778694743216,-0.17903331152392624,5.269504910830669;-0.026947961996552066,-0.1693353394803456,5.267305836834299;-0.027681184880765302,-0.15952543762813287,5.2655091148602535;-0.028551529536878364,-0.14975888161017467,5.263545219820375;-0.02936008672736838,-0.13994931397035826,5.261779258895107;-0.030181545958641247,-0.13012409481373177,5.260108847791331;-0.030864763782275026,-0.12026222588398405,5.258599955940354;-0.031566669191356915,-0.1103976150036111,5.257117801773092;-0.032328426847939774,-0.10053271160225033,5.255667489339698;-0.032951875288156005,-0.09064029767688707,5.2543440624351545;-0.03348403384849452,-0.08074660643774205,5.2529906663618915;-0.03392400596644628,-0.0708495637993627,5.251628692959241;-0.03425904338533505,-0.06095123239417938,5.250246381373127;-0.034452706060495664,-0.05104927737923227,5.248862986400527;-0.034629810180667124,-0.041153953373013544,5.247430786364719;-0.03478314556109582,-0.031266187292275,5.2459446604636915;-0.03490013041795543,-0.021395510048749157,5.244345896785906;-0.03495016304365474,-0.011491724961306444,5.242962951494829;-0.03501895367800961,-0.0015798404824355558,5.241640146170473;-0.03504929726963944,0.008344658088660204,5.240414011031606;-0.03502306015841826,0.018274552234931705,5.239232269157152;-0.03492473966477615,0.028216824776591203,5.238163835823764;-0.03477182998889105,0.03817198297307515,5.237230324220194;-0.03457950868525501,0.04813869175457249,5.236438030978401;-0.03429618038712197,0.05810466812120253,5.2356640541471915;-0.0339552413268121,0.06806966999658064,5.234900838462823;-0.03354751758236023,0.0780381357136412,5.234220064935137;-0.03307895373614806,0.08800969355649993,5.233629741203151;-0.03255841654462977,0.09798213723977868,5.233101150609137;-0.03198661175732304,0.1079556551655019,5.2326517293474115;-0.03142750825767907,0.11793368361733758,5.232296269798315;-0.030825965269295322,0.12790802200102894,5.231908043265544;-0.030167818785544507,0.13787944920797227,5.23153725671973;-0.029441058993651244,0.14784756266166438,5.2312078111563824;-0.028675520572135783,0.1578143001050655,5.230928355150024;-0.027921912242174735,0.16778271539829984,5.230677813683146;-0.0272416341521177,0.17775583336921671,5.230405527696794;-0.026664915337852257,0.1877320722047146,5.230028627038297;-0.02615043070812574,0.19771021762969482,5.229613995341822;-0.025717463098033033,0.20769165374106494,5.229185658788108;-0.025418364813949164,0.21767809621505796,5.228759622486736;-0.025270288542090014,0.22767067172123914,5.228403942615251;-0.025248095208918162,0.2376686602319743,5.2282046107433136;-0.025341171288439844,0.24766821389086355,5.228188379094736;-0.025542713125319645,0.25766467045570535,5.228362267090926;-0.02580496831778043,0.2676571555903203,5.22864768441438;-0.026101792483495007,0.2776482492499764,5.228947589230325;-0.02642433397709718,0.2876393043133201,5.229221058983933;-0.026735292935959457,0.29763054795518673,5.229500978641624;-0.02700275079857181,0.3076229362885191,5.229784953442636;-0.027314944874910443,0.31761628424833527,5.229973451221768;-0.02770932174385441,0.32760835370682995,5.230028358615262;-0.02824846673203242,0.3375936534490766,5.229972575650022;-0.028738736161688216,0.3475803521011399,5.229812932550511;-0.029154889024383863,0.3575675760077771,5.229526269972617;-0.029446347653509043,0.36755421421063605,5.229099527342092;-0.02964394268278895,0.3775400120591798,5.228604757160672;-0.029787912147899047,0.38752738561437056,5.228123464877135;-0.0299160043984191,0.39751815216466296,5.227713372067011;-0.030091371613003737,0.4075115336967752,5.227394668609722;-0.030329618225103504,0.41750619748111556,5.22717120856896;-0.030609090739565463,0.4275014545568231,5.227041859799431;-0.030925365645240576,0.43749629673567475,5.226986182120885;-0.03126185250991862,0.4474904470156578,5.227047311254803;-0.031637142848574704,0.45748166255174233,5.227233776461248;-0.03204193498715009,0.4674694148955396,5.227518287345959;-0.03248366758066719,0.4774543786544951,5.227842896415719;-0.03295763295876164,0.48743850552309026,5.228147145478435;-0.03349043384076593,0.4974211978592613,5.22839609716348;-0.03406632190498313,0.5074029140352143,5.228579659469548;-0.03470288606806036,0.5173817896774544,5.228709378330909;-0.03545064199810947,0.527353042806777,5.228831738863974;-0.0363496332314136,0.5373106306535311,5.229027338037329;-0.037355105155278026,0.5472562219728746,5.229299807336372;-0.03829644613481826,0.5572084958754553,5.22955694801431;-0.03907689063402648,0.5671743109996779,5.229827937485457;-0.03981608934872769,0.5771410297352335,5.230171598519772;-0.04053227256900096,0.5871067676460118,5.2305853006936545;-0.04096206281935555,0.5970912900515403,5.2309382775685345;-0.041199598820622234,0.6070815839570272,5.231309228144883;-0.04166719353618679,0.6170646312125408,5.231655815328946;-0.0413616378298521,0.6270591412779091,5.231783894459095;-0.04129312118133989,0.6370563358317957,5.232010624520219;-0.041315275942796464,0.6470541492922198,5.232218555222872;-0.04126502667817053,0.6570522153612124,5.232408686470865;-0.04123611666114766,0.667051292964647,5.232541394011746;-0.040848918589990804,0.6770437221278156,5.232579302754167;-0.040118075175585584,0.6870165672008699,5.232670016879186;-0.03900596940778365,0.6969529468203186,5.23284772680976;-0.03768135895933732,0.7068620593124756,5.233082027423602;-0.036163245423296825,0.7167431893495021,5.233324102790095;-0.03439740191893987,0.7265839260910804,5.233528301470483;-0.032247234005546986,0.7363480581458889,5.2337245236926595;-0.029608474670208232,0.7459905359250025,5.233968596324192;-0.026428906494101963,0.7554696778270136,5.234158898754629;-0.022960203037001713,0.7648483148771081,5.234255145361296;-0.019140302971322985,0.7740893832102194,5.234360119410454;-0.015156841485225619,0.7832613000697545,5.234449426244205;-0.010881292193065474,0.7923005674972696,5.234555834064278;-0.006242854009447125,0.8011587286133723,5.234689523472676;-0.0015157110336445389,0.8099694537126927,5.234848402390495;0.003410366032779088,0.8186694606612354,5.235057313450431;0.008336079276228307,0.8273696946458048,5.235265346277291;0.013255893600209876,0.8360729338295535,5.2354868292969705;0.01827121685407164,0.8447207206029096,5.2357364621911175;0.023300362353585912,0.8533596122773238,5.236014394165624;0.028271029868121328,0.8620342705074713,5.2362212009597044;0.0334141281696987,0.8706071389433878,5.236454581851762;0.038796485408841966,0.8790300050702088,5.236747082723373;0.04434135020033632,0.8873444087447498,5.237100870768431;0.0500533179107401,0.8955399590105474,5.237555162212428;0.055864318169816476,0.9036608221148631,5.238087945873945;0.0618560818424386,0.9116432909797125,5.238703542262137;0.06795877281543879,0.9195436275786691,5.239288216967633;0.07416924734359723,0.9273671130154457,5.239760532281422;0.08055330902670296,0.9350517806164705,5.240196009362404;0.08698823828783044,0.942690352669108,5.240689874122183;0.0935037886364235,0.9502465618943714,5.241361667095496;0.09996347909446752,0.957833776064007,5.242202250422915;0.1064543622612993,0.9653773953178114,5.243183190924765;0.11316272924293545,0.9727297113968278,5.244153376841964;0.12010750387226915,0.9798587532734879,5.245126447892088;0.12704844466961004,0.9869654361929436,5.246274663346663;0.13383203282722692,0.994183607716336,5.247646133932103;0.14041600562157483,1.0015837250769992,5.249020748529616;0.14705795207975753,1.008945396040552,5.2503208823192775;0.1539153780311117,1.0161368874436871,5.251442559955822;0.16105394889624766,1.0230887627209955,5.2522865007903485;0.16834762213148644,1.0299075210058903,5.252840455833416;0.17529597304677522,1.0370708578768537,5.253478440497106;0.18265208998175278,1.0438368144893055,5.2538091590441445;0.19004838007400382,1.0505538601488273,5.254228909540472;0.19759600232725835,1.057103269661718,5.254601244543708;0.2052203944041724,1.063564289659868,5.254953190620539;0.2128925795485546,1.0699752418960569,5.255146236044281;0.22052474337937297,1.0764337827231574,5.255339434502407;0.22805482683291486,1.083010252252642,5.25555827624992;0.23552834594186298,1.0896541560481823,5.255629371142792;0.24297285595570536,1.0963307061240368,5.255575059648536;0.25033991222348995,1.1030910155225544,5.255417901181981;0.25768437678114564,1.1098735535070754,5.25518121816639;0.2651646236019285,1.116505009885628,5.254917222333995;0.2728297738067196,1.1229219159531303,5.254654946031514;0.2803372142968933,1.1295223960567626,5.254386618455491;0.28783519979216626,1.1361324482589616,5.25409094397759;0.2953408800147768,1.1427363901352234,5.25386134412814;0.3027690289220295,1.149429546141242,5.25370556707342;0.3101406403746135,1.156185141238781,5.253559692228973;0.3174529377700157,1.1630025702337652,5.253329542930599;0.3244090287604456,1.1701786633437665,5.2529882427556025;0.3309454959304106,1.1777075651071462,5.252219975111259;0.3376188389448245,1.1851322199269048,5.251636028350493;0.3442414605975802,1.192606322083578,5.251108127416544;0.3508516961540523,1.2000949171824986,5.2506330176056855;0.3572000713814844,1.2078030355280516,5.250100999238826;0.3634860937696794,1.2155592847090377,5.249529578922802;0.3697016786867145,1.2233700534763652,5.248930917580749;0.37596500523166565,1.231140711542662,5.24830833119477;0.38220420236717945,1.2389318151148776,5.247699131530288;0.38851668308805026,1.2466674851188213,5.247140564847858;0.3945184687831128,1.2546388672536368,5.246480538082274;0.40061831334675674,1.262541047149478,5.245891089871531;0.40680176266043594,1.2703853675204952,5.245409849285126;0.4129863231396215,1.2782300287554151,5.244948870122213;0.4190322023515699,1.2861740262212373,5.244365561612469;0.42485538577760706,1.2942680227738508,5.243605459913348;0.430488878828825,1.3024854410277404,5.2427465109727684;0.43603374403753853,1.3107521774587407,5.2417896731612394;0.4415100028155286,1.3190558182986512,5.240760042840075;0.4470084571105964,1.3273344456099547,5.239650389648493;0.4525290707171499,1.3356097661004855,5.238629656487408;0.45797232058828,1.3439427011810594,5.237663621403479;0.4633070589110545,1.352345458839288,5.236697065267189;0.4685569017839481,1.3608127768639786,5.235834699174004;0.4737098143138901,1.369348378140646,5.235065931781015;0.4787508706637446,1.377965026233148,5.23448187140094;0.4837425419444865,1.3866213616272098,5.234093187248278;0.48863206492491634,1.3953442964918872,5.23403866779813;0.4932862831606597,1.4041916919490067,5.234287356839738;0.4977562654510698,1.4131353331804257,5.234462113376335;0.5021957822616667,1.422095463933411,5.2345442558004285;0.5065363460423283,1.431102806711396,5.234709428879009;0.5106756461919141,1.4401909339383032,5.235231097144468;0.5148256836715834,1.4492722011276549,5.235785872011369;0.5190222828857695,1.4583360298983694,5.236271220392082;0.5230361896832696,1.4674769928634634,5.236846848997836;0.5266625841965781,1.4767486302610355,5.23778812621619;0.5303181809301155,1.4859632759948584,5.239102248174719;0.5336850195692414,1.4952378484962605,5.240729117098242;0.5369562549068381,1.5045225512718565,5.24248789898776;0.5403444011175921,1.5137780924087292,5.244177698833367;0.5435753415199526,1.5230262235720167,5.246185955316744;0.5468408405108882,1.5322559193558531,5.248222921707735;0.5495804281800889,1.541625813021122,5.250390812872974;0.552311049275839,1.550982326467552,5.252626738756857;0.555043423261938,1.5603144012162453,5.254960515371035;0.5577482132897328,1.569654781186139,5.257293199002295;0.5604647222349001,1.5790041223515912,5.259575828828353;0.5631659198270555,1.5883798421222122,5.261766584485865;0.5657828060041715,1.5977976630069213,5.263877640269011;0.5682068308295476,1.6072387274562354,5.266111561867872;0.5705533750214447,1.6167038220838108,5.2683264465254815;0.5728491744976091,1.6261884535661,5.27051072453215;0.5751001977985668,1.6356911151038849,5.27266300652967;0.5773848227742624,1.645192790012976,5.274784011631591;0.5796282838720105,1.6546930250043843,5.276954821943644;0.5818121312453546,1.6642044805086542,5.279137257473099;0.5839406228998647,1.6737171170008216,5.281368685321936;0.5860638367739038,1.683231073931376,5.2835995117088705;0.5881942257314793,1.6927555294518737,5.285778086914711;0.5902497209378886,1.7023220748683425,5.287841130358526;0.5924464874896721,1.711959188828871,5.289357788272741;0.5947447553633544,1.7215915342177508,5.290749149868491;0.597240410322895,1.7312016639742147,5.291939575165117;0.5998430090660012,1.740792743227676,5.293052085181344;0.6025336168529626,1.7503659793503985,5.29410744288153;0.6053219689278359,1.7599142070513474,5.295135275784964;0.6081731567768596,1.769441946132676,5.296180701940989;0.6110020448376043,1.7789698446106703,5.29728367199172;0.614100861498938,1.7884104566100048,5.2984115817298925;0.6184494491290958,1.7972670275559002,5.300039751470172;0.6207683624058137,1.8069638023441048,5.300811243480436;0.622913260562584,1.816708980584042,5.301467683096044;0.6249090613004009,1.8264906911705485,5.30204640359573;0.6267309999387233,1.8363087137699077,5.302582101119209;0.6283231600523225,1.8461666168633004,5.303117612812771;0.6299325857910414,1.8560194782764745,5.303692826481187;0.6316415472355892,1.8658482324670402,5.304382059273853;0.6335555258580687,1.875633672461717,5.305144850164773;0.6357342060059848,1.8853557804563834,5.306001570044967;0.6380966665569242,1.8950266108193576,5.306946990711036;0.6405989503752063,1.9046616315856177,5.3078982795875085;0.6431130747967455,1.9142904646744916,5.308880497353397;0.6456172684141112,1.9239191691173798,5.309888993797738;0.6481393072894072,1.9335427252207527,5.3109021511580385;0.6506828217239148,1.9431604977211254,5.311916540852646;0.6532268876213824,1.95277671565637,5.312944199030847;0.6557843664466078,1.962388168691708,5.3139830794898115;0.6583292469989429,1.9719990615517748,5.315057472996243;0.6608762362293489,1.981609245486834,5.316133210229274;0.6634172948397826,1.991219831443683,5.317219331172978;0.6659710770395686,2.0008247102640406,5.318325902147792;0.6685227743344193,2.0104294643108878,5.319438350175804;0.6710542761134531,2.0200372470696077,5.320570608628629;0.6736097609116096,2.0296385870559104,5.3217036434532545;0.6761657792001986,2.0392401136389653,5.322833890233074;0.6787216058739073,2.048838412129902,5.323991653634134;0.6812664465443151,2.058435153536487,5.325185948546364;0.683810090879205,2.068030052506593,5.3263974712457145
3D gt;0.6954987064491053,2.1124851819628523,5.333254971805503;0.6949584403174975,2.1105490123532373,5.333051365151305;0.6944574878483466,2.1087376944639042,5.33282339692842;0.6939860338072003,2.1070340509792005,5.332594295301742;0.6935594761616167,2.1054789300767043,5.332373858113557;0.693169605477568,2.1040772066572835,5.3321758989578125;0.6928000080367605,2.1027536871290082,5.331998974424118;0.6924264352359342,2.1013829675392337,5.331837150006594;0.6920675407633216,2.100019855593335,5.3316680217474;0.6916665729199266,2.09854530421492,5.331478496340256;0.691251934131194,2.0970320299312903,5.331275551454828;0.6904381688568672,2.0940933624148057,5.330843655364631;0.6895808440823468,2.091065231641964,5.330451289174451;0.6888081390440619,2.0881963408945747,5.3300963760306255;0.6880237954042598,2.0852566315175345,5.32972644539975;0.6872032486240796,2.0822173057934634,5.329346874022919;0.6863429772897426,2.07901243019602,5.328945454161722;0.6854928561775865,2.07584784182556,5.3285476365948465;0.6846149720174526,2.072568320152343,5.3281417828004605;0.6837351189655672,2.0693056762535953,5.3277486794972235;0.682853313266764,2.0661109588862088,5.327334551549768;0.6820547542821023,2.063161038192072,5.3269306613234875;0.68123568960643,2.060138071204601,5.326543127104757;0.6804064529359184,2.057051268475485,5.326162943708056;0.6795156289043377,2.053782312358328,5.325766927504975;0.6785623868140478,2.050206583745174,5.32533638401878;0.6775215848320147,2.046309220814518,5.324850867834166;0.6764943983710466,2.0424896466925,5.3243576458216335;0.6754301471660407,2.038585172429097,5.32386035399026;0.674423139636884,2.0348439383444523,5.323390453497984;0.6734441397943324,2.031184365972215,5.322938378508345;0.6724857355919583,2.027656365277562,5.322507910041211;0.6715129741140821,2.0239796986791543,5.3220502065454385;0.6705685129788154,2.0204143729147646,5.321599594198381;0.669587099418939,2.0167928867190685,5.321145714837018;0.6686084992032761,2.0131536433167616,5.320701244087816;0.6676700432281893,2.0096699177515407,5.32028065576379;0.6666901821106594,2.0060144051135986,5.31983309410384;0.6657277144090936,2.0024180415380095,5.319384503297333;0.6648040155057184,1.998957158917858,5.318940879986118;0.6639009418437748,1.9956036639898316,5.318525226129876;0.663016062704141,1.9923099862639027,5.318119792462641;0.6621462336806653,1.9890499746457095,5.317713127893194;0.661281456581295,1.985797440371999,5.317288674309732;0.6604766299793055,1.9826954212836125,5.316885346141246;0.6597236057908977,1.9798606173363429,5.316510990603473;0.6590180916649244,1.9771481695947073,5.316165010504561;0.6582801530603952,1.9742177634774545,5.315806649130878;0.6575670034941432,1.9713568003681865,5.315452578698997;0.6568003619918625,1.9683900301861077,5.315071987779582;0.6560046752850008,1.9653403579672073,5.314690853235928;0.655197323512782,1.9622655130690134,5.314318888153793;0.6543718553846872,1.9592972308524903,5.313989877354695;0.653408369965715,1.9560968304427422,5.31359009343588;0.6523433544019495,1.9528356091969943,5.313173946283504;0.6510097938119275,1.9492821735750607,5.3127309684828115;0.6495358646582062,1.9454850089767899,5.312242209026147;0.6482184589923828,1.9414009454393515,5.311741930747467;0.6468999199381696,1.936572387874594,5.311180569972443;0.6455802637453802,1.9311280000850988,5.310544377404154;0.6443031066267049,1.9256290750727643,5.309920021946062;0.6430775491151736,1.9200704610839527,5.309269800422707;0.6418928796454448,1.9145487899979474,5.308641578320734;0.6407412264502703,1.9089730922011732,5.308113270590262;0.639593612372097,1.9032783267666094,5.307631808579746;0.6384535870464911,1.8972759973710265,5.307225681145571;0.6373431538863218,1.8913455637441292,5.306884438054057;0.6362749953207707,1.8856786674121033,5.306567042159038;0.6350161324194765,1.8796222965250444,5.306168476508118;0.6337444718811592,1.8735592392804417,5.305795837442185;0.6325122542667636,1.8676299053819618,5.3054229136534214;0.6311974416140165,1.8615648001329699,5.30498006877451;0.6299441405164355,1.8556503236337367,5.304520015953104;0.6287269722114344,1.8497663901705033,5.3040648858964285;0.6275849177607047,1.843836499983586,5.303608133741832;0.6266030765662929,1.838012477486314,5.303093036549521;0.6257362502822678,1.8322999270964542,5.3026050600370604;0.6247267901766705,1.826992970339623,5.302160583687824;0.6236345929277783,1.8222190388811472,5.301773436494035;0.6224537129066009,1.8177884404553448,5.301456032461659;0.6210931890950814,1.8130323556247638,5.301113928386498;0.6196680936738655,1.8083755375037929,5.300823237456478;0.6181018800909777,1.8033315363353606,5.300614849110495;0.6165307831179069,1.798472301333754,5.300344688995699;0.6149306207960643,1.793715584578153,5.300011096418993;0.6132688253417651,1.7890090812503825,5.29954336874541;0.6115929652181681,1.784238821841407,5.299000093913266;0.6098562399861708,1.779106289676836,5.298398061226927;0.6082897489811672,1.7742977720215798,5.2978423901849245;0.6067946120827379,1.7695898024556531,5.297276485480466;0.6052691730319987,1.7646643725362836,5.296651955791304;0.6038478600225623,1.7598528331826313,5.296051350220066;0.6024082219395251,1.754803352296197,5.295412119335046;0.6010364760057733,1.7496716247239874,5.294786915216372;0.5997049773492639,1.744689714974585,5.2941634121439165;0.598477640485639,1.739765893682176,5.293585947965517;0.5971990374672195,1.7346135220042096,5.292941855791653;0.5959310138343832,1.729364803782331,5.29225326329423;0.5947313782913567,1.7241932356513197,5.291529651151313;0.5936216625283344,1.7192050193208939,5.290796803900217;0.5926503378268011,1.7142213598704523,5.290010468741931;0.5916736495662918,1.708975109170062,5.289154722584756;0.5907696548690995,1.7039218839640404,5.288157410895543;0.5898516417122386,1.698815715182232,5.287154710724833;0.5888976268320109,1.6934115801579648,5.286064732071003;0.5879791727140741,1.6880418820294012,5.285002813296903;0.5870684645032759,1.6827094800665237,5.283947531959095;0.5861240835712721,1.6773812660635605,5.282827226476942;0.5852020552313981,1.672143785999587,5.281731754317918;0.5841297173562312,1.666492621419324,5.280504982467731;0.5830200991468704,1.6608489520917051,5.279263368922798;0.5817847238993832,1.6548879763849726,5.277920932986406;0.5804974636546003,1.6489869868823817,5.27658378999476;0.579204348322617,1.6432350210483644,5.275254089315629;0.5778715728978888,1.637311722797763,5.27387618864174;0.5765605646785806,1.63134907685123,5.27240108872705;0.5753155104037052,1.6255977076239128,5.270931570331982;0.5740753452261185,1.6198652319646694,5.269431820152322;0.5728210003606333,1.6141907316163067,5.26792154147295;0.5714530660315531,1.6082658168503887,5.266326826929734;0.5699417421575003,1.6023846809247768,5.264680994708606;0.5684058811147904,1.596524329900119,5.263025864103133;0.5667856187197933,1.5904833979793378,5.261257880303007;0.5650635522439027,1.584180561095554,5.25931986162121;0.563397280625824,1.578218767210958,5.257477884588914;0.5617421262208226,1.5723170379758191,5.25566095373089;0.5600183897740536,1.5662323234896744,5.25378900724416;0.5582964661451295,1.5601125004223058,5.2519404527499844;0.556536171920617,1.5538515057476627,5.2501117063676705;0.5548524094823135,1.54779502133601,5.248392384504212;0.5531667840972582,1.5417041544702594,5.246691152017358;0.5515988777200485,1.5359124651478104,5.245108219831481;0.5500169240438596,1.530046310763446,5.243541554575489;0.5484199315213036,1.5241502737339108,5.242008688555686;0.546878199898543,1.518442307056397,5.240547235777734;0.5452407890598705,1.512788319261516,5.239176867385447;0.5434711819342471,1.507007328880051,5.237865962090754;0.5416019264898475,1.5012272010783303,5.2366261471332525;0.5395082304633317,1.4951236859911727,5.2354369387763615;0.5375273610356583,1.4893592636466961,5.234346646655011;0.5357180592509537,1.484023240569989,5.233393203725392;0.5337795789534368,1.4786696740889986,5.232524628746292;0.531794474898057,1.4735103322121246,5.2318359242556305;0.5297066477334841,1.4682239816929594,5.231313824521655;0.5274097675642208,1.462664716217599,5.230838462635369;0.524861029398348,1.4568298392034387,5.230402285135134;0.5223367067939619,1.4512186414355086,5.230100887599876;0.5198063518932532,1.4458340032592454,5.229939164139272;0.5170522807497269,1.4400853664706956,5.229896651370096;0.5142673638445902,1.4344049084616082,5.229954567174688;0.5113688008978226,1.4286055671353253,5.230174637796985;0.5084276354717525,1.422820306962215,5.230436034673189;0.5054220585935111,1.4169006797053485,5.230795436109639;0.5024569871618606,1.4111153166648926,5.231183365781998;0.49947615680744384,1.4053289082579452,5.231643604659537;0.4962819405199653,1.399226936519613,5.232299838833025;0.4930298639451866,1.3930744315164831,5.233050625290634;0.48983295398343635,1.3869857824539704,5.2338392784776016;0.48668353878051124,1.3808974737461182,5.234737205619912;0.48347415611326855,1.3747268954443872,5.235644005108129;0.47994654657448554,1.3681322084033458,5.236638067444685;0.47656171901294525,1.3617101636841777,5.237647810622233;0.47325887968397007,1.355413502307225,5.2386948100555655;0.4700790518220348,1.3494234227710855,5.239810121409264;0.46701889677022823,1.3435420844772779,5.24096176153935;0.4641117062531315,1.33794116533643,5.2421682420113065;0.46114104024921937,1.33235505333644,5.243370768868269;0.45825471546382257,1.326925516512002,5.244544990659071;0.45556163571210806,1.3219153292782937,5.245647054365969;0.4527693787517498,1.3167307303306643,5.246772060399266;0.449900507954331,1.311492873926387,5.247847654422332;0.44693396516008094,1.3061866886646878,5.2488970988027095;0.44403571818578336,1.3011121815016624,5.249875591034055;0.44094280977971245,1.2956794725821474,5.250873287021647;0.4378663998944953,1.290352622119316,5.251820212366686;0.43470765376277765,1.2851366264303423,5.252495395391478;0.4315601621035185,1.2800141758831611,5.253048963026341;0.42846857668525573,1.2750091204132799,5.253571036719778;0.42531388098515055,1.2700379539868227,5.253960471297679;0.42216982957526233,1.2650897678345365,5.2543335490538;0.4189272854807483,1.2601268442517475,5.254577723042461;0.4155703084861019,1.2551119574604086,5.254766102404881;0.41217985734864876,1.250089271246609,5.2549231768999025;0.4085344588127834,1.244804980654007,5.255021824570301;0.40489603192501217,1.2396444966687237,5.255075277283671;0.40103919677634775,1.2343966848209074,5.255076770169929;0.3970090731528659,1.2290327601619553,5.255100140519304;0.39279015754719643,1.2235136082900722,5.255111658761146;0.38829671034551494,1.2178661328208664,5.255110870632739;0.3835830074489585,1.212278088731492,5.255095618863018;0.37890788776009277,1.2069910404912485,5.2550184321042455;0.3735874962868953,1.201329120994548,5.255037036786191;0.3678654842949413,1.1955964522100306,5.255030524094484;0.36199427586747224,1.1900323322086983,5.254981036544779;0.35553803912777826,1.184021319755375,5.254968606724751;0.34925958054993245,1.1783476947156943,5.255096235509329;0.34282885662258145,1.1726971957054837,5.255259386296683;0.33565741344033584,1.1665389803993487,5.25535924450598;0.32840912045760196,1.160553325553476,5.255486125736885;0.32066812960721813,1.1542685175166119,5.255625495656664;0.3128704066587802,1.1481182214721999,5.255806156382549;0.30471390254566005,1.1416710017630076,5.256000497857835;0.2962065437257134,1.1349746465259682,5.256217866937424;0.28774150983845287,1.128421668418705,5.2564433240517;0.27911266807476476,1.1218005254760426,5.256656039021346;0.27083334833897127,1.1155041128910557,5.256843189550753;0.2622545428612214,1.1089704854382547,5.256851736312747;0.25346895155894233,1.1023006099571449,5.256854359452469;0.24475555233171034,1.0956782599267387,5.256795242707971;0.23631150249152522,1.089291652420482,5.256644531715631;0.22790910964472802,1.0829129625026614,5.256462035764291;0.22007609405467782,1.0768734455656443,5.256148162284035;0.21236345707592083,1.0707763105845634,5.255806238241668;0.20472657190726262,1.064636896706125,5.25542664063257;0.19746851944114147,1.0587704808406977,5.254974805592868;0.19006305708150645,1.052732680188769,5.254452611240954;0.1825826060529166,1.0465125027649087,5.253854890539502;0.17565364566359756,1.040581425410338,5.25328744536218;0.16886088159750398,1.0346886864106901,5.252699571206114;0.1624263365411883,1.028940708429322,5.252086486348284;0.15620820021193582,1.02318252213879,5.251444136574747;0.15045704240151547,1.017859960202449,5.250801399079066;0.14497334237385046,1.0127572930438091,5.250108118746985;0.1395084151673877,1.007663946057113,5.249381416176381;0.1340182735166724,1.0024683954423153,5.248603906389939;0.12815497043798857,0.996872043599659,5.2477950150113815;0.12261769909024549,0.9914935177138204,5.247106382559236;0.11727419239920671,0.9861658459157919,5.246400247299952;0.11208856531222869,0.980968646604772,5.2457180024886565;0.10690470991557946,0.9756821411571053,5.245031691103007;0.1018302185579006,0.9704576602069267,5.244391665906881;0.0965924373227062,0.9650080360034116,5.243792695902035;0.09159540757186728,0.9597176599527464,5.243237077752853;0.08683606152310383,0.9546618094083223,5.2427178310862415;0.08222287528633138,0.9497495986998237,5.242224427741127;0.07778482198030456,0.9450269053685758,5.241773327419092;0.0737307644338583,0.9407141709987552,5.241415494136961;0.06953549852943922,0.9362684979152431,5.2410242463726915;0.06538789186714214,0.9318723220924795,5.240628141545129;0.06121080728579439,0.9274552523361486,5.24022601450579;0.057156859776369896,0.9232100311159774,5.239852276901663;0.052972954014418316,0.9187932863658773,5.239485542491584;0.0488073490235575,0.9143818930683187,5.23912449664422;0.04477756925366876,0.9100487885736609,5.238768570658432;0.04087631902977941,0.9057453530015274,5.238405322289031;0.037224099850656577,0.9016383431536722,5.238044435384067;0.033708072857722156,0.8975890398648015,5.2376571349798855;0.03018115408981207,0.8934302003327611,5.237291913528043;0.02655974638152762,0.889036289025847,5.23694476465519;0.022899530006781736,0.8845892150022342,5.236610474743357;0.019215468579129993,0.8800755948298281,5.23627461747152;0.015764744828190107,0.8757440700182402,5.2359410924289;0.01207923132681116,0.870945212889589,5.235597351938252;0.008302542367604807,0.8658895819342789,5.235256139528657;0.004470073220799094,0.8605809539117638,5.2349091339435025;0.0005446938421217427,0.8547707981876543,5.2345453183321045;-0.0034270758832520274,0.8487063403515529,5.2341492261363705;-0.007241719873840912,0.8424071886346486,5.2338157518650785;-0.01098458082228899,0.8358714113359976,5.233502953098586;-0.014639348528228763,0.8289675103827496,5.233197930238889;-0.018250794447258155,0.8217203486370357,5.23286896821662;-0.02176099591651644,0.8141596032981775,5.232537656569916;-0.025090255057667776,0.8063006807232652,5.232186275823309;-0.028272506578142113,0.7980427878855415,5.231856003878322;-0.03126390341210226,0.7898584529089866,5.231595613509494;-0.034041102427678,0.7814191008884042,5.231370778815864;-0.03657162628881148,0.7726381839821918,5.231125232621833;-0.03881414868727366,0.7640177127150891,5.23087232672888;-0.04072868823086935,0.7552733037465545,5.23062041776174;-0.04236260676804162,0.7462679506207259,5.2302987492663435;-0.04384091823079256,0.7370257502423877,5.229951780388934;-0.04507895137964902,0.7275884915294599,5.229592613655967;-0.04587410930709491,0.7179436689332012,5.229237926378575;-0.04650174747590297,0.7083525253076777,5.2288865334284225;-0.046858469708470074,0.6984480293712167,5.22856038321154;-0.04682317445981596,0.6887966741656509,5.228250310028814;-0.04662611737886235,0.6791022174227642,5.2279713723877395;-0.046199134078100515,0.6696932196654476,5.227714233428317;-0.04564373132423072,0.6604023428486159,5.227442431935442;-0.04486372084530464,0.6508287229214262,5.227086783040596;-0.043967537096524054,0.6415486500045338,5.226731566531229;-0.04292798123658482,0.6321908969430947,5.226308203024901;-0.04181489681699569,0.6227273627547619,5.2258573554738685;-0.04067773498349651,0.6134888931403895,5.225389583537845;-0.03953343089162214,0.6039991554130772,5.224906482835975;-0.03847762734927335,0.594768184168843,5.224430298277355;-0.03752009774157024,0.585041271020476,5.224062720507928;-0.036598109427382376,0.5750375166113633,5.22374981183234;-0.03577087772701802,0.5652176603411881,5.223434007296051;-0.034995715410217614,0.5551695667446126,5.223198918001459;-0.03426245893790891,0.5452369982268729,5.222983496135582;-0.033526290146862564,0.5350069673652748,5.222779456365201;-0.0328622725722684,0.5254083397469382,5.222597790718078;-0.03217863629318715,0.5150869349686344,5.222477441680648;-0.031601197734825295,0.5048634271945405,5.2223444762043165;-0.03109299059542912,0.49461211161700624,5.222271768400625;-0.030642619781332293,0.48438410227105777,5.2222054447766695;-0.03019340341302807,0.47411444598265184,5.222119347395536;-0.02973227471471144,0.46386958547049345,5.22204267949286;-0.029330035699565476,0.45414257447464357,5.222054328056913;-0.028907904759710817,0.4442902374914981,5.222078880056077;-0.02842382555935464,0.4341368075537619,5.222165875502105;-0.027967060153851614,0.42440955589832274,5.2223043026812075;-0.02752352736824174,0.41480997843032724,5.222459669959763;-0.027088622426862184,0.4048354355012779,5.2226138195082665;-0.02666503264076092,0.3948624591105289,5.222763295731408;-0.02624484525181294,0.38568684029392414,5.222858042146767;-0.02587361068949686,0.37654809573549514,5.222938330650329;-0.025537929739404285,0.3673201845358308,5.2230386402961795;-0.025214882869944555,0.35839367521151555,5.223165800993499;-0.02491407028097396,0.3495526672567463,5.2233094420819;-0.024708002633587803,0.3412364952371264,5.223464689722883;-0.024528637172970384,0.33232812944716017,5.223630399258267;-0.024395406825112917,0.3239700843173592,5.223736396543039;-0.02437274730361161,0.3151458569494302,5.223797037906496;-0.024392078195477274,0.3063819370493876,5.223836705207824;-0.024460420205138677,0.2973890381780679,5.2238837078806615;-0.02461771703326671,0.28822674882007326,5.223928761173477;-0.024817057147661015,0.2791926445276246,5.2239890610169475;-0.02509130846862694,0.2700843131560881,5.224030516126448;-0.02539900722547238,0.26126363025197163,5.224079630159522;-0.02580771051032114,0.2530638124749804,5.2241467841623965;-0.026254248900762122,0.24469637563770186,5.22421517075322;-0.026727690673061206,0.23585170424264654,5.224230701028211;-0.02722545127831303,0.22748564423842468,5.224279429799271;-0.02773290983970732,0.21915407388951075,5.224328582634191;-0.028230996918429285,0.21047353616146752,5.224395498009325;-0.028740465735953413,0.20129947599605225,5.2244464429352355;-0.02927746735882822,0.19182974573713057,5.224451930939995;-0.02988502578760252,0.18198140349774078,5.224432885887105;-0.0305084560916567,0.17199479495140657,5.22440948697979;-0.03114488274372589,0.16152157753814916,5.224439120583995;-0.031777730784590494,0.1513911106592682,5.224462620037966;-0.03245006507183802,0.14093456739482932,5.224506595691254;-0.03300662154659589,0.13092805986616068,5.224695409926672;-0.033547495494623415,0.12050361019583034,5.224952219300732;-0.03409198386084006,0.11013430357905345,5.2252371831500515;-0.03457463133459614,0.09938532059085275,5.225564237181263;-0.035043524236342924,0.08826044345579011,5.225944306622599;-0.03548404217077608,0.07672618177533148,5.226306697549149;-0.035949992272934786,0.06471216758976714,5.226649157979781;-0.03641658149002115,0.05262391464322726,5.2269220066668165;-0.03689914110777583,0.039817988574271386,5.22713185801892;-0.03738259211688379,0.02711132047498501,5.227329971756698;-0.03787461802635742,0.013661819957799647,5.227488326488524;-0.038352176252917904,5.000145122514288e-05,5.227638065036843;-0.03883865919405736,-0.013913024411266944,5.227757986770909;-0.03927418987744783,-0.027147897535531474,5.227859214653234;-0.039632734499463224,-0.0398605534582942,5.227986675474102;-0.039933223418716364,-0.0518795714833563,5.228119058170767;-0.04021189734114057,-0.06387247344104499,5.228263386454968;-0.040454664872147085,-0.0753306056252504,5.22834612069242;-0.040681737575145066,-0.08651330799167847,5.228411145409466;-0.04087395208684956,-0.09715234174312885,5.228459934655431;-0.04107289583004487,-0.1074460734836272,5.22841192595579;-0.041247273014357454,-0.11713405730160978,5.228273495791163;-0.04138238983988452,-0.1267458122890862,5.228065108219574;-0.0415070032223709,-0.13624593295160856,5.227822847981367;-0.04164040815923607,-0.14576712396375205,5.227554148788552;-0.04177650628886709,-0.15512646583477457,5.227346309509975;-0.04188334159564724,-0.1640182568560071,5.22715943381805;-0.0419923157567455,-0.17257732414888038,5.2270348575108985;-0.04206176279979338,-0.18011501110440456,5.226973624075051;-0.04209879536354823,-0.18708082597249492,5.2269696973048685;-0.04212944674678635,-0.19308667706696236,5.226970395611099;-0.04215510072782831,-0.19879230127508898,5.226970059083586;-0.042168476114073886,-0.20350407195651504,5.226969272362035;-0.042180122958150934,-0.20840187476384736,5.226972940591857;-0.042195432430147825,-0.2140212444823343,5.226975509352224;-0.04220858805795875,-0.21983017862434498,5.226974587679533;-0.04220985789709864,-0.22532908046214456,5.226962195750005;-0.04220645737087758,-0.23066441569315868,5.226954057103349;-0.04220053159536954,-0.2360073265469107,5.226948222533841;-0.042192638697263155,-0.2413050309796247,5.22693903122247;-0.04218981713414503,-0.24651028448607848,5.2269300169160395;-0.04218941565347566,-0.24970944147606688,5.226923145746585;-0.042187560909825686,-0.25280540994467654,5.226946860217411;-0.04220649485030751,-0.25531698265597125,5.226978235088026;-0.042214380456791226,-0.25743003750283167,5.226984264044474;-0.04221049478761625,-0.25890261576879126,5.226977124399263;-0.042207958220724116,-0.2604768482636534,5.226971050139373;-0.04220620574326754,-0.26220221015530243,5.226966029954593;-0.042207229493284766,-0.26413237509466037,5.226961035242902;-0.04221026676045781,-0.26631349368925034,5.2269572046299375
