# Supplementary material for: AI co-pilot bronchoscope robot
Source: Nat Commun. 2024 Jan 4;15:241. doi: 10.1038/s41467-023-44385-7 (PMC10764930; doi:10.1038/s41467-023-44385-7)
Supplement: Supplementary file 9 — Source Data [file 41467_2023_44385_MOESM9_ESM.zip › Supplementary Fig. 6/Sim+A+R/1-siliconmodel3 Centerline model_5.txt]

Path length,0.38727810664511697,1.3014526218211175,2.29765955108547,2.855495373721874,3.980161429223755,5.163039589095366,5.776590950458395,6.928451042679364,7.5865425654750425,8.328549371580802,10.059200376055683,10.997241182857305,12.02465450661293,12.02465450661293,13.098768823977814,14.179119265553537,15.21862436778258,16.321938841853015,17.427489526873043,18.606061575007004,19.786201780115903,21.029030925117485,21.029030925117485,22.321824306086643,23.66303669416058,25.093252911447216,25.093252911447216,26.57933989645487,28.025114449065374,28.025114449065374,29.420490592561844,30.826846533049263,30.826846533049263,32.18700011412242,33.463752755964684,34.700118397017036,35.92688451970903,35.92688451970903,37.10518868299704,38.27290655015116,39.3854912431692,40.56027879536688,41.677502368173286,42.84019278900181,43.93482666931876,43.93482666931876,45.02902195670081,46.09472089110762,47.12019162386235,48.120723297085995,49.04664320923012,49.97549396270641,51.83840400649905,52.77895712829566,53.72953487775294,54.68493930851424,55.657698718498,56.623313518060584,57.5874766898544,58.534888011027654,59.555688441639866,60.50454282647464,61.4750363918114,62.41046495664469,63.39127949328388,64.37939749663887,65.39621894220257,66.46572535607967,67.50956424800349,68.5756783783116,69.61856480338982,70.68446566896549,71.78168696047285,72.8596619138074,73.94000557371272,73.94000557371272,75.03021986069498,76.10935492011596,77.21278270942865,78.33596509362606,79.47146298275153,80.55801448185834,81.67442519577047,82.75921959630091,83.84813663642429,84.89896743339813,85.98296434964084,85.98296434964084,87.04007904560657,88.03570940209572,89.07354161556688,90.10879468473199,91.13766572319398,92.17134064766441,93.17887317394168,94.13741604057209,95.10496255318711,96.13808514246934,97.2034260065833,98.23483810477886,99.22996713425938,100.2124485761367,101.14901831766625,102.05604332709548,103.85287641076697,104.74169061700141,105.59684021314608,106.43670532674281,107.2617527374887,108.78265929087176,109.52657734099638,111.01785937866275,111.76618317485381,112.52733899457044,114.01228288183913,114.79173788557723,116.35454430526926,117.16653977483978,118.00287100073974,118.87462254062606,120.75424316098919,121.77082641414422,122.78191851277836,123.85444739594269,124.969100543183,126.0835496797882,127.19509470598562,128.3101158681414,129.43950004097863,130.57501134361138,131.67817742538125,132.75625277097078,133.83098661549178,134.89427226868798,135.9411875853872,137.03118540347376,138.12760394191386,139.1940777144843,140.2351135451109,141.21964447214214,142.16768393214195,143.00349146049288,143.8244797773543,145.303595058909,145.9972312677652,147.34778098427063,148.68707682631407,149.33999485983173,150.6594272616528,151.99954372172516,153.24302321140541,153.89087866641648,155.13405579919473,155.7870430041188,157.17053667110633,157.9007282366536,158.63061008099655,160.1346552109757,160.86645041305428,162.26805948272474,162.94863912546714,164.23569010587644,164.8404253998998,166.0421799116956,167.1909169420958,167.73637713054669,169.20150050113884,170.0117888475043,171.0818818214427,172.01806623078835,173.1851401060753,174.0682871114234,174.99279095022086,176.28190022398823,177.28488182940708,178.27421697596768,179.3516365106294,180.30069313684055,181.17336367421152,182.35727088632012,183.24144397277038,184.48193107147358,185.36363550220048,186.26211629762707,187.4943517825405,188.36191608835713,189.44394281760378,190.51393628417028,191.315171594272,192.4513935796712,193.3427576588495,194.30776736738486,195.27868799599116
Error,6.814330064333493,6.4590770702817215,6.006471214199335,5.566583784969839,5.130514266812276,4.711486135134786,4.269444621022076,3.875773335177023,3.598058115264511,3.4395521106855864,3.1649711498074153,2.894202050284539,2.646760972235874,2.4059194336332017,2.1530596162000695,1.9301722887122625,1.745525166957811,1.563077753968353,1.4130318762749794,1.3069048149259401,1.2441366334952604,1.2512157102260255,1.1133126965177098,0.9706889847505319,0.9261563836276452,1.0637943461631583,0.8594454268040609,0.7541984459658977,0.9110504369083604,0.7806681913956351,0.619899175547609,0.6882064410542219,0.7993195781987686,0.5261039052950195,0.4023419313628497,0.42588703760075686,0.5641270547726354,0.5499405968061686,0.3785063220856611,0.26248275644617264,0.2571574207789933,0.32873501702448105,0.4228086062098831,0.5613418794999986,0.6540670406511273,0.6508530107685104,0.5908535064947582,0.5414408712015495,0.5095333862856939,0.4877901082664674,0.5162673757655424,0.558485455636065,0.5423980303723072,0.5189177320047044,0.5178103263996552,0.5302627975293177,0.5573594248236527,0.5871175123000644,0.6203797150847961,0.643067301370658,0.6745417295633204,0.6904049074015144,0.6985376519819354,0.685315924076282,0.65297133500795,0.6164584591046637,0.5830025340656545,0.5631872739343007,0.5483608551894112,0.5525963881919344,0.5611282799835634,0.5843620194191972,0.6376045815456959,0.6939899908757693,0.7606906256215078,0.754016040485374,0.7181265734127885,0.6950051692549233,0.6653968316448844,0.6413549824507665,0.6421324602862555,0.6591049573041057,0.6977357871327334,0.7299777724171088,0.7657012930098788,0.7897940053805569,0.8312988782136197,0.7831743544209898,0.7218207435689842,0.6856612675771874,0.6294573633104257,0.5433950870991726,0.4718365759222708,0.4125119949026769,0.3845988651988155,0.40479917376340363,0.4339943579766661,0.4178372197300597,0.4027132890660317,0.4190130050897933,0.4764917126815015,0.5445850380665367,0.6532814171955085,0.7758339101809502,0.8573609180704983,0.895556138554158,0.9656909832354097,1.0949629163183816,1.2879749770153734,1.4508736544651168,1.5960264335252132,1.731010335238659,1.8318800715072487,1.9582178033739024,1.996624861396605,2.0905351809054515,2.1873736131861965,2.202058163324229,2.179827104663824,2.2089007936794873,2.194116659883872,2.096532121313209,2.014948605760578,1.9637544697995433,1.9655308383202508,1.9629543528308395,1.9553015395272841,1.926990232275793,1.9331157027631336,1.9571995014873012,1.9829326108382914,1.9558404814370354,1.9500346938501283,1.9194427305571624,1.8760688274187654,1.8239969797460343,1.8476920951897045,1.9301298938322873,1.927367006743425,1.9115410551313727,1.892999105951808,1.8791846774479288,1.9270527426272523,1.9435169693247725,1.9625723463199358,1.9905713895669062,2.0288785191845062,2.0735407568220388,2.01759178049093,2.024784085286886,1.787284607751767,1.4859842323574333,1.1596805560173873,0.9246245592122337,0.7515471821186069,0.5661051694091125,0.5971596146791422,0.5047565755724799,0.44798754879381514,0.5020278439263256,0.3608010173490603,0.4366107224350313,0.3815096602662567,0.41782500284249346,0.5230148422597903,0.595119189014244,0.6456417233136886,0.6647979591361874,0.7089450836021997,0.7548760197931794,0.8171752433675983,0.8414339558294409,0.8723764041848772,0.8859793491757818,0.906374918795422,0.9361017950879793,0.9634890407669426,0.9773145569102235,0.9777199331284064,0.9671301084599621,0.94998977881025,0.9309253511433216,0.8897026960278318,0.8498160674121331,0.7984684189887826,0.7315885813748525,0.6752500441715323,0.628381449300867,0.5665732576506237,0.5147430188206147,0.4655567085506158,0.4214165914628985,0.3676008212133554
3D pred;-0.004711537538160733,-0.2595681097649658,5.170073222710008;-0.007154615694332272,-0.250227308393648,5.172677219419765;-0.010003584550479169,-0.24133107658395053,5.1762465941612055;-0.012773625623061575,-0.2323987035076199,5.1797877216202854;-0.015530584114111522,-0.22339605571256219,5.183156922201547;-0.01815434866870092,-0.21434865203487471,5.1865125661419915;-0.020763989019080328,-0.20536184871769012,5.190037781508449;-0.023153625978919828,-0.19618991926080342,5.193226095363461;-0.024151634088262278,-0.18658239980403385,5.195814444200361;-0.0248801372859558,-0.17674016302848164,5.197426789803797;-0.026589513092668996,-0.1671951875550076,5.199870450492641;-0.028356221164071445,-0.15761532341609935,5.202129863175287;-0.030101014459285955,-0.1480239949969864,5.204357443816631;-0.0314809703574926,-0.1383610520655313,5.206530749046562;-0.03273806379186672,-0.12867972660292576,5.208696771526676;-0.033771360537430614,-0.11892551593338938,5.210642965774409;-0.03447523731110538,-0.10910296473600686,5.212381368910129;-0.03502100838076448,-0.09923658230719984,5.213916501382605;-0.035378057526764685,-0.08932747415706045,5.215213456114345;-0.0355580592287321,-0.0793807667802697,5.216228646612619;-0.035582409296964275,-0.06942314088285598,5.217147936317408;-0.03550024782399605,-0.059454558184586795,5.217935723395322;-0.035366635610537156,-0.049478717298601954,5.218617446501816;-0.035269656445833415,-0.03949605420422628,5.219197991578277;-0.035248174200696675,-0.02950773562592715,5.219680723897008;-0.03524052111348271,-0.019516648842713456,5.22010277403686;-0.035185730942888134,-0.009524024921715876,5.220482859830745;-0.03514075583908994,0.00047234985859764995,5.220748318851217;-0.035057321859681495,0.010469232747402045,5.220983629876479;-0.03490782928162662,0.02046610895168234,5.221183924972277;-0.03472267734248462,0.030461579863748398,5.221421159045448;-0.03451714278399891,0.04045187566631426,5.221810704065315;-0.034255885560297954,0.05044074047809304,5.222203545553795;-0.033949630205621605,0.06042766572498955,5.222612852004555;-0.03360953298859974,0.0704110267118233,5.223078509914978;-0.03323628978264927,0.08038866643494935,5.223632942115259;-0.03283088977244404,0.09036293860038608,5.224224165932032;-0.03241205828674907,0.10033605609157414,5.224825421030596;-0.03197755974091281,0.11030966921555564,5.225407015620332;-0.031516782639148214,0.12028081679866118,5.226010257146106;-0.0309976937966507,0.1302538622268495,5.2265288240761025;-0.0304132821143068,0.14022826615905754,5.226940806093541;-0.029760629844931184,0.1502004837509524,5.227299862238429;-0.02903837865972568,0.1601694650443994,5.227612536504036;-0.028306427088139754,0.17013912840182185,5.227877223935775;-0.027618836766109787,0.1801136522254589,5.228067208252886;-0.026982316427797404,0.19009313086120536,5.228136835959977;-0.0263474115895542,0.20007198218828914,5.2279974729866545;-0.02584147668950969,0.21005627038554314,5.227756601504135;-0.025496054392367958,0.2200468611877247,5.227494344264001;-0.025308165839806725,0.23004333461011878,5.22730668231478;-0.025250963790419807,0.24004315756070585,5.227290284679029;-0.02532887806681637,0.25004182051523227,5.227434050068863;-0.025516822028710574,0.260035768956406,5.227726747220111;-0.025756426041291944,0.2700269909499471,5.228070364729758;-0.02604331289242067,0.2800170533020648,5.228411466086323;-0.02634934554368788,0.2900072960087786,5.2287298913951625;-0.026641461230099563,0.29999776323595645,5.229054287770663;-0.02690764402373924,0.3099895528701683,5.2293597163646535;-0.027241746988942248,0.31998274705259877,5.229516066103637;-0.02768234341136631,0.32997301547119623,5.229536356912431;-0.028230254107596903,0.3399576638051856,5.2294551687635495;-0.028721435773452028,0.34994401166501327,5.2292774133314435;-0.029106791602397052,0.3599315962356716,5.228961731008458;-0.029367630931601753,0.3699176268438035,5.228502214373512;-0.029558014646235743,0.37990489404113637,5.228035044200789;-0.029727806550285608,0.3898942877198507,5.22760704345198;-0.02991531488452368,0.39988680131161075,5.227268646136563;-0.030103957738805157,0.4098813765054179,5.226998682122549;-0.030348513798254127,0.41987703081837047,5.22683410025921;-0.03064918227232653,0.42987214960681813,5.226749254083577;-0.03096896937128038,0.43986702659473165,5.22673620771168;-0.03132642650381616,0.44986002258515956,5.2268469124256285;-0.03171542425702796,0.45984961837711036,5.227084939023795;-0.03215427320253733,0.4698349690485881,5.227401456907404;-0.03262268885731433,0.4798181248873679,5.227743781713688;-0.03311236305699623,0.4898012168897073,5.22805698013481;-0.03365535121564664,0.4997833996922337,5.228304346980835;-0.034243225731745174,0.5097645065648257,5.228482978308484;-0.03490235061715943,0.5197418617590355,5.2286169100597775;-0.035674022347588416,0.5297111260867172,5.228752156151291;-0.03655991509826479,0.539670412760204,5.228918898436291;-0.03753179896576549,0.5496206087427721,5.229140351945134;-0.038456634309414234,0.5595755205383514,5.229351090478333;-0.039262586851650426,0.5695408047271665,5.229559780525565;-0.04012313192385128,0.5795001959672257,5.229824333556436;-0.04113833429013704,0.5894469969079918,5.229999019561204;-0.04285131458588748,0.5992981003115403,5.22985252642496;-0.04388792052715378,0.609244227039969,5.229855876733318;-0.04467440234368752,0.6192119420181668,5.23001744549786;-0.04610709609255713,0.6291027918047309,5.22967323753518;-0.04676893628150252,0.639076962239657,5.229394146690932;-0.047461435166606045,0.6490493703382069,5.229126710698389;-0.04824232628564018,0.6590153954849546,5.228864886645624;-0.04914452922592863,0.668972715547693,5.2286704463650215;-0.050163532334975565,0.6789196311919395,5.228527261763907;-0.05140793049319599,0.6888412329116076,5.228411968485271;-0.05294070818906496,0.698720491927192,5.22818650487836;-0.054874312573544616,0.7085237156057468,5.2277890384111645;-0.05677195370893641,0.718335931944697,5.227443540742709;-0.05894199524893711,0.7280871448048234,5.226991028343787;-0.06121704079924441,0.7378169381242349,5.2265969601954145;-0.06385619607122109,0.7474485611026511,5.226080531834417;-0.06660314713621776,0.7570334207663538,5.225315858653484;-0.06960971964316912,0.7665267614078747,5.224400978757272;-0.07271991639573779,0.7759620500313602,5.2232599245290094;-0.07614743626893382,0.7852775817152929,5.2220462619051755;-0.08000121013223356,0.7943940285563384,5.22061838795943;-0.0842651940781236,0.8032873698148519,5.218967048451995;-0.08891662842637471,0.8119650845907372,5.2172173556868815;-0.09388658486664661,0.82045584633288,5.215426685974186;-0.09897722733876532,0.8288966434307622,5.213741959416716;-0.10446118220154861,0.8370809658252361,5.212026411106038;-0.11022282807622727,0.8451119173213038,5.210507446036457;-0.11619798711043083,0.8529537767782499,5.208833314986187;-0.12252275688069046,0.8605501654152299,5.207319324553861;-0.12898703705674466,0.8680732589810948,5.206048047634887;-0.13522906329016804,0.8757955707688774,5.204863560761373;-0.14125229109572346,0.8837009216990497,5.2037562426168416;-0.14782104709322266,0.8911637968035182,5.202680631246308;-0.1547096500883955,0.8983460552341049,5.201699655909635;-0.16154238001197613,0.9055814659325744,5.2007185168696;-0.16870441170089928,0.9125008751145459,5.199809078218943;-0.17637882748914505,0.9188393575130579,5.198846278555005;-0.18458392172873983,0.924490001423076,5.197982188327342;-0.19301574344732972,0.9297417050091605,5.196831539836349;-0.2015444270666037,0.9348547877877929,5.1957742129137845;-0.21022645212730073,0.939707545806187,5.1947382686776695;-0.21917366790170062,0.9440473812471708,5.193683205536663;-0.22833362349364267,0.9479087123224527,5.19259447421962;-0.23771315721149214,0.9511532760729207,5.191370892058556;-0.24723176936664926,0.9539092369432418,5.190028989558017;-0.25690504859351804,0.9561743727522456,5.188890205660257;-0.26666230372085814,0.9581712387252983,5.187991040121738;-0.2764301546667902,0.9601000908255931,5.187059043623225;-0.2862946797526652,0.9614296344195067,5.186098076057681;-0.29628634335891496,0.9616164479032147,5.185735089691754;-0.3062438622379968,0.9614805799589996,5.186645780459503;-0.3162378697710862,0.9615238524790439,5.186989205731668;-0.3261784390913827,0.9615862961935789,5.188076027874843;-0.33610948208967717,0.9615580654713267,5.189248029578062;-0.3460163487390571,0.9614123859480447,5.190601828184908;-0.3558498035397231,0.9611352681675942,5.192398038756923;-0.36567126469557537,0.9609833433499948,5.19427309065324;-0.3754856523204147,0.9607183361061399,5.196172450205854;-0.38520363734687807,0.9603129820117006,5.198495477343783;-0.3947791169927661,0.9598422470854201,5.201339523437003;-0.40405655703725035,0.959066590314397,5.204990203208575;-0.41344828670814593,0.9578077213227919,5.208185615959816;-0.4223729417859212,0.9564209162380729,5.212478319466901;-0.43193109559960324,0.955380406485799,5.215227689418257;-0.4414140064672218,0.9546682218814748,5.21832077761069;-0.4509956045055036,0.9538799458262731,5.221072431639377;-0.46014473587428983,0.9528173818495865,5.22496657506151;-0.4690849149287227,0.951495157353909,5.229247336776171;-0.4776976566025936,0.9498821191070902,5.234065924585215;-0.4857679887206241,0.9475842806136359,5.239505564073516;-0.4936381967760168,0.945132200307332,5.245166582297853;-0.5014418731635,0.942470703674965,5.2508251219076225;-0.509284848432047,0.9397300005768793,5.256390756234912;-0.5171799447610389,0.9368448449831307,5.261807704744525;-0.5250398763013646,0.9336613988438848,5.26710743557353;-0.5328912685025629,0.9302065727538859,5.272247456700999;-0.5407031777398369,0.9265158338263032,5.277282585322695;-0.5484808278984339,0.922631078990705,5.2822239250072105;-0.5561671322697882,0.9185369219380075,5.287139065202439;-0.5637834184203838,0.9142287413781428,5.291979702096056;-0.5713240866472632,0.9096914715615433,5.296728544618556;-0.578792583324951,0.9049130964695372,5.301353335300897;-0.5861985259687504,0.8998940016447242,5.305821075299631;-0.5935241314317948,0.8946088087828488,5.310110858628961;-0.60082542548884,0.8891569847383554,5.3142301692121094;-0.6080915916981962,0.883553507123952,5.318205577020485;-0.615296803468884,0.8777814895238177,5.322048588360993;-0.6224635358609438,0.8718275439345641,5.325680182878669;-0.6295724760729914,0.8656791694658152,5.329094924516563;-0.6366419802754415,0.8594270676022918,5.332401483546683;-0.6436467125780095,0.8530449547343172,5.335595596993289;-0.650594834440963,0.8466377836185157,5.338862363111392;-0.6574776005389572,0.8400628301515303,5.3419279002172315;-0.664289916750271,0.8333592662718259,5.3448697668266805;-0.6710393755668327,0.8265568504915505,5.347728428267949;-0.6777276337971516,0.8196548251730623,5.35049053766975;-0.684441530983621,0.8127711284209092,5.3532361347985935;-0.6911472220603476,0.8058531401803759,5.355914781077472;-0.697859954548577,0.798910495754075,5.3585107223155255;-0.7045715154364297,0.7919286115990856,5.361002357139282;-0.7112875936268955,0.7849261025791754,5.36342292756082;-0.7180108692591791,0.7779081918576741,5.365778027108053;-0.7247311280522453,0.7708750815224363,5.3680961040624675;-0.7314326314364042,0.7638205162006567,5.370403258264694;-0.7381486341049632,0.7567806161651793,5.372713045191316;-0.7449492430564092,0.7498416929047407,5.3750801239553745
3D gt;-0.7794052162816969,0.7152434210049905,5.387039245152878;-0.7782132626902339,0.7165740648219693,5.386682442957522;-0.7769712178720591,0.7179893349254199,5.386319243651999;-0.7758852637140504,0.719228699446657,5.38599865327758;-0.7748821992851054,0.720360984617515,5.385699809122893;-0.7738416432526151,0.7215223274877516,5.3853893686930325;-0.7727359808905649,0.7227808408413904,5.385043361591079;-0.771580167410975,0.7240777530841315,5.384691034433016;-0.7704411733307632,0.7253581897283005,5.3843464533847145;-0.7693748001792833,0.7265575160520829,5.384023210625899;-0.7683216712434413,0.727755213656668,5.383696441941341;-0.7660871857465323,0.7302576396748172,5.383020831835472;-0.7636779626749329,0.7329650163812154,5.382296130972395;-0.7612320879273496,0.7357121121681345,5.381565010232441;-0.7589456575038069,0.7382771438986568,5.38087552458553;-0.7567145127118644,0.7407880381568004,5.380204122058417;-0.7544939956018479,0.743295392052602,5.379534588571322;-0.752282078694489,0.7457903729454947,5.378861826912832;-0.7501803182181666,0.7481607570324914,5.378227350719905;-0.748114941031246,0.7504871197716665,5.377609379267289;-0.7460927612175376,0.7527612210936466,5.3769989146539725;-0.7439833120572364,0.7551416726193185,5.376363110235182;-0.7418914746429962,0.7574872000742767,5.375723203400434;-0.7397657486220538,0.7598709406448622,5.3750782152919445;-0.7376415660017628,0.7622600252183817,5.3744360230332715;-0.7355367424528478,0.764635190478826,5.373801876359066;-0.7334768493135096,0.7669419468378617,5.373187526379601;-0.7315218220726918,0.7691389417486676,5.372598574816171;-0.7296153179750604,0.771274130223161,5.372026438599925;-0.727662883111986,0.7734683438317249,5.371439132690428;-0.7257394700777733,0.7756183185254113,5.370866456629866;-0.7238381620504089,0.7777753433615474,5.370294642787869;-0.7220243693852829,0.7798222095036911,5.3697444790985625;-0.7202696751093461,0.7818046836853029,5.3692154204805025;-0.7185578311338263,0.7837362577147403,5.368699598441689;-0.7168160399097506,0.7856957746602722,5.3681710380618854;-0.7150514389943268,0.7876762704364324,5.367636758287074;-0.7132862415637,0.7896549785420046,5.3671065969952085;-0.7116157831741593,0.7915279387134617,5.366606268995899;-0.7098854260848741,0.7934748594639666,5.366080927347733;-0.7080732315839349,0.7955095359672935,5.365531289343107;-0.7063147377402096,0.7974852536088329,5.364993011442283;-0.7045845536054192,0.7994223290136305,5.364464334778867;-0.7028184934066515,0.8013926248712056,5.363916079569671;-0.7010048773167499,0.8034062434697555,5.363350133281644;-0.6991018024379925,0.8055146742351985,5.362747540587087;-0.6972083504886951,0.8076029549938137,5.362149033497957;-0.6953088938826223,0.8096955204979848,5.361542549973827;-0.6933545523821298,0.8118505913685945,5.360907483181711;-0.6913842796713621,0.8140102814496574,5.360262495816764;-0.6892547334574037,0.8163109830436059,5.359545479661327;-0.6871758833416438,0.8185480119737528,5.358836997985839;-0.6851514238907119,0.8207173377214853,5.358146975856716;-0.6831739974587652,0.8228231292336675,5.357464119054503;-0.6811902221421064,0.8249216774116128,5.356769696704412;-0.6792214197708389,0.8269935366743703,5.356071873874988;-0.6773115457437806,0.8289983044640493,5.355389173475364;-0.6752830100625249,0.8311139489513334,5.354648444224213;-0.6731110852774929,0.8333633311643439,5.353854439395969;-0.6709727438587254,0.8355435783256919,5.353058139639387;-0.6689153807688568,0.8376276129383152,5.352270187474914;-0.6668792714264434,0.8396704892950544,5.351481254125046;-0.6648535407761396,0.8416889089164089,5.350686768483308;-0.6628665529024803,0.8436570949231166,5.349897992150258;-0.660827636136847,0.8456507342063775,5.3490753930948545;-0.6587995489088155,0.8475838756238,5.348242505186694;-0.6568171630794719,0.8494578007196976,5.347426420793694;-0.654728316226248,0.8514215071726653,5.346557300632282;-0.6525802977933721,0.8534122657775878,5.34562682565592;-0.6505377732616359,0.8552898906772419,5.3447347014152395;-0.6484764604406841,0.8571396122302039,5.343812069359472;-0.6464218803017826,0.8589475926544706,5.342873761872114;-0.6442594532077596,0.8608686403824111,5.341868603205277;-0.6420318438319839,0.8628393647791975,5.340827767388295;-0.6397089421223787,0.8648752921152922,5.339732357154458;-0.637192050351935,0.8670666661666612,5.338532682224855;-0.634542359238964,0.8693619854813915,5.337246526427188;-0.6320510493779586,0.871478132215597,5.336012826111356;-0.6296965508218538,0.8734535677635066,5.334819720607692;-0.6273725803827835,0.8753988485174664,5.333629744125624;-0.6249770081730213,0.8773725514169467,5.332394860704066;-0.6226293257373874,0.8792935141223973,5.331174302634546;-0.6202233355247369,0.8812265028872732,5.329911621756472;-0.6177528653872215,0.8832084487656415,5.328606927629243;-0.6153489298739675,0.8851161724672478,5.327318239858595;-0.613040662733175,0.8869356234275688,5.32604598297507;-0.6107140651314945,0.8887594582509186,5.32474525577739;-0.6084572241831634,0.8905071751869332,5.323460752794297;-0.6062571619971324,0.8921843901812021,5.322203818644507;-0.6039425547325006,0.8939379190347964,5.320868864576694;-0.6017615366790254,0.8955736970416572,5.319592128672842;-0.5996713394552975,0.8971440151667192,5.318362347522024;-0.5975402884725797,0.8986833562042754,5.317082706338268;-0.5953301378347107,0.9002450068845589,5.315745497008502;-0.5930733126624157,0.9018009443121441,5.3143423931477445;-0.5910179261676336,0.9031802388207388,5.313034143173089;-0.588983583708941,0.9045098946134923,5.31173163879524;-0.5867286063372079,0.9059481261948406,5.310298839391288;-0.5844236962593209,0.907400368512687,5.308838335182708;-0.5820933121826689,0.9088488743022335,5.307359638440407;-0.5797386854785984,0.9103091881962146,5.305853046174778;-0.5772153467081361,0.9118541616019558,5.304231461718932;-0.5745617744316489,0.9134271218897932,5.302493459087308;-0.5717137323153221,0.9150702541157351,5.300616025439763;-0.5687937709032479,0.9167326687958279,5.298659929340169;-0.5656486805414749,0.9184813831135378,5.296465363583323;-0.5621029345625538,0.9203313303155414,5.293996782076561;-0.5584622661137986,0.9221995690555895,5.291382339946295;-0.5546590621107714,0.924110389386193,5.288580893872148;-0.5505766468048097,0.926082411814544,5.285548123763779;-0.5464791627011057,0.9280021900241655,5.282486733646715;-0.5419509163549392,0.9300685887740828,5.279093345916877;-0.537423457097199,0.9320699896731618,5.275638960547367;-0.5329520229727536,0.9340205551406084,5.272178107326314;-0.5284507568488686,0.935929293293064,5.2686192030664225;-0.5238591060961707,0.9378821778378243,5.264965504937253;-0.5188717496193062,0.9399305282851396,5.261011405621545;-0.5137543533777786,0.9419343676809536,5.25699696314537;-0.5086580486944167,0.9439109484785693,5.252970203658282;-0.503244026765985,0.9459372605145987,5.248633202552795;-0.49774516862125723,0.9479120928877489,5.244226954945063;-0.49200449807765134,0.9498150266873633,5.239651052862911;-0.48634582758758027,0.9516216837349584,5.235143748073254;-0.4807810187582243,0.9532355799917445,5.230705168093666;-0.47517434204230885,0.9547493370185464,5.22627891820164;-0.46964185229802535,0.9560531221163474,5.222016341952954;-0.4643695642180362,0.9571613537416619,5.217982751523033;-0.4592130659071064,0.9581735883809752,5.21410652459678;-0.4542161214149605,0.9590557089336846,5.210401264303821;-0.44928739143630203,0.9597621421813967,5.2067935620324075;-0.44402987263566357,0.9603767420235325,5.203058266575052;-0.43896551555698204,0.9607705283730716,5.199602902606381;-0.43359872643422276,0.961409670231706,5.19638269422822;-0.42753188333673,0.9624031013230147,5.193373208854156;-0.4216618044901702,0.9633431680970272,5.19060822667914;-0.4154531839661679,0.9643325102854583,5.188059131185886;-0.40946834932747533,0.9652351274005436,5.185947651345852;-0.4032963240671966,0.9662544679156804,5.184077559115522;-0.39686165324712197,0.9673136830087433,5.182345865459766;-0.3904267693859035,0.9683532338546492,5.181050974263984;-0.3839160545963351,0.9693730203014308,5.179939056703599;-0.37721304686594814,0.9703958096261751,5.1791862312090595;-0.3703778525207002,0.9713879056380967,5.178546713586582;-0.36330725441948836,0.9724579871872725,5.1780540306770195;-0.3557757580482353,0.9735755637863936,5.177681150856664;-0.34764866410271594,0.9747098286515576,5.177424306821015;-0.3393719149928982,0.9758650915501483,5.17728934663029;-0.3299392236289332,0.9768021013292219,5.177133692919197;-0.32012491559174105,0.9775793102716996,5.177060081514261;-0.3097237065525378,0.9779746206251241,5.177244852486303;-0.29906750733973614,0.9780061353909767,5.177670359142756;-0.28811980278209104,0.9777830010753565,5.178228335073439;-0.2772694205591234,0.9769438336259226,5.178840321961095;-0.26693845506441793,0.975375817379709,5.179485027345559;-0.25647496666342523,0.9736260506581452,5.180200125193192;-0.24603048312461984,0.9712317050351935,5.181027866880772;-0.23565134534189255,0.9684472226288359,5.181890885821843;-0.22533060496540394,0.9647247743768206,5.183041206424519;-0.21490666662636446,0.9604008494878219,5.184299687611853;-0.20470059461916906,0.9557384457992294,5.185583800930087;-0.19474280227240875,0.9508988768367445,5.186905982098335;-0.18509605676036772,0.9455638447131142,5.1883311023712135;-0.17558186118077426,0.9399713150929598,5.189881387096339;-0.16630254274303632,0.9340140295513606,5.191509318965975;-0.15761051763114287,0.9279514261665991,5.1931601854582965;-0.14971426226729057,0.9218673476526291,5.19485248066207;-0.14199634647369389,0.9154828559099617,5.196589199421769;-0.13534373478970285,0.9090690473782816,5.19845034232382;-0.12898376400996064,0.9024758840657896,5.20041839353917;-0.12337666053287055,0.8961021175707801,5.202400959047221;-0.11825220174708613,0.8898137508327679,5.204435991691332;-0.11351296853210968,0.8835286360918466,5.206428644568233;-0.1090316955719964,0.8773252648822332,5.208348258794365;-0.10473248398506037,0.8711535220388639,5.210166911755579;-0.10048250875230565,0.8648680593846209,5.2119517590959195;-0.09660964653855664,0.8589042137275309,5.213570595337173;-0.0927316332025043,0.8526079570317672,5.215125799324552;-0.08909507864612645,0.8460438350742144,5.216400001849157;-0.0857698106280828,0.8394325423159842,5.2175100698955985;-0.08260637571043887,0.8328003353183553,5.2185430029206366;-0.07951540695206592,0.8260483530335507,5.2195404618311745;-0.07675822902533966,0.8191974648297844,5.220437516584235;-0.07420794335058178,0.8121334233041535,5.22127986052885;-0.0718686867891732,0.80489131145154,5.222072194568183;-0.06960363088623951,0.7969967436709645,5.222856824616255;-0.0673558521149522,0.7889422770354707,5.22363810479439;-0.06519769110922086,0.7806982180708546,5.224349382545989;-0.06310324702020419,0.7720819675639525,5.22495979263823;-0.06114135575698594,0.7634239808422023,5.225470710431114;-0.059275539519423145,0.7545520364147122,5.225899574279785;-0.05757772934234749,0.7456469445955956,5.226193201711622;-0.055955276190224355,0.7364254092200329,5.226410501415446;-0.05439297804994099,0.7267272489838682,5.226589081699565;-0.0529043282048177,0.7168889861026055,5.226732899811308;-0.051420556900864944,0.7066827146239201,5.226840309547166;-0.04991976477332035,0.6961357238252285,5.22690133214401;-0.04858551136315879,0.6858910922680871,5.226940326302739;-0.047523821972184264,0.6762741047810701,5.226971833746313;-0.046542112071635354,0.6667391737598484,5.226929657822948;-0.04551911355883388,0.6567169340424619,5.226786954491825;-0.0444681165379993,0.6464357835801982,5.226582662097477;-0.043371921610024025,0.6362104692620746,5.226268233800338;-0.0422376294944246,0.6259285358493611,5.22585577966399;-0.04108369351645647,0.6156242977077678,5.225407808223013;-0.03990842311665163,0.6057480935565496,5.224952493247339;-0.038777904015476414,0.5952460479736328,5.224530458676613;-0.03772939126572365,0.5844630668769448,5.224165943759983;-0.03678704649715099,0.574001864126173,5.223850096120672;-0.035890234860323236,0.5631544252169334,5.223529424909818;-0.03505229011834677,0.5523434930251816,5.223214015815217;-0.03420435084124742,0.5412145333694199,5.222959960355597;-0.03342673931283465,0.5303784744456663,5.222774048191004;-0.032671364697359366,0.5190493960623013,5.222643902907937;-0.03195796387680506,0.5078407590187202,5.222537217802921;-0.03134680868811526,0.49682372549024684,5.222455058259479;-0.030802647627006137,0.48604631162093864,5.222388075602257;-0.030292548345307167,0.47515651014295673,5.222294578827034;-0.02978971664784318,0.46436539346080713,5.222179672839278;-0.0292834947917421,0.4535978131375071,5.222102514460935;-0.028745243056345793,0.44263881166102526,5.222097226595475;-0.02823069490820675,0.43199236659680373,5.2221512008602335;-0.027749410643415934,0.4215752110885361,5.2222627631041965;-0.02727554408574508,0.41092574286056777,5.222418361405195;-0.02684338156449592,0.40049768423630017,5.222588043794794;-0.02646291655201023,0.3898110719616129,5.222777678699816;-0.026108906244827534,0.3796501939741231,5.222932017423339;-0.025775675814030535,0.3697753522840596,5.223051088543262;-0.02543460358805576,0.3599739301325911,5.223175623974558;-0.02515424734050945,0.3506248157953812,5.223310240002002;-0.02490840411994417,0.34092448885966153,5.223480517678341;-0.024722520698935303,0.33143937135146834,5.223655038655815;-0.024657070420556152,0.32123213477053886,5.223761760517703;-0.02468264416718887,0.311758425373142,5.22384541089656;-0.024740549457275263,0.30211725299641234,5.223919602297121;-0.024852836829120834,0.2924618223481259,5.223954881975208;-0.025029432979680726,0.28273584863695045,5.223973216105316;-0.025262839095067168,0.2731846836865958,5.223996287911626;-0.02552223093226804,0.2636825249882067,5.22403503996639;-0.025839253880209846,0.2542825049222526,5.22409104623633;-0.02630110492544659,0.24501931411937133,5.224110855021719;-0.02677782205605911,0.235677217200651,5.224160129886563;-0.02727128068875458,0.22640200697365453,5.22421797490524;-0.027797725061238822,0.21715822537470672,5.224308121697376;-0.028358269707631258,0.20716901194847237,5.224396256463001;-0.028960317033832356,0.19693210246199272,5.224443643763914;-0.02959238299676927,0.18629387405363187,5.224440352924799;-0.030265114269014126,0.17537268649925625,5.224478138244759;-0.030943041241775125,0.16444742996005693,5.2245170967619305;-0.03163563451524508,0.15284135370739438,5.224581981610443;-0.03227807405035374,0.14168788244764688,5.224660730992333;-0.03296010182267529,0.12996211603485935,5.22489272114382;-0.03356548621290821,0.11885686072606154,5.225194853863473;-0.03412941548177751,0.10719782580814119,5.2255194925696165;-0.034665820614766266,0.0954326451274298,5.225883996624058;-0.0351628792346534,0.08317937803723043,5.226209404557437;-0.035650464554964484,0.07082925844243014,5.226520541805331;-0.03611703055389857,0.058073075804164834,5.226788593130595;-0.036642567468901814,0.04448287911384791,5.226967873023729;-0.037163034691648965,0.03042977181178025,5.227119504686129;-0.03765829668004634,0.01648611476916373,5.227310821242253;-0.038165477447590586,0.0020382283183477444,5.22747740596836;-0.03865739587606009,-0.012813778472653931,5.227623567661998;-0.03913535148208423,-0.027107501231512825,5.227737105983799;-0.03956601026300656,-0.04051229267554775,5.227842776928918;-0.03993225299301793,-0.05343441992240443,5.2279691346217;-0.04022844771409438,-0.06585820526945395,5.228124873840203;-0.040479662293094694,-0.07765661019743504,5.228212182271279;-0.040724069441779184,-0.08943951929575311,5.228292963399726;-0.040910657104799304,-0.10049334896166451,5.228340570918585;-0.041119925448449994,-0.11152450887176954,5.2283397539914676;-0.04128627277026742,-0.12191681335235045,5.228168225837967;-0.0414166884482917,-0.1327179346236132,5.227982541439897;-0.04156025625285456,-0.14345610150240232,5.227774413965516;-0.04170145332207114,-0.1537259952335034,5.227515261650085;-0.04182944079576913,-0.1631031934568437,5.227305909771031;-0.04193205468129304,-0.17206334063158193,5.227127328290779;-0.042035369986194684,-0.18040590626506478,5.227012465218366;-0.042087042004375144,-0.18782572926505134,5.226981373706106;-0.04212915272631888,-0.194406505455405,5.22697384661335;-0.042157867177058085,-0.20038974235825618,5.226975220809548;-0.04217325137429319,-0.20592501504542465,5.2269720754138485;-0.04218333842390675,-0.21206051981651175,5.226974675113871;-0.04219732587620363,-0.21803596457788502,5.226976975085371;-0.04221072661270529,-0.22388926923072944,5.2269763745130104;-0.04221145585835989,-0.22954306495795812,5.226964137093496;-0.042206447488170554,-0.2351359091613252,5.226956590652466;-0.04219932612726244,-0.24071425880820066,5.226949882070897;-0.042192775745885265,-0.2439718880427936,5.226939571203663;-0.04219161666719254,-0.24727816427270344,5.226930763977396;-0.04218899331801197,-0.25067628187291763,5.226939162504401;-0.04219905256719912,-0.2539710938122313,5.2269681847297536;-0.04221615720738125,-0.25656957772896116,5.2269863431467165;-0.0422116676773921,-0.25815967054113065,5.226978238084991;-0.04220893879135709,-0.25981772038585366,5.226971307180073;-0.04220700339408917,-0.26163747310638436,5.226965780608398;-0.04220825104941205,-0.2636904843746239,5.226960314264283
