# Supplementary material for: AI co-pilot bronchoscope robot
Source: Nat Commun. 2024 Jan 4;15:241. doi: 10.1038/s41467-023-44385-7 (PMC10764930; doi:10.1038/s41467-023-44385-7)
Supplement: Supplementary file 9 — Source Data [file 41467_2023_44385_MOESM9_ESM.zip › Supplementary Fig. 6/Sim+A+R/1-siliconmodel3 Centerline model_50.txt]

Path length,0.4103185270724804,1.3823498259210625,2.009125191749605,3.066674756696503,4.1397348810230685,4.694097491487146,5.83977854463703,6.822970394976373,7.407818912275871,8.743178296752491,9.519536736269893,10.390210236957746,11.282813459385267,12.24188894201273,13.18309659539121,14.137246328921094,15.124672942642892,16.10416199022354,17.16319241248257,18.228511183837664,19.374387847291814,20.519003717990657,20.519003717990657,21.73393882869523,22.950166627499634,24.239223940809005,25.58712493363619,25.58712493363619,26.986468516804702,28.34871656920268,29.689504657603795,29.689504657603795,30.94884356128267,32.219316457376344,33.426715095182686,34.62677463951289,34.62677463951289,35.76869369450806,36.891970987091895,37.96796991072053,38.98647591107023,40.03330488226792,41.02574823351939,42.07673446033212,43.09688778454257,44.15005450770777,45.143193568326,46.12725058366487,47.073951892068436,47.975737358604476,48.83888615838606,49.67680020042589,51.430124284409594,52.259196699365916,53.099336868168855,53.98313709854694,54.912778456286034,55.809344712886876,56.72940139716695,57.634636459508734,59.38381517373941,60.271022856419584,61.1415969277737,62.00817695566157,62.90864486392398,63.82473883270625,64.75636330915674,65.66992233542882,66.63865168742069,67.62659099005292,68.60933239357576,69.58482029227831,70.59522007017485,71.59971324222045,72.59890722013768,73.57963640230814,74.62823977767648,75.64805764143183,76.68574604439333,77.70913906986209,78.77526617146405,79.76701538200658,80.77253679517183,81.78825767591712,82.79709240257287,83.80608601472838,84.78674973467008,85.79777866874176,86.74966161242034,87.71082235200325,88.6590556997035,89.59964920486124,90.55382825988445,92.47562833508745,93.42998333721549,94.36052422536292,95.34431357409142,96.31543316960204,97.2981686188668,98.26538041172554,99.23982784900451,100.20716357374,101.15568884739221,102.07129319676913,102.96905851281724,103.88223972411967,105.70038673420996,106.57438751236235,107.4586393244899,108.3333872247428,109.99264512456475,110.78255654634543,111.55782789542883,113.03916421366729,113.74028302841602,115.0715921415262,116.23585147042697,116.82175213996344,117.97575858931042,119.06611201423067,120.20705152215947,121.41322141666566,122.027979775135,123.23104137183051,123.84352935296754,125.05403400779407,126.38562947094843,127.0830971097209,127.81547293121864,129.31862665921824,130.06475912608659,130.80481956450546,132.34906298712798,133.16886846924123,133.93131633412347,135.44373528822248,136.23980070773106,137.09159246410064,137.97273285100323,138.87606478381247,139.80166764075028,140.78027388881122,141.74441913362904,142.69233983591104,143.67992492775693,144.68372195793276,145.68492717411908,146.75221028762297,147.81781033994736,148.92524818488758,150.02698760990702,151.11114483920892,152.16664859417,153.25771712529382,154.33402163685358,155.42371904750644,156.45775508142387,157.46563715270568,158.44927177012224,159.40408896112055,160.3390208586701,161.1951534710567,162.05121473910276,162.92249307910114,164.52508243290157,165.29368882586988,165.99100152993338,167.4505215850609,168.1423140540819,169.45079141331826,170.73274309242876,171.33768001505723,172.53439271918376,173.71413958771652,174.91960689782255,175.5495110038268,176.8117653756507,178.03729749471492,178.65876919248592,179.86155941465992,180.50052016965913,181.80554413753507,182.48752354597974,183.92446532182663,184.68465578863257,185.42018950587297,186.81025659104358,187.50131155539955,188.88516226493599,189.53857347094706,190.85128346486425,191.50056367134195,192.78180442896618,194.0005225155775,194.6499649444676,195.85880899408002,196.98442777785155,198.1598103317134,198.80709939066807,200.0799108409837,200.69677312818786,201.93958804162708,203.19508672764718,203.8397673468792,205.1754074632489,205.83333842732804,207.14213498711533,207.79455381485272,209.1422021860184,209.78075962185736,211.05519226264366,212.26842699271296,212.87762263247757,214.12264167945477,214.74077142954377,215.9846298592724,217.18711586004247,217.73251306206177,218.84628126652274,219.9697292352364,221.0251155663201,222.10430319765754,223.15939073278676,223.70887143960957,224.76702020314946,225.8243340905436,226.86820222467875,227.89217776157696,228.95086039114824,229.97285019553485,230.98864355340893,232.0063539813641,232.96543702557767,234.01083372269457,235.21946209924377,235.8284598583933,237.04357037847058,237.66633017835943,238.9627775972512,240.2674619486869,240.90489545735795,242.15286173445173,242.75541668342856,243.9226771095611,245.07416516654467,246.05093881015324,246.8223104547092,247.83339134842944,248.93500685914782,249.98487664811276,251.10486942110137,251.94431488207414,253.06849840912201,253.9935768209566,254.98043701319446,256.01307928185946,257.00221178051896,258.02747562738,259.04915952770614,260.07352073799075
Error,7.556050226666742,7.109870370944364,6.616416042490403,6.0996529849723204,5.642595720894788,5.113673360778994,4.685102950062633,4.288153577321018,3.9795932107488268,3.6449789348415766,3.311681116146141,3.0168355006687975,2.7473238685101573,2.5207842387701893,2.306307390808503,2.1231117058547855,1.9456942935089645,1.7683748830878194,1.5828069343249818,1.4003233626516471,1.235897588472483,1.1230386989953778,1.026366659565286,0.8335742328636239,0.7293620022092211,0.711018025929132,0.8553686807410751,0.763801840692541,0.603639326551191,0.6571858080601015,0.8546753043326,0.609536659424599,0.46329582472248954,0.4524279850479855,0.5382352377955073,0.6761728056307121,0.4812534392860256,0.3554511245630612,0.2826379335441451,0.2806133077523374,0.3215920420951546,0.3710358419079436,0.4098495959364319,0.44079049177478585,0.47010096174143523,0.5025741086458879,0.5074138138953431,0.5022082207184937,0.4756543712257244,0.4471482723485707,0.4482925463892325,0.5112285714057534,0.5571513930286884,0.4584075916433624,0.4318269753444951,0.4697630523074071,0.5248419736838842,0.6000565679944422,0.6733065218338209,0.7533358755339493,0.7807282275264665,0.7571567299787053,0.7427522022433981,0.7347897803440502,0.7232545735541731,0.7037095229016581,0.6831322212168698,0.6806548852924388,0.667721979013262,0.6558383153668618,0.6590679686072217,0.6743302116261646,0.6718929315518399,0.6826926187783214,0.7027661539327144,0.7379531847163876,0.7288385312133265,0.737433914147827,0.7342828635858427,0.7303911897218484,0.7071029382515286,0.7122157015079654,0.7200024935266061,0.731712295719524,0.7346765101322472,0.7316267069897979,0.7376563164765694,0.7263558551583883,0.7129886513415941,0.7047875578774301,0.7007321447981887,0.7221737975185385,0.7633699845893077,0.7644768218391865,0.7638744205784755,0.7629584299941317,0.7975980225946984,0.8586589855729333,0.939689807001271,1.0039991834031712,1.0761103249467199,1.1441449565290345,1.231369152090591,1.360168015756149,1.494263451048549,1.6414956795040636,1.7219116970163044,1.7787414495826974,1.8634180134849692,1.95428573125167,2.041758126014745,2.044321147203493,2.0540149054206056,2.008931386879077,1.9462393861007505,1.8380727374459813,1.7224102847595968,1.6020349305379225,1.4828867775382049,1.3765369851530238,1.2724699932985881,1.19323051910998,1.0522679487605349,0.9660103870120899,0.9270843641618655,0.8378758941987484,0.8410470640821263,0.7476361593421234,0.7508128822909075,0.6867939196314071,0.637849082988943,0.6977793287660962,0.6276141776575617,0.518024181497612,0.4546854709962501,0.4738520207140622,0.32147889066557833,0.2763803965899696,0.28186944122362745,0.3010355704265639,0.35909188025111277,0.36418013077749684,0.3908801870841341,0.4386265819363075,0.44859312246177724,0.44192180286201627,0.4469563751055821,0.40582918718725614,0.39836515539565054,0.4072044806731654,0.45929731059098655,0.5143333062937715,0.5968669849945173,0.6846845202788211,0.7679673689555574,0.8422479551241658,0.9050284899821128,0.9848935832044502,1.0724238077745014,1.2124238161253138,1.3198834163677873,1.415472502315381,1.5424312440533812,1.650672950089602,1.7754582511469972,1.8398930198290413,1.9198064365228145,1.909976534355568,1.9338804607344395,1.8900281782928556,1.8777822541307991,1.8330535409138,1.7522338201772674,1.6682596299955075,1.6039934544154966,1.52091619539359,1.414770225340568,1.3464933848810157,1.2102652458954104,1.0834511088800685,0.9870791468038953,0.8344648023507867,0.7775040883131807,0.6788705817204796,0.5862846962891923,0.6137322822637861,0.50452850069109,0.5578783154313142,0.6091616372624774,0.6540898936469107,0.6905323144916369,0.7865617988750595,0.8105584559568464,0.8509170747361763,0.8136840285239508,0.7797792630937048,0.7740216358457574,0.788853865960007,0.7506418290325019,0.728451150475532,0.7225046582175955,0.6003073430502573,0.5713620110784061,0.48774958603269997,0.4519596390446489,0.3924325543743304,0.3507105016106914,0.3131991452186214,0.2559865437789115,0.2651176435015613,0.18899575518028042,0.3279529982481153,0.1788927012006705,0.20467121669436086,0.2807386407907615,0.13918169745867195,0.2359679514396229,0.2662978175125967,0.14416566924982663,0.014963397531044496,0.05882414966597985,0.13170324637546862,0.18229274852465377,0.2693276362478747,0.21587102500783575,0.17375671989146,0.15529595999376,0.15316555214231253,0.13095821276308256,0.16133734042777584,0.10315497837587828,0.0762641179010546,0.0477908557411692,0.05319927666281424,0.2544516187691567,0.15782087729469332,0.10992341046186686,0.3011767035944442,0.0868878764855659,0.326582065853411,0.14720881207733116,0.2334273097346473,0.2470256204726307,0.10200159475115861,0.12086375184606094,0.10980787564331379,0.21100571150275532,0.23104987395771237,0.18933997522609144,0.18282181687895874,0.2121513799489449,0.17092850100383822,0.17743014224485945,0.1450147178463735,0.1313779537412468,0.12203383543854501,0.11232815154202083,0.1099613287822998,0.1081012566023347,0.11513569928923077
3D pred;-0.09141792990087935,-0.261904705625899,5.169628883083826;-0.0884941607424905,-0.25295473853306294,5.1729978091657705;-0.08515498870968687,-0.24426255182254047,5.17664415258415;-0.08166856089178982,-0.2356923556484795,5.18043843230614;-0.07870515347256607,-0.2268205625541458,5.183975309991192;-0.07509676744024428,-0.21832617992155526,5.187825636462141;-0.07212223177953529,-0.20931084595389562,5.190968229508454;-0.06921207285195374,-0.20016510158067083,5.193776491404333;-0.06679512566156642,-0.19066912879955936,5.195772704624225;-0.06382716908785631,-0.18135092511606607,5.19786131992856;-0.06093393674490266,-0.1720042475038514,5.199927433241767;-0.05829821833544352,-0.16256127193464848,5.201898017131246;-0.05590443281376424,-0.15304889524969098,5.203843391305968;-0.05378961921336028,-0.14342356809449014,5.2055406363062255;-0.051735033957235325,-0.13378424137173778,5.2072323986291735;-0.04993565750908489,-0.12405995550361781,5.208715809817255;-0.04820337822170055,-0.11431801918140577,5.210162836135075;-0.046606314693594185,-0.1045633845324489,5.211678253883607;-0.04503746323792822,-0.09480254390072436,5.213183144335477;-0.043434686434613276,-0.08505190845557299,5.214718141056813;-0.04166708103381474,-0.07534890422302179,5.216369588909505;-0.04000849406064518,-0.06562243743770464,5.217995913946684;-0.038482943673034155,-0.055856396274366865,5.219511544512109;-0.03721985701144964,-0.046007772147113914,5.220698648081903;-0.03659445377048106,-0.03604671336617795,5.22132008090122;-0.036053997181521046,-0.02607536089574043,5.221849265732588;-0.03556928255236204,-0.016094644983832042,5.2222370306279275;-0.035108574693156896,-0.006108856939997029,5.222504958625845;-0.03475019874698378,0.0038831486986482307,5.222682130854159;-0.03449366014264418,0.01387868551249879,5.222835205174153;-0.03428241376424428,0.023875344755051188,5.222984131182307;-0.03407008935199093,0.03387093728797265,5.223191611927838;-0.03386684598450807,0.043863601416895374,5.223516197417525;-0.03361323234041005,0.05385514728007697,5.223839757896363;-0.03333059974319556,0.06384526277557764,5.224182848557193;-0.03301341961984936,0.07383119149679954,5.224607847785463;-0.032664734137884135,0.08381227423405978,5.225114213094931;-0.03230456947850275,0.09379284268990025,5.225622676187411;-0.03194049376651178,0.10377366596187738,5.226123291498302;-0.031564735698308914,0.1137537054875402,5.226630851288267;-0.031146257080153006,0.12372965257338363,5.227183440997362;-0.030661740550571626,0.1337084066456547,5.227618999142385;-0.03010026866248343,0.14368701905128062,5.227953728551275;-0.029460956173772222,0.15366232612481784,5.228244466114064;-0.028774154782968034,0.1636361758465526,5.228469467398151;-0.02808894409670526,0.1736111508796142,5.2286437069035125;-0.02744564237976629,0.18358985082509352,5.2287519210387945;-0.026820684227549834,0.19357015516479198,5.228697583252916;-0.026231891392210892,0.2035497590743074,5.228450948287352;-0.02580246825750817,0.21353628946338277,5.228159732629366;-0.025534337100285815,0.22352889047111058,5.227883995829348;-0.02540376450258134,0.23352683703646063,5.227729027209512;-0.025394014940860517,0.2435267929980292,5.2277570577773895;-0.02551901745489214,0.2535242225055078,5.227946207491854;-0.02573334533706075,0.2635175715590377,5.228241229954115;-0.025990932398141292,0.27350876970996385,5.228572301570074;-0.026284766634081327,0.2834998955062043,5.228874074275082;-0.026585741993492167,0.29349079811417184,5.229176198274684;-0.02684428343497448,0.303482504317289,5.2294907828795605;-0.02709835257592372,0.31347558284796384,5.229762500290455;-0.027428689298633256,0.32346964512531684,5.229860463783751;-0.027906917618861906,0.33345819036150154,5.229844285451837;-0.028420270399069608,0.3434443426718078,5.22972925954859;-0.028881154772453035,0.35343121978117714,5.2295059409494415;-0.029233367620063115,0.3634184613300988,5.2291440675551835;-0.02947217557312557,0.37340367440541633,5.228655712559241;-0.029647107257600377,0.3833897001890259,5.2281570263303845;-0.02978900890745352,0.39337865378018877,5.227709064194301;-0.02994385781953454,0.4033710734326532,5.227351892942001;-0.030146920100814916,0.41336516099122916,5.227074440997625;-0.03042253482582111,0.4233600675025244,5.226913567277498;-0.030733972734693922,0.4333549469809763,5.22684014629863;-0.031067018752934758,0.4433493592436568,5.2268684989583845;-0.031430636147598306,0.45334146019454746,5.227028814202537;-0.031826289832854356,0.4633298940135619,5.227302032072582;-0.03226544337225205,0.47331475457193445,5.227633247710332;-0.03272982188184977,0.4832985115649312,5.227963321799913;-0.03323641235884871,0.4932817097329035,5.228244605335885;-0.033803928374877466,0.5032633198081075,5.228457644952241;-0.034423587236723605,0.5132430443516136,5.228602975371205;-0.03512261276071644,0.523217927623966,5.228717286436949;-0.03593662148489748,0.5331839317183152,5.228844377696961;-0.03689248200800334,0.5431359270674054,5.229054423482577;-0.03790423362195369,0.5530807828690179,5.2293304701395105;-0.03875894820989545,0.563040796719734,5.229590445266594;-0.039523194146381946,0.5730064702335335,5.229908689771524;-0.04026283448320212,0.5829716813932344,5.230292745385624;-0.04083817156082931,0.5929474916764432,5.230682869007739;-0.04111631921168589,0.6029367612037941,5.231053177249969;-0.04150338148956077,0.6129217727167536,5.231440124118561;-0.0419042633167159,0.6229114927627819,5.2316517538958545;-0.04165635152374629,0.632905916419943,5.231875440069063;-0.041600972730126536,0.6429021211526786,5.232145299533323;-0.04160810670267688,0.6528998607778159,5.232357788343372;-0.041626134524854516,0.6628983218413063,5.2325322915224115;-0.041427067671444065,0.6728959871794775,5.232616316362798;-0.040876858521317755,0.6828808182067087,5.232636791927732;-0.039908922820633075,0.6928330060527726,5.2327673965065;-0.03864707675506377,0.7027507519740509,5.232982013252762;-0.03724400388778587,0.7126487680986002,5.233228312516405;-0.03556460434427682,0.7225043267257787,5.233446443943555;-0.03355491156398416,0.7322982606045922,5.233646429208682;-0.031103241093003855,0.7419901520001475,5.2338842381203845;-0.028027229264817863,0.7515028981554871,5.234098275072644;-0.024718503397733946,0.7609389730322231,5.234211518426184;-0.021005314361377526,0.7702233461009008,5.234323963532328;-0.01713068642481788,0.7794416652328959,5.234423214395924;-0.013042300478136976,0.7885673002409618,5.234512017833614;-0.008619270635587387,0.797535359104085,5.234615590221213;-0.004015293613993851,0.8064111872826353,5.234767477447441;0.0008752727376712477,0.8151316918937777,5.2349549876791786;0.005741556689951556,0.8238651394066526,5.235169871451571;0.01064097217734045,0.8325798232976924,5.235393506335223;0.015615578584138392,0.8412516795555788,5.235621979834785;0.020668089151395973,0.8498772282127831,5.2358903961717544;0.025697404789481203,0.8585168318323765,5.2361418589101865;0.030770156356194102,0.8671321932680679,5.236348592736186;0.036064884279333936,0.8756105395874655,5.236637556243017;0.04157007629473598,0.8839530564878246,5.2369462189080345;0.04723748028792695,0.892181927258265,5.237353917106898;0.053027599136369015,0.9003194385528506,5.237859321550297;0.058960670074943836,0.9083463495425351,5.238465431442577;0.06500974377003296,0.9162845380212343,5.239093022956246;0.07119006382524597,0.9241280494864559,5.239624973997292;0.0775156156311561,0.9318604007996448,5.240070100406498;0.08394216438650391,0.9395079528535442,5.240533154051379;0.09041387632707769,0.9471088428996528,5.24111917031839;0.09692903214565286,0.9546586610324248,5.241862803844903;0.10340489551814194,0.9622251299620211,5.24276377083559;0.11002233058951234,0.9696580330344645,5.2437443344448775;0.11687998657051679,0.9768719408376599,5.2447097818298705;0.12385379647465879,0.9839576582897583,5.245786157047868;0.13065083739567634,0.9911667885422861,5.247138442417198;0.13732982930161688,0.998486968847331,5.248482327613936;0.14378228721510203,1.0059928636769728,5.249906170892201;0.150492179878881,1.0132975511289812,5.251178523700599;0.1574239646694512,1.020432214771211,5.252201721789663;0.16459388440946995,1.0273610187432776,5.2529658725852295;0.1718548573342202,1.0342165826056755,5.2534945656101755;0.1789891091668635,1.0412038156107484,5.254024684201858;0.1865852221606262,1.0477032369376638,5.2542625703116395;0.1940594995935152,1.0543341876889993,5.254669594868108;0.20165573212416607,1.0608274839354006,5.255036139813173;0.209329044015088,1.067235697375883,5.255270842019931;0.21695690214163652,1.0737010781521115,5.255391804078539;0.2245089262415534,1.080251706395627,5.2556288728650395;0.23197964770909718,1.0868982483433027,5.255737504776408;0.2394420288407362,1.0935550371712184,5.25574301355993;0.24684773185013154,1.1002741616966456,5.255648522563341;0.2541987003406936,1.1070513202316028,5.2554658084620245;0.2616166156068561,1.1137518174320757,5.255186755831707;0.2692129051499957,1.120249479187525,5.2549096694037445;0.2766414928250126,1.1269388181051352,5.254647314682172;0.28410341336529604,1.1335874650979545,5.254307851848608;0.2915870077432522,1.1402122345670302,5.253978846274453;0.29912092744286894,1.146784042678973,5.253752148017886;0.3065972510274846,1.1534241441913171,5.253635368037211;0.31388544638066723,1.1602679450752882,5.253424185759541;0.320998254044146,1.167288803415218,5.25308431032207;0.32764116932983345,1.1747292107046692,5.252368757476878;0.33440638664390093,1.182080488984731,5.251932245916282;0.34114620897414855,1.189457001379376,5.2515299278228;0.3476663653412479,1.197019820276759,5.250990176700559;0.354311286881191,1.2044878260977823,5.250718318676651;0.3606631415098816,1.2121862601019096,5.250095376737078;0.36694690882953335,1.21994129071298,5.249484010648849;0.3732598816249976,1.227671765035788,5.2488626080191985;0.3794839929830331,1.2354723532229042,5.248221311100606;0.3857026625501354,1.2432760697668246,5.247565447610739;0.39196863095101975,1.2510523898332415,5.247049224573902;0.3980632937951923,1.2589545464975966,5.246408127960395;0.40418863677907246,1.266835744261566,5.24580240926741;0.4103525636362807,1.274692867837845,5.245281242493652;0.41643317072960184,1.2826135938483698,5.244744291059304;0.42238832045431307,1.2906155006149136,5.244033179355131;0.42805083227810753,1.2988149615598534,5.243193655646238;0.4336137486395476,1.3070728038633534,5.242265214993235;0.4391032540135332,1.3153699395892633,5.241253844885503;0.4446624666474402,1.3236015273887043,5.240097939529904;0.45019589893835116,1.3318588264831464,5.239003344286523;0.4556966958824641,1.3401516646998373,5.238018424344889;0.4610805030429405,1.3485244162618124,5.237063619788843;0.4663504966132014,1.356977182343738,5.236181625835543;0.47155934844074915,1.3654758723966882,5.235381544575584;0.47664276764525615,1.3740632073041543,5.234736154477843;0.4816376353099614,1.3827140833740263,5.234273942150231;0.4865643256854658,1.391413519841627,5.234055935062984;0.49127170233958645,1.4002336791727856,5.234268994700686;0.4957646877236627,1.4091648596370678,5.234486015098118;0.5002438993206446,1.4181055619504521,5.234508500936072;0.5046513463769522,1.4270809126371984,5.234640752574125;0.50887281364394,1.4361374952468264,5.235037647457857;0.5130408159229033,1.4452121954366954,5.235564499872249;0.5172864678776887,1.4542564501229394,5.235983900217005;0.5214942349368976,1.463320471859422,5.236355661344624;0.5253787850224634,1.4725111866069915,5.237019764545593;0.5289925247573813,1.481772186531159,5.2381036305579975;0.5324514993232365,1.4910128240776166,5.23973031820096;0.5356820262129742,1.5003185280853326,5.241452981527168;0.5389755857371885,1.5095860817588456,5.24325988898717;0.5421248778037067,1.5188658994243585,5.24525160773604;0.5452750990540436,1.528126724145808,5.247328439831447;0.5484082028820926,1.5373878894212918,5.249429505785395;0.5515051490332159,1.5466267442453532,5.251677279367623;0.5545995250988779,1.5558599781947668,5.253951532563653;0.5574711728140532,1.5651276276497588,5.256373166924847;0.5603042520227799,1.5744236541590146,5.258730613284002;0.5631274366572334,1.58374665593777,5.260991424278559;0.5658404856172156,1.5931264281497264,5.263149951228251;0.5682766887763222,1.6025550164112659,5.265422975108882;0.5705643114496449,1.612038417038336,5.267621132303212;0.5728024726682296,1.6215399246444426,5.269791843608457;0.5750082641648953,1.6310571609081008,5.271926485914547;0.5771725079080335,1.640588853028529,5.27403904226685;0.5793649258092965,1.6501166557537492,5.276140060823528;0.5814877451617828,1.6596496583381326,5.278288432235285;0.5835584119301958,1.6691863206780968,5.280471185209787;0.5856023707453616,1.678724290034937,5.282673314386263;0.5876571643245733,1.6882646327654314,5.284854984373116;0.5897141585428016,1.6978265833724497,5.286937741050002;0.5917214903047735,1.7074835232350238,5.288585203246231;0.5928053129835409,1.717222231189707,5.2905809226088625;0.5951261473933942,1.726850916536348,5.291960105750227;0.5977331436306119,1.736436265829773,5.293111039954328;0.6005089037170871,1.745988380663635,5.294136836300122;0.6033691794076331,1.7555221110259909,5.295099545161597;0.606310137173746,1.765032358852823,5.296051361157562;0.6093170744246416,1.774521640841334,5.297006272520829;0.612407497429343,1.7839765333269852,5.298033060588926;0.6162757342156747,1.7931031394167785,5.2993528353600965;0.6189505469812615,1.8026507989684546,5.300651901853522;0.6214495785492411,1.812298271172686,5.301477202581029;0.6237701165051718,1.8219994995367388,5.302185208106137;0.6258625014848922,1.8317574362207678,5.30282128732064;0.6272447368003019,1.841646803010938,5.303359664532556;0.6279399180364421,1.8516113175456388,5.303834188648545;0.6273456605652793,1.8615794305128426,5.304366712761643;0.626296515408081,1.8715000780989124,5.305059566218106;0.6248735116729907,1.8813627362793146,5.305898037437924;0.623316042608327,1.8912011599544534,5.306781049159864;0.62168716218854,1.9010292924776153,5.307649703110066;0.6200411630194512,1.910857122984867,5.308489008928046;0.618423880604871,1.9206938694201616,5.3092781965858356;0.6168317241494262,1.9305404318644848,5.309992511538382;0.615260168549222,1.940403113456675,5.310500177576774;0.6137431221272964,1.950278239806045,5.310924971335795;0.6122719707226251,1.96016269545904,5.311290005565017;0.6108373079592466,1.9700560200865314,5.311542731840755;0.6094197698245314,1.979954816238161,5.311609217817531;0.6080405517328203,1.9898591198045912,5.3115589354200425;0.6066813065353691,1.999765946118549,5.311473818569318;0.6053437587120364,2.0096755119779157,5.311366719086729;0.6040289886685442,2.0195876926264646,5.311225105092835;0.6027245564035275,2.02950080404188,5.311055757723367;0.6014272865866437,2.039414875579185,5.310887601321781;0.6001304836644391,2.049329207626146,5.3107316454191364;0.5988355097772434,2.059243930110768,5.310585629377526;0.5975456084115899,2.069158972430166,5.3104180278518;0.5962384541650133,2.0790714758335427,5.310234659223896;0.5948959174317416,2.088979353708222,5.31005703281749
3D gt;0.5890010323339655,2.130441593377165,5.308859339396159;0.5892501412486425,2.1284894848340326,5.308914381797419;0.5895006424019195,2.1263785264165516,5.308973193599888;0.5897329519700635,2.124474523154198,5.309023701105362;0.5899551694284906,2.1226729966477302,5.309071853073729;0.5901651798613003,2.1210241375905907,5.309117615100949;0.59036224496457,2.1194263501130335,5.309168418756752;0.5905318989821129,2.1178444268417533,5.3092203874322745;0.5907454632275275,2.116112740095272,5.309277026433559;0.5909429711879199,2.11451899814489,5.30932013735388;0.5911423949160317,2.1129438189129504,5.309359453171723;0.5916418750526369,2.1089832653666654,5.309468735022139;0.592008993429731,2.1059805543884753,5.309553644187692;0.5924190092160722,2.1027712260992955,5.3096623037988815;0.5928308025478393,2.0994716806929246,5.309753684117811;0.5932328720979914,2.096191222612248,5.30984258187464;0.5936341929472695,2.0929869510147925,5.309931904607964;0.5940390849002573,2.089747565040293,5.3100208073105915;0.5944466647066813,2.0864686487478803,5.310114275621813;0.5948646371235219,2.083100147158601,5.310213722731715;0.5952904746772708,2.07958491805912,5.31031403264334;0.595706411287766,2.0760867427264076,5.3104044001453605;0.5961058631275974,2.0727538314937624,5.310490936212761;0.5964948351364727,2.069442666342092,5.310574688859688;0.5969170872000761,2.0660258003648866,5.3106714847106335;0.5973288904973703,2.0626565257227703,5.310767325948375;0.5977453346252442,2.059270445239637,5.310855029542316;0.5981755729497864,2.0559355384176095,5.3109382982771525;0.5985649768178777,2.0527972235273024,5.311017482971961;0.5989746918789176,2.049458936292072,5.311101160670435;0.5993949581708093,2.0460084925806803,5.3111975879595255;0.5998084618768026,2.0425767067014706,5.311294728500898;0.6002310470758481,2.039213377368543,5.311392008079114;0.600625432110572,2.0359259037934536,5.311471886272577;0.6010204274820726,2.0326516552710716,5.311564166534778;0.6014076941881993,2.0294187907729038,5.3116574840471715;0.6017899683131728,2.026282222067663,5.311749383675034;0.6021745552388273,2.0231816450606948,5.311842844770859;0.6025380084459172,2.020241389784702,5.311930657031923;0.6028884916970896,2.0173665403617447,5.312000718730364;0.6032529780217845,2.014478247235912,5.312037963689759;0.6035852401053259,2.0118359594419024,5.312093193837838;0.6039514634627705,2.0090915536806566,5.312168069129767;0.6043249249273492,2.0062939138486406,5.312247600991596;0.604677323747975,2.003589305552401,5.312309754615606;0.6050429323773051,2.0007709007558896,5.312371937212093;0.605409143240877,1.9979826372131821,5.312428997542506;0.6057922931789428,1.9951386187058087,5.312478818708612;0.6061704654989317,1.992304290002631,5.312522615883702;0.6065283582081167,1.9896717000562094,5.3125691464150595;0.606878628102384,1.987163685229398,5.31259957374898;0.6072474023242331,1.9845748337738272,5.312623357735863;0.6076200678625774,1.9818981628417967,5.312641745426857;0.6079946429674016,1.979276303431784,5.312654969429785;0.6083438347956932,1.9768553973057472,5.312651496805886;0.6087111620052841,1.9743338871445766,5.312629390472589;0.6090960672511612,1.971474725708481,5.3125790757393645;0.6095673078936201,1.9683749928437464,5.312491231533908;0.6100960564724236,1.965064989430036,5.312370122702547;0.6106593452867612,1.9617837908249498,5.3122615730374365;0.6113728704822157,1.9584368629159852,5.312105763997218;0.6121386108694151,1.954935205858807,5.311914267976155;0.6132463750765306,1.9509739118472544,5.31161421710761;0.6144323902721552,1.946614633959393,5.31126205114616;0.6155725158277409,1.9415219142825104,5.310834136467571;0.6166948101132416,1.9359371265736662,5.310327663074167;0.6177999502817789,1.9302702374125638,5.309819405651831;0.6188929845233296,1.9245802132066836,5.309275093721789;0.6199804178725842,1.9188546261454735,5.3087336402272065;0.6210585691171099,1.9129453616474947,5.308258845913317;0.6220983047337496,1.9069435855954189,5.307822982558908;0.6230987925418588,1.9006605253589246,5.3074538613548565;0.6240468342803247,1.8943658015524698,5.307122475084408;0.6249525319032893,1.88810288137983,5.306785489947297;0.6256071687299153,1.8814388272780782,5.306357284420221;0.6261593381305076,1.874828234591225,5.305929137451704;0.6266699140238209,1.8685457725229189,5.30551055703422;0.6269568730731344,1.8623413366864816,5.3050571176321935;0.6271750086998755,1.856329946710158,5.304630687757981;0.6272342603520831,1.8502303389320076,5.30412691417221;0.6270024768326633,1.844164510032003,5.303637196681296;0.6265511052035547,1.837926129777302,5.3030834826018465;0.625683411413385,1.8322049091546109,5.302596096238423;0.624666370170061,1.8268336783120795,5.302144093646559;0.6235623421927756,1.8220049087169552,5.301754862704018;0.6223747806992642,1.8175547385400581,5.301434884004814;0.6210052631585175,1.8127853476945746,5.301093846528104;0.6195785054347314,1.8081239540632381,5.300804240618566;0.6180105565093287,1.8030720923963444,5.300596904429353;0.6164392351549727,1.7982149319316065,5.300325639451197;0.6148297788486925,1.793445175052613,5.299981483466866;0.6131564476545468,1.7886746791277741,5.299502715827883;0.6114719181208648,1.7838492662888163,5.298940529490626;0.6097310608856438,1.7786890024584394,5.298338195660317;0.6081680145707241,1.7738594414762747,5.297772511445275;0.606664348469224,1.769096013268759,5.297192257097525;0.6051351204953452,1.764154484179593,5.296561611471251;0.603708822176438,1.7592919687670332,5.2959501929394035;0.6022643732765849,1.75419714976466,5.295306959817576;0.6008927493132361,1.7490606693593105,5.2946798117216245;0.5995495164265002,1.7440567590284715,5.294044945990393;0.5983159954751184,1.7391110273849129,5.293458145193352;0.5970186297246651,1.7338590153538902,5.292793254763582;0.5957487572071164,1.7285591243182044,5.292092195910077;0.5945590616122696,1.723411978906439,5.291363879285117;0.5934580347667369,1.7183653219651807,5.290624192267425;0.5924894102377485,1.7133359985351562,5.289829242750657;0.5914760937358058,1.7078935710699983,5.28892823291749;0.590567661980326,1.7028271088711056,5.287929904316748;0.589644931201787,1.6976944365390512,5.286926117098609;0.5886977460402851,1.6922814205672392,5.285833886102189;0.5877678681011348,1.6868297094300737,5.284770641533905;0.5868337885982307,1.6814437596520713,5.283703692709754;0.5858801297771837,1.676078229268392,5.2825607750545185;0.584940421614536,1.670817868905474,5.281469276901364;0.5838395229014315,1.665101166954336,5.280212298016216;0.5826704971106478,1.6592864556719167,5.278925877245821;0.5814089724666388,1.6532968846402425,5.27757459881509;0.5801178011044053,1.6474137830512467,5.276235330899556;0.5787873332888582,1.641534193349439,5.274868319881055;0.5774688572846642,1.6356423377103586,5.273502080288968;0.5761668413295303,1.6296982271652816,5.272032589121382;0.5749280554601389,1.6239266168165578,5.27052731296628;0.5736832587515661,1.6181967522672907,5.269018251485603;0.5724024862245073,1.6124564807507418,5.26748594437089;0.5709738267262777,1.606464555843856,5.265848383422969;0.5694269683897033,1.6005132818295977,5.264183252075845;0.5678573908251385,1.5945590733964312,5.262492279548053;0.5661861292964729,1.5883857879638672,5.2606468609211054;0.5644634472307308,1.5820804579387338,5.258700522615004;0.5627864058442819,1.5760497361412342,5.256861240290855;0.5611389306682024,1.5702080140224723,5.255049498247545;0.5593819260264552,1.5639706216856488,5.253146606785382;0.5576683958482371,1.5578855628080146,5.251323645421701;0.5558773592867592,1.551516948966093,5.249474825762962;0.5542055403243664,1.5454822678085447,5.247780097510463;0.5525634875778079,1.5394759556969935,5.246110011381696;0.5509964056384655,1.5336744490039442,5.2445388314446735;0.5493873709301615,1.5277417403228526,5.242972076889157;0.5478213790035988,1.521940287508706,5.241476147067639;0.5462251346795133,1.5160997635005984,5.239984949999078;0.5445356177544408,1.5103279892086063,5.238612338539243;0.5426640210262564,1.5045047837486565,5.237343130133873;0.5406319980325626,1.4984730503762418,5.23612022365156;0.5385658322415612,1.4924499588604123,5.234957623075145;0.536633195256078,1.4867971023441287,5.233920188652452;0.5348032499653426,1.4814885394665622,5.232998146626376;0.5328490629122239,1.4763187994550366,5.232219827718512;0.5308003258963888,1.471062394607899,5.231605573358461;0.5286339743266735,1.4656744154700938,5.231093235806901;0.5261868348971819,1.4599320817104604,5.230636702729749;0.5235709401803424,1.454000197891117,5.230252780825593;0.5210713793436687,1.4485739468714987,5.2300217251814605;0.5184114735329797,1.4429650098224018,5.22992475743996;0.515658632544584,1.4372802025846734,5.229929845979971;0.5127805610035742,1.4314580402817838,5.230067722091379;0.5098486082831094,1.42567035793334,5.230318450890769;0.5068753200945004,1.419813934562742,5.230616195139034;0.5039041037596472,1.4139856074133583,5.230985400458639;0.5009257305056549,1.408184719174407,5.231402064367783;0.49782667177776957,1.4022183328672895,5.231995703667634;0.4945314649537552,1.3959825958133667,5.2327117344612315;0.4913439292316289,1.3899005737896113,5.233489114997924;0.4881826311155808,1.3838145499414252,5.2343505366717205;0.4849867066967395,1.377665792893994,5.2352563959683565;0.48155724575722864,1.37123032621635,5.236217931836151;0.47802674726737554,1.364575817788294,5.2372387416011605;0.4746765911338865,1.3581835474413495,5.23825453575637;0.47140952478453163,1.3519978905019836,5.239354029884635;0.46827480265890903,1.3460489106880602,5.240491020527921;0.46527896826396614,1.340260218598122,5.241691361235093;0.4623182886552441,1.3346882576757624,5.242890612461769;0.4593702440483626,1.329147569286731,5.244089315850604;0.4565642772792846,1.3238666600072109,5.245224492346592;0.4538026793723883,1.3187303148905436,5.246359089319095;0.4508813647188882,1.3133568072060282,5.2474609255014455;0.4479272982870886,1.3080502715887026,5.248516447606937;0.4449786020914714,1.3028197229074876,5.249539064555205;0.4418868587257327,1.2973850037330803,5.250547608819119;0.4387961798083876,1.2919948695870334,5.251520867621253;0.4355695996986804,1.286635817328165,5.252260906781338;0.43239612248147186,1.281448262916979,5.252844380570936;0.42928689307575085,1.2764090707468434,5.253381115373715;0.4261435182704482,1.2714152345879133,5.25381355721082;0.42299869484125185,1.2664599777339964,5.254187825572584;0.4197659220436747,1.2614533442415934,5.254477798631949;0.41643429297809453,1.2564662650352303,5.254663917785467;0.41306372252175977,1.2514462550259375,5.254847281744314;0.40945074740860815,1.2461891199156294,5.25496219578085;0.4057650226622589,1.2409094067063442,5.2550492321058755;0.401988648614218,1.2357145272188408,5.255066182092179;0.3979968845308289,1.2303805033070172,5.255085144094719;0.39380611453684716,1.2248764432862747,5.255106408267059;0.38937590828237595,1.2192308803233065,5.2551151725488126;0.38463491086442336,1.2135244716082432,5.255109885334045;0.380043148602626,1.208276964527692,5.255047519513804;0.3748011718868284,1.2026558207430582,5.255046338547109;0.36923012997383287,1.196930812687837,5.255050701488821;0.3634046427113141,1.1913932570523995,5.254997951847639;0.3570419644274452,1.1854410570129867,5.254982644273329;0.35072730332751595,1.1796618379696393,5.255081497229347;0.34430512647850564,1.1740027555717054,5.255245008490807;0.3372137273965879,1.1679108504361886,5.255347556949586;0.3298903730008028,1.1617852386060612,5.255461341495662;0.3222662425447803,1.155571647644043,5.255594112743704;0.3143712567691655,1.149308861104093,5.25576537663068;0.306259824146596,1.1428987550661547,5.255960961230967;0.29771509768611704,1.136139734844829,5.25617853889909;0.28921519768145665,1.129540780740191,5.256399094552034;0.280564216635948,1.1228958776902784,5.256620102172675;0.27217235829848657,1.11649670791626,5.25681025348338;0.2635514212393945,1.1099226020990416,5.256826584801193;0.25477923853083173,1.103256885084995,5.256824773596239;0.24596306918388183,1.0965551014390102,5.256768987855245;0.23746736275872515,1.0901242367944053,5.256637460627297;0.2289643943734872,1.0836765098571777,5.256448594485141;0.22103455456282745,1.0775714792946514,5.25615290731977;0.21313679806391397,1.0713856836659041,5.255803303969923;0.20544712773404378,1.0651999589195547,5.255431536644927;0.19807768355598748,1.059254756395207,5.2549829552894405;0.19061336835595066,1.0531739576472794,5.254467697594516;0.18310116909455887,1.0469316303046174,5.253861702150153;0.17608374343177147,1.0409232249296914,5.253288233062093;0.16927161873588267,1.0350195878494617,5.252702669712924;0.16270240575583408,1.0291785546531975,5.252095536971277;0.1564697840010473,1.023408608251764,5.251449731885925;0.1506463453788166,1.0180190324413687,5.250807820357094;0.14511069028322085,1.0128713463480161,5.2501185221339375;0.13962418145911634,1.0077597500409268,5.249394158341163;0.13411509836551755,1.0025469109586966,5.248613782254299;0.12821525707170944,0.9969124059751053,5.2478061132948515;0.12265449341692666,0.9915073535830476,5.247115723632102;0.1172513949667761,0.9861282641092938,5.246407738796501;0.11204794787990957,0.9809106733632642,5.245722296988317;0.10684400079416675,0.9756082388116407,5.245033465829006;0.10173926859493407,0.9703521242363508,5.244389714344527;0.09643884533320289,0.9648322364747987,5.243788045639215;0.09142156085302665,0.9595262755756231,5.243230309345925;0.08665402539755947,0.954462175443191,5.242709150787471;0.08201788064306097,0.949532348070958,5.2422130228604455;0.07755316125699716,0.9447881864799085,5.241759275281152;0.07349008254487384,0.9404654059299202,5.24140046452367;0.06926976460079812,0.9359935329052828,5.24100375002484;0.06507866141038346,0.9315453436208327,5.24060073781568;0.06088493931663127,0.9271090252898462,5.240200153306473;0.05681119365839995,0.9228400832479317,5.239824724019959;0.052589458535345954,0.918386489158453,5.23945697931541;0.048411468985468845,0.9139616885222207,5.239095857982487;0.04436196289459865,0.9095965647734412,5.238730909754139;0.04044626592342244,0.9052608003542403,5.238362458813097;0.03677644529964687,0.9011062866033507,5.237992638018704;0.03325333201241237,0.8970381865981937,5.237606393459231;0.029704151516881317,0.89284159230077,5.237244681247446;0.026042310848629967,0.8883904920178791,5.236897373916567;0.022384200888000007,0.8839462997673095,5.2365627495817435;0.018691018895960806,0.8794102045399276,5.236227777466294;0.015237625434330498,0.8750472284361376,5.235890150425046;0.011552080714338742,0.8702388932575553,5.23554669375013;0.007709398554190417,0.8650401819510056,5.235204079687134;0.0037637413221794035,0.8594654115484668,5.234844193709914;-0.00014513300009823016,0.8536563778071441,5.234480067681898;-0.004132973060214017,0.8475471023145571,5.234082185641739;-0.007973700223129624,0.8411056799186294,5.233749893402868;-0.011733354674839923,0.8343325817196868,5.2334421505521425;-0.015389830861067353,0.8273377434190854,5.233128423801687;-0.019009512044749287,0.8199847552277321,5.232799497596976;-0.022488200428498577,0.8123570619923199,5.2324606268461356;-0.025810855682592754,0.8042728786616362,5.232108021063398;-0.02896321865624582,0.7960174928413805,5.2317896826174835;-0.031911550429064864,0.7877933730783389,5.23154692779955;-0.034607885461098456,0.7792408920406371,5.231317144061244;-0.037092220791666075,0.7703748330108879,5.231062169577724;-0.039257955253817305,0.7615071121038391,5.230810947322106;-0.04109914711464283,0.7527243692856427,5.23054318363722;-0.042731571210447204,0.7437207592217497,5.230221734032151;-0.04415616483974826,0.734349942939226,5.22986346783749;-0.04532216576365538,0.7247537914985835,5.229505473691363;-0.0461001225026079,0.7150468698989514,5.229151585046635;-0.04663439438971438,0.7053959995092348,5.228797862703486;-0.046822375922240034,0.6955756980984711,5.228476553709932;-0.04676940238383389,0.6858695204535197,5.228168923725454;-0.04653215050142865,0.6760382564899534,5.2278966946121335;-0.04605405791600545,0.666748639513356,5.227641590007515;-0.04537153441961421,0.6572353133711705,5.227309724977774;-0.04456808436656183,0.6477049668186394,5.226956025071846;-0.043609798244727674,0.6381139767521112,5.226549616680588;-0.04254732237305752,0.6286414548592975,5.226115749285202;-0.04141666195374127,0.6193149697207666,5.225657605015953;-0.040270172288251485,0.6099139865756958,5.225186727619909;-0.039130892270295196,0.6003825846975163,5.22469947408336;-0.03811166607039844,0.5909286761025127,5.224260265616482;-0.03716730706174244,0.5808678040023921,5.223936245245525;-0.036299998051436376,0.5711046493293703,5.223622049331664;-0.03548489734645961,0.5610521854725918,5.223321396398912;-0.03471001744639966,0.5509963945640151,5.223086064900538;-0.03397825011172036,0.5408678091330122,5.222873545506203;-0.03325768282431964,0.5308404040669286,5.2226753999577005;-0.03258168206288832,0.5209471734808397,5.222521577975546;-0.03191905846799067,0.5103071889655536,5.222401748250621;-0.03137380313134008,0.5000883126221887,5.222298833943152;-0.030879716228145032,0.4897234210968017,5.222230834214263;-0.03043542909991833,0.4795351801879647,5.222158697852793;-0.029966672768888546,0.4690601025071256,5.222059103847474;-0.029559622627820154,0.4592612816714503,5.2220392723305284;-0.02912985457098761,0.44927859264935643,5.222048208554586;-0.028671599669049874,0.43924437100018643,5.222119283225186;-0.02818658692245335,0.42915254841294403,5.222222485069158;-0.027735293913257207,0.41940929303428004,5.222374054516934;-0.02729408996326978,0.4095930390394935,5.222530781043593;-0.02686897408407788,0.39972392143574803,5.222679780309515;-0.026439436565997988,0.39004701952231946,5.222809096277223;-0.026057819564213124,0.38091981229116756,5.222895502711452;-0.02571402933708457,0.37161032312230546,5.222982888103457;-0.025376453934713848,0.3624563783083775,5.223101855137552;-0.025056960348010988,0.3534583054106365,5.223231675613759;-0.024800960666449493,0.34479766172216847,5.223385979009229;-0.024631303813106332,0.3360950785496438,5.223547793868901;-0.024459700924481534,0.32722586065484566,5.22369364860446;-0.024416104221528807,0.31861545207888586,5.223742304210514;-0.024420096348422432,0.309734493011652,5.223797377948613;-0.02447620786899743,0.3006824364255565,5.223844013435896;-0.024593789249427546,0.2914827082064725,5.223884082661119;-0.02477524113193038,0.28251908250557356,5.223944038945575;-0.025012995591459343,0.2732258058370546,5.223986311646395;-0.025317464225976034,0.2643931738165922,5.224033164216567;-0.025690023465674044,0.25600024395580445,5.224092141232749;-0.02612705563667208,0.24772135842493345,5.224164003409156;-0.026598163324733103,0.23881172108465387,5.224184579043426;-0.027083540165147114,0.23021433563749927,5.224216029425925;-0.027580789177916766,0.22185011141059935,5.224265936200934;-0.028092745366022565,0.2132340669040532,5.224331227694371;-0.02861011466591857,0.20423124714415203,5.224388395375984;-0.02913541251097539,0.19477883881561517,5.224407778303752;-0.029708055468492735,0.18495495212540145,5.224420078092768;-0.030333892135657087,0.1750433753553287,5.22438142877771;-0.030976919368255973,0.16453140778319783,5.224414115454801;-0.03158186853486439,0.15434786425819697,5.224441652157511;-0.03226333248892496,0.14386017745594654,5.224476827606675;-0.032828034075655696,0.13395280913881555,5.224616633511329;-0.03338222417997761,0.12350259873964069,5.224883214521778;-0.033907509217890666,0.11333444311614187,5.2251442396548375;-0.03442297445988472,0.10259170233579569,5.225468561216842;-0.03490082140393961,0.09137548805877221,5.225847226231597;-0.035347285906473805,0.07997090699067405,5.226213440547618;-0.03581203655032225,0.06798449515302969,5.226565902022428;-0.036280274459557955,0.05592300912691637,5.226853052087533;-0.03675772574613262,0.04322929364696947,5.227080572534901;-0.03724281782512518,0.03064678733039266,5.227277214087257;-0.03773083102980326,0.017248982589605187,5.227455934650214;-0.038224602084751286,0.0036363507881182503,5.227612207516219;-0.03870450175640196,-0.01034824276594233,5.227742920210195;-0.039143203710400795,-0.023819740582575227,5.227842899300331;-0.039526589532231184,-0.03670402374078139,5.227965937954511;-0.03985652660861495,-0.04886134909728701,5.22807358348462;-0.04014482016526452,-0.06100623573882637,5.228232792817345;-0.040385560395181645,-0.07244956631692809,5.228315124873967;-0.04062786835293438,-0.08390553117976635,5.228389210634453;-0.04082120083006778,-0.09455685571621557,5.22843734204492;-0.041033183697582215,-0.1051450296296168,5.228450757351957;-0.04120815080173256,-0.11493732028968577,5.228308245688446;-0.04136357749432557,-0.12480866363113244,5.228125065648278;-0.04147802576076153,-0.13434636370618216,5.227881446535273;-0.04161122482137163,-0.14375355357717173,5.227609010452447;-0.04175017441705216,-0.15334075570291322,5.227388043152269;-0.04185853033472402,-0.1622639736205108,5.227191848710525;-0.041967714601708936,-0.17096895674402396,5.227055532551551;-0.04205189031408739,-0.1787316594567409,5.226974269371624;-0.04208940784875738,-0.18587195598986717,5.226968708134437;-0.042124014880306045,-0.19208505576895185,5.2269664164254825;-0.04215263565196548,-0.19793347083690552,5.226967345459516;-0.042167721635611485,-0.20285653846578078,5.226965753392655;-0.042179278846859014,-0.2077653513398281,5.226968923687011;-0.042193420569101976,-0.21335917815866384,5.226972097411636;-0.04220754069505737,-0.21922212608840103,5.2269723038636435;-0.04221090940542,-0.22476574117823156,5.226961778862532;-0.04220889276497124,-0.23013640438493824,5.22695261365314;-0.04220327887424203,-0.23549632814688265,5.22694681587515;-0.04219496931955796,-0.2408237595521201,5.226938367806666;-0.042191619224326564,-0.2460718012891073,5.226929057113885;-0.04219123720879557,-0.2492529579358701,5.2269217090536655;-0.0421873434651627,-0.2523394542516663,5.226945244397304;-0.04220382289042823,-0.25500633021440333,5.226975602046899;-0.04221471315899561,-0.257275094717972,5.226984977315563;-0.04221068599612214,-0.258763992082857,5.2269776671160715;-0.042208117451250624,-0.26033869662026093,5.226971383628127;-0.04220624830727074,-0.2620594514063162,5.226966270112394;-0.04220704846603926,-0.26398271824346337,5.226961275551671;-0.042210207418961955,-0.26616262409030084,5.226957288463827
