# Supplementary material for: AI co-pilot bronchoscope robot
Source: Nat Commun. 2024 Jan 4;15:241. doi: 10.1038/s41467-023-44385-7 (PMC10764930; doi:10.1038/s41467-023-44385-7)
Supplement: Supplementary file 9 — Source Data [file 41467_2023_44385_MOESM9_ESM.zip › Supplementary Fig. 6/Sim+A+R/1-siliconmodel3 Centerline model_51.txt]

Path length,0.412668667397165,1.2765042036914036,2.3998146308897113,2.919624805646474,3.970032072869724,5.070963377933541,6.138016056674573,7.09169945990658,7.677596915855117,9.00822311721594,9.780063816305788,10.646307829664051,11.533901994230677,12.466272791000064,13.384175506514339,14.265009832657737,15.20809204160131,16.174948108809453,17.192981316939196,18.246088491953774,19.35128658433227,20.486980801467592,21.6609365545243,22.844129932002268,24.092423729704205,24.092423729704205,25.3994194259338,26.740908323918156,28.07640949879808,28.07640949879808,29.39503707804054,30.647187468587383,31.880673870173492,33.065663457697795,33.065663457697795,34.25753895244289,35.396744543317894,36.49144605285352,37.56092150455768,38.5736148334617,39.57914731208182,40.560222064231795,41.542833173858725,42.533110184627255,43.541983173604436,44.53784595230385,45.52479875190053,46.45790559290448,47.364846863851774,48.21267005715008,49.87247233832946,50.69357022960232,51.53939668284525,52.35547142964465,53.161414815493636,54.04229022020439,55.826567469094435,56.71399603790215,57.59759512332773,58.45796322103567,59.304649510864714,60.12872335410614,61.806139894090805,62.67144290204345,63.55013476501566,64.44579275157899,65.35294062648322,66.23141251824865,67.20023691916165,68.17614126679452,69.11842328775055,70.08247212309769,71.07537217510107,72.0218856507178,73.94915533572981,74.96688471593839,75.96744534606165,76.98174510814692,77.97863633839877,78.98494153405493,79.94088578520935,80.92352981337663,81.90131631220481,82.89891580404563,83.85973511789314,84.81636463868485,85.80538080453289,86.70901207164843,87.64149469062883,88.57528618890736,89.48721106433966,90.41069130329144,91.33746460313479,92.2611877810339,93.18825521258796,94.1023576358365,95.04010590511704,96.93924593914738,97.89672834224083,98.84075133435421,99.77113716930386,100.69837163457235,101.60364948166163,102.50492576212315,103.39155797444654,105.16266425703431,106.02580871678582,106.88509194898883,107.75433250930644,109.40050949637079,110.19598624757785,110.96687188852339,112.41615133942877,113.13417082658755,114.47748978701844,115.70868899417314,116.81151808366961,117.38242034332143,118.47621566058753,119.50950535784233,120.64300643576784,121.82024822110178,122.408326910167,123.588119887314,124.74727867623237,125.34108944630088,126.64316048493276,127.33765433356197,128.7808382070086,129.50152635016602,130.9658579001866,131.70183702871952,132.47261568509867,133.2570607364758,134.74443508631242,135.47076546232327,136.22580754274514,137.85963872222587,138.73972788165648,139.6148854809226,140.54755861495002,141.47762951362296,142.39268250113494,143.33809799951797,144.2919611873344,145.28508292920137,146.28378618521066,147.34576567091528,148.40160386155355,149.49420575472044,150.55298370904626,151.56125845828376,152.61935563023206,153.68517776587788,154.73717062174921,155.7955068629768,156.78715694337447,157.77645174791812,158.7253265492385,159.65910083794026,160.55123956596185,161.3902587586121,163.0643850475409,163.86354392628883,164.6195072412252,166.03419102722944,166.73595457926788,168.11422705113242,168.77509853735222,170.0154784105426,171.22928167466966,171.82613056842163,172.96570123808942,174.11497234076043,175.2941710478004,176.50975635962965,177.1040738774505,178.30029621284334,179.45331359044746,180.0402163526789,181.3023074212134,181.9423216363837,183.29160206888898,184.00176744814533,185.4563730927589,186.15320738108318,187.49610662504915,188.18132168085666,189.4744812118784,190.12169253781474,191.40491009970825,192.03435101385116,193.25509670226975,194.43903941263932,195.64606754675017,196.20615258013524,197.2828171250738,198.44329605627217,199.69704272094134,200.29978461875243,201.49696920960713,202.72288767758778,203.3283609953936,204.58941417200003,205.24670970028245,206.54406970557363,207.80563248909073,208.45687512854374,209.73848646019798,210.35828344873434,211.56584448672348,212.75786659706256,213.34795229720947,214.56053907323934,215.76932920280728,216.37344439099274,217.52091934900952,218.60995447129045,219.65333378173665,220.7334835186148,221.8111445708725,222.8124890310571,223.80969463387294,224.79654273409056,225.8227402094393,226.86421376695475,227.92020801724132,229.0020143653053,229.54930929684667,230.5989378095738,231.6020607314191,232.60264651687197,233.59680763681237,234.5939766174015,235.99577722118127,236.88636105197313,237.7426136095897,239.00278186912303,239.75786684120658,240.85287468548745,241.87507425001488,242.88533215400747,243.82361232625013,245.07063071963339,246.06819219493823
Error,6.041391739644451,5.646485019123587,5.237635865942013,4.8305519143231574,4.41791815382927,4.044740475293804,3.7141613217570146,3.3903448578276247,3.0747526405061967,2.785210770632682,2.5032827329773464,2.274128883991143,2.0539873570138365,1.8476856114350058,1.6665399427595924,1.5068156634535725,1.3467724596102217,1.1881591118805594,1.0177686270286492,0.8492491308174835,0.6960276666858044,0.5693147161020361,0.48799518878278697,0.505673341314496,0.669043703421705,0.4442167334083139,0.19476758575001926,0.3157125014766007,0.6266033631611769,0.4416210991751876,0.19898826283435553,0.23844443502576956,0.4301887748197656,0.6048690101754647,0.43205369617137074,0.26919721971665767,0.2249096837232959,0.27621754092958023,0.3469140667214868,0.4100572691223844,0.4687712412413839,0.5118245832470525,0.5399423056958458,0.5564180611123717,0.5721422367776963,0.5760191560988814,0.5657992830936065,0.5393766200030815,0.5212427788222566,0.5392914250082067,0.5914229239415134,0.46479336928556286,0.4129705903886122,0.44805715169447397,0.569200101378901,0.6791120669022193,0.6897453418660796,0.6836167748366635,0.6927541124418892,0.7139361367943585,0.7570414866075319,0.8357751585655937,0.8540571943536344,0.8034494745676518,0.7529362417781632,0.705205193741188,0.6651701995939513,0.6505479139984501,0.6332611652848961,0.6282149130708428,0.6517990109447144,0.6719122276115324,0.6830829311057584,0.7322427704998355,0.7651446269129041,0.7934513866912041,0.8117831854319292,0.8344758187418789,0.838356351556912,0.8429343185400697,0.8142068092170387,0.8099509065344169,0.8137353590913698,0.8218093444971548,0.8034115964690253,0.7809828319598854,0.7743707072318251,0.7102710237176286,0.6567080264693562,0.6207231102372329,0.5833635748654791,0.5991005924062169,0.6379854960385299,0.6982003576263841,0.761717566944777,0.8448238616196988,0.9423996085768365,1.0044822637418749,1.0603508335780278,1.114603618719374,1.1754211923266633,1.2407497268426382,1.3342111845636602,1.4727172343356578,1.6198272703642145,1.724149522377627,1.7893608428791279,1.8690038920239107,1.9848952687180388,2.066830745487954,2.102142758692796,2.1404841972623196,2.106134710146135,2.064183070937699,1.9664203524489745,1.8523079380230167,1.7300327451630675,1.59946298029271,1.4858550016192438,1.3747452641795825,1.2533154348976636,1.1596657556897227,1.0609780714068306,0.9537450575573264,0.9031800360634997,0.8820877872770185,0.8048787911504793,0.7972497100119494,0.7181719204231247,0.6752334151649517,0.7414400978859158,0.6429794356862378,0.6059371874016324,0.6219299533123389,0.4363714883041681,0.39906646478683594,0.5314028529035634,0.41207851452678784,0.28221555924099617,0.22099027927634424,0.19950856038020692,0.22153599106565736,0.28121225809025735,0.32758739214004085,0.3670766732921654,0.36607837892211903,0.37279781243254123,0.3445530644421989,0.3596630162559608,0.39840651490518586,0.4640944055015412,0.5163165764869122,0.5831755449925244,0.6527932981396494,0.7229512966641303,0.7924595455943418,0.8627207590224357,0.9400963373975982,1.0465524359241802,1.2144694980975832,1.3471030214288209,1.4919664375490276,1.6238501744410705,1.7234802193819632,1.8179877838945702,1.8988148143154224,1.9358516262585914,1.9417539156541443,1.9262140133577694,1.9221462446708124,1.8989499375509058,1.84812885863253,1.7479279533598697,1.6554202057657432,1.5836534101512878,1.5058258941955611,1.3975403386804113,1.2861042030441143,1.1818067706125792,1.0732630604306026,0.920376104082726,0.8711052174276461,0.7161477185225206,0.6844010813192433,0.6144552623691397,0.5330187399469183,0.5674575321428039,0.5470941557314951,0.651348868144474,0.6679929561735225,0.7320317480190542,0.8280970761619288,0.8459668218952696,0.8592519750103013,0.8810871486379647,0.8579383293149344,0.8251678670037293,0.7844092598833668,0.7948086148181951,0.7545518197406941,0.682956558180878,0.6656071838485719,0.6269401567775899,0.5787996292408927,0.6213412982647917,0.5361766803076359,0.5856371992334342,0.500334895646916,0.5346030768214535,0.5254005267269698,0.4929507855058035,0.5258935205053025,0.4845664816037467,0.4086861824989893,0.43701087381873327,0.3721925535970776,0.30767272496198345,0.32992631799038913,0.3824637686085221,0.44867401777849375,0.5499259362994624,0.5569280865419423,0.601943890616212,0.6248968822607366,0.6095225480991766,0.5734348072420736,0.5513533163246405,0.5806221631160337,0.4863678481741094,0.46628118033585075,0.4365692512839211,0.35471905579787444,0.4370771601537935,0.5130241271644185,0.5577792847252776,0.5363593148198382,0.5074207169483764,0.3978594800309905,0.36656633471544836,0.3109539228817602,0.29728037520722195,0.26246681151747164,0.246929527955274,0.2315363419496658,0.20898439578956096
3D pred;-0.10071281758921702,-0.2627205860422094,5.211902351105741;-0.09689466043352266,-0.2535383933590769,5.212955448187803;-0.0929084934969428,-0.2444199776862201,5.213937776427607;-0.0889545867930748,-0.23530174801704348,5.2150443519908904;-0.08503905972355308,-0.22616718548921588,5.216152690925084;-0.08139200207596752,-0.21689247827035094,5.216976569872213;-0.07804864175546364,-0.20748500161205377,5.217543424960287;-0.07479201597416536,-0.1980435842616268,5.2180474358090185;-0.07164376156472439,-0.18856377464945967,5.218518290235035;-0.06860503295589651,-0.17904371602080046,5.218885185518164;-0.06567361791615618,-0.16948420506464304,5.219035372547865;-0.0631682654833377,-0.1598063499239252,5.219285030439092;-0.060712242602324384,-0.15011879734610678,5.219630394971062;-0.058391398748648606,-0.14040272538028048,5.220090426884889;-0.05627701091538067,-0.13064212092928063,5.2206002943594845;-0.054241812715199504,-0.1208638835072267,5.221094299626586;-0.052269291969278306,-0.11107339701557367,5.221599805475879;-0.0503153746282599,-0.10127999237026346,5.222120797297009;-0.04839209159098672,-0.09148071763670071,5.2226453895717295;-0.0466702452277869,-0.08164391148284444,5.223167395120542;-0.04520431673112055,-0.07176164014722482,5.223605307088695;-0.043916920057660375,-0.06185307795077467,5.224009045870883;-0.04272005739854735,-0.05193830068376451,5.224523547105866;-0.04164901160385768,-0.04200796191812803,5.225014701771297;-0.04066341935189845,-0.032065372151372146,5.22543125506066;-0.03963122981963513,-0.0221253356678323,5.225792169836449;-0.038629883099026034,-0.012178570070909507,5.226035395873293;-0.03774560042731841,-0.0022183199287050277,5.226142453153444;-0.03706089705108894,0.007758211512366104,5.226143753883691;-0.03652615823582675,0.017743868067180046,5.226116966409877;-0.036103220228552044,0.02773491733458623,5.226109352063889;-0.03569777184238449,0.03772644905740841,5.22617939089592;-0.03532126828175685,0.04771807378733398,5.226339641715495;-0.03491430008292072,0.05770814467854691,5.2265209162963835;-0.034505930597042406,0.06769754139626145,5.226733489999172;-0.03407436451780233,0.07768321889846061,5.227049710715323;-0.03361367942921937,0.08766445306255306,5.22745311350499;-0.03315135230563768,0.0976455959873137,5.227856895062644;-0.03268963291295117,0.10762812683276377,5.228225531905696;-0.032187690095561994,0.11760739355739531,5.228628383052812;-0.03164143044347847,0.1275856291165822,5.228997727766981;-0.03103288416126559,0.13756245644663992,5.229302010281461;-0.030373434745348437,0.14753838370173503,5.229516490744201;-0.0296633232133055,0.15751199715574754,5.229667408874326;-0.02894799649930629,0.16748591565533244,5.229763624548088;-0.028267995975073852,0.17746270182537263,5.229800189618013;-0.027632312930738458,0.18744224496786094,5.22973217686657;-0.027024352362233953,0.19742007912681767,5.229461604429873;-0.02653169292319957,0.20740200812647083,5.229117540303563;-0.026170556449747785,0.21738858502429484,5.228746242160031;-0.025960371370981006,0.22738123233678154,5.228425583586286;-0.025867991023833203,0.23737928097131883,5.2282509715223044;-0.025890065129156134,0.24737925216142256,5.228260401844111;-0.026038598728387794,0.25737661202702805,5.228435711534315;-0.026262445961370583,0.26736973353584675,5.228731371687651;-0.02652780709000316,0.2773614253409567,5.229040690848243;-0.02681491145096042,0.2873533352668947,5.229322306042898;-0.02709920126327769,0.2973449795515598,5.229615944922021;-0.027344514101725174,0.3073380754344534,5.2298949723159955;-0.027625765607755294,0.3173321945335063,5.230091138124184;-0.02799292506292778,0.32732524677989877,5.230155175108405;-0.028512072310197225,0.33731167046673416,5.230112419025034;-0.02899255540519554,0.34729901234334304,5.22996362979439;-0.029406812289344844,0.3572862730313466,5.229675506237918;-0.02968106167647269,0.3672732269041626,5.229244763140579;-0.02986561334142887,0.3772586589422315,5.228737724980211;-0.02999229188950838,0.38724558510849016,5.228242489384606;-0.030090686270120567,0.39723590957996435,5.22781384559248;-0.03024839585510562,0.40722910313732563,5.22748036364107;-0.03046840110973509,0.41722405774186716,5.227251278196116;-0.030745097852366777,0.42721935728452437,5.227119270752488;-0.031047398731811986,0.43721460860872735,5.227059561923111;-0.031378757410985135,0.44720893908575227,5.227119225494472;-0.031745402247367924,0.4572005524155868,5.227301529172511;-0.03213980402529062,0.4671888743839859,5.227580583814415;-0.032569688024639096,0.47717459346222413,5.227897781288575;-0.03303280910821874,0.4871594218006061,5.228195643530204;-0.03356151885970924,0.49714253184393686,5.228436433607715;-0.0341377317564073,0.5071243387667445,5.228613942067987;-0.03477824546855462,0.5171029976297812,5.228740865193106;-0.03551833088537655,0.5270748813490255,5.228858375472136;-0.03640772964706617,0.5370334456873953,5.229048022937856;-0.03740563004289506,0.5469799163711281,5.229316194035571;-0.03834205482752389,0.5569326045551775,5.229575243323964;-0.03912623075308808,0.5668979717312527,5.229851875143839;-0.039865833836130064,0.5768645777492412,5.2301979268188115;-0.04058356947204659,0.5868299060440573,5.230618744515057;-0.04101799500330225,0.5968139947607288,5.23097825384098;-0.04124340205610299,0.6068043948627034,5.231353883263434;-0.041709618274797945,0.6167871531799544,5.2317105046548065;-0.04141475323681492,0.6267820636569065,5.231832238656168;-0.041344789692346465,0.6367792708521978,5.232057967247317;-0.041366371468203406,0.6467771416525253,5.232263183442847;-0.041311188332715375,0.6567753164372229,5.232446092699572;-0.0412573607378629,0.6667743079389336,5.2325775139259765;-0.040894368803911625,0.6767676592557049,5.23261166528714;-0.04017515629079932,0.6867413947634049,5.232697300463487;-0.03907637047276891,0.696679374382836,5.2328682706651835;-0.03775445868002977,0.7065888858700022,5.2331009320026185;-0.03624703887617066,0.7164716509131149,5.233343090292922;-0.03448989648019854,0.7263139682075321,5.233546168790783;-0.03234742484801574,0.7360798336977155,5.233740298986627;-0.029716639995384878,0.7457244908012527,5.233984349010919;-0.026530392017756983,0.7552013518299359,5.234176517863986;-0.023081608675697248,0.764587373911603,5.234268620752038;-0.019255789831633754,0.7738260328612842,5.234370065238759;-0.01527570402636616,0.7829994355448275,5.234457244297406;-0.011023929222036334,0.7920499917449427,5.234556458620072;-0.006387133930679113,0.8009091490779489,5.234680799985238;-0.0016599572722442264,0.8097198870113875,5.234837955666691;0.0032773449069086157,0.8184136166790142,5.235043166918723;0.00820603558397769,0.8271123777914382,5.235242072219692;0.013136706578754539,0.835809455717368,5.235464151240699;0.01814904464795954,0.8444592668046879,5.235703390103922;0.02318355516311442,0.8530947632761258,5.235989579839198;0.028142280886620567,0.8617760990146796,5.2362027675347775;0.03327312727609159,0.8703566300624319,5.236423906102672;0.038644237449338356,0.8787870226542771,5.236706140498533;0.04418289608507796,0.8871062963237358,5.237042215087573;0.0498896048641545,0.8953062612753016,5.237482725818321;0.05569082099023599,0.9034349771415817,5.238002215783362;0.06167696325676156,0.9114222866602434,5.238609659128879;0.06777127678881274,0.9193292337654572,5.239192351198851;0.07397731848701598,0.9271558778522538,5.239670565354615;0.08036594386949394,0.9348360947705564,5.240117481241755;0.08680962490236982,0.9424660491208902,5.24063009353031;0.09331945323413648,0.9500259454011993,5.2413157343414465;0.09976861338885633,0.9576218667555947,5.2421585344818205;0.10625538345394643,0.9651695238307436,5.2431356152351904;0.11297347172303208,0.9725125173250075,5.2441091328528895;0.11988737565336849,0.9796701248798683,5.2450922841803465;0.12680438738049965,0.9867986708362608,5.246249341358851;0.13356441690508436,0.9940393357590509,5.247618564606762;0.1401373113841273,1.0014507718839638,5.24898519284213;0.14680285018215794,1.0087931605672542,5.250273572039198;0.1536923332276745,1.0159551252626253,5.251387701774821;0.1608793920311725,1.0228584053564853,5.2522189115562705;0.16822377251770734,1.029623502122572,5.252760705811031;0.1751592522480076,1.0367961936970045,5.253432729983705;0.18248101650678086,1.0435977353872112,5.2537943911169895;0.18986119784488617,1.0503312103743296,5.254233979577407;0.19741308826687526,1.0568766612454694,5.254588978095383;0.20505173934083387,1.0633193025501833,5.25496763729454;0.21274686986433997,1.069701629364474,5.255193182548956;0.22039004870216988,1.0761478213414943,5.25536178340408;0.2279194025517564,1.0827244395093896,5.255600371084874;0.2353886059478776,1.089372995445303,5.255688146903878;0.24283071675775406,1.0960523075643032,5.255646000605107;0.25019916908922024,1.1028114187383513,5.2555034300058665;0.25754102006455065,1.109597207880792,5.255279175752011;0.26500504569078226,1.116247011924086,5.255017588984858;0.27264948931774524,1.1226881510999018,5.254745177986631;0.2801337977253036,1.129314725360145,5.2544738088026115;0.287615969998733,1.135942216122013,5.254168089532563;0.29510318813965475,1.1425664707228649,5.253921481557541;0.30254420498936035,1.1492452538530074,5.253762975586294;0.30991195598552074,1.1560050975618594,5.253618898209611;0.3172245854310354,1.1628217333567046,5.253376149300182;0.32420091888862546,1.1699781357245378,5.253034569678159;0.33074694009939143,1.177498952799573,5.252268464703589;0.33742560526740445,1.1849192375082442,5.251689840113869;0.344044214299104,1.1923962327767665,5.2511526658032395;0.3506569048050995,1.1998820913873591,5.250668677028439;0.3570020728015161,1.2075926369814252,5.250133579150402;0.36329174928190333,1.2153459525739783,5.249562556301178;0.36950913424662946,1.2231554687554242,5.248966249993872;0.3757789735429225,1.230921217519243,5.2483479771286214;0.38202617313711007,1.238706645799698,5.247748307452656;0.3883425753820966,1.2464384502216417,5.247180625270143;0.3943430949088097,1.2544107889751188,5.2465206402632365;0.4004417693692947,1.2623138457896375,5.245930841304676;0.4066221549661281,1.270160552745728,5.245449152795685;0.41281276471523626,1.2780003622252982,5.24498683444402;0.41885288229307494,1.2859487398954101,5.244403506012388;0.424677860933432,1.2940406755331966,5.243635260300844;0.43030552463761335,1.3022613240382444,5.2427690389728365;0.43584684509415006,1.310529713246259,5.241805967063396;0.44131832375247815,1.3188361072065904,5.2407731356796585;0.4468179274163812,1.3271122652833078,5.239650831340734;0.4523380083482079,1.3353866671897916,5.238619822322315;0.4577876045409236,1.3437161222115468,5.23765957215861;0.4631252582878795,1.3521174790024308,5.236696942141483;0.46837617478252525,1.360584463041001,5.2358378395533975;0.4735332770154345,1.3691176834599204,5.235070737316757;0.47857655711763786,1.3777333482442589,5.2344913875652;0.4835710179042813,1.3863883002937571,5.234107764740582;0.48847304978797945,1.3951041463682528,5.234043650647705;0.4931477756783889,1.403941043551609,5.234280686552839;0.497629160463813,1.4128789052489452,5.234459064478219;0.5020741088620724,1.4218363637783757,5.234538879453894;0.5064120499658463,1.4308447318285062,5.234716564719396;0.5105579490164384,1.4399299889987616,5.235235817271268;0.5147132360664523,1.44900892066647,5.23578952234174;0.5189205767775477,1.4580685469345798,5.236260113483747;0.5229528966419071,1.4672027362868392,5.236814172495554;0.5265760179778488,1.4764751707446355,5.237760191000084;0.5302522725042598,1.4856853596901725,5.2390476583761965;0.5336614865400932,1.4949516500756936,5.24063294136326;0.536950514220425,1.5042415212613753,5.242330171539592;0.5401803612173114,1.5134997861049952,5.2442929808686145;0.5432484000910638,1.5227725700831212,5.246438351411004;0.546101046765068,1.5321294951665192,5.248514492046166;0.5488148032384285,1.5414879531632635,5.250762777999167;0.5514285274673173,1.5508554596017656,5.253090495503492;0.5539688175136865,1.5602291983038172,5.255473759908877;0.556455818529371,1.569637499825162,5.257775647923409;0.5589694052298312,1.5790573169219215,5.2600002664891115;0.5614426787479526,1.5885027148399442,5.262160677624699;0.5638550451331565,1.5979790373605522,5.2642534747742;0.5661450012032248,1.6074819821631556,5.2663630105704895;0.5684085026968557,1.6169805392905596,5.2685203175689885;0.5706275877432425,1.6264847271127698,5.270698866489039;0.5730547686763156,1.6359447841026349,5.272847380968076;0.5756009228862957,1.6453909360055508,5.2749179637280825;0.5780786953050321,1.6548369913774024,5.277070330275134;0.5804267989101912,1.6642960928347141,5.279309037285826;0.5823751886961805,1.6737749626044116,5.281829911168226;0.5837704931140312,1.6832604981698647,5.284672047797252;0.5847676239606773,1.6927556902396692,5.28764644817921;0.5853172647605678,1.7022265523825706,5.290808831024669;0.5851034381055698,1.711593755900697,5.294303080072978;0.5850384382980157,1.720973277446819,5.297770117798595;0.5842049900873364,1.730188031340365,5.301564017475904;0.5829309832806943,1.7393123379267075,5.305452967973796;0.5813655260123548,1.7482795313251607,5.309592869675013;0.5795628148860967,1.7571482953173572,5.313846721793503;0.5772477734716785,1.7666292836401352,5.3160265024413835;0.5748176375400423,1.7745955296893798,5.321561243920139;0.5732799429670153,1.782822214462274,5.327034556723873;0.5701637510717162,1.7916284269115,5.330603866232835;0.5672529768277189,1.800831662542893,5.333216881199026;0.5647253400892697,1.8100443346752857,5.336172845457856;0.5609142361051471,1.8192464087126956,5.337065773132549;0.5572524539368248,1.8285266403920724,5.337750354266416;0.553236602572038,1.8376831170961943,5.337928882087256;0.5489764296086722,1.8467288263347073,5.338090346307708;0.5443814576896663,1.8556064521511335,5.338362362717268;0.5396289919348456,1.8643995279539332,5.338672019261642;0.5344615379718672,1.8729525449588365,5.339050595085399;0.5291087458062043,1.8813896437877509,5.33945430213556;0.5236295574432052,1.8897430149927943,5.339901162732979;0.5180758742816308,1.8980457066470053,5.340372240896281;0.5124081714417525,1.9062694040807633,5.340870181692801;0.506636362571921,1.9144163030761572,5.341430769891915;0.5008427775233248,1.9225469041881444,5.342003218878666
3D gt;0.4692159100933805,1.9669597636572,5.345576848014456;0.47024804103451473,1.9655986771865444,5.345466978752489;0.4713532528416924,1.9641445036924603,5.3453470498138875;0.47244656800522233,1.9626983873480357,5.345226423609101;0.4736319239227033,1.9611640867639761,5.345110243425808;0.4749020588775802,1.95950571090059,5.344964506847611;0.47608755752688553,1.9579345625997242,5.344839283052037;0.4772117876661663,1.9564335518042706,5.344729486598496;0.47834433778532365,1.9549394107487394,5.344605872450123;0.4794612482206418,1.9534644725976198,5.344484221617792;0.48049553887831065,1.952095769413182,5.344368906740282;0.4825776185207681,1.9493360336804,5.34414626468596;0.4846647850203384,1.9465643274275983,5.343928298668784;0.4868748124961645,1.9436344986795728,5.343684416411353;0.48904595882645074,1.9407860262928114,5.343440921408233;0.4911536817706999,1.9380622365565898,5.343224469805024;0.49321880189447453,1.9353347399352026,5.342999789691362;0.495227314453959,1.9326644330050775,5.342776458219101;0.49719908428713283,1.9300381837438365,5.342553334210088;0.49916781088823836,1.9274109122688003,5.342338002752085;0.5012980124989495,1.9245842644529916,5.342100028157885;0.5033719234466554,1.9218380645168285,5.341864509749282;0.5053465281627217,1.9192186261369883,5.341631610140775;0.507288295704159,1.9166378363937628,5.341404680158271;0.5092307758643979,1.9140622798732072,5.341179700913976;0.5110809732551783,1.9116290565865939,5.340984624612527;0.5129335622318455,1.9091999689321049,5.340781886908526;0.5148157851109738,1.906730755957098,5.340573584249112;0.5166636323042906,1.9042679623046208,5.340379816420091;0.5184765501908266,1.901835147503295,5.340189457179418;0.5203997620963008,1.899211561901322,5.340012783436175;0.5223697119332403,1.8965018393511328,5.339853991638767;0.5243887222477647,1.893698529186145,5.3397256221354334;0.5263012948687611,1.891020843088953,5.3396432157735365;0.5282265384340548,1.8882296464430184,5.339589238693155;0.5301520348533255,1.8853650885826905,5.339579510506385;0.5319942317191368,1.8825329066208802,5.33964444775399;0.5339319934011157,1.8795610494978443,5.339789530915642;0.5359220263892834,1.876467441204467,5.339992114906103;0.5379098710232093,1.8733378568138577,5.340232805606446;0.5397845309002152,1.8702379019064979,5.340526296844899;0.5418020817178194,1.8668995699022635,5.340875808642862;0.5439004363075631,1.8632661918264923,5.341255760099067;0.5459492917191135,1.8596630430377896,5.341650510746272;0.547931103430159,1.8559455403812595,5.341972433725992;0.5498877628618251,1.852098761553321,5.342175122047381;0.5517984252992223,1.848316302231752,5.342366371571691;0.5536951545965476,1.84423926148128,5.342374604282482;0.555538699561781,1.8402343251796371,5.34232245236798;0.5574013264452825,1.8360479466589426,5.342083275998224;0.5591924736564927,1.8318758249751859,5.341711209521267;0.5610462737786965,1.8274209652259703,5.341022018818256;0.5628520851447933,1.8229506151793438,5.340133840519224;0.5646880237079057,1.8183449496910224,5.339078120804876;0.5664674012856405,1.8138271505220342,5.337926155856398;0.5681736763500778,1.8093594077271846,5.33664445224616;0.5699293896305104,1.8048597534679978,5.335186407365435;0.5715886439234833,1.800470242526362,5.333578319330685;0.5731743653406862,1.796113030188722,5.331801170583631;0.5747707099393417,1.7917026154981937,5.329888156823122;0.5763961346527265,1.7872454663052586,5.3277707550955595;0.5778749120952,1.7827179807235634,5.325443719707552;0.5792666666729203,1.7780813131697193,5.322890778776076;0.5806511874589763,1.7734308982390528,5.320295999761488;0.5819460025849889,1.7689632120184562,5.317723107718379;0.5831805170611606,1.7645895584189826,5.315205246268727;0.58437214459487,1.7600298368943843,5.312642639691713;0.5854438574327145,1.7556172291072993,5.3101732150791765;0.586456990017917,1.7510771464363473,5.307748386648836;0.587352042787062,1.7465193830813217,5.305457719735109;0.5881186685510021,1.7420076566185458,5.303245528273243;0.5886923289168727,1.7375736203219723,5.301289278535895;0.5890907219641848,1.7329690941982583,5.299412516104068;0.5893578237210466,1.7283692576507401,5.297631915926282;0.5895319767102517,1.7236588386160427,5.295869390805562;0.5896472991463917,1.7190589851004177,5.294191903442633;0.5896188865515704,1.7142083267045152,5.29256624433382;0.5894932663714298,1.7091689468133644,5.290971167877073;0.5892329239558651,1.7039126261309847,5.289410401260919;0.5888741333758244,1.6987667135436677,5.2879518212229835;0.5883605787767087,1.6935253802023298,5.2865852665354;0.5877433848667666,1.6884153610813162,5.285319721492914;0.5870350977475525,1.68344846948509,5.284233686186577;0.58622115159165,1.6782359337728532,5.283086053087412;0.5853357642335317,1.6729427619892394,5.281923105547338;0.584353185226357,1.6675198403030145,5.280770298926557;0.5832751382504655,1.6619107903235597,5.279532699147209;0.5820821048132057,1.6561280617218852,5.278255108760355;0.5808196774988226,1.6502786148988489,5.276923040275365;0.579549463167868,1.6446057032183876,5.275621439876452;0.5782473708397704,1.6387847668590445,5.2742700468178;0.5769602236617458,1.6330768081998563,5.272898401427138;0.5757295366193428,1.6274779945331843,5.271498827105662;0.5745026211347737,1.621798632387255,5.270020596879427;0.5732749551554195,1.616194846439883,5.268539680058838;0.5719865403722543,1.610480998013189,5.267008093135604;0.5705897846117696,1.6048407295935792,5.265429063750093;0.5690704550404366,1.5990591482777414,5.263792058605963;0.5675307598843601,1.5932407807730584,5.262123419459399;0.565883190227988,1.5871488654131447,5.260294545178856;0.5642162304862601,1.5811345778918657,5.258434091369962;0.5625625757936572,1.575271576761548,5.256617816242364;0.5609274590289006,1.5695037058428987,5.254820132120059;0.559248567195538,1.563561311106864,5.252997376332518;0.5575469845943763,1.557519845972947,5.251176943508004;0.5558452131761228,1.551426640119709,5.249393531715937;0.5541974414450224,1.5454810951107836,5.247723235641023;0.5526149036219862,1.5396866051929246,5.2461130706338945;0.5511037257564524,1.5340333983207661,5.244558275670954;0.5495362895590359,1.528216994447135,5.243009495370376;0.5480085195947866,1.5225604210108359,5.2415455790764645;0.546479663848877,1.5169634256831936,5.240125394279188;0.5448488860938068,1.5113528060913088,5.238767567113449;0.5431017386535479,1.5057208718888748,5.237519139102247;0.5412591907313614,1.500043523611267,5.2363101901695375;0.5392004466239222,1.4940441654392933,5.235153326274267;0.5372822282405499,1.4884249716169848,5.234117776594527;0.535514841517464,1.4832166387005583,5.233190954104146;0.5336795629803601,1.478186433802537,5.2323908910595005;0.5317791184076194,1.4732218899752925,5.231764381809965;0.5297337704330194,1.4680333098531422,5.231249879680697;0.5275158309728071,1.462634932512794,5.230766786867153;0.5250271743503425,1.4569586727371633,5.230317972370836;0.5225382031925389,1.4514873458362016,5.230048928187845;0.5200676142583127,1.4462181696240368,5.229864294145928;0.5174440214959649,1.4407849560096615,5.229799385591934;0.5147228256600801,1.4352434862897694,5.229826106404997;0.5118975096530601,1.4296223416354488,5.230025877962998;0.5089709194266732,1.423868737976408,5.2302852937458635;0.5060654812484492,1.4182066234317634,5.230599921414109;0.503116171602343,1.4124577650059769,5.230974687279248;0.5001755605499603,1.4067736158110404,5.23140839240069;0.497176726502799,1.401018683219868,5.232009438686685;0.49399264396083814,1.3949943317350795,5.232731085985738;0.4908316267461725,1.3889682871917561,5.233504997795398;0.48781970577552675,1.3831785214533574,5.2343462367135976;0.48463524222243687,1.3770467075285364,5.235250588641142;0.4813179596656007,1.3707551236595612,5.236184992456697;0.47790500054072804,1.3642985276602657,5.23719306029127;0.47465086158377223,1.3580670767612146,5.238199581990477;0.47147678138649524,1.352076735866526,5.239283471946507;0.46844149867823875,1.3462909641787004,5.240394474170246;0.46555446831124725,1.3407013713232154,5.241570623366558;0.46267798358104273,1.335228792409428,5.24274595194436;0.45975831843725323,1.3297428191555003,5.243937278221213;0.45704369603349865,1.3246582182170263,5.245043236508396;0.45438686456315497,1.3197203876933112,5.246126655755798;0.45166113713790806,1.3146914396233897,5.24719609014063;0.4488397796297333,1.3095410966299923,5.248264233234801;0.4459361075938074,1.3043982294843497,5.2492841746637735;0.4430295215252319,1.299307093135646,5.250260606588562;0.4399586548518615,1.2939338274262642,5.251236584824944;0.43703446069310925,1.288893480999222,5.252097922007243;0.43401585356915584,1.2839270518777148,5.252732262861533;0.43091080462346315,1.2788861425639504,5.253278630449472;0.42791303354273735,1.2740863679145855,5.253761005344286;0.4248101389421139,1.2691856699667343,5.254145951489933;0.42179369544982903,1.2643984489024012,5.2544898264785935;0.41864685132594703,1.2596187781245332,5.254713908221552;0.41533096674100956,1.2546593767801921,5.25489309505817;0.41207482500545317,1.249826070295657,5.255013974064687;0.40849194209823186,1.2446339756282954,5.255104850336503;0.40493836523796045,1.2396167032419008,5.255116137254435;0.4012669006410192,1.2345519360401593,5.25509912511169;0.39731002138481764,1.2292587216278243,5.255109118445977;0.3931691595400617,1.2238362660850983,5.255123227140292;0.3888687338073397,1.218363847597049,5.255109839944892;0.38435021075264353,1.2129947728433244,5.255053324548274;0.37991001333434726,1.2078843741703555,5.254993514754082;0.374917263343686,1.2024541980972707,5.254962375515797;0.3696957105052927,1.1969876390676029,5.254975478339065;0.3638938319722159,1.1914921214202716,5.254920864939039;0.35778721050095685,1.185731660895009,5.254900289629328;0.3516025235379328,1.1801283652300392,5.255021486344885;0.3453098226297097,1.174582364900516,5.2552192644734195;0.3385707744796419,1.1687378767878633,5.255354688753848;0.33138876426154795,1.1627713711014214,5.255468624458939;0.3240528654192314,1.1567543964281763,5.255598789027479;0.31629310417175294,1.150620933470179,5.255791554570849;0.3084905022376222,1.1445040009086902,5.2559903692860415;0.30018584722508496,1.1379461325973763,5.2561764560501425;0.2918655959374266,1.1315120395806322,5.256388027415249;0.28342845495151037,1.1250033767783578,5.256610834491708;0.2750174260634542,1.118586585060495,5.256801464033908;0.2669750818606934,1.1125066751365453,5.256932582438318;0.2585360011950216,1.1061126944953628,5.256934758467752;0.2498183980066268,1.099526271048791,5.256917136682186;0.24140880537814774,1.0931427577701425,5.256822592907264;0.23293861026451235,1.0867387511665052,5.256665950118518;0.22500096870641234,1.080681895125759,5.256444227875257;0.21714160048375356,1.074619016928751,5.256126551112191;0.20969971059319747,1.0686612701416016,5.25579635997939;0.20232883627948856,1.0627550622283435,5.255386522944508;0.19522790643295948,1.0570016497002273,5.254931290485819;0.18803816151749234,1.0511263970963942,5.254390769859481;0.18090371166291777,1.0451450945953202,5.25383259143204;0.17426514410321176,1.0394688791994189,5.253284794124751;0.16764166559417387,1.033702596341326,5.252705823231264;0.16167357048962283,1.0283020140642676,5.2520785744724385;0.1556243954512591,1.022706002365696,5.251443873827575;0.15010279937389773,1.0175966457095953,5.250799431712251;0.14480964807083047,1.0126714508598618,5.250106188258188;0.1394288458902328,1.0076493003928595,5.249373551842945;0.13402516547708568,1.0025379725805394,5.248611891704831;0.12837315503235075,0.9971592718030585,5.247799635746441;0.12286777823218883,0.9918087113177189,5.247112393071744;0.11768858913254872,0.9866265750530638,5.246413828995711;0.11256533743123542,0.9814954011010342,5.245738267815179;0.10743670481280551,0.9762591740133985,5.245058233657171;0.10243321242097951,0.9711106212803576,5.244428464962484;0.09746119400842598,0.9659624881640161,5.243838613885347;0.09250220971811018,0.9607019482180071,5.243286889873567;0.08775629721052666,0.9556580548104044,5.242769565660446;0.08321096836022347,0.950797088185295,5.242283149979805;0.07889356674131806,0.9461645123007518,5.241840580929823;0.07483473706766561,0.9418453507345232,5.24147744444029;0.07093803671083818,0.9377203448561369,5.241153027680403;0.06688619218953976,0.9334376480852973,5.240774310820741;0.06274355994091661,0.9290401024323345,5.240373828643007;0.058778991860770145,0.9249014672451332,5.240002581179469;0.054730780919718634,0.9206517696067935,5.239634189251342;0.05062500009966679,0.9163048949528262,5.239274628998803;0.04667741459803503,0.9120938609805915,5.238930759700922;0.042811326818388014,0.9078944643156126,5.238587947991376;0.0390545804314926,0.9037325234334977,5.238252664597309;0.035611472765340005,0.8998075685553213,5.237874359427906;0.03227016924618859,0.8959745885088145,5.237507877589574;0.028805227352173907,0.891866677101844,5.2371544451479055;0.025286511802160322,0.8875837942654969,5.236833251817631;0.021664264663850328,0.883183539656342,5.236501553082075;0.018136609477952825,0.8788324771735188,5.236169842621017;0.014777306332817795,0.8745959227306596,5.235836646251991;0.011136316526986515,0.8698253345802183,5.235501254383984;0.007384811114295897,0.864773705591921,5.235163206366243;0.003647607420515157,0.8595252264471004,5.234825234626813;-0.0002459388252734632,0.8537419583680201,5.234461860646316;-0.00416510149799899,0.847738214836746,5.23407401280325;-0.00790756506586825,0.8415556597266691,5.233753255437632;-0.011507341255703591,0.8352593594326999,5.23345973566712;-0.015099262034754615,0.8284452905915474,5.233154714214345;-0.018640960028384883,0.8213298750913861,5.232829808454044;-0.02204871028869367,0.8139513281316706,5.232502484373706;-0.025321605665558345,0.8063016759945396,5.232153478012709;-0.028461504374493334,0.7982023766731305,5.231836773465891;-0.03142752306199952,0.7901418028451056,5.23157860680877;-0.03415999399135754,0.7819570306037946,5.231366611954943;-0.036683251611766256,0.7733756963594365,5.231133578237939;-0.03891764956093875,0.7649058028882971,5.230877094451194;-0.0407864334996932,0.756242161088954,5.230630872283477;-0.042441471087802274,0.7473876340480452,5.230334064540967;-0.043938180304290156,0.738465297344604,5.230010695843097;-0.04517780150806967,0.7292829475402832,5.22965832288669;-0.046011511364921175,0.7200231163879561,5.229308701530832;-0.04664892842860821,0.7106108833583977,5.228960118903489;-0.04706246873654954,0.7010508874361632,5.228624384478794;-0.04705315360606041,0.6915467862196959,5.228319398463098;-0.04690599887748884,0.6820696165470478,5.228040912529159;-0.04650792970748546,0.6727042325233501,5.227779560891657;-0.045986635632853684,0.6635814531253337,5.227531624283296;-0.04524108783143464,0.6543463642036981,5.227211166251552;-0.04436924522366028,0.6451566054547418,5.226872528477445;-0.043358159436554196,0.635952717004578,5.22647627368781;-0.04228886099786706,0.6267892792602705,5.22606446702363;-0.04115852274204212,0.6177521010852252,5.225603550650383;-0.040028625382100294,0.6084951311121872,5.225125539039653;-0.03894150561908555,0.5992468136021349,5.224636481451858;-0.037954168820641725,0.5902751434305328,5.224201456085581;-0.037016821275643305,0.5804353068409072,5.223863383459916;-0.036181204782809055,0.5709108804900792,5.2235454970500514;-0.035407781940991756,0.5613373207863563,5.223288306277959;-0.034644948326824784,0.5513931162266134,5.223061689501904;-0.033951519357702103,0.5416420210228592,5.222856891256865;-0.0332513330855656,0.5318425420125326,5.222659713875401;-0.03259543892724916,0.522307329188279,5.222479546229044;-0.031959795629391885,0.5122650859499237,5.222359867408627;-0.03142975132843183,0.5023109790093259,5.2222414590074715;-0.03094422661932439,0.49217987465988744,5.2221680345274715;-0.030520545694997393,0.48218350693958056,5.222095341130034;-0.030074612838322988,0.47201630471443223,5.222015017196781;-0.0296826557683163,0.46230917179128517,5.222002856947686;-0.029289765598995442,0.4527596249189533,5.222022707418015;-0.02889864592539157,0.44330284418825255,5.222094118655055;-0.02843311223762283,0.4333852926577376,5.222196594759415;-0.027977353877708565,0.42375666359864966,5.222340825315382;-0.02754222783886019,0.41434517062036075,5.222495763856856;-0.02711675857846203,0.404596574142331,5.222646668428932;-0.026683122833569845,0.39491895538601063,5.222779812067584;-0.02625902753384387,0.3861447475464617,5.222848415473772;-0.025877868475809772,0.3770815961660582,5.222924122294442;-0.025535827876440164,0.3681320436196248,5.223018145357977;-0.025216593743022025,0.35935175438656825,5.223138766903694;-0.024903183810697883,0.3507056267795666,5.22328430444165;-0.02469160806025313,0.3424582448865546,5.223437583527278;-0.02452295853531427,0.3339386040786575,5.22358850869455;-0.024379117387891478,0.3256999389565055,5.223704597629484;-0.0243229243729284,0.3172334603585831,5.2237624753837375;-0.024324786348421078,0.308629843013534,5.2237955127622255;-0.024386025331710866,0.2997941712916222,5.223838979830506;-0.024503951358664892,0.29092081719799767,5.223890234634525;-0.024687024921015977,0.2820367999102899,5.2239531439640485;-0.024932549581501668,0.2730837207491931,5.224013194766853;-0.02523821566404542,0.26428040524779767,5.224061695192681;-0.02563953033431633,0.25623119842550135,5.224122442099565;-0.026068653633034306,0.2480820630026645,5.224194859577659;-0.02652332712783189,0.23963615349211978,5.224240940521323;-0.027016443924825707,0.2314400082390165,5.22425555283906;-0.0275088004681582,0.22316088735601292,5.224301331817126;-0.02802622781425227,0.21487302804905212,5.224351702252372;-0.02850739773961365,0.20640858489437827,5.224397465705872;-0.028979820130952728,0.197351563542267,5.224435257322801;-0.029527286019481604,0.18803656930610782,5.22443418305298;-0.0301441828996106,0.17818639104874406,5.2244024119872225;-0.030754545245665676,0.16824649517002005,5.2243884432172525;-0.03135904055280112,0.1581759139644644,5.224409665722664;-0.03200970927678822,0.14829455822934223,5.224426837014371;-0.03261168874026647,0.1384873659076587,5.2245220145710185;-0.03314816262422364,0.12869289756505223,5.2246990811916;-0.03365813977535957,0.11865355586761342,5.2249462615779185;-0.03418120745426971,0.10854413113714576,5.225230356039245;-0.034666713975166366,0.09786542738509972,5.225557989636405;-0.03511923234710276,0.08693479638982354,5.225950000689981;-0.035555669297937485,0.07555712494351838,5.226320207491598;-0.03602283331735538,0.06365258661563944,5.226667258606581;-0.03648485874934275,0.051814982014764324,5.226945973636022;-0.03694184934180942,0.039491029308630556,5.227191370427283;-0.03742405594698066,0.026980426070957308,5.227392227277078;-0.03791100591453698,0.013804131280366236,5.227553486678118;-0.03837155821414594,0.00045782513354648976,5.227696114253478;-0.038839592347379596,-0.012948394599019494,5.227812143878206;-0.03927349309517387,-0.02601073830586966,5.227915497743368;-0.03963084014712788,-0.038488011222882375,5.228032562584174;-0.039916093404175804,-0.05031567176003926,5.22817303908718;-0.040180716558883764,-0.06205155843936032,5.228300119571999;-0.040420144945545924,-0.07340565222680898,5.228385932140663;-0.040643193968658245,-0.08445520305845262,5.228448843919515;-0.04083640794545575,-0.0949843998354316,5.228495274486438;-0.04103778622775781,-0.10516262657248263,5.2284472269881626;-0.04121262563056634,-0.11482863352565827,5.2283100911645946;-0.04135165028949904,-0.12425654670807844,5.228121595935092;-0.04148329902672376,-0.1330606633887266,5.22788262084273;-0.04160796004957189,-0.1422344125580919,5.227597444893884;-0.041746552948091854,-0.15155465982129668,5.227384575854233;-0.041855077045211374,-0.16042785914738975,5.227192491661656;-0.04196521068531308,-0.16908858835241186,5.227060169001095;-0.042049477935488765,-0.17680612505980534,5.226980590877638;-0.042088026234360996,-0.1839159868115285,5.226974994049698;-0.04212194213189714,-0.19011218707809036,5.226972577689125;-0.042150555080403405,-0.19597109159615525,5.226974004599567;-0.042166670422736426,-0.20102215021425257,5.226971924203341;-0.04217898070616801,-0.20550788142511753,5.226975171584249;-0.042192837526238036,-0.21030676010006766,5.226978858999868;-0.042207918045950726,-0.21617836700501986,5.226981076610544;-0.04221481994592427,-0.22178988802237581,5.22697387627044;-0.04221506419207881,-0.22718766035277982,5.226963061832992;-0.04220947114887133,-0.2324222949502246,5.226957015001058;-0.0422004176332651,-0.23769171487047366,5.226950606830785;-0.04219494458495593,-0.24288980440233568,5.226940755812849;-0.042194096686410124,-0.24792935142100178,5.226932873736314;-0.04219199990005647,-0.2510147567038087,5.226939732461336;-0.04219843243133971,-0.2541227867911639,5.226964746306141;-0.042216774478521193,-0.2564624515326219,5.226988570625012;-0.042213234020386896,-0.2579807251072972,5.226981886247467;-0.04221009039574851,-0.25944694023618714,5.2269752347282585;-0.042207698593094985,-0.2610205797587029,5.226969969136746;-0.04220683477064199,-0.26276089432160354,5.226965211553201;-0.04220877522762139,-0.2647185965400793,5.226960224219358;-0.04221049256189747,-0.26688757043185657,5.226956885632034
