# Supplementary material for: AI co-pilot bronchoscope robot
Source: Nat Commun. 2024 Jan 4;15:241. doi: 10.1038/s41467-023-44385-7 (PMC10764930; doi:10.1038/s41467-023-44385-7)
Supplement: Supplementary file 9 — Source Data [file 41467_2023_44385_MOESM9_ESM.zip › Supplementary Fig. 6/Sim+A+R/1-siliconmodel3 Centerline model_52.txt]

Path length,0.4078785380904467,1.433275545530777,2.0636068582430926,3.131772830136776,4.214188762395475,5.369658848693067,5.924005124689998,6.954589597439169,8.203782550413276,8.932118046882625,9.751889966980523,10.637177963562154,11.551151990382948,12.55954807862456,13.510371094617888,14.473684096753727,15.46522327003882,16.47879314912284,17.54952297692177,18.647159463528883,19.801764489108383,20.986769640424694,22.196163377262863,22.196163377262863,23.456620184865052,24.776845254576312,26.18148709849624,26.18148709849624,27.576469076125754,28.937473317113866,30.25338047478412,30.25338047478412,31.563677288623595,32.813826464102334,34.02547062154725,35.208375608395755,35.208375608395755,36.33156796085855,37.43279570104824,38.506139380265,39.56380776332139,40.60821587789227,41.66626116974332,42.726780712779394,43.78095384767816,44.81437259975095,45.820636641831044,46.79410416294653,47.72748992518533,48.62271415131455,49.47313593510785,50.33631854348612,52.07253661433092,52.91440086599302,53.79894655034887,54.739204891842455,55.645304493136024,56.58259274846065,57.49258022961335,58.38651360618028,60.15492980046299,61.04538657117773,61.918328608738214,62.822661825858006,63.75121225650702,64.69171732180523,65.61040218076296,66.59226948922172,67.58909074254873,68.59239890582957,69.5745246606102,70.59773041184938,71.63088219843617,72.63099455155363,73.63745147520555,74.69053084201242,75.72205722379618,76.76520753156625,77.8022410840285,78.8830908644909,79.87415221168575,80.89959295459602,81.92575340389297,82.934550870047,83.95045742387451,84.96053183364384,85.98371938121113,86.9478896844359,87.91653286153448,88.8662227454642,89.83655731669725,90.79611424347806,91.76222105505694,92.73303384335969,93.7109976414539,94.67467951936257,95.65857610254268,96.62656638133345,97.63812456352045,98.62381583252952,99.61952316850606,100.59112654293207,101.54068057687489,103.37592443169628,104.28180543080634,105.19688790778542,106.09596870072124,106.98064620093808,107.87519551742197,109.57529111411246,110.39030783259645,111.18055468818034,112.69748984314114,113.41972909148608,114.79135127206558,115.99251237835226,116.58264043606555,117.75635102269794,118.88012980158302,120.02123110248759,120.62567367646915,121.86623623618391,123.08062591988842,123.70155050423493,124.91563215130661,125.56838870540928,126.95307407312764,127.6885842716859,128.4661840419703,129.9602638670174,130.70805447608487,131.48325425914226,133.11199523070846,133.88304323311047,134.64193059423482,136.22410609965436,137.07853116334812,137.98710099692784,138.89808196722439,139.84352196103654,140.83331453290035,141.80169960447958,142.77129598233606,143.76046730649233,144.79615705969061,145.82911474292771,146.90960713739773,147.98841466242334,149.11205802175533,150.21608556745252,151.31031503237318,151.31031503237318,152.39064453979958,153.48103185453311,154.5715405445391,155.65898161510725,156.69021468309774,157.7320536325539,158.6985195633586,159.6844832937344,160.60130626262773,161.4626604993829,163.20402361661002,164.03637554182717,164.8130685208675,166.2872701987404,167.03673708568746,168.43546548617306,169.10645290984013,170.39213380032928,171.0287331357579,172.245708955002,173.43680422199193,174.63632258622624,175.27720721281875,176.5529369781609,177.1658493250772,178.40351282099,179.6327340972566,180.27279628642046,181.57862211981504,182.2725645118894,183.71425691943,184.46802054110637,185.22213556620366,186.62679650419142,187.32166186347015,188.75728275156632,189.46542769634857,190.17612857714806,191.62546431709774,192.34846770525112,193.7441920390789,194.39901648631482,195.7374075772132,196.40295278261001,197.69131616800203,198.3486580880046,199.69706270755358,200.389626619162,201.6856219912688,202.28629098596343,203.45985923877103,204.65256502558637,205.8320193380462,206.42662216790941,207.6611168827289,208.7655015801818,209.85745240544932,210.3713883997195,211.4044934739315,212.44637297482535,213.48026663934257,214.53863135415043,215.56066741436632,216.6088272261242,217.691539889504,218.7461402004698,219.87476613553918,220.43227504765258,221.49110491606484,222.52934809161218,223.64284222324648,224.74446613529318,225.90952951861087,226.50403519864275,227.7122805725409,228.9173644344467,229.53128008849774,230.74924436085266,231.94634580101646,232.58311019458145,233.7890137951145,234.3966492455175,235.5439997991929,236.66213604398348,237.735764469791,238.7269185333438,239.65105109730814,240.5969969046512,241.933548767188,242.72529490469134,243.8518063549677,244.8974264066057,245.91513307387564,246.91423725587688,247.866242725141,248.77951052572334,249.7286022000561,250.81986975494777,251.8861969880002,252.61530757204275,253.71150512464487,254.74860156862763,255.73266676812887,256.70328602858996,257.9260565741754,258.8210607467401
Error,4.7741183502014835,4.496765171956686,4.175476428485682,3.800528758037235,3.4734813359193866,3.154678545513736,2.815503122147275,2.4692989237609164,2.157391182305012,1.8621769818706053,1.6299912065894404,1.4374500221425213,1.2619000639341071,1.0827752368904118,0.9268515242526733,0.7748397691906473,0.6398206691261819,0.5138976297835823,0.37664997187254734,0.2524859304949413,0.20331721159155655,0.30961590333134537,0.49780086219059044,0.5490269250170398,0.3035687729397972,0.1421221466914624,0.4732084325912282,0.5536344023172257,0.18016742594892382,0.23516879277706038,0.5389997613859665,0.48137694490129335,0.19705894164697293,0.16729073798792,0.35145452000642696,0.5396641180228474,0.585335210443443,0.5214641909889206,0.49890232409637153,0.5112886245830139,0.5341089453689458,0.5646726511117836,0.5728230916068362,0.5832885782053319,0.5958087253472876,0.5978989745545856,0.5784879113850395,0.5437348458797201,0.5039040089748215,0.47666135602867415,0.4976315798200607,0.5646718487200416,0.5498091532260904,0.4984402927867792,0.5106955065727481,0.5515525764192748,0.6043716083086017,0.6601526955086591,0.7239687364375601,0.7899980749645544,0.861306421806885,0.8301923662565365,0.7920210899292816,0.7555583680662532,0.7085254539550189,0.6613916635783057,0.6187660995148511,0.5812554045523235,0.5559088357246346,0.5410843041238091,0.5422011636994245,0.5354015335299555,0.538091658788351,0.5585745193989664,0.5815433181278701,0.5982741490914759,0.6209950159815536,0.6402623224451334,0.6514238807548756,0.6671066678723863,0.6664390310236428,0.6820637887243219,0.7065184577061174,0.7174784696231468,0.7187525085409365,0.7200286769104188,0.7244617927094706,0.6803786046185395,0.6422142617228768,0.5991409050024918,0.5750872720378877,0.5868275940949386,0.6184164643374376,0.6504337449400717,0.6766883397949343,0.7301733229029592,0.8095352217345709,0.9146780608990709,0.993427666720347,1.0705216813862428,1.1544771896173167,1.2420557163902308,1.3664937573524807,1.5012823825653292,1.5820198132719092,1.676579069278857,1.7630130919407614,1.8617523330809163,1.975598355884783,2.0276917088944577,2.0573950099059597,2.091938864319868,2.0386935957593195,1.9870275491040021,1.8858540338013021,1.7790821508366417,1.6425385010362632,1.5252115200074337,1.4221039625137737,1.3298067941197167,1.2151584242555244,1.0849247265674817,1.0288417332635382,0.9225419781497318,0.8626625033544914,0.8456780164184098,0.7785563810137108,0.722186780640101,0.7498804042019905,0.6523733733018096,0.6425838566241394,0.692935466147375,0.6074683270745524,0.44675130759467463,0.41617328151547717,0.5069259156557159,0.39258551187073926,0.3230562550422894,0.2220406904411203,0.18991382908806992,0.15216573277907713,0.1352124040680983,0.13411055174312636,0.13266497368928137,0.09117697964508008,0.09413419454788191,0.17436889395552854,0.2867435423897668,0.4398786338717815,0.582656871162715,0.6981983841108013,0.778265817105652,0.7949574031480149,0.8233634811514635,0.839435615325449,0.8457674790752916,0.9235683447265882,1.0101370154332734,1.1616619494465903,1.2721250203483032,1.4379056061389113,1.5922839140503409,1.6863107651076146,1.7855755040840187,1.8762360163642176,1.9398944227783221,1.953776801977114,1.970359510840515,1.9243846837150012,1.9080853378536082,1.866766032696171,1.7816213000459713,1.698806001886918,1.6272191029828988,1.5432974251381406,1.439291043973609,1.3683537772517291,1.2275150460021462,1.1120899820048655,1.0009186275961528,0.862561569144228,0.7778127164672779,0.7133129771289441,0.5846959311746915,0.555556119732272,0.46106436990541266,0.35540009902508773,0.4157482126195218,0.18533398089279904,0.28269411472225203,0.21430814254165884,0.0925878286411692,0.32378552833992597,0.1113879420365196,0.4101099202544629,0.38839263087141346,0.5980214042574581,0.6617658876242087,0.7909617399467803,0.8607535187387043,0.9652637128201419,1.036375471876273,1.012594455669519,0.9359226219989809,0.8192981955444992,0.7077200639875072,0.5007774274529333,0.3364269715224187,0.2668849671106027,0.2733663696847618,0.2726093155005158,0.30123256872562815,0.3480691364406301,0.37341202303576837,0.394611993049785,0.3822425010974869,0.36184021970257557,0.34715296693234826,0.36942363075458134,0.3674547114640362,0.29448976300647084,0.22829674319132862,0.126348653329677,0.10397258241711296,0.23857231982885593,0.18026977277939438,0.04675506255507409,0.24230259903581078,0.15187441801877194,0.08476026988004819,0.2751791008054327,0.11298079286471861,0.12793601896217668,0.3007384334741915,0.2735423843308797,0.3608634314154776,0.47068723675659574,0.5631612312712538,0.6165567473279935,0.6353635890393038,0.5906635252817507,0.4967364503956155,0.3900737449922954,0.31033737408036877,0.25185375207126853,0.20968806758867473,0.1681501981333402,0.15611047404802833,0.18516446106107198,0.1958986837443958,0.2351064708191612,0.2827646121817168,0.24923647038075394,0.24785668268423522,0.25317241708665006,0.2567459816156806,0.2493301246574351,0.179928235630332
3D pred;-0.08668093154629815,-0.26184271477176363,5.244323630312704;-0.08406763153687652,-0.25224425732350814,5.2433036902778065;-0.08108116996508488,-0.24279827394664327,5.2419419100737334;-0.07779790783304784,-0.2335073658255432,5.24023920162611;-0.07489247070063547,-0.2240581400520614,5.238732361438378;-0.07194155781807048,-0.21463258484550526,5.237166787355917;-0.06893670584427408,-0.20522259090130165,5.235610227499817;-0.0658057252930159,-0.19585814562421724,5.2340277846287675;-0.06271554582776578,-0.18644201654955214,5.232690883689358;-0.06005156748065025,-0.17685653451796673,5.231680065412785;-0.057707728785430054,-0.16715800643067744,5.231013002364154;-0.05563436605858566,-0.15738217519429942,5.230646545489763;-0.05366236008791889,-0.1475818914081992,5.230390361642584;-0.05179061946905243,-0.1377598473597745,5.230235320465826;-0.04997393286752104,-0.12792639284468968,5.230182197103977;-0.0481823168743632,-0.11808821859315413,5.230161232145498;-0.04652001537197104,-0.10822735233499325,5.23016961986324;-0.04497004279863155,-0.09834825743532252,5.230202315202282;-0.04352314980334697,-0.08845354371981981,5.2301685343136155;-0.04224416208188863,-0.0785360866975414,5.230077778489452;-0.04119092998912005,-0.06859185431334035,5.230023515723496;-0.040409981582621636,-0.058623684517985095,5.229863170728704;-0.039785623400708736,-0.04864473029834655,5.229688100619787;-0.03926803061743927,-0.038660393434730406,5.229475697454689;-0.038836730048043944,-0.028671945358198794,5.229263837025937;-0.03841645027279109,-0.018683565217949887,5.229027983078769;-0.03799914167841823,-0.00869539395559176,5.22877840669594;-0.03762676512073822,0.0012950266204244804,5.228548553669852;-0.03729113848064776,0.011287315040596801,5.228344772202217;-0.036932746713699845,0.0212791365369464,5.228157532979643;-0.036542260029049346,0.031270204338378696,5.227996026520659;-0.03616068773233703,0.04126248061898176,5.227902125964328;-0.035770354696403425,0.05125483442372134,5.227924610669467;-0.03533822892097301,0.06124538078096844,5.227972053244286;-0.0348918175529932,0.07123473651078567,5.228088195371467;-0.03443408382582424,0.0812212113492082,5.228334772208509;-0.03394975299058036,0.09120415212081912,5.228660835381132;-0.033461079636137495,0.10118730393309698,5.228973690372575;-0.03295347568469473,0.11117054119682933,5.2292517406639;-0.03240321974846681,0.12115147095020662,5.229531489949499;-0.03181334722730486,0.13113186227113238,5.22974086876879;-0.031159123667743704,0.14110904500238095,5.229907650906294;-0.030435643808035248,0.15108218536002735,5.2300218800587945;-0.029678499498192554,0.16105327353914925,5.230086168613361;-0.028948036210738673,0.17102647628403142,5.23012679366914;-0.02825900158299764,0.181002645580281,5.2300910521758786;-0.027617390362789488,0.19098012648692175,5.229895578904759;-0.027034782537166416,0.20095667092190422,5.229536233307398;-0.026574844501901774,0.21093821522825187,5.22913971059161;-0.026267099856210757,0.22092578594187373,5.228747633464693;-0.0260981062544685,0.2309196487296975,5.228440798426405;-0.02603670623741784,0.2409184278183757,5.228297108573883;-0.026098174699721838,0.2509182072371196,5.228322272131021;-0.026267294250320337,0.26091405514798083,5.228555559765791;-0.026486909634352615,0.27090744664351163,5.22884520696524;-0.026746023567071547,0.28089993038392624,5.22913352739015;-0.02702478263549703,0.29089227014351565,5.2294081899298215;-0.027273815324865277,0.3008848412415196,5.229702308223986;-0.027502629324890133,0.3108783180233365,5.229981711095624;-0.02781910332941269,0.3208727925066043,5.230083318220227;-0.028252779948934364,0.3308633129263811,5.23004555141334;-0.028756409181249953,0.3408498129369327,5.229918369906779;-0.02919272871450667,0.35083768607156074,5.229690300813139;-0.029541573251523724,0.3608248941460517,5.229324264796035;-0.029759439223088227,0.370808650616926,5.22879782282515;-0.029897906271097858,0.380793860857108,5.228272082075369;-0.029982617621189377,0.3907806617857156,5.227765494274956;-0.030071600408925155,0.4007719614955112,5.227358048361337;-0.030249171974090383,0.41076558180535894,5.227048175093946;-0.030489269521931203,0.4207607845196631,5.226852532901443;-0.030787435424429146,0.4307558516298769,5.226753889316197;-0.031101372087518637,0.44075091812952494,5.226744432087156;-0.03145297597988072,0.4507440239171636,5.226863643747402;-0.031839316855748416,0.46073365820628953,5.227104366611198;-0.03227546374685242,0.4707191338499774,5.227420676678533;-0.03274283607569982,0.48070254163365406,5.227757027880481;-0.03323497587373678,0.4906857608816589,5.228062203019465;-0.03377499873564359,0.5006683111735527,5.228301085790775;-0.03437642580200332,0.510648703560185,5.228474444646047;-0.03503945043504236,0.5206258745738958,5.228602729092308;-0.03581502257348953,0.5305949057389179,5.228732750201678;-0.036732380181352185,0.5405502714291598,5.2289544459229935;-0.037735325964848306,0.550495617625712,5.229244598962084;-0.038638422327056804,0.5604512154654955,5.229510095879324;-0.039400586819959005,0.5704173680144408,5.229818168365779;-0.04013927458408282,0.5803830732488913,5.230191075280679;-0.04080629953772006,0.5903516954592228,5.230617278212286;-0.041164009398016455,0.6003386752861335,5.230980978078557;-0.041478275013566775,0.610326553886242,5.231359816028579;-0.041972286415360466,0.620311494564702,5.231598379191142;-0.04148714378616629,0.630298861553575,5.231729288544934;-0.04133882389991482,0.6402956940727565,5.231932612903473;-0.04130411881142216,0.6502927229004817,5.232173880751448;-0.04133839818447491,0.6602905464151946,5.232379671648324;-0.04130583208477116,0.6702898318572555,5.2324946938085235;-0.040779319088954026,0.6802759313454029,5.232519210701871;-0.03988361993023788,0.6902349866707899,5.232641440170312;-0.03866848662483471,0.7001587032728793,5.2328495263339905;-0.0373101461906608,0.7100628219649965,5.233101209065506;-0.035714184737134995,0.7199319448305228,5.233332122261331;-0.03384099494742149,0.7297528089315319,5.233536544180957;-0.03155806329853059,0.7394863086544493,5.233753814129313;-0.02870932264297883,0.7490690457436759,5.233990090569458;-0.025407769909199268,0.7585070512826726,5.234144366270528;-0.021811918075690117,0.7678374776843452,5.234258352034638;-0.01798541192793838,0.7770758641562845,5.234358681971879;-0.013937484400343895,0.7862195411258177,5.234445019728224;-0.009572299922377705,0.7952158996033399,5.2345484538485;-0.004960858227753496,0.8040880936023999,5.234685490851267;-0.00017707447923116792,0.8128677069780461,5.2348693441121785;0.0047122490146415865,0.8215883152565688,5.2350826678680615;0.00964861430805471,0.8302824972207381,5.235291228803764;0.014601652114840649,0.8389667137894108,5.235518822900655;0.019635486621218487,0.8476034154841832,5.235779387667872;0.02465999301755974,0.8562457229143551,5.236034059526392;0.029694321630708138,0.8648829373926074,5.236266570755162;0.03491815606602361,0.8734059115686481,5.23653202317454;0.040396246271919116,0.881766863072025,5.236823601044503;0.045982675359508195,0.8900529665868099,5.237187329778052;0.051743015362157085,0.8982142215198929,5.237648199576487;0.05760818761251975,0.9062944771906707,5.238204277600185;0.06359788118697819,0.9142778966056221,5.238827643727809;0.06980030289187382,0.9220996572606475,5.2394192730459945;0.0760178869822794,0.9299180510661871,5.239882270216866;0.08241084799612082,0.9375940933558229,5.24033880525739;0.08887882870561135,0.9452001958068064,5.2408977605747475;0.09539122826593192,0.9527541844263363,5.241622955653846;0.1018438940721224,0.9603440112132494,5.24249337701059;0.10840638170981792,0.9678263070607259,5.243467545813175;0.11519034591064921,0.9751091252484382,5.244436250601316;0.12217473019667258,0.9821913951002196,5.245465731000206;0.12902879371371154,0.9893610535049613,5.246737663256151;0.13578213051927784,0.9966175753959389,5.248054983276627;0.1422656528281968,1.004099721689763,5.249462614374452;0.14896940298957057,1.01140499515335,5.250763657569774;0.1558900937313613,1.0185452839361182,5.25182210726398;0.16309261462878316,1.0254379623547294,5.2526061206183385;0.17042332907134874,1.0322190238605866,5.253133217018765;0.1774534145517606,1.039304502837216,5.2537446790452575;0.18493373804517663,1.0459354129464327,5.254019981710226;0.19237299378418507,1.0526054262671307,5.254430342955157;0.19996532979275783,1.0591027862988218,5.254805504988834;0.20763114646790673,1.0655171935018188,5.25510656135756;0.21528594183702404,1.071949985194234,5.255259201126087;0.22285573680878454,1.0784808993233272,5.255472191088106;0.23032717334880332,1.0851264178191253,5.255593516891121;0.23777337963426168,1.0918012351678088,5.255622245206674;0.24518213834574074,1.0985172374095526,5.255547356996827;0.2525181983159071,1.105310884467065,5.255378289637238;0.2598841666929799,1.1120691166240746,5.255115976885122;0.267423487915839,1.118632771287925,5.2548383567268795;0.27483325150750315,1.1253421970023652,5.254557269377368;0.2822288203643764,1.132064840249014,5.254223160021719;0.2896145715900524,1.1387971633784217,5.25386748585388;0.29715943313810467,1.145353439635703,5.25356697652136;0.30478502009901665,1.151821251351471,5.253433428361718;0.3120433675779732,1.1586975164722555,5.253250754161546;0.3192325144712047,1.1656418485650886,5.252946749668179;0.3259647187345148,1.1730147475758697,5.252383024616497;0.3328063617466906,1.1803008473996195,5.252059496793432;0.3392888693969834,1.1878968244347172,5.251532024096353;0.34584952514401684,1.195430921979027,5.251090243198461;0.3523874559079796,1.202985833311579,5.250667423990164;0.35874439862661445,1.2106838444134542,5.250093050986446;0.3650417936711022,1.2184275810487697,5.24947875579964;0.3713719251675167,1.2261434476228357,5.248850394240255;0.3776593594041024,1.2338920181225908,5.248196310200597;0.38392293053594573,1.2416622646136808,5.247571053338146;0.39028498375314774,1.249362813509735,5.247095842268232;0.3963978442302473,1.2572489010808983,5.246430590731249;0.4026016102613386,1.2650712986776773,5.245861923104789;0.4088405303658102,1.272868856728267,5.245338507039214;0.41496183982620505,1.2807590144672971,5.24481412040389;0.42097890825592166,1.2887194661295505,5.244161359463702;0.4267013864532421,1.2968812731013968,5.243362516403075;0.4323219052292701,1.305103343735291,5.2424640047562;0.4378947708985419,1.3133474011618131,5.2414747194685;0.4434269506791837,1.3216082396750874,5.240400692498512;0.44893686275145434,1.3298830681234628,5.239319913563759;0.4544423881909466,1.3381637130021737,5.238261561057369;0.45986087340622434,1.3465090741104826,5.237264081261212;0.46519210063651384,1.3549087573895153,5.2362524800399015;0.4704856319161096,1.3633345589562509,5.235260313446058;0.4757625623957313,1.371767658703682,5.234242063298444;0.4810459972700788,1.3801962771122736,5.2332204431876;0.4863073416748078,1.3886462736577008,5.2322634617681905;0.491586997826302,1.3971102847597108,5.231566506255234;0.49682308915244494,1.4056167126605856,5.231093186076595;0.5019582248476935,1.41418830616259,5.2306954848975895;0.5068907113046253,1.4228828974265777,5.230422244885199;0.5117453994079045,1.431623982934429,5.230262784657209;0.5166126647590709,1.440358426329178,5.2301241246944885;0.5215227688727372,1.4490691057863978,5.230001891366273;0.5265118197538899,1.4577228991913698,5.229531539360501;0.531880094325095,1.4660844774890134,5.228406534249166;0.5373171210710703,1.4744095413945717,5.227342555334;0.5428354276400563,1.482614303728379,5.225849180747226;0.5485656767235249,1.4906571453240594,5.224275349591034;0.5543237669150177,1.4986622255987554,5.222613095957468;0.5602975465262586,1.5064769565095715,5.220812002415239;0.5663477154387808,1.5142108706748207,5.218919377831623;0.5725863870860242,1.5218008358690185,5.2170562073003115;0.5789189616437052,1.529314626846255,5.21520109419815;0.5851952449908749,1.5369021357346067,5.213458115077443;0.5915869779086398,1.5444610562916214,5.2120409099685405;0.5980002866810556,1.5520026792108907,5.210629033793656;0.6044366054722979,1.559537013131719,5.209284558882414;0.6108893716373803,1.567069950660242,5.20801307903195;0.6173603136891959,1.5746028194101545,5.206837154987363;0.62382236137731,1.5821631778246865,5.205796520411561;0.6302791782553681,1.5897385092865697,5.204835339343381;0.6367195299999139,1.5973336621338838,5.203921270072231;0.6431149078492948,1.6049745144553351,5.203074796230096;0.6494882223035622,1.6126433472568462,5.202319901317216;0.6558363393101034,1.6203439922251368,5.201686278761113;0.6621748916903226,1.628056583500971,5.201104308370851;0.6684761521156742,1.6358053166273874,5.200603057946935;0.6747914641678482,1.6435418685667667,5.200090615000887;0.6811067121559413,1.6512813453661637,5.199623558558386;0.6872895728502628,1.6591258460791616,5.199137716816264;0.6934414452561098,1.666996371433453,5.198680227417877;0.6995476919608208,1.6749046738009021,5.1982648903906234;0.7055958095688885,1.6828582983573108,5.197864728155181;0.7115438946119097,1.6908902284117406,5.1975355110205514;0.7174100951228201,1.6989835393651416,5.197242237466759;0.7232494578941142,1.7070959518818303,5.196941229851744;0.7289654431691687,1.7152954148875508,5.196630877224589;0.7346015368469551,1.723550358730365,5.196330294112622;0.7402055769860447,1.7318300073431794,5.196124982233292;0.74580222812572,1.7401153627517658,5.19595067854951;0.7513937884470524,1.7484059378470607,5.195922082008179;0.7569873505436715,1.7566935251100784,5.196089295731095;0.762580320372509,1.7649746469169914,5.196465739767819;0.7681596387577718,1.7732114034758866,5.197479173409142;0.7738240364801998,1.7811957177513658,5.1995200859483095;0.7796263929578889,1.7890302776067986,5.201745469325946;0.7855921753430006,1.7966354934450564,5.204308696312969;0.7916872370092947,1.8040960946719458,5.206990049071822;0.7979236834467262,1.8114511632832466,5.209637633169845;0.8041733100451453,1.818766255146647,5.212363728988107;0.8103895012508998,1.8260826687038387,5.215161774654932;0.8166135597141437,1.8333889019489555,5.217968917689063;0.82284043437633,1.840677480873365,5.220815432962881;0.8290975713838814,1.847948748263426,5.223639774835063;0.8353592089562617,1.8552058939932623,5.226490341580129;0.8416559669133624,1.8624369809780632,5.229329746491009;0.8479800740681562,1.869647753741716,5.232160015885546;0.8543343146021509,1.8768421245076334,5.2349644153789585;0.8606664604099916,1.8840528914255745,5.237776668910092;0.8669280498989649,1.891328994350924,5.240578600974097;0.8731904523523605,1.8986058463009607,5.243376768447454;0.8794503142524602,1.9058865328815517,5.246170642443697;0.8857023474515595,1.9131726363801733,5.248967922673623;0.8919546897666258,1.9204603280568213,5.251760370632198;0.8982134442168072,1.9277460664233252,5.254543535950175;0.9044316698849245,1.9350567308508146,5.257352068515235;0.91056859810664,1.9424265683728867,5.260184665715645;0.9166482366485231,1.9498332574634536,5.263044552411954
3D gt;0.9472667143431351,1.985528002961312,5.276670120891511;0.945784205806407,1.9838476070165072,5.276106723690168;0.9444445758285918,1.9823319338599223,5.275597175580026;0.9431906916107871,1.9809056762111477,5.275115900978523;0.9420580790679953,1.9796134102212157,5.274685396163398;0.9409245271567441,1.9783172165206884,5.274252090790111;0.9398715272715672,1.9771117698590372,5.273849413135508;0.9386688329155435,1.9757358874478237,5.273422096744247;0.9375120814119734,1.9744206298406466,5.273014657855651;0.9363956880634476,1.973158783050529,5.272607247347658;0.9352143342210841,1.971809750927545,5.272148189139489;0.9325921951452069,1.9688152916468489,5.271143114386445;0.9302310520231416,1.9661251703766343,5.270243214582531;0.9280340630526368,1.9636336151676477,5.269404969027622;0.9259215123468113,1.9612602958876852,5.268597802582181;0.9238967654173857,1.958956870163043,5.267823263746468;0.9218607343367342,1.956634758786216,5.26703906171433;0.919840158610764,1.9543476132803015,5.266248201978021;0.9179225997134193,1.9521779556274417,5.265485602739561;0.9160920414702265,1.9500736303774189,5.264738743895694;0.9142983383415897,1.9479628260716257,5.26399208234876;0.912365259101354,1.94574669880447,5.263200907549092;0.9104346843581128,1.9435409173520732,5.262411062932386;0.9085364598486709,1.9413799141602186,5.261635843687107;0.9065877995466322,1.939155047559985,5.26082870777901;0.9046771719146885,1.9369780516155024,5.260031225283528;0.9026608829794768,1.9346758671893973,5.259171713127374;0.9007020104166138,1.9324542510670084,5.258304392770165;0.8986360746393547,1.9300778527926905,5.257382725779875;0.8965363111150078,1.927659735961282,5.256438106848168;0.8945212722936441,1.925353804474668,5.255535719471274;0.8924378591942661,1.9229718503803792,5.254596330524108;0.8903327150295434,1.920554819373887,5.253632151297337;0.8882661096839708,1.9181734522686102,5.252682342247641;0.8860831870835064,1.9156600263526404,5.2516700617982925;0.8838274313575865,1.9130659574992919,5.250606577937466;0.881599194877506,1.9104991006011172,5.2495584149335945;0.8792640378289891,1.9078068768199858,5.248431198293063;0.876971032374881,1.905167670610655,5.247324757254804;0.8746582300452989,1.9025216458967928,5.246222547071586;0.8723808414478993,1.899944615023124,5.245131685469435;0.8702762099152401,1.8975335993000884,5.244080113252829;0.8680578308896081,1.8949807781555497,5.242963072544553;0.8657327737363509,1.8923104231444046,5.241780991030482;0.8634359337604108,1.8896754227079877,5.240606062790272;0.8611247781941309,1.8870134021581149,5.23941402102752;0.8589472461562082,1.8845086963238493,5.238291578618973;0.8568997473642617,1.8821344102059,5.237213744632938;0.8549429717187437,1.8798905800933041,5.236157863839302;0.8530749198636858,1.877744793471895,5.235154577531963;0.8511725203953875,1.875553365480097,5.234117014420464;0.8493053844629792,1.8733898000766576,5.233092926415755;0.8474522372033311,1.8712418314088812,5.232071961649959;0.8455191725696307,1.8689958325717118,5.231001919341212;0.8435900594879309,1.8667498269352891,5.2299173673965775;0.8416271870469801,1.8644636639214553,5.2287924974471185;0.8395837074833213,1.8620758210414432,5.227607379686029;0.8375309431441706,1.8597133864170534,5.226428675290834;0.8355128449751306,1.8573968418496882,5.225257793525339;0.833515676014164,1.8550940417749278,5.224078342358683;0.8314245756080115,1.8526802776119253,5.222827899498025;0.8293019817727835,1.8502365024942193,5.221552833161823;0.827234275066791,1.8478275353229106,5.220277674358743;0.8251357465556248,1.8453811576724668,5.2189637247046035;0.822982388372866,1.8428977200997303,5.217611351270132;0.820789690837959,1.8404046593700663,5.2162345484699;0.8184571867038549,1.837755190320583,5.214782847834376;0.8161080577435271,1.8350713467375601,5.213322568863785;0.813844928425211,1.832472805359203,5.211914849138013;0.8112357801328669,1.8295351928552814,5.210444547816262;0.8085554591559376,1.826414040086183,5.209017038221805;0.805854382490247,1.8232788742144492,5.207615293562104;0.8030267387745911,1.8198753222529753,5.206213604314339;0.8001019270308893,1.8163538941694668,5.204903666950878;0.7972159820121802,1.812855879314205,5.203676076844566;0.7943851467389514,1.8094262658549103,5.202568341013064;0.7915301227470752,1.8058629278864888,5.201645082024095;0.7886088909682831,1.8021014832412643,5.2007554771541935;0.7856029616242244,1.798126037479065,5.199844078790339;0.782425649949306,1.7938751925137382,5.198963020028229;0.7792738622952002,1.7896114923744009,5.198201438691332;0.7760843652320031,1.7852410122569982,5.197567288092381;0.7727448341685873,1.7806060245889455,5.197076701421194;0.7694337320871304,1.7759518889590247,5.196715708796843;0.7661455129317052,1.771243561542096,5.196423116679019;0.7627181422969838,1.7662289035777357,5.196254534083943;0.759372440140482,1.7612928707537872,5.196148985610725;0.7559481036724822,1.756251564776959,5.19605608488488;0.7523929852302828,1.750969451746175,5.195970620955828;0.74911799692737,1.7459217840006933,5.1959713778026355;0.7458273472958896,1.7409599701481162,5.196017294676191;0.7424839195883953,1.735930563733985,5.196068779559949;0.7390574271839518,1.7308359563560682,5.196139073075408;0.735638308688149,1.7257377361633615,5.196222874073166;0.7322611174904621,1.7207013246210128,5.1963198226029395;0.7289565926981714,1.7157108395037874,5.196416523207037;0.7255021292335628,1.7106142306945482,5.196438820384327;0.7221693716691565,1.7057155947907598,5.196519629157269;0.7187877591582778,1.7008268661499024,5.196613060743698;0.7154327618890475,1.696064912786138,5.196699817514173;0.7120815282436233,1.691300880590251,5.196745989231249;0.7088941470329009,1.6867642068418196,5.196754626417407;0.7056746030422074,1.682340012466352,5.196715132772614;0.7023560668273295,1.6778181714863358,5.196671065202032;0.6990791286804516,1.6733688927289734,5.196642002456547;0.6960033038045459,1.6692583788145392,5.196573629265623;0.6928325750321305,1.6650766413397122,5.196531661507997;0.689629231922367,1.6608660033626257,5.196531345421786;0.6864160970183852,1.6566541212408037,5.196562855112738;0.6830241453141127,1.6522298819191097,5.196611730145667;0.6796886763893879,1.6478965780228532,5.19672539588948;0.6761462463616089,1.6432864386998307,5.196904576859945;0.6728675073613775,1.6390704502639377,5.197117854073876;0.6696611898946021,1.6349789094677862,5.197285593383671;0.6664530954015071,1.6308874278883863,5.197450195910399;0.6629314867424841,1.6265075580419037,5.197692708010502;0.659635150010104,1.622448031687366,5.197945682891293;0.6563022753858815,1.6184102311999073,5.198278151067428;0.6529804264819685,1.6144871039514097,5.198692709675725;0.6496866959784315,1.6106698468855623,5.199156112705489;0.6462731306639361,1.6068101572224514,5.199715464122556;0.6426752211615211,1.6028350426471296,5.200364713505761;0.6391278298926476,1.5989376672537214,5.201129009390125;0.6357629858520982,1.5953040228334732,5.2019113711569585;0.6322005388329066,1.591580992071122,5.202777722709538;0.628645456284439,1.587899248152817,5.203660752227269;0.6251434380131065,1.5842866046095139,5.204587066620744;0.6215256719737472,1.5806868891345405,5.2056597479933915;0.6179078496527797,1.5772143775663228,5.206784934948145;0.6140556575992566,1.5736643289358505,5.208058543590684;0.6100899868604432,1.5700427394333278,5.209370216315275;0.6062650651783523,1.5666429405805358,5.210730384065697;0.6021352924979413,1.5629150212342258,5.212177796349007;0.5977939394422147,1.5588596428194195,5.2137213983436945;0.5934294728590416,1.5547348127216873,5.2152905653424835;0.5892888778231922,1.550736106595845,5.216780892352366;0.5852060206615862,1.5467825332009115,5.2182384292177595;0.5811686412732218,1.5426720376286485,5.219629809340047;0.5772454450340467,1.5385734507506375,5.220959577130531;0.5733289630277167,1.5340603983982857,5.222184239693874;0.5695978763066424,1.529594408183518,5.22331251758615;0.5660174113357621,1.5251393264612387,5.224343898980727;0.5624920775359159,1.520366294346943,5.225276910317376;0.5588202366705385,1.5151552207828183,5.226147661723003;0.5551888201323198,1.5097851674766738,5.226898570974873;0.5513884833439644,1.5040399429242228,5.227615726678482;0.5476456592836528,1.4982841998085459,5.228283605555796;0.5441782601806167,1.4927074222465873,5.228785377265258;0.5407621456699669,1.4871072551351756,5.229207431709211;0.53762487718849,1.4816043622110793,5.229471807944343;0.5345212332473518,1.4758454755081414,5.229624218777673;0.5314194375171563,1.4699572376389578,5.229674816077237;0.5283271185227627,1.463904261416104,5.229657696956179;0.5254329431069329,1.4579875729417553,5.22961339502384;0.5225622044696709,1.4521024528068582,5.2295523512351085;0.5195702114797008,1.4459447146400886,5.229598063557878;0.5164768536523215,1.4395427899928905,5.229707539395348;0.5133152904609324,1.4330444643089806,5.229930410256659;0.5100941635586437,1.4264517802895658,5.230189693055624;0.5069100225280604,1.4200604792382432,5.230580923480693;0.5037223775992122,1.4137237915276246,5.231022378872097;0.5005481791817462,1.4074131066910343,5.231519015139249;0.49724621970418814,1.4010643658415642,5.232134463616603;0.4939091285053313,1.3947568764167746,5.232870385589994;0.49070238686596185,1.3886427919456996,5.233656875190339;0.48749497510485096,1.3824467580923765,5.234551134974227;0.4842865638041127,1.3762775036115105,5.235457897769354;0.48076010455986395,1.3696860531031159,5.236450778679527;0.47726361021723784,1.3630865555995488,5.237469169443753;0.47387360405798395,1.3566264397023258,5.238516086024942;0.4706181578067918,1.350477253098562,5.239631671584333;0.46744153239195824,1.3444212259875683,5.240810311035791;0.4644456450012681,1.338655116857025,5.242034707331288;0.46147173328103175,1.3330642625482594,5.24323827911041;0.45852030397326216,1.3275133523496323,5.244440120034886;0.45572504131534564,1.3222768592636822,5.2455730745730635;0.45281333714816246,1.3168710778784876,5.24673586147684;0.44988933119502106,1.3115249442065935,5.247829243289376;0.44691558532517195,1.3062034502375313,5.248879317921061;0.44393312578744837,1.3009437089633444,5.249882418780748;0.4408341967034216,1.2954983749784952,5.250885687590881;0.4376384085225319,1.2900177061841893,5.251815308348503;0.43433353387506524,1.2845670520604582,5.25247975070736;0.43117324124469664,1.2794229266112331,5.253032997329001;0.4280664067243666,1.2743958068215169,5.253553347948301;0.42489099892927573,1.2693988052130982,5.253939863348255;0.42167685163824054,1.264372127809673,5.254308005328005;0.4183448702659015,1.259297076803415,5.254534541466075;0.41495161081225157,1.2542383708262075,5.254727965211621;0.41136809262092866,1.248979324459412,5.254891366775789;0.4076713355563465,1.2436397761804452,5.254992078158521;0.4039921196359427,1.2384503565971097,5.25505563818976;0.3999839501059735,1.2330692583983427,5.255083413469976;0.39584497629669657,1.2276051994086548,5.255118521878138;0.39148564440475225,1.2219600081172013,5.25513787771136;0.38675529180536616,1.216146785281483,5.255154187548345;0.38209989016043705,1.210672702453297,5.255128430662995;0.37700099980645846,1.2050967568511173,5.255072741296007;0.37168144062516606,1.1994375033205658,5.255091125058387;0.36571363337422896,1.1936352965794697,5.255065702813895;0.3595038128245063,1.1877834857881377,5.255046067420682;0.3529780665629886,1.1817596844292675,5.255067424032972;0.3465387112859617,1.1760410285712521,5.255224875331541;0.33959583704953367,1.170054347893117,5.255337069022223;0.3321100144361585,1.1636382007302397,5.255426305489219;0.324635338422548,1.157512839164141,5.255547976014528;0.3165096863860294,1.1509941810252138,5.255701971824924;0.3084265727749761,1.1445931876780455,5.255888311761649;0.29990714015367737,1.1378385519907266,5.256105043712676;0.2913168659160792,1.1311242931346202,5.256321461904853;0.2826768989365335,1.124476479090557,5.256549472082466;0.27410107705012504,1.1179092635910746,5.256744777017308;0.2654065973103973,1.1112656435793544,5.2567911169071895;0.2566223116563392,1.1045780496943183,5.256781332095053;0.2476836525121501,1.0977695645149506,5.256732936192053;0.23908581264278433,1.0912542406388517,5.256631585437399;0.23047456418664963,1.0847308899676862,5.256434919480832;0.22228322639119438,1.0784429997458977,5.256180795071655;0.21409426830716702,1.072112479768269,5.255819120080977;0.20639554497615048,1.0659127527543302,5.255446246270688;0.19884938147895698,1.0598407644163144,5.255001175835959;0.19135249518606953,1.0537328659413394,5.254484226305867;0.18375704512077298,1.0474173018895283,5.253858348885966;0.1765803830759513,1.0412905476229177,5.253271763648394;0.16970949060064525,1.035337756043271,5.252685468649;0.16292482758309557,1.0293249825195943,5.252081468201672;0.15667195355953947,1.0235385787845273,5.251430839884466;0.1507450524982393,1.0180523564827875,5.2507888248522665;0.1451110845353319,1.0128189635202676,5.250104800841969;0.13958242836887969,1.0076707998680947,5.249382738039284;0.1340080979129811,1.0024023966220996,5.248593897493392;0.12798545376871534,0.9966395618458488,5.247790321300684;0.12234053311446788,0.9911384978220253,5.24708954090652;0.11686648362288207,0.9856958644649525,5.246378207883686;0.111612796763682,0.9804199879898308,5.245683239319164;0.10638467517665015,0.9750937603174712,5.244992143453094;0.10121778271853002,0.9697721247302435,5.244344985383779;0.0958516576006005,0.9641769096493104,5.243741321825611;0.09080844533628751,0.9588526841791183,5.2431790421639075;0.08602204290943441,0.95377453923596,5.24265636039892;0.08133379584519974,0.9488068772943528,5.242155321121217;0.07687116641948877,0.9440644159069951,5.2417046433088075;0.07280781469258621,0.9397424870624445,5.241347545875787;0.06856156853875969,0.9352455970487444,5.240944785730827;0.06431628328098538,0.930733018825709,5.240533781101049;0.06011517422681033,0.9262923767010781,5.240140415478246;0.055974922627056244,0.921940856222044,5.239763442286556;0.05166576293527775,0.9174024406986533,5.239394136804373;0.047468746678508034,0.9129404233823788,5.239031402963431;0.043380196529040085,0.9085053285984179,5.238645690043355;0.03946849965493298,0.9041587571455407,5.238277428656661;0.0358285111335391,0.8999845427280879,5.237890687611436;0.03222382219267016,0.8957582855619914,5.237505663827292;0.028591640796994926,0.8914194797654227,5.2371480985453704;0.02485153108433739,0.8868744034445968,5.236800160467316;0.021152611973372155,0.8823668395324076,5.2364624631269;0.017446897631482154,0.8777862370743034,5.236129484468174;0.013856787900232917,0.8731638887039737,5.235785986188779;0.010146346094077136,0.8682727873609475,5.2354438752683325;0.0062932247046979806,0.863029188778734,5.235096938256772;0.0022169196228907146,0.8571061988988689,5.234721805903578;-0.001750568433129085,0.851083757588283,5.2343316874973524;-0.005824458881363348,0.844646245768651,5.233930425920635;-0.009656455915208924,0.8381605780804098,5.233596847840543;-0.01338888523924536,0.8312018805587847,5.23328942399692;-0.017060651097272964,0.8239332092364217,5.232958096617862;-0.02067412160560875,0.8163090804697937,5.232626873382015;-0.024074619771903043,0.8084642690352208,5.232274662240181;-0.027334903580228283,0.800141099267673,5.231932255359511;-0.030408520007689382,0.7918502782119988,5.23164836062792;-0.03326068498495329,0.7833271222485163,5.231412575583383;-0.03580474350533878,0.7745404509707436,5.231168100495411;-0.038133062743615616,0.7657895735310769,5.230916879446395;-0.040163620894128185,0.7568557509387716,5.2306624079195325;-0.041818475667676776,0.7478245901592039,5.2303387954346245;-0.04334855207507475,0.7384598013922341,5.2299854063073585;-0.044661935213316295,0.7288399635473063,5.229617906254189;-0.0455634125316699,0.7189302828892525,5.229258910722683;-0.04626341853425912,0.7091046400613735,5.22890470400993;-0.04666829968178211,0.6990027698951682,5.228568124158395;-0.04662901037529961,0.6893279053979587,5.228258331817666;-0.04644294411963132,0.6794947123255755,5.2279773656469555;-0.04607904440998413,0.6698682958770912,5.227716675135757;-0.0455323306562987,0.6601087264125212,5.227411344207013;-0.04475760969720356,0.6504384619658475,5.227045913009446;-0.043855842619362276,0.6408273853242705,5.226658280367679;-0.042823391504238306,0.6312973367364914,5.226225650985007;-0.04171497841202533,0.621668360724968,5.225768311505491;-0.040568247118144454,0.6122525264463277,5.225301235772168;-0.0394148362572329,0.6026468422548759,5.224824334258241;-0.038362165097745586,0.5930738271209244,5.224364223361633;-0.03739321163651857,0.5828935319673213,5.224026591128018;-0.036474204577930235,0.5728394628534665,5.223716507901799;-0.03564504251764229,0.5627193409618318,5.2233967645872434;-0.03487003662919752,0.5526639344309279,5.223161396486153;-0.034121207819083815,0.5424320626629449,5.22294098254189;-0.033386025711662416,0.5322060269271771,5.2227395573156485;-0.032710444622089205,0.522319670553652,5.222585261374557;-0.03202854182868424,0.5115333999870971,5.222462784282902;-0.0314611706708997,0.5011791779809665,5.222353077809427;-0.030957324387495988,0.4907600691404984,5.22228550301191;-0.03049961277116765,0.4804551977246535,5.222216272882847;-0.030029853500850457,0.46993538525438056,5.222113866351428;-0.02958947378180805,0.45988058162353196,5.222063432584773;-0.029159353647825008,0.4498887149830556,5.222071774952152;-0.028675164002210977,0.43956866395782307,5.222120443591182;-0.028180104550920005,0.42934900771027407,5.22221287334027;-0.027728511335318572,0.41953927409710656,5.222362171118741;-0.02727752434342636,0.409517557470292,5.222518803285194;-0.026853432652246146,0.3995595484224626,5.2226719801413575;-0.026426219076690276,0.38975111349629615,5.222807752016294;-0.026048706013303963,0.3805724704129709,5.222898206666343;-0.025717914679507514,0.37117368464395795,5.222989754177746;-0.02537599922523597,0.3618952861696946,5.223112252344121;-0.025060772997109994,0.3528583889847593,5.223242553735644;-0.024804578406823104,0.34413410931424154,5.223397758943429;-0.024631390364058887,0.33523282571901314,5.223566525973187;-0.024463767849719577,0.32632040357836783,5.223708770633362;-0.02443440289015596,0.3175516032036104,5.2237648373589005;-0.024446477419971795,0.3086124619894076,5.2238222545366835;-0.02450271451102637,0.29951288483179905,5.223869736404617;-0.024642070201394466,0.2901411047031225,5.22390501484352;-0.024833895158273563,0.28108232676056377,5.223963273918073;-0.025081767628229956,0.2716830716997848,5.223997014337253;-0.02538693248546185,0.26284300876281425,5.224044642601607;-0.025773535641363865,0.2544334807717122,5.224107242836236;-0.02622083883026103,0.2460341162854527,5.22417639218958;-0.026693914465335984,0.2370960126565529,5.224193128877355;-0.027184158317783334,0.22847826219716838,5.224242722481645;-0.027702654676116194,0.21999005642579625,5.224299690404705;-0.02821766036532703,0.21105297765830638,5.224377367612612;-0.028735022227381175,0.20173361983323965,5.22443032558718;-0.029275212568940272,0.1920139653027984,5.224450615250386;-0.02989694171001257,0.1819705886791407,5.2244228464037645;-0.030544791521803706,0.1716567280959589,5.224421361270965;-0.031183771398401013,0.1611344232336845,5.224451443439938;-0.03182446231928514,0.1505486695519383,5.224490228094586;-0.03249721019317449,0.13998973060333667,5.224537159307016;-0.0330734572138811,0.1295646926742144,5.224792804619192;-0.03362642724341061,0.11900572275698498,5.225054757449294;-0.034192656486763236,0.108291868116726,5.225369985244434;-0.03467463989517232,0.0972957656545652,5.225721661533099;-0.03514824423641738,0.0860801329564864,5.226097677720025;-0.035603692469201566,0.07426531658904549,5.226456985251273;-0.03607024068535919,0.06216215561847623,5.226779450302915;-0.036540536169561086,0.04967219787573573,5.227038436474578;-0.037042089676609935,0.03658004144081185,5.227216363422611;-0.037523951650901166,0.023431319454327852,5.227416573114345;-0.038018718280322814,0.0098311678117113,5.227572572085524;-0.03849852956144303,-0.004109584758781905,5.22772313999018;-0.03897811108426108,-0.018147346634784435,5.227837656559722;-0.03941131425706833,-0.031342099893741565,5.2279388737307935;-0.03976638552129578,-0.04394109921118748,5.228058360045439;-0.0400554490114123,-0.056030644473479704,5.228208888182368;-0.040320557154522034,-0.06787710310495568,5.228330775137392;-0.04056566722714221,-0.07942026764355163,5.2284117071863285;-0.04077919375278788,-0.09039440869157783,5.228468455349225;-0.04097314757819002,-0.10109986796203041,5.228510409325515;-0.04115668637641353,-0.11123328932471219,5.2283987179000135;-0.04132792792295544,-0.12114586992893803,5.22823619001517;-0.04142941774976067,-0.1307754706379045,5.2279960150595155;-0.04155901558102721,-0.14027948068954782,5.227744145818325;-0.04169933346763175,-0.15035926500626795,5.227490125942724;-0.04181940889976185,-0.15949589603676076,5.227284195193354;-0.041925143654482355,-0.16834655171725416,5.227116272960919;-0.04202891378946256,-0.1765428593516967,5.2270050388889615;-0.042077723406757105,-0.18382598916730727,5.226975084724821;-0.042118545718761315,-0.19044427956200632,5.226968214875059;-0.04214729508834801,-0.19631771857750846,5.226970080296611;-0.04216575489390082,-0.20165752849183552,5.226966899842178;-0.04217739965137423,-0.20662351659666073,5.226968310909568;-0.04218923821350454,-0.21216696499542867,5.226972677808971;-0.04220435031584508,-0.2180849256070784,5.226974064713316;-0.04221235373847843,-0.22372163728111144,5.226967839334913;-0.04221253118119709,-0.22915688588335098,5.226956948695405;-0.042206515847092466,-0.23454577904538162,5.226950996384102;-0.042197384518045215,-0.2399318411436723,5.226944014218188;-0.042192514552971246,-0.24522741511942803,5.226934175604983;-0.04219203098417792,-0.24837414520717224,5.226926255997242;-0.042188303838465224,-0.2515306763986643,5.22694207620813;-0.0422000239281275,-0.2545103420175019,5.226970428686541;-0.04221565414123585,-0.2569747394107166,5.2269864571403355;-0.04221136689556695,-0.25849617232353983,5.226978815424628;-0.04220875697873593,-0.2600722070590907,5.226972124839517;-0.042206682769270615,-0.26178433582097604,5.226966833667291;-0.04220707114702268,-0.2636945348535383,5.226961846895168;-0.04221001502426514,-0.2658631083002867,5.226957500977051
