# Supplementary material for: AI co-pilot bronchoscope robot
Source: Nat Commun. 2024 Jan 4;15:241. doi: 10.1038/s41467-023-44385-7 (PMC10764930; doi:10.1038/s41467-023-44385-7)
Supplement: Supplementary file 9 — Source Data [file 41467_2023_44385_MOESM9_ESM.zip › Supplementary Fig. 6/Sim+A+R/1-siliconmodel3 Centerline model_53.txt]

Path length,0.4080372661542639,1.4310908795835087,2.060897830359385,3.1283762133855753,4.210289596420309,4.773358713853078,5.919795413103885,6.415942843785963,7.534540747458443,8.193873204996688,9.738352379083787,10.622693549248963,11.534540365949276,12.539741994533326,13.488416648546197,14.450312931869917,15.442097777454473,16.451407703278985,17.521379461515647,18.614638270497892,19.76867798146925,19.76867798146925,20.9491430757927,22.156736317717662,23.41373411488424,24.73143912076409,24.73143912076409,26.132340687561406,27.52821529652764,28.889237364334775,28.889237364334775,30.207583964348945,31.517404843755724,32.768733122319404,32.768733122319404,33.981224142977965,35.16590641469406,36.29105628355186,37.39445900388829,38.47031294269131,39.526829704611394,40.572711036986206,41.631154986199434,42.691982819845364,43.74618822468471,43.74618822468471,44.78234860359212,45.78893109175722,47.698892735475305,48.59758003406826,49.447588381015464,50.304389891739845,51.19802041530812,52.04042753278538,52.879297333945175,54.70364067299217,55.61062626177971,56.54624125870787,57.455479661036414,58.34754201678142,59.22547497360265,60.11010539093142,61.004403162335976,61.87206054941395,62.778376101803865,64.64589113997576,65.56357978018883,66.53815029068251,67.53496543624065,68.54128259961031,69.52299222172033,70.540155339647,71.56958380817181,72.56962573196593,73.56663555179664,74.61991319984791,75.6493840543127,76.69291658517065,77.72927970082114,77.72927970082114,78.80729403797883,79.80575938210912,80.82580576641291,81.85140962049528,82.86031531604375,83.88116725626024,84.88402757124283,85.90462284509263,86.8709463775996,87.83922656527862,89.7530948976124,90.71343736994581,91.68363722509598,92.65308203342194,93.63100830842941,94.58539852156956,95.56973757474985,96.53898559238169,97.55393633211162,98.53787132774973,99.52608163456252,100.49909777299604,101.4522427726911,102.36837182336389,103.27955231796102,104.18653511414189,106.0081596166195,106.89167726506051,107.78697046784717,108.64719239816924,109.49327744693068,111.09974056675351,111.86254346969595,113.3516840639601,114.06871628440516,115.34023076667066,116.5255931348657,117.11143763510805,118.27020206037646,119.36955497165238,120.55849388035492,121.16928581708075,122.40269133842882,123.62165845148749,124.24185683159943,125.48124051316742,126.1674587995681,127.59468298687324,128.36739372888474,129.11207851878402,130.6101862952107,131.37381871382624,132.16683318838759,133.0175180422353,134.5459416800423,135.3162652479171,136.115151265164,136.96834480579733,138.78849482293205,139.72034749767087,140.71631729607915,141.68938429988563,142.64745331273627,143.64132842489684,144.66483439791958,145.68514342406112,146.76594358526495,147.84205407869925,147.84205407869925,148.95957998357173,150.0731215610252,151.1652344103301,152.23491181498886,153.32850255217417,154.41271690942094,155.50572069772412,156.54378275755914,157.5739948720311,158.55588044321172,159.53175466437293,160.4628196657654,161.322020954019,162.19946957305524,163.06592649831376,164.68228396269862,165.44927208068012,166.90773079958743,167.62423620100967,168.98504707609203,169.6234833186462,170.9119399861759,171.52182612130676,172.73825793039234,173.93408883812037,175.17034591761023,175.81464657494928,177.06022011880594,178.294722474555,178.9253948156835,180.15598839227619,180.80147503656764,182.09288726921807,182.75919341310058,184.07113330867116,184.75750887628277,186.1071325859099,186.7819156152901,188.27080811388322,188.95434067798908,189.64807842963566,191.1130356716931,191.82851716918265,193.16287798768676,194.34671596612313,194.93249560026607,196.04773421032144,197.18540117736697,198.31944767096502,199.42149266723476,200.42142710810572,200.9241912917124,201.94771232861024,203.1106800391858,204.3830944314288,205.034234612319,206.40044564426515,207.0996609325947,208.47939984745452,209.18250450927965,210.52698740865276,211.21507913249218,212.52560883961334,213.1475892794993,214.38416849997947,215.44219757721712,216.33693615738588,217.24260421669376,218.61497691243778,219.48508244132614,220.33092609455238,221.54834723812087,222.75046015614043,223.56002063030024,224.79265949779688,225.64737946800508,226.7825813642833,227.5614854231352,228.73001043135463,229.51342362077978,230.67466173701044,231.80911887243556,232.5897155586924,233.71949716185756,234.51601068083522,235.68138561457528,236.75784640967774,237.74974223683998,238.8406920476248,239.54418733153568,240.57746057799818,241.78364460651204,242.6436337488481,243.53914998167477
Error,7.366842247093806,6.981409283871158,6.510618643232193,6.046932388671273,5.5932573543532955,5.130646819579363,4.669150076479767,4.237004853388856,3.806823998760563,3.4145283389596965,3.0639813061023156,2.7801595530359045,2.5372785980302974,2.3671130810000793,2.2342733351595454,2.125736462247951,1.9971652804057098,1.8999296145892592,1.789286488297266,1.692902635052787,1.6295550183940477,1.5502930849107013,1.4069866688864512,1.282209398599251,1.2014672075072785,1.2088461033376805,1.1847903550217362,1.0034645070773918,0.9709048479617282,1.07733166386483,0.9175494114348139,0.7703192845453508,0.7446344117921374,0.8052448514759,0.7543909360787032,0.5584114128365636,0.40231010912773923,0.3084901519036482,0.27481568282539354,0.2887889972491789,0.33399853255755363,0.39060353086282296,0.4558027904615737,0.5284633080751189,0.5954166132226155,0.6184681688498629,0.5952434887915543,0.5875320509638504,0.5751238439134781,0.4848960988059589,0.36228948244589576,0.2799036445812561,0.2659838941752092,0.3465644173790471,0.48570568153245963,0.6023181423253926,0.5750936263892487,0.5807766758986138,0.5846948295377653,0.5972298975099087,0.6198968206460806,0.6629624153179565,0.7153108442607041,0.77485094472121,0.8101965462114037,0.7534393474117309,0.6792481731637309,0.6383034056081047,0.6164603087126055,0.6057312577936567,0.5914242833702434,0.5975972254880466,0.6162361394298829,0.6288639956461678,0.6454654063447804,0.6911334068735959,0.7274954691097699,0.7682127502896988,0.7976537178106239,0.8305633908820288,0.7866622674995536,0.7963521858393047,0.7999190768945709,0.8002470233958399,0.8001855063475937,0.7893913273062517,0.7910237324301098,0.767531052964079,0.7571258702662077,0.7542088754457341,0.7508301015681942,0.730570081523892,0.726856672159816,0.7354371347824511,0.7535901202945638,0.7626821454737874,0.8114140425282372,0.8863287490302976,0.9657199021221587,1.0289138808621696,1.1008801656697198,1.1661139848703146,1.2542872560555083,1.3896253828773355,1.5143869302209798,1.6537878857132573,1.7592661439838868,1.8127762737042623,1.901186160940848,1.9843624559518551,2.0725675647381596,2.0729065302016796,2.0562365189855156,2.0138577476434425,1.9315370548837907,1.8103215196786018,1.7020006231595355,1.570712061852483,1.456850236483001,1.3590949487277615,1.2638422038721282,1.1516040080251053,1.0324360468110099,0.9921199318137616,0.8933308171530244,0.8496908174758582,0.8079291040687805,0.7859030680142173,0.6841861066142179,0.6843238978879556,0.6901775532638128,0.6308185828177886,0.6137235985692264,0.5978113085758091,0.44671461357459025,0.3412146697786885,0.38550896955536595,0.4764317744719545,0.5016306398984042,0.41256384341854835,0.4006564698566084,0.362335071592411,0.31452965490278134,0.3044665060855835,0.3196923511519553,0.33415335280534264,0.42198751810851554,0.5150269807566799,0.5592631257178656,0.5017035854019419,0.4762347180714135,0.5162531313725082,0.5529622413351726,0.6054819244377545,0.6637709878775205,0.7346802613448893,0.8108131604161529,0.8915536487578686,0.9916375382930146,1.1501973512196,1.27849578656697,1.4025848055105583,1.528924352166712,1.655761263684406,1.7556418692750735,1.8419177847265094,1.9138261601088322,1.910817797233162,1.93831254677787,1.9135783315000685,1.9087328268058257,1.8939953756364374,1.8175062352128162,1.7319335897424755,1.6780144547445368,1.5778567114037245,1.4726538150120194,1.398327027928441,1.249562756325352,1.1267119612202119,1.009202335911809,0.8617104269646307,0.7622386191441223,0.6294082278419821,0.5931450647386135,0.551227210067822,0.5771490569266685,0.6674583369601474,0.6550163828624502,0.8021757869107705,0.7795362149335565,0.8516172072873294,0.8806586680807323,0.931952083746229,0.9182838725993079,0.8864217533858019,0.8253327249649334,0.7469028755111714,0.6823589963969797,0.5707893086082475,0.5067330750591037,0.4511547587928826,0.37514594756472147,0.4616155588232507,0.4773452039865195,0.588856930003386,0.6474347668109315,0.7680892423316127,0.7606497248682621,0.8382291700593928,0.802653820357844,0.8314463886743659,0.7890769183222934,0.7570637406924076,0.7056508948596275,0.5587481421146486,0.4226866630471989,0.2716761399968029,0.3067052056656816,0.5085023021859812,0.5622776444633986,0.6069008821951513,0.5853562195028704,0.5547231458236611,0.4822085378723649,0.41435847246247887,0.369363484074363,0.28852985611151316,0.2971078349983079,0.18947958793263053,0.18533700726385144,0.1489984429572593,0.09464772390805005,0.18629507811051324,0.05681500727468227,0.09070387732923435,0.09691265039868889,0.17192669657086737,0.16805267972750962,0.14253721266758299,0.13631402917479685,0.11155722739155298,0.17750055997423
3D pred;-0.03873087203043697,-0.2615893402292158,5.153380723588281;-0.0390138323602659,-0.2523537266060532,5.1572047756872195;-0.039188314035674215,-0.24353693590144954,5.161920044270891;-0.03929349099883649,-0.23467473015184584,5.166551485413572;-0.03941279376380845,-0.2257909565386258,5.1711410750727165;-0.039459178017878564,-0.21691945341243582,5.175755647727143;-0.03939791752305817,-0.2080529055756545,5.180379561287087;-0.039248140317334625,-0.19907451835352977,5.184780257786306;-0.03912323151177719,-0.19001922101796417,5.189021246816567;-0.03903430805234344,-0.18089058508185432,5.193102925216971;-0.03903149235519142,-0.17158611675033691,5.196767193375777;-0.039083887972679775,-0.16203047965501854,5.199714574315161;-0.03918192469447803,-0.15237204971122356,5.202303998927306;-0.039219457007039674,-0.14256793830457934,5.204273260426351;-0.03917673846710905,-0.1326892214621681,5.205825397235337;-0.03922987303145487,-0.12277429272290323,5.207125922057619;-0.03925548907335582,-0.11287864033249359,5.208566549555128;-0.039115439418768806,-0.10294108344268846,5.209673504457613;-0.03890699039640814,-0.09301092734884359,5.210834774864087;-0.03865579852824231,-0.08307435431016405,5.211930867420559;-0.038321564366894136,-0.07313013479229677,5.21293126019635;-0.037940886478494064,-0.06318237031182032,5.213878395976613;-0.03750847888611575,-0.05323093582648479,5.214762689682419;-0.03711720518671088,-0.04327164683584224,5.2155747658445;-0.036793528198660656,-0.03330536756245201,5.216328762298205;-0.03655324409092043,-0.02333007524259946,5.216988918856195;-0.03631026480317274,-0.013350823619895093,5.2175851554841195;-0.036040721419775795,-0.0033674666016963745,5.218094987820922;-0.03580206881811894,0.006619869458353224,5.218537891150504;-0.03560264259348269,0.016610329959194182,5.218926385889289;-0.03539993377704546,0.026601221527107914,5.219301878650776;-0.03516188813409064,0.036586796999340046,5.219783144440362;-0.03488623156544216,0.04657013662659666,5.220290040231436;-0.03456042586938697,0.05655223749845674,5.220791550782101;-0.034198370780828914,0.06653120819734067,5.221329193696744;-0.0337949191092983,0.07650402979194358,5.221945680672244;-0.0333519770573046,0.0864709182733962,5.2226275430754185;-0.03289970442185971,0.09643970052848108,5.223274713697382;-0.0324249370958293,0.10640726951962781,5.22392445548676;-0.03191332460980781,0.11637293012551825,5.2245755018386815;-0.031368002815056986,0.12634021568115011,5.225172027439693;-0.030760730796213415,0.13630984823040881,5.225659518493858;-0.03009579590964948,0.14627895234116398,5.226077639081195;-0.0293578286175809,0.1562437526101593,5.2264753322730755;-0.02859394636780301,0.1662083300334402,5.226827014919668;-0.027843360125473168,0.17617721924942262,5.2270675727968925;-0.027198474330064493,0.18615578152869344,5.2271790050614895;-0.026570790759471927,0.19613602215154555,5.227150536742594;-0.026007958769661853,0.20611857613207155,5.226972109790789;-0.02559256139548636,0.2161074167960688,5.226747371696993;-0.025366624090776915,0.22610322789989382,5.226566505141242;-0.025268244535566888,0.2361025962614612,5.226512155966442;-0.02529003356230412,0.24610180761440723,5.226635839261309;-0.025430201479321426,0.2560967708587455,5.226920554380975;-0.025653008739970836,0.26608768088808693,5.227283973849643;-0.025918575213657376,0.27607680273474666,5.22766727422877;-0.026209234626579748,0.2860664026175106,5.228018573656556;-0.02649683669732385,0.29605568207623284,5.228381314534391;-0.026751628101412024,0.3060459986645379,5.228740000756372;-0.027045138346021024,0.3160375475069537,5.229027756670178;-0.027426898673129935,0.32602944577420384,5.229155146110748;-0.027958366576748436,0.33601530451185985,5.229168074335774;-0.028498102018725796,0.34600035010429275,5.229081182623222;-0.028954481276123167,0.3559879634324905,5.228882945442493;-0.02928856339908294,0.3659770399772818,5.228556236217923;-0.029530157432775553,0.3759656666814458,5.228145177964453;-0.029718266210766398,0.38595556315389945,5.227737031474452;-0.02989898410265531,0.39594752326007404,5.227379156803419;-0.030086564332019082,0.40594194628733377,5.227102892419663;-0.030307535553634544,0.4159374747520009,5.226901441603711;-0.03057526797441755,0.4259332479264532,5.226788136724025;-0.03089430377226372,0.4359280884929394,5.226751012470294;-0.031215947550417997,0.44592272112690384,5.226813171878818;-0.03157622472477896,0.45591452666852406,5.226997623433655;-0.03196365018383794,0.46590302705404013,5.22728004432916;-0.03239586130675843,0.4758881831123577,5.227611483669414;-0.03285961756194246,0.48587238901385915,5.2279285998188;-0.033379473697616575,0.49585553502808216,5.228186563492415;-0.03394818068569928,0.5058374311723592,5.228382322851254;-0.03457601015748549,0.5158167607759133,5.228519475386721;-0.03529644893781093,0.525790083199826,5.228636981950296;-0.03617018477750959,0.5357500696099843,5.228824748805435;-0.03716848122159408,0.5456964745732288,5.2290938817036;-0.03814053480915053,0.5556452715187253,5.2293705605069025;-0.03894889229099751,0.5656088441714029,5.229642181891109;-0.039692872302203336,0.5755752149300861,5.229985616955409;-0.040431034320277254,0.585538863675789,5.230410846901822;-0.040863879019890414,0.5955226232453412,5.230781239022948;-0.04111096221846288,0.6055120448537566,5.231169060918031;-0.041551523121105036,0.6154953429322536,5.231542779484525;-0.04152284834054612,0.6254941105383212,5.23169713011398;-0.04152531409952759,0.6354915242961957,5.231924533002907;-0.04156199946450217,0.6454899033054946,5.23210080373334;-0.04150647946492355,0.6554883589188346,5.232267545682822;-0.04138223413339763,0.6654865054916624,5.232414610994314;-0.04112756440609747,0.6754831834559031,5.232454272175117;-0.0404367061799826,0.6854590308862816,5.232526264933232;-0.03934584792434236,0.6953980013210791,5.232690261769551;-0.03803627199669786,0.7053092132485471,5.232920237895594;-0.036569539338301836,0.715197921376589,5.233169530629531;-0.03484368371506104,0.7250455666919474,5.233382378252557;-0.032748732449396946,0.7348215949671028,5.233583500995815;-0.03020212743797554,0.7444886752463098,5.233833224425172;-0.027028358255980833,0.7539693268835005,5.234044017484008;-0.02363644881604119,0.7633760444878414,5.234136830540371;-0.019861396447356815,0.7726354037834515,5.234251917674699;-0.015936218033050578,0.7818322862083956,5.234353544824712;-0.01177272356495605,0.7909236755556054,5.234462877123635;-0.007227956654404537,0.799830443748726,5.234583600289472;-0.0025341957595806973,0.8086589539599183,5.234744895401288;0.002365218117591733,0.8173741492126152,5.234947664648313;0.007243181472333946,0.826101086763118,5.235162221166314;0.0121339397345274,0.8348204552079744,5.235392650208815;0.01712548749399944,0.8434818701841189,5.235646306621959;0.022168841080978496,0.8521120414358103,5.2359373886777165;0.027135625714782605,0.8607889716034719,5.2361421648162985;0.03227716391170929,0.8693630216297751,5.2363663324232235;0.0376145246119292,0.8778144443862264,5.236659648204396;0.043146258519610535,0.8861381498926467,5.237000010683227;0.04886596607262414,0.894328918471172,5.23744301813355;0.05467723440752599,0.9024496529848458,5.237974836991992;0.06067629897433201,0.9104255698285818,5.238604102297805;0.06673959207782874,0.918356393286723,5.239185923590717;0.0729857221753753,0.9261494453239268,5.23969010485768;0.07935303967727667,0.9338472036586157,5.240139309099322;0.08578916440401828,0.9414843627311181,5.240639408892483;0.09228621853789312,0.9490581104249428,5.2412925807318835;0.0987535377640471,0.956641657828665,5.242107191560757;0.10522339973961158,0.9642044784517942,5.243079112462639;0.11189448701015522,0.9715894313246484,5.244058431457918;0.11882426083712949,0.9787359309113659,5.245010155348565;0.1258254755787356,0.9857917751034585,5.246104712281223;0.13262050445477408,0.99299367823825,5.247504774355162;0.13913140215537936,1.0004333538909245,5.249007916835187;0.1456602381167734,1.0078766344601569,5.250412151629264;0.15243199634303,1.0151348429467086,5.2516211595245545;0.15947661350838752,1.0221711282238182,5.252550706991165;0.16668564958137516,1.029070405842173,5.253206273344201;0.1739810159661221,1.0358911034065494,5.253711955109359;0.18112925394873292,1.0428658482011417,5.254217552572037;0.18873662367334468,1.0493533174253515,5.254419217983026;0.19626219571256853,1.0559280301028322,5.254791935960894;0.2038811829366909,1.0623952092930684,5.255147782838126;0.21156321039221357,1.0687937147633413,5.255361282064086;0.21920770020715916,1.0752390652375896,5.255499964194512;0.22675083719501898,1.0817989849315053,5.255761761810541;0.2342529144578064,1.0884100590565657,5.255873724554896;0.24176289318723107,1.0950131044683262,5.255870442205483;0.2492344405720648,1.1016586297041366,5.255756538665633;0.2566670519829283,1.108345662064807,5.2555568243134925;0.26419200817264854,1.1149269410992924,5.255308227022612;0.27154566445243705,1.1216981623088544,5.255035641898468;0.27913833550445494,1.1281959178465037,5.254674367392314;0.28666585406413225,1.1347707252358477,5.2543451681718665;0.29419701028901374,1.1413444941871047,5.254085846572464;0.30164769138741715,1.1480118344035877,5.253901657518599;0.3090194834977539,1.1547670501557596,5.253747575645605;0.31634196197381625,1.1615726729867522,5.253493003750301;0.32337837913216705,1.1686722643804708,5.253202081740301;0.32990984934682677,1.1762068936502312,5.252447589459172;0.3365779933881544,1.1836375477055174,5.251880813176355;0.3431924417820814,1.191119634458662,5.251363657240013;0.349757027846901,1.1986454720559183,5.250845991076059;0.35629749694794977,1.20620433613036,5.250553010117055;0.36253613282730734,1.2139916072204766,5.249891321871861;0.36870188369473433,1.2218370943054664,5.249234169956332;0.3749360513116636,1.229628336725991,5.248577134440817;0.3811084590347976,1.2374667967721007,5.247898955257313;0.3873153924831298,1.2452816443214154,5.247264814146089;0.3934323375047816,1.25315490044151,5.246493567318229;0.3994425893586576,1.2611052031240633,5.24567530091371;0.40543626096529095,1.2690738025295007,5.2449154823909705;0.4115300935894968,1.2769763304004549,5.244271077862;0.41761050085911744,1.2848879690066544,5.243611819187094;0.42349435251273504,1.2929374176985176,5.242845878278613;0.4291981576799449,1.301099991097628,5.241929907690306;0.4348031977664297,1.309320316447574,5.24092503119544;0.4403340926623702,1.3175868144473117,5.2398885889778555;0.44588158578427467,1.3258376537070764,5.238816688062683;0.4514549412847876,1.334068127656734,5.237722609898698;0.4570274390127442,1.3422867322865746,5.236538630587104;0.4626184815322612,1.3504859694044826,5.235308689844924;0.46819282170386795,1.358693458441694,5.234058147820335;0.47372837734544887,1.3668869799975145,5.232566897253439;0.4792598027161593,1.3749993878000322,5.230671594371599;0.4848578075648435,1.382956700469054,5.228359989560752;0.49044125090141133,1.3908457291029077,5.225793204076616;0.4960158225430701,1.3986428115590344,5.222941948882079;0.5015973475732615,1.4063289375984345,5.219816241787068;0.5071060094128756,1.4139400193330096,5.216391905418311;0.5124751948625466,1.4215450035740993,5.212740048041602;0.5179635932086141,1.428996936351862,5.208952412701368;0.5234692419754307,1.4363610992997602,5.205020881735796;0.5289990852959436,1.443670262587641,5.20102126114358;0.5345574227668365,1.450921817966062,5.196956801874088;0.5400953312960112,1.4581454580890305,5.1928154744907085;0.5455674169252628,1.4654165002206188,5.188669606042867;0.5510574114632748,1.4726669295669503,5.184511333052015;0.5564985289968684,1.4799247059270095,5.180301948026505;0.5619202117803063,1.4872183708461253,5.176129681514952;0.5677871075860879,1.4942263456891827,5.17207162505857;0.5736480442966139,1.5012641776837161,5.168056859599427;0.5795756383197811,1.5082973867502862,5.164132882111924;0.5860366351975719,1.514984621023042,5.160453695092152;0.5927757387869733,1.5215144894112154,5.156997497521925;0.5997277257351115,1.5278704465344684,5.153640164276582;0.6069385166400781,1.5340024125323393,5.1504147205046635;0.6140866030606984,1.540228729677876,5.147230723751126;0.6212700621080498,1.5464051393964624,5.144029180513377;0.6285422167367952,1.5525316678521524,5.140933794247136;0.6358988565123421,1.5585916014115975,5.137907731381307;0.6433386101657085,1.5645972325968325,5.134978147853882;0.65085465548862,1.5705461715484734,5.132128728956355;0.658533413023163,1.5763171909404607,5.129348078330511;0.6662716465119721,1.582026348870936,5.126604857924207;0.6740720351662017,1.5876499447116683,5.1238609361572705;0.6821422632024453,1.59291673999262,5.121190301979482;0.6909377756779627,1.5968630544840055,5.118532189448361;0.7007184133152065,1.5982095778022325,5.116942849219712;0.7106601459411477,1.5977996176328852,5.115945911381207;0.7205681140950917,1.596976611752934,5.114871281965084;0.7303840636682679,1.5955013249662973,5.113658573065951;0.7401753736915688,1.5938633935203623,5.112455481795089;0.7499278382005862,1.5920076591652321,5.111253114961071;0.7596222344843604,1.5898835217248903,5.110025629389799;0.7692945340002985,1.5876608450740843,5.1087983027910715;0.7789550248668218,1.5853722007099433,5.107599543769289;0.7886065620471757,1.583036310021027,5.106419948607515;0.7982558894314192,1.5806617279541952,5.105301091583777;0.8078992647333147,1.5782561076136037,5.1041973236898235;0.8175307030810834,1.5758063955871213,5.103086330287305;0.8271556766267064,1.573334962260758,5.101967446218513;0.8367640052664086,1.5708055191788104,5.100835219012222;0.846361168919112,1.5682399789734807,5.099689595479787;0.855948956166212,1.5656181784215562,5.098593923279595;0.865536730249915,1.5629800677023415,5.0975380066384535;0.8751233522326647,1.5603259162129226,5.096512258701056;0.8846737483987813,1.557554850833298,5.095458157315007;0.8942199477440134,1.5547760543724682,5.094386537844126;0.9037658544984144,1.5519940857298153,5.09332055721223;0.9133094138343699,1.5492010017820825,5.092262654919004;0.9228513424276753,1.5464025782208368,5.091204153954373;0.9323549433633832,1.5434911932925013,5.090106243642065
3D gt;0.9749129097487902,1.530101698236151,5.084554058596328;0.9734250035700385,1.5305319877723595,5.084756917165114;0.9719989387630981,1.5309435357802954,5.084945229957828;0.970436288264477,1.5314150383466396,5.0851261483847034;0.9690072422386901,1.5318390887872764,5.08528523390484;0.9676195806007246,1.532254609495729,5.085436934865874;0.9663153770860736,1.5326489976212219,5.085572700071466;0.9650214323229998,1.5330562993982337,5.085711319136789;0.9636140112475162,1.533492291582082,5.085875133159542;0.9622149836803325,1.5339095481135654,5.086040271872934;0.9608996839104119,1.5342947881090772,5.086191067565928;0.9575000799095237,1.5352959472740093,5.086585327741863;0.953951729103759,1.5363542196462445,5.086988281878797;0.9513554267149706,1.5371168148124612,5.0872740409295645;0.9488784920304687,1.5378633318680985,5.08755854506283;0.946493988948864,1.538568494754833,5.087834902545908;0.9440288513518953,1.539295518036727,5.0881182792894135;0.9415587008968815,1.5400293469900614,5.088420305029377;0.9390040737298818,1.5407912868248235,5.088725660626705;0.9364071614716079,1.5415632911724049,5.089009924237544;0.933618343258952,1.5423936303316892,5.089300362676054;0.9306639937411297,1.543285869032472,5.089607068119467;0.9277115946444836,1.5441786918430536,5.089922159256514;0.9249257872130844,1.5450099935217216,5.090235172595295;0.9221346638228868,1.5458434026948698,5.090557473193157;0.9194261212820536,1.5466463292300046,5.090871995915422;0.9167355998636602,1.547433395930699,5.0911885973267506;0.9139319016278444,1.5482381629105453,5.091525361416104;0.9112655854696758,1.549009007862636,5.091840733635556;0.9084351493080896,1.5498618996379139,5.0921695422942825;0.9055321092186392,1.5507538951622262,5.092515053113739;0.9024517070958902,1.5516881995358311,5.0928610619018375;0.8993472507392968,1.552620445020906,5.093209919713356;0.8959979647122898,1.553637447797335,5.093564035629177;0.8926095942612534,1.5546494980067997,5.0939229480866555;0.8892742561298412,1.5556626567002183,5.09428791999686;0.8859105443011274,1.5566671068799365,5.0946593297562766;0.8824306686527125,1.5577131443233279,5.0950344774421765;0.8789074352494962,1.5587705625806536,5.095428431771614;0.8755193768700401,1.5597825624444983,5.095814306446485;0.8723699630171389,1.5607218759557702,5.0961821394936075;0.8692410228750209,1.5616613152891723,5.096544887120908;0.8660768747748907,1.5626166080013735,5.096906452781552;0.8627388506354865,1.5636141523424085,5.0972763381161545;0.859345724441193,1.5646325083302925,5.097650938915683;0.8558206761747927,1.5656813881842644,5.098044065775452;0.852102048737662,1.566807742883871,5.098464862680698;0.8484832485848731,1.567908821629954,5.098870137302431;0.8447265123325393,1.569030604519687,5.099273188584454;0.8409441622534952,1.5701557610899537,5.0996933236449635;0.8371339799860023,1.5712881669683771,5.1001099680334665;0.8334448917305076,1.572394703246735,5.1005355001334305;0.8298486939524559,1.5734599350101344,5.100961997550923;0.8263693376268659,1.5744657419016073,5.101399060802145;0.8226868592566186,1.575566987111018,5.101843515533668;0.8189419629023627,1.5766989201346595,5.102282137353342;0.8152429082262648,1.5778498691726515,5.102724085746232;0.8117095695747125,1.5789362520280772,5.10314781676413;0.8081709599232937,1.5800214279929359,5.10356480720279;0.8045889714314388,1.5811210353557879,5.103991581463553;0.8008675120636658,1.5822551476824414,5.10443454359783;0.7971330168168624,1.5833800542433183,5.104880180857994;0.7933750253824088,1.5845143496335208,5.1053178604684035;0.7896838869996123,1.5856342405382093,5.105775684871516;0.7860116388509562,1.586745059464004,5.106230778060116;0.7822457727285532,1.587897735931061,5.106676492326861;0.7785776781773828,1.589013544690478,5.1071084614664635;0.7748583575657435,1.5901374250977907,5.1075376099518355;0.771171112364465,1.5912625709994808,5.1079765252228615;0.767744488129249,1.5922929058494149,5.108371943130598;0.764272438636193,1.5933617032229246,5.108791719110458;0.7603801001244849,1.5945712466397128,5.109186950551285;0.7563780938033219,1.5957738839243791,5.109614756766257;0.7522053302513373,1.5969164804940692,5.110033164154043;0.7483728977350087,1.5979077742859558,5.1104331985227365;0.744316353735033,1.5988071065211034,5.110893057443284;0.7402523120838207,1.5996102179223364,5.111345400650423;0.7362146189553397,1.6003761338873221,5.111803403495433;0.7323405220639574,1.6010698400015362,5.112245498782985;0.7284614004722008,1.6016909883310508,5.112689225118238;0.7244119041673428,1.6021410101796245,5.113192482886733;0.7204928080275818,1.6024698946816582,5.113673873677358;0.7165073990455041,1.6025694548428713,5.114177516320251;0.7125120111402574,1.6025045084062515,5.114661417527515;0.7084212041372782,1.6023035608228746,5.11519818517926;0.7042360683692681,1.601785598042247,5.115801210348423;0.7001271559222715,1.6011708866161303,5.116406311129476;0.6959187627834279,1.6003148593273793,5.117033037500067;0.6917221258394012,1.5993201720688368,5.117678866237075;0.6872864127316317,1.598133473448701,5.118353758426812;0.6829878235701676,1.596823020348182,5.119000025927365;0.6788402124970823,1.5951318895109405,5.1197564347392905;0.6746901938679454,1.5933008032788287,5.12053563283302;0.6707527548716617,1.5913957990080445,5.121376806018116;0.6667807714493719,1.5893908888219477,5.122257900874693;0.6630254297204069,1.5872564926776258,5.123154931715558;0.6589110254298199,1.5846174074738892,5.124301358631678;0.6544777009094154,1.5815707374195478,5.1257058263637205;0.6497636613898224,1.578219148698744,5.127330433392263;0.64482136457569,1.5746338302696146,5.129103057916348;0.6400602329746707,1.5710537424192323,5.130892069828379;0.6351130624131842,1.5672328110579605,5.132846702278315;0.6302127292287218,1.5633913429176416,5.134898453474046;0.6252159058025905,1.5592281306340143,5.13714488201089;0.6202874195968712,1.5549949273119916,5.13941268657459;0.6156412689030826,1.5509340872083393,5.14164923951259;0.610824799972576,1.5464564108376975,5.144136739846114;0.606217016351092,1.542051058758746,5.14663041326502;0.6016342153391996,1.5375279082832753,5.14925177375301;0.5971731891265283,1.5329365577278555,5.152064058793771;0.5927600830832682,1.5283495375455078,5.154889298885733;0.5886759554684817,1.5238528832446085,5.157711315004381;0.5847975628926204,1.5194310770768387,5.1605048888371545;0.5810523589312375,1.5150464559492174,5.163260428752219;0.5773801621237954,1.5106850560366452,5.1660176547372725;0.573847236444662,1.5064278779501443,5.1687372515843455;0.5707843258564289,1.5026632028936031,5.171249962603652;0.567979058302366,1.4991673864427502,5.1736617252970785;0.5652311612066331,1.4956428680000724,5.176211485392445;0.5626138262748717,1.49221656702901,5.178797447871377;0.5599709501318878,1.488784390564803,5.181454610719787;0.5574652517077686,1.4854974981245104,5.184119121630115;0.5546441205360076,1.481662385877672,5.18698068199315;0.5518021836071223,1.4779184534261518,5.18976996425744;0.5489403823077023,1.4741320396884456,5.192600592393142;0.5458952093962783,1.4700905774504274,5.195463939331391;0.5428038239374264,1.4661044746650442,5.198112053158519;0.5397164643518216,1.4621203065809314,5.200729474224888;0.5367321193768426,1.4582236134665352,5.203198694126947;0.5336604619235782,1.4540838457254261,5.205531273797319;0.5305063277967682,1.4497602563166356,5.207912825919769;0.5273515123325389,1.4454063857990307,5.21022727560735;0.5241247954001793,1.4409210093781186,5.2125264422579125;0.5206337418818212,1.4358721202598823,5.214897130119931;0.5170599317131461,1.4306386413993413,5.217259842340762;0.5133243874036348,1.4250289691883131,5.219661646604537;0.5095548449610616,1.4193291589087185,5.222017568323637;0.5057451720080532,1.4133746089306507,5.2242771468188725;0.5021909763944019,1.4077312419388321,5.226186939828997;0.49876040585486453,1.4020898565145639,5.227955451318195;0.495125664318001,1.3959290001418565,5.22970046871311;0.49145509098912327,1.3895636687645547,5.2313284143667955;0.4882111840562505,1.3837969949114455,5.232653463104269;0.4850332030254405,1.3778757676554252,5.233931475411405;0.4819484854163704,1.3720926304282723,5.235087911128998;0.4787650226551098,1.3661266255850322,5.236264130938183;0.47582027817296463,1.3604521791227573,5.237407191572608;0.47280920312168845,1.3546727010705972,5.238599436626329;0.46977846851977684,1.3488659995781198,5.239821424059814;0.4668645150740067,1.3432390566815386,5.241040780256082;0.46391462358537605,1.337619428194486,5.242251064101418;0.4609356347283165,1.3320213628915638,5.243456298953884;0.4580051856250553,1.3265055070814198,5.244648282339284;0.45524528630749206,1.3213591188074467,5.245774025618375;0.452299708544553,1.3159027306273745,5.246925615761306;0.44937040322691535,1.3105851505824497,5.248001670711643;0.4463980660071741,1.3052701413081245,5.249050671952113;0.4434046076994676,1.300017010845981,5.250044023327776;0.4403123586413624,1.2945861206788285,5.251040736924162;0.4370722438634097,1.289087406734844,5.251922856469731;0.4338002858004727,1.283706221664345,5.252558969256643;0.430652848652431,1.2785890664215929,5.253108154595554;0.4274892226889893,1.2734718034974823,5.253615815657836;0.424321272781917,1.268484518009228,5.253997729325034;0.4210202394317795,1.263367418739822,5.254356411902461;0.41767733831720033,1.2583118828259983,5.254562189489932;0.4142808459198082,1.2532500035946188,5.254755393588937;0.41066880794671856,1.2479695244569045,5.254902539939672;0.40697124931314477,1.2426425879656615,5.255000467842753;0.4032501846722193,1.2374549311857956,5.2550449498957335;0.39922997442706587,1.232072647859762,5.25507474548738;0.39506479971225433,1.2265841480401847,5.255103882522373;0.3906729152019206,1.2209229638759906,5.255122411788164;0.3859118753317947,1.2151151153543494,5.255141336034941;0.38130068048016047,1.2097498370788908,5.255102273982959;0.3760956646688692,1.2041165403638567,5.255073019289708;0.3706196607233404,1.1983816994887133,5.255085035507496;0.3646961449109591,1.1926622036315582,5.255050553447598;0.35837795430487335,1.1867330439431325,5.255033430738763;0.35192238473368215,1.1807904052105578,5.255081120470068;0.3454847157080095,1.175102323636904,5.255238698707832;0.3384234369351313,1.1690347041664544,5.255341361920912;0.330985530599133,1.1627180056414763,5.255440954260774;0.32337991607320177,1.1565093227952392,5.255570617235624;0.31533191135165456,1.1500798350323689,5.255728753852319;0.3071936990847955,1.143638688328502,5.255924749377008;0.298628295992757,1.1368526409065332,5.256146466273527;0.2900753256095635,1.130192992933504,5.2563652441187205;0.28140600513101943,1.1235306810022714,5.256590082320537;0.27290907790634666,1.1170356084593052,5.25678304709445;0.26422857096693025,1.1104084676386239,5.2568122254989955;0.255368885750299,1.1036628466595662,5.256804483350817;0.2464742726284069,1.0968975294762917,5.256751989278165;0.23789467528102165,1.0904031392401392,5.256630398878684;0.22928527230875834,1.0838724486801652,5.256427519316202;0.2212020648062884,1.0776526798206372,5.25614594749828;0.21313163233065344,1.0713679901898563,5.25578923531417;0.20539638082011719,1.0651389108280562,5.25541078025692;0.19794660204583472,1.0591316667808282,5.254959738673743;0.19041704319859595,1.05299042396755,5.254433602128708;0.18278620716765684,1.0466212033911066,5.253801973557733;0.1757233398196461,1.040569882088965,5.253225470249468;0.16881557625204652,1.0345656097223472,5.252628769531354;0.16210196952243425,1.0285589804911353,5.252011683540029;0.15585938807372207,1.0227792748671312,5.251364303022949;0.1500164556267497,1.0173695203131372,5.250718870655521;0.14439902840603838,1.0121444327281073,5.25002402457824;0.13887392848402585,1.0069975028300022,5.24929724398026;0.1333173600395957,1.0017290484983843,5.248502025714287;0.12720239602471445,0.9958696237186808,5.247701508129036;0.12155467427366384,0.9903468991059524,5.2470015455864285;0.11617154173209121,0.984977520963648,5.2462908350399555;0.11089128009958585,0.9796697127583263,5.24559011728161;0.1056944876621058,0.9743597248622351,5.244904245575706;0.10052664864652765,0.969036147421533,5.244265100230228;0.09519642342250431,0.9634738839746835,5.243666674386013;0.09018259939846106,0.9581754926744399,5.2431039661758545;0.08542662236127228,0.9531259346637097,5.242586292437144;0.08072532114288314,0.948152242597643,5.242086584777622;0.0763015135611807,0.9434471757909755,5.241645498584916;0.07225146626803905,0.939143107026488,5.241290420526986;0.06800171906574745,0.9346441523792979,5.240885872793721;0.0637972251248884,0.93017728969029,5.240481068367487;0.05964684611558918,0.9258034104148111,5.240095489247815;0.0554902495753307,0.9214296103467001,5.239719527734505;0.05116690573309152,0.9168778576903291,5.239351498218684;0.04699361348299537,0.9124326070953203,5.238990862752055;0.042906308355075994,0.9079860914984902,5.238601074082511;0.039010869956606055,0.9036541480913268,5.238237424226908;0.035460707113842735,0.8995716097800288,5.237847579615456;0.0318608198005522,0.8953394290798314,5.237465408783693;0.028212811989781383,0.8909656554840424,5.237108768659634;0.024482767388234846,0.8864318395656543,5.236764960427861;0.020775329779966607,0.8819083286432121,5.236427124429535;0.01707364240617257,0.8773161697806893,5.236092458722355;0.013440703557425571,0.8726219752385065,5.235747788678159;0.009712938828792964,0.8676770011985695,5.235407134878767;0.005865741190684781,0.8624330195751819,5.235059958536547;0.0018145486905782027,0.8565285963330949,5.234686935720863;-0.0021604620188699717,0.850474912601513,5.234292939503115;-0.006202724864184446,0.8440052269422091,5.233903502202296;-0.01004657912973806,0.8374248523188161,5.233571416257502;-0.013765601607786681,0.8304659381174779,5.23326293881385;-0.017430046388398412,0.8231733729708328,5.232930206351228;-0.021028650095983124,0.8155231476563675,5.232598400734283;-0.02441169373952058,0.8076219298498973,5.2322463356531586;-0.027653340457385968,0.7992834042454815,5.231906175107747;-0.030704557142240907,0.7909964115331463,5.231630182284576;-0.03354260796569493,0.7824270557152047,5.231392820746036;-0.03607605854351237,0.7736007706149595,5.231144790853774;-0.038358190463139465,0.7648262800593952,5.230895855825026;-0.0403566591150158,0.7559399820998475,5.230641256148999;-0.041992258038985854,0.7469316340540791,5.230319191877658;-0.04349798113156805,0.7375266652054838,5.229961563621249;-0.0447820244706594,0.7278885501662453,5.229595487455745;-0.045639937742070834,0.7180502570068442,5.229237809419632;-0.046305282861649324,0.7082398296922117,5.228883353018499;-0.04669824045929279,0.6981035654151831,5.228545371893998;-0.04665658255167059,0.68841611964886,5.228235805888753;-0.046455198498545104,0.6785786680494035,5.227959531291502;-0.046061621518907955,0.6690463962083333,5.227700767687389;-0.04547967865146122,0.6592896111090104,5.22738380245324;-0.044701640898382265,0.6496332584370623,5.227020712975618;-0.04378397196236547,0.6399829205680678,5.226623675658153;-0.042737460835949405,0.6304467186770595,5.226186143518804;-0.04162371485377406,0.6208765048351915,5.225727712715065;-0.04047474880696652,0.6114649516514368,5.225259499610125;-0.039323718072621375,0.6018627411978584,5.224780610438232;-0.038280532123950814,0.5922666134677088,5.224328711543764;-0.037319229051634505,0.5821114606752499,5.223996688253276;-0.036414501228175314,0.5721285885664132,5.223685861676603;-0.03558309711990775,0.5619589830807276,5.22336686346557;-0.03480814609881285,0.5519024871731851,5.223131467570314;-0.03406023453421645,0.5416760174311123,5.222916359558209;-0.03332910271660312,0.5315037594994345,5.222716166027299;-0.03264894977375701,0.5215434104060078,5.222567363290995;-0.03197307424394639,0.5107851637955549,5.2224456536010075;-0.031412652120157904,0.5004372120951558,5.222342341464954;-0.030909464322276165,0.4900142452795427,5.22227467244274;-0.030454285006929226,0.47972984578583266,5.222204224845866;-0.029983664511651777,0.4692080913847619,5.222101360559464;-0.0295549485202019,0.4592472901658697,5.222062633820943;-0.02912448835045427,0.44925614308262923,5.222070936706041;-0.02864168460225011,0.43897334953454836,5.222128855348944;-0.028151557946598137,0.42881400658010127,5.22222687291051;-0.027700205309705423,0.4190084554179685,5.222377953744196;-0.02725008638907266,0.40895657705212696,5.222534662406524;-0.026828554435418213,0.39899852287638327,5.222687996311502;-0.026399607329578197,0.38926314744582546,5.222819288348104;-0.026023663467758307,0.38009439660428646,5.222908272931864;-0.02569379774620245,0.3706784222571405,5.223000592082411;-0.025353904547927148,0.3614325447711316,5.2231241217681355;-0.02504114307872542,0.35237572894253577,5.223254717942124;-0.024792313348460986,0.34370411546413715,5.2234100806844115;-0.02461682493739076,0.3347644831479251,5.22358045750922;-0.024454787153464098,0.3259207050931323,5.223716218330049;-0.02442807555002171,0.31714160729502583,5.223774149399538;-0.024442442887431977,0.3082211606947931,5.223828469614407;-0.024500222722907646,0.2991290844822978,5.223875997118898;-0.0246416170328528,0.2897740698908712,5.223911379190592;-0.024835690175111474,0.280706478032437,5.22396968297382;-0.025085203594231338,0.27131086161634427,5.2240037576261455;-0.02539072099622789,0.2624718271323613,5.224051666985501;-0.02578289499780633,0.2540925429862934,5.224115315094099;-0.02623144484352279,0.2456807030819274,5.224184072761746;-0.026704620620051578,0.23675694924658472,5.224200608662196;-0.027196947318839503,0.22820323439744797,5.224250202807751;-0.027716714440793776,0.21971924787825287,5.224307069925161;-0.02823476236632892,0.21074766309051723,5.2243856753228775;-0.028751127608202316,0.20140695914462375,5.2244378517093235;-0.029290440989392142,0.19167741286754608,5.224459125036722;-0.029916535020202067,0.18163112835438694,5.224427434449668;-0.03056479914371784,0.17128982375938812,5.224429880134353;-0.03120318477821874,0.1607671601922957,5.224460191760745;-0.031849191455723166,0.1501786392029825,5.22449850488233;-0.032519736365630075,0.139615577843818,5.224548139637643;-0.03309522289725451,0.12917588936807683,5.224809856894252;-0.03364726039832765,0.11862840349169874,5.225071702472457;-0.03421587905385993,0.10788961450559091,5.225389906338284;-0.034697719860862904,0.09687179937549338,5.225743933908232;-0.03516998128511094,0.08563644420854989,5.226118081150474;-0.03562641880472939,0.073803874150901,5.226477468286243;-0.03609269664575766,0.06169216857457549,5.226797812671452;-0.036562712027476386,0.04919037211940176,5.227055527645153;-0.037063800960124196,0.036102943592837805,5.227232157361376;-0.03754554055189039,0.022929805341166412,5.227432485454686;-0.03804029510178409,0.009329475344701084,5.227588526565951;-0.03851792473845429,-0.004620295813286752,5.227738015580963;-0.0389944866826901,-0.018620744142394847,5.227851396720488;-0.039427149175615094,-0.03179029786504893,5.227952916006466;-0.03978132298687001,-0.044354737973966496,5.228070184369664;-0.040066888173202884,-0.05642631432823434,5.228223939505252;-0.04032912612125114,-0.06822746562024401,5.22834159720075;-0.04057405471114012,-0.07976498255477509,5.228422085840624;-0.04078489849135116,-0.09069539675067421,5.228477518215284;-0.040980019991869454,-0.1013932598775233,5.228517623846347;-0.041161877925251875,-0.11148401196022614,5.22839802980685;-0.04133235676570254,-0.12139904342395269,5.228234304331162;-0.041431294957032586,-0.13101441726186783,5.2279909051145825;-0.041561116418668206,-0.14049687832004426,5.2277370575522335;-0.04170134568607415,-0.15054475988988045,5.227485178371053;-0.04182023380352901,-0.15966013178000094,5.227279453717746;-0.041926191970542245,-0.16850135278177797,5.227113578495089;-0.04202968889147372,-0.1766706512000535,5.227003281375865;-0.042077767161877604,-0.18394453022637217,5.226974907052387;-0.042118696657510904,-0.19053772404822683,5.226967909896767;-0.04214746564823193,-0.19641078109662619,5.22696972160025;-0.042165706943679646,-0.2017236001373648,5.22696664401987;-0.042177339883951045,-0.20668506056659833,5.226968187098975;-0.042189327613338004,-0.21223177179137429,5.22697247672081;-0.0422044324363981,-0.2181493935087225,5.226973852540111;-0.042212135685669186,-0.22378007565749874,5.226967348690872;-0.0422122797180008,-0.22921217514394407,5.226956509042573;-0.042206290383915324,-0.2345991920638871,5.226950566739828;-0.04219721227818793,-0.2399814568666312,5.226943489632764;-0.04219244074952471,-0.2452739523531317,5.226933685211035;-0.042191962925528716,-0.24842248314581153,5.226925794257809;-0.04218812305120904,-0.2515719664198721,5.22694228559769;-0.04220014440990219,-0.25453072135187993,5.226970768190618;-0.04221559440205386,-0.25699422357829066,5.226986360543377;-0.0422113240813161,-0.2585135513661982,5.226978740248487;-0.04220871693578957,-0.2600895023308519,5.226972075972115;-0.04220665611358185,-0.2618021925162785,5.226966796239754;-0.04220707128445308,-0.26371324110817124,5.2269618088858465;-0.04221002923739659,-0.26588255230125246,5.226957486116446
