# Supplementary material for: AI co-pilot bronchoscope robot
Source: Nat Commun. 2024 Jan 4;15:241. doi: 10.1038/s41467-023-44385-7 (PMC10764930; doi:10.1038/s41467-023-44385-7)
Supplement: Supplementary file 9 — Source Data [file 41467_2023_44385_MOESM9_ESM.zip › Supplementary Fig. 6/Sim+A+R/1-siliconmodel3 Centerline model_54.txt]

Path length,0.4058782999546737,1.4487841057080155,2.083479956176275,3.156272604216631,4.242719789237107,4.811228695784176,5.95391855070311,7.000761635161565,7.588418936052404,9.006157670707035,9.84760467929821,10.738719839208134,11.669919114466968,12.682524091478712,13.650582947095668,14.625267210390819,15.61550434045812,16.662842029308646,17.73756399267047,18.87120466388261,20.026740883692867,21.248169803024958,21.248169803024958,22.47201270877514,23.758183504409793,25.099730917763154,25.099730917763154,26.527831638338732,27.922071307800977,29.29647311405906,29.29647311405906,30.59318456590223,31.907299577400476,33.14788066603984,33.14788066603984,34.3544826462005,35.53307676975675,36.661874590586734,37.768473927052995,38.82430539915913,39.885804883131016,40.92828519461226,41.985195873229046,43.03982741794768,44.09734423653469,45.097456017851115,46.10193809095583,47.06877063911264,47.99697462471364,48.87100056931886,49.71413415013398,50.613454131480125,51.518165739446054,52.35501559442808,53.23996808664959,55.07842812345901,55.99432180971141,56.92208081153565,57.840513582506226,58.7450955320474,59.64522186658235,60.56950248734636,61.432804789955576,62.34120690989684,63.24819428873442,64.20140663809184,66.0986101605145,67.10860001194612,68.11655858734652,69.09748159000647,70.09217571841593,71.12213248865216,71.12213248865216,72.1403112352695,73.13703522351076,74.18490978845928,75.22260624776318,76.26783356305882,77.30951834714325,78.36988383645962,79.41658935646299,80.42831915924428,81.48174852501016,82.51064869917816,83.5495806861856,84.54540942450546,85.56080654070584,86.5549848322744,87.521876310957,88.48568844478122,89.44679099062604,90.42770278049927,91.41357501197945,92.3798881880271,93.3784566127,94.32532043855946,95.32191644094463,96.30133255082742,97.32135152599626,98.31357257182194,99.29176540854492,101.2371431346443,102.15317171390022,103.07076226312739,103.99423405275792,104.92108396457438,105.8368486146448,106.72362077780497,108.495639422309,109.3483828988121,110.17331309641172,111.74815136440056,112.52814004189162,113.25671428630591,114.6362709029689,115.87231511642695,116.47007531473147,117.64948043496865,118.79146976464496,119.92736181991049,120.53666518982355,121.78404818758625,123.00583666372245,123.62887414394051,124.85550361792468,125.50894843673133,126.89911815463518,127.63682186306346,128.41561371710424,129.91673505159812,130.66782423136343,131.45009124427395,133.09714440420717,133.87281778731816,134.6345686880079,135.41335635471694,137.0880626549561,138.0033737597433,138.91729894818076,139.87578535169462,140.87033078951345,141.8396788172107,142.82068411174686,143.8100174327183,144.84485164967103,145.89596142103179,146.9757584937906,148.061714972973,149.19303259012676,149.19303259012676,150.29707734412074,151.39198738310023,152.47576422832205,153.5651911564157,154.67011604404945,155.755677999034,156.78716868825975,157.83655522452383,158.80007071173165,159.78548635302025,160.68993140999766,161.56370861586603,162.4653822564053,164.15047655224325,164.92788522440566,165.66940076770095,167.16297096417264,167.87283205471178,169.22405899156465,169.87297347341237,171.15554869619774,172.380625855063,172.97185435103606,174.18234611421317,175.45636044865566,176.08985760465586,177.35366108605217,178.6109893812218,179.21439954527446,180.48837239646986,181.13761131479666,182.4421643828808,183.10500409735963,184.4333358905437,185.12517213778546,186.4696779281333,187.20845995695373,188.66467879880693,189.34848225124784,190.08106452419423,191.52350766904738,192.22009534344673,193.506978032702,194.68578203684254,195.25431662385944,196.38971464860947,197.555928630835,198.66077241387364,199.74867069694147,200.7724794313506,201.8086956403615,202.35420413509445,203.593454160383,204.23667902773423,205.55061469528687,206.24858389612277,207.6510235618079,208.3379797855141,209.7048395366039,210.3937844753112,211.7549282501686,212.42454533917447,213.68944021402808,214.87365039743088,215.9087737748989,216.93431947631447,218.06250769069533,218.60522801392403,219.71297226872778,220.7762004586612,221.81445370683178,222.81858109710666,223.77728837958264,224.71003677881183,225.62110295219475,226.94195469876695,227.72434311880025,228.8379591443654,229.9156541016433,230.60786707797783,231.63009126211495,232.6413941818834,233.61963933500155,234.82360591665977,235.6982438516985,236.90797516307586,237.81068377850795,238.72464559882235,239.8971826311298,240.72444518026126,241.83561302719377,242.8652732102393
Error,6.468125236693226,6.205614994923261,5.827930748044323,5.450707335479167,5.077851692758147,4.7151729158128735,4.316957405884223,3.9479240832397804,3.593577937017284,3.2675150526665635,3.0089149069490104,2.8462558416535635,2.7088472410847912,2.5435977981309823,2.3921829589748778,2.224098989123157,2.041353527564326,1.864413342778258,1.7137319018962178,1.6029891163435086,1.5223067480006536,1.4901922661324434,1.3435606101757354,1.2067727002259976,1.1164360180997794,1.130862225123836,1.11580070884249,0.9207825756866594,0.8995340564015233,1.0330665267283818,0.8300283650624645,0.6900157946094299,0.6786948209371433,0.7499044054221476,0.6948067029924936,0.4946307130828025,0.3384040892869299,0.2501233295320316,0.24286221588652804,0.2713512098406263,0.3374328860063128,0.3965422446953321,0.4615798826043354,0.5289848478604224,0.5955400194760174,0.606999407724614,0.617514496347041,0.5902197821915175,0.5279757693572281,0.4258540203236915,0.3275044716485931,0.2950804703574248,0.30792363109818427,0.4144228713102774,0.5239096299440335,0.6260569480738883,0.605473395559799,0.6060246142343793,0.6139760980550225,0.620782467048973,0.6334639983492412,0.6609014280979951,0.6986520688101875,0.7205458072646298,0.7353107744531971,0.7287974137635824,0.7400578915978777,0.7270178148227933,0.7167357662156728,0.695793757983219,0.6899534682846626,0.7106751281877565,0.7141515711771067,0.7167596834580334,0.7419121686865201,0.7302882084463348,0.7278129793370297,0.7215338561557786,0.7135178378307471,0.6925315394606688,0.682338987438868,0.690364486107629,0.6951797020721994,0.6985611116537856,0.6911402460168873,0.6908722627007842,0.6902249667999836,0.6633265948249693,0.6360365130991563,0.616529254417024,0.6016194752999375,0.6189776667511998,0.6526154900874447,0.6973943793140137,0.7242638695769614,0.7962063171449361,0.8695964731215172,0.9706135440078965,1.045855761104676,1.1253611706482,1.21626522720134,1.2839760453446551,1.3504582213803271,1.4427665825802642,1.5534849670523179,1.6593635774529134,1.7608481897229356,1.8697890231513823,1.9683094542001165,2.0105872004808405,2.0564021811830804,2.1035553878915616,2.0447949391509366,2.0032464622471045,1.897277256060594,1.7900241872831628,1.6569710125927013,1.5359799300494754,1.4374677869579418,1.3438303203478192,1.2239139623050965,1.0971154379536041,1.0456659941643434,0.9289458765392552,0.8786249805871723,0.8425835214681926,0.7966546497110703,0.7223573976534938,0.7312245988916548,0.6718760685980674,0.6389759095023869,0.6672134013826803,0.6611847391625302,0.47785177454936123,0.39279141957612973,0.4578570411521284,0.4791473228102427,0.40425774620302546,0.2905457347595224,0.2396113760630046,0.20801582071414382,0.1717661471408468,0.14686668786938,0.13343594936477876,0.13616437660109665,0.18097469554245338,0.283216309493119,0.4024602553209743,0.5674109197921103,0.6756686944755673,0.6493813244177025,0.6624539407184372,0.7014489983125691,0.7574215744900933,0.7954439386240795,0.8223693497940723,0.9062049013841172,0.9960020399824051,1.1355590433857399,1.2424226197600359,1.397510186282951,1.5334608775953258,1.6611620782651695,1.7902674885566836,1.8477819609740833,1.9289567512338142,1.9415813023681574,1.9841857278530357,1.9931964641919517,1.9897286693331417,1.9460669419523902,1.9023092969363022,1.8252379658072608,1.7168984855853344,1.6487091886274154,1.5722538277661742,1.4515092313471711,1.363090680302255,1.2401659965584735,1.0986017217147215,1.0040095582852688,0.8361481523684636,0.7620987819670189,0.6259144456438093,0.6223257046353825,0.5875802883356255,0.6329727789081975,0.7236023528652831,0.7284035252029425,0.8472658133484927,0.8316241164318222,0.9038220390044901,0.907587811560114,0.9337599830113159,0.9515186172564897,0.8866018575633794,0.8046935871707841,0.703045065547774,0.613113577002105,0.5154148224442822,0.47570968801652874,0.4357613274685997,0.39535926211261774,0.559456410497292,0.526035766651538,0.6955434110293652,0.7096830653576196,0.8115577752883841,0.8084885180757803,0.8634966504563938,0.8429245663349478,0.8717080408482862,0.7983059594703974,0.7709373935797489,0.6705536084570061,0.5445503202755674,0.5117164886988663,0.3852622581930842,0.27295833760953303,0.2005364486170682,0.1469818626164644,0.11117000878215215,0.08666731451780767,0.1034831260787659,0.16686339010243495,0.19955597417140877,0.08708913754909944,0.1117548983220654,0.17561571342596755,0.18290039440662745,0.1811622455955736,0.19235692380272565,0.22605763723263597,0.20487983259970646,0.2204430796839505,0.2585087846856983,0.22569418538669872,0.23195424820556776,0.260563764365887,0.22671683792320893,0.22031259560242075,0.21220157969562176
3D pred;-0.029122725078944315,-0.2614101067978808,5.16362340211169;-0.029770820737798822,-0.25175429405131744,5.1661423805197515;-0.030730551868309804,-0.24251429303676808,5.169843906881708;-0.031333380832536686,-0.23324611530157566,5.173550317370141;-0.03181255067366527,-0.22397840003974928,5.1772758844530244;-0.032274023828095126,-0.21469719062590029,5.180969960026699;-0.03277938800842218,-0.2054904816662919,5.184840504843429;-0.033346416881410344,-0.19619719453511447,5.188489243331549;-0.03386388686834028,-0.18689133009459097,5.192113206883688;-0.034220513048936564,-0.17743320114764957,5.195340684937888;-0.03437677509591415,-0.16779832413303036,5.198013647168417;-0.03454024017851826,-0.15796077054326846,5.199801332413457;-0.03492836125669768,-0.14808241347528223,5.201307129101606;-0.03541889983455722,-0.13825683848498072,5.20310085372194;-0.036026111233772765,-0.12840801710202174,5.204723201305916;-0.036861192691182,-0.11859424556154863,5.206453093531141;-0.037521357686164145,-0.10878947951994311,5.2083053205822285;-0.03787123010119115,-0.09894759928939956,5.210041691170795;-0.037942710583029615,-0.0890536246961454,5.211492262537105;-0.037843265501481364,-0.07912190290196434,5.212654593332853;-0.03761377252235514,-0.06918173846421008,5.213722518387778;-0.037294696405423745,-0.059236099106954314,5.214713703641405;-0.036928693657796066,-0.049281884015237754,5.215596678101155;-0.036610623341790396,-0.039318859116968724,5.216394779692776;-0.03637477910091105,-0.029347617759720872,5.21711500416442;-0.03618545496788907,-0.019370759423744784,5.21776803870908;-0.03595650517980832,-0.009390636159443995,5.218355168698009;-0.03571335369445369,0.0005945379402358241,5.218842175427175;-0.03550829329043298,0.010583631572807384,5.2192616496581135;-0.0353438950105978,0.020575572311381168,5.219627837427457;-0.03514552088712348,0.030566382642756528,5.220007780356881;-0.03491251663799052,0.04055289602626936,5.220471740981078;-0.03462374998627312,0.05053756814889465,5.220943902420127;-0.034295762960008434,0.06051974240172111,5.221442522211963;-0.03393106442291204,0.07049797714654767,5.221991909465343;-0.033525748913004506,0.08047039069243271,5.222613751412527;-0.03309248602609783,0.09043922915171537,5.223272950201631;-0.03264274883862105,0.1004082447856105,5.223918290230883;-0.03217419749408827,0.1103772449149941,5.224550347236134;-0.03166917806311061,0.12034337664928642,5.225199326148785;-0.03111952357213431,0.13031297025814542,5.225751669533598;-0.030498879102044824,0.14028413331787076,5.226188370435952;-0.029808814251233603,0.15025251173644208,5.2265823783113;-0.02906074016027132,0.1602185225104003,5.2269273629599144;-0.028317589167470302,0.17018642873126355,5.227224973735887;-0.02760978388806484,0.18015929845817133,5.2274271644789305;-0.026950036029340672,0.1901372177130937,5.22750371580262;-0.02631460147019787,0.20011641300523297,5.227394700930277;-0.025804477707149127,0.2101012422871651,5.227187437916104;-0.02546140284193394,0.22009271823275953,5.226957855544251;-0.025271366236158475,0.2300896559215105,5.226799353381188;-0.02521052576712782,0.24008946344518317,5.226811515898511;-0.025286322532817644,0.25008795365517406,5.226967875647256;-0.0254651968577906,0.26008113781669245,5.2272907909455055;-0.025694148848059734,0.27007207490029156,5.22764961844963;-0.02597116403527297,0.28006195592862615,5.228003934164457;-0.026269310932214306,0.29005218470468663,5.228330181662253;-0.026542317627845945,0.3000423477593754,5.228679623338177;-0.026791011130317573,0.31003329889106,5.229024655258611;-0.027123208226498805,0.32002632800832287,5.229194990665456;-0.027553918586512134,0.33001692990897386,5.229243593633326;-0.028095869611190687,0.34000203490313263,5.22918060678966;-0.028589981841673395,0.34998848556314366,5.229017339160128;-0.028984120343149723,0.3599762181496511,5.2287175848906475;-0.029254168578312263,0.36996325542470576,5.2282861217782575;-0.029459827409536794,0.3799506772435504,5.227828836465126;-0.029636420464607138,0.3899402671393994,5.227408231418017;-0.02982972840052082,0.39993295636123916,5.227078391824214;-0.030023220324923768,0.40992768376996,5.2268176526814765;-0.030267192129894514,0.41992349655251565,5.226662074487386;-0.030572262840209558,0.42991859151140727,5.226591302851491;-0.030895726328716424,0.43991335837534956,5.226588713055257;-0.03125229262345344,0.4499062645246368,5.226709903686064;-0.031643273973979785,0.4598955735221204,5.226956559998235;-0.03208434298224705,0.4698805273079645,5.2272823759347755;-0.03255328475692237,0.47986345848175355,5.227630483377033;-0.03304392240689551,0.48984631781524324,5.227949535448311;-0.033590735688848565,0.499828124373245,5.228203569054971;-0.034182178117055255,0.509808926349232,5.228387383554535;-0.03484420945654893,0.5197859982634384,5.228527920113061;-0.03562351108828857,0.529754556398261,5.228671229845564;-0.03655099298610509,0.5397088030242612,5.228900906657596;-0.0375590092926358,0.5496536223600225,5.229191546477368;-0.03848062903115319,0.5596075900506619,5.229454499460397;-0.03924519615104242,0.5695740893976835,5.2297448920997684;-0.03998759556747943,0.5795397606324898,5.230111279799109;-0.04068179816850249,0.589506212023481,5.230544788068631;-0.04106354545163764,0.5994924395212646,5.230904689964052;-0.04135088896110226,0.6094813362902385,5.231278019639207;-0.04188045889592678,0.6194633008985977,5.231560753156134;-0.04135674618456087,0.6294489490220874,5.231672809168021;-0.04120421889004232,0.6394461177802057,5.231855435141341;-0.04118556012154296,0.6494433124083075,5.23209155252361;-0.04119000496615235,0.6594411036409746,5.232301673230255;-0.04118860747629579,0.6694403298092259,5.232426068098243;-0.04068218794733633,0.6794274441789784,5.232459019974845;-0.03982262351779901,0.6893897639419602,5.232574492619121;-0.03863249157922996,0.6993164781799792,5.232784088433743;-0.037281441947989116,0.7092214249442104,5.233042341200756;-0.035722718783388244,0.7190963889115689,5.233277859224499;-0.03388363984586146,0.7289236540271402,5.233484375591457;-0.031643773383544564,0.7386672253194628,5.233698423956119;-0.028876823418828627,0.748273603344969,5.2339463939620305;-0.02563914176904773,0.7577334222164044,5.234117404062045;-0.022043730001852,0.7670639104902301,5.234239889964537;-0.018260410702659623,0.7763200461586073,5.234342103314722;-0.0142350913748665,0.785473709356693,5.234427275876651;-0.009906254900208905,0.7944876171230241,5.234530433793225;-0.005289510764753724,0.8033571661720478,5.234659945393873;-0.0005122225607999071,0.8121404801659904,5.234835765472861;0.004386813771600267,0.8208558331173094,5.235040865321128;0.009321579104490278,0.8295507964658327,5.2352546490369285;0.014262722403126295,0.8382416210822256,5.235488466036835;0.019297083644127983,0.8468775677696486,5.235763478231267;0.024342690474908328,0.8555068136559113,5.236042704203557;0.02933099677094028,0.8641714642235611,5.236244275127786;0.03454284273686865,0.8727017511056115,5.2365104843262635;0.03999151059701507,0.8810822367551161,5.2367924042231415;0.04557786597335603,0.8893685959538311,5.237151409570035;0.05131346177622316,0.8975472117674794,5.237613128271057;0.057156631938576834,0.9056434745310037,5.238168008183967;0.06314174792274894,0.9136308039710879,5.238785223763462;0.06932688747579865,0.921466420355746,5.239374430502882;0.0755502905833666,0.9292796785899989,5.239845863982381;0.0819425877222942,0.9369565618643114,5.240297528105639;0.08840353219439542,0.9445697737299281,5.240840852702596;0.09491120595821437,0.9521283826626165,5.241560306096769;0.10136210712872255,0.9597210613509459,5.242418853954564;0.10790673210415534,0.9672193060072024,5.243390559159789;0.11467938830383724,0.9745135243711458,5.24435259162287;0.12166480528265129,0.981597297493144,5.245364573830299;0.1285382783605696,0.9887547391001509,5.246600048431179;0.13530249442151263,0.99599911523009,5.247928353956595;0.14180380183982128,1.0034681130437761,5.249323729716667;0.14850545927482303,1.0107762401121754,5.2506195176530275;0.15542499109429717,1.0179154138834228,5.2516929594368325;0.16262654307153984,1.0248073239367301,5.252492474875202;0.16997117006676388,1.031573432574894,5.253018049035137;0.17696542230830095,1.0386917181498145,5.253658709675126;0.18439080481778053,1.0453830579145007,5.253958153729074;0.19184037353890226,1.0520415293308012,5.2543688656324745;0.19943173664182598,1.0585405594139459,5.25473467188987;0.2070864705422232,1.0649671494320059,5.255057146158425;0.21474623699735074,1.0713935541155761,5.255228320618811;0.22232325170067094,1.077916033222877,5.255443063442886;0.2297910227062058,1.0845652552219813,5.255585341394512;0.2372326733051459,1.0912450815702062,5.255627249876405;0.24463852751219187,1.0979643737309106,5.255560644147864;0.2519785763323748,1.1047539000716893,5.255399351292464;0.2593343009033005,1.111523721156907,5.255148675185063;0.2668564780706908,1.1181073068954421,5.25487802876305;0.2742651640443954,1.1248174911344835,5.254586825017963;0.28165937810186864,1.1315418404253685,5.254257090145016;0.2890332726715834,1.1382869503635067,5.253897686754434;0.2965565057525022,1.1448671809380575,5.253579049663189;0.30418966946563275,1.1513257956457335,5.253433764473512;0.31146275459948664,1.158186756460477,5.253262156390177;0.3186933791248411,1.165088719607241,5.252977597619351;0.32546859868001166,1.1724263660552598,5.252472281299496;0.3323296566180978,1.1796939961431243,5.252144505650322;0.33881493415626857,1.1872862462722458,5.251597776073883;0.3453693887780811,1.194824902088347,5.251141932792738;0.3519291774212842,1.2023604530704417,5.250712230159799;0.3583093815812614,1.21004130258423,5.2501667527326354;0.3646540518981115,1.2177484302470691,5.24957909487369;0.37096950572737564,1.225476972297596,5.248958868541075;0.3772493151942845,1.2332326456093372,5.248315809802802;0.383240504810669,1.2411915742934274,5.247443398671458;0.3893488872704521,1.2490783457620778,5.246745903491333;0.39545113225475514,1.25696555654849,5.246001247757286;0.401519736009087,1.2648802499927894,5.245273459219541;0.4076417121156513,1.272763946369621,5.24466621957279;0.41382069516815956,1.280606444865205,5.2441046273866085;0.41988490614730656,1.2885292587833117,5.2434305615000305;0.4257003885421577,1.2966183359302736,5.242566272528866;0.4313534997698284,1.3048053846890262,5.241559015824053;0.43688403555238825,1.3130672484304131,5.240484408232147;0.4423960126314478,1.3213397878832807,5.239396658407659;0.4479241388454637,1.3296001002406737,5.238297995438313;0.45350575334393706,1.3378177892797296,5.237151188371797;0.4591023896967943,1.3460083800565443,5.235889489413791;0.46472145044359425,1.3541768383159858,5.234584711276507;0.47033317424569193,1.362344092731688,5.233241390288;0.4759048528706054,1.3704586830622383,5.231477921811382;0.48153300101575663,1.3784534149167242,5.229378347799565;0.487144760270837,1.38634618386775,5.22688588790044;0.49273182088127604,1.3941773840773557,5.224155126649003;0.49832975611129643,1.4019182273150448,5.221198360319037;0.5038882532194727,1.4095787592405218,5.217970456894654;0.5093066087975152,1.417225929272084,5.214483020395121;0.5147141701153161,1.4247792808888151,5.210780972320305;0.5201939505942077,1.432205058642183,5.206930020404124;0.5257072742762143,1.4395602398549834,5.20299243595369;0.5312443517210635,1.4468673239643133,5.198999029489414;0.536821884210105,1.4541066823572768,5.194939125378242;0.542344580065905,1.461345582989276,5.190804134673975;0.5478226394958009,1.4686175949315308,5.186667867371898;0.5532393496735373,1.4759181195849045,5.182501143162655;0.5586988235052708,1.4831923678167915,5.178344286400448;0.5643161386240547,1.4903900735111957,5.174265217438905;0.5702416840960859,1.497399380184888,5.170295641792438;0.5762291376121244,1.5043667264415839,5.16634513720029;0.5825549194122948,1.5111477284196175,5.162603146180721;0.5893092268080355,1.5176553438017841,5.159134677694252;0.5960640887457583,1.5241979534397163,5.155733780852544;0.6031612012059104,1.5304063037713764,5.152404008955352;0.610341189216613,1.5365857266061311,5.149200494386089;0.617523990606262,1.5427665755180078,5.146006050627715;0.6247526634742686,1.548899629846512,5.142822980856102;0.6320608200058336,1.555004542086593,5.1397699668287755;0.6394906832289156,1.5610232742708339,5.136842169810422;0.6469540200292249,1.5670294218273357,5.1339742794124685;0.6544833149851825,1.5729733743687555,5.131149541256189;0.6621404171823964,1.5787898468412391,5.128404102508327;0.6698579407102315,1.584532122334297,5.1256716854905315;0.6776307542886046,1.5901889460351937,5.122917830974979;0.6855439500761007,1.5955669472264942,5.120009491996262;0.6934270369363202,1.6009578742018613,5.117043881114759;0.701221452093111,1.6064026721053069,5.1139452897970425;0.7089789249805708,1.6118308366366305,5.110727115746248;0.7167131315872886,1.617227794827586,5.107402226206777;0.7244753014145716,1.6225112456429636,5.103962187391022;0.7322610640816134,1.6275984135406059,5.100287595920709;0.7400438407261668,1.632648816130876,5.096556400217294;0.747826356693818,1.6376533495356065,5.092763368367415;0.7556019566427223,1.642615108364076,5.088900598019245;0.7633574418759741,1.6475468636672723,5.0849597556694155;0.7711107441366348,1.65241551222908,5.080936999743879;0.778867078964762,1.6572292123058185,5.076854407233576;0.7865955508095658,1.662017924783881,5.0726904000594075;0.7942868485232483,1.666764559112331,5.068410983974066;0.8019836233459273,1.6714257290359675,5.064048283861525;0.8096997040024125,1.6760059028706273,5.05963420332908;0.8174269047622472,1.6805350679703084,5.0551870658321;0.8251604165086031,1.6850447751597755,5.05073113303029;0.8329050455266622,1.6895290985794702,5.046268895380835;0.8406509191985332,1.694000940899026,5.041796304707808;0.8483968217112767,1.6984619005922672,5.037312909467775;0.8561436070678463,1.7029142677112363,5.032822503731412;0.8638867923110001,1.7073547051781197,5.028314111845949;0.8716315695610652,1.7117930435302917,5.023806387584361;0.8793855923094327,1.7162438991369902,5.019326988563719
3D gt;0.9150863268941807,1.7363900162501889,4.999000403976211;0.9137778395878378,1.735685801407849,4.999832599053158;0.9124333195133105,1.734961579324571,5.0006872424606525;0.9112782233125143,1.7343406850390872,5.001423388877348;0.9102139873549803,1.7337652935338188,5.002101207543215;0.9091246494412643,1.7331752996005625,5.002795846861569;0.9081273225394403,1.7326309836371827,5.003432732324266;0.9071349918389034,1.7320880766165967,5.004061362315841;0.9061155373308102,1.731531033548129,5.004700070984183;0.9050091817622339,1.7309160649731397,5.005396011650945;0.9038597462901754,1.7302791050442017,5.006112261063636;0.901126631109754,1.7287852689205614,5.007838512019707;0.8988715988285632,1.7275664274942808,5.009258476571962;0.8968655563270188,1.7264635959435566,5.010523938965427;0.8948015678152854,1.7253357855022284,5.0118162504292005;0.8927193441022165,1.7242016922755798,5.013108604004602;0.8906178005703247,1.7230410603475839,5.014417351812531;0.8885038386181574,1.721862459340807,5.015731565721457;0.8865309372580512,1.7207592466997177,5.016953689730958;0.884555552677555,1.7196502216823848,5.018171529276266;0.8825626161480477,1.7185262247159336,5.019382692703884;0.8806363554685814,1.7174351901481164,5.020559615145072;0.8787081604214663,1.7163455286605582,5.021732680142586;0.8767002164092512,1.715208069522078,5.022947758363097;0.8746849803397667,1.7140653645636625,5.024163740166314;0.872707154395172,1.7129401986559454,5.025349409411955;0.8706092618236226,1.7117470755814188,5.026603564789942;0.8684461496047552,1.710530721000545,5.027879760097404;0.8662404353104902,1.7092747669114594,5.029191181902729;0.864122126879613,1.7080696346641246,5.030452696875974;0.8620746074065317,1.7068908020356743,5.031679857791459;0.8599116448460362,1.7056501720280939,5.032959418180897;0.8577430378192037,1.704406901069768,5.034237853320263;0.8556118457014389,1.7031772155761722,5.03548375700587;0.8533196653924595,1.7018457956472155,5.036822402830282;0.8510116712243516,1.7004896979990587,5.038167318860471;0.8486893079768227,1.699142997488791,5.03951082578285;0.8463514369100495,1.6977955147337518,5.040844186485144;0.8439834690410126,1.6964294254028995,5.042194860762654;0.8415967501856345,1.695041760270767,5.043561491754833;0.8392573654216955,1.6936882138752805,5.044905233682849;0.8369152286803525,1.692331991796335,5.046251473013209;0.8346045731391696,1.690977511748424,5.047571348590088;0.8322796939407265,1.6896122002364522,5.048895401295377;0.8299249337127854,1.688227773592617,5.050239611588788;0.8275831845109636,1.68685244670889,5.051570009592487;0.82524110625462,1.6854684091220247,5.052892969880973;0.8228954093680197,1.6840698514485228,5.0542269482691635;0.8206680411027941,1.6827504532534774,5.055479117119509;0.8184684568373539,1.6814483030962024,5.056696617242381;0.8161702320457165,1.6800930995203516,5.057956032248492;0.8139816239710015,1.6787756595927708,5.059151748642736;0.8116311496502787,1.677370725431495,5.060438163900902;0.809118042877366,1.6758498548223169,5.06181308489478;0.8066907616504648,1.6743783025583512,5.063127204685579;0.8041756598330334,1.672871466157186,5.064480491817326;0.8015079437593071,1.671263110208248,5.065905002111887;0.7988456184218602,1.669649317620209,5.067332045372019;0.7962098608069658,1.6680458885740836,5.068727806838178;0.7936340548689195,1.66648098261712,5.07007694337908;0.7909441216400315,1.6648279867014175,5.071474420020593;0.78826084077951,1.6631855594782539,5.072859792776528;0.7856602317641452,1.661594300117282,5.0742039970508594;0.78295842932601,1.65993034489247,5.075611835089836;0.7802632729967656,1.658284116291868,5.077002419683815;0.7774155843534523,1.6565413481148568,5.078482670780045;0.7745981125172989,1.654827838876629,5.079938634644557;0.7718507501170123,1.6531420870196096,5.081353408140372;0.7689913762972501,1.651375972347365,5.082815549862319;0.7660962426412172,1.6495756945952524,5.084293596668139;0.7631750864692816,1.6477486777542705,5.085787082308563;0.7602395925153027,1.6459263111346334,5.08728980649769;0.7571293927187421,1.6438991151251188,5.088923496796941;0.7539299264981604,1.6418285812040718,5.090590301251543;0.7505009694389218,1.6395906321488691,5.0923500579496785;0.7469534132941653,1.6372866054134474,5.094137343500201;0.7434369518849073,1.6350486212883204,5.095869152221891;0.7398184938799611,1.6327718051467808,5.097558881259097;0.7361323228488311,1.630487828038674,5.099232918536467;0.7324038616833766,1.6282003983134061,5.1008945106748715;0.7285538634832393,1.6259067875983306,5.102539600288012;0.7246584942011544,1.6235897987745083,5.10415977441145;0.7205632001760915,1.6211243729986535,5.105787753147316;0.7164908249154276,1.6186783818197512,5.107320104859811;0.7123064465180285,1.6161643463893491,5.10888233289666;0.708003011840483,1.613550912382853,5.110394821159089;0.7037331175198213,1.6109463197908351,5.111869370855678;0.699283344711388,1.6082254699369822,5.113335557684713;0.6947851715930919,1.6055152748065762,5.1147720504808145;0.6901070713443651,1.6027157521116142,5.116189249918604;0.6855787577550057,1.6000289922050352,5.1175046328154705;0.6807278213606356,1.5971883776754308,5.11887606274884;0.6760544507780127,1.5945555884008251,5.12007156907129;0.6715628142383218,1.59204784313223,5.1211762300354335;0.6672953117539212,1.5896644411877376,5.122199445550613;0.6631040873870007,1.5872437685128733,5.123227193711212;0.6586672909668139,1.5843966497769013,5.124412160422921;0.6540662823671793,1.5812375986088707,5.125867588037944;0.6493050935123506,1.5778482075896714,5.127523074113204;0.6443339381138922,1.574237577153833,5.129313907320328;0.6395530458418703,1.570636039733887,5.131109776104352;0.6345100121261007,1.5667221594963283,5.133131670517157;0.6295849544040406,1.562831922583817,5.135206952695689;0.6245290662649585,1.5585694870079418,5.137505789311551;0.6195958396216125,1.554329168836056,5.139774597268078;0.6149130755050406,1.5502028518170943,5.142052555355577;0.6101092527505442,1.5457241667015118,5.144544230123909;0.6054907628686389,1.541298083184174,5.147048271105434;0.6008726705582761,1.5367129157050539,5.149745940511397;0.5964241143853626,1.5321284879821442,5.15255830211534;0.5920071661406461,1.5275294736999174,5.155396565028974;0.5879685532480315,1.5230399494065763,5.15822412974268;0.5841274628296744,1.5186347919274432,5.161002604611011;0.5803649363860243,1.514220562128731,5.1637832148035585;0.576728506277938,1.5098883001000842,5.166522017110117;0.5732426194354316,1.5056713605849121,5.169237788645602;0.5701995131139598,1.5019208264429922,5.171773720298682;0.5673896311554463,1.4984198030503415,5.174229294060343;0.5645880671127067,1.4948416879980602,5.176848708734986;0.5619734564512474,1.4914184706461362,5.179441817115024;0.5592642745655544,1.487925680423968,5.182200040891025;0.5567536281143104,1.4845500938879188,5.184885009254539;0.5537076237504653,1.4804682540472038,5.18784007865421;0.5508819673127231,1.4767389197586644,5.190632065556984;0.5479718050772313,1.4728958791237508,5.193481618976065;0.5448427850185836,1.4687452677099742,5.196330008796565;0.5417237564424124,1.464725919101778,5.1989769060018975;0.5386086892291326,1.4606781265511697,5.201596556368453;0.5355656985393545,1.456634414377792,5.204026002525625;0.532480357101609,1.4524712091098173,5.206365136504832;0.5292910768287618,1.4480719822414672,5.208754606304907;0.5261330618357791,1.4437130262258964,5.211051259309548;0.5228139133137234,1.4390588528122035,5.213391887111558;0.5192743681702167,1.4338974707166134,5.215760622725304;0.5156107647089668,1.428485523877223,5.218171489768266;0.5118637974986713,1.4228330712924346,5.220538802705418;0.5080917592338434,1.417106853379729,5.222867285259521;0.5043346584277917,1.4112107043608777,5.225055274963379;0.5008620527383371,1.4056107197123997,5.226882813696045;0.4973246586731124,1.3997396307255023,5.228700543303516;0.49365781733475994,1.3934494379370252,5.2303742969207345;0.49005152324023166,1.3871901401920215,5.231922109329898;0.48693880163371894,1.3814401158285405,5.233184983190251;0.4837778498401958,1.3755621240521005,5.234411241515565;0.4805305527428896,1.3695699533704893,5.235599808461099;0.4774275871192552,1.3636764724900048,5.236769298453356;0.47447116419755303,1.3579796256808283,5.237921980193964;0.47145547375758057,1.3522020998369921,5.239130886725958;0.4685085340679021,1.3465341068078138,5.2403341441075435;0.4655514398964729,1.3408301486020586,5.2415815180362255;0.4625595976371133,1.335197469553236,5.2427951588130135;0.45958186711263915,1.329599853304868,5.2440009529893565;0.4566891026681299,1.324142658339021,5.245167704819315;0.45388421310509114,1.3189269322558663,5.24632493365272;0.45090832978980977,1.3134474507115823,5.247445745536636;0.44790965410095546,1.3080801648514047,5.248500182546964;0.44488877571485314,1.3026843382271616,5.249543182220249;0.44178118579295456,1.297220366630765,5.250555074691773;0.43866626088263583,1.2917915910963198,5.251533595854406;0.43530388385287966,1.2862141720892977,5.252266516464191;0.43208601081173725,1.2809622847836324,5.252845867678605;0.4289618117190198,1.2759017118380216,5.253380370630085;0.4257066637112949,1.270720625208228,5.253807394243735;0.42254181014635284,1.2657407786121684,5.254181484122301;0.41916173410152197,1.2605666092509065,5.254452252688329;0.4157866424328714,1.2555316854445315,5.254642417338672;0.4122478947402364,1.2503044552671319,5.2548331947273965;0.4085481272955625,1.2449485705465242,5.25494343910428;0.40481997166417577,1.2396381751845555,5.255041199847479;0.400832702879089,1.2342564413165518,5.255071483959808;0.39672607234301493,1.2288186630544082,5.255108242835788;0.3924036043072274,1.2231878456621537,5.255129275211313;0.3877017409498521,1.2173537903253542,5.255141453168669;0.38291871675733713,1.2116513668081377,5.255135955510218;0.37795045023333307,1.2061472592011342,5.255060740539382;0.3726269886796646,1.2004818507241939,5.255078857695858;0.36660615903633087,1.1945768833476538,5.255060735844775;0.360487659507035,1.1887957702130905,5.255036314848376;0.3538720754549649,1.1826691485873904,5.255026801183078;0.34737228105871726,1.1768312995236223,5.255171202238093;0.34053508961925194,1.170911810100408,5.255291801979527;0.3330578724666195,1.1644939762136557,5.255375649842109;0.32561146476914216,1.1583806581022993,5.25549632909153;0.3174359931945801,1.1518034453207617,5.255648469845893;0.30935779172149147,1.145391767449142,5.255822688176486;0.3008571004551418,1.1386437028705747,5.256037974610512;0.2921759307134217,1.1318117629625524,5.256256583255957;0.2835471159107777,1.1251653503923786,5.256488656981874;0.2749469672355862,1.118573434755947,5.256691920433254;0.26624890027652126,1.1119235433083214,5.25676522975205;0.2574667715315002,1.1052328300476075,5.256757973655152;0.2484727225171927,1.0983703849328816,5.256714563243296;0.239820035950255,1.091808807689182,5.256631697586228;0.23121316781491869,1.0852911244387127,5.256437281071152;0.22287182078703993,1.0788995069851535,5.256208520862937;0.21468945059328445,1.0725744529218306,5.2558470035521365;0.20699086038578943,1.0663719377886525,5.255474771315221;0.1993540802713257,1.0602300247908956,5.255034733814429;0.19184947614248285,1.0541163200673476,5.254517925046425;0.1842170358336433,1.047771674077155,5.253882799090602;0.1769307431041865,1.0415729918506265,5.253286229323287;0.17003556460965408,1.0356030562174257,5.252701159182174;0.16319853500503206,1.0295478197171546,5.252094052135615;0.1569326154882737,1.0237508215719826,5.251440313644831;0.1509442157455571,1.0182069346391036,5.250797987405767;0.1452583876788946,1.0129287212224298,5.250117660053528;0.13970770780552821,1.0077617339455625,5.249397494173841;0.13409686374927757,1.0024647675192815,5.248605348112833;0.12802581585309786,0.9966513681780567,5.247803387915891;0.12230031982969844,0.9910711844849983,5.247089258452147;0.11677296644284582,0.9855817561702833,5.246376019878282;0.11149775841486391,0.9802810809309312,5.245677079348274;0.10625053199220102,0.9749392963008987,5.244983342918902;0.10105210889373697,0.9695845702998547,5.244333218627213;0.0956773507884853,0.9639811961347886,5.243728364538751;0.09061641381985577,0.9586436967164772,5.2431638354412105;0.08581494957966043,0.9535529068161768,5.242639105211964;0.08109828991125964,0.9485637754366543,5.242135489569184;0.07663076478341668,0.9438164388751457,5.241684903366131;0.07249463126672569,0.9394163421082894,5.24131160730815;0.06823571002154064,0.9349070208006802,5.240906040855535;0.06397521419222188,0.9303797691935335,5.240494047712884;0.05976261246401965,0.9259267381278192,5.2401030950177425;0.055586502696927775,0.9215301218823175,5.239726114051777;0.05124851999855835,0.9169633154684668,5.239356612584868;0.047036536353727766,0.9124771743479354,5.238993084470211;0.042924013402580584,0.9079986675536433,5.238599140910154;0.03901136326460551,0.9036439404566645,5.238230231327246;0.03541444419371737,0.8995105645617067,5.237841840117018;0.03177491436394458,0.8952179381439042,5.237458084406774;0.028086896151448326,0.8907832108597729,5.2371001230471705;0.02434730709387372,0.8862378867555059,5.236754442678631;0.020617678649497144,0.8816815068998389,5.236415170774935;0.01687887128839754,0.877029743847926,5.236077316526551;0.013186183527997034,0.8722358551868419,5.235730972521872;0.009416411149876392,0.86720063242201,5.235389338445926;0.005519022904357044,0.8618516792381665,5.23503604762462;0.0014700233465194414,0.8559486662090153,5.234663145054769;-0.0025170628079599047,0.849863507476301,5.234268138527211;-0.006600182710122844,0.8432291691606217,5.233878368493602;-0.010483550090507426,0.8364504508972169,5.233545542437727;-0.014204787251390322,0.8294558937114906,5.233232462087389;-0.017882161721690097,0.8220791596892131,5.232898253677958;-0.021478385863733067,0.8143544688145761,5.232561405814155;-0.02486429361350712,0.8062800400243939,5.2322083331840465;-0.028090945013670144,0.7979307349399967,5.231870906713917;-0.03111909978727693,0.7896002774949891,5.231605870188929;-0.03393161424058001,0.7808886725915729,5.23136052983637;-0.03644581357591391,0.7719713577987081,5.231104845479047;-0.03866572359862909,0.7630107922843807,5.230859326072818;-0.04061237810692077,0.7540479876059853,5.230583808150739;-0.042247110944755834,0.7450405003458096,5.230261849134666;-0.043715659629903446,0.7355764236450193,5.229902075224818;-0.04495290795149724,0.7257914454739395,5.229535871637461;-0.045750884158176616,0.7160486089906638,5.22918021194711;-0.046346765541239995,0.7061506178945467,5.228826717935215;-0.04666176026960764,0.695961015954202,5.228485160342897;-0.04659864773934718,0.6861719542761533,5.22817551554369;-0.04636682125086285,0.6762123748926826,5.227904601940134;-0.04591817514540741,0.6667580322982197,5.22764147981886;-0.04524349328233393,0.6568018062970915,5.22727780678786;-0.044457421549117374,0.6471773710725057,5.226919403023483;-0.04350263369478574,0.6373741882598203,5.226494676553084;-0.04242316588578303,0.6276354215000215,5.226036456956389;-0.04129381688260241,0.6181020783903849,5.22557629356595;-0.040133501521131605,0.6085456324835509,5.2251057695789225;-0.03899601001173093,0.5989559168736578,5.224624749057201;-0.0379789066927209,0.5890750657076335,5.22420842152274;-0.03703482715135121,0.5789700503797162,5.223891389346253;-0.0361717304360142,0.5690542400317955,5.223576338857576;-0.03534414242578475,0.5587022147310372,5.223278618148677;-0.034566024780273444,0.548445584755576,5.223034422906063;-0.03379478811163929,0.5379416884743705,5.22282299968024;-0.03307630884581508,0.5278517062466447,5.22263388180074;-0.03237229045780983,0.5174090737295415,5.222511289865272;-0.03172439228368728,0.5068259291359075,5.2223897351059465;-0.03119077820738376,0.49642304575377416,5.222312325193078;-0.03069712936614758,0.48598265008241437,5.22224551867385;-0.030240764818797457,0.47561609194423615,5.2221583525515385;-0.02976421378594077,0.46514864704490366,5.222060338373343;-0.029351529287369865,0.45518995426241216,5.222059673430512;-0.02889922058450583,0.44501821990039475,5.222065410345299;-0.028407060364333308,0.43473073513600047,5.22214622120831;-0.02794182810335528,0.4247954806438467,5.222272387878671;-0.027493839543168717,0.41499772346875946,5.222428125808252;-0.02705367814045585,0.40492897798211536,5.2225851966109715;-0.02663700314714106,0.39483889347413637,5.2227418062252235;-0.026228464611327457,0.3851539332511017,5.222870242608845;-0.025873620166962978,0.3758835383936846,5.2229593327717225;-0.02553479750116886,0.36635804951388545,5.223067217426404;-0.02520992862322054,0.3572949147672285,5.223196288388078;-0.02492653193065475,0.34821642737098835,5.223338394201921;-0.024743694051853206,0.33958685324863846,5.22349997187978;-0.02454872843244458,0.33034779930114755,5.223676994913849;-0.024480467397205084,0.32134698324045424,5.22373523995626;-0.02447850712886832,0.3123014636224147,5.223808869709625;-0.024532768119105985,0.3031174365986777,5.223859652102981;-0.024629921149153737,0.2938404456027964,5.223900589832285;-0.02479310914429512,0.28468308442468804,5.22394781676972;-0.025019253819028326,0.2753541427264556,5.223987302132073;-0.0253051706572264,0.26630591794535596,5.22402844629235;-0.025627017181222612,0.25746241502603767,5.224082873123127;-0.026057886501043542,0.2491053142231472,5.224153483164245;-0.026533192441608365,0.24007071516658715,5.22417381808244;-0.027007275352161898,0.23109008745593917,5.224208663476765;-0.027510449611679633,0.222673941298743,5.224260846185421;-0.028019478668824094,0.21394878987054136,5.224329818340956;-0.028550595257163712,0.20468219676729066,5.224396386478489;-0.02910679159770354,0.1950299001187909,5.224414625383874;-0.029693533366556328,0.18500223148988754,5.224419039504964;-0.03032426815335922,0.1750210810629702,5.2243848737800995;-0.03096962470639476,0.1644656727313995,5.224417308833719;-0.031595777215878605,0.15393802602778478,5.224454152154662;-0.032280736305437034,0.14339118803535372,5.2244866739083395;-0.032875673616788656,0.13298505590041038,5.224673712856863;-0.03343374846324078,0.12238800620192976,5.224936782431208;-0.03398373155567528,0.11184807327356783,5.225228916326281;-0.034493025434609935,0.10079862920865823,5.225555435465185;-0.034975917706832046,0.08952728724265623,5.225932420040362;-0.03543199502631446,0.0777553828017817,5.2262826629870505;-0.03589927349828225,0.06570310980493191,5.226619115497526;-0.03636938518911436,0.05330912866957939,5.2268881329014825;-0.036874665327493665,0.04017904683157225,5.227076465727875;-0.03735766295635899,0.027222458947923345,5.227275469843195;-0.03785261791911574,0.013488413892892214,5.227445935428472;-0.03834891823246993,-0.0004442571297863712,5.227603383080077;-0.03883429463594658,-0.014716467208789791,5.227728267100635;-0.039271471550451464,-0.028124449539744346,5.227827425487793;-0.03963914633521718,-0.0409802424678815,5.227957560017623;-0.039956271828867455,-0.05321392717364738,5.228082202452981;-0.040244403536807104,-0.06542382328763843,5.228238014848193;-0.04048935948946199,-0.0769763098061084,5.228318310247601;-0.04072336216591998,-0.08831009822869818,5.228386132677616;-0.04091340945175339,-0.09905552336211351,5.228435636056721;-0.0411104808709898,-0.10952693453958014,5.228387321909489;-0.04128710949618512,-0.1194265333555679,5.228233364163183;-0.04140906752934113,-0.12917025637363194,5.228019052948082;-0.041536871486605856,-0.13884712389226767,5.227783053013502;-0.041679384657032574,-0.14896890429370305,5.227525884881205;-0.041809095448551915,-0.15827767812876406,5.227318246198623;-0.04191447666468541,-0.1671863615947533,5.227136927351767;-0.04202043841425227,-0.17559932643405635,5.227018177417101;-0.042075114605835136,-0.18295666240723749,5.226975550398641;-0.04211507713333678,-0.1897762675417062,5.226969701745891;-0.04214366910997676,-0.19565277054560118,5.22697199807246;-0.042164892969869125,-0.20114482854874752,5.226969767080485;-0.04217665896363022,-0.20612114600450293,5.226970134387359;-0.04218766434284864,-0.2116273329086725,5.226974756514828;-0.04220283483668586,-0.21754801199581078,5.226976232339005;-0.04221324613081158,-0.22323309012671197,5.226972240743057;-0.04221369157838558,-0.22869359968512099,5.226960941072326;-0.042207467682453814,-0.2340975433159928,5.22695490847635;-0.042198953184633625,-0.23950517787722597,5.226948168354139;-0.042193293601768454,-0.244825446271106,5.226938055470503;-0.04219272180364798,-0.24796073489287593,5.226929918279756;-0.042189906970937975,-0.25117237598051534,5.226940352648881;-0.04219921939590747,-0.2543181853965385,5.226967658816819;-0.04221630539024733,-0.25678797085640837,5.226987182593477;-0.04221189384917089,-0.25832425862517805,5.226979365754522;-0.042209115963614444,-0.2598963428804417,5.226972538527298;-0.042206937272752335,-0.2616011120966025,5.226967157257703;-0.04220711411692161,-0.26350116426773496,5.2269621770992245;-0.042209949091054404,-0.2656598819481674,5.226957647792063
