# Supplementary material for: AI co-pilot bronchoscope robot
Source: Nat Commun. 2024 Jan 4;15:241. doi: 10.1038/s41467-023-44385-7 (PMC10764930; doi:10.1038/s41467-023-44385-7)
Supplement: Supplementary file 9 — Source Data [file 41467_2023_44385_MOESM9_ESM.zip › Supplementary Fig. 6/Sim+A+R/1-siliconmodel3 Centerline model_55.txt]

Path length,0.4082125489656388,1.1350954918181178,2.057906301990433,2.5868170016537118,3.6631205399513123,4.205983804174901,5.3601137660650675,5.915146690659293,6.939098598077479,8.18293040375983,8.909317008263415,9.72340297506112,10.60669861626093,11.516196375371896,12.517870397979888,13.464172708193153,14.424715689416018,15.416771853150621,16.421378354431962,17.490513034164408,18.57893764101954,19.73235307915219,20.907804782465643,22.115095184862096,22.115095184862096,23.368273244768528,24.683195357764216,26.07996658354006,26.07996658354006,27.476826984543507,28.83786873844781,30.158909213910533,30.158909213910533,31.464988270399974,32.71761865365844,33.931044917904515,33.931044917904515,35.117689840729795,36.24500150087703,37.35080608389445,38.42921352650821,39.4821992135618,40.52970780284987,41.58859213323313,42.64976070250005,43.704001747640085,44.7431898851063,45.74842793403241,46.72382684012722,47.66168505327067,48.56419662732061,49.41374844963706,50.263503793322926,51.1555524507594,52.83984096341684,53.724173246517935,54.66259225040284,55.57055628572547,56.50432357609656,57.412734806277676,58.304986126307625,59.18604352275756,60.063073817694026,61.82278687894651,62.73129164299075,63.65299119446794,64.5972664473996,65.5151053709641,66.48161849649838,67.4793559895947,68.48899603745939,69.47024616644693,70.4807369119409,71.50431723768061,72.50438326724625,73.49205087454102,74.54359509832838,75.5707960933261,76.61475071949616,77.65037441192636,78.72327324237978,79.72991529768082,80.74464939723771,81.77370716347892,82.78273237650856,83.80891890935591,84.80381353763487,85.82030308888264,86.78900715752256,87.75595097430823,88.70785276352954,89.66605949358882,90.62783453961202,91.60255679834958,92.57038928965389,93.5482905727609,94.49438877954233,95.48099443266962,96.45163143489897,97.46585283294986,98.44786168820751,99.4278093627726,100.40239750036177,101.35553860862794,103.17695128858873,104.08718195383051,105.00967897832274,105.91706162373123,106.79930430433018,107.69253482813279,109.40611786566248,110.22512217357614,111.01408935206996,112.55155039743528,113.27847313244352,114.64761664704564,115.27478561992734,116.46956424602406,117.64061672372803,118.76978606261184,119.89142242442537,120.49664856812421,121.73418911810468,122.93596164199512,123.55263920990384,124.76634925543057,125.40766589214127,126.78651634696763,127.51274366584724,128.27794847282442,129.76649896154672,130.5230720293963,131.27452262924257,132.9261468913195,133.69980848587699,134.4589330815453,136.01367968895158,136.86608429646648,137.7609818269454,138.6763941955899,139.59538634844776,140.59475436465817,141.5681968624717,142.51353907554773,143.51181042795093,144.51995031216418,145.52847043012477,146.60104237581464,147.67329432824135,148.78092231023297,149.90497024142962,150.99176994489935,152.04927615486775,153.1411399876783,153.1411399876783,154.22286398898711,155.32209081557139,156.37056531019545,157.38794343373752,158.38874419697993,159.35350206883768,160.2981857475501,162.03022686515789,162.90958239307173,163.72413920203823,164.53476546062268,166.0179008705394,166.7691743905092,168.18506230265302,168.85740362602553,170.14912691096907,170.78825132997807,171.99946085834537,173.20152887379615,174.40982413429236,175.0303762647376,176.30686889627074,177.55014244862681,178.16744186635464,179.39329202924435,180.02250587024267,181.3223130414708,182.00937386296627,183.43241577011656,184.1698811099164,184.9384177826415,186.35057786192112,187.0543421653816,188.4851890103884,189.19417416794292,189.90762208407878,191.33724213421453,192.06851346846037,193.4989010517872,194.16411549412814,195.50713310889583,196.17125519643713,197.47033498393347,198.12789246353364,199.4510992124848,200.15440904265483,201.45946854278475,202.07805453935518,203.24114091350407,204.43522247086622,205.6122849221337,206.19599985379668,207.41939914972426,208.53826457051503,209.62531781436388,210.66086902515605,211.1814214683299,212.2114586265641,213.22253154919636,214.29285657944317,215.31550454088267,216.35193681493732,217.44814720976316,218.4985276563558,219.6195943561519,220.7105661168521,221.23563561638363,222.2791154054138,223.35251146851277,224.4711734171139,225.62830136044872,226.22467881043642,227.4281557779168,228.62562986687948,229.2378173680334,230.4647583376279,231.69070670929037,232.3159461018174,233.5216775752274,234.7374568614108,235.33255078888143,236.47631595568544,237.53943408643826,238.5997432139817,239.60952280912676,240.57049069248458,241.5056275043367,242.80463417824808,243.65770043581264,244.45580771494187,245.55995323572483,246.66400666318128,247.63042083481213,248.5650757252507,249.50755665778183,250.45086710282624,251.4484572737718,252.714708687636,253.67368566625098,254.62806390804204,255.49405768690514,256.62338958249285
Error,9.269907871610403,8.725967389870606,8.094943683444704,7.447442425214583,6.8755908060464295,6.2862700726308365,5.789300204039796,5.321592265685891,4.900178078794825,4.517855170902786,4.17328077164821,3.8451641079734165,3.532010940519923,3.2384981089479687,2.9732849662919874,2.7262173103986926,2.5058758684586566,2.30143878249438,2.1002784968055903,1.909333834508619,1.7364788721014566,1.6059940487047337,1.521246662257809,1.4850829234506058,1.3465097647404916,1.1907480364915435,1.0969457052901892,1.1433730351555749,1.0437864924727371,0.8824229740647029,0.8809438002726359,0.9994936107243375,0.8107874988453423,0.6774927275502509,0.664375858018554,0.7286136819969574,0.8142167696546753,0.681806071437605,0.6170766451187174,0.5907045275073542,0.5848812172726334,0.5789438824875451,0.5782642540954772,0.5648543793515827,0.5625581574499771,0.568291689925528,0.5675605946203764,0.539855080189505,0.502056272804949,0.44879444797426205,0.3920498223923625,0.3682596260576994,0.4189484440070766,0.4934258051174453,0.4959499170055243,0.47447777385967776,0.5011831145819757,0.5353859300097028,0.5832093836539349,0.6381492978296881,0.6975926712612159,0.7688195051635066,0.8505598767445324,0.7996094384281923,0.7614516586011227,0.7146123741574539,0.664311630539704,0.6157055434976744,0.5807608677293996,0.556350732673463,0.5407887931657127,0.5375253023564768,0.5343283672264041,0.5411389138789979,0.5588522691400309,0.584684669528128,0.6057794316182354,0.6309928350463551,0.6542882027039973,0.6694315567579686,0.6880174871485946,0.6910525295139075,0.7034997158438339,0.7299012693328738,0.7419170890256072,0.7465736479267144,0.7422543776357003,0.7471373833794883,0.7061919895902142,0.6641626022577853,0.6251471819143727,0.5928979303047855,0.5999057142083829,0.6274638828155912,0.660961199138756,0.6873028440258976,0.7410469013330901,0.8126512218254253,0.9116009807677328,0.9916961786430494,1.0706440054700062,1.1581972523924626,1.243077323485885,1.359042081359115,1.4895049327476564,1.5743379407779183,1.6731634808447433,1.7589565079641156,1.8522419484876589,1.9705356434991501,2.037216893203441,2.0712998736788935,2.104193927321221,2.072586621062471,2.0146647279166388,1.9270690456781894,1.8122776473378108,1.6696626150572047,1.554965445937436,1.4587692009784525,1.3682867745346612,1.2345063316148137,1.1161822985129477,1.0590071683656495,0.9383324744975765,0.8885549650872793,0.8572392784708348,0.8039426603174936,0.7441766319677368,0.7660659771581099,0.6652643751293246,0.653471880694182,0.7221119936955123,0.6280025087985084,0.4701092558178961,0.42970109087372194,0.49726439876984463,0.383697524168025,0.3214682019722374,0.22514942384454428,0.20116089529678757,0.1666707936134048,0.15717526169712712,0.18228438919114368,0.17852507760932895,0.1606377894918283,0.15164261204694504,0.14408432834520005,0.21366842854940657,0.3325556541013663,0.47552868401048026,0.5841491651444457,0.6862751568980716,0.8070423805029471,0.8678207334232126,0.8803755410500731,0.8671362859677465,0.9230765458738232,1.0003535758156081,1.1287479023209626,1.2695550476170325,1.3986462933751411,1.5297674924327367,1.5980657768027424,1.7085732893164784,1.819133617770128,1.8842548463468243,1.916908889966456,1.9286485343861137,1.897539509015212,1.8850161222590682,1.8599492267200728,1.771776319512295,1.686888014425721,1.6143146139743614,1.5381951169458876,1.4339405912116476,1.3589526078161753,1.2346073701707003,1.1172972696021166,1.0272054325273454,0.8749473721570397,0.8120236662486476,0.6989411388607549,0.6028318055262814,0.6075488065483535,0.4486289176661375,0.40183191142315244,0.3694821419626948,0.18761374076531825,0.3471033651067109,0.13025881438562442,0.1678529301131277,0.274056578143098,0.11896490753666263,0.3746671445771404,0.38112398415966714,0.5754377152260656,0.6523262099540237,0.7606513265745262,0.8193368547954386,0.8990402306230763,0.9785026236808088,0.9572832794628134,0.9041410521296634,0.8019721633028789,0.7169132664878275,0.5116023601063432,0.34333312572194696,0.2454738608295118,0.23439292510670004,0.28882538578917655,0.31128460271702874,0.3565678808648971,0.3596817645209577,0.3713634890118394,0.35469830460997215,0.3199046520905374,0.29240079663102786,0.30128293474120016,0.3193491246872635,0.3081159800076227,0.24130835089610247,0.15331253114266144,0.04719636030747483,0.14682267603792376,0.259083785362235,0.06817622227274542,0.16343185456227954,0.2678368949039762,0.1361676791932572,0.2557755881706252,0.2263493134821448,0.18627032455100612,0.35363000194040867,0.3618657372443498,0.3698668778402157,0.4171733800061841,0.45844283865503593,0.43472212487376954,0.39947662815307494,0.3613506888821138,0.31673817311468877,0.1592398455587617,0.17668388157339324,0.14569146163287833,0.18855098890944186,0.20093017537294355,0.21205795384172443,0.2346799590064941,0.2658663579919598,0.2665265287812539,0.23134491370888532,0.19710465416380069,0.1688704177466894,0.18428129179231756,0.10854269366702238
3D pred;-0.0710840363923656,-0.26207992617967346,5.315052780085574;-0.06984790388250532,-0.2537045388502617,5.309730669273086;-0.06758421034135949,-0.24598217283985382,5.303794276870871;-0.06564207197729373,-0.23836669737948427,5.2976110227043876;-0.06400476180175523,-0.2301437550189723,5.292161028729641;-0.06219071756922079,-0.22207180108718147,5.286543840532201;-0.06030387901699092,-0.2133934648372021,5.281947502836806;-0.05864604704786219,-0.20457918146262505,5.27752483376092;-0.0571267563830796,-0.1955016572101959,5.273614551249072;-0.055602882003311004,-0.1862936843267973,5.270024141487878;-0.05423452125167486,-0.17689004763462374,5.266909786688728;-0.05280310654983489,-0.16743925076888105,5.263971506485305;-0.05146433239673856,-0.15792519305081698,5.261198351331992;-0.05028837115574284,-0.1483370781566305,5.25861278216147;-0.04940126474858929,-0.13864074342027016,5.256333717681724;-0.04855129959598301,-0.1289091817233233,5.254194964264925;-0.04774442628941977,-0.11911940133919531,5.252321690259954;-0.046948006130423284,-0.1093120221305163,5.250538146599846;-0.04611165566266442,-0.09950473778291388,5.248772447978803;-0.04527687478690966,-0.08969889859744701,5.246998001936165;-0.04448575833322836,-0.0798672520674393,5.2453509253545505;-0.043761949234037756,-0.06998773133356849,5.243983018026935;-0.043062342420790455,-0.06008204658132544,5.2428049009291735;-0.04232079153398896,-0.050171595138758324,5.2416944710634;-0.0415720532189803,-0.04025588136233983,5.240637110557336;-0.04080571876962405,-0.030335263569683454,5.239640077898012;-0.04008589617169112,-0.020404755159323492,5.238709025730153;-0.03942668955540856,-0.010463679939552575,5.2378485199998375;-0.038895351883279784,-0.0005067017627326531,5.23708939822798;-0.03845875150559917,0.009459778317187664,5.236397549308951;-0.03805115303439979,0.019429304802696376,5.2357324138783685;-0.037603075545121906,0.02939762878644031,5.235075341950252;-0.03715808250586874,0.0393667093311105,5.234427719923994;-0.036716675894337476,0.04933790616805654,5.23381095915824;-0.03624152478985696,0.05930763940347096,5.233195613204662;-0.03572822413333247,0.0692757421300769,5.232584507266348;-0.03517368880674386,0.07924448739693352,5.232021827627398;-0.034586289448658825,0.08921677914689652,5.231565363775882;-0.03393916640345831,0.0991895103918303,5.231210591622674;-0.03327675860565079,0.10916476699769138,5.230975067618317;-0.03265869086529904,0.11914358749222283,5.230772252909147;-0.03200687536142371,0.1291184734684738,5.230495149481345;-0.031289939951272175,0.1390885005818409,5.230204352341753;-0.030502028498480414,0.14905401210541958,5.229944014837769;-0.029673703439958843,0.1590170596403141,5.229716943450629;-0.02887168469372658,0.16898302311569074,5.229526318325973;-0.02814235163356694,0.17895419620298003,5.229317080302;-0.027514071824015322,0.18892930989394877,5.2289971250970755;-0.02695770629843355,0.19890735783402677,5.228637936139215;-0.0265013897104296,0.20888964598954368,5.228256231604608;-0.0261825423336889,0.2188775291926127,5.227881364331833;-0.02600764884853844,0.22887149972822898,5.227581422333964;-0.025948259512937142,0.2388703981358791,5.2274453946150645;-0.02599862485289471,0.24887001383038074,5.227517153202058;-0.026149526163107385,0.2588653647636401,5.227782084354564;-0.026360788461356695,0.268857909863685,5.228105210746099;-0.026612458571138052,0.27884904922972725,5.228442547853698;-0.026885695413155445,0.2888405040109712,5.228752665545101;-0.02714636290952383,0.29883183408243774,5.229077282025498;-0.027376452358690618,0.30882391353823296,5.2294019464591175;-0.027662496113260448,0.31881816162987087,5.229584111365903;-0.028035741306469606,0.3288108770495155,5.229663651090209;-0.028545344379295606,0.33879779098380325,5.22962058396475;-0.02901293446796043,0.3487858020045523,5.22947568621329;-0.029402610377528286,0.3587742749895752,5.229195400443101;-0.02966335708802519,0.36876190564633854,5.228772027065282;-0.029828335404546883,0.3787485391863409,5.228282197816688;-0.02997086435413325,0.3887371803406177,5.227827518380582;-0.030114498314674366,0.39872960102574473,5.227465719905149;-0.030290910569928383,0.40872397587547576,5.227180500552264;-0.030514016527742428,0.4187196573095013,5.226989250974315;-0.030787294540296904,0.4287154213821539,5.226889152364331;-0.031090320563730282,0.4387107758931384,5.226856542107287;-0.03142678198619572,0.44870469645284977,5.226947896129481;-0.031801719754044055,0.45869539404675214,5.227160929595008;-0.0322265570923999,0.4686818513785822,5.227461234765587;-0.03268616393069445,0.47866572324398066,5.22779449761905;-0.033165327116131814,0.4886493310963415,5.228107510225826;-0.03369569727022094,0.4986321119671558,5.228358096707816;-0.034270410029541606,0.5086139081830953,5.228540988882963;-0.034909148410077064,0.5185926030550425,5.2286738870913965;-0.03565929830054166,0.5285636155280682,5.228801108962957;-0.03655981232369134,0.5385207664462989,5.229011394686887;-0.037558130260273555,0.548466718247804,5.229296708653657;-0.03848022937083035,0.5584206036920826,5.229561090560166;-0.03925115565818767,0.5683867787456727,5.229845743788955;-0.03999154825576267,0.5783529400010905,5.230202743274199;-0.04067781821963057,0.5883203225060486,5.230627383753367;-0.04107293876378853,0.5983061217815873,5.23098472474491;-0.04133822713711741,0.6082954148586269,5.231363731209212;-0.041844540947712144,0.6182778751485312,5.2316705420396685;-0.041317572412203185,0.6282634193273499,5.231776426955698;-0.04116979784530538,0.6382606757220228,5.231958160982641;-0.04116393746801045,0.6482579765706024,5.232190413859845;-0.041151113119468986,0.65825583825723,5.232396804826573;-0.04116803057624914,0.6682549309754922,5.23253044094165;-0.04071480440281074,0.6782445575980339,5.23257455418133;-0.03992195234681551,0.6882126157480005,5.232670482989245;-0.03876299791287983,0.6981433814014498,5.232862102811636;-0.03743197375173497,0.708051435445603,5.233104671854568;-0.03589119235159121,0.7179292555664606,5.233338471634193;-0.03408404915992075,0.7277625489649371,5.2335399025759;-0.031884547357391615,0.7375155466953871,5.233742947128914;-0.029172729027148264,0.7471376473756081,5.233990373569394;-0.025976379481073657,0.756611357052188,5.234169746207176;-0.022441162870741552,0.7659650810725496,5.234270197533412;-0.01862108944695265,0.7752061370536394,5.234369813753103;-0.014629820008560605,0.7843747120756879,5.234453481759097;-0.01034923725056441,0.7934116397001503,5.234556196715035;-0.005727446568630815,0.8022785917420854,5.234683524553371;-0.0009682197804377207,0.8110718268242421,5.234853162899489;0.003944522302398967,0.8197794244770278,5.235059822873179;0.00886615296395993,0.8284819098658828,5.235270297783678;0.013786490735841626,0.8371848289112557,5.235492730470753;0.018804959069824913,0.845830358503277,5.23575691535732;0.023836676310505504,0.8544677026755991,5.2360363921160875;0.028790261834525162,0.8631521609367895,5.236241758047695;0.03395970833418798,0.8717089699507459,5.236482262487986;0.0393847590459559,0.8801047572149767,5.236764363513373;0.04494301494041515,0.8884105963860998,5.237109076546412;0.050672504469405265,0.8965943592801724,5.237555142271157;0.05650466744229354,0.9047003707508252,5.238082828821409;0.06248558128956128,0.9126919742199258,5.238685276781172;0.06862981018869707,0.920560614773357,5.2392622924446695;0.07485400758255399,0.9283735716036755,5.239728202704146;0.08125852966817555,0.9360411079798813,5.240165218463984;0.08771005897924561,0.9436639437658827,5.240684972375042;0.09424173853991157,0.9512037711507936,5.241383660519014;0.1007023816125663,0.958788793614439,5.242236611463531;0.10720869466949984,0.9663188370408204,5.243219635574113;0.11395403488880099,0.9736377458965257,5.244186050851185;0.1209100190712768,0.9807527858206525,5.24518128495994;0.12781591495030453,0.9878877380643956,5.246364948166909;0.1345633477414181,0.9951403644096363,5.247732998540881;0.14104698372521707,1.0026205145214364,5.249150679299912;0.14771149875752054,1.0099565157737715,5.250480087066527;0.15458997645197553,1.0171284718084108,5.2515979382391285;0.16174912147401863,1.0240598581009586,5.252436106847964;0.16907330281571784,1.0308462580334807,5.252984872398786;0.17605312847774685,1.0379801722921218,5.253608812362276;0.18347154405099445,1.0446790792769605,5.253911724215918;0.1908955942457462,1.0513662187019528,5.254318719322179;0.19846657807914042,1.0578882195673651,5.254697808369824;0.20611572947098405,1.0643201558601598,5.255045196495823;0.213786342786501,1.070733268131829,5.255228724027226;0.22140300389803458,1.077209635611987,5.255436420377706;0.22890885086132207,1.0838150852140753,5.255610480476464;0.23638903925930757,1.0904517419724813,5.255650086053707;0.2438379828628898,1.0971231319973282,5.255573965576678;0.25120299913705274,1.1038852939988333,5.255401627691362;0.25857876832457843,1.1106334536596936,5.255155924447828;0.2661133501036675,1.117203372589494,5.254898547933615;0.27351529907475797,1.1239218375170623,5.254627659679147;0.2809264786768021,1.1306279875317957,5.254308334005052;0.2883104105901733,1.1373624907908815,5.25395617587003;0.29578314351390006,1.1439996414575653,5.25362984217825;0.30340082670278207,1.15047588104502,5.253458892946869;0.31070619864837495,1.15730277049902,5.25330039651345;0.31796497073390856,1.164175574114073,5.253026903772788;0.3248233308454962,1.1714397538166224,5.252585780401325;0.3315495638214809,1.1788202220902995,5.252050543991854;0.33829629164691444,1.1861944984204262,5.251731620401552;0.3447591863391814,1.1938057204208585,5.251183631481225;0.35146709622457484,1.2012124755973757,5.250804259994976;0.3578624844713478,1.2088801643669695,5.25025148688991;0.3641953773955027,1.2165968651154326,5.249662422572659;0.3704661469397256,1.2243626997933554,5.249054754012984;0.37672518856631826,1.232134570676192,5.248404814864219;0.3829667955439722,1.239922088564234,5.247774808927797;0.389310393742661,1.2476348534049402,5.247253253172811;0.3953909816480587,1.2555478312201402,5.246611978800267;0.40155298826981917,1.263405417084735,5.246075304994404;0.4077927975018214,1.2712055999867744,5.245604213237998;0.4139293737954686,1.2790844016754916,5.245087574735644;0.41995133268938123,1.2870426441892342,5.244453234785391;0.4257151333951742,1.2951760310067755,5.243661641265872;0.43135966851431,1.3033825783817385,5.242771807870607;0.4369359370366769,1.3116258250052515,5.241795020037757;0.4424424115473886,1.3199051375451694,5.240731195649411;0.4479350200892129,1.3281883181795235,5.239626582601806;0.4534176898213937,1.336481409743644,5.238547247196595;0.4588325035548853,1.344823872062345,5.2375065192337535;0.46416942042997195,1.3532160449582287,5.236463086268003;0.4694635399826164,1.3616400387417222,5.235458782082028;0.4747353382143269,1.3700759999451815,5.234437654284999;0.4800169811970884,1.378503522504457,5.233397889448343;0.48528345537992645,1.3869468209753044,5.2324104885096725;0.4905466477279396,1.3954149034840213,5.231642123405455;0.49579222119169164,1.4039149778821387,5.231159739468274;0.5010701924957388,1.4123973450782483,5.230721030380132;0.5060630295051366,1.421056140480272,5.230409837861773;0.5109029435039366,1.4298048885959274,5.23022372259363;0.5157559594342611,1.4385471869036337,5.230080695746182;0.5206445978771219,1.4472699463079837,5.229959524178528;0.5255727238451446,1.45596497974361,5.229627909949885;0.5309446209838955,1.4643230106582499,5.228493872754462;0.5363658514348622,1.472656836813168,5.227417953604565;0.541886461724982,1.480893048020168,5.2261188435328965;0.5476050580498455,1.4889718931761438,5.22469409196893;0.5533251795103278,1.4970296391972486,5.223160162525735;0.5590491004315852,1.5050565776114855,5.221485352392842;0.5649643344888393,1.512915644274104,5.219683942600369;0.5710837264724276,1.5206064254425091,5.2178386982341936;0.5773348965178772,1.5281891888177066,5.215988138140968;0.5836629431203925,1.5357260680083664,5.2142129541330995;0.5900693889598108,1.5432489834370189,5.212675685399291;0.5965186307265606,1.550740057665472,5.211162051514292;0.6029779298961898,1.5582336041183271,5.20970458254511;0.6094629983729876,1.5657215832813536,5.208335621294626;0.6159536176800027,1.5732229017021298,5.20706988713552;0.6224362275016269,1.5807575421567481,5.205972179013928;0.628916970401442,1.5883051138179936,5.20495525547459;0.6353882930783457,1.5958641077764721,5.2039634928280485;0.6418480843919103,1.6034400044517816,5.203027071047957;0.6482822946005675,1.6110488158513727,5.202186280898001;0.6546842640380021,1.6186948290121879,5.201442459638024;0.661062295602917,1.62636888306875,5.2007870149844395;0.6673556998490366,1.6341196862042149,5.200222999248676;0.6736717111234136,1.6418539541500923,5.199685318187715;0.6799806852525948,1.6495956277075885,5.199172155478153;0.6861911569152428,1.657418146555672,5.198684056513983;0.6923319458240292,1.6652966699352107,5.198215461874887;0.6984153007393887,1.6732202000462788,5.1977566988066615;0.7044274496162072,1.6812020678327644,5.197377419856504;0.7103299682575176,1.6892678004538513,5.197054571635019;0.716168355921894,1.6973808289773145,5.196751260478071;0.7219419138242388,1.7055399385181913,5.196443103621513;0.7276663265453771,1.7137272407625859,5.195996806683364;0.7333208969485274,1.7219617446555175,5.195529068302313;0.7389421464795439,1.7302183307223882,5.195049130566344;0.7445478099417117,1.7384845792805115,5.1945534775382685;0.7501184301189918,1.7467773403589806,5.194108163563742;0.7557048147336574,1.7550632151643317,5.193738588609129;0.7615172022136844,1.7631675136598939,5.1930061285918905;0.7677998533362363,1.7708110566219417,5.191555423294586;0.7740856428266703,1.7784113178536016,5.189904702333164;0.7803699609128413,1.785947123557972,5.187976236990514;0.7866826124686009,1.793384160349015,5.185776029249359;0.7929653562084664,1.8007614201303916,5.183305569936343;0.7992362653373901,1.8080963596278685,5.180683669620707;0.8055475014055244,1.8153312807364028,5.177886489639803;0.811872761025365,1.8225325765608915,5.175034748208709;0.818180492231141,1.8297259226234392,5.172124713937415;0.8244771097183512,1.836908320933067,5.169164010855103;0.8307993806340359,1.8440522802297283,5.166165221760096;0.8370996302342687,1.8512007849819898,5.163131126378988;0.8433672407207132,1.8583663397015795,5.1600697730261755;0.8495967529374479,1.8655341167443815,5.156936699486305;0.8557795707745476,1.872725375235177,5.153765175418636;0.8618990184199694,1.8799555241102106,5.1505593513810775;0.8679552837531475,1.8872228293421354,5.14731775842696;0.8739784162309677,1.8944981543400203,5.144032713323803;0.8799693299565157,1.9017846052599003,5.1407135890831;0.8859267853945747,1.9090871463719752,5.137369696439788;0.8918269136456135,1.91642070430579,5.133992209999745;0.8976816236232706,1.9237818118245995,5.130595672472491;0.9035053223287195,1.9311658711995954,5.127195642982223
3D gt;0.9250166036157935,1.9595118000765275,5.114351646516442;0.9241360977257034,1.9582555768403482,5.114885391403257;0.9231817451148255,1.9569225597465467,5.115469687968466;0.9222648560833877,1.955640884408705,5.116028884768075;0.9214116486234122,1.9544332373281537,5.116555703783592;0.9206257389843622,1.953310460368268,5.117043099212982;0.9198699585303153,1.9522350174141434,5.117509898346772;0.9190603110635944,1.9510964836749385,5.11801420307411;0.9183308415341607,1.9500680046115098,5.1184717172053995;0.917583486702422,1.94901349930511,5.118929611426429;0.9168359669506707,1.9479681500356876,5.119387789426819;0.9152271901837754,1.9457091070894834,5.120366383430512;0.9135445518996909,1.9433622296416353,5.1213894073390716;0.9120067257642116,1.9412024492852602,5.122336201358283;0.9104686421215691,1.939060291984779,5.123280877817906;0.908884363290188,1.936849129226402,5.124256857830492;0.9073459279807702,1.9347008052211951,5.125211989688371;0.9058681378226167,1.9326325141484002,5.126123012087277;0.9044022746325169,1.9305813514085437,5.127016855920525;0.9028480619566419,1.928438537859351,5.127957059437493;0.901263509584291,1.9262837391956507,5.128909426424937;0.8996889548188463,1.9241377529456307,5.1298507717504975;0.8981078006472625,1.922000160740674,5.130795802454835;0.8965339012548602,1.9198837674827878,5.131735924584885;0.8949029469150351,1.917724593512301,5.132697456120816;0.893200236911824,1.9154826339681417,5.133699414769074;0.8914335573040401,1.9131743113535375,5.134746392092793;0.8895715789794924,1.9107732936889323,5.135824883232017;0.8877021353527865,1.9083696712805918,5.136902378038241;0.8858413595738073,1.9059801200121875,5.137981469452539;0.8839535158202644,1.903560236163378,5.13907000269676;0.8821408148893897,1.901250779486583,5.140120520672257;0.8803616690925056,1.8990028515415645,5.141143722564375;0.8785521222821643,1.8967354208510911,5.14216665291975;0.8766418265390522,1.8943565522448054,5.14325000836541;0.8746680379379393,1.891942743346685,5.144345659981931;0.8726746154322157,1.8895163406130506,5.145439324662049;0.870680353079119,1.887100987316122,5.1465315623144985;0.8686712405725645,1.884682632345638,5.147639157062469;0.8667424876130037,1.8823587629776206,5.148697002841173;0.8648438354733751,1.8800899917481761,5.149738187500543;0.8629532231957426,1.8778707872053566,5.150782941730166;0.8610984561286061,1.8756823568017,5.1517822734837795;0.8591354422053434,1.8734045649505855,5.152833537250207;0.857159059418852,1.8711200037933586,5.153894214919501;0.8551803398333628,1.8688544581068534,5.15494080242318;0.8532011344728495,1.8666037665696762,5.1559779609589595;0.8513179674576327,1.864497635612387,5.156957217187554;0.8493764741942875,1.8623309362205163,5.157964200787306;0.8472890098189302,1.8600467074955358,5.159032792959489;0.8451528833736532,1.857763286922727,5.160124134812317;0.8428731632484295,1.8553661207334975,5.161277234213334;0.8404249117305224,1.8527670558436249,5.162500788410609;0.8379672275331845,1.850201792150814,5.163740952952241;0.8355544278892175,1.8477286749565505,5.164938085261625;0.8331602745559412,1.8452932144607908,5.166140146341047;0.8306399170767349,1.842795624463728,5.167396930760004;0.8280628877503892,1.8402300321433036,5.168754758214574;0.8253918439014607,1.837535207481686,5.170306817693886;0.8225989617219385,1.8348153386178931,5.171931135443081;0.8197006413804508,1.8320909094294646,5.173583580278785;0.8168732901701512,1.8294416412917163,5.1751924795135675;0.8139346247348433,1.8265355419470954,5.176829321617188;0.8110434930947337,1.8236705919331169,5.178362610547714;0.8079536374678398,1.8205111801227982,5.17983908104708;0.8048630785073957,1.8172957651545947,5.181296845033491;0.8017007832892024,1.8139883800496528,5.182732488083651;0.7985379669370626,1.8106423629317874,5.18413744713323;0.7952319695968427,1.8070379848631197,5.185569129211607;0.7920141861545694,1.803446648831732,5.186897478340169;0.7886521565983353,1.79948876461945,5.188052621476569;0.7853541484319442,1.7955009537950986,5.189116348352155;0.7821188756796806,1.7915216999909493,5.190082214657424;0.7787938238964233,1.7873534542677585,5.191012382041811;0.7754377201955993,1.7829836412696536,5.191928090613875;0.7719336087672252,1.778380911190466,5.192813741009594;0.7684504536550718,1.773620656056266,5.193601954034891;0.7648855750957076,1.7686906132760971,5.19430586808338;0.7613829416964489,1.7637985685645432,5.194753528718268;0.7579673075613058,1.758902837708003,5.195067230025822;0.7546003954643311,1.7538458019045222,5.195294726200657;0.7511535216661116,1.7486346392669276,5.195529832092627;0.7477470413147616,1.7436051240986448,5.195701801634715;0.7442881551053089,1.7384841908678847,5.1958901685649295;0.7409341968747745,1.7334598420276492,5.196033251347201;0.73743715017515,1.7283097608661908,5.196174300533485;0.7340241209951115,1.723228778668004,5.196284778471673;0.7306581696080029,1.7182010064640898,5.196385145355969;0.727388339704448,1.7132619006073888,5.196410305878731;0.7239523071953362,1.708202711382139,5.196452939992215;0.7205937490740049,1.703329760810631,5.196543139070194;0.7171712583375793,1.6984466188375429,5.196633071906963;0.7137827577314149,1.6936384743360857,5.196708566089418;0.7105198684833294,1.6889787390917772,5.196733431360653;0.7072972174571498,1.684494594785343,5.196727124355085;0.7039382836032354,1.679933734823343,5.196668532552694;0.7006884843428719,1.6755302068866338,5.196635861072188;0.6975482191523649,1.6713098126212653,5.196564406296824;0.6944183843003727,1.6671615325404345,5.196514563094972;0.6912565106615857,1.6629855977161578,5.196484586338256;0.6880585776759325,1.6588211587790138,5.196506286382047;0.6847489274359629,1.6544787366560079,5.196544555402369;0.6814397091123232,1.6501491086048943,5.196594938190129;0.6779850137051302,1.6456690525870212,5.196744462086217;0.6745783367106656,1.6412913816346344,5.196962935996244;0.6713201408587534,1.6371112956547802,5.19714874338286;0.6681137163771174,1.6330201377969302,5.197316058780398;0.6647481800270583,1.6287755380595264,5.197515228231223;0.6612433751340276,1.6244915381358607,5.197783038463944;0.6579227482737839,1.620425016740381,5.198056455662508;0.6546621667816644,1.6165126985333522,5.1984376464355595;0.6513383135078451,1.612636577294181,5.1988833751049395;0.6480034776652392,1.6088094935756874,5.199385424951137;0.6444982330201483,1.6048915094461165,5.199987427391918;0.6408986653551891,1.6009132475437777,5.200697228051742;0.637501396289916,1.5971852808929685,5.201487902289016;0.634124961314541,1.593574849473455,5.2022743807342255;0.6305562270725622,1.5898740719717224,5.203156553389215;0.6270789220402296,1.586272604970001,5.204042843093973;0.6234946973845952,1.58263420749151,5.205049263491164;0.6198883769656862,1.5790750598353889,5.206142868001732;0.6161891215231299,1.5756544135302541,5.207310780897619;0.6122025106676648,1.5719734060242183,5.208648171502872;0.6083904020918389,1.5685563151578477,5.209948567644588;0.6044154156556543,1.5650017148423006,5.211353455405122;0.6003498278796514,1.5613253548654842,5.212820325569616;0.5959674379806719,1.5571979551692752,5.214382179154569;0.5917475668522172,1.5531960041982202,5.215916180172821;0.587678211514113,1.549279540049369,5.217390618319248;0.5836204712648818,1.5452812403575724,5.218823566791565;0.5796182544225122,1.541172249746197,5.220190135913033;0.5757567635438059,1.5369501862941128,5.221467628808637;0.5719013647416651,1.532402000729201,5.222649074707936;0.5682770518250077,1.5280212478637696,5.223738952040357;0.5647256126454135,1.5234832311947302,5.22469764244462;0.5611471505982896,1.5185170208369836,5.225589958294086;0.557430363954529,1.5131809897913466,5.226442398712943;0.5538397633243047,1.5078218042982598,5.227172848892716;0.5499918425366243,1.5019772295586982,5.227879194025629;0.546399233946385,1.496325461032837,5.228464346827808;0.5429890847923258,1.4907997944210323,5.228925464836463;0.5396610710727823,1.4851409358122731,5.229299400427726;0.5365947234070709,1.4796250507686886,5.229494398585096;0.5334492618389683,1.4737368525804506,5.229620819964951;0.5303849917288506,1.467844861153877,5.229643190424172;0.5272377899894615,1.461659761272823,5.2296340102117735;0.5243924911720457,1.4558266025835105,5.229571629212211;0.5214739047430437,1.4498489623661093,5.229545245170593;0.5183631435988132,1.4434221251998542,5.229627398770214;0.5152441012299469,1.4369755375643207,5.22978849693087;0.5120431144080249,1.4304051707929546,5.230032915188329;0.508879562614461,1.423990158101185,5.230323006360701;0.5056826624153158,1.417622623433538,5.230748003758352;0.502483523512264,1.4112619311853574,5.2312039613296;0.4992847647251743,1.4049593763326278,5.231762298068145;0.49594722857513024,1.398590158970815,5.232437702400389;0.49265164114617416,1.3923623716812332,5.2331906519992994;0.4894063562227114,1.3861702754038303,5.23399965690623;0.48623004252048796,1.3800477281635857,5.2349024830342605;0.4829264694505757,1.3737576494443382,5.235831635990999;0.47934644451493646,1.3670338543008689,5.23685088182062;0.47593721496964514,1.3605742240241459,5.237868645710807;0.47257068555524934,1.3541756002380851,5.238954888494789;0.4693750707782353,1.3481433700923868,5.240083503041231;0.4662571438359083,1.3421384217154069,5.241276978560678;0.46326994689599194,1.3364590068001863,5.242502360429487;0.4602865033564908,1.3308518814046655,5.243708924381588;0.4573888597815522,1.3253916411387263,5.24488384723915;0.45464898384215024,1.3203029264284,5.246010148194346;0.4516659996113237,1.3147906533797373,5.247149373801843;0.44871866212105066,1.3094722520229372,5.248214111252637;0.44573788443089796,1.3041439576765481,5.249262697378375;0.44269170141597536,1.2987933530379725,5.250264644647967;0.4395956033792219,1.2933658989274721,5.251253984322965;0.43632649091554504,1.2878798802559481,5.252074114004353;0.4331109203046733,1.2826077151134965,5.252684748933939;0.42997767941115084,1.277520342955174,5.253229449415584;0.4267782049959128,1.2723688014188985,5.253711226357634;0.423618249611364,1.2673920407156833,5.254088643310566;0.4202986402033503,1.262268924149486,5.254416639461366;0.41696175713652367,1.2572586301536863,5.254608245411774;0.41356963020264326,1.2522052880239365,5.254798752608588;0.40995375831523495,1.246936741640197,5.254924815265987;0.40625531451242897,1.241623732292558,5.255019669384314;0.4024726253952389,1.2364081057244056,5.25504949670857;0.39844190497889065,1.231026967755723,5.255080035187008;0.3942466447372236,1.225512575053917,5.25510308548517;0.3897903750125212,1.2198192109583552,5.255119484430883;0.38500223487914403,1.214030028240033,5.255135845903985;0.3803703714436152,1.2087348826566913,5.255075971590813;0.375048161740668,1.203038253351378,5.255075908595465;0.36939179247098747,1.1972316220064592,5.25507940428993;0.36350954821241876,1.1915971230076612,5.255035780690277;0.35708291071637643,1.185595061450646,5.255021567754822;0.35066612981680517,1.1797131586099991,5.2551024215819035;0.344204592860783,1.1740167419413463,5.255255165391988;0.33704038276521386,1.1678598357429606,5.255351731707995;0.3296553901707591,1.161652957926325,5.255462759994265;0.32188948410104634,1.1553417402987116,5.25560222950334;0.31392722497955156,1.149010723003297,5.255764938794844;0.3057100908284451,1.142501543633856,5.255962845002126;0.2970950993761852,1.1356778990209573,5.256185910245046;0.2885551982114686,1.1290422179189394,5.256410645444665;0.2798980309277537,1.1223923327362946,5.256632331302109;0.2714913038716782,1.1159796451276713,5.256822899534081;0.2628486621524539,1.1093904254480527,5.256839860460689;0.2539057135191945,1.102580725395585,5.2568343740176395;0.24508817772877872,1.0958775975169481,5.256778571898829;0.23653698222681205,1.089410084334401,5.256634510561155;0.2279991031724733,1.0829213080796212,5.25643088876226;0.2200163241640558,1.076766074500172,5.256115259678823;0.21209437908660767,1.0705407609058872,5.2557647465451724;0.20432426328331937,1.0642852075521425,5.255380140324696;0.1969809217490747,1.0583494603501775,5.254922504827656;0.18945398988824402,1.0522002871772544,5.254382138556729;0.18180721610705894,1.0457971788673102,5.253749131532332;0.17484218945540977,1.039829064230806,5.253179334086919;0.16795232250067677,1.0338317502406784,5.252579385158569;0.16133312082039017,1.0278426342564084,5.2519462833907795;0.15509794027006402,1.022066240154659,5.251301957248698;0.14934773400716855,1.0167409286096416,5.250652751132493;0.14374739602247452,1.0115279219634927,5.249950110800348;0.13822027072805837,1.0063762625742083,5.249216416932663;0.13263874865836386,1.0010793151251558,5.248413805322471;0.1265056560196788,0.9952002203043031,5.247613218154003;0.12082961957372898,0.9896313986665028,5.246908913018521;0.11554270357695604,0.9843387628922675,5.246198753736893;0.1102330955351877,0.9789956926129424,5.245491687168232;0.10506264303856598,0.9736998781088475,5.244811704864603;0.09989080207958069,0.9683704828045927,5.244181355823626;0.09461920028500317,0.962855298558137,5.243592461173326;0.08964709909798915,0.9575918783323745,5.243031008431023;0.084926886362262,0.9525742894879745,5.24251798967447;0.08020819237804663,0.9475915395389445,5.242019853267317;0.0758272555937553,0.942927767408869,5.241589359059498;0.0717687615090121,0.9386180565162194,5.241231538470628;0.06751514811377413,0.9341168219030374,5.240825016711193;0.06329708664744385,0.9296366342932065,5.240418816362649;0.059204033509407936,0.9253378818683073,5.240040327806901;0.05503335246907689,0.9209435637179656,5.239666015642615;0.05070224198235055,0.9163845342973291,5.23929985867201;0.04655514805203691,0.9119577991213836,5.238941540431222;0.04247517031415471,0.9075047634899773,5.238548954357258;0.03859768608125974,0.9031889737715506,5.238190396995848;0.035062897536687385,0.899120679105492,5.237800572319836;0.031478415234432136,0.8948999750645621,5.2374230188128195;0.027817113037562687,0.8904917397310363,5.237067536469814;0.024118652136873503,0.8859944474514683,5.2367298566219365;0.020401807588222857,0.881453326313351,5.236391867504271;0.016707523842216847,0.8768520792455344,5.236055390909039;0.013027288980968759,0.8720785452809998,5.235709426889949;0.009271125094488353,0.8670676373403745,5.235368653471049;0.0054097265438483545,0.8617792231879321,5.235019185949442;0.001389242879879239,0.8558977018472074,5.234648391935002;-0.002590150191229959,0.849827271695502,5.234253455451422;-0.006597486809004233,0.8433220566017333,5.233877075648246;-0.010454434965159737,0.8366370975121976,5.233546637462124;-0.014158652320140542,0.8296779440323722,5.233236996532431;-0.01781631736428847,0.8223575921171887,5.232904220480403;-0.021396731900734413,0.8146844424144574,5.232571141653137;-0.024768397441551637,0.806713483916109,5.232218774365246;-0.027988706676884145,0.7983887336247828,5.231880813004788;-0.031015187421140337,0.7901059685357327,5.231613546225516;-0.033837652044503494,0.7814855944147838,5.231374443771342;-0.03635938831640897,0.7726155639386743,5.231122488323805;-0.038600618370368836,0.7637969795267312,5.2308746109159765;-0.04056346108243462,0.7549619130861791,5.230619665634035;-0.04219826469493733,0.7459546682211842,5.23029774323617;-0.04367950930931954,0.736545858317755,5.229939961430895;-0.0449311528328541,0.7268875598504864,5.22957545765849;-0.04574095851230121,0.7171280996025708,5.229219234526943;-0.046368027766021405,0.707334474714576,5.228864502395992;-0.046727075752293554,0.6972042387053959,5.228527000739265;-0.04668280220849534,0.6875028994970396,5.228217684675332;-0.046468427649274044,0.677642990771573,5.227943248977762;-0.046041847747988945,0.6681951665551178,5.22768473621157;-0.04542100151988007,0.6584414562185081,5.2273549232633885;-0.04463931188702898,0.6488014856001317,5.2269945055652105;-0.04370408259658511,0.6391077917244943,5.226587082704327;-0.042643816885658804,0.6295589008482276,5.22614476656096;-0.041524181815753826,0.6200535778206696,5.225685130612517;-0.040373504563497684,0.6106160195333032,5.225215942946463;-0.03922678544055817,0.6010268748190283,5.224734930073681;-0.03819407396989637,0.5914052239470873,5.224292099658292;-0.037241509626597405,0.5812903311636328,5.223965502152657;-0.03635255030182862,0.5713860816049702,5.223653854697235;-0.035518859952295055,0.5611630813276548,5.223335883392194;-0.03474396952098153,0.5511053824261185,5.22310045680396;-0.033994656082822663,0.5408443484797014,5.2228866804067575;-0.033268026816184425,0.5307250001046778,5.222688368394697;-0.03258282519519173,0.5206829411650081,5.222545631781103;-0.031913847008292466,0.5099755099757052,5.222424902535994;-0.03136109867322414,0.49963448254728693,5.22232865163959;-0.030858638038106838,0.489207255386111,5.222260878565443;-0.03040625513197564,0.4789454629490432,5.222189086524036;-0.029934914028109848,0.4684410799474389,5.2220875937781415;-0.029518336076535152,0.4585732271350468,5.222061633555429;-0.029087489565003836,0.4485818553159609,5.2220698070123515;-0.02860826092376558,0.43835750365445997,5.222137934360152;-0.028123581533381688,0.4282647644133556,5.2222421225193;-0.02767249456653495,0.4184638319141317,5.222395172373287;-0.02722333425330613,0.40837864606801955,5.222551965509682;-0.026802945759176893,0.3984113123523844,5.222705401581637;-0.02637208432320869,0.38875661621244734,5.222831746551797;-0.02599758288696762,0.37958629392508164,5.222919875894814;-0.02566615525902418,0.3701498217846914,5.223013281467408;-0.025328495229454344,0.36093985708785264,5.2231379502555635;-0.025018455583061584,0.35186104518568306,5.223268871956575;-0.024777758836431678,0.34324759075949884,5.223424408663545;-0.024599700305266873,0.3342720871575591,5.223596041815261;-0.024443829715409194,0.3255041124751513,5.223724642559846;-0.02441980674052931,0.31669377459070625,5.223784499409958;-0.02443818476804014,0.3077714276301201,5.223835770966824;-0.02449766824962596,0.2986876346794472,5.223883348867572;-0.02464131379850936,0.2893511341995804,5.223918845380515;-0.0248378696023317,0.2802738091712892,5.223977198535344;-0.025089937279595555,0.2708930689527366,5.22401180378554;-0.02539584399527799,0.2620551701850187,5.224060023556912;-0.02579212519172628,0.2536919855756936,5.224124834863365;-0.026242736700027792,0.24523416757457808,5.22419030275068;-0.02671602306233862,0.23632626015529787,5.224206616922544;-0.027210649839491834,0.22784325955851417,5.224256211665816;-0.027731820260314642,0.2193639323415732,5.224312967463975;-0.02825322771449832,0.21035424270227282,5.224392597857756;-0.028768492392940066,0.20098996632583538,5.224443911139758;-0.02930942140657229,0.1912510131544048,5.224466036419126;-0.0299376440724471,0.18121833964451006,5.224432094898576;-0.030586365718640242,0.17084672874385265,5.224438881368309;-0.031224095134118612,0.16032366906055365,5.224469446383553;-0.03187597197907581,0.14973209214525046,5.2245072387931835;-0.0325440841652158,0.13916447842561477,5.224559859059416;-0.033118730891977574,0.1287086114134827,5.224828281538466;-0.03366825985342343,0.11819635205776842,5.225089637373871;-0.03423864783995384,0.1074321494933641,5.225410358320753;-0.03472033117282988,0.09639035715630628,5.225766982400637;-0.035191109619543234,0.08513322255078284,5.226139065775206;-0.03564863960440996,0.07328104716846061,5.226498540817905;-0.036114618871331536,0.06115990582029869,5.226816543360185;-0.03658432493706807,0.04864503592527953,5.227072854555376;-0.03708421585742276,0.035595029953365956,5.227250908987504;-0.03756582030268646,0.02239492892377617,5.227451367831167;-0.038060561513208774,0.008794401971913352,5.227607455477551;-0.03853578196918114,-0.005165328373930961,5.227755753079316;-0.03900900940561672,-0.01912457151172335,5.227867880368295;-0.039441074828044716,-0.03226629749349355,5.22796973327848;-0.03979425758579476,-0.04479257401525178,5.228084552367318;-0.04007865110425017,-0.056861129554013054,5.228239791236012;-0.040337719508085526,-0.0686122481435301,5.2283527785781825;-0.04058244768736545,-0.08014352845288512,5.228432777563311;-0.04079032892319017,-0.09102565527174585,5.2284867569186115;-0.04098673988237859,-0.10171513000948443,5.228524821429894;-0.041166741643857835,-0.11175876258757936,5.228396500567333;-0.04133637823121214,-0.12167650052504046,5.2282314525971625;-0.041433367949047936,-0.13127828500358907,5.227985262224101;-0.041563436364750114,-0.1407369495998271,5.227729230010101;-0.041703567770351516,-0.15074960110181237,5.227479714788673;-0.04182114474125462,-0.15984149661353522,5.227274217726373;-0.041927349621513586,-0.16867229893968727,5.227110603007918;-0.04203054483333175,-0.1768117711952934,5.227001340561618;-0.04207781548047128,-0.18407543461429726,5.22697471084947;-0.04211886333853084,-0.19064091439737813,5.226967573110534;-0.04214765399678716,-0.19651354964112858,5.226969325493382;-0.0421656539924541,-0.20179656277482932,5.226966361516384;-0.04217727388303953,-0.20675302331114193,5.226968050375463;-0.04218942633719432,-0.21230333766081722,5.22697225466001;-0.04220452312177593,-0.2182205851386279,5.226973618238142;-0.04221189489087832,-0.22384460890827834,5.22696680687474;-0.04221200202826145,-0.22927323083953052,5.2269560235358155;-0.04220604140588664,-0.23465817583330706,5.226950092285478;-0.042197022074445256,-0.24003624729871126,5.226942910335309;-0.04219235924869226,-0.2453253432226056,5.226933143671081;-0.04219188776865152,-0.2484758625260957,5.226925284360915;-0.04218792340861007,-0.2516175628148787,5.22694251682569;-0.04220027745741412,-0.25455322616425585,5.226971143103525;-0.04221552843232897,-0.25701573986176773,5.2269862538717655;-0.04221127680172078,-0.25853274296917417,5.226978657231796;-0.04220867271653401,-0.26010860142598197,5.2269720220080504;-0.04220662667781798,-0.26182191158904017,5.226966754908684;-0.04220707143621688,-0.2637338983456924,5.226961766912314;-0.04221004493289727,-0.26590402422891485,5.226957469705941
