# Supplementary material for: AI co-pilot bronchoscope robot
Source: Nat Commun. 2024 Jan 4;15:241. doi: 10.1038/s41467-023-44385-7 (PMC10764930; doi:10.1038/s41467-023-44385-7)
Supplement: Supplementary file 9 — Source Data [file 41467_2023_44385_MOESM9_ESM.zip › Supplementary Fig. 6/Sim+A+R/1-siliconmodel3 Centerline model_56.txt]

Path length,0.4086819438564664,1.4222180022967041,2.577895697601434,3.1145811498110696,4.194272407355863,5.3465190791339,6.39682549323978,7.504305643182982,8.153104210436691,9.68284765491397,10.563343693036588,11.466550909209952,12.458778379833333,13.398728163208547,14.357853142190082,15.350635996081216,16.343959222565875,17.410852550412798,18.486331776950223,19.638075467132126,20.80028386205741,20.80028386205741,22.009269471335713,23.252218730691435,24.56056548628291,25.94627612616438,25.94627612616438,27.345776730410392,28.706871202318503,28.706871202318503,30.03546939602258,31.331183372698153,32.58730083099296,33.800462155155195,33.800462155155195,34.99236292832354,36.12537705511525,37.237613860997556,38.320573714269614,39.36410347092358,40.414647479291524,41.46090138695315,42.52298392613115,43.57492556912647,44.62222279858589,45.621338178795426,46.59927687895225,47.54255541220178,48.44455027625029,49.29287972464572,50.132031868281224,51.01984445692946,52.71254509336977,53.59934801191074,54.522478011107886,55.433150149788936,56.35846511657522,57.26466140894304,58.15796612057629,59.04739112680445,59.91779090407903,61.67169787610713,62.57591726933695,63.48798933105196,64.43356368160468,65.35180521503493,66.30741864069512,67.30900770499055,68.3192462864061,69.29549590367007,70.28812109476942,71.30573682039258,72.30586741123824,73.28173792799173,74.32744542002077,75.35208391839512,76.39134571112088,77.42444863266913,78.4819754174106,79.51051663678224,80.51231488516535,81.55105850735336,82.57055148007974,83.59266378440171,84.57042830980659,85.58422050252813,86.5593134454483,87.51913834422437,88.47801285349135,89.42320533888895,90.39470342015825,91.37179437172578,92.32705435545144,93.30312502496135,94.23986052211606,95.23254403479862,96.21091220080199,97.2027367233869,98.1812286796369,99.15602928347175,100.13572620450117,102.00498220653213,102.91356721105136,103.83769363703283,104.76312826451715,105.6700410843969,106.55066450359226,107.43826623885815,109.16488041742718,109.9900035563112,110.78534195661396,112.32758250982369,113.05907742883701,114.45236363825981,115.09912407655945,116.28205006032775,117.4525046346835,118.58694114823707,119.7054439579308,120.30168995057109,121.52232287767886,122.72471496738335,123.34749578810585,124.5882631789514,125.21088162677816,126.5634027273828,127.27448733883706,128.78367976706767,129.52201247291714,130.27980270968266,131.82737272152255,132.64636419533164,133.43879463109286,134.20451032125902,135.73615095007736,136.56488652056328,137.4242632800614,138.3248254193338,139.21764620378607,140.18966321094368,141.15939152984268,142.10478670074306,143.08972633506818,144.06663135188836,145.08691602019442,146.13865076154394,147.2109583775874,148.2920510769724,149.41638584912397,150.49383783870297,151.55826426117557,152.64267360071926,153.72251591380487,154.81852491543563,155.89209825037943,156.90896651766465,157.95495636059758,158.9099655670103,159.88970643859736,160.77625273830546,161.63845247435535,162.53819042164247,163.37044424772827,164.98722957747825,165.71489619010273,166.4487745674092,167.89458891786413,168.5732349128793,169.87792896453723,171.15074770450724,171.75703970107244,172.95162109920014,174.1404187947913,174.75020265797605,176.0178334639173,177.26392745339302,177.88262524869347,179.1139349859598,180.3597390238358,181.00343697457822,182.27813347920528,182.94050788316522,184.25410089380227,184.9408756872304,186.2897043495356,186.9900616095294,188.45916342349975,189.13437469936306,189.83755506720323,191.29124518052595,191.99940240735486,193.30534267892276,194.48296830751474,195.06189474644603,196.19023607832676,197.31859657697822,198.43924849067608,199.52515553793992,200.53063738612522,201.54381081124814,202.03183520157745,203.12811212401192,204.30559508583804,204.95018210908717,206.28458964998865,206.98557511358277,208.39164969669207,209.1228990698581,210.53462427886998,211.21745611192506,212.57083654062038,213.2398212076402,214.57633126243593,215.23366211738352,216.4587172640359,217.05119516768093,218.1768709099846,219.217137785949,220.2287031085369,221.12743602496346,222.39201290077685,223.2260111752023,224.42391606585556,225.31580998913805,226.19983594764582,227.1019380191542,228.4968488938589,229.38886529465742,230.3244620941988,231.23299014983894,232.11658973829978,233.45749696646726,234.20587145018996,235.28857786583094,236.31699860966444,237.3259761867994,238.34565130240705,239.36456034521837,240.32998529357656,241.26325258799704,242.4967543342651,243.4295865006182,244.26133775941906
Error,1.9859768521129317,1.8524282184871936,1.704576298312114,1.5582002215998783,1.4099650162879762,1.2991640926916581,1.2199508032620725,1.1748600156983022,1.139182513361168,1.1335204935949597,1.0697755236241486,1.0156811525401928,0.9737161650005692,0.9282341605655658,0.8880508412708462,0.8437968972946038,0.8045330621856596,0.7807659334799559,0.7637416466256536,0.777306029409912,0.8273210015889009,0.8695408131467538,0.7347926551732409,0.6301448257353077,0.6221684771207946,0.809884192632134,0.6639423017741204,0.4957560358291831,0.5880062069812738,0.7873292566287717,0.5374342524971687,0.4205357045092277,0.47930535117996037,0.6178810516426437,0.7000728561399618,0.5882586223925362,0.5570864609402125,0.5602030997580847,0.5778672411930149,0.5980937010221935,0.6200830808852188,0.6222800709350573,0.6303861888153272,0.6418533602394579,0.6496312905191753,0.6251523239500292,0.5898658295689341,0.5381134113482289,0.4763210214316565,0.4339025572792194,0.46096641350159434,0.5182291308805326,0.554819697215825,0.528549735626832,0.5439447945745336,0.5723813686348974,0.6151076984334275,0.6647229317059814,0.7213191760232,0.7845238408943936,0.8643799208268044,0.8318564686770249,0.7940984527373339,0.7475184749119087,0.6980703623552562,0.6458371875125282,0.6046471299146042,0.5767782269829195,0.5579028113796766,0.5525482698831671,0.5513839234227685,0.5554615013817618,0.5697373174003936,0.5976151306054834,0.6128694617068148,0.6337368887494851,0.6528099782927442,0.6666685918292681,0.6759546838936528,0.682942827471439,0.6897224667851573,0.7149504322761541,0.7296883656834149,0.7348080653878702,0.7253610361452906,0.7292781723653804,0.6964948695260978,0.6527501549957885,0.623174311758519,0.5881322314646897,0.5951179706390557,0.6144117001872724,0.6496595915576464,0.6852109453734126,0.7403690456065598,0.8044758978170317,0.8972102571011222,0.9923427958336768,1.077510954821334,1.1633143156292989,1.2487036050469673,1.3560707077901615,1.4427139835884462,1.5364389340514164,1.6410278491111305,1.7401998087289972,1.838427814793389,1.9598092608103328,2.0074195394577896,2.052782007092745,2.0962751410032876,2.0729665643969013,2.0245223764272255,1.9424235439606892,1.8355194508532389,1.6934022337096004,1.5699276664886543,1.4725266728958364,1.3813602747017397,1.255464626470671,1.1351162908616474,1.0607641182844854,0.9545399093641879,0.8976877481732894,0.8751644676214929,0.8027334863845906,0.7664026315471296,0.7592910633885597,0.6595873488470784,0.6722906712570977,0.7178924941324899,0.6009427063043236,0.5034055181471084,0.5009772398807505,0.4404303597664412,0.345419291211725,0.331679827135932,0.2911128766511783,0.3348335079109214,0.33740967259755755,0.354650341120527,0.4014733257137626,0.41433568829185075,0.4344384853643081,0.40991360386105513,0.36487917536064984,0.32591657540197244,0.3200041953219781,0.3512763715749768,0.4205160902606728,0.5175137615859811,0.5913736350049095,0.6780899484572397,0.76629043339637,0.8503801841434568,0.9224343908044139,1.0093517071143205,1.091679216944217,1.2370476845919842,1.3332084677592835,1.4329783824695372,1.540864542914204,1.6821085634521862,1.822535610135091,1.8681063068170842,1.9251078838850817,1.9187100467240723,1.9345496933372432,1.9320402499333267,1.9263998328592418,1.8732013707013568,1.7855235165373715,1.7065243659227212,1.6507228556613358,1.5407762250613724,1.4496736339461718,1.3649903581010294,1.2225999176837916,1.1154053350393036,0.9777324974249917,0.8483207870542883,0.7327864368944854,0.6292806764169395,0.5749520398521526,0.5730981248527998,0.5782657917185433,0.7095941910383472,0.6809056239016253,0.8025954763478752,0.7984787236414066,0.8447781180631343,0.8610667910858847,0.8953888882845176,0.8675942242530571,0.8178931750744852,0.755852305643725,0.6648713596242429,0.575538744978048,0.458898839716096,0.3786178044876337,0.3246461535457791,0.20311893313619905,0.10444522320339879,0.34190142961884085,0.12663985204841588,0.33614279356324456,0.21063445561764196,0.33478388924349756,0.45100340389339566,0.4469116671584561,0.5441517009881394,0.4711559868041084,0.5086319568867199,0.39237748331667144,0.35028382427314847,0.37681154652849497,0.2791271615238127,0.24455980982445075,0.22157181971436368,0.2485476827208437,0.15799500785446813,0.15897158053335406,0.18351798629269447,0.16860586681649262,0.24101272146893507,0.3357288507202088,0.34290773569054295,0.3384851693751007,0.3775384212758699,0.43255130719663076,0.5037154864857135,0.47377581241910377,0.4812121908115803,0.4625082947709259,0.4630820315297755,0.4710103312651889,0.4765003066592595,0.4739345877559596,0.4666407989272308,0.4641767278074656,0.4402775128856438,0.3953418467510168,0.3685924669779597
3D pred;-0.031768047040821416,-0.2619213270359092,5.243861789509981;-0.032366907360694336,-0.2520133873052425,5.2426476657062615;-0.03317529687812948,-0.24214164148556327,5.241271024554854;-0.03404811458917322,-0.23226414849848806,5.239977455254984;-0.034955330667228834,-0.22235957201872447,5.238939995017562;-0.03559439954904793,-0.21241021523350295,5.238164178979665;-0.03603562357511898,-0.20244182428574695,5.237503495037441;-0.03617986086692554,-0.19245626964316948,5.236985910180869;-0.03627070425727332,-0.1824652082641026,5.236573066386986;-0.03620714563953706,-0.17246916935045,5.236298901584623;-0.03608184601441835,-0.16247366897881146,5.236026372091689;-0.035931951462387444,-0.1524791017030525,5.235732847657272;-0.035791834387639686,-0.1424836464704271,5.235465935877941;-0.03568291557149907,-0.13248696114526537,5.235232656643575;-0.03566395577396975,-0.1224887617905174,5.235043844067736;-0.035797496465562934,-0.11249087441779046,5.234887591176704;-0.03588199789796047,-0.10249230627085099,5.234740981085202;-0.03589284915024118,-0.09249427939797017,5.234542635680725;-0.03586339257272137,-0.0824976896590428,5.234283163328416;-0.03584179254333978,-0.0725016628396003,5.234002127274294;-0.03580576588066131,-0.0625059256521116,5.233712402994621;-0.03576712576817185,-0.052509687217985594,5.233440881154231;-0.03574976099882389,-0.042512497527443495,5.233204456206089;-0.035741264670993866,-0.03251471132756733,5.232994220828526;-0.035738048099650074,-0.02251813877410829,5.23273244451734;-0.03572308348039948,-0.012521564883509875,5.2324711276407765;-0.035676957408504975,-0.0025254372384431838,5.23219671100676;-0.03558179645422409,0.007470058815360017,5.231912100692146;-0.03539969701536522,0.017463828215673226,5.231609754917029;-0.03513377297842285,0.02745557229442664,5.231302615418963;-0.034852229197639216,0.037447253193036795,5.23100757996372;-0.034565808986709474,0.04744021811607492,5.230765473562109;-0.03421588736173435,0.05743152570592977,5.230538917826619;-0.0338355021456464,0.0674225209700832,5.230350979754251;-0.033432500595190894,0.07741381974841016,5.23024356247197;-0.03299861492434802,0.08740433667975817,5.230279820837711;-0.032557925206834426,0.09739382524626183,5.230405958669349;-0.03212315174623187,0.10738398799116255,5.230493253390572;-0.03166083459220785,0.11737324956423802,5.2305235201012135;-0.031157939530243473,0.1273605738493156,5.230502302623718;-0.030581651940269485,0.13734361549963098,5.230420010329364;-0.02993052707121002,0.147321720996771,5.230304048728665;-0.029235061779265416,0.15729691068656307,5.230194876019776;-0.028544018944429376,0.1672724529466759,5.230089916898568;-0.027898180510993836,0.17725064067975851,5.2299533069382536;-0.027320130439827346,0.18723131448654845,5.229725253265444;-0.026784329864664204,0.1972114450416594,5.229393723709303;-0.026325458228828934,0.20719390860915637,5.229019747847219;-0.025990357529088126,0.21718088744084943,5.2286350904199566;-0.02580367486828435,0.22717386164274633,5.228310103982735;-0.025733074197451668,0.2371719230613777,5.22812630133163;-0.025774274450559014,0.24717183763192713,5.228122966536718;-0.02593157359373333,0.25716884011740726,5.228310578596193;-0.026157341561819987,0.2671616975415167,5.228613612135602;-0.02642473040210714,0.277153043863301,5.228932205742345;-0.026717317213516667,0.28714460706169265,5.229220403261999;-0.02700578086140615,0.29713604007273486,5.229517144074329;-0.027257942857355978,0.30712875326596917,5.229803670452799;-0.02754595872705205,0.3171226621609114,5.230000728460497;-0.027914838997632353,0.32711561678881645,5.230069903243531;-0.028433577845992167,0.33710207862582403,5.230031302917189;-0.028912238872510754,0.3470896285437369,5.229890838477242;-0.029326277106987337,0.35707716472107615,5.229612103035053;-0.02961709712495485,0.3670641057328066,5.229192063816211;-0.029806597080055224,0.37704970923123254,5.228690254550413;-0.029933913601260485,0.3870368712227714,5.228199962945152;-0.030042002668770093,0.39702746775771086,5.227780084832432;-0.030209535314030835,0.4070208648804086,5.227457677076899;-0.030429202099799546,0.4170156952054375,5.227222914905516;-0.030703191531025863,0.4270109839753958,5.2270845957212995;-0.0310104157903285,0.43700610156055736,5.227027694813668;-0.03133441379846786,0.4470006901328379,5.227084480036754;-0.031699316186017144,0.45699241225121784,5.2272643003822035;-0.03208882438357616,0.46698098299038887,5.227541316541679;-0.0325163126651156,0.4769667592806801,5.227859947440061;-0.03298122856673865,0.48695141497371214,5.228160786094528;-0.03350748144284498,0.49693462021166007,5.228403007248432;-0.034082901060573496,0.5069164389244917,5.228582415853852;-0.034722886078195826,0.5168951203875595,5.228710226009341;-0.035464324209039395,0.5268668925471316,5.22882867218156;-0.03635510821986453,0.5368253789607434,5.229015894498515;-0.037354627097487256,0.5467717109349076,5.229283181372481;-0.03830060663577825,0.5567234881978909,5.22954251131889;-0.039088868196829024,0.5666886201599521,5.229815986528142;-0.03982554231992186,0.5766555338456038,5.2301594145688375;-0.040541280767247764,0.586621208223247,5.230575410570985;-0.04097746550272128,0.5966051494041289,5.230936881694632;-0.04121003321636176,0.6065952892007616,5.231315060359166;-0.04167215986859343,0.6165780717111348,5.231676297549782;-0.041393065941094924,0.626573369068268,5.231803330309802;-0.04133701304795666,0.636570443335189,5.232038626240145;-0.041374940046883406,0.6465684262819157,5.232235853367374;-0.04133210641873815,0.6565666815809631,5.232417667160499;-0.041281759201708686,0.6665656032837992,5.232555616202871;-0.04092654934432071,0.6765592261091481,5.2325920686634255;-0.04021647925751588,0.6865336421419415,5.232674683895552;-0.03911908747896239,0.6964717086649613,5.232849512578536;-0.03780081401673447,0.7063816426155602,5.2330848085061525;-0.03630601882744971,0.7162662833301506,5.2333286635564455;-0.034552652766508034,0.7261092523559644,5.233532791489883;-0.03242120122446886,0.735877501684263,5.233728289275371;-0.029810372865791794,0.7455275555336248,5.23397331169464;-0.026613688692730727,0.75500070379836,5.234174985322181;-0.023179105727980435,0.7643919303087121,5.2342672051113155;-0.019368086263792095,0.773636674719697,5.234371279215399;-0.015396949969318839,0.7828139258764852,5.234461488615937;-0.011184251545689541,0.791882731939739,5.234561130869236;-0.006611097846914627,0.800774985210857,5.23467986169789;-0.0018955979401032459,0.8095919073895939,5.2348409328714745;0.0030174572322128716,0.8182995267436519,5.235039059241781;0.007926937426562048,0.827008876324476,5.23524937828584;0.012853151590115039,0.8357083568249349,5.235476210904623;0.017882037695243352,0.8443484349771746,5.235719837801412;0.022927732743849835,0.85297764155182,5.235998684297832;0.027889637025556968,0.861657221862766,5.236209377261676;0.033029751602430255,0.8702320624057045,5.236435942483618;0.03839380575076659,0.8786666326219611,5.2367274015043295;0.04392896491858064,0.8869879733588213,5.237069894318904;0.04964662587117598,0.895179950240089,5.237516960318441;0.05546324391196104,0.9032970642258635,5.238045557622216;0.061457370375853304,0.9112774963934239,5.238664549022668;0.0675425131303304,0.919191629082369,5.239245532188868;0.07375783189364825,0.9270106779862247,5.239727493711669;0.0801495032133917,0.9346884769653458,5.240172398843777;0.08659560043366873,0.9423163249380673,5.240685980319092;0.09310371434732334,0.9498782618226086,5.241365365218179;0.09955932984560095,0.9574696084023242,5.242199922373224;0.10604393035523316,0.9650200171676778,5.243170120139945;0.11275765456504495,0.9723675268392494,5.244139660681;0.11967465900405017,0.9795236533484387,5.245111721880339;0.1266121301356114,0.9866345679733369,5.246254694975457;0.1334003252957143,0.9938500042823495,5.247617737652316;0.1400310385491912,1.0012150494680756,5.248955553470124;0.14665592898399235,1.008587330713654,5.25028231492682;0.15349697617376032,1.0157901999555636,5.25143068247744;0.1606310626875435,1.0227440622183381,5.2522959045554165;0.1679312714406409,1.0295545355531859,5.252865470281674;0.17486969251494586,1.0367271658390227,5.253507099285333;0.18220170299087132,1.0435186583322666,5.253849520218001;0.18958723374997505,1.0502466738703573,5.25428281264298;0.19714241475645514,1.0567885183344286,5.25463425391435;0.20478580759277623,1.063225611625814,5.255011581236017;0.21248939618487006,1.0695976091570605,5.2552404267418735;0.22012690256561865,1.0760510083063501,5.2553892074663375;0.22767321701648324,1.0826076356390508,5.255641747025127;0.2351667790972172,1.08922844622997,5.255748491867437;0.24265542996764447,1.0958556461736884,5.255730352219468;0.25008195120117227,1.1025513181652056,5.255608865800583;0.2574782762891543,1.109278323904328,5.255404491196724;0.26499115490353636,1.1158735925494339,5.255161414203892;0.2723577523906119,1.122630673890414,5.2548873827918365;0.27995200333689135,1.129126775689204,5.2545295923717745;0.2874622082926196,1.1357210791559935,5.254194953296285;0.29497356346156445,1.1423173897727288,5.25393374500103;0.30242682796135967,1.1489822721609142,5.253765843101853;0.30978088341359294,1.1557569059834787,5.253616829761364;0.31709603530959096,1.1625705491905385,5.253366192602581;0.3240845470976685,1.1697159000655137,5.25304267465657;0.33061798101398576,1.1772478928356425,5.252278916729055;0.337291092592276,1.1846739199899068,5.251709968077754;0.3439056339479363,1.192155416036082,5.251185506863435;0.3504954681470555,1.1996604615115893,5.250687131865381;0.35684188375412274,1.2073704863479582,5.250159376273322;0.36314907541795494,1.2151103941268813,5.249599768473652;0.3693723836015061,1.2229156867345181,5.249009986682043;0.3756442859717918,1.2306797302013937,5.248391222023977;0.38188451611137497,1.238469770353754,5.24777901108839;0.3880891773538812,1.246272995681635,5.246996800536136;0.3941064851371431,1.2542158804244352,5.24615859471172;0.40017936765498296,1.2621295063193165,5.24545530023543;0.40629572539847375,1.2700146607167069,5.244811477213975;0.4124713759134956,1.2778592440450045,5.244242396269202;0.4185348972986406,1.2857862291188027,5.2436126216653385;0.42439291665923295,1.2938529791754378,5.2428308591088655;0.43006332051051605,1.302034877498655,5.241880564421998;0.43562409571506866,1.3102811328293544,5.240842753193814;0.44111956630608845,1.318568406575421,5.239784029036637;0.4466416069007357,1.3268334798319086,5.238690579570058;0.4522065955601383,1.3350669160916613,5.237576385431988;0.4577753144155234,1.3432829411064913,5.236357245052308;0.46336429492573783,1.351480298552275,5.235105595036329;0.4689278159823168,1.359691042591655,5.233828521908906;0.4744691823478932,1.3678600899817077,5.232228545802356;0.4800430658320835,1.3759331515022668,5.230290118452689;0.48564557749638043,1.3838706678438149,5.22792206072977;0.4912301551650311,1.3917433923282219,5.225308117070196;0.49680442825149973,1.399525269339872,5.222415044355413;0.5023604865320477,1.407219080638353,5.219262984063078;0.5078577159797273,1.4148431032428634,5.215849079007942;0.5132223042427974,1.4224678903380603,5.212231923423695;0.5186066226288133,1.4300295029003518,5.208512900571412;0.5238829295215897,1.4375807276506898,5.204621937921486;0.529190312960062,1.4450877788414265,5.2006880005228115;0.5344378169644485,1.4525974008928078,5.196679350080411;0.5396233244998194,1.4600916314713832,5.1925626742812065;0.5448109490798335,1.4675358257693423,5.1883588043413695;0.5501447960657225,1.4748951035392786,5.184188539717147;0.5556125800124114,1.482181098664257,5.180063298663448;0.561256113673449,1.4893548674873165,5.175978256596341;0.5667900701245241,1.4966340652376013,5.171929972254815;0.5723444184398457,1.5039385497351325,5.167955840775182;0.577499755486714,1.5115363930052266,5.163994114184884;0.5823953665464949,1.519282913428382,5.1599910636374915;0.5871799984977171,1.5270279087445648,5.155853148142505;0.5916283492845046,1.5348309959517656,5.1514572403506484;0.5958991548043433,1.5427181966408534,5.147035443713333;0.5997028504593489,1.5507673351877729,5.142480965914882;0.6026924819754201,1.5588362616761933,5.137386407178094;0.605938210481258,1.5674298700623037,5.133434807328341;0.6092205876093081,1.5759852388192372,5.1294308510570845;0.6127593069726526,1.5845559137240575,5.125686388886976;0.6163975208176392,1.5931528412259857,5.122100829300979;0.6201952369976147,1.6017575495463647,5.118704309532517;0.6240717326971166,1.6103898605955351,5.115470737661951;0.6280107551423741,1.6190092715347417,5.112278582083531;0.6320322370182011,1.6276078622666619,5.109133439646799;0.6361230565435105,1.6361943197238609,5.106045083458297;0.6402704189288955,1.6447587380970499,5.102970978194439;0.6444575154369935,1.6532983736879037,5.09988182834257;0.6487657828938592,1.661706696630681,5.096604796635358;0.6531602429199126,1.6700739072757542,5.093336998125597;0.6575966831120182,1.6784023355809035,5.090027121936393;0.6621003645126649,1.6866946963079954,5.086717498481488;0.6667918113003051,1.6948820613364655,5.083407304993288;0.6716908081112646,1.7029217490913957,5.0800363628327885;0.6766941261878807,1.7108374727983728,5.076528068885724;0.6816928789856136,1.7187197603113948,5.072938916614056;0.6866691531385171,1.7265372470028073,5.069180779125255;0.6917202209867905,1.734282355149539,5.06537289081445;0.6968511802714368,1.7419448849354757,5.061505217857886;0.7019993370092632,1.749586393798473,5.057618853940353;0.707160964417829,1.757228030149363,5.053750650691311;0.712305762445444,1.7648744814618127,5.049869563784092;0.7175193519178074,1.7724576376293861,5.045956224116767;0.7227989722293202,1.779955900124062,5.041968534443887;0.7281667200117987,1.7873622495251338,5.037927090111357;0.7336054780398154,1.7946958353149296,5.033848066873327;0.7390937935746045,1.8019794960968374,5.029746033450171;0.7446164815420622,1.8092304105551362,5.025632135404214;0.7501835626246578,1.8164375915504118,5.021501257734621;0.7557852696880714,1.8236125255036921,5.017361064412834;0.7613763864978367,1.8307991932789418,5.013226911645005;0.7669438665619125,1.8380337575713948,5.009144725314804
3D gt;0.790113703353629,1.8685722368777788,4.991292844798189;0.789100855928399,1.8674963408029006,4.9920672225149465;0.788138501183104,1.8664515752774797,4.992814440857722;0.7872099560025495,1.865438436693807,4.993530189999674;0.7863407941304894,1.8644949820743553,4.994196735784624;0.7855854004074856,1.8636749416512899,4.994776753237839;0.7848598042114006,1.862879881200211,4.99533955706227;0.784112904709502,1.8620698563727927,4.995902189413497;0.7833607264425654,1.8612450672147318,4.996479635609713;0.7826101999818049,1.8604144711728778,4.997066916136392;0.7818954248375657,1.859623920630355,4.997622478045194;0.7802296649237365,1.8578278671601862,4.998925251626548;0.7787244920888658,1.8561425497149895,5.000079324069974;0.7771195330962292,1.8543499880205858,5.001313808807063;0.7754807142183926,1.8525146872167426,5.002568083877433;0.7738258593648837,1.8506539060898248,5.003842089287525;0.772272972212312,1.8488918419938063,5.00503487429949;0.7707163464035119,1.8471186826505714,5.006224257887604;0.7691430283435801,1.845307086881353,5.0074307699290355;0.7674828571930774,1.843392351055672,5.008674373729742;0.7658327090647998,1.8414634187392767,5.009919278763236;0.7642479142668497,1.8395955646156605,5.0111141517923645;0.7626786507875222,1.8377506875306864,5.012294808395454;0.7610866396150536,1.83586584556959,5.0134995420598205;0.7594295790234982,1.8338796438986429,5.014759974662853;0.7576982840227159,1.8317995419581288,5.016075545471923;0.7558890578759969,1.8296121822799765,5.017445870434299;0.7540901790218458,1.827401981543441,5.018827733902311;0.7523590810364782,1.8252648323438447,5.020152008135344;0.7506788804070068,1.8231674390761232,5.021434954414874;0.7488752691996031,1.820919142622974,5.022791532449629;0.7471066079113365,1.8187210381439378,5.024121224301295;0.7453485943072409,1.8165337375619797,5.025438588607377;0.743616676035507,1.8143407422903497,5.026733078531139;0.7418522145181731,1.8120943349764491,5.028067731481562;0.740104408011252,1.8098510020134853,5.029385303971518;0.7382987078882713,1.8075279260287622,5.030737753211136;0.7364804164190978,1.8051581585288705,5.032097153254306;0.7346104999352556,1.802709084442307,5.033492029003676;0.7327695515669512,1.8002658519428738,5.0348922791099024;0.7309043042936378,1.7977476931830136,5.03631688808407;0.7290927838278081,1.7952800315308963,5.037694595649756;0.7272318186470159,1.792722296488219,5.039104203116827;0.7254218332701625,1.7902211551982397,5.040472149706677;0.7235923878369409,1.7876773017335335,5.041843450493575;0.7217818160294168,1.785138145278172,5.04320325337128;0.7200535023936909,1.7826898115379375,5.044504795580936;0.7183419637311229,1.7802568996703425,5.045783085325146;0.7165542813295817,1.7777232058614654,5.047097220691528;0.7145942521911959,1.774956231470266,5.048523754580245;0.7127439693640609,1.772312529168735,5.049886881417992;0.7108732056380636,1.7696106509213951,5.051252609510448;0.7089009155146984,1.766751118570402,5.0527053648701035;0.7070346666831338,1.7640420144434135,5.054067928963602;0.704973022165878,1.761038273258104,5.055523024296891;0.7026781488703099,1.757701593135602,5.057118782329296;0.7003363637976884,1.7543228567976978,5.058740012623328;0.6979378109294406,1.7507083080565735,5.060378970501831;0.6957069143853793,1.747320976088719,5.0618810499715545;0.6934203864039638,1.7437512874287133,5.063422671066464;0.6911808639020551,1.74018723697557,5.064949828686635;0.6889021778422824,1.7365097603139297,5.066535140797579;0.6866286905193856,1.73273867688258,5.0681270724027865;0.6843686027737611,1.7289642371077565,5.069704618832025;0.6822160501005899,1.7253367227796694,5.071201841046139;0.68007813888887,1.7217342628774062,5.0726860130373295;0.6779514542047489,1.7181237481891778,5.074163940166242;0.6757231410537634,1.7142836210977965,5.075739346718921;0.673469667845668,1.7103632781729516,5.077333918733492;0.671397068255514,1.7066962637716891,5.0787952244993075;0.6692929456299839,1.7029296189619032,5.080279070016429;0.667236513422339,1.699188418941603,5.081772083038784;0.6652845868273993,1.6955969870551513,5.083162459250973;0.6631977762464661,1.6917790008039106,5.0846019066315336;0.6612652821830624,1.6881432691542482,5.085961086331151;0.6595538637361474,1.6847839903436312,5.087159766725414;0.6578130680105304,1.681252749701231,5.088386941564675;0.656152849892885,1.677926309279974,5.089562427479918;0.6544091475260193,1.6743976505764284,5.090822891361806;0.6525688524825798,1.6708301170306972,5.092082148968187;0.650739903075919,1.6671306060453805,5.0933633616932195;0.6489777922656654,1.6635857011995263,5.094567338529872;0.6471802860702599,1.659994085111671,5.095749953570286;0.6453343044196703,1.6562566320935665,5.0969535244709885;0.6433927891241253,1.6522379625014838,5.098253549151659;0.641435499012141,1.6479581938264123,5.099606841564179;0.6395002808228382,1.643354567427662,5.101122697348094;0.6376889290994044,1.6387750842689812,5.102634504932067;0.6359594848485284,1.634080479405862,5.10422956131835;0.6342260338377559,1.6292064597619835,5.105985527330999;0.6324696213000388,1.6240523360447334,5.107964841155058;0.6307075933698791,1.6187953462126505,5.110053458427196;0.6289467591554421,1.613509188825913,5.112187029240539;0.6269991507661936,1.607982071555122,5.1144564476013175;0.62492714750174,1.6022438206540948,5.116903418045676;0.6227700849817603,1.5964694145582,5.1194431262121665;0.6204494175884606,1.5907491773320825,5.12204313325355;0.6180837965380421,1.585080898558896,5.1246942653260845;0.6155799256846392,1.5793893251787892,5.127388195641133;0.6130371862906777,1.5737806841602642,5.130170118995793;0.6103658578250949,1.5681708718821492,5.133002069146594;0.6075090692741437,1.5622970052055236,5.1359707245747686;0.6047258085387845,1.5566579086135106,5.138912312244184;0.6017724828140512,1.5507709466502155,5.142089435248085;0.5988773771570534,1.5451088442723397,5.14519536428557;0.5959142645841148,1.5396142299083058,5.148325544478484;0.5927480622918568,1.534243969490515,5.151530778963922;0.5895956650201788,1.5291382652830685,5.154634296891439;0.5864062069213194,1.5242438431629162,5.157680683146524;0.5832002270524674,1.5194890622302313,5.160623979668591;0.5800856849607183,1.5151605662983427,5.163301744031642;0.5769840059016949,1.5109810011637148,5.165878596174125;0.5739071440617682,1.5068748179483151,5.168424509770304;0.5711067012976546,1.5031834110660447,5.17086054977396;0.568459944835684,1.4997969399130804,5.173172102048253;0.5657567517823276,1.496307353615102,5.175679297979365;0.5631313294574042,1.4928558145596837,5.178277332469245;0.5605253773894758,1.4894525747984155,5.180876430353408;0.5579375732906614,1.4860858153875363,5.183594881632051;0.5552900895598184,1.4824463523738294,5.186381437048727;0.5523987545097732,1.4786237409812972,5.189210723170918;0.5495599842914561,1.4748606734302165,5.1920306185622245;0.5465778130273136,1.4709115526399565,5.194886738982648;0.5435325831313161,1.4669839496085662,5.197532445591458;0.5404563554373893,1.4630287333957404,5.20015045500592;0.537418153857658,1.4590677190538275,5.202688008197764;0.5343359752465348,1.4549121077310976,5.205040195391323;0.5312093284986295,1.4506525760039444,5.207405792937094;0.528043537561406,1.4462784012430943,5.2097390882797665;0.5248607622325748,1.4418738669716853,5.2120216946628215;0.521449325593137,1.4370138874791605,5.2143846854584;0.5179178530023901,1.4318660102549179,5.216729824814349;0.5142080814087588,1.426338838735338,5.219145737790272;0.5104399918614172,1.4206471489753514,5.221508252133322;0.506656623650651,1.4148167240711866,5.223784608682875;0.5030416819535566,1.4091199245979773,5.225765753619579;0.499641321572151,1.4035563636063215,5.227519425502798;0.49606627044888496,1.3975527785074648,5.229314332340304;0.49241293895573907,1.391236668581462,5.230945792667115;0.489000372407186,1.3852837653818713,5.232348419563547;0.4858374091406553,1.3793880056728975,5.233631480069451;0.4827343308780733,1.3735940185462572,5.234800388320375;0.47952123990770207,1.3676387649873343,5.235973829053383;0.4765324982490329,1.3619055120141466,5.237122007312037;0.4735520377817733,1.3561690905660557,5.238290586777155;0.4705378507645748,1.350396700063463,5.239502267268481;0.4676887569954381,1.3449023548358054,5.240682858446026;0.46476845138507655,1.3392857521858006,5.241899320449618;0.4617996418884446,1.333702178112051,5.243101225568444;0.45885375498144676,1.3281642826986577,5.244300070583491;0.45604956541535613,1.3228998009275994,5.245435321428499;0.45320871992796175,1.3176177749844549,5.246591606767138;0.4502838873046537,1.3122564288819034,5.247689345349263;0.44731078205846286,1.306933354562159,5.248740164635589;0.4443468610015363,1.301691946250958,5.249749413221581;0.44124383018029983,1.2962376435843626,5.250756792226549;0.4381366806767922,1.2908444905360104,5.251722527488161;0.434856183763367,1.285419440822707,5.252416476824007;0.43168011099462344,1.280244439330549,5.252978221698361;0.42857162782237007,1.2752115185142225,5.253504995093161;0.4253903326909187,1.270199939517027,5.253898743028799;0.42223320517355567,1.2652331444123832,5.25427220419889;0.4189331202849499,1.26017009907928,5.2545207096331685;0.4155590516928152,1.2551363574075436,5.254710721284644;0.4120611149909088,1.2499715730867336,5.254884719669489;0.40837317083158553,1.244634737573276,5.254987033627968;0.40468852291844837,1.2394060872536339,5.255060992831024;0.4007312657898961,1.2340617183664226,5.2550782953178015;0.39664401769901503,1.2286442132391322,5.255111157064279;0.39234890003098966,1.2230454975149248,5.255128597180488;0.3877088825584116,1.2172788016177012,5.255133970629445;0.38297875879614385,1.211667787098753,5.255120095126537;0.3781221719604829,1.2062497758391153,5.255027422525606;0.3728007135654682,1.200587041106672,5.255045776235464;0.366797428420894,1.1947158165188787,5.255027166719595;0.36075053451074424,1.1889975375602262,5.254995498219906;0.3541494036247717,1.1828837971977109,5.254986160936935;0.34773370213271504,1.1771256804492594,5.255133484935233;0.34104773391281046,1.1713053590974756,5.255268104684946;0.33361644223776976,1.164921143863741,5.255351275807586;0.3262409414322996,1.1588555994191883,5.2554754405891035;0.31809177040395153,1.1523000334639575,5.255633686313312;0.3101193669830238,1.1459904416753441,5.2558124108393525;0.30171097862918067,1.1393185865286306,5.256015695719428;0.29309679640459096,1.1325456440962482,5.256231771110829;0.28454955510935076,1.1259504794758328,5.256465034874762;0.27594498306611637,1.119353983462845,5.256669832024125;0.2674794267001074,1.1129026827943922,5.256794073663363;0.25890147406225056,1.1063827895907408,5.2567936989062405;0.24995643157853614,1.0995711516069444,5.25676779660599;0.24134737368314968,1.0930323695188071,5.256700021801733;0.2327961179248536,1.0865648484625212,5.256522374158407;0.22443940613414698,1.0801820883988018,5.256321529362085;0.21636938407012768,1.0739491838486812,5.25596978344048;0.20875943324052168,1.0678336431808897,5.255618853389889;0.2010900245871992,1.0616682685514842,5.25519584639955;0.19376358697691018,1.0557133492738504,5.254706508831425;0.18628648827484304,1.0495663809802651,5.254119076244081;0.17887727185770955,1.0433039874292869,5.253512738617744;0.17211775917242905,1.0374980941055887,5.2529528401569765;0.1653551445033669,1.031580898938258,5.252356970323382;0.15906413325683852,1.0257636209350924,5.251697200964827;0.15300087668223938,1.0201504871305183,5.251056956338618;0.14737811971369372,1.0149388030036381,5.250394139110712;0.1418247402333423,1.0097684186229392,5.249680263355951;0.13626668760921418,1.00455718334472,5.2489166340485465;0.13055758420538505,0.9991222803948336,5.248102651369506;0.12468570844508005,0.9934625208522736,5.247352384488228;0.11898414629203835,0.9878368612468575,5.2466405354073045;0.11375469474634411,0.9825983283322163,5.245947108974773;0.10844650157643945,0.9772365719494902,5.245240527021293;0.10331871674996054,0.9719660212479904,5.244576722434871;0.09803605768693742,0.9664900211734668,5.243963217519265;0.09291522446521736,0.9610967598172184,5.243398644889917;0.08805273537609457,0.9559368175696275,5.242855203702306;0.08341237969293117,0.9509935281026431,5.242352956634859;0.07880301913372058,0.9461177372800712,5.241876033018967;0.07455315432759278,0.9415851128720447,5.241476861047481;0.07034539485043582,0.9371214630801376,5.241084480122309;0.06606009042921644,0.932575832451246,5.240670083751994;0.061799356648935135,0.9280521692307614,5.240259945010612;0.057741868991878144,0.9238027651033347,5.239885887620198;0.053528958891307446,0.9193562317737557,5.239514975600479;0.04926675767266289,0.9148562091174043,5.239151719725593;0.045188704718213055,0.910473314169362,5.2387901541146125;0.04119058902652224,0.9060665158013611,5.238407887933003;0.037353119576216086,0.9017495630380197,5.238047838764295;0.033824619708901785,0.8976832083180464,5.237659502061033;0.03026435238824777,0.8934790012717906,5.237294135436168;0.026569730543238197,0.88899199577458,5.236940495506834;0.022901695209581054,0.8845332152224377,5.2366060501119716;0.01916456852888287,0.8799526685219444,5.236269727011413;0.015600580865445223,0.8754643361002042,5.23593034806436;0.0118974726495863,0.8706445603555079,5.2355836050708;0.008057411790490977,0.865451633074007,5.2352410480646805;0.004078346442719358,0.8598528037729845,5.234877801631696;0.00013478431050044024,0.8540150134260485,5.234510977323543;-0.003857849086907515,0.8478986964568248,5.234113451299089;-0.007735956781538633,0.841416185853231,5.233772744257807;-0.011550135556567276,0.8345500477111141,5.233457365784198;-0.015231432138947325,0.8275069094916075,5.23314339668843;-0.018872882040227808,0.8201100633737131,5.232812746485294;-0.022381549203325867,0.8124344202326148,5.232470686538443;-0.02572229507621069,0.8042796073407757,5.232117636480384;-0.02888815394132424,0.7959936751687066,5.231794604391024;-0.03184236463301337,0.7877014238557764,5.231547687409332;-0.03455426804674019,0.7790505009435157,5.231310624280686;-0.037058729281906275,0.770145162614011,5.2310546005839145;-0.03921611053064385,0.7611626917591411,5.230805826371546;-0.041058334920287806,0.7522701044872979,5.23052162229949;-0.04269100874728262,0.743265813859128,5.230200079828336;-0.04411186972705042,0.7338433310577225,5.229840296329056;-0.04527445582592686,0.7241222605310094,5.229480036582736;-0.04605299414916593,0.7144118374039456,5.229126225197512;-0.04656962016932874,0.7046468743171481,5.228775163502982;-0.04674230580369412,0.6947355213692175,5.228448283137537;-0.04667208778726463,0.684956928769528,5.228140674580526;-0.046422925609910036,0.6750368815153343,5.227871163320804;-0.04594352433299492,0.6656854072064984,5.227611467672316;-0.04522149459762469,0.6559581683775337,5.227249676277625;-0.04441324553436997,0.6464463612045372,5.226896942091253;-0.04343987123939873,0.6367332715303198,5.226473735018988;-0.04236129807108674,0.6270887733691304,5.226025195912103;-0.041224462980064894,0.617716714774706,5.225565840794895;-0.04006920324570566,0.6082095167360253,5.225094043325983;-0.03894256245563042,0.598689893933291,5.224610467215269;-0.03793790086527555,0.5889998939682766,5.224191921518652;-0.03699464318304431,0.5789109754825824,5.223873409766518;-0.036147338420646616,0.5691752099200507,5.223558306188215;-0.035335022104379214,0.5589904215586119,5.223272676183374;-0.03455850326422169,0.5488279414097906,5.223032659809892;-0.03380517674677939,0.5384700006095084,5.222821963821327;-0.03309299878125692,0.5284792005739158,5.22263041685431;-0.032394277172194,0.5182183286867088,5.2225039248703595;-0.03175171284649254,0.5076633113102359,5.222381412363843;-0.03121987280727091,0.4973462807881896,5.222302722904565;-0.03073298498346002,0.48696529112336384,5.222235631863716;-0.03028652095070201,0.4767289455477045,5.222156231874921;-0.02981339115266642,0.46628302678482314,5.222059560875868;-0.02941856103641552,0.45653231302545877,5.222063672945645;-0.02898667993005468,0.44654033938033794,5.222071499803449;-0.028508144831130518,0.4363757823923017,5.222154937802099;-0.028038052815758725,0.42646140298790697,5.2222756503668935;-0.027589556719058127,0.4167104412732203,5.222430338474927;-0.027145924365981504,0.40661902224293067,5.222587346208687;-0.026726094843274324,0.3966131132663283,5.22274094990472;-0.02629902976784258,0.3870672900163007,5.222861680310075;-0.025928391041018028,0.3778927595128011,5.2229475193814014;-0.025593353058093155,0.36844345719247884,5.2230450921822635;-0.025261673289767944,0.35932966429884255,5.223172811402801;-0.024960713148117063,0.35029350825041033,5.223309112432912;-0.024743520374456162,0.34181191245231834,5.22346553740317;-0.02455847855562663,0.33276221007141615,5.223638775156348;-0.024433360979701925,0.3240596814708815,5.223738368213506;-0.024416537954003767,0.3151656849371136,5.223803382162231;-0.024445297858991667,0.30623279473531323,5.223847837679953;-0.024509343579329178,0.29717118374945717,5.223895550538164;-0.024660587484665333,0.2879193558666588,5.223935361140341;-0.02486384023618961,0.2788150898843839,5.223993702034924;-0.025130508143598858,0.2695877194378258,5.224031416898276;-0.02543651994552401,0.26072510966938506,5.224080879032283;-0.025843799907199583,0.2524050384331803,5.224148805296883;-0.026300005854822655,0.24382064113300808,5.224205156979641;-0.026773588357709387,0.23495516924831747,5.224220877378685;-0.02727141369508775,0.22657857441506996,5.22427048534056;-0.02779634204687993,0.21811172446625013,5.224326943033967;-0.028317823275676744,0.2091071731477811,5.224401684977073;-0.028834842720084426,0.19968868517480504,5.224448741601975;-0.029380098278351252,0.18992454103343395,5.224473148345947;-0.030010018797210568,0.17995333275347125,5.2244362718677;-0.030659965655421683,0.16950056379934703,5.224454682639949;-0.03129421332264474,0.1590003303743858,5.22448550381318;-0.03196181004350356,0.14840056991445424,5.22452190179456;-0.03260916985200914,0.13795831507279727,5.2245923505698775;-0.03318084952119964,0.12747224884500818,5.22487496121022;-0.0337236607983626,0.11705432351600398,5.22513500555049;-0.03428969761613983,0.1062442458290092,5.225454422365894;-0.03477095924490723,0.09513824429844622,5.2258179997080605;-0.03523771782408762,0.08382366220348444,5.226184700670823;-0.035698173350392125,0.07191898520628388,5.22654441112181;-0.03616429052497801,0.05980032792160521,5.2268557312791515;-0.036633168265305834,0.047250448317982176,5.227108283258934;-0.037129777538183646,0.03430411053378932,5.227290459390504;-0.037612533652321416,0.02102840180835009,5.227490009892712;-0.03810723914099004,0.007427347424445197,5.227646222156714;-0.03857600798857147,-0.0065590528926467734,5.22779132924159;-0.039040305858817556,-0.020407951564255372,5.227900098811197;-0.03946607037670705,-0.03348407054194432,5.228004790469428;-0.03981659916619571,-0.04590814778933211,5.228113050582;-0.04010185751928151,-0.057993629772854126,5.2282691699022745;-0.04035262840294708,-0.0696125744032926,5.228369544013429;-0.040596819897382966,-0.08112715348996513,5.228448231739233;-0.040796767657632994,-0.09187997027111977,5.228498320015754;-0.04099663169212763,-0.10254698152090966,5.228530918558659;-0.04117238088404935,-0.11247755725031401,5.228382995837302;-0.04133976197967214,-0.12240254292501271,5.228214406324354;-0.041440623135856496,-0.13199011666801094,5.227968786128977;-0.041571352876352344,-0.1413850560925942,5.227706903578826;-0.041711222215252024,-0.1513033640687637,5.227463718867433;-0.041825288032299915,-0.160332391568969,5.227258831277078;-0.04193215359245216,-0.16913529344948616,5.227101270022312;-0.042034540849496,-0.17719489343917172,5.226994778353864;-0.04207964874104242,-0.1844312002145124,5.22697282058231;-0.0421194999837085,-0.19091906048052878,5.226966564852888;-0.04214834866602776,-0.19679056616250984,5.226968158379442;-0.04216570247866173,-0.2019937612733788,5.226965498623925;-0.04217728742314966,-0.20693683246486097,5.2269675778710365;-0.0421898809980951,-0.21249679571752395,5.226971553628614;-0.04220495625622365,-0.2184130410094288,5.2269728844258;-0.04221144034585901,-0.22401923413039576,5.226965249562131;-0.04221125839560072,-0.2294367334934888,5.226954723384497;-0.04220537466107153,-0.23481613002165908,5.2269488217316935;-0.04219651272283734,-0.2401829720386484,5.226941359019412;-0.04219214099546823,-0.24546296418437635,5.226931693466988;-0.04219168650407229,-0.24861880857329552,5.226923918894606;-0.04218738878044049,-0.25173966660098546,5.226943136037238;-0.04220063374884764,-0.25461349239355563,5.226972147092674;-0.04221535177026665,-0.25707335888351524,5.226985968213055;-0.042211150190448236,-0.25858413666783114,5.226978434919213;-0.042208554300625874,-0.26015974739544395,5.226971877496263;-0.04220654785101129,-0.26187471781291716,5.226966644227124;-0.042207071842629174,-0.26378921690566765,5.226961654510287;-0.042210086964291585,-0.2659615244690585,5.226957425759822
