# Supplementary material for: AI co-pilot bronchoscope robot
Source: Nat Commun. 2024 Jan 4;15:241. doi: 10.1038/s41467-023-44385-7 (PMC10764930; doi:10.1038/s41467-023-44385-7)
Supplement: Supplementary file 9 — Source Data [file 41467_2023_44385_MOESM9_ESM.zip › Supplementary Fig. 6/Sim+A+R/1-siliconmodel3 Centerline model_57.txt]

Path length,0.39681272572449583,1.1629005378585087,2.152236601556833,3.2463620322316067,4.360163123079042,4.951933512354741,6.081090846730774,6.63726083991363,7.893235635822069,8.631575268685943,9.46454643155023,10.357660200187976,11.28991222728186,12.31265255737854,13.338113004400705,14.395529793029743,15.408648271364711,16.471595480918953,17.55821884030097,18.721374455944673,19.883472643701516,19.883472643701516,21.11759853392403,22.36842180273852,23.672900528270848,25.048883547579404,25.048883547579404,26.50598405396994,27.925220912127497,27.925220912127497,29.318653383147016,30.67810019592128,32.01354801501232,32.01354801501232,33.28252266686654,34.49450561578333,35.7053840714197,36.83814137943357,36.83814137943357,37.97445840849327,39.07523349641428,40.16503128135934,41.2602575142921,42.36968403258621,43.43940603223935,44.523409313285576,45.54164119774329,46.569787530995136,47.541293162587586,48.485388838149845,49.363385741942125,50.2703488250855,51.17643542214011,52.04967956507844,52.957556004883536,54.820110625502906,55.75832574715617,56.71400767969506,57.64963870709939,58.56418242779024,59.52078795286408,60.45714732685514,61.36926847287819,62.30164161306255,63.2376072295766,64.21593436010482,65.15680719751886,66.188600205996,67.20828675122743,68.23959488172792,69.2457887424428,70.28473574018285,71.36595111930674,72.38920983567485,73.46307123028942,74.52189816977435,75.58672171386401,76.64543672885856,77.7259501635123,78.8302235360202,79.89247478786163,79.89247478786163,80.95021967713907,82.03559637050324,83.07370175334026,84.11336412463784,85.13581705992641,86.19952695925028,87.20212517213228,88.18399221101592,89.17513557932398,90.18014467274529,91.17779546986078,92.17079832525381,93.20134488871241,94.18611023652761,95.19325216362378,96.18658426139757,97.22976401288561,98.26105580749113,99.2668584377481,100.28613961471397,101.26159170495232,102.19196214880061,104.10305186672477,105.04373250365065,105.96812402431262,106.87197225870845,107.7827502969472,108.67461244509242,110.37988052511373,111.19920165511574,111.98645374294769,113.4965472629405,114.23191906693218,115.50085690343477,116.13840905542676,117.3369468760643,118.52493963058599,119.71002669161143,120.33678544145614,121.61365369877149,122.23471810683846,123.5263665439942,124.16255060294439,125.49775880327445,126.19962338184231,127.67870943199937,128.47543482688465,129.23973631174348,130.779133594107,131.59394258776263,132.46423632388888,133.3012378975013,134.09727067692862,135.7188781044147,136.58108419257118,137.5128210150671,138.43469059750316,139.39772989058218,140.41376592626372,141.41806646939978,142.4233741962623,143.43983773427985,144.498614263714,145.57955722826938,146.67592278676727,147.78188941256946,148.91904453748322,148.91904453748322,150.0683857532594,151.1849785616388,152.27220730016705,153.375595363333,154.5071638122214,155.61405248908844,156.68556548915785,157.74180464407226,158.74249449872133,159.73309811073247,160.6616314503143,161.5710825158126,162.47879897129926,163.3451998624237,164.20417748802961,165.76636035788758,166.53747420032158,168.00565865970742,168.70283210846367,170.04712574093978,170.71318606245484,171.9636466331292,173.2168054666271,173.84738488460775,175.14863020221253,175.81696738128855,177.11311665470112,178.39102792679319,179.03290165877837,180.33661099685395,180.9947347435488,182.34755593271862,183.02292303970646,184.39051950506905,185.10401671949205,185.79692372828342,187.29692906998673,188.069431525043,188.7847491414901,190.25449943756507,190.9805090675098,192.40376191056183,193.0805127855921,194.2849176407667,195.46133726536053,196.0365070515374,197.23069583520407,198.3783783205021,199.52692307585875,200.05939829674432,201.12245383947473,202.18816864726494,203.35593768552772,203.96770271578984,205.28714533143267,205.9747518398235,207.42931446182388,208.1564524693278,209.61909671011765,210.3397481381038,211.06849399348232,212.48245016844925,213.1653658680748,214.5509358051587,215.2332544601237,216.49288367455534,217.09577107075404,218.23566034019333,219.32836874036678,220.3369041655799,221.24029617615074,222.10660809181584,223.34016052268,224.1412301883886,225.27481951429036,226.4812233218946,227.353724544799,228.18964084436232,229.6177996584875,230.5879553052273,231.54488571375128,232.46431514757467,233.36002428178057,234.22740720277076,235.45738136227624,236.59321748696925,237.33803914832387,238.3916507969183,239.43786443401635,240.483515254016,241.43535726662301,242.63749358583388,243.51378893749,244.59400555997925,245.43814051485512,246.55650315923384,247.45174617322888,248.66968954788499,249.63109696869736,250.62541949445873,251.58294212877408
Error,6.638789529444522,6.411912568415014,5.987069410704793,5.577129038534516,5.158462283860224,4.741958319168332,4.348813177694305,3.97541477723016,3.609800316033392,3.2487874765527565,2.9124044577606565,2.615270328344667,2.3538780067947087,2.1243318729249547,1.9360600841453932,1.7806810089982588,1.6563159116310087,1.5689953780955852,1.493520280748025,1.4356915162419785,1.3956410893729418,1.3232130550112546,1.1707036521166676,1.057779881406502,1.0227640532687499,1.1263258148830613,0.9067662292785115,0.7972191891891858,0.9196210279781168,0.8264160002574081,0.6539366769223139,0.6813480446666229,0.8595075530082523,0.6437168607484414,0.517786850670678,0.5160125484653243,0.6078286451338778,0.7081672376406177,0.7588667561758196,0.6851622967746405,0.638977136524122,0.6057813005196045,0.5699884120766289,0.5488775148265046,0.5449396855529013,0.5483451746410097,0.5242646713048057,0.5081277881927191,0.46548012275701306,0.41315311934203935,0.360502794167376,0.3531886392794499,0.3896014980139382,0.4887650048384211,0.5847855035254895,0.6542630979477649,0.652329274324481,0.6680850906870893,0.6795538034672952,0.6849557669936035,0.7008842655338876,0.717391677874044,0.7278662683260972,0.7243670839168049,0.704557525574278,0.6684472520710308,0.6442559657731972,0.6030595078866593,0.5741257609262784,0.5473963211148068,0.5423146478968627,0.5276463179547071,0.5213756976767856,0.537669836940222,0.560617602950225,0.5933023240532533,0.6339862381397213,0.6730231509219382,0.7172552162966573,0.7739993318741393,0.812785242472782,0.8178720436752083,0.8009412995096317,0.7665150794151497,0.7500092111765454,0.7344046254572116,0.727533474598726,0.6893433752134664,0.6603627735150336,0.6437594440518419,0.6220676577025964,0.6293709269734861,0.6541371405294938,0.6866022268281003,0.6978660466198956,0.7439381734368972,0.8061061865047723,0.901575719291784,0.9707677342996173,1.0395552050427534,1.1093548697432027,1.1834754011819855,1.2893700642628778,1.431787318798151,1.5657948974185585,1.6555092163749179,1.7335263365269138,1.8054478736405835,1.9065934257223593,1.9991632199091665,2.0746754302184813,2.0680760689685704,2.0501516294687256,2.008701395575703,1.9157105686858842,1.798698651142512,1.6844044348978762,1.5539628949019897,1.4515219040087208,1.3708695531316264,1.2376738894083952,1.1292022296880415,1.0480500048350754,0.9496955273210841,0.9366923805286941,0.8420803414673803,0.8313558626838684,0.7703055983867534,0.6804039424279903,0.6864867755770961,0.7220193245441715,0.6368608837819286,0.5666769046520879,0.5001811000595608,0.5384235104346663,0.422285089546349,0.3414051297315488,0.3107162792258224,0.23119900868381815,0.20801202288194348,0.16761226403902119,0.14342734634799942,0.12426970466328417,0.1104688278056061,0.08665430926860716,0.13518554880873884,0.2490729116370877,0.3827542450716418,0.5505134194984836,0.6769194408280341,0.6143209079044867,0.619358141772448,0.6613298428828978,0.722540823816096,0.7750751361570283,0.8164737617124919,0.903441748259519,0.992622833123396,1.1118915242148708,1.2492783684580537,1.3595118342924573,1.4808021439811643,1.5776618218484195,1.7077232907110853,1.838966710633096,1.8744910723500101,1.9106673338178806,1.9518430535503086,1.9489594457008528,1.9453293205705418,1.9216778758076984,1.8678023739754752,1.8077312509794101,1.7083106946211655,1.6323405095114853,1.5688995967161958,1.4453555496136057,1.3685709396072065,1.228217863996424,1.1130168083585628,0.9757803902792317,0.8623310470526193,0.7112605297396849,0.6826861925523366,0.5626921354508191,0.6210739922936163,0.6158101034977206,0.6236719039460799,0.7540261589596715,0.7366356763700674,0.7923278744464645,0.8471722466128582,0.8576937525167123,0.8565232462222905,0.8736401542679378,0.8333902361428395,0.7526032832948608,0.6542228476136976,0.5847699430708013,0.4737515468852079,0.3360860861732521,0.22256344963936053,0.17654028689292456,0.31272193569925066,0.096072346879244,0.3084487215785066,0.20602933660646755,0.23073253584610579,0.47606517405231874,0.4194795497051228,0.6878166569971527,0.9649001376164519,0.9805367158372402,0.9640392136893464,0.8002925641828779,0.7124043087472456,0.5600091076884237,0.4197368051479604,0.3372900370358602,0.27545656533466173,0.20960724093092523,0.21430254600836976,0.2322251300850989,0.2549135712259266,0.2411691184358689,0.3306008152911864,0.37544654709456593,0.41546249362399934,0.45535163197145306,0.4126621756692024,0.3339020121428138,0.23153831560609484,0.1831526578646977,0.27138159091410924,0.29229699372322837,0.4345169755517917,0.49353670709223185,0.5324221203014965,0.5658095994279583,0.5864324235926137,0.5994667551497327,0.5881449182064794,0.5610195224657392,0.5109174016097248,0.4773827549307839,0.4042241990592127,0.3813865366098334,0.3316530841842284,0.28749766270489724,0.25924973176638294,0.22209690942428442
3D pred;-0.008224519880149633,-0.2608856281482956,5.283999467139013;-0.00931782447563283,-0.2511555204337381,5.281967303532262;-0.011553946558618435,-0.24209877779611585,5.2783651970893795;-0.013976682146666045,-0.2329816524181534,5.275047309642084;-0.01650675702365704,-0.22393801893978507,5.271610535773213;-0.019042451105157107,-0.21482837740125998,5.26835712424612;-0.021768450654617643,-0.20569514287700752,5.265331739381124;-0.024540400274352992,-0.19649377964515644,5.262565657317774;-0.027298166708335243,-0.18726594326951532,5.259874605456513;-0.030166952420242713,-0.17805146207939745,5.257254795361082;-0.032857744712891886,-0.16874568843777282,5.254772414695539;-0.035251226067968336,-0.1592934682183933,5.25255277960678;-0.037232887292457745,-0.14970283322505654,5.250529727650962;-0.038834415872346074,-0.13998834296538504,5.248779360488751;-0.04012705487531397,-0.13018718944161103,5.247273879166575;-0.041141719522132796,-0.12032013709025198,5.246004338481904;-0.041730803895763315,-0.11039643457570897,5.244921237376929;-0.04183185435555977,-0.10043462553692224,5.244053971858578;-0.0417224630049934,-0.09047262450495519,5.243189929630727;-0.041482987832903606,-0.0805175675535742,5.242273691268338;-0.04111873065980682,-0.07057077586661747,5.241310025429918;-0.04068220628331718,-0.06062857821295568,5.240329131814763;-0.04021248433838846,-0.050684460841581874,5.2393836737253725;-0.03972509068048666,-0.04073567158031069,5.238498213586771;-0.039201070163544946,-0.03078546588737459,5.237650387445345;-0.038684909671460974,-0.0208309616033125,5.236849498685903;-0.0382184075137763,-0.010869886953591559,5.2361015898949645;-0.03784914420510886,-0.0008986152155556603,5.235440239356204;-0.037524707284795566,0.009078152797750521,5.234841206224059;-0.03719496647291219,0.019056673516871174,5.234275171547507;-0.03680328914378102,0.029033157101069552,5.233712708958471;-0.03639351396342243,0.03900948995256151,5.233160561208495;-0.03599928830467334,0.04898884290546166,5.232653510154431;-0.03555674479969319,0.05896609652636724,5.232145016860152;-0.03508130214927512,0.06894242153113922,5.231648132884435;-0.034574104429781774,0.07892091004559762,5.231232780696331;-0.034039068656355885,0.08890317096216455,5.230971622287056;-0.03346034708206316,0.09888546671773113,5.23083431683252;-0.032865850585188934,0.10886745551229196,5.230753858020285;-0.03228377566356605,0.1188495346795205,5.230614990152152;-0.03167849885460837,0.12882865924392367,5.2303897948754186;-0.031019999597718093,0.1388033858444681,5.230122946654389;-0.030275917022342443,0.14877266755906493,5.22987848149117;-0.029488469823850155,0.15873944592062053,5.2296705007199105;-0.02871621617879001,0.16870796705094585,5.229491027095249;-0.028011120786721036,0.17868095780909413,5.229285367604897;-0.0273967139940638,0.18865729389132999,5.2289767859019145;-0.02684230217627438,0.19863569940529166,5.228624577248934;-0.026384841001156175,0.20861821755561027,5.22825033046963;-0.02605985383672301,0.21860583003474515,5.2278735277233785;-0.025891132774821548,0.22859997351819844,5.227575821096951;-0.025834055324087897,0.23859887834714033,5.227439276648582;-0.02588709987700768,0.2485985170600812,5.227505698678509;-0.02604141452199265,0.25859392889381105,5.227766331110253;-0.026260864038128485,0.26858619466905603,5.228092623290262;-0.026520173387627844,0.2785771396025529,5.228429933232444;-0.02680117672988816,0.28856847457456425,5.228736955379369;-0.027068489426159064,0.29855978226545765,5.229056821833232;-0.027304813595261993,0.3085518466960179,5.22937744513655;-0.027585947535348522,0.31854594754447496,5.229574706229015;-0.027950108496075068,0.3285389701795548,5.229657684596466;-0.028462938798310425,0.33852572622774907,5.22961634799084;-0.02893409967809822,0.3485135791799324,5.2294721230591525;-0.02932734571425172,0.3585018924657576,5.229191133274181;-0.029589720220665073,0.3684894596064464,5.228767267459781;-0.029758880246737125,0.3784757426276019,5.22827175125726;-0.029900396370400664,0.38846380842438716,5.227804295563282;-0.03003543363279517,0.39845535610351746,5.2274160431796055;-0.03022425953419921,0.40844892698515983,5.227111271441171;-0.030420822767958725,0.4184445683393358,5.226891006115209;-0.030733760240233984,0.4284390799954808,5.2267823465844385;-0.031012246656489783,0.4384350654817452,5.2267301980048595;-0.0313482472105976,0.4484291194956238,5.226807580143086;-0.03172455701125817,0.45841985757704473,5.22701625099005;-0.03214347036821783,0.4684065653082517,5.227316551324402;-0.03259088071093841,0.4783909981283881,5.227649605742493;-0.033070801723337984,0.48837458799509254,5.227962030445891;-0.03360376797054293,0.49835723403704285,5.228212480002637;-0.03418085097036095,0.5083388361698821,5.228398474822514;-0.034821119798785674,0.5183173732287071,5.228535784665583;-0.035566096347032575,0.5282887559406222,5.228664379980753;-0.03646520845235379,0.5382459299164403,5.228879516768299;-0.03746923666929807,0.5481910880511299,5.229172359756255;-0.038395428052475394,0.5581444606385734,5.229441699053903;-0.039170530822812445,0.5681102415897251,5.2297287978680345;-0.03990948374464751,0.578076398881523,5.230088877601505;-0.04060086639089464,0.5880434492332169,5.230513020647264;-0.0410019252291292,0.5980286482145555,5.230880380295767;-0.041245427037245874,0.6080182407965249,5.231266057512759;-0.041746320827629024,0.6180003930485658,5.231591237198209;-0.04123194264704554,0.6279862780243413,5.231723586500895;-0.041098332848976495,0.6379832744288348,5.2319290404139815;-0.04111201697695587,0.64798048592882,5.232164783853353;-0.041099780000013506,0.6579782521306164,5.232375784399824;-0.04112839622774154,0.6679773038730862,5.23251048912477;-0.04068946933053385,0.6779675643818418,5.232555634956316;-0.03991573482364272,0.6879371212685121,5.232651917853502;-0.03876834545031561,0.6978692992343154,5.232839903176304;-0.037442602291698164,0.7077781786515139,5.233077629432317;-0.03591115703886483,0.7176573961369944,5.233313716941835;-0.034117252446762523,0.7274930991679522,5.233515836216627;-0.03194044450276647,0.7372512618583645,5.233715255579781;-0.02926479015393257,0.7468834034213372,5.233965700616506;-0.026049377641799126,0.7563504780402948,5.234154434651337;-0.02253623245657367,0.7657124810642303,5.234257925169499;-0.01872120622015909,0.7749556161408797,5.234358068917588;-0.014741547449132576,0.7841292181563063,5.234443755140239;-0.010508778989023096,0.7931886555587551,5.234545072040192;-0.005886661191558827,0.8020555090256168,5.234667287683894;-0.0011214947162785684,0.8108456034949995,5.2348329007334815;0.0037843985149796063,0.8195571130237177,5.235037383824584;0.008702620597011622,0.828261487477053,5.23524941431281;0.013631506425978806,0.8369594528145476,5.23547631401036;0.018658778586162734,0.8456000803610118,5.235733394213263;0.023704883420240762,0.85422870260698,5.236022710890755;0.02869911459413406,0.862889844358296,5.2362283283640485;0.03385553100548999,0.8714542225810197,5.236478918569033;0.03927862538822167,0.8798512104646301,5.236762893565264;0.04481711879630058,0.888170348352307,5.23710499819032;0.05053875174957184,0.8963600963927514,5.237541968878214;0.05637071634697156,0.9044666967856696,5.238062755786858;0.062360548565938236,0.9124518912958237,5.238661570135077;0.06849707266026382,0.920327003325975,5.239232256171641;0.0747301483114717,0.9281328827405959,5.239698104312902;0.0811391544641354,0.9357960838100285,5.240145306173995;0.08758421211672666,0.9434233615920872,5.240679970077854;0.09408453985811029,0.9509891609287745,5.241390195148926;0.10052125608652732,0.9585935611567857,5.242251462451832;0.1070236982113267,0.9661284188326754,5.243223144610627;0.11377440093724187,0.9734435519401767,5.244180662404645;0.12076159861161274,0.9805300244902881,5.245160955960568;0.1276767759010527,0.9876567024417862,5.246340271198851;0.13442481224010142,0.9949069163599715,5.247718096916215;0.14090771634710741,1.0023890095474914,5.249128854114542;0.14757426613746544,1.0097245275203242,5.250450705075479;0.15446219592333513,1.0168878920383124,5.251565439145719;0.16164293299763824,1.0237980450497273,5.252394173378488;0.16897248361981154,1.0305795039727792,5.252932227792053;0.17594208213511492,1.0377224128597324,5.253567482991295;0.18333248718950623,1.0444518228224626,5.253878858464858;0.1907549956937779,1.0511417338750115,5.254268034020357;0.19831162961859686,1.0576800580698333,5.254652222059842;0.2059475782166506,1.064128305135897,5.254987481336944;0.21360417151310324,1.0705584137878956,5.255161498049384;0.2212066812484751,1.0770518872853152,5.2553529338398866;0.22870860430764886,1.0836617710379688,5.255527825779788;0.23618138979370862,1.0903067528942358,5.255568974403285;0.24361969450550325,1.096990047172765,5.255496859210188;0.2509746916965542,1.103763136313578,5.255325745767608;0.2583439985650772,1.1105184090074642,5.25508160009639;0.2658742230881112,1.1170935275879037,5.254829540012565;0.27328221238849976,1.1238055616589206,5.254564411449722;0.2806909737472037,1.130514646114751,5.254250658530514;0.28806565770639597,1.137259459078533,5.253902040421931;0.29553615313868326,1.1438989643054964,5.253572391612894;0.30316172189513263,1.1503658984980685,5.2534007428738825;0.31047057769678726,1.1571891460067687,5.253246080966366;0.31775843420510175,1.1640317224149528,5.252988601622769;0.32464597277428636,1.1712700976178814,5.2525790446919;0.3313031792521237,1.1787054816692542,5.251949230497052;0.33803003824166894,1.1860935189014452,5.251541463418276;0.34454509621542423,1.1936610162555163,5.251005736440484;0.35122841055148873,1.2010889692365954,5.250607209156307;0.3576223402382087,1.208759369584675,5.2500755874285145;0.3639700407997761,1.2164661075017205,5.249516223272841;0.37024382773688114,1.2242310370853033,5.248928459689579;0.37651563888972306,1.2319943563849487,5.248299763964412;0.3825968509051433,1.2398850823333103,5.247430681441654;0.38874409388477044,1.2477446424029124,5.246768322579902;0.3948566266077661,1.2556249850968044,5.246035422356727;0.40091232596007587,1.263548785681575,5.2452992908146605;0.4069966544909453,1.2714588069409387,5.244657021397;0.413155812212438,1.2793169105101818,5.244095786636114;0.41921306340053077,1.2872474637599036,5.243450780281359;0.4250499106865997,1.2953265892636043,5.242639026097776;0.4307076514383109,1.3035147202203834,5.241667181963636;0.4362558868889186,1.3117679560072188,5.240617809564762;0.44176145993087534,1.3200485664274446,5.239559435080882;0.447287824771282,1.3283120238660029,5.238475662590064;0.45286972697684724,1.3365328282840767,5.237352834692618;0.45845708011242836,1.3447359705319861,5.2361322028075366;0.4640637803789001,1.3529225231689925,5.23488911469985;0.46963811814214335,1.3611259089237422,5.233611922208466;0.475201511984845,1.3692635325622893,5.2319303365079;0.4808204583174733,1.377285111854135,5.229910012826982;0.48643387268365024,1.3851930354344801,5.22746986451161;0.49202053984351346,1.3930433333518173,5.224793678297245;0.49761770259859023,1.4007963955684453,5.221867623725252;0.5031754337094931,1.408470318275632,5.218670353767456;0.5086438405532858,1.416097002187906,5.215216338843773;0.5139854583160417,1.4237163320950217,5.211553971925626;0.5193695193577679,1.431256598291922,5.207791489715854;0.524645522968774,1.4387967423610186,5.203878688505222;0.5299494794930031,1.4462942507156757,5.199921996242621;0.5351899321296701,1.4537958975582679,5.195889261337884;0.5403181115110522,1.461312935974158,5.191742466227633;0.5455474655385506,1.4687239801697773,5.18753173227906;0.5509073459221877,1.4760795348488918,5.183388364369296;0.5564205422033137,1.48334274859323,5.1792834413651665;0.5621161261268803,1.4904923537911425,5.175228386583343;0.5676486229049963,1.4977775527309105,5.171188911888764;0.5731879952322851,1.5050972255764847,5.167221829377216;0.5782615127918074,1.5127468508161321,5.163254128120044;0.5831124418128375,1.5205105348805004,5.159229988785776;0.5878676545411248,1.5282629411979536,5.15507208688724;0.5923314638492904,1.5360438477659295,5.1506525960296;0.5964847179358449,1.5439064143227348,5.146077606670889;0.5999026347006572,1.5519693571958006,5.141249895286134;0.6029218896323203,1.5602504459529998,5.1365267958108936;0.6059576381039812,1.5690681757173934,5.1329168272488515;0.6073871754715068,1.5781718244649003,5.12903352937245;0.6087349628251031,1.58724036837658,5.125040412723587;0.611892429599898,1.5960546324128064,5.1215276996601915;0.6160106390222708,1.604573035641889,5.118290855891915;0.6204414173530678,1.6129666106912708,5.115141871726547;0.6248886648108067,1.6213514323249703,5.111992783569527;0.6293387535034543,1.6297265465768505,5.108821952149297;0.6337951802057833,1.638109083639105,5.105679766055715;0.6382421122379116,1.646495971212116,5.102535738012058;0.6427118911214639,1.654869217007464,5.099387749514169;0.6470532397751522,1.6633122111000582,5.096246325852907;0.6512695382534073,1.6718138969329805,5.093092888816822;0.6552254988855725,1.6804535068790751,5.0899772002161905;0.6581556861929042,1.6895646313014985,5.087078680921262;0.660078940697342,1.698979096304774,5.084309395668121;0.6603017641437233,1.7088482466806634,5.0827124546642555;0.6591927151183966,1.71874079323714,5.081759809458859;0.6579352863476777,1.7286144462680286,5.080795522825025;0.6562144489864518,1.7384403270194537,5.080094961453708;0.6544242656323659,1.7482549167228576,5.079410072767429;0.6527349569767669,1.7580898757252301,5.078762139369794;0.6511319422290581,1.7679443465258051,5.078196675879157;0.6497216418263911,1.7778317101762318,5.077695584252348;0.6484929647560003,1.787744527908204,5.077219772031623;0.6480737076245132,1.7977262102650609,5.076783606025944;0.6483986030203827,1.807716687866716,5.076492401162367;0.6489111493338922,1.8176996767890898,5.076214501086318;0.6496663730286912,1.8276676916272356,5.075953125193556;0.6507249610574926,1.8376084326136373,5.075706021922523;0.6520377824646812,1.8475187670748665,5.0754574845623575;0.6536347747160722,1.8573867859786268,5.075189494517714;0.6554553155796509,1.867216559444949,5.074942139378635;0.6573389185748835,1.877036242176591,5.0747812953354;0.6592092339226211,1.8868590297141088,5.074659781991268;0.6611312666514396,1.8966716732579518,5.074526302139516;0.6631115023135236,1.906472870924788,5.074403050290788;0.6651363328772587,1.9162647630192893,5.074265535208677;0.6672160755818551,1.9260449994007172,5.0741184073524614;0.669351739874707,1.9358132178683096,5.073974025921445;0.6715371670768951,1.945570443744403,5.07383101841524;0.6737206297122571,1.9553283533827295,5.07370575704756
3D gt;0.6831391151958609,2.001091159596163,5.073112384222408;0.6828416730317899,1.9998524213242894,5.073136316453826;0.6824701617575797,1.9984050578017076,5.0731568338696755;0.6820739827691552,1.99687351812114,5.073169561169952;0.6817033323283592,1.9954612878226798,5.073176263455127;0.6813356002834816,1.9940897865771399,5.0731837233902075;0.6809531853670742,1.9926071029805885,5.07320268718954;0.6805984979937307,1.9912027814156534,5.0732165963561995;0.6802473794004426,1.98975515078875,5.07323394090734;0.6798429956497892,1.9882063305481972,5.073258866211611;0.679454140586649,1.9866838410321406,5.0732751559178455;0.6787161365039847,1.9837530773795229,5.073301176156589;0.6779791963750665,1.980856234300583,5.073350373009309;0.6772226532104818,1.9779119410387338,5.073383549087187;0.6764500790356316,1.9749060469438686,5.073419606894732;0.6756448032562744,1.9718021404653947,5.073465952725334;0.674854678801674,1.9687214481129363,5.073509095564245;0.6740192622832436,1.9654460137515142,5.073556501986507;0.673197069831073,1.962261166496073,5.073605471859641;0.6723975074686468,1.9591160169795239,5.073639470881956;0.6715915517960003,1.9559595997040282,5.073670274292084;0.6707669977606299,1.952781868837734,5.073702502897078;0.6699912500432468,1.949756373318759,5.073733744940017;0.6691988688382235,1.9466888079311757,5.073779392502525;0.6683850956881112,1.9434703684516133,5.073811874852462;0.6675604426134079,1.9401933386083594,5.073859637654403;0.6667577545043619,1.9370506803543173,5.073900424968751;0.6659396156678226,1.9338707467553449,5.07394899709212;0.6651143176848875,1.9307055869280974,5.0739885129711855;0.6643668051326975,1.9277394946501214,5.074019814339551;0.6636325093845633,1.92486046220912,5.074057842986468;0.6628605550674193,1.9218627724469024,5.074095736980438;0.6620726133336358,1.9188134934124457,5.0741200695955815;0.661337418010528,1.9159437257899312,5.0741618531783;0.6606240119730087,1.913101428516408,5.074202170755774;0.6599153522348659,1.91025443871646,5.074236753165403;0.6591496346009607,1.9072634262656145,5.0742675999613365;0.6584405750743845,1.9044991961800477,5.074293941805069;0.6577734728114489,1.9018761729684108,5.074322199599629;0.6570857680621632,1.8992188575867026,5.074351296057676;0.656365364074707,1.8964326562320486,5.07439038686829;0.6556669189738716,1.8936939864949114,5.074427316751072;0.6549473838194169,1.8908548227401976,5.074471444304614;0.6542954624604413,1.888249834723651,5.074504313120867;0.6536574370848303,1.8857033009656607,5.074548124426826;0.6530222615736692,1.8831093941754837,5.074582187931805;0.6523970661061332,1.880483888146712,5.074610306330543;0.651776069355521,1.8777467604856444,5.074625851603114;0.6511689215471399,1.875018364360626,5.074653242562543;0.6505496008357899,1.8722137092957525,5.0746795728920615;0.6499175164941798,1.869183729814336,5.0747087587711;0.6493123749921665,1.8661611005405692,5.074741239866471;0.6487477304999204,1.8631867734123677,5.074777318013544;0.6481952317997732,1.8602743262224657,5.074809860050998;0.6476503708375329,1.8573789396643001,5.074838941088335;0.6471183945762918,1.8541875944494564,5.074889304912025;0.646665000997125,1.8511735904714008,5.07495012343886;0.6462080787413897,1.8479724904432657,5.075011403462466;0.645762088469643,1.8444809691077253,5.075063367876777;0.6453769624883477,1.8410765660739838,5.075123200456089;0.6450928369001908,1.8375787454696897,5.0751653312247065;0.6448260233466,1.8340782378905598,5.075202269954477;0.6446144501589199,1.830636285873658,5.075244031004728;0.644410123876072,1.8271399642209958,5.075289287827233;0.6442699373418634,1.8235664694066993,5.0753377077668755;0.6441866303918196,1.8201269935975102,5.075384528782278;0.6441585633384991,1.8166090126649581,5.07545211912859;0.6442247970703452,1.8129993243701956,5.075509790222913;0.6444002951351717,1.8091670190331772,5.075603259010111;0.6446368519176138,1.805284413546802,5.075674867404336;0.6449408680308949,1.8015288867236456,5.07574130839715;0.6453221327225792,1.797849640300567,5.075805161423861;0.645844496823887,1.7940415658797804,5.0758372287635485;0.6464647164370286,1.789989679917932,5.075884995519158;0.6472325178544152,1.7857019027873158,5.075953378328027;0.6481993693387446,1.7815196949759913,5.075998387304857;0.649223347607781,1.7772600665576956,5.076028426175447;0.6503701185950621,1.7729511821971218,5.075996727458933;0.651646773374017,1.7686383643328827,5.076048586650328;0.6529239906066243,1.7643322302670401,5.076105567717934;0.6541358386157031,1.7597911027306545,5.076253671175655;0.6553308994272815,1.7552063265713784,5.07642336861335;0.6564819258419589,1.7505224062669726,5.076643570869365;0.657589369136382,1.7457316625258503,5.076938471559535;0.6586264617838324,1.7410823549076835,5.077277800865989;0.6595512698372418,1.7362657191638644,5.077703991121149;0.6603882303288915,1.7315382941750919,5.078148765602213;0.6611316101971794,1.7270879532513135,5.0786242924641805;0.6617453567382486,1.7229445435223094,5.079091872307069;0.6622763846494297,1.7188684929832416,5.0796218931904455;0.6625935592855362,1.7146015264337713,5.080297615651778;0.6627643170688242,1.7102728559116627,5.081028408484025;0.6627947148205763,1.7062202908929016,5.081792760785251;0.6626315503247919,1.7022229868842955,5.082624395381959;0.6622903411375648,1.6984821698601873,5.08348536498279;0.661712737200732,1.6949953836043252,5.0843648065730225;0.6609268810863802,1.6914139100753052,5.0853111075054525;0.6598860330632663,1.6878138969543783,5.086416169160191;0.6585984334282695,1.684378160160493,5.087482648937461;0.657132918587343,1.6806354273015802,5.0886651384244;0.6556309531002757,1.6772827411998403,5.089801735114287;0.6539024868827452,1.673652350889808,5.091054323112264;0.6521012868932224,1.6699894005270568,5.092336605015922;0.650290400173575,1.6663077400329918,5.093603367716233;0.6484365763944738,1.6625576817313619,5.094864086809006;0.6465482381218897,1.6587355236114665,5.096099250857205;0.6446074811150045,1.6547755047803256,5.097391355631823;0.6426131973164605,1.6504989691749614,5.098756732407738;0.6406654523757689,1.6459467374424246,5.100254900062785;0.6386987517963757,1.641094392133907,5.101883185261711;0.6368678420877714,1.636235662164535,5.103519456009176;0.6351222381387804,1.6313539336097431,5.105258737347343;0.6333010095912507,1.6260831678665895,5.107276850748827;0.6314994037342584,1.6207394605422405,5.109409063125039;0.6296954963500488,1.6153878330495908,5.111558806472921;0.6276075624680139,1.6096304703574766,5.113891531495487;0.6254250409233381,1.603679803532075,5.116417801222062;0.6231660184197249,1.5977772186605688,5.119013032214527;0.6207146336050596,1.5917796598628242,5.121724044506562;0.6182827415976295,1.5859939087240453,5.124416324266138;0.6155548597121622,1.5799972936456856,5.127284904059241;0.6129138773137874,1.5742262148117638,5.130127561627861;0.610062113797601,1.5682285123202893,5.133127905248958;0.6071832172169405,1.5623304240180849,5.136104204448149;0.6042696084925198,1.5564404912122431,5.139149867580536;0.6012909779982133,1.5504882800260331,5.142346555495644;0.5983181118582659,1.544653333980132,5.145507004791402;0.5951938422299962,1.5388945058730839,5.1488507645856885;0.5919856103193314,1.533359163988083,5.152131419796357;0.5887945975441347,1.5281587328579338,5.155302101831385;0.5855714360099425,1.5231770968921683,5.158426789607594;0.5823553708836358,1.5183898462713723,5.1614000174349;0.5791844035775904,1.5139468655917736,5.164162359602312;0.5760743324769372,1.5097542965322894,5.166751230418364;0.5729351768697646,1.5055753678918522,5.169380743852911;0.5700825612175273,1.5018018514051796,5.171906660559343;0.5672379889564719,1.4981677318307807,5.174501694067277;0.5643259047339945,1.4944711578695533,5.177238017745196;0.5616159311488351,1.4909520231440745,5.1799169430656224;0.5588374635625014,1.4873933362501828,5.182739858499823;0.5560297609523019,1.4835891242613768,5.18562573332965;0.5529472727036094,1.4794657443857449,5.188601140705659;0.5500343461368175,1.4756160574520336,5.191461039109663;0.5469564578112436,1.4715520955458046,5.194362374591317;0.5436843119228587,1.4672121551024087,5.197218397951381;0.540529755862639,1.4631300163473038,5.199873109139223;0.5374115179337281,1.459067932618493,5.202491905865185;0.534254981688637,1.4548019967716643,5.204929074450609;0.5310706541805981,1.450426387195281,5.2073403264163005;0.5278707918993293,1.445998332752901,5.2097193502691335;0.5245964425948852,1.4414254146718724,5.212042727353101;0.5210252270214062,1.4362104765132149,5.214461407574739;0.5173770583351667,1.4308365386718096,5.216878040777808;0.5135672020529682,1.4251147531927586,5.219341643348733;0.5097850494996751,1.4193870502002734,5.221707597441851;0.5059139387977315,1.4133687841649998,5.22404696075929;0.5022417991148597,1.407563062943239,5.226097382718867;0.4986624637134572,1.4016552641761493,5.227955930822035;0.49483666604597926,1.3952092592779963,5.229823629236477;0.4911075799503427,1.3887460360603536,5.231474331758876;0.4875669863695767,1.3824630350531104,5.23293213891728;0.4843371844980169,1.376470954323835,5.234226496166086;0.48095002678243876,1.370313551224489,5.235459937360835;0.47770093152867277,1.364210515761758,5.236661505474764;0.4746684762373327,1.3584007228912516,5.237837796394837;0.4715941055318251,1.35251522843468,5.239071195230126;0.46846540498988504,1.3465042814366956,5.24034878280966;0.4654610675056988,1.3407294600787645,5.241619166593501;0.4624281531349223,1.3350200866454427,5.242850901960689;0.45941263696599133,1.329346696251854,5.244068063475869;0.4564215952929328,1.3237055124701027,5.245273176912319;0.45342564942875024,1.3181549483722543,5.246463023690617;0.45035445465251084,1.312531343021495,5.247602094691068;0.4473380676514324,1.3071355581640562,5.24865717684394;0.4441748563287093,1.3014596745496128,5.2497276329611715;0.44106092127631696,1.295988498871339,5.250739689352679;0.43769912450453824,1.2902827171488878,5.251639598178354;0.434182083568471,1.2844756475642403,5.252334117190722;0.43096107743003154,1.2792233219248725,5.2529075163519945;0.4276573842808524,1.273876500338794,5.253417566095445;0.42439704755283286,1.2687190143768798,5.253825799503429;0.42088283432741225,1.2633615798542206,5.254168987223172;0.4174366207938781,1.2581134432420373,5.254404530535407;0.41396569523326854,1.2529538751081986,5.254607459613984;0.41019730919822645,1.247464571376535,5.254781948645485;0.4064382581761814,1.2420573094209886,5.254903298678884;0.40239519994399114,1.2365205238056691,5.254984815577135;0.398191471824034,1.2309591335969814,5.255053303570671;0.3938836007857705,1.2253258794896742,5.255076992810091;0.3891555249831256,1.2193883007681943,5.255110461974526;0.38424560473436975,1.2134426279118993,5.255168022691248;0.37915113725509236,1.2077089193619508,5.255112484717753;0.37371146633535784,1.2019090730187727,5.255117761622139;0.36761602822472067,1.195856825986648,5.255103753385697;0.36136093477259346,1.1898619245029387,5.255100215039789;0.3547037798733635,1.1836912597003466,5.255090170248307;0.34797864573269605,1.1775695197161504,5.255173802834781;0.3409533020570316,1.1714988329678295,5.255267210083212;0.3334352409546388,1.1650489085804332,5.255349576766478;0.32573260182875363,1.1586617939790937,5.255459740669331;0.31750732181161484,1.1520369885286545,5.255604089624741;0.3091454270765743,1.1453386958525145,5.25576409773903;0.30048497741107627,1.1384494338418074,5.255998479557546;0.29162253963756046,1.1314175391375703,5.256231651234754;0.28288629456892367,1.1246817291790154,5.2564627531531025;0.27426169048656107,1.1180652117397698,5.2566737848730645;0.265397159836509,1.111276028699416,5.256744777628444;0.256271296751053,1.104289114742993,5.256731385868501;0.24723449349530885,1.0973864529043595,5.256691083632688;0.23841957911833092,1.090707953855953,5.256585477165998;0.2296958522567138,1.0840712772920167,5.256355569324393;0.22112441015498527,1.0774904997106538,5.256095730944752;0.2127619974600441,1.0710076082607,5.255717648552063;0.20485900012439587,1.0646276750819568,5.255319028232187;0.1970433604883,1.0583228135542437,5.25484063428991;0.1892929971077863,1.0519614573799994,5.254268818595191;0.18152520998531482,1.0454454837329887,5.253608142250998;0.1742367743502326,1.0391795464989975,5.25300713927733;0.16729525789220062,1.0331426374466024,5.2524109588867836;0.16039349017678733,1.0269152492788387,5.251779619318917;0.15408862845527932,1.0210708309112386,5.251122788699554;0.14804877857218451,1.0154802769339657,5.2504688406500595;0.1422468635028696,1.0100774450863106,5.249754847317457;0.13645851643965204,1.0046690338461155,5.248973217785679;0.13043874301247416,0.9989093778885622,5.248169567016357;0.12420083625048875,0.9928951516584916,5.247357950853155;0.11842006331459085,0.9871978930917018,5.246640121694556;0.11299447302129817,0.9817434938196195,5.245908477344615;0.10762429045610886,0.9763194228187604,5.245196495591638;0.10231375529039352,0.9708645689449209,5.244519397781494;0.09680831263154585,0.9651393188639761,5.2438959010884085;0.09158144173902623,0.9596668155690568,5.24331284497511;0.08665011755412913,0.9544487399544946,5.2427598429185185;0.08183182717644596,0.9493716863744399,5.242241197137273;0.07716967857712734,0.9444511821563231,5.241763593153521;0.07269576043113668,0.939678596231389,5.241317678160846;0.06834296123611736,0.9350580532665559,5.240897276490768;0.06390854806122295,0.9303457250952082,5.240464332891659;0.05951604379307139,0.9256659093438623,5.240055714903031;0.05525180100789044,0.9211664146790532,5.239677718703122;0.050843124160792084,0.9165278272373794,5.2393045350855045;0.04650696220659317,0.9118932630161553,5.238920738266113;0.042294923859802804,0.9072706928151177,5.238504528280248;0.03822737443086538,0.9026778673998175,5.238110002232107;0.03450901737034244,0.898371075818883,5.237721267552298;0.03077722310762914,0.8939357443008833,5.237344474593586;0.02691646904054095,0.8892645714499736,5.236976887182756;0.023160242210236954,0.8846917625672042,5.23663039448172;0.019342237624075817,0.8800012142976976,5.236291627751315;0.015403125020730149,0.8750004176175532,5.235941343419692;0.011666141161764848,0.8701256561279298,5.2355905350312835;0.007794334536388441,0.8648701312223223,5.235242243379195;0.003587856193735485,0.8588508254066507,5.23485408560095;-0.00048656249701736797,0.8527376549460671,5.234456666920911;-0.004614597360259863,0.8461985986678997,5.234051515461926;-0.00862836731836836,0.839436214834611,5.2336821909511775;-0.012542031386498615,0.8322460842030569,5.2333446017484615;-0.016316856972853285,0.8247967446271114,5.23301536804852;-0.020037551750015602,0.8169452311061919,5.232678211130558;-0.023577288796418013,0.8087669648767155,5.232320395184073;-0.026905562585229702,0.8002960507397983,5.231977072062976;-0.030029765881817126,0.7918198743605995,5.2316805070071295;-0.03287360463026452,0.783028055303237,5.2314226947060245;-0.03546177732729337,0.7739882036912886,5.231157268646566;-0.03781996009941087,0.7646882534741081,5.230908892555034;-0.03989104626411421,0.7554076427520915,5.230615965491311;-0.04160662723958172,0.7462694826789081,5.230284712306957;-0.04313311590326023,0.7366421004922632,5.229918621297827;-0.04443157739562784,0.7265392581205317,5.229544474887339;-0.04538506196271926,0.7165329920620842,5.229184752979381;-0.046038813435457605,0.7062467565383503,5.22883511842126;-0.04639105901934883,0.6958269502874364,5.228480209794275;-0.04629833019799727,0.6858989118994238,5.22816985390403;-0.0460827493393485,0.67583349720552,5.227897020503162;-0.04569059085909695,0.6659977076933347,5.227614645886549;-0.04505638875170824,0.6557186190049278,5.22723948542957;-0.044259749404249336,0.6458282721820362,5.226849777134982;-0.043318677110467996,0.6359056090798607,5.226418672510649;-0.04222973259247561,0.6259261908913678,5.225939360251402;-0.041092636134535225,0.6160910073754621,5.225478172103353;-0.03992008037299395,0.6063536296987277,5.225014623647069;-0.03879354050771437,0.5964016923445431,5.2245561822901445;-0.03776477114210791,0.5858207004465521,5.224192700462545;-0.03682691467063311,0.5756439943058606,5.223882736185655;-0.035971638209679545,0.5652876305095652,5.223560221498663;-0.035154388226289794,0.5549426612650008,5.2232773922547935;-0.034338929774289456,0.5441225307077009,5.223024293685342;-0.03357456735621161,0.533574710111567,5.222820196049737;-0.03283674560638672,0.522978725749541,5.222684156830936;-0.03212592088793688,0.5119596174821496,5.222557866157695;-0.031509332632636,0.50117245350802,5.222469319190571;-0.030985693974928417,0.4905984675157516,5.2224032049791065;-0.030490230358858155,0.4799620314409389,5.222327962462278;-0.030014456728562948,0.46938497255702705,5.22222349430023;-0.029502426023151784,0.4586590150945328,5.222126074826653;-0.029052275856548453,0.44843633420199647,5.2221265839561415;-0.028522309430780258,0.43763719609714447,5.222147111627509;-0.028023286902330767,0.4272600938521604,5.222235496719892;-0.027568720491174696,0.41720953964294605,5.222384955742781;-0.027108955054997115,0.4069079022331034,5.222541571270336;-0.026694389296725463,0.3967207736765,5.222704703290195;-0.026301669583601105,0.38641164991817367,5.2228702925309785;-0.025959830368903862,0.37700967072675573,5.2229708054843424;-0.02562170687142539,0.36723288274958815,5.223082549758136;-0.025286222070933655,0.3578801328281668,5.223211710067994;-0.025003597098875806,0.34856165542194545,5.223346131824554;-0.024805155901985367,0.33944414271900364,5.223513707793332;-0.024615328134699938,0.3300841297261855,5.223689804128147;-0.024568447896503504,0.32051838231214236,5.223750563606221;-0.02457813284805114,0.3113732875426186,5.223829110176167;-0.02463516593680662,0.30201731204986576,5.223883989589099;-0.024755607456446966,0.2924613150377325,5.2239187827288776;-0.024929044693549042,0.2830808524473466,5.223958814779066;-0.025164467029393033,0.2735919568372921,5.223985650552147;-0.02544642905564231,0.2644627100796623,5.2240267926231425;-0.02577054415794617,0.25538992159634355,5.224085286492332;-0.026222478194670246,0.24666933892499956,5.2241375054191135;-0.02669815550194705,0.23762098930226289,5.224157313000072;-0.027174204584111506,0.22856399711313094,5.224207044035356;-0.027706407388263844,0.21980045617455465,5.224277518853785;-0.02825350728391964,0.21037578237247967,5.2243662312553525;-0.028811882209012856,0.2006768786129466,5.224408687443657;-0.029384989304976034,0.19041150107613217,5.224454080627564;-0.030009917145106885,0.18024841698733238,5.22442572483022;-0.030688200176718406,0.16942968818975637,5.224462476230561;-0.03133175985379653,0.1587519122113518,5.224500512413801;-0.0319869771233217,0.1476771365729245,5.224552998960975;-0.03264852044799112,0.13674542644954615,5.224663109534566;-0.03323479714431865,0.12586690697233296,5.2249459784553665;-0.0338223745657161,0.11487897995082437,5.225247295502037;-0.03435925922036809,0.10353300943301305,5.225567212568886;-0.034845029806708276,0.09222211915174892,5.225943642998763;-0.03532609500795762,0.08012736028289397,5.2262723489598155;-0.03579556651931396,0.06802114681780004,5.226603194670244;-0.03626188303633808,0.05534280643887045,5.226871338002822;-0.036781020422032816,0.04199962566259058,5.227050533141681;-0.03728191137760082,0.02841544791354838,5.2272201999011525;-0.037776840785607946,0.014491225191775337,5.227411175304556;-0.038282390121470174,0.0003087745938388675,5.22757192623424;-0.038758271761119054,-0.014253836899358491,5.227706357389847;-0.03920365013285755,-0.028006084232885076,5.2278076407845635;-0.039600024913721554,-0.04104431392276365,5.227925658256613;-0.03994822556959755,-0.05354721988825249,5.228035128353751;-0.040241154144792,-0.0658839863632772,5.228193422643896;-0.04048506623283427,-0.07750213887586326,5.228272535767784;-0.040729760553110096,-0.08913087423074066,5.228348281105572;-0.040917513810377074,-0.09999537711841551,5.2283968427525505;-0.041119359178339095,-0.11062290097669494,5.228370917493647;-0.04129410613156895,-0.1207511933350309,5.2282033987759275;-0.041408511690914945,-0.13132257099967598,5.227989127623206;-0.04154821378343245,-0.14157387866884635,5.227769839597895;-0.041689669115658114,-0.15179704736643307,5.227511788342726;-0.041816934529472806,-0.16111636879609875,5.227303375754127;-0.04192081651713121,-0.17004511977007053,5.2271249522397865;-0.042024553226277156,-0.17837339029720128,5.227009867321361;-0.04207652472174741,-0.18575652112297839,5.226974945710941;-0.042118306168897904,-0.19244139642001476,5.226967834090166;-0.04214711807628367,-0.19831606379422279,5.226969659876696;-0.042164712218677305,-0.2038777348803964,5.226966297277154;-0.04217572902740642,-0.20913249846575735,5.2269679515400025;-0.04218793240587979,-0.21516928315800143,5.226971289124718;-0.04220299850428168,-0.22108696773345454,5.226972569934825;-0.042208057370415344,-0.22669454883126652,5.226963691838923;-0.042206274557878634,-0.2322249607708365,5.226954125496156;-0.04220066970554903,-0.23771956364228766,5.226947927332179;-0.04219243803253786,-0.2431661953492598,5.2269390998932135;-0.042189438546371576,-0.24641420006315842,5.226929650815347;-0.042188996641110324,-0.24978555378429393,5.2269223940492875;-0.042188177209261955,-0.25305943654970237,5.226947513519122;-0.04221106116306336,-0.2555397157873062,5.2269819204883765;-0.042214180543460954,-0.2574994831731188,5.22698240216913;-0.04221052281996783,-0.25904823574972485,5.2269750627804745;-0.04220794651450467,-0.260719933943315,5.226969195341975;-0.042207087966847544,-0.26257857561536446,5.226963997439692;-0.04220941483539809,-0.26468804574093896,5.226958676905207
