# Supplementary material for: AI co-pilot bronchoscope robot
Source: Nat Commun. 2024 Jan 4;15:241. doi: 10.1038/s41467-023-44385-7 (PMC10764930; doi:10.1038/s41467-023-44385-7)
Supplement: Supplementary file 9 — Source Data [file 41467_2023_44385_MOESM9_ESM.zip › Supplementary Fig. 6/Sim+A+R/1-siliconmodel3 Centerline model_7.txt]

Path length,0.4118366823727142,1.3066543107033823,2.4506335406242163,3.5061674206495,4.578770621525166,5.15022239930499,6.2111362988463785,7.21302816159443,8.460704651164644,9.187355401905286,10.005539683334526,10.886821203895304,11.793843103836098,13.69052381624973,14.609137744523226,15.57115467344837,16.552088845501174,17.608345520748625,18.666077734802784,19.809779033626484,19.809779033626484,20.945992584642337,22.143651323122278,23.367974368619688,24.65553855425987,24.65553855425987,26.008892973466345,27.36480271779006,28.725217594402718,28.725217594402718,30.02176730245093,31.273460306565898,32.50069934783081,33.69518827157682,33.69518827157682,34.876130141949965,35.97486031481845,37.07850816118544,38.12609237487188,39.13233679729947,40.16483327957549,41.142883496564025,42.1882799151089,43.194230808485706,44.24225349665207,45.233889763987726,46.19748061603135,47.12477836960892,48.00821922671662,48.858646760948524,50.514061916720486,51.38997535242248,52.2156747620047,53.031045678221986,53.913455593629465,54.82532420904253,56.62515579032388,57.520849305379585,58.388906310049336,59.252901145184865,60.090882074958884,60.95788365824016,62.663269741901026,63.546328255217496,64.45938349615538,65.36998986418493,66.27445263817128,67.26420090998268,68.25114984641317,69.20543855547338,70.17635574923223,71.18357528072514,72.16108288596776,73.11876402698115,74.13084684931924,75.15085035105679,76.16610422278536,77.18673168753763,78.20294185598404,79.22065138951443,80.17347914046317,81.186342374126,82.16725031961508,83.17523208123104,84.15742346770834,85.14248694472742,86.10897134591472,87.02377530227771,87.97436541472244,88.90492979915022,89.83716508478673,91.69441734205817,92.64469632635944,93.5467436954226,94.43017539079129,95.31096722947369,96.20946029216442,97.15621203806482,98.11539425157673,99.07199048808194,99.96342136884527,100.85362529964858,102.53409815021173,103.36645771468925,104.19676836981549,104.99353921523722,106.55031268179536,107.33174516730035,108.05762445474576,109.41569906430848,110.76667480851772,111.46563338647219,112.73755488296615,113.99567614197778,114.69903125133749,116.14103966593086,116.85660755919484,117.59254242525081,119.13069709542958,119.93885692997468,121.68053991321273,122.63808699634124,123.63309587727849,124.64945709093736,125.68768766695011,126.74324072903265,127.7807724716426,128.8338549898478,129.91300254467336,130.95130205777696,131.96283597468056,132.95602307004657,134.94007154514514,135.97580524555525,136.97140194720765,137.95274941001549,138.9517021479383,139.92714389996084,140.84122845926885,141.76558259282024,143.39987716544147,144.1511419344004,144.8469134490589,146.15579220873187,147.40046395810748,148.60083280953168,149.77838218988262,150.92202110476168,151.54282825853002,153.31398527823978,153.88541402453154,154.99128828579217,156.13315789197637,157.28626083912187,158.53442587147578,159.1771008155372,160.44263006771325,161.59070346159461,162.14705318164698,163.20411758262279,164.22239879271197,165.6883766215033,166.63186704772264,167.58101864116134,168.88350110971115,169.72955041184133,170.59842464599444,171.49874442051654,172.37087863367054,173.52491280242438,174.63891693327608,175.73417217930998,176.83521500130772,177.7469377725448,178.65654124577986,179.57740543969615,180.56946271642184,181.8252788084006,182.68164291484925,183.7997152908078,184.61059586832476,185.64695925424434
Error,2.7899381931902023,2.634369839784633,2.411199224472779,2.20115534106515,2.021063056461089,1.8422846783896065,1.6874950047867556,1.525546837319388,1.3865857772152723,1.2267397161550178,1.1098737486840462,1.0360233499848985,1.0011138382685065,0.920226185598757,0.8391341867720333,0.7899021726939546,0.7477987615567658,0.7499172719186116,0.7556220738528087,0.8230207124425212,0.7104015149654788,0.6070007487056756,0.5136512903088324,0.4949362701529608,0.6148825953814127,0.7236693353568464,0.4605355275269913,0.395154476121737,0.600762274481473,0.6082597931465612,0.37837633206953697,0.3061722992849447,0.403762675743451,0.5587013130133068,0.6328158759856747,0.5153036669248995,0.5000207996365252,0.5020546867037217,0.5283248443174006,0.5544039476606725,0.5757426337932225,0.5908093487125691,0.5896203146203806,0.5933417836041831,0.5912878999973807,0.5731105625792863,0.5459839691160252,0.5232904340319543,0.5253385489849615,0.5762362637300593,0.4896203113495741,0.42783570243210034,0.4261194447161637,0.5151377482611937,0.6144642612344313,0.7046346572868251,0.7411471389267332,0.7335571935964039,0.7263884574020657,0.7343937708031351,0.7714685970347462,0.8235123844948801,0.883279809700776,0.8092458880710437,0.7386211951724218,0.6680381601283386,0.6050048616754033,0.5692727349851026,0.5484551384034557,0.5402031488264215,0.5408620443166945,0.5445381927391499,0.5629272945763928,0.595725616719657,0.6165031558220424,0.6353679872631788,0.6538736645211093,0.665868479712666,0.6679237530600629,0.6684229963086715,0.67150051392208,0.6780114202011822,0.6922870898140954,0.6931946320869692,0.6829203638588267,0.6770056085014249,0.6687225315507046,0.6729395507164325,0.6461443503704153,0.6329132795103525,0.6238949320053047,0.5574427239421383,0.48407104784035937,0.3889269960768194,0.2972600491908394,0.25384812732749384,0.26886236005391484,0.32455471977644146,0.37967647608135413,0.4475567052782628,0.5623252758285675,0.6993695367018504,0.7036316432166767,0.7725823166266443,0.8710977082590027,1.0300087654968304,1.137216438547994,1.2655238606512333,1.455981621260708,1.5816792321975728,1.7116011329802352,1.8364845379525312,1.9298070690745166,1.9917953366268348,2.0702725627131398,2.14308691605492,2.1658847291737997,2.1903823741418567,2.2183796217879785,2.2527275415910903,2.269023093213986,2.205223363123752,2.1824072535439587,2.2014840580582584,2.213722129008399,2.1763270718215497,2.1650315418428683,2.1443028655088323,2.145351804466867,2.1456971743483644,2.1387892542250655,2.130997085113867,2.0970497526165497,2.0503336048732637,1.9893642778106668,1.9548990915654794,1.9545499291090835,1.968877947306095,1.9638088589598386,1.9732901594668624,1.9461486113499855,1.9325527316697784,1.9751062319544523,1.9874621955089298,2.043250624426688,2.1083154067043015,2.1381058654558505,2.2043713739824673,2.239478123957773,1.9645780944272175,1.7749103079333486,1.609837137183376,1.4337223196250253,1.3531117982377427,1.1868973420484852,0.9713247021572419,0.7988495892086537,0.7291362234425348,0.7302498180262201,0.8019933734702124,0.870187745675842,0.9116811702733139,0.8828469014563615,0.8580738926594685,0.7863542559838096,0.7127982233038437,0.4830085169096616,0.36953873726726577,0.40223871053218413,0.44120086707253997,0.530154229211705,0.591537401589016,0.6025998116817418,0.5225249219463258,0.4511098550232607,0.39507955315745136,0.3318797327970742,0.26919749214100025,0.193355427768111,0.17973291207727413,0.15307861057620878,0.11269497534074423
3D pred;-0.042728222135656475,-0.26253100639432503,5.254860064002935;-0.04277946122551987,-0.2526574367138407,5.253275767212466;-0.04286107536732327,-0.24291341024580715,5.251029150351024;-0.042938457041891524,-0.23314371741093534,5.248896754049045;-0.04298258344727807,-0.22332301448269587,5.247012119640037;-0.04303751703287367,-0.2134687324418797,5.245312087945856;-0.042930462752430704,-0.20358330666917993,5.243806466255829;-0.04264702922782335,-0.1937168076763794,5.242202763333778;-0.042353826134860224,-0.18383257767636707,5.240714129982972;-0.04207899761593519,-0.1739438045238379,5.239252406745487;-0.04189795015320345,-0.16403253694350367,5.237935593635264;-0.04180036416275733,-0.15407804660099542,5.236987649019066;-0.04163517618588662,-0.1440962147168037,5.236408213804369;-0.041443941372533155,-0.13410297275703287,5.23609429601316;-0.04129429291604732,-0.12410725144166235,5.235842978037443;-0.04120848028283819,-0.11411004934447792,5.235622554762735;-0.04103914188327895,-0.10411414519568993,5.235391849854513;-0.04076662099219532,-0.09412199014105777,5.23510450036676;-0.040443161663183305,-0.08413286845994108,5.234768610351547;-0.0401066528549327,-0.07414541034706815,5.234397878284445;-0.039779485374664914,-0.06415916500170454,5.233988164552604;-0.03948059820668856,-0.05417245189164481,5.23356836970011;-0.039235000816028376,-0.044183403974450385,5.233170118988001;-0.039045930893245887,-0.03419067246464992,5.232839106091968;-0.038851300544342215,-0.024197966113459705,5.232510565674107;-0.03862087669232382,-0.014206514517383535,5.2321673458441325;-0.03839113227146698,-0.0042153644570940094,5.231815013651647;-0.03813628957850263,0.005775465652677867,5.231470965806837;-0.0378147852274565,0.015764314831569533,5.231125238987493;-0.037419085855272094,0.02575052538060694,5.230780244962695;-0.0369893436227917,0.035735968686708995,5.230454294668563;-0.03657619749894746,0.04572402220633463,5.230193340324958;-0.03612877772899896,0.05571164113480505,5.229975892195238;-0.03565600213157501,0.06569917426466998,5.229815688530078;-0.03516314634758591,0.07568685205720711,5.229757503577993;-0.03464360835449425,0.08567320055529018,5.229811577125763;-0.03410693868683931,0.09565704495637445,5.229998222893884;-0.03356182243638171,0.10564110399256131,5.23014455619639;-0.03299742634457759,0.11562487623538478,5.2302203774004425;-0.03240939919090396,0.12560755155224196,5.2302408122910276;-0.03174360679178745,0.13558534683916665,5.2302228764748495;-0.03101459733499116,0.14555868929649274,5.230191484743475;-0.03024640457784317,0.15552913400005053,5.230180887519225;-0.029483311838030827,0.16549996083083626,5.230163515676239;-0.028758751786825385,0.175473493633181,5.230103049381903;-0.028106747453761988,0.18545097805697733,5.2299459031997415;-0.027505865441342186,0.19542751871948238,5.2296179135405545;-0.026986450978054407,0.20540690146148466,5.229240913933188;-0.02657033712803,0.21538958305668776,5.228825080513882;-0.02632019649762594,0.22537973454129637,5.228458606804602;-0.026204250351954273,0.23537619005543117,5.228218953627641;-0.026211534016530407,0.24537610937846757,5.228179450703781;-0.026338982247300614,0.25537432192816834,5.228319102984392;-0.026540431121026893,0.2653683765165253,5.2285989086959415;-0.02677829555959577,0.2753609107515701,5.228903342712308;-0.027040739933217033,0.28535356024745395,5.229182768915744;-0.027303117910945095,0.29534574111749895,5.229478537840937;-0.0275351858284564,0.30533851573435256,5.229779536077524;-0.027780654526039884,0.3153332850817878,5.229990084908144;-0.028107735241931258,0.32532774170061896,5.230052174356478;-0.02859314713696569,0.33531585340319375,5.230007454013815;-0.029065073363455173,0.34530367256316985,5.229863391303978;-0.02948201082034047,0.3552914189984909,5.2295967749114265;-0.02977879173096064,0.365278335675827,5.229180341998417;-0.02996815884927736,0.37526296737528037,5.228659506207816;-0.030099638390272118,0.38524914876699357,5.228150689598317;-0.030186426371905026,0.39523827386063837,5.227692598221232;-0.030299396795651256,0.4052313473797318,5.227338029010285;-0.030523315210746284,0.4152254702643461,5.227078474949229;-0.030795583629494153,0.4252206279610127,5.226927834559827;-0.031091512405253777,0.4352160384198392,5.226863058644097;-0.0314084929886904,0.44521091239738864,5.226907975040089;-0.03176465910825482,0.4552030714842601,5.227080898369708;-0.03214721585009698,0.46519191241428676,5.227357859041817;-0.03257311668529835,0.4751775441423363,5.227683078153101;-0.03302419064661632,0.48516226958680997,5.2280021237296275;-0.033534289369347624,0.49514583145969676,5.228263450389786;-0.03410370731765302,0.5051276511927486,5.2284610307962165;-0.03472912479638986,0.5151071363208697,5.228597886760281;-0.03543987802999058,0.5250812073483282,5.228710744990543;-0.036255060281467466,0.5350472145382194,5.228829818866411;-0.03719082171391147,0.545001580621059,5.229016758510045;-0.03814381165329274,0.5549533951519592,5.229247404815025;-0.03900981882967923,0.5649137335175712,5.229451589077309;-0.039759000311870296,0.5748832791125004,5.229668124841954;-0.04058300873734693,0.5848458072237568,5.229930886610804;-0.041678364592397585,0.5947849712978911,5.230045834678401;-0.04332930697211481,0.6046468763153305,5.229914614688095;-0.04429766592803008,0.6145998694474833,5.229929059196295;-0.04515784068850839,0.6245627831010446,5.229950293911246;-0.04617835546328507,0.6345070683443281,5.229686209465136;-0.04696381439933693,0.644471638188872,5.229385540090269;-0.04768939282986332,0.6544411327423558,5.229097939170225;-0.048542679455790765,0.6644019678071049,5.228866278325716;-0.04949565338183678,0.6743540398454314,5.228646954728636;-0.05064833391569759,0.6842869084530026,5.228549749730899;-0.05198936491536824,0.6941942414681975,5.228334370103381;-0.05377057349260826,0.7040298173676631,5.228036472922765;-0.0556538959380961,0.7138433528816188,5.2276522629767035;-0.05766853689225595,0.7236266311272259,5.227174049013238;-0.0598673486390523,0.7333725533434953,5.226747168401618;-0.062393817949371065,0.7430362491600138,5.226267651989155;-0.06502149927732595,0.7526618157354886,5.225601499649358;-0.06799172583917708,0.7621731935667901,5.224758027111867;-0.07097975058708673,0.7716613448931054,5.223734947195721;-0.07433346084828542,0.7810071836279129,5.222548386692879;-0.0780313134004121,0.790204727044027,5.221232680946359;-0.08210170607646433,0.7992087057168236,5.21969636342626;-0.08655177417358026,0.8080077449936315,5.218030889999206;-0.09141913202067398,0.8165624012694894,5.216262646919123;-0.09637593628939614,0.8250679853818425,5.214506193005903;-0.10185211230082439,0.8332604452384014,5.212804694316357;-0.10746351438399587,0.8413972583710926,5.211286656535324;-0.11325772178212057,0.8493788636947158,5.209637069591443;-0.11944864116923498,0.8570468898493473,5.2079418138484534;-0.12574296189704864,0.8646916317803591,5.206549173412574;-0.13191209828112793,0.8724681634681373,5.205337847203986;-0.13789256894153976,0.8803980448967573,5.204175542937462;-0.14455891885623423,0.8877633652282325,5.203030189180053;-0.15130154220362793,0.8950827398400366,5.202048463308305;-0.15818297640775267,0.9022779371269959,5.201113049337896;-0.1653102294441805,0.9092313187816811,5.200189605934639;-0.17287846624167597,0.915700289365246,5.199254613225572;-0.1809428529042012,0.9215417690820631,5.198336581376833;-0.1893192065008058,0.9268815299173089,5.197186079465916;-0.1976400748763334,0.9323370182031173,5.1961856810250175;-0.2063056105088405,0.9372264614690601,5.195184763070899;-0.21505322309665936,0.9419617296941469,5.194156896907473;-0.22411876735031683,0.9460457140778152,5.193090604762266;-0.23338079750253973,0.9496315437255423,5.19192586307554;-0.2428223116318816,0.9526716765404378,5.190654877861923;-0.2523987586173246,0.9552082659204696,5.189292021504081;-0.2621327461215013,0.9572496405979612,5.188251696220996;-0.27189642726005764,0.9591704285859236,5.187261189214509;-0.28172462311010893,0.9608771111973652,5.186558479603904;-0.2916496926075085,0.9618155662367435,5.1857759851241445;-0.3016421997851958,0.9617629298437229,5.185392540585785;-0.31162350068650985,0.9615296587174152,5.185957533416764;-0.32158184476275903,0.9613757913507218,5.18685625923285;-0.3315133249478148,0.9611544063803552,5.188003730377908;-0.34142134082807957,0.9609847856439615,5.189346283960528;-0.35127478107037935,0.9607648810016333,5.191037838671352;-0.3610829651037496,0.9606511694197146,5.19298375635812;-0.37088741393305114,0.9605136739201684,5.194946886038302;-0.3806304436372769,0.9601923995982512,5.197176270480845;-0.3902427664323942,0.9599062774835512,5.199918784768491;-0.3997092948432709,0.9594203496260809,5.203104489394379;-0.4087715971452593,0.958525465116499,5.207236541995918;-0.41768054295485707,0.9577845881216411,5.211717812556835;-0.4273068441602415,0.9564795852277269,5.214090847017203;-0.4364429976795091,0.9554002743734274,5.218010768821546;-0.44529858019340657,0.9542995846230885,5.222523765654366;-0.4541833678319492,0.9531759577409137,5.226973261271586;-0.46245321942636763,0.9516225278543805,5.232376631534109;-0.47099174230413343,0.9502845400233737,5.237406881590513;-0.4792481371295657,0.9483998740777752,5.242724773913611;-0.4871191550201774,0.9465051564769644,5.248594792872597;-0.49432297118770735,0.9444988993305625,5.255234067297332;-0.5003665515638146,0.9420455090322296,5.262814041722195;-0.5052406396741719,0.9396591257875256,5.271213353604836;-0.5095546931895547,0.9373564254601227,5.279936111968369;-0.5135341845099842,0.9352290185179188,5.28886011267057;-0.5172149219337816,0.9331975324532757,5.297933438212301;-0.520551086477324,0.9313739015613581,5.307182458512227;-0.523820343242478,0.9294411359785134,5.316433208611828;-0.5264944003378882,0.9258542387036788,5.3253765629372625;-0.5310911002672305,0.9263535129832488,5.334243415532932;-0.5355347796768497,0.9269554683955951,5.343181612386106;-0.5399767357663305,0.9277669344776666,5.35210408675686;-0.5444089291238996,0.9288061241935011,5.361007779629799;-0.54882004266986,0.9300759727408808,5.369892010713655;-0.5531544143373425,0.9318551553067038,5.378726473439005;-0.5574676301380581,0.9337581171928535,5.387545481632465;-0.5617796900084298,0.9358058488845294,5.396332570717778;-0.5660814352291819,0.9379610826346415,5.405098981359433;-0.5703705567044984,0.9402064696913025,5.413848934155634;-0.5746341243915053,0.9425591104973814,5.422583181221976;-0.5788823488507331,0.9450238357986098,5.43129396293968;-0.5831239424621046,0.9475499125406351,5.439990388638171;-0.5873262004856573,0.950134243136343,5.448688794404493;-0.5914881645507349,0.9527868032382002,5.457386034198073;-0.5956335125527452,0.9554858606916715,5.4660769017499975
3D gt;-0.6169918316471195,0.970976656007597,5.512680779467274;-0.6159956123897536,0.9702496966063031,5.5105753334931515;-0.6150691933705431,0.9695564181779203,5.5086144701526685;-0.6142267988650335,0.9689275211404194,5.506838302173714;-0.6134278972026473,0.968342068065649,5.505169678665262;-0.612716201546919,0.9678215808619525,5.503682607576092;-0.6120506335153274,0.9673311857651136,5.502294544630628;-0.6113529881858066,0.9668345926215715,5.50079605391616;-0.6105997434007456,0.9662789238823785,5.49921765668725;-0.6098417318758167,0.9657243766148765,5.497632590788852;-0.6091215411827658,0.9652040846746587,5.496122966460911;-0.6076899420578709,0.9641789458875551,5.493122264054323;-0.6062510960195413,0.96315207511929,5.490104303679009;-0.6047457264258769,0.9620255888263525,5.486974978484294;-0.6034025388765165,0.9610283013340417,5.484141925642076;-0.6020759778413061,0.9600577122019704,5.4813584711407435;-0.6007151737620398,0.9590575810632673,5.478517658199705;-0.5993978942178747,0.9581070630490995,5.4757932016026505;-0.598076403736644,0.9571599002444449,5.473053162673191;-0.5969061807381302,0.9562896829924126,5.470542060906352;-0.5958200419347905,0.955502283904052,5.468252292728084;-0.5947878334479825,0.9547411805421009,5.4660940503157756;-0.5937343540259529,0.9539857959950947,5.463909982145045;-0.5926604952761287,0.9532059609491205,5.461672600274408;-0.5916080457748467,0.9524369096993551,5.459471311080498;-0.5905079269341303,0.951628612436858,5.457183464742641;-0.5893679366400234,0.9507984323331895,5.454801659268417;-0.5882394901492842,0.9499557787124798,5.452463690666118;-0.5871740216088889,0.9491851384716103,5.450207489203729;-0.586062672957831,0.9483732680867151,5.447852559989033;-0.5849396060251256,0.9475458685715425,5.445486445980141;-0.5837596505799751,0.9466685799975411,5.443028897648605;-0.5825917197054391,0.9457906127468123,5.4405905847040374;-0.5814723054879077,0.9449638610514033,5.438234641689424;-0.580261298407015,0.9440672414514941,5.4357162573872095;-0.5790600211255491,0.943173616090279,5.433241229888808;-0.5778190470115145,0.9422506654678291,5.430636493648924;-0.5765738993607381,0.94132956316802,5.428033914348832;-0.5752406904960442,0.9403466674424577,5.425286008196793;-0.5738587220690853,0.9393339735961046,5.422475204786796;-0.5724809247895916,0.9383372825269598,5.4197078250396284;-0.5710433228041352,0.9373057647650779,5.416784514070829;-0.5696800370674541,0.9363193346614093,5.413997760304352;-0.5683695143363654,0.9353827142274254,5.411327553005829;-0.5670772327613152,0.934462424458134,5.408696201019014;-0.5658032104994479,0.9335733798424121,5.406109261190339;-0.5645447065821746,0.9327112755419098,5.403569386051218;-0.5632115313574089,0.931858924689242,5.400971694579751;-0.5618177818081133,0.9309873278743435,5.398353370978738;-0.5605001538368307,0.930183475154999,5.395902953198796;-0.5591180632716821,0.9293682313016303,5.393324868185241;-0.5576635843188736,0.9285710723442537,5.390606334618402;-0.5560021095208002,0.9277706429695322,5.387407826610307;-0.5543460151903147,0.9270430557549638,5.3841999977356165;-0.5527311082819601,0.9264123855672274,5.381004349487956;-0.5511266448811704,0.9258391270484789,5.3776027498618575;-0.5496327985037264,0.9253850294771568,5.374385651809042;-0.5481709433857657,0.9249676918898612,5.371153156042949;-0.5468311458804853,0.9247106850376333,5.367818617803772;-0.5455354225864613,0.9245357473108692,5.364342896363065;-0.5442579226171418,0.9244047616164455,5.360741274450173;-0.5430688425926127,0.9244349254866085,5.3571752847624;-0.5418833346451729,0.9244765840577909,5.353571906239113;-0.5406658767211481,0.9245602252865176,5.349775632563011;-0.5393936261214396,0.9247199796764873,5.345682304277115;-0.5381208351990507,0.9249679579276628,5.341444371237024;-0.5368475455423268,0.9252913251720711,5.337097438038455;-0.5356605079555852,0.9257098617960974,5.33281654859183;-0.534572980412385,0.9261918303737436,5.328629558777045;-0.533509585648669,0.9267228465097231,5.3244595971531705;-0.532534326885943,0.9273205801125523,5.320415045073023;-0.5315610739073297,0.9280601455579873,5.316337001423818;-0.5306690290457838,0.9289071581830333,5.312408591178812;-0.5297121349144661,0.9298734864611642,5.308332333754814;-0.5285106893858452,0.9309312516209071,5.304007893487652;-0.5271011278281432,0.9320960128078257,5.299626156111205;-0.5256318770846439,0.9332663167770221,5.2952703573186195;-0.5240558361175646,0.934470603318401,5.290871064800385;-0.5223898409982592,0.9356105963004442,5.286727508117296;-0.5202876783622117,0.9368584642783603,5.28247785630345;-0.5180730882827922,0.9381075935228015,5.278259573498655;-0.5157805074712135,0.9393292713097408,5.274185478346204;-0.5132847303546619,0.9406123838322868,5.2699497121661585;-0.5106759386843209,0.9419021840893077,5.265759405380467;-0.5079318711426758,0.9432062084428778,5.261715241605277;-0.504667833016012,0.9446210141979501,5.257504406077157;-0.5012051519821548,0.9460481525977735,5.253390330586145;-0.49770287604009555,0.9474590169967705,5.249355127042723;-0.4938547980759916,0.9489475270335784,5.245061804717121;-0.4898463498858795,0.9504676410770078,5.240712933530162;-0.48541479860760556,0.9520068238553627,5.236143788636367;-0.4809395096191732,0.953465282698119,5.2317679693249195;-0.47648294416271497,0.9548317780274092,5.227649424522373;-0.47181326655051886,0.9560212563891428,5.223651274294193;-0.46734912629992936,0.957084706316639,5.220042631302016;-0.4628798914804154,0.9579556099562456,5.216625248413494;-0.45831712922337225,0.9587661944080503,5.2132173929689625;-0.45379582819819875,0.9595182730379479,5.209885742533674;-0.44929404366652737,0.9602465951179695,5.206565983490588;-0.4449390656006294,0.9607895796562005,5.203388769007239;-0.44027447422204063,0.9612262714833977,5.200117076978989;-0.43548541669065,0.9615627520551037,5.196903231871934;-0.43062539978977615,0.9619561786855243,5.193922812926813;-0.4251000242674478,0.9627415696955237,5.191177465493145;-0.4194918796702212,0.9635758861799684,5.188649070271394;-0.4144019796364672,0.964249458326564,5.1865054312397145;-0.4088918480245244,0.9650140496793593,5.184623664034643;-0.4034113190742574,0.9657890087141261,5.182846635614849;-0.39769820085708785,0.9666994813667922,5.181404782933273;-0.39182876661578964,0.9676094091422194,5.180180759837194;-0.3860274126113946,0.9685595027204087,5.17933385969481;-0.3801691177069505,0.9695202425484979,5.178611725705375;-0.37380667874821566,0.9705122534456626,5.1780203713861646;-0.36744692024896153,0.9715551999862507,5.177627398246548;-0.3609133639590172,0.9726435111103531,5.177291100783705;-0.3540663262940811,0.9738659159704456,5.177107793298905;-0.3466512194290704,0.975064796678536,5.176970860701863;-0.3387720812970633,0.9762616735166499,5.176882590202251;-0.3304776599822944,0.9774053374592517,5.176858236109235;-0.3212842840181126,0.9783569879633675,5.176997002533746;-0.3121917960584375,0.9792275681546574,5.1773488703927955;-0.3024621189972683,0.9797549774197073,5.177800406561203;-0.2924832820213562,0.9798404087460337,5.178254467522971;-0.28270573200619514,0.9791189784528523,5.178682647752593;-0.27282638421516825,0.9779793755880881,5.179152830449712;-0.2626053097646856,0.9764245597051981,5.179774613743576;-0.25294383327307646,0.974583429139704,5.180322909596127;-0.2431897705746715,0.9725157088011608,5.180939667474332;-0.23366603700970418,0.9698038337951875,5.181705365571264;-0.22412148581874755,0.9665592723588501,5.182538702330132;-0.21453588527631934,0.9626976969708751,5.183544229880772;-0.20477448927719824,0.9582541607215311,5.184738415066458;-0.1954435245184712,0.9535297210123191,5.185967660819085;-0.1863679843084668,0.9486668659902552,5.187246106212251;-0.17732180809550435,0.9434117942891511,5.188649724403735;-0.1686696811774447,0.9378620715701282,5.1901103922073535;-0.16050733800460432,0.9320232180259407,5.1917175495989385;-0.15274449724489259,0.926024628907336,5.19337872365361;-0.145448775096296,0.9200524428696818,5.195050571105658;-0.13929856887321881,0.9142069319185413,5.19679486510253;-0.13326314415202026,0.908136272525448,5.198627992898119;-0.12799181120251424,0.9022907049647431,5.200459555249196;-0.1230563995710896,0.8964257586469004,5.202360646057807;-0.11858302196319422,0.8907377690895595,5.204270377546019;-0.11430661331376998,0.8850564859600677,5.206166521995517;-0.11025128949494549,0.8794344702886943,5.207941635936179;-0.10616485973863839,0.8736642312155075,5.209687127388245;-0.10220138318088978,0.8679727222537654,5.211371263738204;-0.09842562546339748,0.8622530099183214,5.212952208216928;-0.09496768734293899,0.8568979395937667,5.214400242968386;-0.09184938126272152,0.8518701709597986,5.215637803644472;-0.08889197514744412,0.8466494164382012,5.216717345709479;-0.08586375528977008,0.8408448435556,5.217715589149991;-0.08281428199391347,0.8346325328596123,5.218696516162561;-0.07998476514018725,0.8285421348788986,5.2195669004297764;-0.0773052072508055,0.8224105934604632,5.220357362421382;-0.07487181484487133,0.8163068149743131,5.221056917302549;-0.07259136868541351,0.8097571114781064,5.2217772273644005;-0.07033222763818354,0.8028996679638627,5.222526776676924;-0.06814079472687745,0.7954356074350162,5.223267786229632;-0.0661566524293499,0.7879485219364913,5.223940300466326;-0.06425591842814272,0.7804192337090435,5.224595154721542;-0.062444225670179855,0.772679750028454,5.225145190829483;-0.06069684832376093,0.7645751677543668,5.22559685107058;-0.05908416533385308,0.7564184344553014,5.225983115124957;-0.05758352455889204,0.7482571780384648,5.2263345523915685;-0.05615960786351106,0.7398815226436086,5.226574409383048;-0.05472471130445759,0.7310979089159984,5.226762838655519;-0.05340964075254802,0.7222819624727732,5.226883583309812;-0.052063257259830464,0.7128116675068051,5.226975238738959;-0.05076689636664883,0.703308081270537,5.2270411853552705;-0.04962479200906177,0.6939098149567736,5.227086734982147;-0.04867448163074955,0.6849753108516708,5.227109646793786;-0.047758926022519424,0.6762151065500609,5.227111844802666;-0.04684850000529103,0.6674278293691073,5.227105500479185;-0.04591720761820091,0.6584557028936747,5.227054641832236;-0.04490033836721101,0.6490089165018972,5.226889661242529;-0.04384837864259808,0.6399019004848929,5.226625887880971;-0.042764530527209896,0.6305708151101218,5.226254562863252;-0.04163325137090853,0.6213282225530767,5.22580628496557;-0.040499661595371696,0.6121038580381997,5.225336092585771;-0.03936557538102106,0.6026786276250548,5.2248451381018155;-0.03833094925430746,0.5936012421061558,5.224379038566371;-0.0373937767319832,0.5839886113299169,5.2240209226676155;-0.03650528738804136,0.5741832222107041,5.223704795664316;-0.03568060364460182,0.5644009558178775,5.223393102048556;-0.03490549987830301,0.5543537322346427,5.223158079507088;-0.03418782978592394,0.5445730902172916,5.222953064582525;-0.0334610852809139,0.5344725895674627,5.222750772571224;-0.03280543470000881,0.5249686426454592,5.222568598156722;-0.032134164249345495,0.5148143985381755,5.2224503101369235;-0.0315706698754504,0.5046687676643562,5.2223200837641;-0.031065619601473693,0.494475266745082,5.22224588531277;-0.030624644688015734,0.4843325380549312,5.2221777806163265;-0.030180961234289556,0.474142484352682,5.222096141815187;-0.02973719342577924,0.46403157545748136,5.222034860722959;-0.02934642455756028,0.4544627545923524,5.222051704949756;-0.028931422086372914,0.44469655212049375,5.222085969483725;-0.0284561205746016,0.43463597773487467,5.222175691088749;-0.027999286507372333,0.4249385522116122,5.222314473542455;-0.027556489561800436,0.4154071998324683,5.222469220799484;-0.02712518552783545,0.40554833913443356,5.222623048232545;-0.026697143018457808,0.39566118290924945,5.222768256856029;-0.026267949197640195,0.38662715840254813,5.222854771763404;-0.025890762115712694,0.37752924466727045,5.222932818674108;-0.025555219713903406,0.36840533959398913,5.223026385819785;-0.025234951236918303,0.359581412810872,5.223148770552937;-0.02492082199507336,0.35081849776637936,5.223289779561271;-0.0247103325701269,0.3425384273427237,5.223444129957423;-0.024546224142732994,0.3338713707771166,5.2236002499556635;-0.02440387671740454,0.32549352688636646,5.223712823572532;-0.02436550241814814,0.3168538038280935,5.223762021169968;-0.024373093357714048,0.30817331272681836,5.223798255876289;-0.024439292334576944,0.2992167409577828,5.22384437672693;-0.024572109798095404,0.2901518095226899,5.223889290429518;-0.024758429963817802,0.281221667262583,5.223951180094924;-0.02501203523623986,0.27210663699764376,5.223999603359724;-0.0253181649781631,0.263287980076257,5.224047567564397;-0.025716621818067338,0.25514425109374556,5.224109885358301;-0.026151993449472444,0.24689905642105586,5.224181773121246;-0.026619233610791236,0.2381524303341251,5.224207335034299;-0.02711377037123005,0.22989002590417015,5.224233143120897;-0.02760511770324775,0.22162782476805284,5.224278059745599;-0.02812112722702298,0.21313943343654648,5.22433844080684;-0.028627021694522737,0.20431968555077118,5.224392225747431;-0.02912220887526923,0.1950599691825405,5.2244157802575;-0.029679723351451425,0.18544022151329337,5.22443489577677;-0.03030419384457463,0.17554361688539227,5.224396138690121;-0.030944929024927136,0.16508304356849915,5.224428073024412;-0.031545563899749544,0.1550415066527302,5.22445030149616;-0.032224609001251306,0.14460968437059069,5.224487027707898;-0.03279518217802897,0.1348466227550948,5.22461070809076;-0.033347129806080754,0.12453999006928498,5.224881955370784;-0.03386114738335389,0.11449380470107033,5.225132413439904;-0.03439222870560303,0.10403657373372346,5.225460348801256;-0.03486936869952178,0.09301632116273631,5.225821219383185;-0.03531559719224842,0.08204512941116118,5.226214450815818;-0.035770604304571595,0.0702500401128654,5.226576676012357;-0.036241821790505134,0.058318690180354314,5.226894829692365;-0.03670173577863551,0.04605762642982595,5.22715243650416;-0.03717810804139677,0.03355166489797983,5.227370457801955;-0.03765994789507041,0.020596497171714252,5.227559068734111;-0.03815483191047275,0.007002243755551046,5.227714720651347;-0.038625339124550594,-0.00654800232703995,5.227851020093489;-0.03907040388092028,-0.02007382525837716,5.227955182425067;-0.03947529561918402,-0.03294259625482386,5.228068975815144;-0.0398210239168588,-0.04518056353725144,5.228165519649872;-0.04010125005542172,-0.057152913561070905,5.228317024118959;-0.040339738237900255,-0.06851222722895203,5.228402110737837;-0.04058381887517366,-0.07994637192695589,5.228479736511392;-0.040776839100593355,-0.09052183145730094,5.228526024516366;-0.0409818056728492,-0.10108236605968338,5.2285562572241675;-0.0411588053911182,-0.11088902417419218,5.228410268474727;-0.04132254574349766,-0.12050667886907943,5.228263420183039;-0.04143212208077577,-0.12968893292832626,5.228019784513317;-0.041556245283724154,-0.13904384203058967,5.227745603758246;-0.0416908272169663,-0.14864658671087214,5.227491156588246;-0.041809991839093244,-0.15771370882665556,5.227286293151964;-0.04191630715152971,-0.16652431737994805,5.227120203347393;-0.042021407874029304,-0.17470472614790616,5.227008766975269;-0.04207226414442911,-0.18197098489503416,5.226976691833171;-0.04211093966392436,-0.1885901204886385,5.226970902368269;-0.042139013968328566,-0.19444756650924677,5.226973277875962;-0.04215948131245651,-0.19990355923337016,5.226970728853844;-0.04217194302905073,-0.2044664290265256,5.226971719989573;-0.04218374657206688,-0.20934498368802865,5.226976258725882;-0.04219909282935472,-0.21507553060199017,5.226978606875679;-0.04221056229109442,-0.22079003613699372,5.226975712979815;-0.04221136092969956,-0.22624247482747792,5.226964045816469;-0.04220554105073108,-0.23151604857733238,5.2269577018391615;-0.04219817825992762,-0.23682519460657742,5.226951603733348;-0.042191040609230776,-0.24207136356448783,5.226941182798338;-0.04218912583059264,-0.24720048454393267,5.226932688685923;-0.042188521722078015,-0.25040425745550887,5.226928317921508;-0.04219035887633355,-0.2535110508325591,5.22695249335386;-0.04221124922453122,-0.25584965489263534,5.226982960795818;-0.04221388718411592,-0.2576898419475216,5.226983147282618;-0.0422103200032335,-0.2591525968639876,5.226976253387343;-0.04220785073356455,-0.26072654946176427,5.226970550462445;-0.0422064947448885,-0.2624588931491203,5.2269656539465865;-0.04220793966862372,-0.26440170987220846,5.226960662624591;-0.04221037050313219,-0.26657724867974697,5.22695705806889
