# Supplementary material for: AI co-pilot bronchoscope robot
Source: Nat Commun. 2024 Jan 4;15:241. doi: 10.1038/s41467-023-44385-7 (PMC10764930; doi:10.1038/s41467-023-44385-7)
Supplement: Supplementary file 9 — Source Data [file 41467_2023_44385_MOESM9_ESM.zip › Supplementary Fig. 6/Sim+A+R/1-siliconmodel3 Centerline model_8.txt]

Path length,0.4126098771358578,1.271731888930335,1.8855400968584255,2.9069585099768056,3.9554600805785567,4.493851944511749,5.640856618853544,6.56656922821406,7.6450966293547165,8.255250113309623,8.960437540802662,10.582108018544092,11.468153461256644,12.393851844108775,13.31118797084022,14.186477814381634,15.120138768565534,16.08427863787771,17.08734936470956,18.138873935957577,19.22715649184152,20.362500823906945,20.362500823906945,21.520651833647314,22.69944137316804,23.936964478379412,25.234690465373905,25.234690465373905,26.570561221240176,27.900701529319782,29.22911896910457,29.22911896910457,30.48400275757841,31.71163388329674,32.897223441692056,34.085223080383706,35.234109075858626,35.234109075858626,36.3205733530021,37.39638264119367,38.40883223414821,39.40848694495449,40.40128734698251,41.36857747673931,42.3741713728286,43.36971093668621,44.38078611007732,45.369095307624235,46.307306221029734,48.07524575057945,48.90556336140053,49.7268433306709,50.53647796965476,51.39305468352465,53.01288724468748,53.884302930169085,54.76876106755443,55.657384262254915,56.54381352124139,57.43087982306927,59.146050816557874,59.94656225367033,60.79850635111338,61.62398656646345,62.473827996055775,63.35990239951601,65.15289968505219,66.01853143673354,66.96576388770839,67.95009096352373,68.88545451926646,69.84240719704195,70.82337523931473,71.76045117289462,72.73619825521368,73.68378953734559,74.70609008217417,75.70374181040155,76.71438603300084,77.7051032061645,78.71649281282328,79.68075520710791,80.6385249127379,81.62086972268932,82.59435360243644,83.55972041156521,84.51764797287258,85.51517912402666,86.43142764096253,87.35126214415071,89.19877563277564,90.11753967199687,91.05655489866061,91.95497305457411,92.89956153445712,93.77353541101664,94.65646765930133,95.52306745445796,96.4164984689871,97.34200401128528,99.21997372285027,100.09181125128033,100.96305965764378,101.81229549767161,102.63819908049277,103.44647933881103,105.04705948679958,105.81798074249835,106.58916920912007,108.0761860730157,108.76848303395819,110.07641742955667,110.74028465682957,112.09259765918434,113.27674385904064,114.5751053281691,115.24963613289623,116.6816925174897,117.40062512962004,118.87555039448559,119.6778342331962,120.51657728712412,122.28803234010202,123.26843266165646,124.25627332615356,125.27373161777655,126.3139908513179,127.34109210877516,128.37924459766515,129.435497273803,130.47129688412494,131.4979656614716,132.4593679120466,134.40845804932727,135.3858068426508,136.3794025173146,137.3569338364177,138.34117147991805,139.2644315359348,140.17263543405568,141.87961855311053,142.65072379296748,143.4406117806429,144.2320408374659,145.67854348979995,146.44224124577627,147.2085619655073,148.63694681549225,148.63694681549225,149.3459918306594,150.01418122353311,151.3564788173425,152.01389422837704,153.31391885241328,154.60556378989975,155.27111070781174,156.5822954439323,157.22987266629553,158.43621545496023,159.04653414818713,160.12216600666312,161.17228153680193,162.25569215138987,163.32848510275943,164.33221630243762,165.32089027353226,166.250908067929,167.5952319919299,168.47265440143374,169.33341318628175,170.7173588368221,171.61420503004945,172.49076556293582,173.37627019941567,174.66530711305847,175.52943276293195,176.3712052561076,177.53286640768914,178.70321474106723,179.45868540907742,180.55701344841677,181.6162353193246,182.6210520264897,183.54426960209986,184.51671362808816,185.43843680531157,186.69997124813233,187.37890903915235,188.42658985779315,189.51017937765266
Error,8.943246654079884,8.484781972343661,7.929870312096411,7.420353905217859,6.93755257134236,6.441284526493944,5.9828393980165915,5.511141749355944,5.098815857879628,4.752574199179233,4.377784191149268,4.013532970418006,3.637137000792838,3.2730553892395564,2.934437806435311,2.6182934016934207,2.3312361155131405,2.0712272652165695,1.831940813168058,1.6131612204999777,1.4115809746913166,1.2542401198246533,1.0102873416691593,0.8009274772795973,0.6509318759624042,0.6002726341321031,0.6929469169975875,0.7071885214716561,0.4703984313899654,0.41772184222572684,0.5899623736583146,0.6390486947307745,0.4171610669406573,0.2691585364090243,0.26023544324649744,0.3711903445326847,0.500504865881148,0.5606770474022855,0.49591751897066033,0.45936846908786416,0.4912991659061547,0.535225476676138,0.5797651346536279,0.6300619226152421,0.6457021773782521,0.6642409015765438,0.6670233545118152,0.668279766713231,0.6886925492559027,0.583643591753544,0.4765882905559443,0.41963510211258565,0.4531722694030509,0.5377715524079048,0.506852305517755,0.4984511798560531,0.530549913648827,0.5874634061127745,0.6625219212933561,0.745423542041793,0.8054272310724097,0.7531080880987785,0.7516761271079279,0.771391631836298,0.7989263455557779,0.8144571515363651,0.7716487101020131,0.6638336515709329,0.6072449063002128,0.577591038797771,0.5441555420094955,0.5314467808015951,0.5313999830926069,0.5438929196029078,0.5669286333235881,0.6038676588277687,0.6250816122473646,0.648975762464675,0.6669708334334583,0.676052309669389,0.676971757322758,0.6798699691883224,0.691337554956686,0.7075147682334444,0.7203666603726436,0.7279790152774002,0.7364219830420714,0.7286420093935858,0.7514039668002261,0.7535517246120963,0.6705640687899375,0.5788719061125988,0.47878261467882893,0.371359770607272,0.3026319531564446,0.25345292925764035,0.2719489673638519,0.35952651047326,0.4603174564262397,0.552643914172485,0.5825097693883735,0.548459617944832,0.5539930570848499,0.6271111608615267,0.7418189284767792,0.9086370354244736,0.9717552090793619,1.060490046389676,1.234945575967765,1.3717356828947778,1.5360277723695075,1.6652685319740999,1.8102628914723207,1.8952153850235605,1.9755695207297463,2.065973984763534,2.1285416395885273,2.1973337409286446,2.159440804264086,2.263867860835538,2.2754642820109754,2.30147584560092,2.27735146965187,2.2035862402068584,2.1862866034524684,2.200440194700443,2.2069008730445208,2.1720191389806325,2.1530659566355683,2.156711565482794,2.157013932607065,2.1729732114664273,2.1726164525173357,2.1693670594777097,2.153594697697562,2.1616042841140035,2.142523649032723,2.0902834231101486,2.071572924567468,1.9840384982847163,1.8641357508742247,1.7049506349314403,1.557667333479974,1.4717576022126169,1.3564407077614389,1.1788104576705576,1.0339306552869927,1.076885509251586,0.2648653127272455,0.7703702150492818,1.1586851863013772,1.3852058076119766,1.3801892035141157,1.2795780427482306,1.2310931126912832,1.112422602470954,1.059915148332303,0.9609130348217414,0.9155881224070427,0.9045915856845906,0.819814056198131,0.7368919062878432,0.6519865931326575,0.588236594990233,0.5687303287421597,0.5825688808905773,0.6038826796712425,0.6434392715429366,0.6028928924432416,0.5848558158735214,0.5702466961745587,0.5031252890881275,0.43107196118677127,0.3964030077396271,0.28996134784151595,0.17434101128861912,0.20053518161915876,0.12583492869823737,0.2305212677439483,0.19454849773435393,0.19360910148221464,0.2169471971241341,0.21497019766076805,0.19041969454810004,0.18012391202883807,0.19947392177955414,0.21057054002402376,0.215123068322282,0.1597457032717194,0.0961369437798016
3D pred;0.022216649886059398,-0.26266933562869293,5.164934821308791;0.018569902853122718,-0.25379537684989484,5.1677551212343245;0.01449384205000068,-0.24548662671174218,5.171543313345477;0.010734968335830476,-0.236872558635856,5.174959261176595;0.00713867986879255,-0.22812680157510062,5.178211712974255;0.0034749338122859637,-0.21947685329177583,5.181640321953016;0.00011538394606034176,-0.21056166404378218,5.184678878414364;-0.003338307173961161,-0.20173454723339934,5.187865416734131;-0.006250659990308814,-0.1926299734454002,5.190802241075489;-0.008648895442598177,-0.18322931397942005,5.193226301371781;-0.011369831302368055,-0.1739948641727312,5.195932118219752;-0.013930602571120675,-0.16469771147554274,5.1985788902602375;-0.016602789828277717,-0.155449424362411,5.201286029107022;-0.01919611601988543,-0.14616226941546148,5.203936201225069;-0.02160267371559349,-0.13679647182128465,5.206483810983674;-0.023711208070321715,-0.12732050089457347,5.2088838230401135;-0.025546750510256736,-0.1177589085009679,5.211165650125968;-0.027075066962800647,-0.10810584206763245,5.21328285518323;-0.028554235802170577,-0.09839154799835897,5.215138805150313;-0.02998732724350709,-0.08862985620597727,5.216768413161866;-0.03148313110704061,-0.0788679785994364,5.218339500809565;-0.03297706245700735,-0.06909520052487117,5.219843155632615;-0.03439393204226793,-0.05928136072888867,5.221139700671229;-0.035394184443699996,-0.0493763456641155,5.222083189780888;-0.03591579573178026,-0.039414789563986787,5.2227869807499525;-0.036012259651754724,-0.029427939735808893,5.223290493631184;-0.03599567420266724,-0.019439517678136134,5.2237712739559425;-0.035914912791518046,-0.009445499971796141,5.224107559072818;-0.03578905541672453,0.0005513608563616386,5.224324200490037;-0.03562393147999323,0.010548911963401516,5.2244715298749;-0.03542768036266399,0.020546503513613514,5.2245697576412224;-0.03519906878207442,0.030543472260634565,5.224661150290296;-0.03497011825865496,0.040539125412911284,5.22484689128525;-0.03470183549629407,0.05053222391141755,5.2251038090903394;-0.034379792926882986,0.06052391001887631,5.225353803717287;-0.034029725512751685,0.07051346074749457,5.2256476217663;-0.033637110915810536,0.08049840246507287,5.22603075708813;-0.033211430110499075,0.0904792715533283,5.226479140958375;-0.032777952182002745,0.10045949122596981,5.226934456421901;-0.032338325495488505,0.1104390272193743,5.227398772836481;-0.03186374865382978,0.12041427820226433,5.227917564364662;-0.03133665041572065,0.13039084117636868,5.228353865489016;-0.03073713994299842,0.14036686743598217,5.228699534782703;-0.03006611338987035,0.15034034788329034,5.22898133459136;-0.029345331425916627,0.1603121152425575,5.229191879344543;-0.028626305963619248,0.1702850761467002,5.22934371211113;-0.02793834119568822,0.18026096220423668,5.229435373690513;-0.027293348416832515,0.19024005047048081,5.22939316362379;-0.026658735698648333,0.20021603692242226,5.2291157451518036;-0.02617479911783337,0.2101990223836225,5.228790465783854;-0.02584568469703619,0.2201877674381974,5.22844891647156;-0.025671032886209,0.23018280782168596,5.228186877395451;-0.025616055354751074,0.2401821551297431,5.2280867230950685;-0.025690102172247174,0.25018165215678595,5.228154371265628;-0.025877188487331303,0.2601768593753931,5.228401011424184;-0.02611181096782128,0.2701695838319303,5.2287016943591365;-0.026384722937225324,0.2801615502381914,5.228995167344444;-0.026678214554636984,0.29015333660202475,5.229274573733102;-0.02695141155013242,0.3001451748884987,5.2295721154253165;-0.02719951277464307,0.31013800053264884,5.229858264736011;-0.02752694192662329,0.32013179919713725,5.229987796215208;-0.027977358621383657,0.33012164975851604,5.229984546230466;-0.02850825649071944,0.34010705789507295,5.2298856938217035;-0.028989102906834385,0.35009354184317687,5.229688399426518;-0.02936307908116646,0.36008087586886584,5.229351797465223;-0.02961014239068438,0.3700658181045527,5.228862013562786;-0.02976756566297639,0.38005209321662564,5.22836248648711;-0.029889481652849867,0.39004012755831885,5.227888876435939;-0.030010758829131096,0.40003191876459737,5.227502353038655;-0.030199373258977102,0.4100255656383139,5.227199951384707;-0.03040764553619953,0.4200213717890427,5.22699874985491;-0.0306971324150145,0.4300166471217742,5.226895462053677;-0.031021542601778074,0.4400113607141309,5.226874055571385;-0.03138415695916728,0.45000419721749196,5.226982358133265;-0.03178350788243742,0.45999336479692354,5.227221209363357;-0.03221697632677488,0.4699789352325996,5.227538208073001;-0.032674966053851506,0.479962908701883,5.22787065231575;-0.03316262714464019,0.4899463592059163,5.228175451748245;-0.0337014205317372,0.49992896355694366,5.228414851115141;-0.03428893429213006,0.5099102533014592,5.228584210547642;-0.03494502883513878,0.519887966032796,5.2287058189419;-0.03571415445994903,0.529857572671017,5.228829872367487;-0.03660273974843372,0.5398166305599484,5.2289959511138715;-0.03757158580647619,0.5497670950211327,5.2292186489417105;-0.038490783968681205,0.5597226703388642,5.229422597051714;-0.03929610295072315,0.56968809415751,5.229627021736942;-0.04015286234752117,0.5796479281916542,5.229887155064874;-0.04116301599020404,0.5895953230417983,5.230057229500051;-0.042842926302468796,0.5994521738649078,5.229914424760239;-0.043844921262566255,0.6094018424670273,5.229924465075815;-0.044690570484595446,0.619365283332256,5.230045805581714;-0.04589384736167553,0.6292887689629882,5.22976911497158;-0.0464934888918009,0.6392685503643375,5.2295584179933545;-0.047238625882877756,0.6492372672448787,5.229294875548686;-0.04802097828085371,0.6592030966719122,5.229029982066975;-0.04893527186547097,0.6691591586209619,5.228827750249961;-0.04997051828662138,0.6791042819308793,5.228676795958762;-0.05122745138352312,0.6890241035258717,5.228545423536099;-0.05277918319823333,0.6989002419396941,5.228313004934782;-0.05471770067975923,0.7087022693700857,5.22791000589301;-0.056630698867663,0.7185113992117403,5.227561566970617;-0.05880403286358174,0.7282614699149429,5.227100328827425;-0.06109866839127853,0.7379866139060515,5.226705079352743;-0.06375685711461904,0.7476121246337291,5.226172560862483;-0.06651737016184199,0.7571919831881826,5.225394179341135;-0.06953600440706477,0.7666784951839619,5.224448696687935;-0.07268235780322152,0.7761006515871431,5.223298292836897;-0.07613529999300571,0.7854052427282588,5.222072823975326;-0.08001410312891301,0.7945085723110394,5.2206291215336345;-0.08430704687228803,0.8033846675816293,5.2189601198069635;-0.08898232440656903,0.812049150288296,5.217208400821704;-0.09390421579176353,0.8205662114502104,5.215409886335646;-0.09903278360044293,0.8289799184802339,5.213704797996377;-0.10451481369442686,0.8371697438728963,5.212009479121842;-0.11031961428121125,0.8451657362990996,5.210470519971063;-0.11638509192137793,0.8529371746339922,5.208792805095525;-0.12264873548567949,0.8605983310086229,5.207352856380175;-0.12894183539253914,0.8682667246092163,5.206090860679444;-0.13469527550573948,0.8763630243890747,5.204929888354846;-0.141338627773578,0.8837171536922673,5.203594728125762;-0.14803538227242038,0.8910639587230473,5.202509400976033;-0.15490213475501127,0.898271845604741,5.201563844503082;-0.16173151366739874,0.9055111297159272,5.200587960683888;-0.16888054638272063,0.912445000770702,5.199686426751629;-0.17654752358035988,0.9187940847666011,5.198734274944459;-0.18474767043946128,0.9244533216203197,5.197879506132041;-0.1931885753592392,0.9296918581332761,5.196735452226977;-0.20168664988905016,0.9348565098483529,5.195682313134675;-0.21036645987450386,0.9397167573904359,5.194663052399586;-0.21931112027800062,0.9440639234891108,5.193616535712358;-0.2284708216405665,0.947927336320454,5.1925330634038875;-0.23784784462474598,0.9511815280327068,5.19131582215661;-0.24736126345427079,0.9539607315634308,5.189985074280844;-0.25700275254227545,0.9562298946644563,5.188609361016086;-0.26675371712739887,0.9580044802648013,5.187279122087654;-0.2766137193770207,0.9591759373186712,5.186092511785832;-0.28651252811760236,0.9603414238985185,5.1852830511323225;-0.29623544794746226,0.9610229430109424,5.1830469022818395;-0.30593791131168485,0.9608968203223515,5.180628990427917;-0.31578250476194036,0.9613160598441692,5.178923640603824;-0.32564989220155094,0.9611840365116727,5.177305853548526;-0.335428688234197,0.960975077831802,5.1752246316905754;-0.34505097600095525,0.9611799326054803,5.172509928639522;-0.35479788272525564,0.9611853554971302,5.170274357146585;-0.3647526480415567,0.9606820800289408,5.16946852757373;-0.3744204540324374,0.9615661570851667,5.167070208353662;-0.38411945033232836,0.9626066261254053,5.164868641877035;-0.3937498420980505,0.9613241999488176,5.1624999001139225;-0.39619142440040583,0.9699138436635625,5.167000644131812;-0.40537758338729113,0.9700515746717607,5.170949759632408;-0.4152392424187876,0.9701850722391077,5.1726019882927385;-0.42522263416335,0.969904273987649,5.173105020713743;-0.43494568577103704,0.9707549363418753,5.170928178736622;-0.44457473565804284,0.9711193240212425,5.168254488423089;-0.4542220772417914,0.9714625932518297,5.165644705558211;-0.46393848774786745,0.9719102280956143,5.163322855019515;-0.47366632361617805,0.972401671733151,5.161058414145847;-0.4834225053642119,0.9728435582659265,5.158908610901017;-0.49320384118195304,0.9732809254955092,5.156875342712346;-0.5029966872057834,0.9737517310775353,5.154905949694819;-0.5127810805794385,0.9742059577823315,5.152891173178621;-0.5225514386609916,0.9745969145195714,5.150796595467521;-0.5323305384448922,0.9748408275393965,5.148720610434994;-0.5421229663460413,0.9749917470314245,5.146699328884164;-0.5519373264767348,0.9748717336006726,5.1447851888679965;-0.561750659381974,0.9743645638038843,5.142930121190478;-0.5715552238618452,0.9735232016264395,5.141151744108301;-0.5813321072849307,0.9721600499321561,5.139553505080568;-0.5910387412325183,0.9702668890520432,5.138071209803119;-0.6006846177817802,0.9679920044472687,5.136736306948467;-0.6102529249189725,0.9653065865133827,5.135624538515421;-0.6197702400355762,0.9623183691924226,5.1349236318069496;-0.6292894306686595,0.959314024975627,5.1343245278777125;-0.6387939294548253,0.9562258962800436,5.133966807339737;-0.6482932135325633,0.953115014553929,5.133673520966787;-0.6577938628139693,0.9500041561681057,5.133428116535141;-0.6673131788379769,0.946950795529942,5.133183962386324;-0.6768660489995936,0.944002047748783,5.132965883963721;-0.6864410594013701,0.9411255541729688,5.132753845018786;-0.6960236119455697,0.9382693631112056,5.132624001434584;-0.7056204462797752,0.9354597366192519,5.132541723019869;-0.7152317114494845,0.932698764036701,5.132516979618013;-0.7248600213513229,0.9299981990141116,5.132567940317855;-0.7344991423622452,0.9273371384188597,5.132646059746891;-0.744146133828894,0.9247056488108456,5.132750069771983;-0.7538058063614917,0.9221223153437904,5.132880893168097;-0.763468623880593,0.9195512714471652,5.13302121734341;-0.7731351327821219,0.9169944649356713,5.1331673204557875;-0.7828033465200314,0.9144442547694052,5.133315884334206;-0.7924748833547542,0.9119085146103404,5.133493076603519
3D gt;-0.8431332557008977,0.8982852036593252,5.13498207909768;-0.8413495790764475,0.8987310937276106,5.134954296665708;-0.8396522941812435,0.8991642268666049,5.1349189500251;-0.8378740025158673,0.8996506578700262,5.134839001291354;-0.8360206610696357,0.9001516088041147,5.134797181196379;-0.8343769528216088,0.9005864856742278,5.134759536604852;-0.8325347465883222,0.9010496957009297,5.134732144408058;-0.8305564221833881,0.9015380265872667,5.134665586361328;-0.8287077537373028,0.9020073413662973,5.134602648389269;-0.8269422356067492,0.9024467664949338,5.134549723643675;-0.8249596473961546,0.9029339583012093,5.134496710842533;-0.8213968359963936,0.9038893278824653,5.134384536975726;-0.8177806219535961,0.9048188484325743,5.1342753406641775;-0.8141007748787864,0.9057052435088575,5.134157146264796;-0.8105656499494586,0.9065690210041246,5.134042348791423;-0.8067838601229484,0.907494643214711,5.133928995001943;-0.8030917865686249,0.9083912500615707,5.133806893979457;-0.7993725766901383,0.9092996374966807,5.1337115101396;-0.7956556084616142,0.9102081802635865,5.133608723822811;-0.791878943232486,0.9111543214630663,5.133509787773668;-0.7884228071380079,0.9120164105197841,5.1333945871302955;-0.7849308421620151,0.9128827816745693,5.133281829380571;-0.7813672131990133,0.9137618198863251,5.133162025028363;-0.7779732172380414,0.9145739238672089,5.133073194426822;-0.7746105582923221,0.9153578552379942,5.132965218366657;-0.7711748354460065,0.9161662982204504,5.132852411424068;-0.7677634728147273,0.9170065576386033,5.132757679741843;-0.7645856548108554,0.9177954255890428,5.132699903702317;-0.7613823842232688,0.9185827371296131,5.1326468202724795;-0.7581581236989875,0.9193878514206203,5.132593719691561;-0.7552481398197644,0.9201251835605554,5.132536360954822;-0.7523421521638569,0.9208273827268367,5.132481080143913;-0.7494536705820185,0.9215398489299576,5.132445917524372;-0.7465521551968758,0.9222801607901591,5.1324401444870125;-0.7434084163464998,0.9230943936933551,5.132427436495664;-0.7402236833806624,0.9239147515681753,5.132400890278397;-0.7370645469933226,0.9247252787673684,5.132373647584413;-0.7339935254816423,0.9255268219931085,5.1323409826814075;-0.7308735583121317,0.9263447196291204,5.132301157226896;-0.7280516846640068,0.92707507494207,5.132276670894287;-0.7250663313079299,0.9278785186901425,5.132275348256763;-0.7218677896332323,0.9287515830993651,5.132273408039827;-0.7185980088217216,0.9296562586332623,5.132262755328729;-0.7153799794916521,0.9305504592092413,5.132253518823991;-0.712064559454667,0.9315288575824937,5.132225953652564;-0.7085250199836597,0.9326039070932488,5.132208683775181;-0.705236536648399,0.9335993683396724,5.132167434792768;-0.7017960143507572,0.9346639359725148,5.1321574330948945;-0.6982940056650262,0.9357631102177134,5.132144141391286;-0.6947555599547269,0.93688240123548,5.132120719504774;-0.6911223551432292,0.9380568863316588,5.132096260316748;-0.6875771564684416,0.9392364071226957,5.132079743865498;-0.6838824040195398,0.9405306841666239,5.13207225978249;-0.6801798629493045,0.941866042716043,5.132057087091813;-0.676571130759256,0.9432146026477481,5.132029723522119;-0.6730331030126204,0.9446183879651523,5.132018638058712;-0.669482923380534,0.9460610239530863,5.13201914580663;-0.6658255269703113,0.9476260013379548,5.132021024320837;-0.6622170040398314,0.9492374330487167,5.132041115048058;-0.658132072455423,0.9510415966502407,5.132068406894751;-0.6541195075854922,0.9528249161435847,5.132082095433955;-0.6502493929745861,0.954581514365213,5.132114515316278;-0.6464624873579596,0.9563192060102498,5.1321806400884675;-0.6425142224629722,0.9581155431513203,5.132276886791097;-0.638496545818396,0.9598650484185471,5.132423541601081;-0.634501954798113,0.9615362364785716,5.132612014906031;-0.6303166359014679,0.9632297189277516,5.132843145464179;-0.6262495372638369,0.9648598161931623,5.133059876965641;-0.6221674270027562,0.9664275262933029,5.133286002967234;-0.6180380505812796,0.9679558130766216,5.133540562019014;-0.6137399575885973,0.9694455065141643,5.133827854392404;-0.6092268209089313,0.9709361785085576,5.134158865620798;-0.6048506458684018,0.9722837306507846,5.134499228318531;-0.6005598775629412,0.9735315039383735,5.134864404760327;-0.5964364640620718,0.9746842221979509,5.135255094277231;-0.5922657390527558,0.9756704090453031,5.135695408463059;-0.5880056757475199,0.9766066989831759,5.136166653124491;-0.5837235896394963,0.9774033738654957,5.13669172663103;-0.5792957009633383,0.9780480179636102,5.137214447985197;-0.5749974989305463,0.9784633967215557,5.137773165758033;-0.5704669213345176,0.978783769948859,5.138393221385019;-0.5660014996244196,0.9790430586697763,5.139002433699892;-0.5612598536641974,0.9791493813631827,5.139643286730114;-0.5563071755258661,0.9791400670101769,5.140295779664894;-0.5514599375942298,0.979037090569212,5.1409423618015495;-0.5464583016445763,0.9788892126919932,5.141577997490399;-0.5415039007956522,0.9786902337994492,5.142167201057234;-0.5361500918538947,0.9784281867311713,5.142736271255894;-0.5308500086332623,0.9781631286754943,5.143309603282861;-0.5253725641484847,0.9778738396494011,5.1439079727674795;-0.5200998444540458,0.9775419018126371,5.1445023358729856;-0.514898552817629,0.9771671834979141,5.145111336815148;-0.5097005862855074,0.9767667189480967,5.145738371921004;-0.5045898584265457,0.9763648828071461,5.1463386550250805;-0.49905927838108,0.9759157998871386,5.14705469427778;-0.4930516949168422,0.9753199720282302,5.147950696963595;-0.48701922133596326,0.9746611085590562,5.1488187470954765;-0.4811815215796755,0.973982428179289,5.149634110750232;-0.47481678587930237,0.9732208663003487,5.1505537785496625;-0.46830168529978966,0.9723167230706465,5.151471279766686;-0.4619571566129984,0.9714348309968649,5.152386826070151;-0.4554230269515722,0.9706995400010493,5.153416275784007;-0.44909449692441694,0.9701736116643538,5.154495361512168;-0.44273053546035496,0.9698799876029032,5.1556531008954645;-0.43637838294715214,0.9696947638929936,5.156860373192504;-0.42996554981030916,0.9696817240397136,5.158100915391822;-0.4235139644422029,0.969797279652378,5.159359166322675;-0.4170573865455494,0.9700893139755516,5.160707443839625;-0.4103860371171383,0.9704370748017965,5.162083526945951;-0.40385487129479125,0.9708317328469797,5.163438452959897;-0.3969323646143863,0.9713307765358374,5.164889087307243;-0.3900494159564637,0.9718743434571385,5.166313264661086;-0.382972224804393,0.9724901616682088,5.167679488503305;-0.37546800281457726,0.973131981337698,5.169093512685675;-0.3679769257729513,0.973824166053638,5.1704080739523235;-0.3610267136155513,0.9746965085615191,5.17148100408253;-0.3537944478085166,0.9756907923380533,5.172553055105711;-0.34601534398062184,0.9766873796161851,5.1736152945468294;-0.33824749124426584,0.9777762714988306,5.174546466733697;-0.3306955105296352,0.979034900277121,5.175465036261708;-0.3224689104381361,0.9801433174534848,5.1762534431323655;-0.313800283301504,0.9809546278702588,5.1769140833804475;-0.3047449127398039,0.9813391205369382,5.177493618914954;-0.29552654711405435,0.9812960302118672,5.178004296423258;-0.28571675892210846,0.980633098883378,5.178452572645219;-0.27601185902043396,0.9795547712493361,5.178909601522745;-0.2662039432659484,0.9780601130970739,5.179451839507253;-0.25663627138639755,0.9761480429666085,5.180021671940988;-0.24726709596065058,0.9740272207561291,5.180620496241252;-0.23777404468101376,0.9714414716486346,5.181351697928445;-0.22863467086156217,0.9685385693734151,5.18204048912316;-0.21910091529143486,0.964847970969217,5.182984875689055;-0.20962786138099537,0.9607995626349197,5.18406177997589;-0.20019458448677735,0.9562026152359813,5.185265247147543;-0.19105954662289543,0.9514295014498529,5.186508037165591;-0.18211120123946883,0.9465531862894696,5.1877895849261355;-0.1733348380256118,0.9411542108502307,5.18921802471897;-0.16498691285116635,0.9355401860555015,5.190740196984274;-0.15722284956814955,0.9296544251692922,5.1923711653993845;-0.14964322683769365,0.9236556564331053,5.1940090213039465;-0.14291036295807152,0.9177770947774251,5.19572841328738;-0.13683408755084925,0.9119328364857455,5.197489276407476;-0.13118020041950965,0.9060137596531919,5.19931877929286;-0.12598823266949571,0.9001744579783656,5.201138659129226;-0.12143909475594239,0.8945353046350311,5.2030411963680345;-0.11716680643349367,0.888975361874229,5.204916702909637;-0.1130226039961765,0.8833979923850613,5.206761952437017;-0.10899023769947522,0.8777953661199203,5.208521130200436;-0.1049623364440182,0.8720841091490626,5.210240267087702;-0.10125238767841409,0.8666743772138629,5.211811973548353;-0.09754507533458244,0.8610448348731327,5.213367908712018;-0.09436806665972661,0.8560417047467148,5.214659664505406;-0.09134619230722127,0.8511320774948388,5.215853356197424;-0.08848100629940368,0.8460168790716873,5.216891011131018;-0.08548402558376915,0.8402647805732594,5.2178742967839815;-0.0824425912756669,0.8340777652539707,5.218850927660758;-0.07968176152580665,0.8280986174600168,5.219687336827997;-0.07707745912786117,0.8220740522150409,5.220435945510864;-0.0746879155962091,0.8160958238835923,5.2211112768541295;-0.07241612736384077,0.8095951656140781,5.221823967883461;-0.0701681602084846,0.8027979184870135,5.222566141707436;-0.06799464586743138,0.7954759117260315,5.2232948220336635;-0.06603879187567194,0.7880456722192598,5.223957650171245;-0.06416524879555953,0.7805950721071478,5.224598237827368;-0.06239771883194907,0.7730038583320484,5.225143825099343;-0.0606791453905273,0.7650066251386677,5.225598924981503;-0.0591229682219656,0.7570841003685664,5.2259778860426795;-0.05763605261434589,0.7489676855923836,5.226330825086225;-0.0562149524588334,0.7405984903837504,5.226569984251993;-0.05480723590516209,0.7320028271859151,5.2267707001033585;-0.0535072891477953,0.7233827926836515,5.226894033820169;-0.05218418574500502,0.7141044942889296,5.226986415146945;-0.05091571705048544,0.7047835836042436,5.227055399586861;-0.04981487497530486,0.6955943360646566,5.227099300203827;-0.04887330168883006,0.6867098073390492,5.227121364707278;-0.04798238909328193,0.6780897266053317,5.227123205315439;-0.04707152381361577,0.6693075164393375,5.227116530833328;-0.04616847485282965,0.6606145783073024,5.2270974809546225;-0.045154865986840764,0.6512243981210809,5.2269496541307685;-0.044120140065226646,0.6423030734480474,5.226715503254271;-0.043033324821371774,0.6329831232706706,5.2263517438453535;-0.04191937040069647,0.6238731628150271,5.2259269356275855;-0.04079027942858244,0.6148498081675748,5.22545864944458;-0.039663567485307395,0.6055613022653681,5.2249696137445;-0.03860771994507104,0.5964363737675182,5.2244895958214475;-0.037655830976419294,0.5873324677517541,5.224084704322146;-0.03673564052498132,0.5774049482713666,5.223761522868642;-0.03590448481952936,0.5678669379652593,5.223448376153644;-0.035149863876794515,0.5582456690871926,5.223213770046568;-0.03441510810182806,0.5485408112174587,5.223006516356217;-0.03372850114504497,0.5387435506854141,5.222800629207545;-0.03305624902959456,0.5291914212076289,5.222607806918496;-0.03240213064561811,0.519572476698223,5.222439782611111;-0.03180384242785605,0.5094771014564916,5.22231194058803;-0.03129314050047022,0.49958368269937087,5.222204699934575;-0.030835543350169543,0.48948784836216974,5.222134640308849;-0.030415375427195905,0.47952046716924307,5.222059353159184;-0.029959783457036603,0.46930794587386293,5.221977590430411;-0.029593603140847725,0.45983912551612194,5.221994227921336;-0.029183109895806563,0.4500903050339013,5.222009438661944;-0.028793879977862036,0.44072810093394504,5.222103060193648;-0.02833505617986646,0.43092989293148654,5.222223187871565;-0.027881988793506958,0.4213722559945626,5.22237201285446;-0.027457546386802405,0.41202955677634784,5.222527955480208;-0.027029453400143406,0.4021967038505956,5.222675328997562;-0.026593622620063918,0.3927351754406042,5.222795592441894;-0.02617787479141302,0.3840890339198866,5.222852368304604;-0.025798647714497754,0.3750189458278188,5.222928392473856;-0.025467089347672046,0.3661740882405064,5.223029038737112;-0.025145665704576593,0.35732004988486316,5.223153443259522;-0.024848356002255486,0.3488281764348348,5.223304233825416;-0.024640993475914,0.3405773981529371,5.223457260356033;-0.02448255396767666,0.3320606512404325,5.223601459757487;-0.024345348887694504,0.3240575301320928,5.22371584238755;-0.02430835553888689,0.3154646298157541,5.223759885178951;-0.024314344231705913,0.3069060761234216,5.223792286431162;-0.024388980030176928,0.2980358457331071,5.22383816348628;-0.02453190950385311,0.28917288562707727,5.223894665196067;-0.024721184266659254,0.28028890134242535,5.223958825231853;-0.024991632522198194,0.2714486414892632,5.224016123995865;-0.025309955600270058,0.2627404409207796,5.2240655503791675;-0.025721402614995052,0.25474563981775655,5.2241299551512075;-0.02615301818596689,0.24656464758086621,5.224201801099276;-0.026614689557594162,0.23801139979446143,5.224236130727802;-0.02711238026618958,0.22993038423939754,5.224253918972352;-0.02760054687909913,0.22173221235275267,5.224295750390439;-0.028117275593991863,0.2134452833811442,5.224346080686336;-0.02860452145860906,0.20486194099627042,5.224393463482775;-0.029076222281706966,0.19579214548646356,5.224423764128436;-0.029629134398175966,0.18642634347614484,5.224427327594425;-0.03024991980728351,0.17656284447887485,5.224388340387849;-0.03086826306016822,0.1664710184958943,5.224389099094326;-0.031470074776599286,0.1565338441263165,5.224406143951418;-0.03212702655206647,0.14649942030572055,5.224431860455296;-0.03270889610616785,0.13684461889894384,5.224537960079261;-0.03324635705822392,0.1269332754601512,5.2247420943243466;-0.03375089686795285,0.11695245747346628,5.224986360533196;-0.034267995175980684,0.10684560337139848,5.2252855717073405;-0.03474768523333366,0.09610330403007959,5.225616426307276;-0.03519384311374865,0.08525517366507597,5.226015767365171;-0.03563168998893938,0.07378048513092492,5.22638143964734;-0.03610115865573548,0.06191468547383942,5.2267230707670524;-0.036560097800221354,0.050070809267592,5.226995525112487;-0.037017148794625934,0.037805496741491446,5.2272425698631695;-0.037500746695618876,0.025267485883256856,5.2274368610014;-0.03798962212236304,0.011993272078978396,5.227596667534009;-0.0384469235863602,-0.001299542092126711,5.227735558503135;-0.03890457680099889,-0.014649938579714087,5.227847517411751;-0.03933194445768992,-0.02761972722473896,5.2279534094392215;-0.039685363537386845,-0.039989429408311836,5.2280625260604054;-0.03996223459076463,-0.05177315113303953,5.2282099118885235;-0.0402172052207746,-0.06335130653768255,5.228322533112241;-0.04045692125245144,-0.07470189852432199,5.228407815069902;-0.04067010283093703,-0.08558248323526299,5.228465452789843;-0.040865106576367424,-0.096095828775042,5.228509401558993;-0.0410598947993496,-0.10612434583410886,5.228431997121844;-0.04123317678685774,-0.11576321569743912,5.228295140005413;-0.04136403255128024,-0.12509671169623998,5.228092638286791;-0.041498356199682805,-0.13384523504658752,5.227850713987518;-0.04162249838511149,-0.1430133781734266,5.22756734626837;-0.041759870383613985,-0.1522670277804659,5.227360349926196;-0.04186762416655557,-0.16112483811462133,5.227172632421526;-0.04197787687402022,-0.16972593403699104,5.227046198547096;-0.04205526435668008,-0.17733918970844204,5.226975944134226;-0.04209228553604662,-0.1843909664455213,5.226973692003885;-0.04212438519293802,-0.19049241675995948,5.226972657257215;-0.04215253300750464,-0.19632553242967843,5.226973722009491;-0.04216784746270431,-0.2012775987876089,5.226972018954628;-0.04218014739689074,-0.20575699408681766,5.226975655913771;-0.042194575930478276,-0.2105346835353918,5.22697903554816;-0.04220944352317275,-0.21641550764451947,5.2269810186553425;-0.04221523778062118,-0.22200470209289014,5.2269727919427975;-0.0422151521900244,-0.22738861047175893,5.226962281207035;-0.042209658559999974,-0.23261522430286075,5.226956270492286;-0.04220045606211613,-0.23787360765557541,5.226949682915004;-0.04219534912443998,-0.24306112265670513,5.226939957243937;-0.04219465745541088,-0.2480877741730004,5.2269322325656296;-0.04219220434419557,-0.2511470466994183,5.22694152520304;-0.04219966977474518,-0.2542257281186288,5.226966829132616;-0.04221741968436384,-0.25656376713692713,5.2269891563667485;-0.042213074733290765,-0.2580354129933475,5.226981579956255;-0.04221002322302925,-0.2595017699169137,5.226974979815567;-0.04220766199919813,-0.2610754030461897,5.226969785384367;-0.0422069061822415,-0.2628167133768882,5.226965054057709;-0.04220893464032669,-0.26477635680304634,5.226960095913089;-0.04221049283375961,-0.26694280177820623,5.2269568129239845
