# Supplementary material for: AI co-pilot bronchoscope robot
Source: Nat Commun. 2024 Jan 4;15:241. doi: 10.1038/s41467-023-44385-7 (PMC10764930; doi:10.1038/s41467-023-44385-7)
Supplement: Supplementary file 9 — Source Data [file 41467_2023_44385_MOESM9_ESM.zip › Supplementary Fig. 6/Sim+A+R/1-siliconmodel3 Centerline model_9.txt]

Path length,0.41256392554987703,1.2802993786619854,1.9011285626628265,2.9266270482634256,3.97799350193051,4.518460041844998,5.666277854449338,6.596926653518517,7.107701502202782,8.31863386998515,9.031600783717208,9.809419796162913,10.677556264679735,11.56603699080119,12.501974176873762,13.420201217799802,15.254267492615831,16.222895845639705,17.24949755082332,18.303186977815244,18.303186977815244,19.4180676495202,20.553638424655126,21.736641469894472,22.924864621747883,24.17932366373035,24.17932366373035,25.49191527208892,26.836620236346633,28.175833229413744,28.175833229413744,29.48885719601501,30.73922950518825,31.976067472047188,33.16227327667165,33.16227327667165,34.35636740866686,35.48934230200798,36.58875921665998,37.653458632398966,38.66629265062651,39.676972034670946,40.65133808441521,41.64586798011327,42.62737808938632,43.643751800012595,44.63090812305555,45.613733332909945,46.54391877208531,47.44941109128705,48.29041941071651,49.95261190084867,50.78700158948972,51.626675483636156,52.439902554580584,53.24892604265721,55.031459693408436,55.92098572117651,56.8089896369116,57.688071941757,58.55101955328094,59.384765899599756,61.07074968105011,61.89571376707739,62.77016912816451,63.644635318054554,64.54643053091,65.453186221811,66.34867553274287,67.32986013313969,68.29685555023097,69.24309794239872,70.2109018809264,71.21047272334728,73.11864861185293,74.11057412530522,75.12524091198058,76.1305133368974,77.14629781983643,78.15221541212395,79.15525109461001,80.10727438609216,81.10355220670247,82.07704208613161,83.08501726072491,84.0488692638603,85.0091726770879,85.98042049923517,86.87763744500077,87.81532057248432,88.74621725964921,89.66269427486694,90.58906117337992,91.50797902613829,92.4303630382013,93.34524887991073,95.09110382705818,95.97450907789215,96.89061974777306,97.83799696672183,98.78632039061,99.6917353218994,100.571004757837,101.41750696710967,103.089628922704,103.90989997094873,104.71086877904452,105.48855074708818,107.04007974319505,107.77568384325136,109.15585861522885,109.80886510119126,111.17941100645727,111.84651566947261,113.05105260555051,114.31609138543676,114.99170803923123,116.42781720263255,117.14360633872367,118.61727572452759,119.41365058781828,120.23209960257182,121.97871013965171,122.94791441166879,123.94022977101851,124.95462279640006,125.98762191139757,127.02136115241758,128.05863968901642,129.11029369203052,130.17241756286984,131.21148574946434,133.17811897566654,134.14413230012207,135.1126153305854,136.12054395124784,137.09811282958051,138.09090547084168,139.0288995302551,139.94858737652268,141.6936307636299,142.4720992848203,143.2598435060485,144.06587957541151,145.52995670351595,146.2807101662654,147.06177608310225,148.49534175355817,149.20230183921547,150.5565958181576,151.2262166079275,151.87972319557525,153.18472725278647,154.48703138075132,155.15877950543916,156.47473206321308,157.1273857476065,158.33529995211683,158.94734972240667,160.04426569933793,161.09498262254198,162.18804549181004,163.2665938872694,164.2770494921388,165.24374177545434,166.10393561584203,167.3400953712985,168.12761099754346,169.30423992000354,170.11729748883857,171.2610588236945,172.41779458753874,173.53615112128549,174.28908987189254,175.66781348716395,176.5990647024171,177.47625660777814,178.61644837900948,179.45217171255274,180.5453367573739,181.40094113383273,182.67009205493224,183.64973211234198,184.62836816919875,185.61627484032135,186.60610900000938
Error,9.018128093158406,8.461933896612381,7.897271106336305,7.3866702401005995,6.879861097437208,6.405326175536956,5.91358270319542,5.432613602391706,4.968078662271818,4.570729037582131,4.185483134485501,3.8428504238469823,3.5360727159800085,3.279172918628855,3.057585021709635,2.885044564231096,2.6988830560154042,2.5126643160125632,2.32638440704449,2.155007089151165,1.973920887538928,1.750878876967861,1.531538811077725,1.333827057156805,1.193672439078777,1.1515150297908754,1.0864078743375096,0.9071098045308568,0.8386949396360114,0.9130236646641915,0.8805951050816693,0.6936660994360399,0.6091164161206813,0.6206178687458573,0.6829880251840498,0.6757437816115519,0.48718523873451347,0.3580108974212216,0.2763867449145305,0.24843769470060126,0.2619988869675493,0.30202919862989386,0.34224209331002653,0.3764354189611853,0.4057657663811757,0.4338405815862395,0.45263882418626195,0.45966132910838975,0.4647543467186701,0.4835814126541294,0.5508367393427898,0.4629773393913541,0.3591063215888425,0.33803051300299014,0.4267438884884746,0.5792145753113751,0.5952635453425787,0.5784360464610571,0.5850045995377823,0.6112311888733337,0.6520272369566755,0.7228946593363264,0.8123307971901805,0.7515187626282035,0.7127663203298191,0.6741179209706463,0.6425293243333932,0.6229555536699536,0.6310693258166058,0.6195656122330713,0.6265541993565981,0.6576083704914029,0.6814586980605616,0.6911365600863386,0.710589339971029,0.726084582454132,0.7555946929257237,0.7792230856780604,0.8036820840371547,0.8128683645138493,0.816267094851909,0.7876767713625034,0.7875909137821664,0.7840363599307935,0.7930433928693976,0.7682453082519364,0.7438840466103547,0.7200035941900963,0.6643541012397812,0.6012121252990968,0.540255374916544,0.4774936686289903,0.41646928851311094,0.3804426823593878,0.3762027900483309,0.4199368184994086,0.4718119857533872,0.3838582942883432,0.34546165532634676,0.36204205295989583,0.3887870480045354,0.44304469518555123,0.5272643676359852,0.6689616948539916,0.8110446834521491,0.8467614519806744,0.9257504801410275,1.0714184676726435,1.2228954539219734,1.3454628560750221,1.546657674740044,1.65992194813294,1.7925872166336447,1.888915206583686,1.9809510045398073,2.035731508198827,2.1104688973574786,2.154172163924567,2.1894276738507417,2.2191365247996577,2.2468432734838193,2.2954494130948713,2.239509380347505,2.1837717508543255,2.1833572699033468,2.2172608743881757,2.2078256079476373,2.2024862899897952,2.165350211229179,2.1598203123469135,2.155452002578986,2.1630651884980554,2.133020540585161,2.0665226904303173,2.042321381394424,2.0404852912129763,2.0174261280762984,1.9729578267063068,1.982867052841852,1.7873308888438595,1.6212208660747998,1.465213417697734,1.326365174111844,1.275791135930101,1.1698841332540122,1.046827049784114,0.9994880945919691,0.9444871591803079,0.7596643070663023,0.7438609933690807,0.6083667607914338,0.6697906290363358,0.5827318916309286,0.6334539512112586,0.5437677614240009,0.5650737836717346,0.4789442864437351,0.45590898259454027,0.4824051499990383,0.36671183057613105,0.29168475026054963,0.21276423557038704,0.16248085016165256,0.13776367894237407,0.10172152680664581,0.12863226994674073,0.2200568299001804,0.3700231200749735,0.5308338150181339,0.6686671071759601,0.7745528190082809,0.8392390407470403,0.8822319998737967,0.8925343293549394,0.8470889368373338,0.7743775573369108,0.704808535492404,0.6396151440022466,0.5735878814184162,0.5104952561937108,0.46969914988356465,0.417957148748946,0.35995158013985445,0.30508086526701994,0.2524670842483505,0.19721673185444377
3D pred;-0.07557775151912838,-0.2625134078664529,5.143185803101954;-0.0732823306722587,-0.25420800595265924,5.148260381132303;-0.0710120728196863,-0.2459546221222351,5.15343025391899;-0.06887226890312333,-0.23735735981623537,5.158067960252998;-0.06662735139084426,-0.2287644866942478,5.162663923359082;-0.06436175462271312,-0.21999145118659652,5.166894871156647;-0.062031381111548684,-0.21131229709198096,5.171281400935457;-0.059668300872693536,-0.2025934911184223,5.1755707218817335;-0.05710288499835837,-0.1938251728754249,5.179637076094198;-0.05487928282163077,-0.18471424302772554,5.1831078902162675;-0.053000747610882616,-0.1755344822103403,5.186601183332738;-0.05135862136135225,-0.16623603821597052,5.189893957340193;-0.0499197698016571,-0.15681843763077488,5.192933448318447;-0.04874547213657508,-0.1472549331869247,5.195609342140377;-0.04772459563000995,-0.13759016225980075,5.197965188927535;-0.04678340675909184,-0.12783653632792868,5.199960419413061;-0.04582463037278981,-0.11809439818619367,5.202002842549539;-0.04489221763300226,-0.10832220989610018,5.203909395067997;-0.043945196975531495,-0.09855256262664147,5.205821761169109;-0.04288923899883961,-0.08876685357511856,5.207589486009237;-0.04170476619936527,-0.0789935957998338,5.209344608980753;-0.040363326570854265,-0.06926191011084415,5.211214056325231;-0.03900040276334472,-0.05954268503870369,5.213132155043232;-0.037727188216386785,-0.049802060572585766,5.215002759150861;-0.03660818145820226,-0.04001381881866676,5.216716861610452;-0.035908163755954244,-0.03013435602760066,5.218097510072763;-0.03552102341629482,-0.020179430864788617,5.2189632972060815;-0.035149969906632446,-0.010212851459594344,5.219691043214607;-0.03476549794696784,-0.00023778523248010539,5.220282849835824;-0.034448604503879675,0.009745128954528181,5.220773770278011;-0.03422494233212997,0.019733954705265885,5.221190105905032;-0.034056578895532014,0.02972603974487909,5.221550508893858;-0.033892351855404394,0.03971764729363376,5.22192575290908;-0.03368543776285839,0.049708078233236586,5.222311079003878;-0.03342786542000496,0.059697144832678045,5.222701213544927;-0.03312780978502409,0.06968297239645152,5.223140775238548;-0.03279139161056384,0.07966291347478253,5.223677057706035;-0.03242245769276357,0.08963900325834155,5.2242614551689535;-0.03204576808078501,0.0996148896880521,5.224844374441019;-0.031656969977999876,0.1095901353920712,5.225430300357598;-0.031237659080785955,0.11956185068881797,5.226054057050631;-0.030758445940726926,0.12953572127366395,5.2265946681152045;-0.030213955827612785,0.13951198308982915,5.227016249296053;-0.029596469353136867,0.14948629617395737,5.227379276779349;-0.028911088994518393,0.1594577998860871,5.227694502861714;-0.028202373217726538,0.16942918148540875,5.227957696608668;-0.027528574920637455,0.17940449766410588,5.228155340201691;-0.026897903596112816,0.18938426085910517,5.228236458955131;-0.026281978250093187,0.19936447719774303,5.228110293182764;-0.02577013676339212,0.2093486366945595,5.227876675044297;-0.025416460202097896,0.2193387995807135,5.227609171029184;-0.02523562184039284,0.2293349752007378,5.2273999571181555;-0.025174737420917196,0.23933467341002787,5.227351699366588;-0.02524239284898977,0.24933371877173172,5.227472175910533;-0.02541958568365207,0.2593276813561528,5.227771031327977;-0.02565596976939576,0.26931924035730687,5.228106994555823;-0.02594321028281364,0.27930960924254944,5.228438690838933;-0.02625503771620596,0.28930008152831793,5.228744022067398;-0.026552584200868222,0.299290473722995,5.229065782670955;-0.02682041511286504,0.30928209934610795,5.229375110991889;-0.02715300928640812,0.31927510631728756,5.229545969967893;-0.027595361767712972,0.32926525162088527,5.229582316842424;-0.028156908825666196,0.3392492327340601,5.229513135678284;-0.02865923894511349,0.349235191016401,5.229344904782064;-0.029063659117022758,0.3592225328675727,5.229045827747862;-0.029331401901818814,0.3692094184454594,5.228609444595818;-0.029534449131455413,0.37919579731592123,5.228128810766244;-0.029696048898591593,0.38918423949130465,5.227676142649096;-0.02986409661300533,0.3991764890642349,5.2273201813619385;-0.030058239317648023,0.40917080203849115,5.227044469949685;-0.03028107844445532,0.4191665862936533,5.226858352116534;-0.0305707895979203,0.4291620093721894,5.22677126062082;-0.030882725371038932,0.4391571239528857,5.226751751848401;-0.03122904581815593,0.4491505943453982,5.226854764769358;-0.031616783980508704,0.4591404715538298,5.2270828272123735;-0.03205336972507555,0.46912609044410775,5.2273939674794;-0.03251985810592149,0.47910940902546223,5.227734171379609;-0.03300909594144896,0.48909239079086825,5.228051537748116;-0.033552788670612566,0.49907437745460526,5.228305191963992;-0.03413748324699079,0.5090556014841483,5.228487672440825;-0.03478985531913293,0.5190333534102177,5.228625066695821;-0.03555952172483772,0.5290027421228544,5.2287625524052;-0.03643554275892853,0.5389630623161827,5.228919424309013;-0.03741538878326077,0.5489125480875019,5.229137677957132;-0.03835215328942038,0.5588662902698543,5.229350959056286;-0.03917123996337075,0.5688307444735271,5.22954780783953;-0.04001778020684908,0.5787913316699869,5.229812519603328;-0.041016587835605745,0.5887395067129162,5.230002773738566;-0.04265471594558464,0.5986035966121145,5.229875232545884;-0.04363211698250048,0.6085556525783367,5.2299108591962815;-0.04456345480195399,0.6185120198986354,5.229968821678494;-0.04560466360425384,0.6284563113117158,5.229804649446529;-0.04637558832784806,0.638423881052265,5.22957393633932;-0.04715250074917476,0.6483895089671297,5.229286417032042;-0.04791250606032518,0.6583568359580119,5.229012949330374;-0.04883275223783674,0.6683120383023803,5.228795939525394;-0.0498556487113252,0.6782581030425876,5.228624245063837;-0.0511080714908225,0.6881786596581174,5.228505950433938;-0.05263066627630216,0.6980593665724186,5.228275004568183;-0.0545534421699967,0.7078648179154579,5.227879964289328;-0.05645957872682568,0.7176753863143425,5.227534434091623;-0.05861153990531871,0.7274303974028732,5.227077463907803;-0.06088490400599478,0.7371604019132597,5.226678931733926;-0.06351595704892928,0.7467940616597629,5.226159162771917;-0.06624624970823577,0.7563842411756475,5.225401562054095;-0.06926592120409181,0.7658728973367852,5.2244812423744085;-0.07235316860544429,0.7753182005941044,5.223360907665441;-0.07580951258417547,0.7846215403153513,5.222135527588992;-0.07968323615549289,0.793729220054561,5.220705690024439;-0.08396542392678287,0.8026129934310651,5.219049961035041;-0.08862379938710177,0.8112878459762713,5.2173045466459556;-0.0935126824608884,0.8198240176204183,5.215506604502141;-0.09869236569449787,0.8282051912650295,5.213795812306011;-0.10401140409078999,0.8365134493036392,5.212158534411869;-0.10981241287180804,0.8444637492138651,5.210386239724179;-0.11575287834862927,0.8523564816738882,5.208832005432576;-0.12185054240362425,0.8601303735784228,5.20728762927081;-0.12818464844815664,0.8677476334704967,5.205925112352301;-0.1343298367056101,0.8755435872577816,5.204716904660316;-0.14063563483138491,0.883221468252722,5.203582420890266;-0.14728660923999704,0.8906170996385117,5.202548411305441;-0.15412457107192754,0.8978528960518724,5.201607386199795;-0.1609983351988855,0.9050524204706208,5.200649150909905;-0.16821704308960725,0.9119140718092899,5.199750264212388;-0.1759563730538083,0.9181757835213612,5.198804886964868;-0.18420768204349777,0.9237444670535133,5.197853223329224;-0.1925045495205954,0.9292301481449365,5.196819157068928;-0.20111730343682924,0.9342121846426393,5.195819265917874;-0.20967423591058337,0.9392893284122272,5.19481850731434;-0.21854263758753453,0.9437941054800041,5.193789704482947;-0.22764467501807792,0.9477915138618696,5.192706357427946;-0.2369471468156583,0.9512664198944654,5.191527779250713;-0.24639090554566595,0.9543038072508863,5.190266946551081;-0.2559641975943682,0.9568728849809529,5.1889433457928735;-0.2656851602856602,0.9588087212106876,5.187618422230491;-0.27550995091163855,0.9602048314826994,5.186383770350781;-0.28538478201480283,0.9615277024057899,5.1855248622038745;-0.2951278494746196,0.962158525675518,5.183362757101011;-0.3048949262619895,0.9618843043345415,5.18123460915367;-0.3146044382665084,0.9635717131628785,5.179538133960762;-0.3245640093488267,0.964015265745326,5.17875697779017;-0.3345435094838437,0.9639270282947779,5.1781231077660195;-0.34443056987593434,0.9639363885514486,5.176624458644728;-0.35436235596344906,0.9636134415764168,5.175504043381013;-0.3643365273829377,0.9633506242763406,5.174835588774149;-0.3742398377860224,0.9636478391194943,5.173480558738628;-0.3841752521800753,0.9640303444167728,5.172412274826927;-0.3941051142474054,0.9644898838239665,5.171322934266296;-0.4037481627817196,0.9654888699802615,5.168870661519558;-0.41351465566010254,0.9665764884589539,5.167017906030752;-0.4232921987168456,0.9674599631627956,5.165115506435186;-0.43309009088408906,0.968350201835607,5.1633241984816225;-0.44288791575699277,0.9692333753544781,5.161529029326508;-0.4526671466399752,0.9701330238265811,5.159642955106345;-0.46245639882966383,0.9709440388970854,5.157768709625601;-0.4722474364565343,0.9717600932019854,5.155906013310937;-0.48203925178960366,0.972631414775318,5.1540726690445995;-0.49183798830203107,0.973491722433719,5.1522713824230655;-0.5015921280212797,0.9748650223352253,5.150547779882484;-0.5113025518205557,0.9764261660174646,5.148739327493877;-0.521092943679054,0.9775263080250771,5.147025292832578;-0.5309422791583461,0.9781361481758744,5.145407057495294;-0.5408051500721932,0.9785370903876974,5.143806113186591;-0.5506810988545363,0.9786418861681478,5.142239379803742;-0.5605491725533881,0.9789270984957577,5.1406457125228435;-0.5703899191363232,0.9794856818287925,5.138958202122725;-0.5801001047549584,0.9809332322551723,5.137056389036553;-0.5897103898582347,0.9829386366765257,5.135153556058974;-0.5992804662771796,0.9851055004569029,5.133225256628688;-0.6087839316137219,0.9875281710784172,5.131272101832776;-0.6181151787121592,0.990516454443155,5.1292726043659265;-0.627335826620166,0.9938203238254143,5.127256643239927;-0.6363838614561476,0.997555749083358,5.12521222064438;-0.645322773462949,1.0015435928111944,5.123164550129621;-0.654194199631766,1.0056774781934814,5.121113016708654;-0.6630013079454898,1.0099469550351936,5.119062063113758;-0.6717771911692133,1.014293107308374,5.117038493480191;-0.6804898563337421,1.0187684018590328,5.1150232504636675;-0.6891585649716809,1.0233323865351573,5.113017375485852;-0.6977781464233489,1.0279899915165323,5.111014994044784;-0.7063791535864099,1.0326853907178375,5.109021027615439;-0.7149717109566557,1.0374106884518142,5.107061558512771;-0.7235667612945409,1.0421549273270616,5.105159636541762;-0.7321628078016128,1.0469172043247155,5.103307961017845;-0.7407545488754869,1.0516978693032557,5.101483892027246;-0.7493513724143257,1.0564771505117025,5.099680257870147
3D gt;-0.7881144860203613,1.078759778026136,5.091845246534044;-0.7864121015961056,1.0777011671841354,5.092220133506635;-0.7849337924242862,1.076777249573257,5.092546370228834;-0.7835863321713371,1.0759323439477544,5.092845394044313;-0.7822407559082399,1.07508385715552,5.093148356711607;-0.7809543644665827,1.0742534025661794,5.0934417660357125;-0.7796563293740099,1.0734407744896284,5.093735558241081;-0.778158529151182,1.0725065815302566,5.094068068417313;-0.7767612649582859,1.0716283782192149,5.094375907229966;-0.7754083247696439,1.070773506441235,5.094674047630074;-0.7739408872085407,1.069858073339024,5.094989784459765;-0.7703512860894624,1.067597018777692,5.095771726259494;-0.7673877559297918,1.0657717780123328,5.096427951861608;-0.7648066829371368,1.0641568937133141,5.097005661898704;-0.7622029607523456,1.062524788684643,5.097581208854176;-0.7595450065127531,1.0608386548719644,5.098149231745582;-0.756662089411867,1.0590222377440113,5.098766492206723;-0.7538161025704427,1.0572431644534053,5.099390702709293;-0.7510140951446425,1.055474478974359,5.100025868695533;-0.7482618690598558,1.053718794495815,5.100640919740967;-0.745526454103288,1.0519809821705093,5.101246265588296;-0.7427991379242483,1.0502631161019154,5.101851453907498;-0.7400561929709498,1.0485371712863236,5.102459104832828;-0.737300231475291,1.046800883748085,5.103072668441192;-0.7345805846305282,1.045092884670298,5.103673537876075;-0.7317768330253899,1.0433499429116402,5.104284240149776;-0.7290612534432024,1.0416363020718309,5.1048783057401526;-0.7264244121511075,1.0399861247328903,5.105453984794683;-0.7237147182693752,1.0382842180636243,5.106054631974587;-0.7209271175667592,1.0365333279720885,5.1066721134775515;-0.7182761041351426,1.0348598891484022,5.107269468240097;-0.7156022076421408,1.0331803846595142,5.10787426421499;-0.7129449456285674,1.031511678014964,5.108464934982598;-0.7103133577677051,1.0298575208144978,5.109046812743265;-0.7077168186983036,1.0282229718319518,5.109620359639819;-0.7052369514573169,1.0266708438051042,5.110180330047339;-0.7028755828264325,1.0251790534245253,5.1107239467314205;-0.7006063717683719,1.0237456856178313,5.111233052513205;-0.6983258882933708,1.0223242842064308,5.111726645902696;-0.6960463351057613,1.020924262798296,5.112214566237514;-0.693749147125352,1.0195082612189303,5.112721001879487;-0.6914689774664888,1.0180866603379535,5.113228696423791;-0.6891269925390452,1.0166356538833239,5.11374954178645;-0.6868086144814642,1.0152057464518731,5.114263154316285;-0.6844811870184047,1.0137759377846867,5.114788016376563;-0.6821020792229858,1.0123177112943291,5.115342620671006;-0.6797464319505456,1.0108885134370083,5.115893652750831;-0.6773428511198334,1.0094273665330435,5.11645605175908;-0.6749147964046196,1.0079820204421406,5.117004980439433;-0.6724474745302235,1.0065357678281968,5.117578894566312;-0.6700001662021813,1.0051079781872645,5.118159402909634;-0.6674942287135041,1.0036469636923855,5.118762342938266;-0.6649984159503304,1.0022064245244215,5.11936467634073;-0.662396258755202,1.0007325797603321,5.120001786427447;-0.6595750539058509,0.9991479887001924,5.120702966797899;-0.656766867533168,0.9975876278017939,5.1213953718465115;-0.6538179079601705,0.9960267873164199,5.122123595876323;-0.6507657718186663,0.9944588747327826,5.1228779171431436;-0.6476301764228738,0.9929359149191489,5.123660055724976;-0.6442279694358367,0.9914173385970584,5.124472707315384;-0.6408942193749093,0.989973649944939,5.125254342609918;-0.6374871599244566,0.9886387055737389,5.126035498568531;-0.6340563990454792,0.9873652279452804,5.1268202236482185;-0.6306597662073142,0.9861216816447227,5.127595096997575;-0.6270650382699057,0.9849492197070442,5.1283848260080855;-0.6234583561833251,0.9839487158165381,5.129153752726294;-0.6197785404326639,0.9829803171730713,5.129930684738361;-0.6161823403321391,0.9821669633952972,5.130659844627649;-0.6125279046924712,0.9814508308841988,5.131388591311424;-0.6087458700847288,0.9808900461634984,5.1320754815411656;-0.6047558464818624,0.9804195960081928,5.132770986031307;-0.6007815239303101,0.9800191520852671,5.133458366218809;-0.5968007797537759,0.9796621607857965,5.134156628797417;-0.5930282808917148,0.9794113692024151,5.134802632443053;-0.5892068417956887,0.9792826560731491,5.135421802429764;-0.5852915991860648,0.9792044965791199,5.136071189895535;-0.5814369606247218,0.9792219707232903,5.136700157101499;-0.5774185683786237,0.9792221107348114,5.137301513124269;-0.5733013034793599,0.9792435130601215,5.1378921904513355;-0.5692064233651852,0.9792923349441152,5.138492819668126;-0.5650890428590271,0.9793450911963364,5.139090246810508;-0.5606910606222525,0.9792868939457005,5.139704892714537;-0.5560479219996046,0.9791655017461875,5.140333313055678;-0.5511133297492254,0.9790229520764029,5.140988041180181;-0.5461014036576236,0.9788746850246255,5.141623839649631;-0.5410897135380722,0.9786680802658674,5.142211789520384;-0.5356847105801317,0.9784032536698737,5.142780867842818;-0.5303781240685669,0.9781389339298748,5.143355574307931;-0.5248358091010643,0.9778466715054461,5.143961444974367;-0.5195323004099168,0.9775142955173453,5.144561099731457;-0.5143240957630818,0.9771358439037743,5.145175940601227;-0.509128017000933,0.9767335816373253,5.145802551945191;-0.5040122007632845,0.9763315510294885,5.146403866607814;-0.4982821263559295,0.9758475342066466,5.14717879898725;-0.49225930426904263,0.9752371608343224,5.148080769378811;-0.4862612198536473,0.9745757922789234,5.148940483440359;-0.4803738318601683,0.9738912960901697,5.149762467369174;-0.47396169293137413,0.973107375316822,5.150692857477776;-0.4673935366384554,0.9721805263020548,5.151611459885386;-0.4610567609092793,0.971298018762164,5.152526186398819;-0.45446023463191915,0.9705991170633809,5.153585399214876;-0.44801452208744774,0.9701395258010486,5.154705432856462;-0.44166114133828105,0.9698641537507935,5.155867334448407;-0.43536967290332385,0.9696909898144617,5.157071347573622;-0.42884719711141966,0.9697195316624725,5.158325725021296;-0.4224365271915397,0.9698522572466846,5.159587779341655;-0.4158902322951139,0.9701783298991172,5.160958509061027;-0.40922482292390977,0.9705262249383825,5.162333498226881;-0.40264972008748956,0.9709435587906585,5.163698739287711;-0.39574863747236166,0.9714456428150406,5.165148645023576;-0.38881429934080414,0.9720044777536561,5.166566915665415;-0.3817352542472812,0.9726243008859589,5.1679303146065765;-0.37408379646072115,0.973269880854199,5.16936028554667;-0.3667162735976094,0.9739959452598761,5.170607487825118;-0.3597307715230611,0.9748942220977677,5.171671304544374;-0.3523608068223555,0.9759094786627133,5.172753484299664;-0.34442982939528066,0.9768959026673658,5.1738003745736165;-0.33668684556037703,0.9780162950926872,5.17471962315455;-0.32905829721120555,0.97927441460168,5.175627207439275;-0.32045733320081193,0.9803132924056305,5.1764163379736585;-0.31175916970660744,0.9810400912011892,5.177045066341494;-0.30258100900548923,0.9812386087613054,5.177596909054597;-0.2932162004747155,0.9810782370685267,5.178104774835675;-0.2833257264922449,0.9803528017374313,5.1785695229789805;-0.2736357467503093,0.9791483084338293,5.179035977339997;-0.2637097670989829,0.9775016812974912,5.179632263739622;-0.25424725703047363,0.9755175826406312,5.1801981203935155;-0.24485098762983998,0.973359498687852,5.180807192890045;-0.23537066857469377,0.9706343677372479,5.181564889274299;-0.22612263109490222,0.9675597593759058,5.182295117179411;-0.21653246338038903,0.963690767901525,5.183307963573468;-0.206884495318989,0.9594026698459583,5.18446539134777;-0.19754460326016152,0.9547241069941977,5.185679920135875;-0.18845223622608517,0.9498948004220485,5.186945359189602;-0.17950344516868724,0.9448911927967949,5.188266241919447;-0.17084364254146073,0.9394435523878979,5.189694439941919;-0.1626129384681108,0.9337265129224152,5.191266155947224;-0.154848569898639,0.9277713796527985,5.192915381734869;-0.14740966712291162,0.9217811406273725,5.194563245200436;-0.141032299043433,0.915944029049823,5.196291451851807;-0.13498484234590832,0.9100244640714289,5.198081408739932;-0.12956283715588468,0.9041711372941629,5.199905224611396;-0.12448033694243688,0.8983248656714343,5.201752003423737;-0.11996920924641644,0.8926497256814802,5.203660276982472;-0.11573986548838264,0.8870805842800614,5.205535454446772;-0.11165340795702312,0.8814869520773735,5.207337551103462;-0.10760177186521122,0.8758181877675412,5.209089612195854;-0.1035932677213379,0.8701170932918052,5.21080120966881;-0.09992069718778768,0.8646611394309325,5.212347359542712;-0.0963321759490158,0.8591793264921478,5.213860195442982;-0.0932545317474608,0.8542672184111794,5.215092113990245;-0.09033828583201758,0.8493836243969813,5.216206476380043;-0.0874073907747707,0.8439591524103927,5.217224924923253;-0.08439564503376559,0.8380855864804542,5.218191089505442;-0.08141125577077428,0.8318614270240594,5.219139039946108;-0.07866826691644353,0.8257631072054483,5.219968064961921;-0.07614585322878807,0.8197816990019996,5.220676536671264;-0.07382557779571615,0.8134840300057886,5.221379200685993;-0.07156417258299702,0.8068425846167251,5.222107174344281;-0.06932971642211133,0.7998736088351732,5.222850088486822;-0.06722879045001189,0.7923820242190951,5.223559065805307;-0.0653041552174639,0.7849527443525226,5.224214355087954;-0.06345851476959122,0.7774231630871236,5.224829124676465;-0.06172009950223324,0.7696203574055918,5.22532836310518;-0.06004637615335283,0.7616013743936383,5.225751471677855;-0.05849551535326684,0.7534037598249348,5.226123164928423;-0.0570324262738649,0.745168311722287,5.226427007405581;-0.055622977376405425,0.7368247840800469,5.2266628024839275;-0.0542457770543048,0.728142182367008,5.226827789946918;-0.052926234424746074,0.7191854338966073,5.226942174678979;-0.05161250657580345,0.7097939731813571,5.227021650476086;-0.05038628944744069,0.7004001005125551,5.227084159153511;-0.04935571180973794,0.6912971932711112,5.2271135774012585;-0.04844924206826375,0.6825098076877661,5.2271390908783815;-0.04754624348647181,0.673807157260369,5.2271327649780375;-0.046638926476134844,0.6651453781330121,5.227124387835445;-0.045685378027046517,0.6560466572926658,5.22704932279216;-0.04465646040818716,0.6468827196060557,5.2268424383304986;-0.043594135556119906,0.6377599628974187,5.226546164883319;-0.042515464421295855,0.6285671937827929,5.2261653399181025;-0.04138441336618294,0.6194838856403904,5.2257100942227535;-0.040254441452110615,0.6102558798773129,5.225236874054683;-0.03914978752498492,0.6009573075527016,5.224745694676051;-0.03814225779952936,0.5920533685920096,5.224293389896621;-0.037207187287377805,0.5823924144434847,5.223941478998838;-0.03636137735253931,0.5728320355364797,5.223622065075715;-0.03556679407151765,0.563230360725322,5.223343593128998;-0.03479178725535795,0.5531831946962713,5.223108615514667;-0.034088974039040695,0.543475808726604,5.22290621552956;-0.03337436284488167,0.5335406991062231,5.22270652262482;-0.03271899116965992,0.5240448095705821,5.222523753243705;-0.03206370409975624,0.5140365525976928,5.2224077823221045;-0.031517949520909735,0.5039929579273129,5.2222837731122125;-0.031017867892454025,0.4938477094131309,5.222208523339181;-0.030588146982681624,0.48380442188653844,5.2221379511937664;-0.030147795622845842,0.47366762223260556,5.222058879997199;-0.02972988511564032,0.4637572456804686,5.222021332339769;-0.029347044039109576,0.45431924354903686,5.222043626539278;-0.028943010055976708,0.44469188288496564,5.222094417400159;-0.028473796841533783,0.4347076219147591,5.222186930858626;-0.028017509028262888,0.42504136851819585,5.222327618625897;-0.027576267754652477,0.4155904984828019,5.222481982436703;-0.02715218085198015,0.405931057229059,5.22263481774684;-0.026719801529557462,0.3961297499013032,5.222775333916762;-0.026291979141875633,0.3871854547392775,5.222856959026188;-0.025909714231642744,0.37812627388310516,5.222932484198796;-0.025560590665668993,0.36911553040157363,5.223022346530281;-0.02524260979195787,0.36037745463974497,5.22314080272715;-0.024926492877225575,0.35163975228016464,5.2232816765182015;-0.024712505507384932,0.34339431445590185,5.223435100164515;-0.024536943189668155,0.3349132667784135,5.223587270868119;-0.02438930360462135,0.3265397779444503,5.22370433647978;-0.0243190746147304,0.31820288880553776,5.223772486127308;-0.024318574486688678,0.30957347734741114,5.2238058876199345;-0.024369778852159484,0.30078290165271027,5.223847444062519;-0.024473393084724893,0.29190359811479555,5.223895695575133;-0.024654566683112108,0.28301040065414923,5.2239579086034125;-0.024885825255734344,0.2739927445266778,5.224019534653573;-0.02519041611659653,0.26519364441241483,5.224068223663439;-0.025585931105243025,0.2571132961448427,5.224126876834426;-0.02601380272762514,0.2489926077030573,5.224198793438215;-0.026464470687687612,0.24060813785526017,5.224251600750766;-0.0269531057213726,0.23227857380957992,5.224266224834187;-0.027447860550964674,0.22395311829900572,5.2243142633674005;-0.027960190951192336,0.2156874796409068,5.224362725601603;-0.028437883052303593,0.20729109355670405,5.224407562154765;-0.028917075206449937,0.19824894978048105,5.224448118570416;-0.029461423712989886,0.18896303755150248,5.224444389693729;-0.030071282290317143,0.17915375780806528,5.224419037313428;-0.030677076422283588,0.1693008256362942,5.224396638641088;-0.03128797295615866,0.15915549072275736,5.224419809361651;-0.03193504530633718,0.1493617500669122,5.2244320894349165;-0.03255086942991183,0.13943589926355718,5.224517047201365;-0.03308677832313646,0.12970832939156374,5.224678620506934;-0.033603186532802386,0.11961784600864037,5.224929118796709;-0.034129671036986504,0.10950694986882989,5.225204560559546;-0.03461860028467414,0.0988762538052911,5.225532789112401;-0.0350747593565459,0.08789840003827014,5.225920604523837;-0.03551145194528802,0.07658325157938492,5.226294671136161;-0.03597729680100093,0.06465653951292324,5.226644824617742;-0.03644093934049033,0.05280694186002962,5.226928536007345;-0.036897895359319,0.0404494239335136,5.227172989518398;-0.03737865588985146,0.02795661549043741,5.227377189595792;-0.037864503738315694,0.014836368844176339,5.227539280608349;-0.03833015734020475,0.0014531178477585351,5.22768386127755;-0.03880413343712634,-0.011985054711676364,5.227802220951121;-0.03923882438142392,-0.025103365306403568,5.227905390503549;-0.03959841977665365,-0.03764221094322293,5.228027004848521;-0.03989170787823074,-0.049520064169968854,5.22816120869869;-0.04016185606916043,-0.06134623510477403,5.228296565561328;-0.0404010433143946,-0.07269910128851664,5.2283821074212815;-0.04062974039236143,-0.08384536712129634,5.2284480380337985;-0.0408229299775282,-0.09438038798071476,5.2284944506533995;-0.04102808036273445,-0.10464430746857356,5.228463206857339;-0.0412031917306644,-0.11432802119229797,5.228324956526604;-0.04134689220649194,-0.12380997809651888,5.2281444785114735;-0.041475762218552856,-0.13266169901829308,5.227904916692538;-0.04160072022023555,-0.14183865704637538,5.227618705725924;-0.04173880817275165,-0.15119446830277733,5.227400602357548;-0.04184777319220688,-0.16007647617798396,5.227206018703987;-0.041957426137722,-0.16875607390285804,5.227069445050647;-0.04204563131770481,-0.1765333003306979,5.2269845301018165;-0.04208572908425078,-0.18366285111794628,5.2269755998820395;-0.042120684584964714,-0.18991328558062498,5.226972392695532;-0.04214922972281493,-0.1957720064864142,5.226973939026203;-0.04216580348722505,-0.2008797275674638,5.226971642642477;-0.04217813283478834,-0.2053751698618643,5.226974605981537;-0.04219166241012277,-0.21018617709870896,5.226978469568934;-0.042206776383908816,-0.21604002576497755,5.226980703613362;-0.0422143122905556,-0.22166432635101746,5.226974090761515;-0.042214626329947706,-0.2270689807056116,5.226963168973215;-0.04220897638334403,-0.23230820633244592,5.226957101468062;-0.042200135715437445,-0.2375826274278728,5.226950732332236;-0.04219445310801584,-0.2427867697456279,5.226940809566647;-0.042193470898449624,-0.24783759335494296,5.226932850440062;-0.042191562027387594,-0.25093790010335565,5.226938295469023;-0.042197416040258034,-0.2540457744995284,5.2269632037649165;-0.042216078896602796,-0.2563853057103304,5.226987864395803;-0.042213316248078225,-0.2579441054212752,5.226982045000939;-0.04221011930135451,-0.2594098849392049,5.22697536296867;-0.04220771774627054,-0.2609835638752012,5.226970042320649;-0.04220679196432642,-0.2627228749734806,5.22696526724672;-0.04220867003793569,-0.26467870323621473,5.226960279410804;-0.04221047719574955,-0.26684850359437856,5.226956907340349
