# Supplementary material for: AI co-pilot bronchoscope robot
Source: Nat Commun. 2024 Jan 4;15:241. doi: 10.1038/s41467-023-44385-7 (PMC10764930; doi:10.1038/s41467-023-44385-7)
Supplement: Supplementary file 9 — Source Data [file 41467_2023_44385_MOESM9_ESM.zip › Supplementary Fig. 6/Sim+A/0-siliconmodel3 Centerline model_13.txt]

Path length,0.4097267748881129,1.256192275424285,2.307048755819231,3.3333796281769126,4.377566406370435,5.495880457939698,6.420163977080557,7.41493866508666,8.63783960985852,9.355396777491897,10.14833392999175,11.016723187349674,12.768532557108998,13.644151930415473,14.527040452725615,15.461717797999649,16.41419327407652,17.427985951575938,18.474042387050936,19.571563825015144,20.699796021582173,21.854885913076956,21.854885913076956,23.03293837212867,24.26464011854353,25.555995893170152,26.84807329617222,26.84807329617222,28.17412751706997,29.463556674153935,30.700687849776152,30.700687849776152,31.885906303636673,33.05500571873434,34.23431722820583,35.35354526758619,36.42898812285232,37.48171698000245,38.45757000246143,39.446425361092224,40.41161948999469,41.36140892866368,42.34489561142648,43.313778078512996,44.30560054166725,45.279834252949556,46.202885723840474,47.09167673312189,47.940152695765505,49.54815731121233,50.35885230889177,51.19216246957016,52.00341770532447,53.60678192683363,54.47656474898426,55.363311189650865,56.24623748983111,57.11899108857765,57.96172659537579,59.58101674189385,60.3826378731139,61.199588783718596,62.01149852047841,62.872611047150116,64.60685361617604,65.4956472119278,66.35803318829633,67.30579676531579,68.24258820836769,69.17006160741772,70.12809507021912,71.08842685584865,72.01460797141661,72.9521016581272,73.89598152328361,74.8948070251926,75.88248604196886,76.87834179413386,77.86265153003377,79.77757622491262,80.72205771196937,81.67493040748,82.63560681445024,83.58487240355996,84.53975056090644,85.50781304814488,86.39676646855871,87.29775347181503,88.21966374548325,89.12236632598152,90.01220635888437,90.93576604344013,92.73331027287294,93.60054614341699,94.46961849282897,95.32217380775776,96.1970581241409,97.08361145450645,98.00382835477637,98.94230178192518,100.67786980576645,101.5223218950287,102.33061811140334,103.13419221419555,104.72565480848893,105.4801248537959,106.24191183301002,107.72252104378173,108.42402987473633,109.72278112796248,111.03684516300348,111.70046717131383,113.45408398556293,114.05913386552871,115.4037049922801,116.11329484354258,117.51765678299944,118.23638102107816,119.76348473181456,120.58129927981662,121.43614767258836,123.29915583835451,124.27836147994407,125.27405211925746,126.30286283976635,127.32256409911476,128.35088039835932,129.3873583930785,130.4149865732605,132.35464308096348,133.28722195033606,134.22645811472418,135.16243389564983,136.10292073459053,137.1011975743556,138.11318931211355,140.04344850654752,140.94074097684967,141.7984244703428,142.57678219251065,144.07272446721103,144.75970758709167,146.03753337473134,147.28270998497518,148.5404512397737,149.81413568931816,150.45482020220186,152.1838018309025,153.15105313209838,154.149781066333,155.21813336584614,156.33624321845068,157.50834506893102,158.11321294325958,159.37311450691644,160.64188438548635,161.2798068442178,162.50914868758593,163.12936301271773,164.41907468552134,165.72339324697225,166.36226035314613,167.5945212292745,168.75396611403056,169.32884850250704,170.4171638747652,171.3915696248745,172.75131749661256,173.6200266407304,174.4733616836644,175.7078117917639,176.4642107444699,177.19912781432578,177.5694566355322,178.31993287746857,178.684827213757
Error,3.293246537475674,3.129462817452497,2.968990887893087,2.8371388089249336,2.7253630594345952,2.643266879345809,2.5647941030045076,2.4898095096054718,2.4358752370373855,2.34892001925069,2.281046687159428,2.216353224712721,2.129742604165436,2.0109240421773884,1.90193855782913,1.811110631352535,1.7301170032764344,1.665822673523016,1.6140294068074552,1.5745260626627517,1.55264762407167,1.560877440455206,1.4858192003851725,1.4201814772002415,1.3716648431701701,1.3776713200603115,1.4447288358298505,1.377262446927209,1.2891456663970235,1.2790115180558825,1.3181867855466312,1.3495464215675859,1.2713282383656277,1.2157270518445058,1.1840769370510116,1.1757954736588945,1.180097114818375,1.1819363454365968,1.1674994753093944,1.1529610190461375,1.1301706546876689,1.1035471891052413,1.0772525785140892,1.0484622726960127,1.0211717763063586,0.9940073497823251,0.9747024105577237,0.9699430491737477,0.989361696405999,0.9471108895115772,0.8807811441223261,0.8524272863628819,0.8699345435607118,0.8843112479058791,0.8308320196655434,0.796493153097233,0.7778744991998872,0.7745845112922801,0.8033964498963762,0.7793658996602065,0.7131664593679157,0.7011252305832694,0.7397538519051792,0.7929349885306473,0.7331405092103044,0.6760828470122594,0.629021404011774,0.6129070203155366,0.6056986404384389,0.6069856617675752,0.6073388733077308,0.6082882784295837,0.6278677930293466,0.6461436212707153,0.6698171392182569,0.6567485664993569,0.6531115134211989,0.6437601399859266,0.6413376918771004,0.6453095300532198,0.5926639407163973,0.5532415978465216,0.5234335585749159,0.4902376052776535,0.46238207220190763,0.44192897552138877,0.3847376112967059,0.3515908404922987,0.34649636050571475,0.37191647984824316,0.433417621877112,0.4934769379349617,0.5195083785507137,0.4525041239483798,0.4389815410446082,0.4906996026797948,0.5938470928398084,0.72995890953388,0.8781849469767761,1.0487782270706412,1.2315992438225702,1.3427205771457464,1.4963440960448318,1.6458297853781783,1.8256723346897767,1.958957300593377,2.1212374667731444,2.2802615815680483,2.373521439153012,2.4235347623416525,2.44453584977316,2.4400524031391564,2.403063848920536,2.344449212553773,2.2899186635014908,2.276893098681234,2.292659061879079,2.405150371379671,2.5732862644864016,2.75953079905756,2.9867821010702538,3.044712754618785,3.022203943660223,3.0496981066147137,2.9849695857445764,2.959541828793659,2.8633004583565724,2.783060757795394,2.6768400722518395,2.5250344443989827,2.3190241403499083,2.0499088454007475,2.1184550775149424,2.2538806414238293,2.3073543553517406,2.3674339818999846,2.3610087205245534,2.3597541759320855,2.329273131078997,2.382638493282969,2.4276695085667326,2.4549446559680743,2.4188079002552842,2.3686457163221557,2.2999823788007117,2.2449661112791954,2.1707887705932767,2.0200951925800035,1.7637515026590451,1.571820626831959,1.27335936457491,0.9320436083825521,0.8261899078772897,0.7708936369828104,0.6342483502776777,0.5634102373233609,0.4513802797199363,0.37625418388216253,0.4487450996127555,0.32731608143432617,0.4909874747459302,0.5017748342114049,0.5820585312774659,0.6899532724020635,0.7122572345990228,0.698992693059044,0.6606776135860857,0.5844285004101688,0.4583201707708398,0.31220411044709,0.37074142260474463,0.7317326245257173,1.311773361088839,1.9811711281057347,2.7168813279122803,3.501624211825812
3D pred;-0.057476391728657636,-0.2631422865697584,5.256142135969076;-0.05662448293758904,-0.25328125846726324,5.254715820375141;-0.055849672389356765,-0.24341479089284176,5.253283170307177;-0.055183729591553966,-0.23349892405243214,5.252173168057936;-0.054529140954356535,-0.22356108258431429,5.251272712245245;-0.05400192717568588,-0.21359862026009538,5.250586133720895;-0.0535327746690954,-0.203629750790912,5.249952463907866;-0.0530787947543317,-0.19365968107264114,5.249326674766214;-0.052615681993988465,-0.18368761045331364,5.2487407275549804;-0.05213014583045233,-0.17371414380129968,5.248198309289189;-0.051604704572295074,-0.16374265850288847,5.2476566521764365;-0.05105098388009962,-0.1537720986595657,5.247126246854297;-0.05045884126231994,-0.14380606378907043,5.246553956647949;-0.049836586237116454,-0.1338415656016141,5.245986881206946;-0.04920418756097126,-0.12387837025026624,5.245408253256281;-0.04858692189168593,-0.11391313773914484,5.244848678334746;-0.048014035789490137,-0.10394440383152817,5.2443044855444185;-0.04746760484837072,-0.09397320478220227,5.2437785551827645;-0.04691273401563129,-0.08400095932620184,5.243282129030901;-0.04633490778003801,-0.07402953913907369,5.242795409097887;-0.04576079980596679,-0.0640578973761059,5.242308828595664;-0.04525022010469936,-0.05408108825710963,5.241858730637696;-0.04476418750605315,-0.04409902383556803,5.241509213546202;-0.044276587630222845,-0.03411525371120686,5.241214967959992;-0.04383160915061599,-0.02413003627079841,5.240902835263132;-0.043398579318257434,-0.014143117415614671,5.240630921776407;-0.042998973940084784,-0.00415545242368145,5.240336195546412;-0.042626278677038026,0.005832810713511218,5.240026845028228;-0.04226283831405591,0.015820338033204512,5.239684486822637;-0.0418972408678196,0.025807658258489206,5.239338404137539;-0.04150988679004418,0.035793394834396274,5.238970950936406;-0.04107173897471017,0.0457766000021156,5.238591950842554;-0.040579853752230076,0.055759120808390364,5.238264342417453;-0.03995827897469097,0.0657337588748656,5.2379175856745475;-0.039219546148285725,0.0757003850678682,5.237570258537477;-0.03839537832018466,0.08566040944696593,5.2372257853761095;-0.03757402844756962,0.09562136339068011,5.2369020865686355;-0.03679254096456818,0.1055857279821837,5.236584729354283;-0.036015188665226607,0.11554982484694126,5.23624932352184;-0.035254405539316136,0.12551528947777288,5.235916571772072;-0.034500905153924635,0.13548191020890935,5.235602392888478;-0.033743070783471336,0.14544885555480289,5.235309668548987;-0.03302848511737785,0.1554195848381719,5.235037777240591;-0.032338809403330636,0.16539200126824335,5.234763445407414;-0.031656672799241926,0.17536552310515058,5.234511350540157;-0.03103757363336409,0.1853436757503251,5.2342807296122125;-0.030453740014945753,0.1953241777751546,5.2340600088873614;-0.029877854568750858,0.20530526963627932,5.233845157281246;-0.02928586001905158,0.21528447925364053,5.233590367434722;-0.028721993374357904,0.22526351569213346,5.233272741607322;-0.02824313557304613,0.2352460273044686,5.232926104742986;-0.02785656339043731,0.2452324421147372,5.232576703562562;-0.027629205830878807,0.255223560306312,5.232221927827633;-0.027577663738504857,0.26521790210659213,5.231889549441021;-0.02759602676278579,0.2752124085500242,5.231558635930366;-0.02765295854765877,0.28520618843145135,5.231210609417793;-0.02774973213125334,0.2951992031915252,5.230849651139782;-0.02787195189972479,0.3051909960985157,5.2304634687579865;-0.0280058036719805,0.31518373951045064,5.230106869814782;-0.028175843028495434,0.32517656090875846,5.229768333083012;-0.028386383999376843,0.33516913665241843,5.229445683882179;-0.028643923064975606,0.3451612757754977,5.229144304760939;-0.028934870027995715,0.3551529362611351,5.228857825085462;-0.029245151997945928,0.3651449284554686,5.228605204643886;-0.02956216418329088,0.37513746451661617,5.2283844642057975;-0.029871484592198017,0.3851307951629527,5.228190393400096;-0.03016440953325592,0.3951249267476671,5.2280128297599;-0.0304395307991918,0.4051198979372619,5.2278551617282645;-0.030711394494261145,0.41511494200430943,5.227696466331099;-0.030998550081247696,0.42510947387743275,5.227532532484733;-0.03128936484685489,0.4351039199585996,5.22736982322638;-0.0315915554947583,0.4450978066260245,5.227194010567602;-0.03192670283279903,0.4550906405569921,5.227018094991526;-0.032308075189536926,0.4650818923952594,5.226846508774606;-0.032750767790330385,0.47507081562105813,5.226687021940349;-0.03323686929489928,0.485057765972626,5.226530407756528;-0.0337622361969413,0.49504269417207486,5.2263716674967;-0.03432497392458799,0.5050251765007908,5.2261889852404275;-0.034920461230760654,0.5150061929835648,5.226031807510511;-0.03555024437931088,0.5249858339405076,5.225931112146607;-0.03621114633467079,0.5349639612728648,5.225917564280843;-0.036905371758552026,0.5449395251513316,5.225996154149572;-0.0376639826992627,0.5549100551093579,5.226110354835803;-0.03851714364222899,0.5648728199954902,5.226234581358922;-0.039486202362805624,0.5748247268547124,5.226377672453826;-0.04047498616441115,0.5847745470408952,5.2265305935325355;-0.04144117967377705,0.5947263582865856,5.226697695395509;-0.04251891735130871,0.6046674279241929,5.226814382835582;-0.04370784018668163,0.6145959029631355,5.226923221673426;-0.044934238105165884,0.6245203299067851,5.226964428295459;-0.04617255471517339,0.6344433536586789,5.226951328954573;-0.047428203783777025,0.6443640657317887,5.2268982499665695;-0.048729357879135744,0.6542789531392057,5.22685346471928;-0.05014213692736462,0.6641778698566285,5.2267289529430805;-0.05172289730285045,0.6740497183766669,5.226510312981707;-0.053475052210201775,0.6838897196014617,5.226187312863005;-0.055348654717564415,0.693704975447347,5.225799541894236;-0.057490999809016036,0.7034629286558043,5.225360558192156;-0.05999468133979201,0.7131298724501854,5.224829731978854;-0.06286627256840281,0.7226806114759436,5.224096691817864;-0.06612032026490712,0.7320896577004398,5.223158063705046;-0.0690919474805706,0.7415991897422889,5.222298859400953;-0.07230125861840518,0.7510060931650674,5.221198636689368;-0.07538369460107688,0.7604702999354166,5.2202356316941545;-0.07886788680154817,0.7697796717547882,5.219142013370028;-0.0826360600732838,0.7789591684226703,5.217901968564983;-0.08656652243227621,0.7880835629427622,5.216763157656069;-0.09086264188978377,0.7970107007941756,5.215403169645575;-0.09492472207662407,0.8060680786750594,5.214193454605346;-0.09907486081675211,0.8150729505822841,5.212893981492057;-0.10326078646527576,0.8240527486335982,5.21153705355637;-0.10763658608296155,0.83292410335906,5.210070273736189;-0.1123492107538153,0.841615292829377,5.208568809683102;-0.11738431665499482,0.8501129144194782,5.20700735655369;-0.12263041005609375,0.858464089921783,5.205353158331997;-0.12827845279773542,0.8665340023819789,5.203628013099454;-0.13438541514863286,0.8742511593563526,5.201853048570908;-0.14127745027704694,0.8812564845198338,5.200002299764991;-0.14887500251932162,0.8875381718773815,5.1983237277921726;-0.15696282857412486,0.8932512429253238,5.196928059884535;-0.16547249896888472,0.8983822844132567,5.19580648820976;-0.17343821680731966,0.9043446535394418,5.194807742135147;-0.18118548465882342,0.9105248808612645,5.193471841282668;-0.1895257159250992,0.915883653507774,5.192158792103065;-0.19757071790124342,0.9217129799773761,5.191019978635182;-0.20614859213947362,0.9267514170759606,5.1900030100237124;-0.21445698357010295,0.9322432563561569,5.189102824956108;-0.2229906620623887,0.9373496068129513,5.18805329344029;-0.23168991954803136,0.9421579210407611,5.186956464609008;-0.2403948733147332,0.9469656116569367,5.185902951031155;-0.24914062941411014,0.9517045933273379,5.1848764019686095;-0.2578229969272508,0.9564504186516194,5.18342946162493;-0.2675005971340409,0.9576781067324599,5.181230180784814;-0.2771243582964755,0.9580250495151821,5.178535212919712;-0.2866331657155138,0.9587211491991378,5.175518919383327;-0.29643321259551136,0.9589234324271008,5.17353948445246;-0.3060827829529323,0.9591485551000051,5.170925079797605;-0.3153141341813296,0.9592570831950875,5.167081855090339;-0.3248872320950326,0.9592712394752562,5.164191250320678;-0.33393435426810375,0.9590717386562873,5.1599356916254235;-0.34284997055157224,0.9588746871395036,5.155410986443239;-0.3517767626049313,0.9588051383349392,5.15090459691282;-0.3608165715168478,0.9589005385685972,5.146629932758591;-0.36962508938644484,0.9591870936933432,5.141904692119061;-0.37833556005911545,0.959550357566597,5.137006147435287;-0.3866908180634577,0.9597958660690352,5.131517122999551;-0.39477666179386833,0.9596203569082561,5.125635938790409;-0.40228942221455016,0.9591595636670945,5.119052163243632;-0.40972325024316664,0.9585962504475039,5.11238726421532;-0.4163566511428246,0.957518265878109,5.10498213479224;-0.42331514370296414,0.9565372810251799,5.097867568747231;-0.4302569353037195,0.9559800562516075,5.0906911469422225;-0.43530983547227076,0.9541281495966094,5.082262704522188;-0.43996148913407607,0.9516333762099665,5.073769282128364;-0.44394529269600064,0.9498230469917471,5.0647775071477685;-0.4477847565482956,0.9481267081384456,5.055701111837862;-0.45125080621568453,0.9462577926041821,5.046509068842478;-0.454173181799145,0.944402281168583,5.037127342015205;-0.45584340046343635,0.9434823502383649,5.027310820396165;-0.45680877182126767,0.9432771823555586,5.017359641356406;-0.45735808838905523,0.9432928353735327,5.007374752459108;-0.45755549628428716,0.9434307293666664,4.997377652111029;-0.45773972131563007,0.9435372096401513,4.987379916212878;-0.45746533248863896,0.9438591428527724,4.977388866729553;-0.45695168618423543,0.9441668730959019,4.967406809347859;-0.45633459266639026,0.9444867368411767,4.957430994455096;-0.4555983635359674,0.9447950046420573,4.947462898466871;-0.4546949261025676,0.9453544120224794,4.937519515532142;-0.45370890432228966,0.9460011345416668,4.927589283358019;-0.452737671571161,0.9465031309858792,4.91764922769856;-0.4518696455516484,0.9469108065396016,4.9076953173376845;-0.45090929643879013,0.9476844768579356,4.897771650484149;-0.45027464914017323,0.9478969487947909,4.887794071695565;-0.44965952543499443,0.9480424072202148,4.877814068455395;-0.44914193231954747,0.9482762103730887,4.8678302098099335;-0.4487606217879805,0.9484716407390287,4.857839393564472
3D gt;-0.36674120125403775,1.0931951452935493,4.854905277672348;-0.367535106249092,1.091640321424791,4.855180567840218;-0.36824748952905617,1.0902568963857797,4.855430052474941;-0.368933267229151,1.0889363229883942,4.855659653805738;-0.3695832161803345,1.0876827525806714,4.855875477433562;-0.37030100335607996,1.0862903598527531,4.856114384631177;-0.37106220587150196,1.0848747846963522,4.856381244559388;-0.37185615453245413,1.083388406933212,4.856659017380055;-0.37264835243551137,1.0818834049014407,4.856918066294506;-0.373406844519937,1.080387518148805,4.857190814227096;-0.374193905930419,1.0788476683076447,4.857479989962144;-0.3757443592898495,1.075846483350634,4.858032692572452;-0.37725656330668833,1.0729167563431747,4.8585767951345105;-0.37882884109603776,1.0698457501818253,4.859144005585383;-0.380429819160408,1.066712105651002,4.85972197738394;-0.38194778735821056,1.063700176639157,4.860247654868173;-0.38347802661015434,1.060731799732555,4.860772584244922;-0.38481490416626823,1.0581601059120018,4.861240254685596;-0.386131384029255,1.055608010778894,4.861696597852907;-0.3874485677705778,1.0530556614482323,4.86214471466558;-0.38879053949476117,1.0504734060647605,4.862603475700725;-0.39005791170613746,1.0480353839580832,4.863040928843972;-0.3914477705388636,1.0453176965246667,4.863537958598638;-0.3929005921237118,1.0424740159895036,4.864057744399651;-0.39438964891767164,1.0395505077121974,4.864594142723751;-0.3958491450089675,1.036700734171834,4.865123050532974;-0.3972829739230496,1.0338593264759837,4.865628157629;-0.3986989682737764,1.0310497276199446,4.866139366626739;-0.4001258823288071,1.0282242650652265,4.8666705862592154;-0.4015870529121452,1.025397238191191,4.867195003816297;-0.4030603306776993,1.0225553131103515,4.867717782807516;-0.4045128453794892,1.0197555257357083,4.868240372994563;-0.40600271131608867,1.0168743553961908,4.868779580142949;-0.4074252929020594,1.014133356427813,4.8692925366355;-0.4088410168227615,1.0113978800740275,4.869818086990944;-0.41029647921848955,1.008584611372514,4.870356468107317;-0.4118050406395971,1.0057022367357373,4.870929814338685;-0.41337270866073916,1.0027278584300219,4.871545364276512;-0.41499958549179394,0.9996793729341947,4.8722142678007385;-0.41662786671831886,0.9966532431382399,4.872894747594019;-0.41822873707751296,0.9936771820708588,4.87356822513367;-0.4199147770488179,0.9905897914112863,4.8742961161253335;-0.4216331469129016,0.9876081813465463,4.875070537640498;-0.42343922748432294,0.9846492290096682,4.875942153843967;-0.42540844854608284,0.9816152509942755,4.876967271247944;-0.4274180059499675,0.9785978523734566,4.878140648081587;-0.4294695339869786,0.9756649029605038,4.879473499404801;-0.4314759550561439,0.9728713361299954,4.880854562859436;-0.43347045451611077,0.9702149622723775,4.882501945592308;-0.4354434353888451,0.9676651141560164,4.884380984189628;-0.43733763222594363,0.9653092638029085,4.8863375859827425;-0.43924087652459853,0.9629887533121178,4.888413081072427;-0.4411135281115978,0.9607907953329018,4.890646185298066;-0.44301052744405256,0.9586102355210098,4.893196387350976;-0.4447689562844229,0.9566856097241379,4.895826613032734;-0.4464782998811948,0.9549166403016842,4.898647805559052;-0.4480868510933188,0.9533373159928755,4.901462514253763;-0.4496753857619279,0.9518811980027418,4.904504240661235;-0.4512065423551973,0.9505578049879807,4.907763263727402;-0.45272065566803193,0.9492706717911299,4.911238844949883;-0.45422590889297165,0.9480077892383495,4.914827485294609;-0.4556741809978352,0.9468498429518479,4.918651147784053;-0.4569595841494474,0.9458854717708135,4.922513060127939;-0.4580892354124909,0.9450524992776084,4.926630884396447;-0.4590216289466912,0.9444594111409221,4.93092472909964;-0.4598286190032959,0.9440021515426104,4.935075695570532;-0.46050633681237274,0.9435934924145679,4.939224289216361;-0.46118921866783724,0.9431787288105571,4.94390922331164;-0.46181538895293545,0.9428002846724504,4.948472441985995;-0.46238888815232926,0.9424428177946931,4.953053491025122;-0.4628450054755578,0.9420404901837969,4.95813062352859;-0.46315630199192287,0.941696084402658,4.9634436296904;-0.46332934622331107,0.9414155481245133,4.96898373678806;-0.4633244372547923,0.9413656871502216,4.97473234234448;-0.46323528556556964,0.9414528422055545,4.980612924183582;-0.46310593222237967,0.9415456139357776,4.986323251442059;-0.46278148572428235,0.9418415658590679,4.992433475298897;-0.46227894153461585,0.942254779148769,4.998595849335194;-0.4615858705960787,0.942838125215544,5.004919968086106;-0.4607952333463656,0.943541962843675,5.011251101243329;-0.45988417321318503,0.9443214417037428,5.017765856088875;-0.4588920756520092,0.9451624174851634,5.024103386760176;-0.45785195377323173,0.9460656890869139,5.030381535367948;-0.4567315571391499,0.9470634225165092,5.036399493517992;-0.45551926039315604,0.9480967234898279,5.042206686583849;-0.45420179592479365,0.9492036001032048,5.04823773700249;-0.45277347812785973,0.95036666379275,5.05434524856289;-0.4511144122810631,0.9516089181433187,5.060259874801743;-0.44928078888846434,0.9529084536679143,5.066274117653499;-0.4472847114909778,0.9541851754088503,5.07226742451341;-0.4451929351833317,0.9555021878756008,5.077903525527541;-0.4430468311043052,0.9567891487708458,5.083410292589581;-0.44074517130018115,0.9579530326203033,5.088891931403767;-0.43846747811857634,0.958911500010457,5.0939872283985554;-0.43620169107397117,0.9597327790427042,5.098888925644067;-0.43374223581060667,0.9605288263601024,5.103990290621778;-0.4313942960859179,0.9611338598344709,5.10872962536345;-0.42893056489370923,0.9616474608041189,5.11346201984699;-0.42645789138420476,0.9620563324614839,5.117856264981357;-0.42395354828467735,0.962403859545301,5.12208688621421;-0.4213829404124013,0.9627403098686592,5.126134763510911;-0.41868676848511593,0.9631160072113252,5.130167560153907;-0.4154787836808424,0.9636304980991606,5.13433700951663;-0.4117152307417009,0.9643542763503283,5.1384868591181885;-0.4070039769019281,0.9653369005910168,5.1426372999778165;-0.40203172982489316,0.9663028838150985,5.146560474702528;-0.39702217075374574,0.9672548222308393,5.150244654995577;-0.39162879945181467,0.9682753287095289,5.15362410637382;-0.3862872082370144,0.969267938387144,5.1567457020466145;-0.38075765657758376,0.970322144408326,5.159600026144014;-0.3753985417506078,0.9713955232580227,5.162196260985795;-0.3695778370237017,0.9724762299811089,5.164630043736705;-0.3636843365022352,0.973626388042957,5.16667229267934;-0.3576497186180595,0.9748057523874136,5.168572762182543;-0.3511506856838306,0.9760658273496828,5.17040834457224;-0.344235663480692,0.9772973702170633,5.171978885377205;-0.33670936203669843,0.978496814967869,5.173450955631015;-0.32910487030269386,0.9796591207064116,5.174636208854355;-0.32063886380362344,0.9805911582466607,5.175646227409791;-0.3117469096617266,0.9813636544501032,5.17656806192865;-0.30229059246036555,0.9817271764795263,5.177384632744156;-0.2925164155293178,0.9818126664328408,5.178145570995092;-0.2824304318394695,0.9811863889627525,5.178687269497585;-0.2725223713387976,0.9800791062041597,5.1791970997523595;-0.26328388938370284,0.978379105307839,5.179657531658252;-0.254160598908271,0.9763584683558324,5.180193874325786;-0.24504794562279764,0.9741604122348599,5.180780863795247;-0.23614747635301175,0.9714435861494157,5.181389828128415;-0.22717573453663112,0.9684959558606983,5.182053242163224;-0.21800044536924026,0.9648159693204441,5.182986776698719;-0.20859007058443724,0.9608251154172672,5.184045029600183;-0.19935894497624645,0.9562599164789376,5.1852171823261495;-0.19032441160895605,0.951509313676741,5.186463144195663;-0.18146298792979101,0.9466288193922778,5.18774181997526;-0.17282424289863424,0.9412235633476632,5.1891561895317135;-0.16468518118091394,0.9356882431723855,5.19065815152655;-0.15699602235780724,0.9298451488201435,5.192276624212733;-0.14949709950293694,0.9238659667168463,5.1939054456590785;-0.1429873011695755,0.9180410616147767,5.195619162839609;-0.1369509263905612,0.912246759187925,5.197369824536198;-0.13145863930162013,0.9064623938073645,5.199174807408474;-0.1263207279952256,0.900690655314839,5.200974822097725;-0.12186481756930582,0.8951690786668471,5.20284206143626;-0.11764622626604737,0.8896558420941545,5.204703287631482;-0.11359836706081472,0.8842310676307946,5.206518677598114;-0.10960570941438211,0.8787084530116795,5.208268662265965;-0.10562636280059816,0.8730875477557417,5.209978048217881;-0.1019340652252411,0.8677380435383405,5.211551353541287;-0.09828009489032774,0.8622651719313401,5.213089754037924;-0.09509175417139813,0.8572909081465715,5.214393486749876;-0.09207002485548699,0.8524464211897417,5.215600519367032;-0.08934798528264451,0.8477828135990595,5.216623404256114;-0.08644940468147919,0.8423875572898174,5.2176156005659315;-0.08345819836229709,0.8365411955560005,5.218570669267562;-0.08069890965781844,0.8306437732456446,5.219406470018667;-0.0780505029121479,0.8246747697683482,5.220183255629108;-0.07562433730972398,0.8188471782124125,5.220854281045341;-0.07333582326248811,0.812652086858149,5.221537206129595;-0.07108128788587932,0.8060483002562622,5.222257301083812;-0.06887795818435563,0.7991788299400489,5.222983088593383;-0.06687627918570191,0.7919244171622749,5.223655689759687;-0.06499016746440966,0.7845715036992426,5.22429536651398;-0.06323136617587163,0.7772577317778046,5.224876626554901;-0.06154764916680076,0.7696359493549052,5.225371282290745;-0.05993529405127039,0.761714982999788,5.225773975559048;-0.05845959424138904,0.7538241756679294,5.226135366746595;-0.057063972343098034,0.7458695617088903,5.226467983072454;-0.055662868936578715,0.7375453793185573,5.226702140888134;-0.054343032910273634,0.7290807218751707,5.2268615182329725;-0.05304566660627619,0.7203905478924304,5.226978511430167;-0.051746769293204896,0.7110964618229365,5.227056403980388;-0.0505663316816717,0.7019705612609436,5.227122889558752;-0.049593903853343085,0.6931585968124282,5.227159596983369;-0.04870376638182393,0.684455188911278,5.2271841508691965;-0.0478335874480801,0.6759741666567076,5.227173824103562;-0.046925933311869214,0.6673309752724388,5.2271647955287595;-0.04602571783949445,0.6587054882049561,5.22714503527021;-0.04500030707646083,0.6496472564643914,5.226958558536076;-0.043964632597002944,0.6408541038753269,5.226709064270233;-0.042882242812976964,0.6316896597588813,5.226338058224925;-0.04177092775431546,0.6228711761661343,5.225912788451135;-0.040647768473291726,0.6139266779039289,5.225441981749102;-0.03954251079125837,0.6047874784803057,5.224946709479485;-0.03850823409073836,0.5958495861533637,5.22447542351276;-0.037570823604410344,0.5870189553640939,5.224069172592431;-0.036685682846949653,0.577384673738813,5.223735044886183;-0.03585299549903069,0.5678774056201213,5.2234224521196815;-0.035101825562390415,0.5584173883958294,5.223189356197011;-0.03438111786325494,0.548839727094957,5.222992124584172;-0.033713263513324966,0.5393365306720865,5.2227924606149845;-0.03305396153710104,0.5299167244784481,5.222599846706524;-0.032415163865456204,0.5205207471647462,5.222420896596842;-0.03183168577897798,0.510809215772402,5.222293324930684;-0.031323478337768065,0.500979896398691,5.222180314024011;-0.030868052791882223,0.49103203380024524,5.222106251843326;-0.03045782577991485,0.4811640561777396,5.222030651192566;-0.03001970790316174,0.4711856407885785,5.22196343978135;-0.029659826211996004,0.4617537243182842,5.221982330268913;-0.029281696743064817,0.45238644826662283,5.222006799411107;-0.028905987912124682,0.44313275115806733,5.222102080998721;-0.028470872608098115,0.4335400495862628,5.222222351841159;-0.02801626970301141,0.4239716418473038,5.222369732723369;-0.02758713075414404,0.4147081157977765,5.222523406035417;-0.027175677076919924,0.4053504298083433,5.222672535416129;-0.026734960800284275,0.3958838335450713,5.222794617946331;-0.026313243793440872,0.38727050089002496,5.222854722549864;-0.025916386582634676,0.37839166429159526,5.222919302713619;-0.025547651371755804,0.3696559505996171,5.22300588453733;-0.025232850612460316,0.36106392772381124,5.223116902518105;-0.02491541446339001,0.35245987612050733,5.223261846155554;-0.02468844111149128,0.34434536248320474,5.223413152441277;-0.02449122738171291,0.33617951460484863,5.223557769888764;-0.024358312282528917,0.3281651388048292,5.223666203805617;-0.024230155856459296,0.32036656127609564,5.223776431937319;-0.024209310208167238,0.3119741173924266,5.223795804230483;-0.02423058020318306,0.30354684899070045,5.223827558197342;-0.02432380218605896,0.2948199468359247,5.223876270160809;-0.024497564385820937,0.28599262221543104,5.22393976738403;-0.02470512545859064,0.27712785513417704,5.224008673114377;-0.02500214583973785,0.2684352855682373,5.224065497451729;-0.025388452945055668,0.2603250216370696,5.224121229658595;-0.025811930067889344,0.2524226568395441,5.224188805173328;-0.02624277546689227,0.24432183421074924,5.224256264293111;-0.026715593517243445,0.23600220610211772,5.224284788218411;-0.02721218915002329,0.22791050591835602,5.22430525379581;-0.02769547347922425,0.21983207152106546,5.224342173523002;-0.02818953659817889,0.21186034273267626,5.224373154153357;-0.02866109255810718,0.2033888009778269,5.224415120698355;-0.029133690245501654,0.19451349117705866,5.224436873495995;-0.029687296724819644,0.1852995937487462,5.224432893799735;-0.030291279469336664,0.17557607654758262,5.224393517374158;-0.03089602598860547,0.16567631194308086,5.224382460040646;-0.03151279810258559,0.1560071404247017,5.2243886090525375;-0.03215405672997028,0.14619323613093455,5.224414597564644;-0.032725352289793376,0.1367130102961214,5.224509134779444;-0.033247762928475866,0.12707657285503582,5.224670786304074;-0.033751214751830474,0.11720388863657746,5.2249160099029535;-0.03423761208907708,0.10746157654994862,5.22519829518645;-0.03472138965630031,0.0969505951506692,5.225528498089398;-0.03515858241478046,0.08621277240210488,5.225935632719027;-0.03559403662581544,0.0750354983733668,5.226317817661313;-0.03606269572414718,0.06325698841639339,5.2266708410036316;-0.036520988997879554,0.05157868233031333,5.2269649132281755;-0.03695258660499866,0.03973773477898616,5.227247690400878;-0.037427801743253955,0.027377340261127626,5.2274578629607085;-0.03790915602737373,0.01449309787987835,5.227623245632732;-0.03836645973062182,0.001241157205996865,5.227760800621726;-0.0388207799538032,-0.011671127938515578,5.227874321617446;-0.039250858182673674,-0.024577077697832204,5.227981406598657;-0.039608095999364254,-0.036888414708676,5.228092227895776;-0.0398860810494923,-0.04866475635704457,5.22823804051726;-0.040141976448205795,-0.06021222875397521,5.228354935899481;-0.04038072476270315,-0.07149168828880034,5.2284420035835755;-0.04060261165178739,-0.08246447220611405,5.228506112798945;-0.040793213438320826,-0.0929231990640397,5.22855204851644;-0.04099916992237518,-0.10305896231407055,5.228514041133694;-0.041176195488943086,-0.11258108455734657,5.228376916425212;-0.0413200050075571,-0.12192527015100832,5.228210518136724;-0.041455184045371476,-0.13074986821704815,5.227970914540592;-0.041583147712520786,-0.13950026039477,5.227679040035168;-0.04170739905817525,-0.1481914775588296,5.2274382949308915;-0.04181805701189108,-0.1570111981238519,5.227239480958953;-0.04192673200827378,-0.1656931808178242,5.227093342407601;-0.042027565362570164,-0.17362127424786977,5.226992843747974;-0.04207422651611007,-0.1807966645014036,5.226972196025448;-0.04211319072596676,-0.18721918500220028,5.226966620872071;-0.04214000238071788,-0.19302549085083542,5.2269692204482086;-0.04215905027789668,-0.19841851057039278,5.2269663031984885;-0.04217149275833076,-0.20297318614279475,5.226967532424661;-0.04218396093295171,-0.20752025864341045,5.226972649400885;-0.042200417196834,-0.2122159720667592,5.226974724916311;-0.04221228125712254,-0.2179329138402338,5.22697303235114;-0.04221324571862921,-0.22339908698555472,5.226961133470068;-0.04220883130193591,-0.22867219142647052,5.226953832139502;-0.042202944278717056,-0.23384094102232605,5.226947825658573;-0.042195053869194095,-0.2390025160462706,5.226938902834914;-0.042192167343793226,-0.24410422747285213,5.226930031549682;-0.042191701525574804,-0.24911566565586973,5.226923584331167;-0.04218809256625605,-0.2520320775239486,5.226945982242623;-0.0422026452040061,-0.25461250349636116,5.226974296703207;-0.042215813533213346,-0.2568896262334826,5.226986351209332;-0.04221185858016248,-0.2583017964796587,5.226979252941959;-0.042209406379219536,-0.2597627054939181,5.226972973172204;-0.04220738733684147,-0.2613369405519712,5.226967991896561;-0.04220734433630194,-0.2630770343269565,5.226963390116412;-0.04220973915709204,-0.26503578835156133,5.226958917304352;-0.04221022054789859,-0.26717429342348714,5.226955972636344
