# Supplementary material for: AI co-pilot bronchoscope robot
Source: Nat Commun. 2024 Jan 4;15:241. doi: 10.1038/s41467-023-44385-7 (PMC10764930; doi:10.1038/s41467-023-44385-7)
Supplement: Supplementary file 9 — Source Data [file 41467_2023_44385_MOESM9_ESM.zip › Supplementary Fig. 6/Sim+A/0-siliconmodel3 Centerline model_30.txt]

Path length,0.4083206164990836,1.2258865854807355,2.2517758292784658,3.266172705955661,4.301951108305277,5.407618533879507,6.330846939787964,7.28524682550789,7.866669880183773,9.176714489047603,9.931904232285962,10.781786633021303,11.660905649675922,13.412507810924005,14.266179721054877,15.156076094444101,16.104173932329548,17.065390441590097,18.1024819342235,18.1024819342235,19.147514419181814,20.270445160724687,21.383799031654725,22.560977581779223,23.75748211566645,25.022731189363494,25.022731189363494,26.299960513008287,27.589903220578655,28.901474588070496,28.901474588070496,30.127020018775568,31.32862907555139,32.493477080639416,33.65861316304826,34.810683859957834,35.87927497413787,35.87927497413787,36.93954350723202,37.95390243663272,39.90269620829479,40.83754638002444,41.79677010791211,42.744124916975856,43.73428831141289,44.69303394451286,45.646887431087684,46.537952481931896,47.40263356703213,48.2140052872938,49.82231304987476,50.62733565566695,51.439989503003346,52.24175418119719,53.02058470304423,54.69898278350178,55.57961824939051,56.43869312473959,57.30665886033823,58.14445382079386,59.74531119091226,60.529978657144355,61.34189569981731,62.143793240460475,63.84902930073768,64.71778816325326,65.58896148398942,66.44824005250366,67.39482555404022,68.3097372472277,69.23186752521477,70.1876402175211,71.12551376319487,72.05034723799828,72.98580991877495,74.91767132471989,75.90203189094477,76.88918969854107,77.87156669489055,78.82746874229444,79.75954835990291,80.6956637747949,81.63376269720584,82.58673739963078,83.53401364415934,84.47420449066637,85.4232588894931,86.31194075178031,87.19896145042611,88.10992860445268,89.8934398510811,90.80289690221461,91.6807398439034,92.5766568677473,93.4418231601067,94.304216175754,95.15766274001165,96.87982737991825,97.77296412243173,98.71231693287127,99.59479443362214,100.44063236076497,101.27738434840381,102.09020444068437,103.69544337279947,104.4871717269737,105.23861795770286,106.74711095500864,107.47615859578978,108.85988578699038,110.12854121836817,110.78327617584675,112.08501874617414,113.18903391693918,114.42220937164629,115.07953880515134,116.47875640614396,117.18221916451645,118.6304566649067,119.33287358820857,120.72487220163009,121.43391837075627,122.17622910354513,123.65950277898597,124.42619211975648,125.15915178503096,126.7239923434345,127.55938646001957,128.35093214910282,129.09316850983964,130.65001293644045,131.48481528918174,132.33705391125778,133.22762230126804,134.13981881454185,135.13658121905613,136.11422620386978,137.162283059487,138.22361044346013,139.27440384229422,140.42480434368878,141.60886612401268,142.77953317981783,142.77953317981783,144.01076915989887,145.18993159404067,146.4185831647922,147.59811257353277,148.810184757944,148.810184757944,150.0187160920543,151.17806752586557,152.33324028993562,153.42499334808713,154.5476418912263,155.61799895774234,156.67478626153195,157.64932965442298,157.64932965442298,158.64792896778343,159.6650168017385,160.6486201788814,161.6885199057669,161.6885199057669,162.64806956439838
Error,9.258081182387736,8.992953324633117,8.806646361128243,8.607601796673391,8.349643715421779,8.104585755583452,7.724998206615559,7.394643169565339,7.110549905035628,6.830439796454213,6.54362911522441,6.212417042193976,5.874389914837571,5.520907553215648,5.150761369502554,4.794391283589903,4.472361141923422,4.182325340077237,3.93751597502301,3.6994707459309017,3.462083079700201,3.23129448167135,3.0181874819966703,2.8260589702056462,2.653898420999677,2.530627247716912,2.3622755090017487,2.206486187366658,2.113431440116741,2.0891589899103526,2.0518976954654917,1.9519446147915165,1.8893867646854614,1.85026793511735,1.8310464221063887,1.8301071245305303,1.8266551590627116,1.8144226763931288,1.7715194048743645,1.7352398743682094,1.7020423593543863,1.6312613788707484,1.5682775305902532,1.494461453787073,1.43416828095768,1.365139797528934,1.3046928793684225,1.238460835056102,1.1890453157413046,1.1645715991227263,1.16377408854509,1.067283310876279,1.0086502959929025,0.9909268707439776,1.0261142044696019,0.9573152604478148,0.9021104071875613,0.860501595093744,0.837956126763827,0.8476874981263273,0.8385838268390535,0.7637523482356889,0.7483266859395018,0.7863845082887511,0.8372509649609795,0.7664498522415061,0.7110473683600322,0.676422640615294,0.6664789726060659,0.6694641171539328,0.6799599289170815,0.6849014376256218,0.6983834521359995,0.7235574109066987,0.7455080110566529,0.7497307228005358,0.7234554476758003,0.6989251271008919,0.6677723600788613,0.6194601326720858,0.5573763156408761,0.5065866815883944,0.46855289393289223,0.44596123904461943,0.42750222228593454,0.41543675724279877,0.40766770343451453,0.4087032279430224,0.4392184138377433,0.48227843147823374,0.5176483924559401,0.441316972455071,0.3582742440479788,0.32183818631846944,0.34155797926021,0.4293767531632452,0.565924340084907,0.7220666188130254,0.7622708564520734,0.8652295740671233,1.002229628698163,1.192226487129144,1.3546073921365591,1.5584065833823284,1.66922793237526,1.8127053722572006,2.0031210713557535,2.13716775901472,2.29332013226221,2.3598993980247993,2.4175075807224644,2.4004047336537875,2.3592234861285055,2.2601281616986846,2.1250187511828305,1.9964409912623948,1.8204371573809248,1.6833354468891504,1.5442912122380383,1.405976331777684,1.3077248573707827,1.1402571506960169,1.0358165467446767,0.9131358167042506,0.744923212609798,0.653671935997989,0.6272446726817286,0.4546600576297465,0.3141367806563304,0.3473762549817583,0.3758142109746199,0.22669212053166313,0.13349284729690028,0.14594096992480918,0.20658464310791186,0.21853459886205887,0.2642468694109177,0.26588618533586067,0.27919030496581515,0.3075752788814258,0.33911016322513116,0.440241981052047,0.5638713226088433,0.6639581682561811,0.48650599507537134,0.38791058174703563,0.35624524319927053,0.4055536375041103,0.5454798194272059,0.6017318267243006,0.4248780516720663,0.3522716184923209,0.39644831510159173,0.48106615365633465,0.7524895249049247,0.9465743127775438,1.1918400484126508,1.574368089806646,2.0065750258320905,2.5528057162322217,3.178516641820032,3.7814601115761466,4.428862332791316,5.021284956976993,5.654238462729425
3D pred;0.013423768626351917,-0.26338539806275224,5.30096476642277;0.012473119302779721,-0.2537766389611972,5.298363225650098;0.012173101838777784,-0.24401528754164525,5.296212409994282;0.011978801056851635,-0.23430363165219759,5.29383628140115;0.011378289505464495,-0.22473600504776367,5.29099024783937;0.00975043573911952,-0.21504142674143045,5.289155787815884;0.008105809573757583,-0.2058440406714856,5.285591619714266;0.006034681030916226,-0.19640104168395342,5.283034238889966;0.004221235495610539,-0.18680753559915092,5.2808718198067774;0.002392612779128619,-0.17719329324733862,5.2788169516938845;0.0005987076798638562,-0.16757848947931137,5.276734296418242;-0.0015884393539130244,-0.1580929639877917,5.274444931003466;-0.0037985238625535423,-0.14861793183493227,5.272134240161543;-0.006065451415686917,-0.13917252317095266,5.269758257282972;-0.008401624821030318,-0.1297505159363677,5.267356575894529;-0.010706523566399888,-0.12031220692829518,5.264988926249473;-0.012783327116353679,-0.11077965888543553,5.262794065245794;-0.014650884077382686,-0.10115015087091221,5.260848607357393;-0.016464222749812775,-0.09145923693333267,5.259175888040383;-0.01823156640967793,-0.08174220025358475,5.257608822453891;-0.019883456771511494,-0.0720008206965203,5.256067140723543;-0.02141221356384135,-0.06223146905703039,5.254576278149762;-0.022810684748587415,-0.05243645481975991,5.253126459389674;-0.024098159837325692,-0.04261914081307403,5.25172547630983;-0.025270239349110407,-0.032783086628639255,5.2503549772405425;-0.02623910936085037,-0.02291952742844463,5.249024003610223;-0.026968974608470614,-0.013013928366963176,5.2478636571302895;-0.027454775387885304,-0.003075535735309654,5.246867489723768;-0.027699506903155785,0.006888441565817282,5.246055539708028;-0.027821853726446005,0.016865997879158344,5.245397207520649;-0.027839366708680688,0.02685051536044522,5.24484123633315;-0.02781526156462695,0.036836094595240135,5.244304928317488;-0.027766050147119015,0.04682201652145008,5.243776779171862;-0.027669415481648665,0.05680758250253689,5.243248448045776;-0.027539270272836237,0.06679258542948556,5.242716678571803;-0.027398815423145952,0.07677826352178375,5.242200436891778;-0.027244786366531253,0.08676471980422854,5.241703480184873;-0.027096265253332846,0.09675189469850519,5.241219456311429;-0.026949320243752586,0.1067380795749443,5.24071495777056;-0.026806172604208495,0.11672339110882729,5.240192404113414;-0.026703300044991017,0.12670919942750877,5.239669862766618;-0.026636380589560676,0.13669625096036883,5.239165557832592;-0.026584377267294432,0.14668440069946642,5.238681656557705;-0.026502371019643665,0.15667233008537926,5.238197361650273;-0.02634270196294616,0.1666586450150733,5.237699345669301;-0.02619732075374755,0.17664677201653883,5.237234390503068;-0.026087000053977828,0.18663747068766007,5.236817533925743;-0.026043035303041806,0.19662938333503366,5.236417848114223;-0.025996656242925957,0.2066214662571764,5.2360227179333885;-0.025954957008176814,0.2166133530589661,5.235622144202295;-0.02590101897158308,0.22660406948023587,5.235194737981026;-0.02584152266798762,0.23659400524267582,5.234750166668207;-0.025839497976664526,0.24658436614784635,5.234311207803317;-0.025880285995174317,0.2565752314480671,5.233885829277306;-0.025956957916312667,0.26656640834710604,5.233472906053668;-0.026056541373341645,0.2765570531862722,5.233052074932281;-0.0261896754231514,0.2865470205587046,5.232624491931546;-0.026353408489580125,0.29653603183403915,5.232185350468919;-0.026539698362910317,0.30652437231485713,5.231739984863661;-0.026751561964776162,0.31651355961364935,5.2313261601134915;-0.027008486257551784,0.3265023104233884,5.230927603757729;-0.027313401860488848,0.3364906373187034,5.23055296752428;-0.027668142839450828,0.3464782477398613,5.230203973379597;-0.028051501610479344,0.3564659079325444,5.229888252097182;-0.0284451255319494,0.36645432878934464,5.229611649501598;-0.028835218679224468,0.37644391944329414,5.229375205210118;-0.029207180643565783,0.38643464855352616,5.229158465405178;-0.029564854554227984,0.39642617039304845,5.228954600979688;-0.02989129115293876,0.40641916994737104,5.228771846898117;-0.03020668689875666,0.4164125609817804,5.228591122918229;-0.030526147401460497,0.42640564803157427,5.228400975074554;-0.030848030061608907,0.4363984776801109,5.2282016081554765;-0.031174120403660074,0.4463907520597492,5.2279822504320075;-0.03153737689827814,0.45638169571549975,5.227760688732395;-0.03194058297905705,0.4663712247316381,5.2275445061888055;-0.032410483506457644,0.4763581019954453,5.227340849585672;-0.03292171631310389,0.4863430696420052,5.227143208207004;-0.03347211825894537,0.4963257406726853,5.226935033301616;-0.03406093533792059,0.5063059263084212,5.226713247089787;-0.034679539896956484,0.516284934059694,5.226521589322979;-0.03532842909132861,0.5262631063438006,5.226399030430547;-0.03600800060359982,0.5362399344337742,5.22636610896606;-0.03671702430315977,0.5462146032160916,5.226423276059068;-0.037496540484560546,0.5561837353664434,5.226516863941599;-0.03837752802544312,0.5661443246989971,5.226619436360046;-0.03936781163402686,0.5760943883035716,5.226744226742255;-0.04036659646555605,0.5860434877079267,5.226877830269786;-0.041338631190596976,0.59599495064026,5.227031238221702;-0.04243302464228624,0.6059343302147033,5.227136293673912;-0.04364257092248779,0.6158605341933482,5.227222736547446;-0.044883869667973954,0.6257831729792125,5.227243155894037;-0.046132397450277786,0.6357048583565176,5.2272065819882405;-0.047387244550848896,0.6456256269836613,5.227145683705271;-0.04871228202198665,0.6555372775180797,5.22708686717999;-0.05015627664126854,0.665431273258627,5.226932828790242;-0.05178024445116222,0.6752953171546319,5.226681101616266;-0.05356468090614832,0.6851288716828561,5.22633906086057;-0.055477276821789656,0.6949362057393,5.225941347937991;-0.05765528826380824,0.7046859561243849,5.225495664656979;-0.06020781990024297,0.7143383640479831,5.224933878646598;-0.063126385752856,0.7238716424404106,5.224160201416459;-0.06640904242296183,0.7332689637740295,5.223203897626379;-0.06940839555086209,0.7427678147981502,5.222323153602433;-0.07264195650852688,0.7521648491301396,5.221209677380649;-0.0757542273944932,0.7616168502330403,5.220223044174674;-0.07924836511609859,0.77092080442729,5.219115146194825;-0.0830515247787767,0.7800833204698461,5.217856465794531;-0.08697260782242865,0.7892118738489243,5.216718651675221;-0.09127424950681567,0.7981358788635712,5.215355562053185;-0.09522257827160659,0.8072519670653531,5.214212042983621;-0.09939240438857115,0.8162483495638944,5.212916800884931;-0.10337662795124292,0.8253256960931201,5.211602364659394;-0.10759680229393268,0.8342631721228322,5.210081953288868;-0.11176976311591585,0.8432150448866125,5.208516586878317;-0.11601600075766458,0.8521199010248667,5.206881654755325;-0.1203724360689443,0.8609558708315803,5.205164940174074;-0.12485355619312152,0.8697168772804275,5.203386084239504;-0.12947992704796638,0.8783873188447494,5.201536723324723;-0.13430170456799817,0.8869312378420978,5.199599738628328;-0.13922038499394215,0.8954020416229284,5.1975867641689515;-0.14420227664628366,0.9038296879456478,5.195548251715351;-0.1491901346342994,0.9122582194542576,5.193528071203675;-0.1541744557321923,0.920700162848874,5.1915557287092815;-0.1591090050789394,0.9291917035539518,5.1896731880859415;-0.16397468234386836,0.9377522498413284,5.187928988551704;-0.16886360970094277,0.9463212111524552,5.186294579990278;-0.17375801542942076,0.9548955520201989,5.184705406856607;-0.17854986817932592,0.9635382305162205,5.183174963901893;-0.18332313943335315,0.972202746477295,5.181711391322291;-0.1881173468419797,0.9808681793973313,5.180323642198198;-0.19295594421750653,0.9895086604209344,5.178934375082666;-0.19777976019660842,0.9981511897449643,5.177506969645152;-0.20257733392457014,1.0068022802114727,5.176043439643731;-0.20736665604658475,1.0154495117696347,5.174530898738133;-0.21220331207500945,1.0240686546519102,5.173008685074541;-0.21681681886199256,1.0328117091036635,5.171500522623034;-0.22134127372772594,1.0415875974136164,5.169915248974993;-0.2258374552153289,1.0503748284251178,5.168312462906597;-0.23039940085289234,1.0591202211113953,5.166667239893531;-0.23505655514480056,1.0678125725701302,5.165007739963073;-0.23977252468740334,1.0764718467192425,5.1633414259219155;-0.24457459563381112,1.0850840841769136,5.161677250270623;-0.2494246836751715,1.0936597707108635,5.159964286037931;-0.2542922914805222,1.1022203911062687,5.158225846306717;-0.2591948205807529,1.1107523228864036,5.156445018263216;-0.2640881416065992,1.1192865600676332,5.154649968104438;-0.2690422860438197,1.1277900235812819,5.152875831365852;-0.27410504415171566,1.1362434591376684,5.151170572548266;-0.27915672364092925,1.1446983356074236,5.149439792891742;-0.28421824165920334,1.1531578742167596,5.147761328752167;-0.2890795723257569,1.1616393705409087,5.145656172165623;-0.2937197393843171,1.1700815595161826,5.142973208324194;-0.2982828111117142,1.1784240440519822,5.139877836265688;-0.3032471617014013,1.1865739886326554,5.136888918977667;-0.3072077930548522,1.1945771854330232,5.132387559154608;-0.31200504145475205,1.2024624024260202,5.1285392139566035;-0.31684468113264325,1.210073661909937,5.124221041095697;-0.32134831706852157,1.2168799823572907,5.118442523524122;-0.32546041436088863,1.2234167624646397,5.112089480026217;-0.3292289776913472,1.2289829426259116,5.104685726327141;-0.3330389903487232,1.2340618658691558,5.096959903248668;-0.33685912603867046,1.2394817150772157,5.0894744641919205;-0.34081446308139,1.2445366089998575,5.081806129541598;-0.3447039347510256,1.2498435106658123,5.074275604670184;-0.34848607028591433,1.2550451241525946,5.066618015759185
3D gt;-0.4728694709202029,1.745871784714033,4.915820068089467;-0.4723677046630231,1.7445623418111131,4.916058863186713;-0.47186888040986447,1.7432773539705098,4.916303073175298;-0.47134896542752597,1.741924635799945,4.916561148232403;-0.47083018783610464,1.7405030374449861,4.916871624301385;-0.47025941126601495,1.7389835635011301,4.917192490109857;-0.4696935067086849,1.73749074576036,4.917516329901398;-0.46913164568529536,1.7360168074291369,4.9178427256278265;-0.46860031823692083,1.7346186828613281,4.918155454234756;-0.46810358697158216,1.7333157939588895,4.918449014409887;-0.4675928584764589,1.731965420561017,4.918755875650441;-0.4665105875123222,1.7291428022564581,4.919340584107164;-0.4654366586433267,1.7263352661132814,4.919950846357166;-0.46440895541209104,1.7236187667846674,4.920576741070117;-0.4633698387145997,1.7208720695927453,4.921228915358489;-0.4623390261452154,1.7181510886426241,4.921887555293316;-0.46136469135644304,1.7155755695846842,4.922520594952241;-0.460454620361328,1.7131298427941666,4.923135448631251;-0.45963650606263357,1.7109270611169205,4.923716567840216;-0.4587769969004506,1.7086229926055334,4.924343316312107;-0.45792625927475267,1.7063428550576265,4.924973534678513;-0.457041971962407,1.7039981495119492,4.925631318744625;-0.4561323347631491,1.7015652401042438,4.926336031715825;-0.4552628636630077,1.6992358264563223,4.927030878971209;-0.45442276310470875,1.6970257123551278,4.92768572482073;-0.45366651934497765,1.6950133281203936,4.928309654492252;-0.45294720588540127,1.693076905448482,4.928921168210372;-0.452233801319914,1.6911224126275983,4.929552636546908;-0.4514961847629187,1.689121797381707,4.930214393053413;-0.4507172910222468,1.6870379003848668,4.930918525983701;-0.4499876584107021,1.685088718630233,4.931598442122621;-0.4492573570035539,1.6831095153520692,4.932300567316558;-0.44858989017414597,1.681301402109974,4.932946966630107;-0.44793006432731186,1.6795237760723762,4.933598805085667;-0.4472384918860669,1.677649142715166,4.9343151377686905;-0.4465055082789008,1.675643927808078,4.93508752904298;-0.4457375885225693,1.6735303171985554,4.935909462654364;-0.4449581954524202,1.671375289341189,4.9367612323401096;-0.4442113290462853,1.6693042481620357,4.937593284795868;-0.44349726230693304,1.6673250790002208,4.938404393726924;-0.4427086768240299,1.6651540547496868,4.939304397205136;-0.44192779933281656,1.662981694779306,4.9402226690571265;-0.4411999136007056,1.6609592221817882,4.941098517049034;-0.44044894984983046,1.6588486397221403,4.942034630950893;-0.4397078467315098,1.6567561409428435,4.942973449455118;-0.4389004511563283,1.6544957979310233,4.944004681542235;-0.43805655806919325,1.6521466332201686,4.945091712362362;-0.43721949829245527,1.6498248793404056,4.946184359599959;-0.43637633636762513,1.6474789179675984,4.947321105646639;-0.4355563044278128,1.6451472585426188,4.948466419606839;-0.43466270184067063,1.642602863239792,4.949715616514098;-0.4337149128464034,1.6399503496278007,4.951076521443871;-0.4327212742859463,1.6371151501637589,4.952545389989637;-0.43171462134595184,1.6342266485826022,4.9540706691292105;-0.43074686485866326,1.6313986305380765,4.955575918220125;-0.42983435375285595,1.6286970285379663,4.957049446472583;-0.42889858720887375,1.6259682157984323,4.958579201486876;-0.4279306796451784,1.6231688978087226,4.960183567967055;-0.426896653301311,1.6201563359386515,4.96192911721513;-0.42583327865600584,1.6170506776053952,4.96377708502423;-0.4248092074124318,1.614025005268601,4.965626830016666;-0.4237926125436459,1.6109957521546563,4.967505761991132;-0.4227412175952264,1.607794064359845,4.9695003233681305;-0.421656401292333,1.6045570635525688,4.971551038253982;-0.42051050189755995,1.6011809669350678,4.973731035920528;-0.4193323482297502,1.5976843647507002,4.976080915154994;-0.4181530177998093,1.59415528884024,4.978556596402009;-0.41684649895722015,1.590324809668199,4.981176307481695;-0.4155594032935377,1.5864718603458043,4.983830848679509;-0.4142895041411778,1.5826157176179705,4.986505671439587;-0.41293281490397904,1.5784638595581053,4.989395153015571;-0.4116130283643614,1.574413760491137,4.9921976315696845;-0.41032601662401885,1.5705062130622143,4.994954091111725;-0.4090564177171239,1.5664063241346828,4.997856828288368;-0.4077740984502829,1.562141805252939,5.000862752994558;-0.4064534437791357,1.557756610078632,5.003969219377861;-0.40516601364567595,1.5534621281173995,5.007006427710068;-0.40392647091847556,1.5493100593135043,5.009951560595407;-0.40266111913717023,1.5449919944619233,5.013074994737528;-0.40143609403214364,1.540769296178278,5.016161243310796;-0.40025821113586435,1.5366889112940376,5.01915714504162;-0.399097520720284,1.5324326823972307,5.02230093322863;-0.39796713605916734,1.5281511198799564,5.025477775839983;-0.39689362140871454,1.523727788673257,5.028699146913189;-0.39588414534082955,1.5193082245160947,5.031874533879869;-0.39499773342204547,1.514839754500479,5.034994283861147;-0.39418818315469994,1.5102785157977412,5.038073493800074;-0.393596169813624,1.5059353151141472,5.041055594457771;-0.3930588298653656,1.5016949356367004,5.043947211434256;-0.392579013932426,1.497434161636065,5.046864917557195;-0.39230050238123476,1.4936454041678953,5.049526116933463;-0.39208698114359153,1.4898660806619899,5.052198450947708;-0.39191309227133686,1.4860578014445758,5.054850447346579;-0.3917887191412583,1.482449450510853,5.057346932669856;-0.39190608848715724,1.4786685626911669,5.059953498523191;-0.3921592165749028,1.4749191495787424,5.062497014428084;-0.39253484110562314,1.4709387071717461,5.06516517823822;-0.3931671914514506,1.4664882291397958,5.068086351340671;-0.39396851748340544,1.4621603010645452,5.070721626749578;-0.394845641693979,1.4571327380774157,5.073432259964493;-0.39554335943258034,1.4513596541206792,5.076309055413839;-0.3961566408265312,1.4455254281961696,5.0790518124013575;-0.396645703549655,1.439498481318636,5.081672534069925;-0.39713000607040694,1.4337153108704768,5.084122800597605;-0.3975762753396664,1.4279202906770527,5.086488105481525;-0.3979917435556088,1.4224344963217683,5.088636057709747;-0.3982664168015966,1.416935711986614,5.090677601117007;-0.39824325331202093,1.4110841847545699,5.09269178410746;-0.39807302672907996,1.4049688737977226,5.094717820779333;-0.39763940289335437,1.398150092358859,5.096758048574879;-0.3970690440051961,1.3911897680894385,5.098803901883792;-0.39601716952054006,1.3834666493253889,5.100904622680736;-0.39479834301066846,1.3755389231555868,5.102933686301394;-0.3935102747791218,1.3676695101755971,5.104879623215154;-0.3917498442451909,1.3598240095894292,5.106524964287596;-0.3897374510855045,1.351853484099766,5.1080949752735645;-0.3872465340596325,1.3434205391362029,5.109565013102765;-0.3844622045912832,1.335390677110204,5.110770858044893;-0.38125719862164187,1.3270833283190455,5.112023271110822;-0.3778476503120278,1.3193069857471391,5.113142673141551;-0.37446874478178205,1.3120671348571775,5.114140144762002;-0.3708440627332004,1.3047539276986753,5.11515970017775;-0.36709151775432086,1.2975411354640742,5.116240641449982;-0.3629975936997612,1.2899796660081395,5.1174933849460675;-0.3588079290569953,1.2824137038464816,5.118808808191767;-0.35427370022827726,1.274335439070216,5.120353296576805;-0.34957871690786113,1.2660550214659494,5.122067357900006;-0.34488721018017465,1.2578748528822414,5.1238416637654565;-0.33983288871117356,1.249032806684386,5.125941948917676;-0.33487228690453297,1.2407853718163833,5.127971679975401;-0.32972454900561643,1.2322508575871307,5.129998901619101;-0.3246740441772173,1.2239049386798213,5.132133871744263;-0.31973143381442665,1.215783747763004,5.134276380403987;-0.31444757188041256,1.2069130421044691,5.136528340600572;-0.3091483224292971,1.197907845047285,5.138850151574838;-0.3036381268411312,1.1884398999484083,5.1413057035140275;-0.29826337868312613,1.1792577297282671,5.143753622279978;-0.29260064376975004,1.1695070615804422,5.146263665199281;-0.2869836304502667,1.1596857045731457,5.1487934245973275;-0.28114306575847126,1.1494139410774664,5.1513298546323245;-0.2753300020109933,1.1390707515500629,5.153807478148983;-0.2697675997716077,1.1289408459213546,5.1561683372911435;-0.2639899158837661,1.1183314593333118,5.158408371520492;-0.25853178072875405,1.108081912202655,5.160457261184478;-0.2528108268593842,1.0973758590266387,5.162517677667006;-0.24738736739248596,1.0871643105992728,5.164349753451797;-0.2418815102127363,1.0768085066597413,5.1659755121806885;-0.23651371578000627,1.0667482237905825,5.167498543001569;-0.23155648659760097,1.0575575457159079,5.168670717077434;-0.22650877515325005,1.0482929850884204,5.169824019791945;-0.22147600702969533,1.0391728008918044,5.170979789014133;-0.21674826861327548,1.0306662614210598,5.171910513104132;-0.21187063631021755,1.0220319002259455,5.172915520056238;-0.20733547793694265,1.014170132043227,5.173829405964545;-0.20282093114672964,1.0065496027964467,5.174755476699685;-0.19839422083800695,0.9993243544956425,5.175667117928558;-0.19399039565392256,0.9922994148686246,5.176639765757434;-0.18975397634506225,0.985740972986761,5.177602453897583;-0.18547183078190066,0.9794180315125661,5.178601625316547;-0.18126027155822177,0.9733997749472565,5.179666913230463;-0.17669599885760617,0.9670702930666364,5.180993386610499;-0.17183888258124297,0.9604393219857844,5.182485692546053;-0.16725666442007392,0.954359524780849,5.184078954822612;-0.16263122258096374,0.948207485126999,5.185721848577822;-0.15828787162168975,0.94252620783392,5.187328515268722;-0.15377201882848204,0.9365749731243783,5.189052212895088;-0.1493925793305883,0.9309523670988262,5.190875179884569;-0.1449384851455689,0.9252405304818785,5.192727693269838;-0.1405099116631274,0.9195775006852062,5.194577112863649;-0.1362739808154556,0.9141939878643685,5.19640722940553;-0.13223204551552828,0.909027174463812,5.1981927938101435;-0.12804240110685242,0.9035712571054134,5.200034934745646;-0.12394433209581195,0.898162745709689,5.201849538911064;-0.1196847551633727,0.8924631281438862,5.203744302515714;-0.11557552184698716,0.8869571908914817,5.205609392202126;-0.11155230480320048,0.8814754910019209,5.207412355368992;-0.10761204257101382,0.8759660548084188,5.209125637630246;-0.10370626057768766,0.8703955471830547,5.210795994074839;-0.10010472326008779,0.8651125693411196,5.2123215341388045;-0.09663289977919381,0.8597985944927864,5.2137832641061745;-0.09359738066961182,0.8549863513730609,5.2149987771376125;-0.0908758583653648,0.8504919609933529,5.216072206875063;-0.08813385470408315,0.845621028324343,5.217066673710661;-0.08520731032569455,0.8400327786859478,5.21803204639003;-0.08229225310739482,0.8341419074580354,5.218945241694181;-0.07955741347906725,0.8282504456718014,5.219769327055732;-0.07703747658459648,0.8223881243579791,5.220478717192163;-0.07469169437210516,0.8166133206205547,5.221122931696333;-0.07242578476330021,0.8102578501431446,5.221818928682579;-0.07019358890461472,0.8036052120136766,5.222540537096418;-0.0680412014565378,0.7966757892392717,5.223248615156929;-0.06610819693781297,0.7894183546822026,5.223901093123093;-0.064271527258855,0.7821252337041891,5.224519174413861;-0.06257543054616677,0.7748248212562416,5.2250617403534205;-0.06090964057310573,0.7670992270415685,5.225534727114551;-0.05938863085350902,0.7593315320284862,5.225911188899346;-0.05792385517426257,0.7513442528922604,5.2262660815220965;-0.0565562545308527,0.7433375112425606,5.226565091349044;-0.055186377291409495,0.7350860670557562,5.226794207177074;-0.05392493633504185,0.7267233122339789,5.22692565451928;-0.05264957361401253,0.7179917878924675,5.227028545415627;-0.051367726532918115,0.7086863938097686,5.227098397218957;-0.05029628636252207,0.6998196456837205,5.227144415837415;-0.049392040752015046,0.6912068983473868,5.227186300259716;-0.04853133278073007,0.6826888217926027,5.2271984787167245;-0.047659426300030845,0.6741990227249435,5.227184525795702;-0.04675470131298283,0.6656226854864157,5.227175381804412;-0.045855457031501914,0.6570179143581751,5.227152038790145;-0.04482417857871866,0.6481207522626196,5.226942986740255;-0.043789416252442134,0.6394074843064793,5.2266802102574745;-0.04270862717448541,0.6303852690210883,5.2263024019745155;-0.041596065503246384,0.621644378842048,5.225870732955212;-0.04047647850693398,0.6127135845400253,5.22539741048273;-0.039395430735821996,0.6036818436676603,5.224902326547874;-0.038380169486099826,0.5948820494165963,5.224440333348401;-0.03744455689304281,0.5860539128645412,5.224035142862572;-0.03659040071154542,0.5766079081769261,5.223697744207562;-0.035778627127971294,0.5672455706686346,5.223408706467106;-0.035027434502007834,0.5578055083796666,5.2231759792363865;-0.03431847021489774,0.5483041277111703,5.222983071543136;-0.03365958328741901,0.5389483671368296,5.222786676748744;-0.03300894731170727,0.5296118246834236,5.222594700597368;-0.03238101130836415,0.5203139243575764,5.222415850765301;-0.03181569720214268,0.5107725181219716,5.222286006891503;-0.031310870040137814,0.5009623826224849,5.222172660899613;-0.030865022708784856,0.4911011720693338,5.22209650124244;-0.030457549016430698,0.4812662967106084,5.222020578240448;-0.030023834053075543,0.4713607767932821,5.221956895090499;-0.029665864532848578,0.46196421831958717,5.221978343243869;-0.029290984956723342,0.45261714222746097,5.222004353703193;-0.02891585747925741,0.4433769222115573,5.222100837095729;-0.02850473855801349,0.4340080424254797,5.2222263422912025;-0.02805081523589369,0.42446223489293533,5.222373502425428;-0.027621459763005098,0.4152521920114195,5.22252578163147;-0.02721724695979425,0.40611322169034,5.2226746913801945;-0.026775909437323525,0.3966584449804055,5.222796468752733;-0.02635335781889142,0.38807626236609694,5.222856113829701;-0.0259443378560948,0.3793743025041976,5.2229098977322845;-0.025564398601370036,0.37069541873572015,5.222992473854208;-0.02525211541832618,0.3622211035962375,5.223096927696803;-0.024935011762493065,0.35365647184623866,5.223237340927123;-0.02469521166468567,0.3456424919164406,5.223387634529257;-0.02449152106384062,0.337527160428605,5.223531972327322;-0.024372630119323734,0.329681991127302,5.223629372704704;-0.02423788930335135,0.3219318058085891,5.223745621141398;-0.024202107573455235,0.31367554464880026,5.223756261645623;-0.024211416170282184,0.30529764747619625,5.223784402217506;-0.024297867124935365,0.29661853970221747,5.223829858761915;-0.02444191930878837,0.28802927967287445,5.223899322869643;-0.02463878896101466,0.27922539595837853,5.223968288511601;-0.024919247001971838,0.2707274853688365,5.224041031063727;-0.025283689289722806,0.26245455745481083,5.224095783485556;-0.02571074306739951,0.25467824536449496,5.224161308450519;-0.0261356613501063,0.24667215624395405,5.224229436028677;-0.026584368984654272,0.23855821188440846,5.22428596874453;-0.02708121361822452,0.2305233458303054,5.224300545656456;-0.02756523563951817,0.22241016521993656,5.224338303440022;-0.028052008797537616,0.21446974731841162,5.224369143306084;-0.028507445207181976,0.2063688936593396,5.224403121462408;-0.02897050048945086,0.1977345496033721,5.22443506550339;-0.02950241869125727,0.1888398029219428,5.224419671238593;-0.030070186889396534,0.1793181808669611,5.224419354438782;-0.03065719387891159,0.1697488112539614,5.224375686339612;-0.0312600717139694,0.1598655665730529,5.224394860843443;-0.03188734591232157,0.15041281045157942,5.224401358046622;-0.032472387061928815,0.1408390112957863,5.2245067743265405;-0.0330048714876175,0.13150619550021175,5.224604211591325;-0.033509245499125075,0.1217806950852555,5.224857504952629;-0.034000887398449885,0.11205028348261448,5.225109172155273;-0.03451098070729454,0.10192476443299699,5.22543485997758;-0.034963740225108175,0.09133777619307885,5.225792106466473;-0.035397653815881266,0.08066871562318971,5.22620630748317;-0.035841248809166684,0.06916227912677897,5.226569393841726;-0.036308737298227714,0.05752506143416987,5.226902302148208;-0.03674892777541899,0.04588824262484055,5.2271811710033775;-0.03719626009914111,0.03388336084698721,5.227444115530771;-0.03767971606749409,0.021638524615539584,5.227606646339849;-0.03815012505369366,0.008532141768707322,5.227759581817771;-0.038622129667480035,-0.004358079107302631,5.227880562368428;-0.03905553305823848,-0.01712257042246056,5.227987321367803;-0.03943391155296901,-0.02976875878954845,5.228114880561828;-0.03976379135644661,-0.04172878424401563,5.228221089812943;-0.04004034388290261,-0.05349639865362429,5.228368411549981;-0.04026999699169736,-0.06462729534338116,5.228446402081903;-0.040507512252285806,-0.07585379413163898,5.228527989387511;-0.04069946835176001,-0.08630225355445223,5.228574227980848;-0.04090436169336428,-0.09667110849551444,5.228601473880264;-0.04108724357946865,-0.10628048818966136,5.228459721007438;-0.04125536656379701,-0.1157589370923223,5.228319392528174;-0.04136842042545104,-0.12465472944277645,5.228110459957483;-0.04151008692102613,-0.13318644796002593,5.2278549550434334;-0.04163067534734619,-0.1421535634094815,5.227563317694754;-0.041751904667548426,-0.15069326664816668,5.227344960662554;-0.04185985987591294,-0.15948188519477854,5.227161782444648;-0.04196973480368561,-0.16797910417700726,5.227038467497195;-0.04204587917957666,-0.17553032122018214,5.2269715494119895;-0.042083928630037126,-0.18255863771798483,5.2269694067037324;-0.042115882176273274,-0.1886305798764499,5.226968758385136;-0.042143226349128864,-0.19444474584651447,5.226970552714366;-0.04215919251262017,-0.1994954836863392,5.226968561676313;-0.04217151639596471,-0.20398870115460094,5.2269715895382864;-0.04218547990187159,-0.20852861803882533,5.226976077169742;-0.042201804664899714,-0.21322093274458404,5.226977965840753;-0.042210726526548274,-0.21885553385176748,5.2269732893817835;-0.04221124551431188,-0.22427758637914114,5.226962077428709;-0.042205472221914335,-0.22950233034817674,5.226955923818193;-0.04219823572770605,-0.23463535467183813,5.2269496645477584;-0.04219110977874613,-0.23974692603777042,5.226939692623211;-0.04218908571297268,-0.2447793013554699,5.226931309682018;-0.04218873923679568,-0.2497827006465984,5.226925537487246;-0.042188362663291776,-0.2527090661504418,5.226948195422417;-0.04220679597034895,-0.2550378378582201,5.226978092793399;-0.042215187187067814,-0.25706272698930577,5.226984812284548;-0.04221145221084919,-0.258443526749341,5.226977963132678;-0.04220907928658732,-0.25989795521670167,5.226971973203263;-0.042207240974806715,-0.2614723203767021,5.226967108873024;-0.04220755888519509,-0.26321341803873227,5.226962519564026;-0.04221014588134094,-0.26517160436642245,5.226958303931374;-0.04221007666906811,-0.26729661614367317,5.226955528619154
