# Supplementary material for: AI co-pilot bronchoscope robot
Source: Nat Commun. 2024 Jan 4;15:241. doi: 10.1038/s41467-023-44385-7 (PMC10764930; doi:10.1038/s41467-023-44385-7)
Supplement: Supplementary file 9 — Source Data [file 41467_2023_44385_MOESM9_ESM.zip › Supplementary Fig. 6/Sim+A/0-siliconmodel3 Centerline model_31.txt]

Path length,0.4122153848876903,1.292929444778508,2.4274999422342414,3.4790370339528516,4.00448801678535,5.11392840278686,6.1785444739620345,7.160952574542094,8.389872910901039,9.109396843633652,9.907112599230196,10.781547843243356,12.620785650319108,13.540627844975814,14.442044004086057,15.406096595376678,16.38062256390257,17.43124431633921,18.48687127985584,18.48687127985584,19.626614234829677,20.761774244525597,21.963959723450493,23.168925820438865,24.44098116589568,24.44098116589568,25.77219413644109,27.123196498625408,28.474762057409308,28.474762057409308,29.775701439417034,31.020157699072982,32.25719232128943,33.44744670124752,33.44744670124752,34.643461611899525,35.75570559157342,36.86571120732788,37.91452006540176,38.91863189195478,39.946439730325935,40.91067372034788,41.94487710569156,42.922899419580595,43.96423343423294,44.94011859230515,45.909213034477794,46.83512159281832,47.73579748278702,49.39803932000005,50.229512051604196,51.108144868186265,51.93708034993958,52.74158316799905,53.58943723092738,55.37044558923475,56.265671040552846,57.154986202059575,58.01985857708317,58.89144179471999,59.69156198660919,61.391978998654174,62.24457234035457,63.140939875678434,64.0335124294734,64.94649907743538,65.83349824164621,66.78377432610279,67.76827365039988,68.7084939312907,69.66942803823298,70.66007135529674,71.62211712431453,72.6166846220725,73.56714402436191,74.60125465914807,75.60413965691858,76.6226384329683,77.6228141339831,78.6536737730901,79.63707805142393,80.60327712538779,81.60227954825827,82.58389700165922,84.51580763204312,85.52577003802341,86.45618885011721,87.386326858937,88.32985501387842,89.24535142018685,90.18209782417986,91.12892619043595,92.0355940300118,92.99295913531961,93.87036051737311,94.75896480149076,95.640682998948,97.49862341587145,98.44517297578231,99.38126222105211,100.25680454615411,101.12626856483253,101.98253897925571,102.81523127917957,104.44185702785067,105.22723005485159,106.00184013479914,107.54399665578937,108.25854689222962,109.59507846586212,110.27134185828862,111.63652777323234,112.87381725347191,114.13484107692537,114.82832562965872,116.27171879856553,117.00850595246028,117.76146866201755,119.24994585932511,119.97727163571061,120.70336354489662,122.17967982803417,122.95105144429908,123.74254533721098,125.3188507316306,126.11404996148998,126.96142545573052,127.81374455016628,128.63134295393277,130.27456513442564,131.12418356333757,132.0086501812831,132.94270959631245,133.88040811489458,134.88386243086825,135.87982256758465,136.94641455190612,138.04245094976793,139.15823301543685,140.3387780511904,140.3387780511904,141.5415057744483,142.78706185134132,144.0272375239762,145.2861691124285,145.2861691124285,146.5373914624051,147.7731458165803,149.01287067628,150.23682903667975,151.45507598019225,151.45507598019225,152.6238597482178,153.7730325479827,154.9144012234163,156.02784867910927,157.0912423378817,158.096708107666,159.19429936189476,160.22572904354823,161.28497529973777,162.32977412711952,163.3394875434039,164.32151187670863,165.2185799264422,166.11235294063405,166.94478313197126,167.8161478921277,168.66398185587713,169.57894327689547,170.50870497949234,172.32392749938276,173.1882615214847,174.05603388515323,174.89059755601176,175.72530979538055,176.5451406346295,177.2807626176703,178.00546172966432,178.6557274015874,179.28778650558073,180.53249010493835,181.18381691222976,181.84921814366245
Error,5.663230819254944,5.422072736261381,5.165383262504312,4.89914187093292,4.577355373355547,4.29637782497507,4.058432436543138,3.829684845935536,3.6314795712568215,3.445718895588321,3.2762582252148036,3.134262899056154,3.003863473533504,2.851757412161852,2.7093320885120185,2.5898520995803818,2.4800955671137594,2.4031398351721966,2.3381060216848137,2.292433353159333,2.2019871242145923,2.1242901360640385,2.066085057890642,2.033459329820853,2.0382852964452742,2.040622505636787,1.937954437891196,1.8906974921271986,1.9070712240954073,1.8839746848661145,1.782721911200105,1.7325139480616074,1.7237682461699089,1.737567289435573,1.729047018293638,1.6568021133222852,1.6241367715016233,1.5961145392570586,1.5717656181204367,1.5447759217125692,1.5175291464343306,1.4807821197439839,1.4345892838988148,1.3858702485568488,1.3362496031307824,1.2870145794786239,1.2450478175685797,1.2129751941635016,1.1954190428357663,1.197341412249873,1.1118557433213427,1.0509447631009017,1.0162791901216277,1.0243017877129292,1.0517965281978883,1.0170884318844804,0.9604391026170633,0.9078561817270717,0.8650968951173219,0.8455804886567924,0.8727365837391264,0.8877314026497826,0.817435599911801,0.7758043763219522,0.747852482034553,0.7310645925748258,0.7296135625670797,0.7273203425979805,0.7196104328482258,0.7313100946107098,0.7375901505796226,0.728063780500389,0.7338136660433074,0.7195360593002089,0.7364647427400797,0.6970350284405017,0.6805727744752316,0.6540802810292411,0.6380997282628735,0.6028842598453604,0.5985808381172082,0.6112722123471667,0.6073520587845653,0.6183165103096028,0.6305135982179515,0.6328797640879642,0.5656446939170867,0.49488563730649426,0.43962166221182514,0.3739828671730572,0.33641357183284376,0.3217464904842519,0.32321493090408965,0.3585237316928627,0.4381559314022782,0.5480284160473369,0.6771469174195971,0.7877392388702797,0.8610404307999556,0.9809533233602699,1.1313215761772006,1.2612881556801998,1.42480786424177,1.5774573217832524,1.7454503187857209,1.8781579139971174,2.0307979708744672,2.2186559994563866,2.283682466795546,2.35966458775377,2.3636396567717988,2.3363480479738823,2.266798666353646,2.1473946143101705,1.996994104896551,1.863406482694941,1.6887179249212867,1.5633911320535556,1.4426564747104031,1.293310600583135,1.2019293030075857,1.0555270778023749,0.907018582195347,0.8045483786700974,0.7556945405941955,0.5696135501569418,0.42683629395780015,0.3374880535982407,0.37043076917414985,0.4254997654617363,0.27993980984530664,0.17616384155371131,0.12057460494285484,0.08854707801440238,0.10173748813687145,0.14415014593318348,0.20182062405704643,0.2861535522172737,0.38604236513499407,0.5376369017847071,0.648712805203164,0.4916557384761004,0.3551174390616451,0.3540817871216805,0.49935781895824605,0.7025386373657465,0.48259418815678495,0.3115323231742098,0.3091862244073787,0.43469463331098723,0.6105530270221047,0.5674483742957289,0.5152945267455962,0.5212067244297792,0.5818298943665882,0.6060636963444025,0.5665330653193532,0.5374920124024642,0.5438285727947834,0.5604937781347846,0.6080177401226321,0.6414647824293651,0.6690915098998509,0.6964183074895113,0.6670281868237696,0.6322856734842169,0.5732504710302331,0.5465163020734718,0.5348865907695689,0.4832513404838627,0.4524343442599477,0.4241904694055333,0.4414356746424324,0.6454442259662645,0.9416254315938538,1.2703040779562251,1.6373596544941331,2.078818701940238,2.548696883147458,3.054576550922618,3.5963099969562804,4.176284872040469,4.765313674693017,5.360400638366649
3D pred;-0.04991078108933832,-0.2627381441902637,5.283071108129305;-0.049538661287337186,-0.253036889686522,5.280673778801368;-0.04919240943863868,-0.24337736595545126,5.27810985389097;-0.04889473485237983,-0.23374042574111756,5.275456408367495;-0.04853044465713559,-0.22428024333840094,5.272235811907057;-0.048111408549216514,-0.21466375418995923,5.2695251763361695;-0.04773466110841447,-0.2049512746371457,5.267174473823721;-0.04744780553954396,-0.19521724987945568,5.264901485504507;-0.047140454489109404,-0.18543633159991982,5.262842560313822;-0.04678753060090496,-0.17559122764298338,5.261125186502956;-0.046369034602461195,-0.1657323412131525,5.2595043165319275;-0.04594818414029668,-0.15583091649402578,5.258168399835437;-0.0454889285484509,-0.1459123716458341,5.256980312130017;-0.04503390578554609,-0.13598300820385587,5.2558845494174085;-0.044611469136923196,-0.12604517170865098,5.2548545236543935;-0.04416336325812058,-0.11610359899951335,5.25387251897502;-0.04372711715303002,-0.10615512752216225,5.252957311566765;-0.0433249543891267,-0.09620010340265804,5.252099547093603;-0.042948938213933086,-0.08623882219507291,5.251304884561829;-0.04260142139378827,-0.07627035216301577,5.2505915562505345;-0.04224265042838153,-0.06629963106276748,5.249916275467863;-0.04188134315786607,-0.05632656621558264,5.249277969420486;-0.041537314912320385,-0.046348156789552425,5.248718514424282;-0.041162943562960845,-0.03636590020746015,5.24825548135629;-0.04076660811612414,-0.026383343548418266,5.24781789620732;-0.040389442506144964,-0.016400087116455183,5.247379333650418;-0.04004095338066593,-0.006415287899850611,5.246952320847899;-0.03971064381198591,0.003569052873123594,5.246500840042146;-0.039414950201896545,0.013552233242057286,5.246002166792122;-0.039109778593188704,0.02353306916735482,5.245463850415324;-0.038791224999412025,0.033513466270650535,5.244925150806619;-0.03843640495634905,0.043492286902996925,5.2443799521964785;-0.038064747153885845,0.053472964067531395,5.243882002585365;-0.03758125966110385,0.06344753517860542,5.243358389183654;-0.03707754567638056,0.07342089678940347,5.242830818902219;-0.03655114649671968,0.08339319029037098,5.242305208557749;-0.0360544889789413,0.09336892999956331,5.241817408840163;-0.03551957452917084,0.10334152229204091,5.241306263558034;-0.03496035695269461,0.11331183217557685,5.240776927626488;-0.03438037546596796,0.12328158364712152,5.240259552452473;-0.033775227834897725,0.13324999530503917,5.2397451932755335;-0.033131299764070525,0.14321633331535052,5.239237784856384;-0.03250538300727141,0.15318445306342685,5.238742995101468;-0.03190466100170509,0.16315318493372646,5.238229655087344;-0.03135971024009491,0.17312524035264665,5.237718637094114;-0.030840825835523382,0.18310066784912918,5.237247887439719;-0.030372233491574772,0.19307956651023508,5.236798440305374;-0.029931781059191944,0.20306111097436774,5.236380383173691;-0.029445868532432102,0.2130403933540157,5.235958705330325;-0.028952953822420902,0.2230179347300532,5.2355051602078575;-0.028490728502322198,0.23299542639519272,5.235019353841564;-0.028167768861344193,0.2429784076216629,5.234533779025245;-0.02801502399685279,0.25296660733465925,5.234072763299189;-0.027985945656899082,0.26295737684277337,5.23364418531809;-0.02800305281254086,0.2729486829439122,5.233227640316233;-0.02804319235716214,0.2829393711496089,5.2327980614602465;-0.028119525256505375,0.29292941206332707,5.232358452735681;-0.028221114872704012,0.3029183514612218,5.231899356607329;-0.028323640308141346,0.3129078678435872,5.2314532053083935;-0.028459801206014126,0.3228978774467142,5.231027566565655;-0.02863478550180286,0.33288793601179195,5.230617553928601;-0.028862195860401892,0.3428780144820325,5.2302346483433215;-0.029129691423023546,0.3528680499124364,5.229877383423057;-0.0294238383837531,0.36285855865325073,5.229556116143045;-0.02972400515118712,0.37284998280940757,5.229270908773761;-0.030018472190263032,0.3828424961367588,5.229019977377546;-0.030298000878198388,0.3928360376980571,5.228794166006651;-0.030556142816654978,0.40283055434783166,5.228586802371969;-0.030807175564884562,0.41282544220843015,5.22838881445977;-0.031076557777328803,0.42281980370138667,5.22818838598942;-0.031356553904233156,0.43281398564660667,5.227993631234005;-0.03164730152517994,0.4428076396031264,5.227787848780304;-0.03196340742402023,0.4528003486591713,5.2275737395045665;-0.032330085017041946,0.46279143425554753,5.2273645598003435;-0.03274748485200175,0.4727808227050658,5.227169891409465;-0.03321563524845774,0.48276813671528945,5.226984435033225;-0.033723166583483885,0.4927535794020407,5.22680182535776;-0.034270522204134665,0.5027362945642722,5.226587816446039;-0.034852048754047925,0.5127175678675111,5.22639805312557;-0.035465259756746886,0.522697741567713,5.226256260389622;-0.03611359428576661,0.5326765183980702,5.226195636067704;-0.03679078254133496,0.5426534860915111,5.226234773141636;-0.03752803278672392,0.5526258357352913,5.226328071897631;-0.03835610465457881,0.5625908695238114,5.226439420787704;-0.03930217064511897,0.5725453557225031,5.226554153789062;-0.04029189682473885,0.5824953228708705,5.226690520338426;-0.041260253576507706,0.5924472523509271,5.226836755851502;-0.04232931385351847,0.6023894165722669,5.226939131239313;-0.043495861305879895,0.6123206025102899,5.227042634407393;-0.04471602441050347,0.6222457614314093,5.2270918521749055;-0.04594779363979009,0.6321696079806508,5.227088079524605;-0.04720073122295532,0.6420906246773862,5.227028287252612;-0.04847138873380104,0.6520094380331849,5.2269775812080015;-0.04983555524906628,0.6619154981418153,5.226882592562199;-0.051327056704070055,0.6718015389374672,5.22667858080659;-0.0529937736458775,0.6816575447720882,5.226393618311149;-0.0547547284494285,0.6914937179344294,5.2260079556343335;-0.0568063651889169,0.7012690265012002,5.22552408673308;-0.0592196242262408,0.7109597947933568,5.225009120009392;-0.06204271501316687,0.7205261003234904,5.22429081860127;-0.06522843878474122,0.7299614751199548,5.223382596986535;-0.06817456117185203,0.7394813067388412,5.2225500293747364;-0.07130720601177644,0.7489185932028743,5.221489765019649;-0.0743553938288268,0.7583924363604041,5.220512602362507;-0.0777753271971348,0.7677281657659611,5.2194410557127755;-0.08151513223014152,0.7769190987100152,5.218199842623496;-0.08538710997618268,0.7860712146819474,5.217083347406102;-0.08966404158518783,0.7950092239942079,5.215734330895514;-0.09357607795469483,0.8041410176316132,5.214591388898954;-0.09772607847708506,0.8131476508391143,5.213303734469498;-0.10167541117726715,0.8222448323736611,5.212021525691345;-0.10591471596079685,0.8311786981196863,5.2105334605770635;-0.110060879116418,0.8401508001172519,5.209013356359502;-0.11428390620274254,0.849071780583793,5.207406449472416;-0.11859745352305595,0.8579346683966904,5.205720469303076;-0.12304368556959397,0.8667179405574518,5.203964009585823;-0.1276174163463076,0.8754213794113485,5.2021388687971095;-0.13238686167590047,0.8840028916428542,5.200238858515942;-0.13727674973441284,0.8924958510366087,5.1982492265119635;-0.14223924369209223,0.9009360636000004,5.196215396232723;-0.14724991779918303,0.9093476694894936,5.194181181064071;-0.15225992970865448,0.9177712340039026,5.192195396196936;-0.15723545103221678,0.9262324175421526,5.190284228833562;-0.16212315777885472,0.9347749570770044,5.188513539404451;-0.16700733344203111,0.9433384131902477,5.186836623339828;-0.171906296416403,0.9519090438093001,5.185241489311762;-0.17670552857459543,0.9605417599054961,5.183678292748866;-0.18146917367492452,0.9692057470243247,5.182180623705692;-0.1862504615000264,0.9778755704865231,5.180775829105814;-0.19109067473154565,0.9865183560428284,5.179406671079454;-0.19593314785544738,0.9951525914756432,5.177992304601127;-0.2007345776941871,1.0038056940963629,5.176553525070083;-0.20552470898243624,1.0124555455975264,5.1750586300071575;-0.21037322214954152,1.0210735792531993,5.173568188469192;-0.21498522683587215,1.0298235810428151,5.172096155366648;-0.21954874998428586,1.0385801636565861,5.170516118214523;-0.22405001392733298,1.0473651088779121,5.1689150684422405;-0.2285957036521687,1.056122317026601,5.167287797608586;-0.23323456486294467,1.0648246397062555,5.1656293204015284;-0.23792939460610685,1.073494515213704,5.163958442677678;-0.24270903061911075,1.0821180258920093,5.1622880705142515;-0.2475588402644175,1.090696934129129,5.160590519377063;-0.2524303434413796,1.0992551395211654,5.158851100719992;-0.2573331100823197,1.1077891272123672,5.157080808837024;-0.26223877777875054,1.116318327716149,5.15529554605007;-0.26715791009463985,1.1248364342154984,5.153494435580244;-0.27219154743964774,1.1333058252566945,5.151782153340002;-0.2772576726996706,1.1417495311170567,5.1500391082478005;-0.2819097133208341,1.1503246700463996,5.147842403806709;-0.2866440369934415,1.1588822612447327,5.145755824729559;-0.29143264015062176,1.1674123278757607,5.14368043486901;-0.2961375902922435,1.1758704270156233,5.141165677802192;-0.3007685820179534,1.184169461531487,5.1380544173275755;-0.3059329598513714,1.1922135924267805,5.135118236179709;-0.31027560670417415,1.200747397677336,5.132234560355793;-0.31502035965967257,1.2092855224765078,5.130092658326041;-0.3195704530920115,1.2180834905230125,5.128717010111681;-0.3242792228063831,1.2267576541640146,5.127108789695776;-0.3289969359496157,1.2354749109201117,5.125784925145888;-0.333615678801354,1.2441948526358946,5.1241632497952505;-0.33813582504905065,1.2529322644459362,5.122367167179895;-0.34257022065055087,1.2618029243351458,5.121083606203798;-0.34694007121651715,1.2707058498831345,5.119802074808125;-0.3512001760573346,1.2796655264250547,5.118546804713918;-0.35561388552567796,1.288542915506187,5.117238702335948;-0.3602102897805524,1.2973169936804925,5.115864431577711;-0.3649675098844035,1.3059871854986838,5.114382328099783;-0.3696671727159279,1.3146977211363111,5.112954134073885;-0.37442118276408126,1.3234055172449715,5.111699671881525;-0.3792747979107826,1.332058342238217,5.110446260678458;-0.3841341019831365,1.3406955031674626,5.109109617489451;-0.3889856022960064,1.349334740595477,5.107758128911394;-0.3938482472068268,1.3579739982880699,5.106447437875243;-0.3986721147423952,1.366633710069744,5.105128463327489;-0.40341980420112955,1.3753344224929958,5.103802926405597;-0.40807677551150245,1.3840964069840518,5.102561859931609;-0.41276602154254227,1.3928627759046457,5.101484015968681;-0.4176075286661803,1.4015569982878107,5.100498974891448;-0.4223834057971428,1.4103089596433154,5.099728150617244;-0.42713829159812866,1.4190630508181261,5.098858122616153;-0.4317761029469021,1.4279066201460315,5.098327097724345;-0.4363288506568502,1.4368073320207555,5.098103901817771;-0.4408539500131142,1.4457249010227131,5.098082951608574;-0.4452685662001419,1.4546976688076185,5.098107491359915
3D gt;-0.3130876347409762,1.8189450015024036,5.021508614679484;-0.31321146752417506,1.8174668229536577,5.021808280791436;-0.3133529908644847,1.8158800357916416,5.022139265616736;-0.31352993385721234,1.8141953363362147,5.022498291696176;-0.313694218650231,1.8126326135991693,5.022829221444602;-0.31385517596513796,1.8110487178861177,5.0231541790805725;-0.31400275497069724,1.8096033537351168,5.023450851975955;-0.3141542170597957,1.808216301855027,5.023733594550914;-0.3143161693181747,1.8067194425142727,5.024017399741442;-0.31450173797916303,1.8051411578591536,5.024323852176899;-0.3146919892619206,1.803562080782377,5.0246225049158255;-0.3150746623053918,1.8003669439932015,5.025285885330531;-0.31545042221069336,1.7973112132145808,5.025903079705973;-0.3158386656951904,1.7942634167245721,5.026487230835696;-0.316234363109882,1.7912164084801312,5.027030136424211;-0.3166337079297579,1.7880195894916244,5.027575704105818;-0.31705563771467943,1.7848648143122747,5.028112546327297;-0.31743911370204037,1.78203509385329,5.0285924872581775;-0.31783821951939506,1.779121388643705,5.029082442287298;-0.31825907843663137,1.7760133322143556,5.0296031791595315;-0.318687147125831,1.772955731811523,5.030117492312651;-0.31920385651221633,1.7698179305091268,5.030613152801073;-0.3197265123073871,1.7667431582406852,5.0310636710636425;-0.3202292712959876,1.7638155357712964,5.031468362992359;-0.3207432538927518,1.7608669506601184,5.0318666731977455;-0.32125524916722226,1.7580471551513672,5.032237875084509;-0.3218081683789767,1.7551267829073391,5.032616661844619;-0.3223892237325815,1.7521762357271633,5.032982626079412;-0.32299363920065066,1.749320753056453,5.033331548956356;-0.3235982344025832,1.7464741801335264,5.033649823130459;-0.3242139294697688,1.7435975167611926,5.033954451759778;-0.32482267545553356,1.7407615259728064,5.034237308730345;-0.32543557367764986,1.7379020277052661,5.034514776802062;-0.32607796274625345,1.734977585167518,5.034774089199212;-0.3266694925220196,1.7323099310537486,5.03500465819909;-0.32728863621638365,1.7297030294095552,5.035208642229667;-0.327914735054603,1.7270730721811145,5.035402412948241;-0.3285518912153978,1.7244323154390773,5.035591091029827;-0.3292120868272048,1.7217579338191105,5.035769455032348;-0.329863556236854,1.7192364938354494,5.03591723648108;-0.3305196548168476,1.7167745443490836,5.036044504074317;-0.33108735612722545,1.7145497495211088,5.036156703764108;-0.3316771203789345,1.7123221373807467,5.036270026964408;-0.3322775498082088,1.710051812157264,5.0363762198081385;-0.3328733028118428,1.7078393695537855,5.036471616973877;-0.3335233980736366,1.705461899766188,5.036566526965362;-0.3341484051454985,1.7031629958167442,5.036645016382659;-0.33476574033883905,1.7008680918297396,5.036718669125118;-0.3353870578941932,1.6985839040668194,5.036773704049038;-0.33606020420954785,1.6962661079993613,5.036800031726178;-0.336772522553664,1.6938888999352089,5.03681187355445;-0.337528936497615,1.6914388384305514,5.036815065579415;-0.33830137785691483,1.6889699087524412,5.036812091035476;-0.33902973918034485,1.6866571606445315,5.036812046815064;-0.3398006673490085,1.684231575692984,5.036805210046401;-0.3405533718050444,1.6819408873572719,5.036771596330129;-0.34134581538860614,1.6795916537006081,5.03672500766534;-0.3421571376917913,1.677191925048828,5.036669944363373;-0.34298359733581546,1.6747696349628154,5.03660066903261;-0.34384585300739,1.67225707824707,5.0365277062526115;-0.3447337738800049,1.6697046517944336,5.036440396914848;-0.3457146327855037,1.6668709507634087,5.036311316863207;-0.3466735240818904,1.6641124043156552,5.036173605318437;-0.347703326457097,1.661263418696477,5.0360141328749295;-0.3487624178372897,1.6583483582012473,5.035836795707116;-0.34985624786376956,1.6554088400033806,5.03563292455013;-0.3509798529756986,1.6524463165283205,5.035415492667419;-0.35216649733323313,1.6494407934570314,5.03517339538024;-0.3533958017437275,1.64631757209191,5.034923259792695;-0.35472709396362306,1.643080262474647,5.034621622096575;-0.3560033315805289,1.6400485243107723,5.034320322761536;-0.35726396111708425,1.637075867591271,5.034011761319087;-0.3585459040715145,1.6340303714928262,5.033678214818514;-0.3598871010002723,1.6308732700289212,5.033332226223579;-0.3612764885359544,1.6276810180664065,5.032956195275233;-0.36270268634502706,1.6244455090566785,5.032529572788018;-0.36409425422081587,1.6213017516620347,5.032087532115349;-0.3655456557288537,1.6180114745624252,5.031591149064578;-0.36698874778160684,1.614762838252141,5.0310913640326715;-0.3684653927084116,1.6114558301955006,5.030549288655796;-0.36999933401841384,1.6080588579852766,5.029957768864632;-0.3715500571969839,1.6047190427574745,5.029329662470451;-0.37317359325115496,1.6012487050687352,5.028648468218949;-0.3747803709528997,1.5977953123356745,5.027922788206796;-0.3764532731628418,1.5942195127751275,5.027153582877011;-0.3780814400306115,1.59072798652062,5.026391619634444;-0.3797108693342942,1.5872371368642952,5.025668730069856;-0.3813092838580792,1.583420561828613,5.025052653136436;-0.38284259870675896,1.5791831345073992,5.02460974315845;-0.3841658124014048,1.575094594069261,5.024361466757151;-0.38543099706209627,1.5706921815608097,5.024341830144111;-0.3866022309288612,1.566123143287072,5.024539920591024;-0.3876796608851506,1.5616011519446742,5.024836045945057;-0.3886642618149978,1.5571799985914967,5.025193101250025;-0.3894523012366662,1.5525559738628685,5.0258942705453356;-0.3901338353142372,1.5480043504216123,5.026748246955688;-0.3907698381629357,1.5434686049476039,5.027685972136534;-0.39130236861595735,1.5390078960946894,5.028829842488765;-0.39176783661475545,1.5343247047541695,5.030243067598893;-0.3921163495694674,1.5295323520366966,5.031865914063636;-0.3923604926182674,1.5247042887761044,5.033688204905987;-0.3925049079308143,1.5197774819007288,5.035792275479574;-0.3925736509293776,1.5147626938335712,5.038132435404154;-0.3926093247281588,1.5097357966731144,5.04064556647044;-0.3925522602257362,1.5048616513531026,5.043268439789368;-0.3924763972179707,1.499993494567871,5.046026112218637;-0.39237422653785126,1.495137542583759,5.048835025579747;-0.39221534570547256,1.4906256319251425,5.051655114903084;-0.39203416289696336,1.4867025507530798,5.054358214697103;-0.39193175841698286,1.4827680014742337,5.057091606921049;-0.3921026717787523,1.4786913930804912,5.059876688781518;-0.39236366570692804,1.4747656107741136,5.062544961230938;-0.3927946640718901,1.4706030455134464,5.065316425483043;-0.3934639332580566,1.465975398935171,5.068268176004703;-0.39427508540226863,1.4613937778648964,5.07099060201278;-0.3950134983004057,1.4557619535475512,5.0738807252671165;-0.3956826812978892,1.4498861841524564,5.0767858850559815;-0.3961758278479943,1.4436021096332259,5.079663492116929;-0.3966454968379094,1.4375123514263444,5.082303593611351;-0.39709422105055586,1.4315164963472804,5.084807795967689;-0.3975295169360821,1.4256815170053334,5.087174505168474;-0.39786152920062723,1.4199652854097806,5.089378273799602;-0.3979297505657489,1.4140070294893707,5.09148644915434;-0.3977806610576923,1.4078414134333683,5.093547394417249;-0.39739604130671574,1.4009252681321365,5.095677624947474;-0.3968485448749249,1.3938998674128604,5.097789013728362;-0.395800280532837,1.3860631192016601,5.099956680640441;-0.3945866432718131,1.3780669075599083,5.1020211748240545;-0.3933174295102634,1.3700693703754132,5.104040617193076;-0.39164380308297975,1.3617573719904972,5.105887924678509;-0.389515875361516,1.3535348873901367,5.107491046877642;-0.38707908313457795,1.3449136093022271,5.109051659013309;-0.3843625713289701,1.3363926516606255,5.110489093569242;-0.3810917463097206,1.3277874514653132,5.111792134494782;-0.37768496964087855,1.319389967428354,5.113053710799584;-0.37412810781625605,1.311770405766414,5.114136880707374;-0.3702813023611216,1.3040372975980319,5.115289608069199;-0.36648247109339793,1.2967119681020882,5.116386162272233;-0.36225524176964397,1.2889488373037485,5.117708036903968;-0.3579716520896325,1.2811923970618617,5.119108609220065;-0.353227717643151,1.2727627334007852,5.120803612361321;-0.3483486614755484,1.26411482526339,5.122636810131072;-0.34329323665912337,1.255197149083064,5.124656263135764;-0.3381477391580435,1.2461878195894682,5.126790765575996;-0.3329545863753099,1.237529034024752,5.128898208467044;-0.3274407096099854,1.2283139204758864,5.131167459760813;-0.32235633193969726,1.2199060019859902,5.13330103699024;-0.31703597194671634,1.2109780814537638,5.1355519505530145;-0.31149591324439413,1.2015993585087705,5.137859292997214;-0.30589275391505316,1.1919660434898964,5.140324266141745;-0.30025421775817873,1.1822676603698732,5.14281586948835;-0.2945266901984581,1.172401499434251,5.1453574922150835;-0.2886129583769578,1.1620725423255334,5.147956142350711;-0.2826924642914992,1.1516699982158953,5.150513921197746;-0.2767356928575956,1.1410951089477541,5.153039859404932;-0.2708242713869535,1.1305207777170039,5.155478608593574;-0.2649118938680796,1.1197342155456547,5.157769810353793;-0.2589754141029945,1.1088644751680818,5.160027647053646;-0.2532103692098765,1.098083684117244,5.162111482843252;-0.24738781943101157,1.0872529911099948,5.164095165560795;-0.2418015663880569,1.0767388292518025,5.165798566567347;-0.236282435637254,1.0664231589449367,5.167378060163351;-0.23101584776951717,1.056677124610314,5.168710287166008;-0.22577913837139424,1.0471260243342473,5.169928046066578;-0.22064418702052188,1.0378520323181153,5.171105837563735;-0.2157945132240882,1.0292073423649715,5.172077258726267;-0.21087638912787804,1.0205200241206243,5.173094418261601;-0.20618352954864502,1.0124581328758828,5.174048792246305;-0.20140524047558123,1.0044986917114256,5.175079301326458;-0.19677568219404956,0.9970312718200682,5.176095642858652;-0.19227381720322828,0.9898971485314002,5.177106901471065;-0.18769921361629782,0.9829704335608851,5.178210644026535;-0.18319557584762572,0.9763792089491625,5.179309380581194;-0.17852643713144156,0.9698006340026856,5.180639121272746;-0.17358918538753804,0.9630156571373572,5.182133249121445;-0.1686408934549185,0.9563244733722392,5.183729178190964;-0.16397067021883452,0.9501017819683367,5.185372743867726;-0.15927256528854367,0.9438601728468674,5.187083509621253;-0.15468932800586405,0.9378366013981744,5.1888206522809535;-0.15002331720058731,0.9317186898451583,5.190676928027226;-0.14543610359045173,0.9258151265892615,5.192576093427218;-0.14097690348698538,0.9201070751718374,5.194433569133464;-0.1366297326513437,0.9145644035926231,5.196293231647198;-0.13233273700127238,0.9090186287865271,5.198164369333707;-0.128052757833921,0.9034435932922362,5.200035474906334;-0.12376715766906739,0.8977562087191068,5.201934233292799;-0.119415353610699,0.8919415114534817,5.20386342430995;-0.11506663552210879,0.8861089186917818,5.205803732754634;-0.1108764671582442,0.8803392552654559,5.207658187942505;-0.1068039806145888,0.8746096361248309,5.20940606511923;-0.10279593455974871,0.868889684823843,5.21111474024846;-0.09905663533577551,0.8632638932448167,5.212683240459149;-0.09552488932462841,0.8578385415062538,5.214175256318312;-0.09243399597974924,0.8528864921804576,5.215411227719234;-0.08952993584192717,0.8478787164658768,5.216492634761517;-0.08653665591533369,0.8422159199993426,5.217499287317716;-0.08351042491986202,0.8361814956430289,5.218468320764396;-0.08061420927121091,0.830060135991023,5.219371766935495;-0.07789387101833639,0.823922716686542,5.220187280065096;-0.07541814638064459,0.8179590816086989,5.220878711046071;-0.07312881943262542,0.8115195809467023,5.221590459069471;-0.07087018742928139,0.8047812268066407,5.222333001321646;-0.06865615963202257,0.7975596736731896,5.223075585004366;-0.06662218829815204,0.7900280041503908,5.223764333214392;-0.06471158453794627,0.7825498659221943,5.2244194053532516;-0.06288323334327112,0.7749343888854983,5.225004828761174;-0.06114707630010752,0.766978089587872,5.225475958618751;-0.05953436048801129,0.7590409703533466,5.225874834600595;-0.05801432588797352,0.7508619472797102,5.226236390973605;-0.0565582755132822,0.7424275461519684,5.226482758959256;-0.05513475960511429,0.733852824965257,5.226693773193359;-0.053801271698291506,0.7252006389970047,5.226831338732793;-0.05246208089755132,0.7159366068913386,5.226934220487155;-0.05116288920989405,0.7065609801189717,5.227007230902451;-0.049975204414220965,0.697144557823768,5.227065465005728;-0.04898917611525609,0.6881100310105546,5.227085853523841;-0.04807811093843901,0.6793400562579818,5.22710003292964;-0.04716369176901304,0.6705011891761193,5.227095168057955;-0.04625834686095899,0.6617740298285852,5.227076224902226;-0.045248740942294786,0.6522546916785609,5.226943215276278;-0.04421555048172291,0.6432499122326193,5.226717114116962;-0.04312673178305993,0.6338512501643255,5.22635931433751;-0.04201436410170335,0.6245596505443867,5.225937180255009;-0.04088249235556676,0.6154869176131028,5.22547054281088;-0.0397471945652595,0.6061326890622651,5.224986760770358;-0.038678113971123335,0.5969056702775221,5.224502134549068;-0.03771497791070205,0.5876604123276931,5.2240953287476755;-0.03677533885955811,0.5776096896949181,5.223775236320496;-0.03594468922761771,0.5680566969299317,5.223461502987788;-0.035186598289196305,0.5583641938546988,5.223226793688261;-0.03444281804414896,0.5485785703512338,5.223013144261287;-0.033740396463320804,0.5386154183607835,5.22280628578773;-0.03305969491335061,0.528979372400137,5.22261307942904;-0.03239083763819474,0.5191693667895978,5.222455544254596;-0.03178254281337445,0.508879522757897,5.2223280814625666;-0.03126920353449308,0.49889143026498645,5.22222992634113;-0.030808712933613702,0.4887170864809477,5.2221617159887455;-0.030383119104091937,0.4786975558295616,5.222086169357299;-0.0299191340978329,0.4683672486290564,5.22199699786553;-0.02954834537029266,0.45886990074157696,5.222011363231952;-0.029122035712828998,0.4489333723332331,5.222022041517404;-0.028704559067946205,0.43932240977360637,5.2221132451189485;-0.028235113029113173,0.429427820593027,5.222232171686612;-0.027784100120617782,0.41983025286160985,5.22238289257343;-0.027360950559469365,0.4104388863754272,5.2225397288924;-0.02693283910311185,0.4006042991931621,5.222686383212162;-0.026500455470451927,0.3911121527158296,5.222807475392268;-0.02610004907204554,0.3822514721151498,5.222876509731;-0.025728613053101757,0.37312950462341304,5.222955289799616;-0.025397413063416106,0.36421058887775126,5.2230640320058965;-0.025073796292818508,0.3552536882899358,5.223193182631272;-0.024802554044723507,0.34673343013469987,5.223345397092379;-0.024603891273645248,0.3384018767166138,5.223500016544049;-0.024436864006335914,0.32973589340209963,5.223645538655795;-0.024318785433035627,0.3217362092590331,5.223747240222051;-0.024300764770141012,0.3130205283854558,5.223795330681434;-0.024320723119515636,0.3043719022340041,5.22383124536661;-0.02439997258663177,0.2954792298859817,5.223878612879239;-0.02457315494940831,0.2865288399711022,5.223936828938998;-0.024779389180770283,0.277541651664147,5.224000465390132;-0.02507793445403759,0.26872653597318213,5.224049146364652;-0.02542481249662546,0.26025525729839627,5.22410172430772;-0.025847675894223727,0.25222165531451896,5.224171753859887;-0.026290028722469622,0.24394438216282782,5.2242386600523725;-0.026763749982393704,0.23517084605730504,5.2242533232879635;-0.02726090508460998,0.22687110304612385,5.224295668214651;-0.027756274594160225,0.21867940709921033,5.224337780609131;-0.028243924582921538,0.21027806183888367,5.224390320648781;-0.02874564418976123,0.2012854255412176,5.22444007736793;-0.029271944396312415,0.19204130990395182,5.224440212522654;-0.029858381911791288,0.18236812641143801,5.224436219329834;-0.030464178690910337,0.17262818121249862,5.224395452203018;-0.0310963763156304,0.16223409155405483,5.224425105916538;-0.03171850326721485,0.15247368191058822,5.224436343991208;-0.03238039767925556,0.14215297630823578,5.2244872937950735;-0.032923027704312255,0.13252671338924996,5.224611122797453;-0.03346083627480727,0.12226604798766283,5.224872661933899;-0.033982109446525584,0.11224167748102776,5.225126288132302;-0.03448242835705097,0.10177073456727541,5.225456496493999;-0.03494826030877921,0.09068699535810033,5.2258372489547735;-0.03538580357294816,0.07957990199382489,5.226224159695552;-0.035849107797329235,0.06763414307887738,5.226583825918345;-0.03631813151689675,0.0557446366552206,5.22688416348384;-0.03677263753964351,0.043385192424334,5.227135217731183;-0.03724858602890602,0.030951598964837866,5.227350542925321;-0.037730810711934015,0.017952283917206983,5.227522575519268;-0.038213439701153686,0.004446093111038205,5.227673655416048;-0.038694788206540626,-0.009054755855707024,5.227800616261408;-0.0391321086542423,-0.022359305090537435,5.227903172484178;-0.03950694812921377,-0.03507370538638189,5.228029666260939;-0.03982697344229771,-0.04711858269838185,5.228142996870188;-0.04010896490023686,-0.05913615056037902,5.228296411581773;-0.040347349709364086,-0.07048493169931265,5.228381052615826;-0.04059028935285714,-0.08187953043644244,5.228455216560365;-0.040783397771028365,-0.09243393184808585,5.228501569457422;-0.040997118752919705,-0.10293796264611758,5.2285179097513055;-0.04117313512765445,-0.1126805984395284,5.228375950722327;-0.041331159121073206,-0.12231856684409656,5.228219959288377;-0.04145078248720903,-0.13132869838091044,5.227978445044298;-0.04157662854708158,-0.14052171820787282,5.227689454495357;-0.041713036212187554,-0.14999587425672092,5.227453933073191;-0.04182346847020663,-0.15890719396737907,5.2272510320692795;-0.041931521828724796,-0.16764957966584426,5.227100312567491;-0.04203283109078041,-0.1756254330459008,5.2269976384911185;-0.04207808495521546,-0.18282050220196067,5.2269776158846355;-0.042116499899350686,-0.1892514094998287,5.226971777100198;-0.04214481938655561,-0.19510951940683224,5.226973720820501;-0.04216291862267715,-0.2004057937636743,5.226970705704323;-0.042175311409143296,-0.2049335512190599,5.226972723849371;-0.0421877520260444,-0.2097849181571374,5.226977173676124;-0.04220297732353209,-0.2155796734853892,5.226979462406452;-0.04221262298730703,-0.22124650010035593,5.22697480451437;-0.04221316927469694,-0.22667405547508834,5.226963525499197;-0.04220732997307411,-0.2319285584757879,5.226957389200651;-0.04219919758943411,-0.23721962176983186,5.226951149958096;-0.04219281764103816,-0.2424439056865987,5.22694098844088;-0.04219138849038344,-0.24753225392855144,5.226932772918113;-0.04219010493707078,-0.2506821476523211,5.226933513650623;-0.04219403383874486,-0.2537895039615469,5.22695807071588;-0.042213764238141785,-0.25612859082804557,5.226985514306806;-0.04221358987368071,-0.2578222476445713,5.226982573278133;-0.042210215489314154,-0.25928657759837626,5.226975789708846;-0.04220778148148086,-0.26086038768894076,5.226970285851615;-0.04220664951956485,-0.2625963596005413,5.2269654525756835;-0.04220832000267812,-0.2645459519801997,5.226960463069036;-0.04221042606247056,-0.26671850253552,5.226956979578191
