# Supplementary material for: AI co-pilot bronchoscope robot
Source: Nat Commun. 2024 Jan 4;15:241. doi: 10.1038/s41467-023-44385-7 (PMC10764930; doi:10.1038/s41467-023-44385-7)
Supplement: Supplementary file 9 — Source Data [file 41467_2023_44385_MOESM9_ESM.zip › Supplementary Fig. 6/Sim+A/0-siliconmodel3 Centerline model_32.txt]

Path length,0.3823474551643231,1.3390273326138495,2.4360806707365503,3.389855002320198,4.633186837225967,5.294228260366225,6.048617802094515,7.6199243442325315,8.508937376789888,9.432620780795123,10.454421036935175,11.52960187765676,12.707483572038464,13.936540554053012,13.936540554053012,15.213736234501843,16.44452917102325,17.693317058473532,18.998709161297413,18.998709161297413,20.314150688275078,21.704338409654405,21.704338409654405,23.180463791733903,24.716116344031185,24.716116344031185,26.252216129119667,27.80893642149138,27.80893642149138,29.394981548621786,30.929231791258417,30.929231791258417,32.38660589213346,33.813823164530184,33.813823164530184,35.150696631381976,36.50995606671873,37.8144227806103,37.8144227806103,39.164161949540436,40.48150328787918,41.788724973608986,41.788724973608986,43.014715754544895,44.2532070601951,45.441871581801664,46.60185348150684,47.75022786189222,48.88251524667458,48.88251524667458,49.93176024782968,50.94679437433598,52.0015789085358,53.07532294907653,54.114883246291136,55.14759536164091,56.22575632806872,57.30120234288799,58.44816040375785,59.57467917388746,60.72919520353205,61.837342407672125,61.837342407672125,62.91910633252583,64.03191625282682,65.20238959064322,66.3603928061591,67.52801098401787,68.70025635333147,69.91978631228697,69.91978631228697,71.09739574533981,72.33778524064502,73.5591159725077,74.74912434723994,75.9499036658113,75.9499036658113,77.15575742574084,78.41028542199217,79.67662407226153,80.9362735470922,80.9362735470922,82.13405373767645,83.34713053416253,84.54919285662791,85.7445338211707,86.92286076365073,86.92286076365073,88.1053799142192,89.24564746472578,90.41713069884995,91.56369163449422,92.67672415129492,93.7824352768189,94.96704118534075,94.96704118534075,96.10965825116313,97.23499882308327,98.37362064918423,99.46214809866241,100.54057651352979,101.57985008048654,102.58306620997809,103.58069080739402,104.57487979757047,105.53467124303151,106.42889670883693,107.30458471448965,109.05268777438677,109.89226699708297,110.71232110983698,111.56988660530519,113.45926703280351,114.31628359156389,115.18370427281484,116.09715756596977,116.97468761392003,117.86007080141292,119.64051407274579,120.52636342545289,121.4317555260948,122.30992241273668,123.2483040768456,124.23414899527631,125.24855616459509,126.26701463945355,127.33264083949078,128.481820929708,129.64449062820705,129.64449062820705,130.86738627464032,132.0521237067301,133.21571992665162,134.4475657600639,135.68463478096677,135.68463478096677,136.9760960266613,138.32170592320406,139.74268176264053,139.74268176264053,141.1419613404753,142.5692363935629,142.5692363935629,144.03293648615914,145.4901198735806,145.4901198735806,146.96103796050087,148.42528567165957,149.8676061802983,149.8676061802983,151.3261225813161,152.79950306026268,152.79950306026268,154.17049704659618,155.55713813100937,155.55713813100937,156.927981991185,158.28292395439837,159.59279390593179,159.59279390593179,160.9019493510384,162.14689066592823,163.36315291633102,164.5344597101446,165.64920726545643,165.64920726545643,166.71001614440587,167.78764360262056,168.79317804873216,169.76488475768204,170.74383407601846,171.7785958469834,172.81816291289147,173.83481852914096,174.7763882063226,175.69173833759055,177.54007337505934,178.41464106133836,179.22943406967596,180.04308434218157,180.8752550208558,181.73614665220694,183.41496494505228,184.26023340028604,185.09415723204398,185.96080285057303,186.8571645202158,188.67437088048737,189.5203909218588,190.29468736753137,191.97581983141234,192.8569384718062,193.7170543673404,194.55716935638765,195.41643533839274,197.19688204092222,198.10254263289107,199.0024494455393,199.88559259164157,200.73349924409914,201.56810796543053,202.42438149610928,204.07818163381955,204.88501278397013,205.67736654750797,206.4629792921977,208.0689209299162,208.87142734835157,209.65285925219152,210.45281411148719,212.02640548086072,212.80108158788815,213.5281330426896,214.87809534625865,215.54819786031337,216.90991516265433,217.56020496559648,218.76022586156324,219.9108084862952,220.47538544562175,221.55485892974173,222.57425934269884,223.05929344015408,223.98350955286054,224.82213705673834,226.06572804521878,227.2725173883816,228.03651033380726
Error,1.7618097115722424,1.7270825289289657,1.687375680720216,1.6433613939439082,1.6165624510992866,1.5493216620330923,1.5339870802769595,1.4806192741459612,1.429324015043563,1.3932615480819797,1.374790297729277,1.3666884585767507,1.3858259236947843,1.4414806451841065,1.365547496738635,1.272292526939193,1.2350407180877578,1.2424015432635578,1.3185594269592256,1.1941591566640972,1.0973834180055844,1.1048027310761874,1.2224796284493966,0.9987340464142581,0.9955084067390313,1.1178624083010094,0.86855252485917,0.9282874351132906,0.9757525746977348,0.7632147453788665,0.918639324472963,0.8380580820925309,0.668913433317286,0.7582112977082258,0.7998353545882244,0.5445520652740078,0.4333859823931977,0.546197857268157,0.6099071448964583,0.2696480598738099,0.1708520617698698,0.439626568462477,0.586292999807441,0.37602573069635553,0.20887578968459375,0.23136619548702148,0.3506843557397439,0.48779272109718463,0.6132024068428004,0.5812775115542935,0.5557960008102091,0.5557013884690774,0.5252143197229766,0.4857368369029075,0.4712258446917973,0.4610951078871206,0.4389003497454478,0.4311078611781132,0.4444462389050845,0.4930617822854426,0.5786645556840805,0.6517652167217507,0.7095799990895506,0.6548355218205109,0.5881831048581129,0.5180917122362457,0.49674887778420634,0.5191271847813266,0.5823061687264353,0.7124380818671479,0.6521783064786497,0.5224809257301309,0.4087642128984472,0.4201513176180802,0.5130888897933839,0.6593791915300542,0.5544765807263714,0.3983156492355309,0.31200321798989106,0.4141268887532275,0.6168319518187928,0.548628935601628,0.3926959028105771,0.29518387533154966,0.32702566390293614,0.450389482006334,0.5972289915564527,0.5702162143448907,0.4403066284338946,0.37250757983287935,0.3646960782833862,0.4249420957573492,0.5111851677085398,0.6061687761012129,0.7583001655963595,0.7227099733589202,0.6988580814060149,0.742269680680634,0.849640930023007,1.019284838742949,1.1605193773045637,1.3007670159934321,1.415590022656565,1.544060304808158,1.6833824883518824,1.8224216576346972,1.9971837545995816,2.1172381665872186,2.2066180373801965,2.207639144804091,2.2167616840250117,2.198217418986139,2.086414930270388,1.9367290224027722,1.7929414948688591,1.6626906523266771,1.5517331722737802,1.461211307059858,1.335218988894294,1.2002403042228365,1.0778576640550053,0.9475308104696701,0.8228008236227109,0.7046922087832153,0.5984308726325778,0.49689873835642717,0.4213593432649066,0.4349676736148099,0.53088355730823,0.5510687806472573,0.32240279039801417,0.1364833312325199,0.0722077508722707,0.28885478190700536,0.5308079489765458,0.4862242500011796,0.23670008800932038,0.24424051399959665,0.6163878820082334,0.4643619106285842,0.20310918230356606,0.4546607148223036,0.6233118961929631,0.23583295760254236,0.38320245208641596,0.694589944423447,0.2577728031388414,0.2985649330938844,0.7168460485336039,0.322259232705215,0.23477475125242542,0.6787524748853342,0.4388390501797478,0.41665049342047933,0.7299073861095611,0.7899784857757174,0.5125153529827324,0.43198459730881605,0.5722402651090964,0.5927014740284973,0.3033597483844825,0.16238271640342072,0.27839233270459424,0.4416737290849438,0.5574495316422942,0.4792541636310042,0.4261706483782424,0.3652342540779929,0.3518422400253965,0.37440850501024053,0.3904977597686902,0.3599895250962967,0.3385451249203216,0.3495808226011796,0.420401578518005,0.5069527179828036,0.5557831624174002,0.5391348354019057,0.6077731097456825,0.7617715954230755,0.9192170827641868,1.103935409556708,1.20623254945886,1.305442677392868,1.4288576229396444,1.5699941959644372,1.7270058042856764,1.7730733005379715,1.8239421666813984,1.8650405604904372,1.8895373290990818,1.8251778147056517,1.7377793477987018,1.5894072789212246,1.4497885555150172,1.2655772858641738,1.0622855018906026,0.8889126159723211,0.7375732179915747,0.6067450244997796,0.5278053148080398,0.515516232552531,0.4588582738731994,0.2925260563073632,0.21486007309503508,0.32854247325666097,0.362123585610063,0.19714309765660348,0.15268579026135795,0.31120713902134695,0.29516552835594495,0.08571871356676067,0.22582906754277662,0.12899064693516854,0.2035386138202186,0.2119951508660034,0.33937231748817687,0.4680913168773253,0.7257844302744613,0.9747544578330529,1.2863130027995826,1.7330534735670509,2.2564272835748866,2.7916558350554874,3.323356213890806,3.8210792706100767,4.262527070913849,4.63764185788147
3D pred;-0.03784381419146293,-0.25783351495396584,5.209914569777309;-0.03783022235379055,-0.24783812482594414,5.2102178707014675;-0.0378465293973568,-0.2378480536872993,5.210663081578632;-0.03786472518419537,-0.22785839647490608,5.211117413717294;-0.03786793329011513,-0.21787008994597035,5.211600862155161;-0.037860833500235,-0.20788271380348985,5.212103124418919;-0.037858402619604374,-0.19789467174167535,5.212592010767923;-0.0378361329540623,-0.18790510932650722,5.213048241866663;-0.03779990032141877,-0.17791737207251004,5.213541994579515;-0.03772196394562023,-0.16793099438465792,5.214057927324062;-0.037596906080143634,-0.15794201861440887,5.214510391236059;-0.03742190618787092,-0.14795152414521917,5.2149096346440125;-0.03719797952957904,-0.13796041359781272,5.215266799705587;-0.03696023946450121,-0.12797004561082284,5.215635618286985;-0.03672641625837006,-0.11797938562359203,5.215998990998976;-0.0364873247043021,-0.10798871286676764,5.216358564489129;-0.03623260821638935,-0.09799789118976247,5.216702950506657;-0.035966892242776945,-0.0880067400720469,5.217028978671603;-0.03571770499124442,-0.07801426845117615,5.217326327994398;-0.035476196155437296,-0.06802137431719951,5.217615707173612;-0.03527491862693949,-0.05802712021049308,5.217888419855941;-0.035130872592259964,-0.04803148634125356,5.218146401041311;-0.03499299474670821,-0.03803615066957625,5.218418897849001;-0.03484399353333289,-0.028040713056558232,5.218681625012952;-0.03472063511004166,-0.018044579957531105,5.218930835297526;-0.034607191750206164,-0.008048149361284354,5.219172715306065;-0.03448154387363426,0.0019486162459054317,5.219393826151617;-0.03434703675306319,0.01194613877156661,5.219571170966632;-0.03419630933800139,0.02194345309813773,5.219747203639976;-0.03402579700225013,0.0319410652509671,5.219883866674317;-0.0338293883922956,0.04193832902289121,5.220010912856901;-0.03360935749578673,0.05193454083921395,5.220176248055184;-0.03335852178808239,0.061928248508831274,5.2204270237756445;-0.03307443070277198,0.07191798729854193,5.220779743449887;-0.03275316603837658,0.0819026146130142,5.221231414133578;-0.03243306122587346,0.09188262178167302,5.221776381859715;-0.032132422147050685,0.10185968119071265,5.222382930862499;-0.031810698413142505,0.11183347101738145,5.22303101290397;-0.03149190911460694,0.12180749881899061,5.223676878831131;-0.031199480600418873,0.131784416347337,5.224289742761106;-0.030941928144211737,0.14176840033674235,5.224793459379454;-0.030676301771275942,0.15175391714936032,5.225261323264494;-0.03043562092800316,0.1617429993594952,5.225661709741349;-0.030202016755743605,0.17173504057940342,5.225985038289977;-0.029990644552571118,0.1817289740432839,5.226261833722122;-0.02980486158331206,0.19172460475329478,5.2264917280400605;-0.02959840964448369,0.20172041019787035,5.226694831735615;-0.02936780747170401,0.21171661495899163,5.226845540101823;-0.029056326138742053,0.22171106292872106,5.226963815879511;-0.028731317387446238,0.23170560692394335,5.2270226345767705;-0.028456902431057033,0.24170179007484635,5.227054553933167;-0.028256084969075154,0.2516997733716038,5.227056085181467;-0.028154635200624438,0.2616992244419072,5.227029889054081;-0.028110661230146824,0.27169908179979374,5.226999572196681;-0.028110316625465332,0.28169897058833576,5.226952411852758;-0.028168627466450553,0.2916983053038227,5.226852887516632;-0.028269069416518047,0.30169663341067476,5.226700091959112;-0.02838332430668451,0.3116945864877793,5.226533118643611;-0.028521472607061123,0.3216925339304016,5.226384922889063;-0.02870174881824337,0.3316899951478439,5.226249757459245;-0.028926331235780114,0.3416867793558152,5.226131993980233;-0.029179556111583748,0.35168304716409354,5.226029489992739;-0.02945969533722661,0.36167864756880425,5.2259320499414095;-0.02975630978188736,0.37167390744403167,5.2258495884480505;-0.03006073227563734,0.38166905194709977,5.225783155714501;-0.03036109005172249,0.3916643520277458,5.2257218246115995;-0.03064484541724933,0.40166021026937204,5.225673856853183;-0.030913059120729034,0.41165648088877677,5.225622523502501;-0.03118396030128971,0.4216525958978108,5.22555696988677;-0.03146172440437564,0.4316485480838013,5.225495431293778;-0.031752868933456996,0.44164409008181715,5.225429287291124;-0.03207230860231935,0.4516387349263577,5.225358345558298;-0.03242588151914377,0.46163223296539946,5.225287754226274;-0.03283389655834727,0.4716237149604924,5.225226018746054;-0.03328972453110259,0.4816131070636137,5.225160702060962;-0.03379182003497769,0.4916003292921332,5.225103323814613;-0.034325353009007006,0.5015856908998753,5.225014463653378;-0.03489700968230998,0.5115690178723928,5.2249345186243215;-0.03551718853662666,0.5215496612082079,5.22488829317776;-0.03617964815024615,0.5315276602317984,5.224914422577852;-0.036873329201719554,0.5415028491169682,5.225034477998432;-0.037618529925281946,0.5514737630653967,5.225194324533072;-0.03844061850926117,0.561438456394949,5.225364786282643;-0.03940540554764396,0.5713909910264297,5.225492224031162;-0.04042898412131913,0.5813376639555949,5.225618654026506;-0.041487918493724935,0.5912807679107077,5.225734160445198;-0.04255779918440798,0.6012226160478803,5.225856679525757;-0.043703181557459135,0.6111557615634493,5.2260006218268185;-0.04491404567322761,0.621081599716899,5.226108069696352;-0.04613558177810646,0.6310065486455807,5.226164975825536;-0.04737927110270631,0.6409289084568692,5.226161420659755;-0.048635469867418124,0.6508496929300662,5.2261611045729035;-0.04999055209947603,0.6607573734294571,5.226120864464176;-0.05145188548516838,0.6706488969842073,5.225971644821762;-0.05309107420568495,0.6805107501192013,5.225733080192489;-0.05482732639102678,0.690353120832567,5.225396677027257;-0.05682122575800622,0.7001426463329966,5.224961296973974;-0.05916190048734272,0.7098544529288597,5.224511792295472;-0.061910721999855825,0.7194471847525477,5.223861041612683;-0.06503684179234846,0.728907775283017,5.223009806123655;-0.06795046892526446,0.7384402973554725,5.222208681995642;-0.07104906800520613,0.7478931703439685,5.221187958720143;-0.0741504498338241,0.7573486132184386,5.2202000160088735;-0.07757042148051471,0.7666848377995374,5.2191329150262495;-0.08127415558277071,0.7758953692403443,5.217929393411282;-0.08514125403319847,0.7850506324601554,5.21682182627983;-0.08939624232173239,0.7940031742893744,5.215500058728207;-0.0933015382824311,0.8031392966587596,5.214368718146874;-0.09744990688559937,0.8121493889839264,5.213100146420791;-0.10139988667015691,0.8212505995812218,5.211848896899206;-0.10565986930128599,0.830180342243751,5.21039554079574;-0.10980061512318592,0.8391634102572726,5.208926284826596;-0.11399661537262684,0.8481016536438217,5.207344707427446;-0.1182862726994316,0.8569793874975027,5.205675970886887;-0.12271225904722087,0.8657764635928902,5.203937552921855;-0.1272706118686264,0.8744916132134305,5.202129906206597;-0.13201685947776903,0.8830902309354615,5.200249239595237;-0.13689260108585719,0.8915963530986137,5.1982812381936405;-0.14184047366474153,0.9000481259953406,5.196259829812021;-0.1468404446637961,0.9084686175800832,5.194236068096826;-0.151841718129963,0.916899955762331,5.192261276924781;-0.1568087003944605,0.9253680845444584,5.1903586781458815;-0.1616967452296233,0.9339090994202991,5.188581578660735;-0.16657541236547913,0.942473853166971,5.186895280870785;-0.17147838064612875,0.951043805465389,5.185308832119081;-0.17630504120241233,0.9596610785979721,5.183744878272934;-0.1810874153202226,0.9683137843121116,5.182241687792058;-0.1858732941723778,0.9769805997002564,5.180833968132357;-0.19071244420990904,0.9856245406268008,5.179468350260231;-0.19555289969598266,0.9942608215873576,5.178059577085563;-0.20035674867374426,1.0029136726690142,5.17662737488003;-0.20514437186726306,1.0115658259618034,5.17513777508312;-0.20998884166420573,1.0201872347806307,5.173653719031227;-0.21459720521828074,1.0289414488508974,5.17219539075357;-0.2191626685300812,1.0376975912990276,5.170618522281992;-0.22366472546152366,1.046482554309641,5.169019801453265;-0.2282027724686627,1.0552458482277225,5.167404001630789;-0.23282589788666871,1.0639567953574933,5.1657468620857525;-0.237511598467334,1.072632577582512,5.164081025103211;-0.24228046872931155,1.0812624364836623,5.1624126690948415;-0.24712436732012344,1.089846174848102,5.16072267438101;-0.2519935138201051,1.0984070316053334,5.158989716232674;-0.2568897161082182,1.106946579318942,5.15722808971128;-0.2617937773018429,1.1154776321195412,5.155447269135655;-0.26670291272721885,1.1240021930061306,5.153649422905815;-0.27172839204457544,1.1324765464614193,5.15193773042594;-0.27679067404275987,1.1409220716301713,5.150192334884857;-0.28186247477577914,1.1493780358969916,5.148526950351843;-0.28692758471089086,1.1578198171001362,5.146771675027722;-0.2918830231284139,1.1662714284694775,5.1447682042014415;-0.29674417977615397,1.1747199513220121,5.1425340113591975;-0.3016397141236214,1.183097840259195,5.140116425702184;-0.30686284448914863,1.191363334212996,5.138018684325276;-0.31113915921110985,1.1996445071145934,5.134394417810161;-0.315854808116794,1.2077168173127562,5.130844704657953;-0.3207803126876493,1.2162899014901993,5.129347496453007;-0.32569945146375634,1.224909012143403,5.12811745366951;-0.3305789481670204,1.2335478731333183,5.126868216814565;-0.33542735220029773,1.2422089303143573,5.125652047896663;-0.340127669261622,1.2509135716055524,5.1241904598854076;-0.34481420897491416,1.2596347029565362,5.122783970114871;-0.34939054956591764,1.2684316616992328,5.121491444032183;-0.353982270270298,1.2772380769874128,5.120323903563901;-0.3586497552133351,1.2859969373409015,5.119100404640891;-0.363334531018579,1.294708023785678,5.117627364041915;-0.3680781653824846,1.3033473429321676,5.1159361817020494;-0.3727420502851891,1.312026544284667,5.114227485855183;-0.3773630542025555,1.3207580079751293,5.112675756298262;-0.3822406099989053,1.3293795395524068,5.111305120418277;-0.38697016671477025,1.3380629922865048,5.109812156290743;-0.3917268657338819,1.3467253202009475,5.108283140416316;-0.3964961569153928,1.3553768063148308,5.1067321247338535;-0.4012180396391777,1.3640436824714233,5.105123062513456;-0.4058881656563304,1.3727356996073499,5.103498636124642;-0.4105079777290349,1.3814600860853565,5.101904140281039;-0.4152849876650111,1.3901193957087474,5.100422069797615;-0.42010595417922014,1.3987230652306417,5.098768240112641;-0.42511428402352663,1.4071689823097775,5.096875327842357;-0.43021522179231103,1.4153948262149503,5.094362177244657;-0.4355156207751463,1.4234730705518108,5.091783856268374;-0.4407057001497468,1.4316823998871833,5.089402682618944;-0.4459092221325562,1.439758681497016,5.086628329661389;-0.45111308220438284,1.4478418973921405,5.083874884338588;-0.4564904755918458,1.4557271029254855,5.0808903954286775;-0.46198066457666337,1.4634491789548454,5.07769236998979;-0.4677132827150452,1.470788830356923,5.074050034670867;-0.47360410597736735,1.4778992617203233,5.0702107681890425;-0.4794737752835791,1.485082557986479,5.066476168212024;-0.48548303324521763,1.4920049814382792,5.062480061068259;-0.49136886920536677,1.498994293026718,5.05841724694872;-0.4973228134183008,1.505939204919057,5.05437760004374;-0.5032534145391393,1.5129169245526148,5.050360212949997;-0.5091895218417952,1.519927302187094,5.046408348135336;-0.5149378813201583,1.527239400127292,5.042735530821547;-0.520899462169242,1.5343713148257894,5.039048344019499;-0.5268792079502734,1.5415242778673233,5.035432025432775;-0.533073720692486,1.5482959238909344,5.031460524203079;-0.5392492731312695,1.5548187035972607,5.027065538767543;-0.5455182917447325,1.5611464476168917,5.022520314763594;-0.5515733076030424,1.567508038722359,5.017738375662931;-0.5575723842597253,1.5738654474028837,5.012880965433597;-0.5634963146878555,1.5802583541746493,5.0079781304078;-0.5695920901934782,1.586522448914384,5.003119875775045;-0.5755777738009531,1.5929179580224002,4.998296074887727;-0.5814916986296862,1.599378244300401,4.993470083349569;-0.5872303915047387,1.6059812574092647,4.9886257441820465;-0.5930666178356192,1.6124761213924126,4.983751813114095;-0.5989362924246406,1.6188938453916049,4.978816254494324;-0.6048477954444834,1.6253104781648526,4.973929440000232;-0.6106343265152725,1.6318067413038932,4.96899845395329;-0.6162449878231895,1.6384058479787584,4.964001227644467;-0.621790492442348,1.6449370901915215,4.95884465381322;-0.6271373121495207,1.6516271011462105,4.953681779376907;-0.6323367125518388,1.6583840713951743,4.948455921695053;-0.6372106356462997,1.665302291440408,4.943128342031171;-0.6418186608050142,1.6721437012665483,4.93747491689879;-0.646151950651759,1.6788759307345011,4.931483282272502;-0.6505008945253369,1.6855915834392827,4.925484391047181;-0.6546508316402749,1.6922579832220759,4.91929269209794;-0.6586889609573249,1.6986472593727564,4.912745122939151;-0.6628198280061159,1.7047787358396969,4.9060115552547385;-0.6662862420927609,1.7104684564844954,4.89855427341991;-0.6694769814866871,1.715576952301502,4.890571638979597;-0.6726829848200053,1.7205631049900183,4.882518079270154;-0.6760324135423411,1.7255937269453627,4.874551011429575;-0.6796083041680049,1.730606766016172,4.866671769999854;-0.683457827058459,1.7355901761552481,4.858903449917519;-0.6875037441552876,1.7405342655009417,4.851210171332456
3D gt;-0.7244003780485918,1.8437328984153372,4.832120077666357;-0.7243378546027448,1.8434637654249286,4.832311265694086;-0.7242683585805464,1.8431679331534878,4.832521166952611;-0.7241950974393595,1.842858093268484,4.832741126959193;-0.7241267785126901,1.8425655870684974,4.832948762380129;-0.7240661934331333,1.842304551592707,4.833134140271159;-0.7240118922005471,1.8420694105769442,4.833301257578714;-0.7239623629228407,1.841853647938541,4.8334547461370505;-0.7239135831478046,1.8416384525647196,4.833607879291159;-0.7238629971652768,1.8414164712825747,4.833765438724392;-0.7238015704196196,1.8411604535765194,4.833945638925952;-0.7236671301542168,1.8406305709531054,4.834322520745246;-0.7235276897551348,1.8400564217031519,4.834730459617263;-0.7233863402814618,1.8394668174765634,4.835149464700682;-0.7232553721271262,1.8389136117500944,4.835542799015209;-0.7231072062951343,1.8382834178473832,4.83598502471605;-0.722952413333596,1.837627920738902,4.836447482812644;-0.722783569929579,1.836918964726781,4.836948054760264;-0.7226148673835336,1.8362136224752201,4.837444366754648;-0.722446925446348,1.8355118879818437,4.837936333091527;-0.7222840177112765,1.8348367536033614,4.838409503126007;-0.722111486374473,1.8341221293248773,4.838910095857956;-0.7219481321219408,1.8334451492265598,4.8393844491521625;-0.7217911344412767,1.83279214934863,4.839841907167297;-0.7216353018593031,1.832145028018127,4.840295608649679;-0.7214748022865493,1.8314779382315423,4.840763396107841;-0.7213138349681492,1.830809322610025,4.841231945481699;-0.721153095388275,1.8301425023147626,4.841699182847047;-0.7209944885539732,1.8294849966087672,4.8421593598756045;-0.720836426056084,1.828819592104865,4.8426215303981675;-0.7206890759976521,1.828181460377806,4.843063524625487;-0.7205394166841973,1.8275233470905754,4.843515642325541;-0.7204068856143125,1.8269266399196655,4.843920537114487;-0.7202849906569597,1.8263423731251482,4.844305989621352;-0.7201672231910552,1.8257755482038782,4.844678419559765;-0.7200713813847698,1.8252816970341488,4.844996660716252;-0.7199822819404711,1.824798353827309,4.845299820010875;-0.7199051505756653,1.8243786238084954,4.84556263618167;-0.7198201128385252,1.8239481158077886,4.84584165203743;-0.719736229184725,1.8235319376129238,4.846114517294365;-0.7196514525289838,1.8231241358556391,4.84638606374202;-0.719571680272347,1.822748910139892,4.846638770654498;-0.7194857840194483,1.8223612186970555,4.846904349555201;-0.7193976835860986,1.821977719551548,4.847170974863365;-0.7193118463235905,1.8216054362536163,4.8474293513146876;-0.7192230450962737,1.8212313214392757,4.847690909392552;-0.7191313465459201,1.8208480030026837,4.8479596468694615;-0.7190394495763421,1.8204650475449795,4.848228169534666;-0.7189444513568273,1.8200737497730972,4.848503263422666;-0.7188531952673832,1.8197083714070175,4.848764056278581;-0.7187628686778484,1.8193550185057894,4.849019107072429;-0.7186665351713769,1.8189852494341494,4.849290214728209;-0.7185627254738931,1.8185872761619195,4.849581321969156;-0.7184529762487932,1.8181928032866819,4.849878938537509;-0.7183259783478223,1.817732280082593,4.85022524302425;-0.71819361974183,1.8172704977205925,4.850579680510145;-0.7180622694691594,1.8168261866280946,4.850926807686643;-0.7179302094649169,1.8163689849589673,4.85127748318433;-0.7178057872321489,1.8159235401428397,4.8516122470328025;-0.7176787551418162,1.8154593497724285,4.851957215779109;-0.717555859953251,1.8149978173995218,4.852296290579033;-0.7174348701125264,1.8145299816736227,4.852635829866446;-0.7173195593996076,1.8140711652332495,4.852964524424385;-0.7172049027258793,1.8136022593693362,4.853297070602175;-0.7170867595397772,1.8131185503912934,4.853640754955303;-0.7169722052472469,1.8126405077667678,4.853978627564928;-0.7168587256000089,1.8121634119347125,4.854314902331713;-0.7167439054109863,1.811678553270675,4.854655911783664;-0.7166298607708053,1.8111946879010374,4.854995283155689;-0.7165084257977841,1.8106785805562045,4.855357062653095;-0.716388857772783,1.810169958878663,4.855713769360304;-0.7162776596882845,1.8096925895097278,4.856050279358966;-0.7161427048345121,1.8091157769634676,4.856452016474534;-0.716002527627203,1.8085186450529513,4.856868988649989;-0.71587634242165,1.8079795852793055,4.857244468186018;-0.7157516742563386,1.807449928107798,4.857614846592333;-0.715624652565728,1.8069115972381506,4.857992143915434;-0.7155028613087768,1.8063861778545103,4.858362299385949;-0.7153750554725141,1.8058350359562152,4.858753063182666;-0.7152315298844483,1.8052276406191958,4.859179625173123;-0.7150878054813968,1.8046201482107727,4.859605709776756;-0.7149390959506076,1.803993153640791,4.860045958604181;-0.7147889787305671,1.8033602278431833,4.860490650138526;-0.714626700948226,1.8026810304933047,4.860961959001998;-0.7144504111562062,1.8019411367586777,4.86148098159867;-0.7142732555708211,1.8012004219516897,4.862002610849716;-0.7140892017485428,1.8004381505433007,4.862540009038249;-0.7138918767044111,1.7996215112339864,4.863116557209224;-0.7136829265407595,1.7987532982290309,4.863728880636287;-0.7134748897057789,1.797886063083792,4.8643377408156825;-0.713256998749219,1.7969802002700674,4.8649711109018465;-0.7130415749673542,1.796089612845385,4.865591478735294;-0.7128465062342049,1.7952837905663919,4.866158561427587;-0.7126410850173116,1.794437306736663,4.86675132225982;-0.7124144587667944,1.7935066745329316,4.8674044110397094;-0.7121803877772791,1.792540472332957,4.868083389746696;-0.7119271877849481,1.7915045089501813,4.868819297343921;-0.7116409461051656,1.790355130352273,4.869637814391243;-0.7113082563636627,1.7890399484112216,4.870569705919161;-0.7109477784764182,1.7875700294868406,4.871603319198322;-0.710566938669606,1.7859865747281387,4.872715601097953;-0.7101846616453671,1.784387841040532,4.873844628518184;-0.7097684932236026,1.7826141133596987,4.875102523001195;-0.7093166369127608,1.7807130086057814,4.876463867153147;-0.7088450848472221,1.7787666389399373,4.877850953047146;-0.7083583141953524,1.776769423427087,4.87927743393406;-0.7078518577707603,1.774717215568257,4.880752264186353;-0.7072599065819116,1.772486838700792,4.882294390899647;-0.7066112871747195,1.7701497438194427,4.883869013562326;-0.7058751079108598,1.7677000753089396,4.885500257383507;-0.7049467959884952,1.7650165413628394,4.887209021043365;-0.7039577376835628,1.7622496961434222,4.888946828003919;-0.7028817438680776,1.7594111714211942,4.890690984661366;-0.701591839837066,1.7564076980678767,4.892445252256366;-0.7001894780469559,1.753356827705669,4.894177993817014;-0.6986983256271317,1.7502468897135182,4.895914551685454;-0.6971166343359163,1.7471226008522407,4.897610361709375;-0.6952992300423834,1.743868246182928,4.899282900035209;-0.6933624412030925,1.740637766681418,4.900880941566884;-0.6913291830892864,1.7375172477304421,4.902398956227371;-0.6891681773600729,1.7343380696849109,4.903921714039288;-0.6869010035380162,1.7310593310309421,4.905477869917405;-0.6846053325752016,1.727851205809316,4.906962265547827;-0.6822839493435466,1.7246992887337544,4.908403358762477;-0.679888887586786,1.7214375073875405,4.909895247588584;-0.6771910926093285,1.7177126076558136,4.91166850780891;-0.6745058805262322,1.7140556958113347,4.913383861824827;-0.671746018610358,1.7103818435009344,4.91523606356695;-0.6688283396454298,1.7065238183540985,4.917250442611381;-0.6658396271092748,1.7026021146307078,4.919364160925236;-0.6628033419507383,1.6986843596576613,4.921581701344645;-0.6596960971898237,1.6946089605721686,4.9239504281313335;-0.6565735470554672,1.6905131837916305,4.926409264343272;-0.6534508119247833,1.6863895588415843,4.929030116739809;-0.6503582202900384,1.6822522286846588,4.931738261045571;-0.6470490464257233,1.6779117711311802,4.934611056628077;-0.6435410978938386,1.6733652657500602,4.937662493780985;-0.6399526224603571,1.668599876513742,4.940968474956685;-0.6364298640589204,1.6638620240269202,4.944336159168643;-0.6329950791944345,1.659187925772983,4.947691572165799;-0.6296693206919031,1.6546220357273775,4.951008201367745;-0.6261508734865215,1.6497951165894613,4.954559645040147;-0.6224482296000984,1.6447902640966585,4.95831494284039;-0.6183776020302897,1.6395481541218604,4.962310262762493;-0.6140752685777736,1.634219726914288,4.966436587128572;-0.6097833956737684,1.629206196040173,4.970481042693334;-0.6053174427318299,1.6240667360948902,4.974680327570822;-0.600898860733516,1.619067911571316,4.978748677179764;-0.5962097169617755,1.6140771550994786,4.982932686702909;-0.5915505630921905,1.6092180736662676,4.987047861683512;-0.586693709211322,1.6042895236496277,4.9913905271167085;-0.5819613094824535,1.599601084244698,4.995554859862107;-0.577177925252777,1.594883935889868,4.999756073421194;-0.5722590381501387,1.5901399392119744,5.004045210359665;-0.567138520881147,1.5852957650220358,5.0084999023506604;-0.5620860437618551,1.5805925597924664,5.012925366113;-0.5567790480896787,1.5758648367450285,5.0177008103495435;-0.5515431066782399,1.5713826821626777,5.022407441799757;-0.546179956804435,1.566845420859389,5.027155541674967;-0.5405929294168433,1.5620603303277183,5.032042485016643;-0.5348941759060027,1.5571727564699025,5.037004244518287;-0.5290933293224411,1.5521967984510083,5.041863476092592;-0.5232984988022948,1.5470431646957177,5.04658479559427;-0.5177946410330297,1.5419307393890294,5.051023479574266;-0.5124269014188123,1.5367160943770617,5.055245878373082;-0.5072280686842949,1.5314701455415842,5.0592498112516715;-0.5019425234945776,1.5258985817329342,5.063122875174287;-0.49653128278221104,1.5200630182271733,5.0669046311643005;-0.4913929757384814,1.5142656864089308,5.070339549266295;-0.48635393420282635,1.508509456799422,5.073653706987927;-0.48170896598859886,1.503017959067045,5.076520974244782;-0.47673292834477055,1.4968401231353494,5.079461787671108;-0.4715220117431552,1.4900343483476883,5.082374315268025;-0.4664364945414431,1.4829664055332323,5.085083706859209;-0.4615224195639751,1.4758862426274102,5.087547359558622;-0.45684252792820124,1.4689594166340674,5.089833220172684;-0.45253274650463793,1.4620440964272796,5.0916072061467235;-0.4482559611680528,1.4549308356908968,5.093206738897977;-0.4441642307754209,1.4479195636232578,5.094644014970025;-0.44007293623668664,1.4405362694819996,5.095966448460944;-0.4360041893511065,1.4330476389068691,5.097182651973251;-0.4321960565253705,1.4257271137512384,5.09825914613108;-0.4284661408844873,1.418563389429098,5.099244772704945;-0.4247117354753038,1.411395163544317,5.1001985768419855;-0.42081976540425325,1.4036363239563165,5.10126621020699;-0.4168637762921687,1.3957241380015435,5.102426296011514;-0.4126371647397792,1.3872339700044747,5.103641302328631;-0.4086358499389561,1.3790870415415475,5.104826048194159;-0.4045182775777768,1.3706995354468265,5.105988237963629;-0.40005714767192224,1.3616464928838636,5.107212821370929;-0.39550701406847166,1.352384755807926,5.10847237644278;-0.39091314240491365,1.3432023517267848,5.1097580632998545;-0.38654319370720513,1.3345254359616328,5.110961748462588;-0.3820944116850752,1.3259706035361167,5.112163652582195;-0.3773642522113812,1.3171958139403066,5.113482216624774;-0.3721729224724454,1.30788096133845,5.115035184884965;-0.36708496329007995,1.2987114300576688,5.116636407922256;-0.3617093482443511,1.2891252910932822,5.118500520001228;-0.3560750472758621,1.2790611110874146,5.120540837116131;-0.35021174823859924,1.2686634162111312,5.1228730146039805;-0.34419932492940497,1.2580323755995342,5.125285405371993;-0.3378605020589031,1.2468784734412643,5.127892815812521;-0.3315250151906302,1.2357109408419829,5.13048583543816;-0.32501277727627276,1.2241284611726704,5.133136060791674;-0.3182982267220357,1.212479337939612,5.13580702085385;-0.3114929769334601,1.2006823343832145,5.138414055971316;-0.3047855276333153,1.1890311386811976,5.1411014736268985;-0.2976102973734612,1.1764597336387086,5.143851173528677;-0.2905735846775066,1.1639901855864512,5.146630032109252;-0.2835989311943824,1.1516623918384914,5.149351898208475;-0.2764833695029662,1.1391504685349696,5.152039405050471;-0.26933201972345794,1.1265783289598796,5.154715130125755;-0.26222712633589157,1.1141280074655495,5.1573320609801785;-0.2551371741775821,1.1015745717908876,5.159859040849834;-0.2483091108585985,1.0892752275934137,5.162270490899209;-0.24168530123927753,1.0771502688295216,5.1644860844529665;-0.23488883949631573,1.0648666884452536,5.166685855883342;-0.228432686910162,1.053216976693453,5.168601295585248;-0.2221930906477167,1.0420482959912216,5.1703662955190675;-0.2160675185365704,1.0314066387033602,5.171871776414536;-0.20988132297889642,1.0208718488182047,5.173450890826904;-0.2039557265946776,1.0109568650413319,5.174856600788898;-0.19781628750930255,1.0009420820670445,5.17639662935823;-0.1913111499530781,0.9907459816176886,5.178204970368046;-0.1849867911929699,0.9811545816800779,5.17999036004289;-0.17866518121356575,0.9717386253642759,5.181844679837955;-0.17270101135677146,0.963077212572785,5.183566459787682;-0.16690560744612631,0.9549032253188429,5.185389915952764;-0.16106164602587475,0.9468409566302121,5.18732644094033;-0.15533540852269107,0.939072447774046,5.189338776530725;-0.1498593785096314,0.9317287950323362,5.191373444675369;-0.1447046880763271,0.9249021353378074,5.193359292612983;-0.13943346956071662,0.9178374347851668,5.1954275641262715;-0.1342683545533106,0.9109671540823726,5.197570864757131;-0.12906858829256437,0.9040784731378471,5.199734471879019;-0.12388876752963326,0.8971735464750173,5.2019293987263175;-0.11879683126221474,0.890256569777167,5.204078342019996;-0.11380023068241155,0.8833562821819735,5.206182127240755;-0.10870481939068448,0.8760793161969366,5.2083086835410475;-0.10393863126867445,0.8691229391290406,5.2103419402147235;-0.09934567988983836,0.862134607914202,5.212216976924314;-0.09458726596351315,0.8542235032117332,5.214033568953918;-0.09006081454073661,0.8460586296873066,5.215709514447523;-0.08622288918082925,0.8385075532764799,5.217048705199955;-0.08274090183708785,0.8311769978416068,5.218226667821924;-0.07957725308195658,0.823481664102428,5.219350274654906;-0.07650459343486973,0.815496917592689,5.220481848015909;-0.0737636082763287,0.8071401377631195,5.2214773260935585;-0.07126014204739838,0.7987948095448079,5.222355450283898;-0.06886226796554212,0.790219403478529,5.223177964147299;-0.06639056372161556,0.7809759989252008,5.22393302194117;-0.06392816299869965,0.7713700068141266,5.224642016342118;-0.06163724313964073,0.7616768481889442,5.225207565458776;-0.05949182733884804,0.7518856791185713,5.225625248980453;-0.057455280939508926,0.7416992484155924,5.225938399095012;-0.05559081650467358,0.7310797551289758,5.226164052160742;-0.05383631877390725,0.7203384292778432,5.226350753792426;-0.05205292765482701,0.7090938258322239,5.226506881158703;-0.05038712619120518,0.6979648213455243,5.226604374234203;-0.04875204501509322,0.6866565256860826,5.226683965295466;-0.0471977240297224,0.674912921289889,5.226653015164202;-0.04599844306106182,0.6639215464028568,5.226547599028441;-0.044889432460499076,0.652848744142296,5.226330150340407;-0.04377060148867131,0.6414415707052268,5.226038929895297;-0.04264260421774917,0.6297850857000872,5.225736810274701;-0.04146375957002557,0.6184496808670439,5.225362736429879;-0.040308238633427904,0.6066869440710854,5.224991322132627;-0.0391350921564212,0.5949669965199845,5.224656665472201;-0.037988801564881707,0.5830738742124794,5.224305009660529;-0.036914955353530746,0.5711070855879989,5.223933247585462;-0.035901671165691665,0.5590235300311437,5.223591968115882;-0.034950335602938955,0.5470882234271046,5.223258568340489;-0.034022736791574984,0.5345277560780989,5.223044324638521;-0.03314604090854139,0.5218956938367068,5.2228901637651735;-0.032347660302428756,0.5093761714748416,5.2227996232969955;-0.03159474233179339,0.49734144034921596,5.222717829061172;-0.030875280633439924,0.48535567673345115,5.222613222166165;-0.030227451204222967,0.4734737882531686,5.222499045259327;-0.029580479306858625,0.46127826511482006,5.222374472368004;-0.028913468075760507,0.4488931515828332,5.222230705808149;-0.028336556862341922,0.4371312697462802,5.222189392416896;-0.027763200909328746,0.4249494556459982,5.22218989869703;-0.02725762462409842,0.41323836462367175,5.222293147301467;-0.026834870852379705,0.4015714591215941,5.2224876111302665;-0.02648777402855821,0.38999878540643695,5.222710975388628;-0.026156685130396908,0.3783012305982519,5.222952584794344;-0.02583678069100943,0.3671793861828895,5.223144495768918;-0.025573100205113636,0.3563658445809005,5.223282733010284;-0.025282587762868368,0.34528934265763345,5.223443139584675;-0.02512524853247387,0.3337457408410328,5.22354910060102;-0.025068459812777194,0.32248171115402535,5.22370030971769;-0.025079718406674494,0.3110130934976364,5.223848504302824;-0.02518561063204444,0.30025944107616337,5.223926986872978;-0.025344138174304358,0.2894790533296657,5.223961858155747;-0.025509560993150604,0.2791532575651274,5.223958953148349;-0.025711716256155405,0.26875962320047436,5.223966640673041;-0.025989776660111173,0.2580257843056056,5.223963256824944;-0.026335390566748912,0.24748363088118594,5.223987619957938;-0.026775185156280773,0.23734297847747804,5.22404398788705;-0.027293116185438386,0.22686381263897815,5.224145663956744;-0.02786338404413602,0.21555569636512564,5.224239328678473;-0.0285329996618826,0.20409194613190135,5.224341393693381;-0.02924851408300207,0.19251431523551168,5.2243893801966745;-0.029974024734167264,0.18065012877750114,5.224473335406279;-0.03068748321794295,0.16828614271889503,5.224567660120104;-0.03140699349906327,0.15604774925825576,5.224664458632127;-0.03212186591906918,0.14299758626224332,5.224919520908543;-0.032836646703890485,0.1298466543879049,5.225203949169742;-0.03355937161260104,0.11637223780936745,5.2255159571644905;-0.034178728827138447,0.10334798585363703,5.2259014417939635;-0.03477542194406306,0.08977214559483257,5.226216306601203;-0.035330649814619454,0.07641699791633091,5.226450441464911;-0.03589062204553346,0.06215675463241875,5.226614169431351;-0.03642453945713702,0.04759362086773955,5.226769069850273;-0.03696826909598424,0.032261486314473384,5.226918698802806;-0.03752551748704498,0.016411485567474328,5.22706314630261;-0.03804519824164058,0.0008539486136664026,5.227238596330802;-0.03855140690398147,-0.014497780078511996,5.227407219955489;-0.0390445349312653,-0.029845614695840905,5.227561081729636;-0.03952626420304135,-0.04459849893952297,5.227683383664068;-0.03995615895989992,-0.05849321499209228,5.227802741880719;-0.04031209162951202,-0.0716423226736635,5.227916408951069;-0.04060193183958015,-0.08469213146031404,5.228069175099089;-0.04084439069221617,-0.09717750532216556,5.228130591862483;-0.04102597154664031,-0.10948407990247078,5.228149976180678;-0.041224027284627686,-0.12225449417930838,5.228163157163504;-0.0414021136046143,-0.13454296414893346,5.228022098409339;-0.04153703318205622,-0.14631959574126358,5.227839687767909;-0.04167909985076454,-0.1570679927415049,5.227609116710916;-0.04181368536495682,-0.1672820800312656,5.227360351919785;-0.041922060267038916,-0.17651601699381106,5.227155984271158;-0.04203253397474371,-0.1854045014834884,5.227025384721564;-0.04209401439727212,-0.19327352132714778,5.2269749662718095;-0.042134198252680666,-0.20111705842141786,5.226967177968205;-0.042160883042585605,-0.2086609066419023,5.226967301190071;-0.04217375904476264,-0.21527130762781793,5.226964247552393;-0.04218375557987422,-0.22149498300250037,5.2269672917907455;-0.042198409430918855,-0.22770459978175078,5.226968571231413;-0.04220657211353182,-0.2338318174290724,5.22696245339968;-0.04220621794213589,-0.23724232048325106,5.226952644859047;-0.04220099584131795,-0.24078502678848235,5.226946440576706;-0.04219302057795534,-0.24446300400214813,5.226934898937127;-0.042191737344869626,-0.2482128037430709,5.226924701905045;-0.04218756082628234,-0.2520180836071998,5.2269415639058305;-0.042206357419613504,-0.25532549271911387,5.226977699463531;-0.042213380285494345,-0.25777929802845745,5.22698212082173;-0.042209252450010386,-0.25960246092075334,5.226973678861868;-0.042206427408257856,-0.2616027358117326,5.226967180445459
