# Supplementary material for: AI co-pilot bronchoscope robot
Source: Nat Commun. 2024 Jan 4;15:241. doi: 10.1038/s41467-023-44385-7 (PMC10764930; doi:10.1038/s41467-023-44385-7)
Supplement: Supplementary file 9 — Source Data [file 41467_2023_44385_MOESM9_ESM.zip › Supplementary Fig. 6/Sim+A/0-siliconmodel3 Centerline model_42.txt]

Path length,0.41187664130005647,1.3052060448942215,2.448192453979838,3.5033046064621614,4.575296233513313,5.146214390450095,6.207697024807376,7.2078076555842525,8.45353220131414,9.179430848808067,9.995475261676987,11.781346160078197,12.740690732418036,13.674963186615882,14.591762389469217,15.553994057848008,16.534252055180374,17.58991402571628,18.647424101348502,19.79085570444482,19.79085570444482,20.925616498024283,22.123783066179627,23.345372231491734,24.63112179101617,25.98152782875582,25.98152782875582,27.33664544642473,28.69707491277612,28.69707491277612,29.99406035527153,31.242999610119494,32.471252466906876,33.665312300820666,34.847909770126535,34.847909770126535,35.94734299672863,37.05166147296996,38.09839904939307,39.104418408833205,40.13706107283458,41.11365325610813,42.158966821930406,43.16197003437911,44.211102689995265,45.2011428003153,46.165813861892396,47.09308333849267,47.97906644692372,49.65704784924345,50.481281703425964,51.3594924455406,52.18619982969647,53.000405256963425,54.79217898591716,55.68612349482277,56.5924974324612,57.48760316168568,58.35468434980825,59.22094135236191,60.053836768420176,61.75134559121754,62.62609200519371,63.510738292074656,64.42152214548832,65.33226054962067,66.23030070204024,67.22068059289718,68.21097581546992,69.16373719740925,70.13323646749414,71.14205699098439,72.11311219780822,73.07342502114497,74.07779102691052,75.10050745729926,76.11397817261407,77.13550246869312,78.14830190368554,79.16789180331789,80.1221974221673,81.13076860495052,82.1132911697744,83.12135973081749,84.10239162066182,85.08173467093485,86.05425208056074,86.96555601192398,87.91522821111056,89.7750860542777,90.70623198409287,91.63655276721457,92.58409464363633,93.49265794410724,94.41769835546691,95.388499550849,96.34799673224266,97.29731004408266,98.25277214977606,99.22524605946978,100.16778212761265,102.01890537989699,102.90067639190565,103.7991604220515,104.69896272826188,105.57952930441377,107.32321728614363,108.19199957207412,109.01859520296071,110.61429137854286,111.38743576842371,112.84427537993398,113.55083516585402,114.89205912022607,115.4963738439629,116.62195795143838,117.76582509409728,118.84366272568127,119.94055451558782,121.10396271466222,121.71173663811565,122.88864532683831,124.09779812883318,124.6829331229794,125.92825042974587,126.59862080692157,128.0271076703421,128.76166173582027,130.22986771775524,130.9605900887943,131.71456465681754,133.2796318507266,134.0291976431305,134.7745662318534,136.2922288831202,137.13714529640956,137.97715740313183,138.86728589369199,139.76875494707696,140.72946018755113,141.67289135908786,143.55723374181267,144.51453790178388,145.50263804745927,146.5406870182976,147.5984940142805,147.5984940142805,148.67672438631837,149.77074095535335,150.840937318201,151.86673335864566,152.94964096924025,154.01503727026733,155.07843029144837,156.12047360068198,157.10663635842764,158.108237217916,159.04857905151718,159.99846136155418,160.8637641325605,161.72770896291092,163.37697861415103,164.17114328992162,164.8955658021169,166.22401384338323,167.4657432054709,168.06383820315872,169.2164379898581,170.4337883178133,171.65153387483247,172.84756117110166,174.0680151273238,175.34028697282852,175.99877608362402,177.31692324686762,177.97841567055286,179.32602034952586,179.9805911741472,181.31838667820153,182.59283872668206,183.20140770675243,184.41382206232117,185.55872363682653,186.12048230681975,187.25122235903808,188.3814017749339,189.4362528982606,190.51657979073693,191.60251095485674,192.11100524920036,193.13191157317073,193.63397047924758,194.64005495860062,195.6144597393608,196.1142979641876,197.09687241447128
Error,3.2396920025068643,3.087020890859506,2.9565856702466533,2.873033004168622,2.7742778232641756,2.663564056615775,2.546353378087667,2.4293824872456575,2.3041074778777926,2.1935049005660225,2.0981157105057666,1.984809767586636,1.8699114792063418,1.7618472147756958,1.6672948972726462,1.600358470677976,1.5443426626760703,1.5147917126049397,1.4936044314670753,1.4995655988220489,1.5031623502693037,1.4292575253494233,1.3567448774998496,1.3050618732482817,1.299746997972837,1.3871659745885438,1.2528303754600452,1.1629132978124694,1.1832890022157874,1.276240204893922,1.1292923161987272,1.0580394101567685,1.0459782806465705,1.0795859012494315,1.1478916321433692,1.1345939902812583,1.1028868709597612,1.072424902159476,1.0562502927801511,1.0433863458873127,1.0257925999360702,1.0089121119919129,0.9687313705131703,0.9414097067741397,0.9108744502904818,0.8907469946250298,0.8838504227506958,0.8875817186486631,0.9112957150724987,0.8617820467227298,0.788280419026076,0.7471103770764349,0.7429435171137121,0.7873098695786088,0.8176633170426875,0.7490398845250765,0.6939390823711329,0.6454501917333251,0.6146559380278285,0.6164188890308154,0.6663664530227976,0.7232280310687732,0.6589070702688679,0.6175198698654081,0.5976398650685689,0.587770853439498,0.5919858609469802,0.5918061951072753,0.5915373203287732,0.6013071543843861,0.6056533726371366,0.5904823534456747,0.5891453712181816,0.5946961038779632,0.5773880500238094,0.5506457020992703,0.5314873630990068,0.5067425403081184,0.48334399152203417,0.45972634893736647,0.46908029633185605,0.45475506352246314,0.45657192976967825,0.444424282061051,0.44139234126987376,0.44165925955618657,0.45232337096569414,0.509665922669314,0.5523596530255048,0.534238640713854,0.5473395797760757,0.6102861977143712,0.7067498770008036,0.8084829100054938,0.9184102802946095,1.0412856174516014,1.183784941121387,1.3337301860626305,1.4732165451343557,1.6578157834673937,1.8128103987947366,1.958271962195148,2.030230182568029,2.0917643624062285,2.1758528646402544,2.257325032841267,2.318729221006389,2.4322920323517643,2.5655889610613754,2.6962333582647546,2.7680068477539828,2.828774356411199,2.812306427593515,2.8027898967149683,2.764729717555243,2.7025104510589335,2.64027384729841,2.5738172817513543,2.486167481319189,2.382466264336663,2.2758012360976054,2.1061126458228667,1.9896027952375879,1.890852362150081,1.7758862850947867,1.7321542524875146,1.6432859666090218,1.6138899891450378,1.5874137635972216,1.5271796650651501,1.5033518172513283,1.457719447242842,1.3868943071857434,1.3655205115569247,1.3258300947931474,1.2555599949224763,1.183620683190642,1.096173430397223,0.9952370667748196,0.9097112614371368,0.8382695800349665,0.7967447382417465,0.7122029822241093,0.6487574109169882,0.6208997803228933,0.6239247073989468,0.5714758036013343,0.473262400665611,0.364454057654015,0.2871308917365118,0.26529804720885797,0.2148918327747845,0.16420951095702385,0.1017495717261627,0.08677761221334684,0.10535502464367116,0.15975732653543598,0.22030091004910882,0.3076384492767734,0.44363730178334887,0.608291414182897,0.7407273375849152,0.7955618547565857,0.9780855163076781,1.2085246942733614,1.469057894249353,1.5430156610244403,1.674612586691852,1.6729519881861363,1.6741719366365715,1.548558563905595,1.4232595464326752,1.2837990093604483,1.1979873170416546,1.0923903945912283,1.026151420452967,0.8674354196139707,0.8409818143689792,0.7732908074912258,0.8177782867346822,0.7870697132243476,0.7481909038407942,0.7274718823757707,0.6675986396371155,0.519890978703127,0.3824451008992942,0.34065823461365063,0.4036099951125127,0.7229692883183239,1.065288183130183,1.4883485951732072,1.9961148380186504,2.5063561435852932,3.0717820515837824,3.6352205119202576,4.229980287118243
3D pred;-0.01978736708010239,-0.2625339301586102,5.250352354261681;-0.02080665539374285,-0.2526530409817166,5.249199496765013;-0.021617067769767306,-0.24273977259788346,5.248164923553065;-0.022136015291354786,-0.2327767778204586,5.247479775003593;-0.022806944925077427,-0.2228295633230396,5.246703387749106;-0.023560290019002575,-0.21289255657861603,5.245873708214141;-0.0243160206034072,-0.20295460383006192,5.245057640538454;-0.025099181530353537,-0.1930202713678543,5.244223555714931;-0.025919350839605088,-0.1830901900093252,5.243374552465729;-0.02669459669928295,-0.1731495426309181,5.242611320158224;-0.02744877639475046,-0.1632021378249466,5.241918246848191;-0.028144434471685787,-0.15324621058507965,5.241289301195158;-0.028765446620986623,-0.14327995176375727,5.2407526178463995;-0.029301723928569404,-0.1333037931279611,5.240318261399687;-0.029733757548085236,-0.12331975943618474,5.239954368293016;-0.029980089773472295,-0.11332793251314978,5.2396338762106645;-0.030118235904408173,-0.10333342328683544,5.239332710190627;-0.030219301191947108,-0.09333749373685295,5.239065917688031;-0.030299382983759518,-0.08334067572522334,5.238826717878295;-0.030364070167100177,-0.07334357153104792,5.2385949350076775;-0.030419685727932518,-0.06334710316367587,5.23833507525796;-0.030447409289566272,-0.053350995514585164,5.2380574725347735;-0.03048502498675944,-0.04335452748007641,5.2377943909991815;-0.030503649098029047,-0.03335767517873693,5.237544196659352;-0.030544666388554388,-0.023361209320133088,5.237281541144188;-0.03054609023021718,-0.01336414232775754,5.237039364509002;-0.030536928057060136,-0.0033680098251622527,5.236761423786651;-0.0305281526631129,0.006628284246034148,5.236489343220228;-0.030472440253671254,0.01662412555808092,5.236206407552959;-0.030395639713827787,0.026620058520840907,5.2359317698259655;-0.03028113630752386,0.03661562222515315,5.235656824007702;-0.030127310924989582,0.04661094305982224,5.235392439507932;-0.02994661754272437,0.05660575168055462,5.235125698928831;-0.029704532019123386,0.06659925514127696,5.234858709828317;-0.029422852697542648,0.07659214102845846,5.234607934220327;-0.02914448592918405,0.08658638179111167,5.234413863304437;-0.028908407859396166,0.0965824106185121,5.234259997041907;-0.02870936266857436,0.10657916861255957,5.234101218515466;-0.028520135471005723,0.11657580885448653,5.233924083140154;-0.028367572024633067,0.12657304197017197,5.233745045642759;-0.02824269183089144,0.1365708092676916,5.233574593297929;-0.028124674094543747,0.14656887799343235,5.233417451421676;-0.027970238748669957,0.15656644403908002,5.233259898615108;-0.027727346124862908,0.16656194817602457,5.233084114026407;-0.027385904271882002,0.17655472367517613,5.232917215001278;-0.02699724061870107,0.18654649354599773,5.232801131353687;-0.026665961167024913,0.1965405615188898,5.232707007615393;-0.026386711564207046,0.20653601635680183,5.232593419576468;-0.02611777506498799,0.21653094279753515,5.232422777835627;-0.02582595708017359,0.22652389499128545,5.232186666173145;-0.02562163260625645,0.23651821652508112,5.231918732247584;-0.02557290724543131,0.24651401221696856,5.231632910055903;-0.0255973607822498,0.2565100062195706,5.231350942106517;-0.02567060370725761,0.26650593944540507,5.231075343814443;-0.025766531070998987,0.27650140159557524,5.23078980161896;-0.025898197663157107,0.2864956405706501,5.230476989826338;-0.026071131041604804,0.29648894367734024,5.23015451957277;-0.026275642382302778,0.30648120620222163,5.2298185660858465;-0.026506966705117017,0.31647418734005056,5.2295239187768985;-0.02678884398325922,0.3264662510785057,5.229242480601241;-0.027119850210372075,0.3364572769048138,5.228978212147473;-0.027493892275924532,0.34644721047010985,5.228730583606774;-0.027894725878718968,0.35643658679848156,5.228503222675569;-0.028297813688049088,0.36642665964123217,5.228313578760544;-0.028698888655782833,0.37641726826601724,5.2281496331091;-0.029088865601983774,0.38640851819959593,5.227998494939879;-0.029467268024548195,0.3964003383267114,5.227855869016681;-0.029812875392246918,0.4063935548587606,5.227728672747195;-0.030140740648157437,0.41638734546265577,5.2275996233788735;-0.030468138192946578,0.4263810464215026,5.227462685462977;-0.030793018011820522,0.4363746469140921,5.227313011491282;-0.031127359767352106,0.4463676354993819,5.227144504147893;-0.03149846437325502,0.4563592817357571,5.226973370110934;-0.03190477899523855,0.4663496487148822,5.226807611097999;-0.03237844758270269,0.4763371999949355,5.226651222167586;-0.03289378434118988,0.48632272849756053,5.226497441321526;-0.03344860430501853,0.4963060509803186,5.226337920122327;-0.034036938455712186,0.5062871788436937,5.2261619954165965;-0.03465684730824937,0.5162667894027511,5.226010054296104;-0.03531231149627675,0.5262449094331186,5.225923524776343;-0.03600105228915108,0.5362211626837908,5.225926207812458;-0.036550841089593104,0.5462043862342593,5.22610781127135;-0.03709569812089372,0.556187077106832,5.226329201781752;-0.03764749937919585,0.566168428679246,5.226590230820761;-0.038181651630333935,0.5761505838542615,5.226857175448942;-0.0387206331107377,0.5861317646051981,5.2271496301991425;-0.039265773325161735,0.5961100416180038,5.227519508560676;-0.039766316056299156,0.6060890905530506,5.227929434561617;-0.04008631955534101,0.6160736594956312,5.228383285629102;-0.04010470808999344,0.6260634606339053,5.228834434251544;-0.0400156992760551,0.6360580964961559,5.229149603114309;-0.03965194876847169,0.646045373533294,5.229498863692795;-0.039143875461872486,0.6560269061561935,5.229831832179464;-0.03855436973148346,0.6660033544186899,5.230182493069176;-0.03785314962461255,0.675973661602163,5.230500714735476;-0.03682305594178895,0.6859158484661997,5.230803745039544;-0.035429167278571705,0.6958138697247,5.23109742779496;-0.033840282562022345,0.7056797431254468,5.231471576693064;-0.031915551502512275,0.7154845365081499,5.231873369016359;-0.029288890178534754,0.725120860147098,5.232365219618241;-0.026657481812329912,0.7347618196265456,5.232722417498857;-0.023610464483582127,0.744276076658287,5.233163550735272;-0.020733268654645365,0.753846916667826,5.23351106429437;-0.017732405408848198,0.7633807264037306,5.2338293278637495;-0.01430719353447571,0.7727694864380504,5.234174449050602;-0.010687695894545747,0.7820846252666869,5.234531416048757;-0.006657781006692802,0.7912259003654415,5.234975122669791;-0.0017935419392618446,0.7999405349939457,5.235603072975592;0.0034424386946980082,0.8084384562739517,5.236211218286861;0.008834338147194552,0.8168421033298897,5.236764514277622;0.014338790245540564,0.8251714844130706,5.237332332794546;0.01985540856189092,0.8334931467243486,5.237895234854201;0.025390212580845208,0.8418048628700011,5.238425630165141;0.030994524531234836,0.8500712129950975,5.238934691234208;0.03671187870938259,0.8582607462388215,5.239428053627946;0.042519006901362025,0.8663873197043002,5.239913919733058;0.04842705161723656,0.8744398077668986,5.240416357427641;0.05439175744377625,0.8824502780362569,5.240920986466213;0.060341492886346396,0.8904699726487023,5.241454977558401;0.06629086859787486,0.8984893051657361,5.241998332529226;0.0722428509939236,0.9065097593446899,5.242494538454652;0.07793655676229255,0.9147171032541969,5.242964879367523;0.08387401604125913,0.9227472381090289,5.243478213102851;0.08985959525921053,0.9307364245030695,5.244066211561101;0.0959588670752753,0.9386442324942051,5.244581435870591;0.10221281651079925,0.9464276790108505,5.245134677933735;0.10865645039095011,0.9540556739718126,5.2456762269103825;0.11531150835893582,0.961497722182386,5.246247297724074;0.12205783763188745,0.9688551259643744,5.246843662486362;0.12882321220694168,0.9761929460976381,5.247465033994463;0.13555092392617124,0.9835647065050067,5.248093558870099;0.14247042889287279,0.9907535147374479,5.248758003911453;0.14938582310287782,0.9979587070625408,5.249270377289618;0.15636194862098582,1.0051109443925905,5.249693666706266;0.16338094262180639,1.012222003100946,5.250101793234157;0.17034260591727682,1.0193847028205016,5.250582393783445;0.17726866938439795,1.0265807633641248,5.251078737920028;0.18408642086269217,1.033875699870639,5.251628434332735;0.1907760190652052,1.041278474310915,5.2522979165769605;0.19773797778862803,1.0484340666277494,5.252871178583913;0.2047429999391619,1.055557297905981,5.253306196775892;0.21186031709543007,1.0625665984254493,5.25376826032658;0.21913274627789892,1.0694233642453619,5.2540789632020966;0.22650932197758916,1.076171583849831,5.2542972820437;0.23393749869199135,1.0828629785750241,5.254515060213566;0.24139321487100235,1.0895250626385529,5.254685154859307;0.24895755621219956,1.0960641277402465,5.254831331703123;0.2565211142706003,1.102601777324799,5.255058768302648;0.2641897059298616,1.1090138262952736,5.255338643209964;0.2719529829565827,1.11531459816413,5.255516979025246;0.27996886258025333,1.1212924921611223,5.255414718477889;0.28795953328188867,1.127297348558914,5.255113253090278;0.2957370121379297,1.1335816589948506,5.25497810506546;0.30335911904272406,1.140053759688603,5.255102197538309;0.31082846477388065,1.1467026950701018,5.255125276557028;0.31825733034094,1.153396782069028,5.255159271223743;0.3256093914015557,1.160174889815127,5.255226006096588;0.3328972351381192,1.1670199537436092,5.255406099090403;0.34005668195729105,1.1739382883018588,5.256343632121064;0.34715857891812457,1.1809282453065746,5.257182417331906;0.3540622029271613,1.1881149793646877,5.258013578639841;0.36072313628703734,1.1954113302419709,5.259561231912012;0.36730031173384675,1.2028801624338932,5.260539653513773;0.373850389264631,1.2100710352044013,5.2628608241535755;0.38007489600182953,1.2168695242015168,5.266738460448365;0.38630363383628724,1.223531485864124,5.2708398128833;0.39307007085271845,1.2301042986189836,5.274158466615195;0.39907341399516905,1.2366860534500688,5.278701634503077;0.4051333575460351,1.2431969803005738,5.283271636221642;0.4107251874917017,1.2493572428913993,5.288819843379889;0.4165919331496126,1.2552320360402678,5.294393720023966;0.4221171481976732,1.260710037869158,5.300675717686761;0.42776549413630266,1.2656737122921609,5.30726799531896;0.43355381042679064,1.2696886541271146,5.314365574947482;0.4395570909066575,1.2732387986873637,5.321531961560091;0.44576254627451795,1.2765240351002245,5.328652322884428;0.4519281055495629,1.280004243530229,5.335714477520913;0.45857401271653747,1.282684822879493,5.342689175527297;0.4655752269773138,1.2848698720014946,5.349486863311326;0.4729158672473745,1.287031203341128,5.355924537368459;0.48061074599536024,1.2888949344023513,5.362033166313258;0.4880274940340721,1.291133410290134,5.368356225243086;0.4954682815265944,1.2932401813864567,5.374696272327991;0.5028374789482152,1.2953316108618216,5.381124402080163;0.5104091516015887,1.296982003208906,5.3874446851696165;0.5184322803894716,1.2979533958566307,5.393334150406545;0.526900958162916,1.2983939747273086,5.398633903894047;0.5353546181864486,1.2986230935767604,5.403970863399173;0.543643498348522,1.298039648876559,5.40953450051356;0.5519501274508537,1.297074198676647,5.415017913580965;0.5602976342472801,1.2959552133130536,5.42040929578219;0.568427344527996,1.2949836959296113,5.426150721103945;0.576629408811564,1.2937964061620681,5.431746834442335;0.5848368543309553,1.2924345592018152,5.437295096413716;0.593091030396768,1.2910528779101125,5.442768626744565;0.6013602843952168,1.2895216774437601,5.448179251795423
3D gt;0.7889908368557315,1.3076708902769454,5.43334981198854;0.7874281004630244,1.3077521277406825,5.433141629248686;0.7860184240341187,1.307820237115466,5.432954996104985;0.7845380774352196,1.3078844779886547,5.432744733611703;0.7832127214469703,1.3079456569057695,5.43255240530045;0.7819335986431138,1.308002060419397,5.432365102244831;0.7806244754036771,1.3080591162850588,5.432167462427405;0.7794058880127817,1.3081115237226795,5.4319840232241265;0.7781207799442039,1.3081688234407023,5.431806600405697;0.7768545047701556,1.308227925589687,5.43162955928373;0.7755942928459071,1.3082879075883314,5.431448494881014;0.7728079646629623,1.30842468553857,5.431029420206818;0.7699113051257556,1.308561649467372,5.430615039577967;0.7671565743699859,1.3086922143863728,5.430221363616895;0.7645319643382784,1.3088127805009675,5.429845413702953;0.7618121089452429,1.3089420125937161,5.429459852037551;0.7589540838772737,1.3090734260655659,5.42906018626539;0.7561618019176435,1.3092021015505249,5.428664538890501;0.7532445156362992,1.3093200815659536,5.428233899104445;0.7502884872653817,1.3094272926185704,5.427808413203758;0.7475105912413779,1.3095244917326336,5.42740547637698;0.7446791758959808,1.3096411761754676,5.426986562101147;0.7418404294991795,1.3097722620903693,5.426567602374886;0.738951149300684,1.3099071633061279,5.426155566903609;0.7357607986595057,1.310059805471686,5.4257061004819755;0.7325537314596056,1.310211470108998,5.425252840060223;0.729444085169442,1.3103568623458284,5.4248183510876915;0.726337972653063,1.3105008595382113,5.424382671712321;0.7233623259218434,1.3106344362572782,5.423951725422582;0.7203696048953865,1.3107570041704784,5.423520536368408;0.7173860704687577,1.310888228911388,5.423088548780997;0.714513274542893,1.3110408344751674,5.422676950527145;0.7115334318499023,1.3111742691571202,5.422247685601442;0.7086586457868166,1.3113050597227074,5.421844034943402;0.7056884353975706,1.3114405436455452,5.421426656729059;0.7028579202241535,1.3115661316883716,5.421028755532037;0.7000186382366131,1.3116962444933158,5.420627409983285;0.6971306945583489,1.3118286298920838,5.42021715048295;0.6942838016944595,1.3119821694048146,5.419830004867119;0.691565131465091,1.3121511782634108,5.419458945256245;0.6888262515973442,1.3123091269143021,5.4190726253654375;0.6860667038205305,1.3124323692563213,5.418676385939876;0.6832427246238614,1.3125588083387931,5.418284612655639;0.6804735012054446,1.3126753651099867,5.417895674814151;0.6778668613795994,1.3127802721578865,5.417515757784058;0.6751996213333518,1.312890914168539,5.417145776802981;0.6723857329163372,1.313003634778759,5.4167594418525695;0.6695214159035985,1.31311739281763,5.416371780075604;0.6665077680273901,1.3132265950215014,5.4159797876092455;0.6634438954486124,1.3133365809042243,5.415589311225505;0.6602898870540571,1.3134125175958948,5.415219713868974;0.6570697209563436,1.3134666411967217,5.4148659274246125;0.6540626615693298,1.3135235075890264,5.414526129052609;0.6510186968332604,1.313580576377579,5.414187002357049;0.6478589749517322,1.313610627210593,5.413829690776295;0.6444309812256054,1.3136130493019202,5.4134532018130335;0.6409322758203821,1.3136107401304606,5.413075486527213;0.6373214634158946,1.313556152826623,5.412726327576214;0.633679238747947,1.3134588866173467,5.4123915868167645;0.6298762463497212,1.3133281264244752,5.4120927726226515;0.6260195054826858,1.3131837317551236,5.411869917984251;0.622094392166862,1.3129970733546,5.411710083846804;0.6176756587692454,1.3126923882206782,5.411618631543993;0.613313532117047,1.3123601339798938,5.411565691078765;0.6090593331192113,1.3119928441108026,5.411569853680044;0.6048770729197732,1.3115739806452884,5.411643982748442;0.600534412951409,1.3110846096473405,5.411797508927839;0.5957560856372496,1.3104926214580295,5.411848425358157;0.5907858458591414,1.3098657093048098,5.411748531383803;0.5858354284129565,1.309197425721567,5.411573633525945;0.5809747202909447,1.308541634958002,5.411330217868466;0.5761979842849925,1.3078751297962816,5.4110155651720255;0.571321006871477,1.307193624424029,5.410585156633884;0.5662885630402384,1.3064879457980774,5.4099789774327345;0.5613683959260772,1.305776414026188,5.409277555574345;0.5564010290918471,1.305100437695467,5.408348343825039;0.5514480280332927,1.3044012308000006,5.407301282985303;0.5465378120881093,1.3037393755610984,5.406157442195506;0.5412838446580912,1.3031306726238396,5.40479282332674;0.5361304713261278,1.3025279277608366,5.403307218376595;0.5310622545616536,1.3019633101451247,5.401676976861834;0.5259781738776195,1.3014667444832717,5.399779049505162;0.5213364050901388,1.3010880894962749,5.397625361243382;0.5165201664695256,1.3007073108576521,5.3951743129114575;0.5116283745524248,1.3003132410411593,5.3925170198935515;0.5067137623859357,1.2999256743177583,5.389614376834677;0.5019894033202642,1.2995006834826892,5.386322247601763;0.4976431780887555,1.2991223564872258,5.382918358754508;0.49347042689745935,1.298597353223004,5.37919414079642;0.4893701867574379,1.2980302372461634,5.375410288859017;0.48523114443428916,1.2974000734981104,5.371337554478947;0.481098254867747,1.2967173677516892,5.367086176781714;0.4770132433553286,1.295875597724432,5.362558701931676;0.4731031580755983,1.2949416804977614,5.357989823287046;0.4692036205002024,1.2938412008164808,5.35317037739633;0.465384018427209,1.2924848996415927,5.348155450292781;0.46160721546486966,1.290944232952746,5.342905834828752;0.4578874136224577,1.289301109108744,5.337543460861037;0.4545706708521783,1.2874822041354603,5.3322014482685285;0.4512444955246357,1.285489752165879,5.326762888398351;0.447917197571525,1.2833014916528631,5.321254875065405;0.44478286940538425,1.2810053039019622,5.315901303227944;0.4416348972984506,1.278383726989167,5.310549365119089;0.4387493329289593,1.2757452352258225,5.305430154839647;0.43579958359199233,1.27286220754551,5.3002971322264845;0.4329037843776654,1.2699251949093011,5.295323479586009;0.4300517999492114,1.2669241246573533,5.290626180353044;0.4271062279773664,1.2636584103741222,5.286094274031965;0.42429314781744265,1.2604675564222694,5.282021008859707;0.42129442231262787,1.256933248966555,5.278066281167767;0.4183506005202668,1.2533590376890158,5.274462828304195;0.41505679528924483,1.249344153609457,5.271064551854436;0.4117806982511206,1.2453489070240455,5.268071014247363;0.4083272738698162,1.2411370550107352,5.265319308232659;0.4047752420630636,1.2368172466060785,5.262956645567207;0.40139466181284267,1.2326462211729607,5.261065911268887;0.3978077648259416,1.2282898175444785,5.259586176223393;0.39405584556241574,1.2237952577856523,5.258363966323153;0.39020857724660557,1.2192177267436741,5.257340700825559;0.3860733982822563,1.2144670605236971,5.25652575599091;0.38177581173860575,1.2096464141048962,5.255953814026675;0.3771868533122388,1.2046541066592251,5.255431825532189;0.37211491970170896,1.199487223480321,5.255191814525219;0.36636679847632775,1.1940117614963386,5.2549723340831225;0.3605988308055491,1.1886241374800475,5.254963880059085;0.3542456788322593,1.1828281224528445,5.255010692520987;0.34782163399382476,1.1770524896790708,5.255128084876868;0.3413190228576901,1.1713454626300668,5.255272234886506;0.33409898269930965,1.1651738809875296,5.255373429911045;0.3268410746809802,1.1591964455737345,5.255505010583732;0.3190477438546434,1.1529065988999379,5.255654180366781;0.3112919636708271,1.146818794564356,5.255849655655366;0.3031147277234476,1.1403626449681536,5.256040366127522;0.29472968710223335,1.1338260629629786,5.256251698140856;0.286299185589899,1.1273158667600607,5.256477347147615;0.27770511909074425,1.120730248584023,5.256678701452062;0.26953342980674555,1.1145318755379205,5.25685021671766;0.2610147154391566,1.108053949235361,5.256848857574825;0.2522938515536393,1.1014483641129509,5.256846956735925;0.24370876889590973,1.0949252951899664,5.256783702451971;0.23527332586879973,1.0885443545595004,5.256633830233464;0.22700839665569839,1.0822660719111,5.256464482440223;0.2191863947216469,1.0762367283543457,5.25615224566037;0.21171258685558655,1.0702638677041745,5.255820195807686;0.204184863101078,1.0642224417698534,5.255435148519805;0.1970561255065701,1.0584506785356544,5.2549824720726726;0.18975566827647292,1.0524977513325362,5.254460725497594;0.18237564875053455,1.0463741092199008,5.253884726382507;0.17553863251209254,1.0405256014594548,5.253323645860333;0.1688264147043228,1.034708301845985,5.252742242146142;0.1625770784118507,1.029128503485571,5.252130948350399;0.15639514949955516,1.023404665500303,5.251490785725509;0.15070797066296202,1.018142706436447,5.250849603592595;0.14531322313713121,1.0131218875329708,5.250157435972479;0.13988741397254073,1.0080632683476316,5.249430524593668;0.13447047041639498,1.0029390339428867,5.248666435600836;0.12876487999550906,0.9975075419100028,5.247852295745778;0.12324017550145525,0.9921431420845324,5.247164804395242;0.11792390109466602,0.9868431017187579,5.246461552324175;0.11278308162055437,0.9816943621816513,5.245784814068034;0.10760704234883753,0.9764228581416454,5.245097717635239;0.10256575949584383,0.9712346450105496,5.244457797943791;0.09748173098926304,0.9659665248363833,5.243860695368126;0.09248592781718776,0.9606752435829067,5.243307466024085;0.08770996557836293,0.955602582762513,5.242784296811381;0.08314132851060434,0.9507213074406492,5.242294040924387;0.07874556511036959,0.9460243743944771,5.241842434023;0.07464260602374621,0.9416563107695761,5.241471681145173;0.07063281283008903,0.9374092012477826,5.241122517299049;0.06654263583504702,0.9330867579979232,5.240737082677552;0.062350487146951,0.9286352067778381,5.2403320337699935;0.058349290057828185,0.9244531924090807,5.239962624317483;0.054245523978826385,0.9201336792692354,5.239594167301926;0.050077205167729656,0.9157253661940372,5.2392324929690055;0.046086906291072885,0.9114578845108612,5.238885748347149;0.042188459833022926,0.9072035268228266,5.238529498079155;0.03845009511143348,0.9030477901531171,5.238187021361121;0.03493552083838025,0.8990080441221405,5.237798682928085;0.03149694542048052,0.8950067798397209,5.237429691375056;0.027979450715198834,0.8908065511124041,5.23708020268211;0.024366581440148763,0.8864131545899788,5.236751057585584;0.020727911111851564,0.881984958419317,5.236418482047093;0.01722197226405474,0.8776419251961045,5.236089271506178;0.013735096577590308,0.8731906906924671,5.235748748993573;0.010077892333257326,0.8683916995253744,5.235410859328282;0.006268374149168881,0.8631963603224937,5.235070419580122;0.0023303548704856443,0.8574679275947285,5.23470835830592;-0.0015854009672928563,0.8515985640755185,5.2343340573491925;-0.005429098530295251,0.8456255622211891,5.23396796860876;-0.00922618209751017,0.8392169274559504,5.233643999956831;-0.01290398472096017,0.8324226306239263,5.233349851725977;-0.01649939635812152,0.825449055466471,5.233029030748561;-0.020037337826977513,0.8181649043288413,5.2327010937250105;-0.023403556682841397,0.8106229928535751,5.2323631949032405;-0.026659357066973567,0.8025758587559565,5.232014393085167;-0.029746916787356987,0.7944108144784273,5.231719094351878;-0.03266926000277877,0.7862169515633883,5.231484064883825;-0.03527366839185404,0.7778080468721026,5.231266974259027;-0.03764606205053343,0.7691320435487771,5.231015710079218;-0.039750833800793445,0.7604009150010121,5.23076137682456;-0.04150902628087545,0.7517640031500707,5.230507359809514;-0.04311764877902556,0.7427967091813874,5.23018754052814;-0.04450959123689917,0.7335121054468277,5.229829571536824;-0.045584938655925694,0.7241549245979214,5.229477125137667;-0.04635319374822362,0.7144669912012319,5.229124589865721;-0.04688079206060759,0.7049333562307721,5.2287749789213835;-0.04696633728131464,0.6954454435095003,5.2284720422738715;-0.046897896914919725,0.6858553811145736,5.2281728712727755;-0.04665913899073118,0.6761541749012623,5.227898847996434;-0.04617685751862164,0.6669197510224356,5.227648255752611;-0.04550311971955662,0.6578638821312145,5.227354924712001;-0.04468658372307126,0.6484301315681845,5.227006815478772;-0.043741568584608134,0.6391824465099771,5.226636756830578;-0.04269366905772234,0.6299393629786336,5.226223734221881;-0.04156105324814592,0.6207459935115864,5.225772480849978;-0.04042773495822015,0.611502391314205,5.225301555374001;-0.039297329375261,0.6020860113976878,5.2248099243369275;-0.03826966632996935,0.5930429043769838,5.224347745140896;-0.03733277075162418,0.58336938023869,5.223995369455482;-0.036455385627248635,0.5736204652061946,5.223678932977628;-0.03563869976242887,0.5638489157459403,5.223375284771376;-0.034863639796836474,0.5538008184976215,5.223140239851384;-0.03414951757954647,0.544003743093225,5.222934322348123;-0.0334259963529774,0.5339460309004481,5.2227330127456515;-0.03277014894990982,0.5244272623665724,5.2225518189291416;-0.03210317725735376,0.5142538857399664,5.222433865049217;-0.03154561783467668,0.5041420617345015,5.222305754453321;-0.0310426440985897,0.4939394754518438,5.2222320027502285;-0.030603953793079043,0.48381450178049795,5.222163096651245;-0.03015798365239857,0.47359740779369697,5.222079485663884;-0.02972401818670804,0.4635632606397702,5.222027792127827;-0.029329633295536044,0.45396824971331834,5.222045047428035;-0.02891950720360007,0.4442664534955084,5.222087097478818;-0.028441462118791627,0.4341899817684028,5.22217696010312;-0.027984828032647506,0.4245067625045776,5.222317079586319;-0.027542822187082677,0.4149906691659854,5.2224720747319955;-0.02711100157944462,0.40509832088554953,5.222625173544582;-0.02668306903559951,0.39520483487467223,5.222770229092127;-0.026255281390645833,0.3862349992915044,5.222851831037787;-0.0258787669060351,0.3771357343377946,5.222929665613778;-0.02554509240275697,0.36803450804722454,5.223024871168258;-0.02522435285735734,0.35919471995438196,5.2231480698163;-0.024912759087508236,0.3504539751584016,5.223290963519978;-0.02470317671042454,0.3421731940040105,5.223445258813568;-0.024537180078180527,0.33348597183106815,5.223601820595657;-0.024396261444574664,0.3251589658471602,5.223714028847369;-0.024359833912758887,0.3164966201540789,5.22376462109783;-0.02436831027571159,0.3078258875472636,5.223800716692889;-0.024435732649851445,0.29887520319902444,5.223846874798401;-0.024573927571501914,0.28981263440168353,5.2238929230352;-0.02476204342894916,0.2808753833438777,5.223954846004897;-0.02502101333646835,0.2717847643773767,5.224002683817586;-0.025327423490300965,0.26296691352204427,5.224050871882258;-0.025728065200244326,0.2548349671514728,5.224113976759247;-0.02616443828465063,0.24657972847359083,5.2241855505267285;-0.02663317806735823,0.23781016960325116,5.224208593797081;-0.027129383062260055,0.22958282699615135,5.2242361413285705;-0.027619828315475315,0.2213380555819861,5.224280207999145;-0.028134954735825328,0.21283351230772235,5.2243415661703185;-0.028642142370909073,0.20398837592481053,5.224395694841312;-0.02913837620766857,0.1947289932724795,5.224416980996916;-0.02969705761950227,0.1850984950141061,5.224437082737307;-0.030319637995354736,0.1752177654052082,5.224398120246357;-0.03096068554248991,0.164746094164969,5.224431171519848;-0.031563588182382946,0.15473422076732293,5.224452240325228;-0.03224195557455474,0.14430318723147423,5.224489685544485;-0.03280958029250556,0.134554560112425,5.2246133816091325;-0.03336045555940158,0.12424638150387168,5.224883709865281;-0.033875238720374776,0.11420249795979712,5.225134502223776;-0.03440195580373837,0.10375354352131297,5.225462946505488;-0.034877902614542204,0.0927265920732406,5.2258259149503115;-0.03532259194269965,0.08174829506902381,5.226219092091428;-0.03577851196218142,0.0699366577579817,5.226581084369105;-0.036249888390302666,0.05800956058379597,5.226897384791434;-0.036709051437015784,0.045738310511636605,5.22715448201759;-0.037184555723697325,0.03325989654952591,5.227373586772364;-0.037666315846050846,0.02030034114392123,5.227560548474517;-0.03816119015669521,0.006705941758106804,5.227716234207153;-0.038632884522782095,-0.006836345706276481,5.22785162412064;-0.03907556441237654,-0.020332753293593454,5.227954887999764;-0.03947734351286404,-0.03318345460908696,5.228069962914985;-0.039822362412003015,-0.04539410510744096,5.2281647534581674;-0.04010267766404754,-0.05737153153376109,5.2283163848074174;-0.04034028257787982,-0.06871634237873779,5.228400150320198;-0.04058437748800349,-0.0801477921496652,5.228477331312396;-0.04077740701919869,-0.09072102970460168,5.228523626164546;-0.0409832973246333,-0.10127560223290058,5.228552392995811;-0.04116019328410112,-0.1110755049470293,5.228406829447687;-0.04132333046726034,-0.12069530307001704,5.228259016405178;-0.04143396693015401,-0.1298593953923334,5.228015604580504;-0.04155827192264267,-0.13919722253235078,5.22773986115033;-0.04169304650041121,-0.14878639901212498,5.22748741095579;-0.04181125228918052,-0.15783643152215812,5.227282717493516;-0.04191775099386143,-0.16663984145016608,5.227118249506889;-0.042022631968124,-0.17479886070987843,5.227007555883143;-0.04207289709320551,-0.18205760779260077,5.226976752480374;-0.042111665454846396,-0.18865715281118317,5.226970857756047;-0.04213976563004,-0.19451466888264762,5.226973187703121;-0.04215993988136702,-0.19995655512658855,5.226970513654662;-0.04217239432470708,-0.204515719994714,5.226971613156644;-0.042184206722657894,-0.20939318695853024,5.226976201084595;-0.042199540216711504,-0.2151305089087426,5.22697854296467;-0.04221091439452352,-0.2208396783569191,5.226975537620013;-0.042211686405954484,-0.22628949145123928,5.226963911412637;-0.04220572981125191,-0.2315595751080332,5.226957668850693;-0.042198285815836505,-0.2368668131134178,5.226951555852649;-0.04219122811510593,-0.24211067284209817,5.226941162290453;-0.04218936457815049,-0.24723549163190625,5.226932697573795;-0.042188688777114146,-0.2504335794093051,5.2269288661557765;-0.042190746644881205,-0.2535404321848927,5.2269530818566325;-0.042211514599538084,-0.2558790871889309,5.226983230232925;-0.042213855813009835,-0.2577038129107862,5.22698308671577;-0.04221030897530826,-0.25916673401941226,5.226976204461689;-0.042207843426338806,-0.2607406715803509,5.22697052254168;-0.04220651107614438,-0.2624733981046148,5.226965632698668;-0.042207979800077434,-0.2644169297701196,5.22696064156822;-0.04221037636554969,-0.26659215326825003,5.226957049786839
