# Supplementary material for: AI co-pilot bronchoscope robot
Source: Nat Commun. 2024 Jan 4;15:241. doi: 10.1038/s41467-023-44385-7 (PMC10764930; doi:10.1038/s41467-023-44385-7)
Supplement: Supplementary file 9 — Source Data [file 41467_2023_44385_MOESM9_ESM.zip › Supplementary Fig. 6/Sim+A/0-siliconmodel3 Centerline model_44.txt]

Path length,0.408090974759367,1.4308484124714542,2.220195863284466,3.228980296525964,4.261430747716362,5.360817737763536,6.2826958138190125,7.216648689485044,8.377274500463388,9.062507899430479,10.629987990684377,11.50750200290383,12.358575494930575,13.260054475280947,14.09904679860065,14.973972179706799,15.921454145154703,16.874193790796333,17.905946731758903,18.94874510801424,20.068546725019708,21.184195605985995,22.353070112874075,23.536935993222507,24.783999570619176,24.783999570619176,26.058171757125354,27.332111017692718,28.64956501100454,28.64956501100454,29.892759728478463,31.113072676248315,32.266291403991715,33.42421452170255,34.58107894979708,35.65657242642544,36.71534982874243,37.741848652148796,38.696757587480995,39.672291300510935,40.606139712078345,41.549444983032885,42.49125497580873,43.45264267466829,44.406943543291064,45.36299467256571,46.2662960885796,47.13438180691664,47.95826266549821,49.542529796658044,50.345190568454775,51.14435903673712,51.94691968404172,53.53079648783227,54.396957115414246,55.25777979048754,56.13682240842698,56.990800619995674,58.653533543005274,59.43235674337255,60.19976851822093,60.99451262121249,62.633772718496914,63.498993065265275,64.34497519230591,65.23794892473109,66.08939533770318,66.98285585074393,67.93557677748079,68.8471368112116,70.72542501296036,71.64500187607455,72.56985513159776,73.49963621948697,74.45630594091074,75.44616161802885,76.42401320530978,77.39968408264082,78.37412905146475,79.30107990654889,80.24094908929447,81.17002179076864,82.10305033682398,83.05485008248166,83.9668500423446,84.91718177946666,86.70414811145876,87.60001534224881,88.50746666908329,89.40035134901757,90.26326931568877,91.14877819689525,92.04064682630627,92.92752147759444,94.68941524349597,95.60262949158563,96.53245058643401,97.43193785730823,98.35108344824113,99.2685018356674,100.14328667144878,101.92825593442045,102.7944534658879,103.63471917825954,104.49963656205836,106.1792952023142,107.0282855560209,107.87021046220713,108.67522794118025,110.22100528219087,110.9762600701405,112.3619616349369,113.72555719555461,114.3446768157692,115.55819284899498,116.60548005185032,117.70532168505893,118.72480292167944,119.72125301999048,120.79725862681994,121.92805365763878,123.06547583363788,123.62138484448239,124.74575203162831,125.91573423804027,126.55840989524849,127.9274085065905,128.60463783847158,130.02002800559066,130.73160147168443,132.1574033262975,132.87462309783547,133.63086146155808,135.05522446787793,135.75730620644737,137.29458406958514,138.09404529818303,138.93918023245328,139.80374785934706,140.67006172936124,142.46225386385422,143.35805150157438,144.29030503670975,145.2127196494812,146.16415630624138,147.17828929791628,148.21640078305106,149.25430988580203,150.2886388615703,151.27226161087276,152.28887251654237,153.33695867765428,154.3751089317245,155.38303972200444,156.37098412250813,157.332823975788,158.23446379248983,159.16273807120373,160.03117230054863,160.8775469533381,161.68836421444473,163.27740737553987,164.0242670619779,164.74355910323607,166.02033006347145,167.2141304208378,168.35192545734085,169.4347458949212,170.5524912806331,171.7175242622325,173.44364575399274,174.57920796836515,175.18254106142695,176.41525351224075,177.7091596712733,178.3534380706405,179.6163701661553,180.23187401110857,181.41613630107094,181.9729217740766,183.05690857392602,183.58146720741928,184.09722843905163,184.57356707871,185.54351937916888
Error,3.0791560430425484,2.9198291595411376,2.806935267652761,2.712608868395173,2.6188754371166705,2.5254498011842488,2.437316343484338,2.3488799823124795,2.25221241636979,2.176612012151097,2.096260874328741,1.9977245712671565,1.9037994427733074,1.821710743436654,1.7530548410831743,1.6825175730910438,1.5973075242977246,1.5100799261671163,1.3941338176787508,1.2728131603924993,1.140081410133853,1.02074082397972,0.9228337090476604,0.8771682214798626,0.9272055536396113,0.8474994618034711,0.7078298866894576,0.6698491255538704,0.7618888024836237,0.8684238203888783,0.714436540067183,0.6171620644117481,0.5781755200897142,0.5792457576866041,0.6152769686536281,0.633968925957729,0.6598084821239484,0.6779225402033724,0.64748741001078,0.6361934527279939,0.5974764648587696,0.5676218792708609,0.5404700192632738,0.5255802293384866,0.5076742520487082,0.5003031323543405,0.4946787970856075,0.5115113002006826,0.5765984606085788,0.6040578710628388,0.5331164769302619,0.534647479366297,0.6107501624056587,0.6406746339036562,0.6073385643310949,0.6021772065372948,0.6223902420001814,0.6683058924052505,0.731654708981358,0.6306213093747265,0.6032374267126747,0.6520215356811926,0.696175797167219,0.625523856328115,0.5728985206630425,0.5528619198920478,0.5611505041101944,0.5879334869925211,0.6025730877113769,0.648253322654803,0.6654270496793036,0.6076538336779408,0.558559617220493,0.5186936919301066,0.4959521883257321,0.4839646292357471,0.47125055245945174,0.453084531418875,0.43679394281239386,0.4136485598347114,0.4033548647484542,0.41239145852346804,0.42330732342256394,0.434583694728871,0.4723745965621686,0.48977725605556244,0.49087602211732334,0.38817277265529115,0.3136478730115091,0.28812360407884385,0.34922526072337,0.48566905273188293,0.6547394914302671,0.8186016396644955,0.9686383550965764,1.0548515204213686,1.1769067649536,1.306611575508159,1.4354909421127338,1.6161039193470141,1.7945486625778808,1.9622964079339917,2.034156339805611,2.103795721119483,2.1918088346983957,2.2530027292345745,2.2908685908080653,2.407907342818464,2.5860247685659115,2.680474044859324,2.788770793172952,2.8211588616831516,2.844062508382895,2.826452150676112,2.7788380593286965,2.723456159626347,2.6648057560701868,2.598195787209833,2.5118303122441192,2.4068383744905155,2.2941914009306683,2.148841461789688,2.03538075304534,1.9079436721250387,1.808048348818073,1.7575039961984642,1.670942386462489,1.6519590445206196,1.5913214956184856,1.5562850049931818,1.5132618947105716,1.4580226792634727,1.440060039783353,1.3660540502282081,1.3377705126888508,1.313927349434618,1.213782716389674,1.1287916252112227,1.0687277604075864,1.0165436308836813,0.9612065043191549,0.8210463210351929,0.7107665042232206,0.6207191077055262,0.5359581428853026,0.4679448868170147,0.4301881467037316,0.39317503616938965,0.3700821923227661,0.32025835433707783,0.31108317188948575,0.34283070724643094,0.3753196242091794,0.3765974542736118,0.3688438326860224,0.349484286363257,0.3028414053172332,0.30448395578740073,0.34468275281097893,0.4798405271207203,0.6737833220450964,0.7514859152594837,0.89723880201219,1.1647456914540781,1.2984747988226024,1.5767011810866354,1.7768511400878242,1.8931027823993023,2.027359099814422,2.0550782688392277,1.9512511124624357,1.7769353483758192,1.5494706154625755,1.3242624274983512,1.0890149008280157,0.7936440867056517,0.430525244293814,0.23836646248873677,0.43410644798330034,0.9680651469687751,1.4500955431022997,2.0917362152216996,2.8140583873816247,3.566679084287381,4.320411592136762
3D pred;-0.07030601300921274,-0.2632461893175073,5.214368532413165;-0.06886071003035632,-0.25337636049291196,5.215073924695866;-0.06773601687152958,-0.24344615708219003,5.215429066245357;-0.06680883657795054,-0.23349176866971147,5.2156537616763545;-0.06590194471008654,-0.22353525279965075,5.215866690935102;-0.0649925195116688,-0.2135793660539526,5.216097482865886;-0.0640880676744924,-0.20362348877005876,5.216347431625184;-0.06316706090114002,-0.1936692872899821,5.216603594498136;-0.06222289861146209,-0.18371754997290107,5.216870955569662;-0.0612710999360202,-0.17376814136191043,5.217192432742992;-0.06031979297030339,-0.16382007232840087,5.217554285698634;-0.05934871980758111,-0.1538750693761466,5.217946628905908;-0.05833176550254081,-0.1439345906266912,5.218337379687207;-0.05730323838120879,-0.13399469471807057,5.218712348067836;-0.0562656153662872,-0.12405581297394516,5.219089134685427;-0.05518923727875995,-0.1141226250423731,5.219505292983148;-0.054072295840681496,-0.10419654141141528,5.219979956627357;-0.052925633974429946,-0.09427632816843581,5.220503918246466;-0.05178273679012041,-0.08435766151282932,5.221064130528603;-0.05065868862630756,-0.07443725716617901,5.2216316631923245;-0.04956361778248804,-0.06451229121464075,5.2221756031778215;-0.04848892177348509,-0.0545830426243076,5.22268062884014;-0.047476330444327114,-0.04464644014421401,5.223169085545194;-0.046537111913347515,-0.03470000777055805,5.223600770137638;-0.04569874214954812,-0.02474174653080464,5.2239615598547475;-0.04501056668291981,-0.014768493468918887,5.224207807475482;-0.0444864729271281,-0.0047832165134607165,5.224347699783834;-0.04400852597166651,0.005205097688390661,5.224419436196199;-0.04356522343132514,0.015194944488932079,5.224499709226784;-0.04313733810589278,0.025185492509630168,5.2245762885608436;-0.04271575677846753,0.03517654288197688,5.224610663574982;-0.0422548030548792,0.04516585587884515,5.224644538570313;-0.04176847203589319,0.05515360090044891,5.224736361897422;-0.041244530517263206,0.06513860812703437,5.224894842085748;-0.04062864769024811,0.07511743967746778,5.2251036703201;-0.039990003134933005,0.0850933853864046,5.2253731890473;-0.03938831962977074,0.09507053135486188,5.2256806549538855;-0.03880061299957388,0.1050489020593265,5.225975135854972;-0.03820306754130531,0.115027317908317,5.2262474528943175;-0.03756626347541111,0.1250031929421031,5.226523854580172;-0.0368935898602766,0.13497712000425893,5.226785176539252;-0.03611839653334502,0.14494352212230197,5.227049570425996;-0.035278788770285195,0.15490398734675406,5.22733972782585;-0.03445020663615874,0.16486648073518703,5.227589081254613;-0.0336520852649417,0.17483199166487506,5.227816224793097;-0.03293283676168636,0.18480373885820628,5.228032880055797;-0.03232385777187779,0.19478380726662675,5.228198346527384;-0.03174896677549759,0.20476652935159145,5.2283198377478035;-0.03117318661551946,0.21474975109029637,5.228381164114281;-0.030608963971771153,0.22473381970699402,5.228386327965049;-0.03007106152646851,0.2347193084306648,5.228360329719313;-0.029593439747195204,0.24470782396383653,5.228322449915318;-0.029252036763897444,0.254701804010728,5.228260750439384;-0.029101637222983597,0.2647000325349786,5.228147585272683;-0.02903832468716988,0.2746991682812087,5.228032364392321;-0.029018353098947822,0.2846983798051029,5.227908388442693;-0.029050093741308246,0.29469691077336724,5.227739951486296;-0.02911348711077292,0.30469418942171833,5.2275154500209755;-0.029188457581518074,0.3146916839363003,5.227304540420863;-0.029289383477421504,0.32468912203443134,5.2271019436845245;-0.029427373381231626,0.33468645608808156,5.226916820465636;-0.02961018824042776,0.3446833336323534,5.22674647349005;-0.0298223406222099,0.3546799072075251,5.226593149900599;-0.03006447641501563,0.3646759583053246,5.226450557095647;-0.030315823171268963,0.3746720154105098,5.226325388577251;-0.030573241831965168,0.38466814410536115,5.226219810411442;-0.030823844931151135,0.3946645415963759,5.226123710003985;-0.031062746526126374,0.40466137719303763,5.226044944013641;-0.0312981149873113,0.41465823489782666,5.225958701810054;-0.03154756867540332,0.42465469372222026,5.225866052850531;-0.031812726618287344,0.43465079789169825,5.225778916760019;-0.032097850775085215,0.4446463403297117,5.225690397919748;-0.03241484315507914,0.45464094443667363,5.2256043480729994;-0.032770426145853376,0.46463425786583873,5.22551921615689;-0.03318527996668008,0.474625344311325,5.225441190865059;-0.033645281214076034,0.4846144491372342,5.225362554808496;-0.03414964113750077,0.4946014115127027,5.225283792008775;-0.0346849665373868,0.5045865281561643,5.225179521530199;-0.03525983364090996,0.5145696345796833,5.225095177295177;-0.03588270667724748,0.5245501457374518,5.225057412096111;-0.03654203023809638,0.5345282906757477,5.225101184604269;-0.03723135534004598,0.5445036718516921,5.2252300306303425;-0.037717438341720366,0.5544880603332619,5.225505185068031;-0.03822951573786965,0.5644704754320949,5.225803791054147;-0.03870882263526878,0.5744543049531894,5.226109426444487;-0.039191825290289695,0.5844374169159703,5.2264322018676905;-0.0396858098234848,0.5944171898760953,5.226832340525312;-0.040167618915842425,0.6043958335044468,5.227273397592912;-0.04050289440159541,0.614377809299616,5.227771142078877;-0.04056325720184473,0.624365535162766,5.2282627602385405;-0.04045522117060285,0.6343582779432093,5.228628027181818;-0.040144300693097115,0.6443465200956087,5.228999977664681;-0.03957846596748276,0.654323959589275,5.22936127008574;-0.03906328309685117,0.6643039091616803,5.229728956286265;-0.03839481724074646,0.6742752630469449,5.230082870250444;-0.03744180853985498,0.6842245341148065,5.230405018716581;-0.03610604473223519,0.6941300316583136,5.230716231611286;-0.034560105637616294,0.7040025282278074,5.231095551794062;-0.03268338792130167,0.7138169518584208,5.231489276840418;-0.030181276541851,0.7234862324745545,5.23198369671389;-0.02750999578190759,0.7331162860537451,5.232339122041451;-0.02448071363099444,0.7426356972377909,5.232791073763678;-0.021615239027702363,0.7522092784617381,5.233159309892233;-0.01861173738400404,0.76174155480307,5.233497962559113;-0.0152714778860077,0.7711602585366684,5.233859468388592;-0.011732403768585014,0.7805059624956301,5.234223847178914;-0.007771713233812631,0.7896786535920165,5.234641780831589;-0.0030555991434561055,0.7984744196563377,5.23526849227115;0.0023301373664906247,0.8068722135753714,5.235954713473728;0.007733614154932151,0.8152658801934056,5.236545305805266;0.013241922064464647,0.8235924879251849,5.237116399190673;0.0187452137163533,0.8319223596290903,5.237688254409001;0.024294263110589482,0.8402238665670516,5.23822957998507;0.029891467664711364,0.848494436046432,5.238748214409361;0.03558560802514578,0.8566997905473919,5.239247136316327;0.041386907617280755,0.8648302827791309,5.239737053770523;0.04728753104109329,0.8728879693173345,5.2402433450527;0.053246889891266656,0.8809024803337949,5.240746987050447;0.059208199697475344,0.8889140083912243,5.2412744371233675;0.0651797043681561,0.8969155646054351,5.241836780540562;0.071165909648202,0.9049098204399624,5.242343949148894;0.07690712779766526,0.9130837189585084,5.242819130344634;0.08285224327206717,0.9211079863711437,5.243335593786269;0.08882403181442892,0.9291078928581017,5.243918035032443;0.09489632126509734,0.9370356731927285,5.2444449124310895;0.10114081450644999,0.9448274069657873,5.244988225387383;0.10750937481308127,0.9525178170897973,5.245535063338996;0.1141279582745489,0.9599937107586247,5.246087663389641;0.12080415094217539,0.9674154490225195,5.246676095719625;0.1275459629687009,0.9747730023521195,5.247319818952923;0.13426798571520981,0.9821486462049672,5.247963470995074;0.14117092465530262,0.9893523156004265,5.248639178942544;0.14806953026227526,0.9965726058122711,5.249165154166472;0.1550467780443326,1.0037225077055485,5.24960890669242;0.16206263864545892,1.0108367080180092,5.250016158383327;0.16902501647281068,1.0179992784251106,5.250488260228817;0.17594300712716804,1.0252028023011253,5.250988908881976;0.18290688379431086,1.0323551881436654,5.251578653338717;0.1899641130516141,1.0394188313791435,5.2521267951559025;0.19699591557751905,1.0465166217309716,5.252545274974021;0.20399511794637415,1.0536498588131193,5.2529031784941;0.21102346865337035,1.0607520680364242,5.253304314989412;0.21818943227630253,1.0677158328953602,5.253697944693906;0.22553702952644797,1.0744947295508582,5.253941614108758;0.2329370276461407,1.0812165523552395,5.2541806246002505;0.2403632206881976,1.0879108946473635,5.254374114077964;0.2478883942875033,1.0944948296233443,5.254527614997723;0.2554174311453559,1.1010717116093862,5.254768918405852;0.26301666536375884,1.1075654190427324,5.255057714292176;0.27069194321057705,1.1139706372964688,5.255309287534283;0.27842914906328853,1.1203047331382516,5.255431252528762;0.2862370493141876,1.1265525228790145,5.255473879131129;0.29406909122658076,1.1327685747512142,5.255333100565149;0.3017004065635409,1.1392307188693434,5.255394089288742;0.30921987132674494,1.1458229599777399,5.255396705335199;0.31668746650283136,1.1524738431058648,5.2554245603547445;0.3240441249117606,1.159247289043075,5.255421878932993;0.3313747736821658,1.1660485805413463,5.255485302591817;0.3385943778947729,1.1729482787879038,5.2560063391737915;0.3456181663802504,1.1799163540730893,5.2574597221691715;0.3525346807747294,1.1870439799039252,5.2586253887795555;0.3594223392899359,1.1942509517646285,5.259412609699586;0.3661654785823374,1.2012528340131547,5.261758610010976;0.37253404211120367,1.2083784870852305,5.264702496366665;0.3791886542287554,1.2153211684629193,5.267443903460262;0.3851986691554472,1.22214635283124,5.271602819054426;0.3913790440618951,1.228931408743036,5.275573459089678;0.39737852811876073,1.2357171183835909,5.2798114227192405;0.40297658283430604,1.2419182695225968,5.285307558448366;0.408530553473698,1.248014078874571,5.290963928174715;0.4141775950190221,1.2539424890690707,5.2967054327119545;0.4199363661559997,1.2596420717817967,5.3025664319350145;0.4256058148111332,1.2651510566747708,5.308690845163707;0.4312672842262494,1.2700519978612212,5.315318706021379;0.43733891886333637,1.274085087020635,5.322164832273935;0.4436541140108146,1.2775561339379136,5.329098095830682;0.4500317770549098,1.2806957329543092,5.336131468571567;0.45666073135757634,1.2827318516468305,5.343336410314782;0.4635829449266291,1.284860562687882,5.35023217340585;0.4705837748747729,1.2871684534296857,5.356989541263313;0.47633458750552204,1.2897032602544,5.364767902816197;0.48380760778477144,1.29112936336392,5.371257910352938;0.49177632041485364,1.2924060470046315,5.377162967329861;0.4997603850246167,1.293639167762057,5.3830565337802145;0.5078132896249299,1.2946440903745722,5.388899551668353
3D gt;0.5047254681284212,1.2158462896187567,5.557500500082571;0.5042420543787798,1.216174118167254,5.556004798613119;0.5037550123931306,1.2164845851060404,5.554476240226125;0.5032354299016805,1.2168976308411916,5.552583919482947;0.5026924577832392,1.2173009034770559,5.550734841218704;0.5021643966113445,1.2176956645068249,5.548973079413475;0.5016694219216057,1.2180661712442353,5.547334455861695;0.5011977858677545,1.2184207879035884,5.545760002121221;0.5007742475072322,1.218739215392953,5.544349619412857;0.5003458046976099,1.2190623773602696,5.5429524763980575;0.4998653002774038,1.219445962988812,5.541401109727331;0.4988358012298277,1.2202118063961782,5.538027381782149;0.49793403551490806,1.2208960305791234,5.535015666087734;0.49699377514127896,1.2215945096605996,5.5319247649648915;0.49603243697048427,1.2222782077853096,5.528797309588429;0.49509254518719426,1.2229457397205774,5.5257431266555015;0.4940867692060694,1.2236830761504414,5.522427543729444;0.49305673132931516,1.2244024990298679,5.519141958089975;0.4920527753160152,1.2251134876391563,5.515905573184673;0.4910593990785223,1.2258764224993348,5.512635884511431;0.49006909270270615,1.2266371220744974,5.5093724170161735;0.489074979061267,1.2274500014646397,5.505909106646891;0.4881264584646575,1.2282503817886812,5.502591488445882;0.48721118572324407,1.228992164994562,5.499523853863361;0.48630687312378135,1.2297518357624575,5.496455146866101;0.4853909464679832,1.230555930772354,5.493296472153935;0.48447921652140025,1.2313670953859055,5.49009755327869;0.4835807631502183,1.2321975899125424,5.486873512376511;0.48266875387593655,1.2330662488395157,5.483553404715547;0.4817788169312238,1.2339403770855042,5.480240907892336;0.48093700543534396,1.234778541794589,5.4770559091918845;0.4801387317427824,1.2356253598318454,5.474019344852918;0.47933467800561413,1.2365304051657589,5.470864888889734;0.47856198291714785,1.2374898608153484,5.467699459248163;0.4778124719894053,1.2385156298481104,5.464492202701377;0.4770757346009731,1.2395610631349494,5.461304348023838;0.4764328131213237,1.240572836119993,5.458386851569083;0.4758522027312314,1.24168448238309,5.455340664005599;0.4752754396610833,1.2428422695019572,5.452273618800186;0.47477781167556604,1.2439256083765955,5.449473521350619;0.4743078431604698,1.2450120468394812,5.446709037914723;0.4738575499990712,1.246114844191433,5.444079650464265;0.47340710442201744,1.2472316768480383,5.441426532994146;0.4729951896093361,1.2483910554356394,5.438764637982168;0.4726250817544484,1.2496158203329126,5.436062431482169;0.4723214317755556,1.2509043220724148,5.433343398008059;0.47205473856463487,1.252296327916276,5.430563362606393;0.47183900880335167,1.253803559778526,5.427704598187602;0.47167735371541825,1.255412345439694,5.424747697039192;0.47156221348306404,1.2570746171881124,5.421733565403864;0.471511184839102,1.2587566128223637,5.418737532006458;0.4714769473952991,1.260444127073256,5.415790840518913;0.47151438183609046,1.2623836643767596,5.412661751552569;0.47153252227170805,1.2643566515230416,5.40944494940206;0.4715465589159707,1.2663253868128543,5.4062630837226795;0.4713623361810792,1.268473711428435,5.4027079854856765;0.47096302989334565,1.2705712319185902,5.398849744050399;0.47044696919495443,1.2725181483393133,5.395079868061487;0.46973563288685477,1.2743483512776355,5.391083736732254;0.46879611384669284,1.276049386321103,5.3866147476311115;0.46785677813526777,1.277716896171953,5.382184121096812;0.4668944587898892,1.2792760917127732,5.377787224383657;0.46574610056924975,1.2807185371807188,5.372970421577377;0.4644911450414753,1.2820031285620854,5.368041822628035;0.46314816527223107,1.2830029003054002,5.36300897166721;0.4616027794203232,1.2836318394332427,5.357730550686252;0.45993566253432466,1.2840237663804883,5.35243261515895;0.458012592181713,1.2840369657305968,5.3469612047648365;0.45583961035176673,1.283724751016368,5.341330975653735;0.45351648476131795,1.2831791247747415,5.3356573632409345;0.45107806450706667,1.28244539325931,5.329990815405065;0.44850214900779084,1.2814833094364029,5.32419290032913;0.4457220046958795,1.280031578331887,5.318565046386974;0.4429154500419081,1.2783926676874575,5.313086975257134;0.43994958545850665,1.2763841820401096,5.307579960223424;0.43717811014819696,1.274083163385806,5.302523813432675;0.4344482518964787,1.2715278041673745,5.297680199559317;0.4317410459358955,1.2688534943826224,5.292998299818772;0.42915475793028346,1.2661181017642835,5.288630845739689;0.42652336941594654,1.2631289625391113,5.2847084059922596;0.42382996199362244,1.2600755432409585,5.280779290658574;0.42087918262417895,1.2565749322132123,5.276907324854745;0.41807864259955874,1.2531170920049866,5.273496017019086;0.4149957872090929,1.2493150535506947,5.270311668580989;0.41180499080032806,1.2454296906257554,5.267398130021367;0.4087194416786117,1.2416687133431836,5.264968865362698;0.4053746534558044,1.2375646481338554,5.262751750158228;0.40210840704289563,1.2335198719062934,5.260925192931824;0.398912316727399,1.2295187948858461,5.259491643959863;0.3954250767302752,1.2252731735203977,5.258318864171722;0.39179084036581496,1.2209145007564073,5.257333114059475;0.3880700264168423,1.2165135126018205,5.25651813304225;0.3840649713497098,1.211931111338944,5.25589692444626;0.37984222696616887,1.2072022746669808,5.25540821690703;0.3754733841299612,1.2025251155968095,5.255071215907069;0.3704324906071692,1.19739798302794,5.254871195471009;0.36502880179044794,1.1922425656908728,5.254829262484675;0.35943332334027245,1.1870345758801721,5.254835764878569;0.3533422221595228,1.181476388554908,5.254917532257411;0.34727760185126877,1.1760969998796644,5.255075712813182;0.3409183598362084,1.1705147718856963,5.255259497757341;0.334225851923327,1.1649825095109714,5.255408534407216;0.32706556573121454,1.1590762877958671,5.255535657777435;0.32003827537421803,1.153429398067819,5.255694599728919;0.312455470493406,1.1475161800575895,5.255914856939412;0.3046690832125304,1.141438205425556,5.256098735522267;0.2966849639726722,1.1352888683969762,5.256277458414187;0.2884564949533214,1.1289623169021863,5.256483950021673;0.2801461483052742,1.122578865280917,5.2566792551665795;0.2720425750387951,1.116442249170514,5.256833580734738;0.2641827233706828,1.110529356927776,5.256942247084551;0.25592020222973266,1.1043072690549105,5.256945394952959;0.2476311882076455,1.0980608998174253,5.25691993031135;0.23936015308979766,1.0917886123657228,5.256793701315404;0.23128003668386404,1.0856612720936039,5.2566754112626395;0.2237216088939272,1.079888209224943,5.256420292385446;0.21648810770041177,1.0741714711651755,5.256137028860009;0.2092075824530229,1.068358173127956,5.255806599699933;0.20222657746535083,1.062758588810031,5.255412181643737;0.1952056726037858,1.0570774618805852,5.254967465588878;0.18833493758045314,1.0514736978409682,5.2544820124170055;0.18169706604871463,1.0459279462374176,5.2539990291691145;0.17513570803064965,1.040324446930136,5.253453965301897;0.1687632253130144,1.0348007448508987,5.252901258267687;0.1628491512987526,1.0294572663067973,5.252280942859459;0.15700167638721274,1.024099828471308,5.251663114857116;0.15157605146006198,1.0190818744646666,5.251021998297013;0.1464604839943723,1.0143223256139853,5.250336767675087;0.14132731504982526,1.009534657264633,5.249622228233312;0.13613167783009963,1.0046217764404708,5.2488897938138255;0.13066748912836795,0.9994512210322861,5.248116718863164;0.12553221979747248,0.9944931256731218,5.247419066100614;0.1204731523520173,0.989512001879638,5.246740220321859;0.11545677184899117,0.9844945568862968,5.246076783480055;0.11047518607366044,0.9794558165559802,5.24542212417054;0.10547585437289848,0.9743281059009974,5.244778554884487;0.10064548103307003,0.9693476211267171,5.24418397309549;0.0959836134814897,0.9644659064940386,5.243636424035931;0.09120304156705289,0.9593690429738533,5.243108707227038;0.0866573397387629,0.9544961848051651,5.242616364638543;0.08229538369657205,0.9497986315851625,5.242158616598634;0.07819548035146401,0.945364320289331,5.241757214900245;0.07432837494001739,0.9412617766466427,5.241431280876085;0.07050133478521903,0.9372145192455686,5.241116682234418;0.0666150825797116,0.9331084486026826,5.240762463422923;0.06278359806019326,0.9290969974045767,5.240399877576924;0.058890174246551984,0.9250411620889618,5.24002638644598;0.054933064304466615,0.9208991811235613,5.2396669180720155;0.051043487157311315,0.9167644446382555,5.239313042162253;0.047209796945586247,0.9126688427749683,5.238972561584268;0.04349940536412905,0.9086619935561979,5.2386664678261035;0.03993938890229102,0.9047607970732111,5.238355298421853;0.03664234797372468,0.9010685282295763,5.238000578548597;0.033350999357670955,0.8973200356091144,5.237635788965385;0.030051265935696996,0.8934834510139795,5.237279682261489;0.026765169739336986,0.8895673194298377,5.236964482722074;0.023252267372361506,0.885298446081155,5.236641793487063;0.019800594239442755,0.8810797719540803,5.236315574317473;0.016610786743300132,0.8771183055890444,5.235991268486481;0.01329349160684044,0.8728996872152376,5.235666774666827;0.009668820807878507,0.8681411926626763,5.235332874773339;0.006041244530869691,0.8631930669318872,5.235006519263405;0.002487599118210932,0.8581336386945339,5.234682944533818;-0.0013893273736795314,0.8523680018549381,5.234317779834454;-0.0049754419297752,0.8467427935903288,5.234003289659685;-0.00852825143852308,0.840899783896762,5.23370841259462;-0.012016088860377284,0.8348230581762002,5.233424322587591;-0.015526009806310317,0.8281422509923828,5.233127253911966;-0.018932941247276104,0.8213135769566566,5.23280824617877;-0.022218850861113477,0.8142250776131416,5.23248556692066;-0.025416634290401224,0.8068448816382368,5.232150600270683;-0.02850298102233668,0.7990175901814845,5.231847735503844;-0.03146040198903366,0.7910636548071003,5.231588823637436;-0.03417083065750006,0.7832372761984732,5.2313866090806425;-0.03666477637800283,0.7751018390208981,5.231177431903953;-0.038883059192560965,0.766745818339064,5.230923763224114;-0.04077862972559336,0.7585635187538171,5.230675907237076;-0.0424860449012705,0.7500747754023624,5.230439716460315;-0.043983358733430726,0.7412762885588069,5.230124692074829;-0.04526181265861293,0.7324554279033955,5.22979417522137;-0.04614063565109085,0.7237585209301084,5.229453103180314;-0.04681671876771791,0.7146158229100664,5.229107221274871;-0.04733658090084292,0.7054452424192907,5.2287709794602675;-0.047422792283587624,0.6964557291624139,5.22847272780747;-0.04732882036971407,0.6871621709077255,5.228194032474507;-0.04705531200796466,0.678038133487255,5.227923550280442;-0.04657367949661203,0.668943607725826,5.227673751084702;-0.045919390063620724,0.660463900875487,5.227435705739918;-0.045122265511930576,0.6516358102524161,5.227145752106224;-0.04418417515443718,0.6427729072762174,5.226811233753345;-0.04315942545399617,0.6339847314381679,5.226450053243733;-0.04207140730017404,0.6254336639136374,5.226052306580304;-0.040948635273155155,0.616587735115485,5.225590536248324;-0.03984787392536533,0.6075937875090635,5.2250965504534665;-0.03881141064478003,0.5987083239730784,5.224614792071058;-0.03785589610852525,0.5901577015369632,5.224184335880854;-0.03695869429693573,0.5809537637066283,5.22381199913918;-0.03612219299121845,0.571492752400529,5.223491730986631;-0.035369299249106825,0.5624067160501129,5.223264823227822;-0.03464239485925656,0.5529188233761484,5.22305559082414;-0.03396905224737914,0.5436147345029391,5.222869132405539;-0.03332618517261684,0.5343483484070437,5.222673124476021;-0.032673416811885646,0.52497429392888,5.2224823256942345;-0.03208845518384888,0.5157246401732581,5.2223225944544565;-0.03156827242956513,0.5059947629054652,5.222207711982089;-0.031090146339059276,0.4962503572993454,5.222101312206741;-0.030678991521879983,0.4864807881001247,5.222024878884638;-0.030260202306967514,0.47659136407271685,5.22195184360619;-0.02987781297881468,0.46703231585703575,5.221943405543681;-0.029515320660677247,0.45774162516386613,5.221974274667209;-0.029144441512117425,0.4485007468003494,5.22203728381766;-0.028765312023784805,0.43931335373945474,5.222138428729513;-0.02833344395423813,0.42987436626906395,5.222282675924907;-0.027886407423178893,0.42055334332954136,5.222431222392563;-0.027474942978010536,0.41144831438606816,5.222583913120537;-0.027050362166353696,0.40193163020475264,5.22272593337158;-0.026605171832352587,0.39300856490438213,5.222814703006809;-0.02618469375631085,0.3845046172604515,5.2228613085124795;-0.025791342116518574,0.37558382323593614,5.222931430832599;-0.02544427224983739,0.36713161511564746,5.223022515003498;-0.025128019596422004,0.3584859542878576,5.223137223138458;-0.02483955678373676,0.3502166889375668,5.223286845774952;-0.02461940303973132,0.34210411066355123,5.223436959891813;-0.02444148669553841,0.3341596497117875,5.223562279021859;-0.02431004428943265,0.3264874934225178,5.223675522054716;-0.024189290584529132,0.3187008161225845,5.223773669456557;-0.024168448221324686,0.31041822044347034,5.223790182595268;-0.02419892707197962,0.3020736451005457,5.223821790092365;-0.024306249526432133,0.293534751040481,5.22388219460516;-0.024482775365628533,0.284746340758027,5.2239475838300775;-0.02471060814466764,0.2761414581923979,5.224022790535637;-0.025006995617346622,0.26748513148062203,5.2240826704350605;-0.025410485744476317,0.25953596914093624,5.224141314809538;-0.025834957696921058,0.2516685382530442,5.224208042014004;-0.026262741690894036,0.24365462040343008,5.224274980899084;-0.026738303698424913,0.23567717954705786,5.2243110673196345;-0.027233432320448066,0.22766586907970457,5.224324620970915;-0.027716771395310112,0.21961144670435404,5.224361285796533;-0.02819890593206604,0.21185275923209038,5.224380205345793;-0.028647943113958556,0.2036262701506598,5.224414989193946;-0.02911743255044306,0.19495814225665692,5.22443548115121;-0.029665173302924758,0.18594176467525508,5.224419350592189;-0.030242160864099615,0.176398706373961,5.224396994584381;-0.030823482095995874,0.16687350129283782,5.2243576426681475;-0.03144418712204515,0.1572796839910207,5.2243627024940835;-0.03205949595341316,0.14788172687575168,5.224382786090559;-0.032628455504525866,0.13846631040461482,5.224476065913173;-0.033142668799014396,0.1291425944231824,5.224581851375543;-0.033645490078224385,0.11940345059180738,5.224832551831787;-0.03411621980603323,0.1098695684820912,5.2250944925104115;-0.03461838541740557,0.09962228832755199,5.225427753037036;-0.035056877539309375,0.08905070368860876,5.225815414805078;-0.03549144872614372,0.07831237393119264,5.226225346179312;-0.03594617220191254,0.06675826650837993,5.2265850109145;-0.03641035745135916,0.05519286358914651,5.226908402353625;-0.03683981077368045,0.04367239468113637,5.22720116400639;-0.03729945104935496,0.03148040043031894,5.227446879399659;-0.03778230566962508,0.019058907335418578,5.22761019279327;-0.03823979109705093,0.00589309632140266,5.227753823835316;-0.038699719502375676,-0.006837474998024293,5.227868469831536;-0.03913197328055583,-0.019571408341560757,5.227976054032112;-0.03949439895910563,-0.03203615651361908,5.228100381187771;-0.03979698776839967,-0.043870265084764125,5.228227489819097;-0.04006855958042335,-0.055555012495222586,5.2283678037171395;-0.04030082884719937,-0.06670878813856809,5.22844893599035;-0.04053752563709399,-0.07790402865768663,5.228527233458682;-0.04072868588018576,-0.08833015822925684,5.2285733341134115;-0.04094287589441573,-0.09864545316520731,5.228588372087001;-0.04112400864717553,-0.10817007953616278,5.228447068664143;-0.041285816549457434,-0.11764241571789191,5.228302593932902;-0.04140073655002492,-0.12638819436444876,5.228084439150067;-0.04154126330761607,-0.13477254123911006,5.227812793103349;-0.04165856111966647,-0.1437819965140875,5.227525752909606;-0.041773823404790564,-0.1522892503148337,5.227311378801149;-0.04188039909716833,-0.16106199399125215,5.22713618127319;-0.04198847644943059,-0.16937597253569786,5.227019209338669;-0.04205201925322364,-0.17673482702408344,5.226969431210521;-0.04209057621732602,-0.18358705187960211,5.226966431888847;-0.04211895143068753,-0.1894800543434245,5.2269682982900845;-0.04214425642115615,-0.19519318528637838,5.226969072963879;-0.04215876841305888,-0.2000616696415139,5.2269677631352645;-0.04217110001123868,-0.2045326736635189,5.226971508389731;-0.042186092813676815,-0.20906081945042945,5.226975407794965;-0.04220235045697776,-0.21375139940702,5.226977201098184;-0.04220921515860286,-0.21934571744287296,5.226970574681975;-0.04220950677083886,-0.22474525023942013,5.226959713345787;-0.04220391815322698,-0.22995494838382893,5.22695362705371;-0.042195992871670425,-0.23506973806910697,5.226947238756263;-0.04218955318026719,-0.24016057686821676,5.2269375007495436;-0.0421879693249795,-0.2451575621442253,5.226929367065429;-0.042187198553595665,-0.2501196840949681,5.226926567731494;-0.04218847032122956,-0.25305094691570157,5.226949360140233;-0.042208882693861645,-0.25525106755387433,5.226980067398061;-0.042214833735575386,-0.2571469859712921,5.22698406600727;-0.04221120892858825,-0.2585115179648766,5.2269773464577645;-0.042208856662380265,-0.25996209647477403,5.226971515812868;-0.04220710662125515,-0.26153617861620615,5.226966714959252;-0.04220759774039514,-0.26327814934399063,5.226962111399232;-0.0422102769375379,-0.2652356391872716,5.226958030048952;-0.042210003231462644,-0.26735905123322384,5.22695530198707
