# Supplementary material for: AI co-pilot bronchoscope robot
Source: Nat Commun. 2024 Jan 4;15:241. doi: 10.1038/s41467-023-44385-7 (PMC10764930; doi:10.1038/s41467-023-44385-7)
Supplement: Supplementary file 9 — Source Data [file 41467_2023_44385_MOESM9_ESM.zip › Supplementary Fig. 6/Sim+A/0-siliconmodel3 Centerline model_5.txt]

Path length,0.38727810664511697,1.3014526218211175,2.29765955108547,3.414780527428648,3.980161429223755,5.163039589095366,6.330120446405557,6.928451042679364,8.328549371580802,9.162948969654773,10.059200376055683,10.997241182857305,12.02465450661293,13.098768823977814,14.179119265553537,15.21862436778258,16.321938841853015,17.427489526873043,18.606061575007004,18.606061575007004,19.786201780115903,21.029030925117485,22.321824306086643,23.66303669416058,23.66303669416058,25.093252911447216,26.57933989645487,26.57933989645487,28.025114449065374,29.420490592561844,29.420490592561844,30.826846533049263,32.18700011412242,33.463752755964684,33.463752755964684,34.700118397017036,35.92688451970903,37.10518868299704,38.27290655015116,39.3854912431692,40.56027879536688,40.56027879536688,41.677502368173286,42.84019278900181,43.93482666931876,45.02902195670081,46.09472089110762,47.12019162386235,48.120723297085995,49.04664320923012,49.97549396270641,50.91093215988296,51.83840400649905,52.77895712829566,53.72953487775294,54.68493930851424,55.657698718498,56.623313518060584,57.5874766898544,58.534888011027654,60.50454282647464,61.4750363918114,62.41046495664469,63.39127949328388,64.37939749663887,65.39621894220257,66.46572535607967,67.50956424800349,68.5756783783116,68.5756783783116,69.61856480338982,70.68446566896549,71.78168696047285,72.8596619138074,73.94000557371272,75.03021986069498,76.10935492011596,77.21278270942865,78.33596509362606,79.47146298275153,80.55801448185834,80.55801448185834,81.67442519577047,82.75921959630091,83.84813663642429,84.89896743339813,85.98296434964084,87.04007904560657,88.03570940209572,89.07354161556688,90.10879468473199,91.13766572319398,92.17134064766441,93.17887317394168,94.13741604057209,95.10496255318711,96.13808514246934,97.2034260065833,98.23483810477886,99.22996713425938,100.2124485761367,101.14901831766625,102.05604332709548,102.9636588423745,103.85287641076697,105.59684021314608,106.43670532674281,107.2617527374887,108.02692003014924,109.52657734099638,110.27583215024197,111.76618317485381,112.52733899457044,114.01228288183913,114.79173788557723,116.35454430526926,117.16653977483978,118.00287100073974,119.81159776105939,120.75424316098919,121.77082641414422,122.78191851277836,123.85444739594269,124.969100543183,126.0835496797882,127.19509470598562,128.3101158681414,129.43950004097863,130.57501134361138,131.67817742538125,132.75625277097078,133.83098661549178,134.89427226868798,135.9411875853872,137.03118540347376,138.12760394191386,139.1940777144843,140.2351135451109,141.21964447214214,142.16768393214195,143.00349146049288,143.8244797773543,144.58678847076877,145.303595058909,145.9972312677652
Error,4.588744821827448,4.285241831928115,4.043795733895358,3.829332592039672,3.6335528231681256,3.4244406456433523,3.234821387197269,3.079855646582304,2.9317628312453783,2.8091334687222744,2.710181004267502,2.6192861306946984,2.527447284706084,2.42648349040941,2.3227669648295857,2.2145625666040765,2.0927309412914035,1.9661070197402855,1.868940794083357,1.7311921484734902,1.560066392418488,1.407108073448262,1.317575617891423,1.3345837660211892,1.1530852212356664,1.0001280992223587,1.0649032088939718,0.9737128723562067,0.8301036627322279,0.8911799024165088,0.99635107544738,0.7907011164270391,0.7515416506670102,0.8159709294453596,0.8644512698859571,0.6853206094145473,0.5609260956110022,0.5181811781350772,0.5425650202380159,0.589383539986812,0.7081199063958782,0.6322503768539871,0.5419961944200863,0.4546641656645995,0.42768513029343513,0.43185552942919303,0.4519373826904695,0.4715063927257719,0.48483442782755026,0.4838173994217998,0.49165554562944774,0.5112754744828902,0.5452896999298382,0.5803614623114182,0.6142801375284396,0.6474196618068007,0.6700626851882381,0.6937381146635743,0.7190172941864938,0.7565432852319854,0.7360789508970873,0.7132768245249446,0.6697806066522516,0.651427088570309,0.6388113091054768,0.643241576332755,0.6802771837373817,0.7010768467569239,0.7373793364730072,0.6922323796996857,0.6540135181711279,0.599202091410125,0.5290932948240783,0.47641900591780006,0.43409094680397436,0.40877184106382236,0.40264313630976817,0.4174987465249417,0.4644545858402417,0.54792808770792,0.6090559325046563,0.6191070845591016,0.5246903624593,0.4639269806549859,0.41486000669732337,0.3907501967492688,0.3598876905867025,0.3415847571301467,0.3332839435715972,0.3336772232780631,0.3454054800914837,0.36766320287026555,0.4041160260986441,0.4488064572921428,0.5015225085161179,0.5682390548235512,0.6349101651853796,0.7268819405281058,0.8509589768145059,1.0043610864287988,1.1929831309885095,1.3321101870745875,1.4940754259785762,1.6275812340387485,1.7949861894416057,1.952556335792955,2.0750799939719813,2.2184100037148,2.3471268537192067,2.3865070667261152,2.412356292074559,2.396628543448474,2.403966747091757,2.335928897935704,2.3097847891691647,2.3091948519823355,2.376484389733319,2.513063048994511,2.676372807234524,2.8493110764976457,2.881427041794474,2.876334529499025,2.871276223647931,2.8119403044118356,2.726977691836253,2.6896905223492324,2.5699603547091376,2.482044235907954,2.39658733481349,2.243545749523169,2.014793656691113,1.8701511122678298,1.745442307587056,1.7409873524462112,1.727081998731584,1.725770795395162,1.7518591174096356,1.806103578240539,2.070442357532621,2.6087245788157203,3.2114564148463893,3.9570922380390594,4.693645249919875,5.414325081258863,6.124280760204217
3D pred;-0.07912335647547636,-0.25975907120991054,5.199713643463214;-0.07680778768795861,-0.25023310349205496,5.2016869858634704;-0.07481900800120221,-0.24052826681233408,5.203051134087635;-0.07301339464450589,-0.23076544674144356,5.204245748950064;-0.07130265954482776,-0.22098089658266185,5.2054015878700755;-0.0696487177087386,-0.21118457653926712,5.206540266933823;-0.06806615881634419,-0.20137100814241565,5.20763085515695;-0.06664135539699495,-0.1915160290531748,5.208552442031225;-0.06537654441735724,-0.18162563824880879,5.209314296953569;-0.06421508675710974,-0.17171881548907678,5.210025548604329;-0.06314809153522476,-0.16179388747447035,5.210623315365997;-0.06210584872784384,-0.15186494878653997,5.211197690210312;-0.0610443722259997,-0.14193666131170224,5.211747576974122;-0.05993781177790934,-0.13201468191438243,5.212321901633076;-0.058803680462716064,-0.12209697656012913,5.212915927445742;-0.05761913985368466,-0.11218981305596992,5.21358299179602;-0.056370821011625306,-0.10229788302100944,5.214352030320417;-0.05508255916146092,-0.0924172082516789,5.215196214842975;-0.053816073836866166,-0.08253557711223279,5.216061882762281;-0.052604310223531674,-0.07264613209099724,5.216916579268275;-0.05144754630464824,-0.06274749010443806,5.21774046279032;-0.0503199536122816,-0.052840043765553533,5.2184961358428;-0.04922532222497135,-0.042926022724588904,5.219213052103758;-0.048164350025296405,-0.033004518241442085,5.219874933348706;-0.04713194301296076,-0.023075973077007084,5.220473370211419;-0.046134353143459046,-0.013139236586626654,5.220989201940774;-0.045202200415301486,-0.0031927139620899388,5.221433925417743;-0.04445750488055411,0.006774472203592721,5.221751145371641;-0.04395641410602106,0.016760641429992153,5.221910306351127;-0.0435147046119157,0.026749660798213587,5.222066462632187;-0.04307360038208387,0.03673941928896404,5.222167221527097;-0.04260740541493858,0.04672781704210229,5.222287938459261;-0.04211613952067387,0.05671407269699794,5.222470574206575;-0.04156951101724615,0.06669606556969278,5.2227175875032;-0.04097023618323391,0.07667358705921008,5.223017478482625;-0.0403498343507668,0.08664790181132394,5.223375454448348;-0.03972594740380528,0.09662042277806823,5.2237749424272115;-0.03909591671562802,0.10659270065428687,5.224170840509343;-0.038441949123784486,0.11656356468193689,5.224563519679829;-0.03775204861374369,0.12653153609734136,5.224967973815579;-0.03704651001393922,0.13649910533318127,5.225354986493567;-0.03628280254241579,0.14646300132938064,5.2257258334631675;-0.03541375940235985,0.15641808461635323,5.226101440665123;-0.03459098899885717,0.16637898156768716,5.22642328035818;-0.033777156422262145,0.17634144174956345,5.226718345879382;-0.03308459012779803,0.18631397683082787,5.226980826318125;-0.0324847846534676,0.1962935751647961,5.227199573856676;-0.03191050673417182,0.20627569559084263,5.227365334742634;-0.03135791450233447,0.2162598219632641,5.227474249410294;-0.030805186506392336,0.22624443604178326,5.227518673114987;-0.030309050441863786,0.236232106251475,5.227535784161423;-0.029904718544974205,0.24622392791509998,5.227531839611726;-0.02963373978432968,0.2562201848496698,5.227494185802565;-0.029500813499505146,0.2662189819968591,5.227414272023021;-0.029424224401588168,0.27621844801466044,5.227344892855275;-0.02939372833944754,0.2862179595396812,5.2272508755634055;-0.029418441799312814,0.29621693225278906,5.227109688002245;-0.029469557909320848,0.306214908027855,5.226915092153133;-0.02953205767039675,0.31621305430744195,5.226732980231923;-0.029619168775648987,0.3262111555192116,5.226558670695315;-0.029746481420363263,0.33620912979866235,5.226402780355857;-0.02991385794176254,0.3462067137536558,5.2262603017155564;-0.030116140693951823,0.35620382238363,5.226130298913039;-0.03034523137312879,0.36620051470678516,5.226013422667013;-0.030582340864508978,0.37619717635294275,5.225910782414969;-0.030824653474293976,0.38619384444729965,5.22582183518114;-0.031058781734562356,0.39619079876424584,5.225743807348702;-0.03128484960163107,0.40618803172686485,5.225678796498819;-0.03151147464286959,0.41618518753815625,5.225604521500027;-0.03175514612995724,0.42618191261505795,5.22552634258199;-0.032016985388578584,0.4361782303527206,5.225455125376654;-0.03229662756870312,0.44617405687910017,5.225382652584368;-0.032613456220742104,0.4561687809600328,5.225311167262297;-0.03296626761590984,0.4661623161553797,5.225242041154321;-0.033381148463934994,0.47615349636832965,5.225177296777744;-0.03384446439163993,0.486142576087233,5.225117091125774;-0.0343472812047366,0.49612969354914455,5.2250488265343;-0.03488496462870674,0.5061148591290939,5.224963007675178;-0.035461670721161215,0.5160979957855008,5.224896731114978;-0.03608801113269875,0.5260783524074781,5.224883337570727;-0.03675318960125009,0.5360559346462065,5.224956756058788;-0.037451517207115315,0.5460304511518429,5.225102903360076;-0.03820289940578255,0.5560007788562764,5.2252702062522545;-0.03904913488059456,0.5659634473805626,5.225440856175685;-0.040033266133465265,0.5759138285684002,5.2255871432012535;-0.041004656935099255,0.5858648381765954,5.225771011872072;-0.04205531061034035,0.595808565353181,5.2259067199865505;-0.04314504828302307,0.6057480580228346,5.226044405405672;-0.04432590844342626,0.6156771941743172,5.226177914082895;-0.045534905804773165,0.6256035703405118,5.226251273386732;-0.046757976868789984,0.6355284740499377,5.2262708573339545;-0.047995820694159474,0.6454515592946072,5.226259816907416;-0.04929033042295303,0.6553674132324806,5.226250584095376;-0.05070709485019563,0.6652659144442964,5.2261389941434055;-0.052297603395396464,0.6751365654132723,5.22593766849601;-0.05404113485058521,0.684978865254971,5.225638951421063;-0.05590988821118445,0.6947960723457995,5.225278110995063;-0.05807583005328722,0.7045489774287846,5.22484275093843;-0.06061000883814109,0.7142081138868404,5.224314526771002;-0.0635029212896959,0.7237525610497315,5.223583372955161;-0.06679117903672957,0.7331497924819455,5.2226456083799695;-0.06979190060619506,0.742651477348312,5.22180082748364;-0.07305551485633832,0.7520397090182284,5.22070086014856;-0.07624448579714417,0.7614676173542696,5.219728744545404;-0.07982397735363368,0.7707331827617275,5.2185726572316;-0.0835310358092264,0.779948326405701,5.217415572434469;-0.08757108237342086,0.7890170047913093,5.216216783004444;-0.09172294612116004,0.7980250341453943,5.214944998991274;-0.09583771884388652,0.8070554892526538,5.213712308439645;-0.09998855734582038,0.8160615314187084,5.212423221850578;-0.1041921690046751,0.8250350834510757,5.211079714149097;-0.10860436220107204,0.833888848756908,5.20961568166759;-0.11340742708966796,0.8425333747738598,5.208131519406185;-0.11849570040280298,0.851000714031413,5.206577929824494;-0.12384912654761984,0.8592877297575348,5.204945079902731;-0.12961185453267912,0.8672821676061323,5.203248044353567;-0.1362476633882288,0.8745649133850987,5.201537005268229;-0.1434986443657232,0.8812553248527364,5.199905542961671;-0.1511819396508161,0.8874948127304912,5.198478740738019;-0.15944184070344708,0.8929606359829041,5.197100767307894;-0.16729232939445243,0.89906832327195,5.196068302639431;-0.17509838293902294,0.9051669108096126,5.194699815114912;-0.18318953711901478,0.9108558366784065,5.19322694495941;-0.19122234055031148,0.916713136690936,5.192147081265525;-0.19933178668321738,0.9224706582261448,5.191104090762642;-0.20784059199521937,0.9276186758769214,5.190056165941989;-0.21619861950792219,0.9330243695068238,5.189096034452799;-0.2248308543055693,0.9379585826305252,5.188029233980273;-0.23363128161260904,0.9425894389757942,5.1869767850632265;-0.2423281407564011,0.9474082772529064,5.185907468135428;-0.2510914751394311,0.9521092369635729,5.184856302929623;-0.26036332532739576,0.9556694012389249,5.18369095987951;-0.2699141695209034,0.95850613855453,5.18283404880268;-0.279779074485253,0.9601176468956681,5.1825396156000805;-0.2897299623562556,0.9610647128031641,5.1822516976506705;-0.29971978222643214,0.961447871578691,5.18248979072945;-0.30968856208121504,0.9615267599013715,5.183275414583098;-0.319611997181147,0.9611003894969182,5.184434571214293;-0.3290138112728288,0.9582907361941018,5.186361158898108;-0.3368631316835625,0.9529498221945956,5.189501669483907;-0.3435769166156873,0.9455848787872742,5.190327926400445;-0.34888517143088926,0.9372245355214645,5.19171612353872;-0.3540086641999154,0.9286448565740977,5.1920888580365165;-0.35948379134347835,0.9203089663001967,5.192820920945905;-0.36506274350108026,0.9120162217550891,5.193146006677332
3D gt;-0.7794052162816969,0.7152434210049905,5.387039245152878;-0.7782132626902339,0.7165740648219693,5.386682442957522;-0.7769712178720591,0.7179893349254199,5.386319243651999;-0.7758852637140504,0.719228699446657,5.38599865327758;-0.7748821992851054,0.720360984617515,5.385699809122893;-0.7738416432526151,0.7215223274877516,5.3853893686930325;-0.7727359808905649,0.7227808408413904,5.385043361591079;-0.771580167410975,0.7240777530841315,5.384691034433016;-0.7704411733307632,0.7253581897283005,5.3843464533847145;-0.7693748001792833,0.7265575160520829,5.384023210625899;-0.7683216712434413,0.727755213656668,5.383696441941341;-0.7660871857465323,0.7302576396748172,5.383020831835472;-0.7636779626749329,0.7329650163812154,5.382296130972395;-0.7612320879273496,0.7357121121681345,5.381565010232441;-0.7589456575038069,0.7382771438986568,5.38087552458553;-0.7567145127118644,0.7407880381568004,5.380204122058417;-0.7544939956018479,0.743295392052602,5.379534588571322;-0.752282078694489,0.7457903729454947,5.378861826912832;-0.7501803182181666,0.7481607570324914,5.378227350719905;-0.748114941031246,0.7504871197716665,5.377609379267289;-0.7460927612175376,0.7527612210936466,5.3769989146539725;-0.7439833120572364,0.7551416726193185,5.376363110235182;-0.7418914746429962,0.7574872000742767,5.375723203400434;-0.7397657486220538,0.7598709406448622,5.3750782152919445;-0.7376415660017628,0.7622600252183817,5.3744360230332715;-0.7355367424528478,0.764635190478826,5.373801876359066;-0.7334768493135096,0.7669419468378617,5.373187526379601;-0.7315218220726918,0.7691389417486676,5.372598574816171;-0.7296153179750604,0.771274130223161,5.372026438599925;-0.727662883111986,0.7734683438317249,5.371439132690428;-0.7257394700777733,0.7756183185254113,5.370866456629866;-0.7238381620504089,0.7777753433615474,5.370294642787869;-0.7220243693852829,0.7798222095036911,5.3697444790985625;-0.7202696751093461,0.7818046836853029,5.3692154204805025;-0.7185578311338263,0.7837362577147403,5.368699598441689;-0.7168160399097506,0.7856957746602722,5.3681710380618854;-0.7150514389943268,0.7876762704364324,5.367636758287074;-0.7132862415637,0.7896549785420046,5.3671065969952085;-0.7116157831741593,0.7915279387134617,5.366606268995899;-0.7098854260848741,0.7934748594639666,5.366080927347733;-0.7080732315839349,0.7955095359672935,5.365531289343107;-0.7063147377402096,0.7974852536088329,5.364993011442283;-0.7045845536054192,0.7994223290136305,5.364464334778867;-0.7028184934066515,0.8013926248712056,5.363916079569671;-0.7010048773167499,0.8034062434697555,5.363350133281644;-0.6991018024379925,0.8055146742351985,5.362747540587087;-0.6972083504886951,0.8076029549938137,5.362149033497957;-0.6953088938826223,0.8096955204979848,5.361542549973827;-0.6933545523821298,0.8118505913685945,5.360907483181711;-0.6913842796713621,0.8140102814496574,5.360262495816764;-0.6892547334574037,0.8163109830436059,5.359545479661327;-0.6871758833416438,0.8185480119737528,5.358836997985839;-0.6851514238907119,0.8207173377214853,5.358146975856716;-0.6831739974587652,0.8228231292336675,5.357464119054503;-0.6811902221421064,0.8249216774116128,5.356769696704412;-0.6792214197708389,0.8269935366743703,5.356071873874988;-0.6773115457437806,0.8289983044640493,5.355389173475364;-0.6752830100625249,0.8311139489513334,5.354648444224213;-0.6731110852774929,0.8333633311643439,5.353854439395969;-0.6709727438587254,0.8355435783256919,5.353058139639387;-0.6689153807688568,0.8376276129383152,5.352270187474914;-0.6668792714264434,0.8396704892950544,5.351481254125046;-0.6648535407761396,0.8416889089164089,5.350686768483308;-0.6628665529024803,0.8436570949231166,5.349897992150258;-0.660827636136847,0.8456507342063775,5.3490753930948545;-0.6587995489088155,0.8475838756238,5.348242505186694;-0.6568171630794719,0.8494578007196976,5.347426420793694;-0.654728316226248,0.8514215071726653,5.346557300632282;-0.6525802977933721,0.8534122657775878,5.34562682565592;-0.6505377732616359,0.8552898906772419,5.3447347014152395;-0.6484764604406841,0.8571396122302039,5.343812069359472;-0.6464218803017826,0.8589475926544706,5.342873761872114;-0.6442594532077596,0.8608686403824111,5.341868603205277;-0.6420318438319839,0.8628393647791975,5.340827767388295;-0.6397089421223787,0.8648752921152922,5.339732357154458;-0.637192050351935,0.8670666661666612,5.338532682224855;-0.634542359238964,0.8693619854813915,5.337246526427188;-0.6320510493779586,0.871478132215597,5.336012826111356;-0.6296965508218538,0.8734535677635066,5.334819720607692;-0.6273725803827835,0.8753988485174664,5.333629744125624;-0.6249770081730213,0.8773725514169467,5.332394860704066;-0.6226293257373874,0.8792935141223973,5.331174302634546;-0.6202233355247369,0.8812265028872732,5.329911621756472;-0.6177528653872215,0.8832084487656415,5.328606927629243;-0.6153489298739675,0.8851161724672478,5.327318239858595;-0.613040662733175,0.8869356234275688,5.32604598297507;-0.6107140651314945,0.8887594582509186,5.32474525577739;-0.6084572241831634,0.8905071751869332,5.323460752794297;-0.6062571619971324,0.8921843901812021,5.322203818644507;-0.6039425547325006,0.8939379190347964,5.320868864576694;-0.6017615366790254,0.8955736970416572,5.319592128672842;-0.5996713394552975,0.8971440151667192,5.318362347522024;-0.5975402884725797,0.8986833562042754,5.317082706338268;-0.5953301378347107,0.9002450068845589,5.315745497008502;-0.5930733126624157,0.9018009443121441,5.3143423931477445;-0.5910179261676336,0.9031802388207388,5.313034143173089;-0.588983583708941,0.9045098946134923,5.31173163879524;-0.5867286063372079,0.9059481261948406,5.310298839391288;-0.5844236962593209,0.907400368512687,5.308838335182708;-0.5820933121826689,0.9088488743022335,5.307359638440407;-0.5797386854785984,0.9103091881962146,5.305853046174778;-0.5772153467081361,0.9118541616019558,5.304231461718932;-0.5745617744316489,0.9134271218897932,5.302493459087308;-0.5717137323153221,0.9150702541157351,5.300616025439763;-0.5687937709032479,0.9167326687958279,5.298659929340169;-0.5656486805414749,0.9184813831135378,5.296465363583323;-0.5621029345625538,0.9203313303155414,5.293996782076561;-0.5584622661137986,0.9221995690555895,5.291382339946295;-0.5546590621107714,0.924110389386193,5.288580893872148;-0.5505766468048097,0.926082411814544,5.285548123763779;-0.5464791627011057,0.9280021900241655,5.282486733646715;-0.5419509163549392,0.9300685887740828,5.279093345916877;-0.537423457097199,0.9320699896731618,5.275638960547367;-0.5329520229727536,0.9340205551406084,5.272178107326314;-0.5284507568488686,0.935929293293064,5.2686192030664225;-0.5238591060961707,0.9378821778378243,5.264965504937253;-0.5188717496193062,0.9399305282851396,5.261011405621545;-0.5137543533777786,0.9419343676809536,5.25699696314537;-0.5086580486944167,0.9439109484785693,5.252970203658282;-0.503244026765985,0.9459372605145987,5.248633202552795;-0.49774516862125723,0.9479120928877489,5.244226954945063;-0.49200449807765134,0.9498150266873633,5.239651052862911;-0.48634582758758027,0.9516216837349584,5.235143748073254;-0.4807810187582243,0.9532355799917445,5.230705168093666;-0.47517434204230885,0.9547493370185464,5.22627891820164;-0.46964185229802535,0.9560531221163474,5.222016341952954;-0.4643695642180362,0.9571613537416619,5.217982751523033;-0.4592130659071064,0.9581735883809752,5.21410652459678;-0.4542161214149605,0.9590557089336846,5.210401264303821;-0.44928739143630203,0.9597621421813967,5.2067935620324075;-0.44402987263566357,0.9603767420235325,5.203058266575052;-0.43896551555698204,0.9607705283730716,5.199602902606381;-0.43359872643422276,0.961409670231706,5.19638269422822;-0.42753188333673,0.9624031013230147,5.193373208854156;-0.4216618044901702,0.9633431680970272,5.19060822667914;-0.4154531839661679,0.9643325102854583,5.188059131185886;-0.40946834932747533,0.9652351274005436,5.185947651345852;-0.4032963240671966,0.9662544679156804,5.184077559115522;-0.39686165324712197,0.9673136830087433,5.182345865459766;-0.3904267693859035,0.9683532338546492,5.181050974263984;-0.3839160545963351,0.9693730203014308,5.179939056703599;-0.37721304686594814,0.9703958096261751,5.1791862312090595;-0.3703778525207002,0.9713879056380967,5.178546713586582;-0.36330725441948836,0.9724579871872725,5.1780540306770195;-0.3557757580482353,0.9735755637863936,5.177681150856664;-0.34764866410271594,0.9747098286515576,5.177424306821015;-0.3393719149928982,0.9758650915501483,5.17728934663029;-0.3299392236289332,0.9768021013292219,5.177133692919197;-0.32012491559174105,0.9775793102716996,5.177060081514261;-0.3097237065525378,0.9779746206251241,5.177244852486303;-0.29906750733973614,0.9780061353909767,5.177670359142756;-0.28811980278209104,0.9777830010753565,5.178228335073439;-0.2772694205591234,0.9769438336259226,5.178840321961095;-0.26693845506441793,0.975375817379709,5.179485027345559;-0.25647496666342523,0.9736260506581452,5.180200125193192;-0.24603048312461984,0.9712317050351935,5.181027866880772;-0.23565134534189255,0.9684472226288359,5.181890885821843;-0.22533060496540394,0.9647247743768206,5.183041206424519;-0.21490666662636446,0.9604008494878219,5.184299687611853;-0.20470059461916906,0.9557384457992294,5.185583800930087;-0.19474280227240875,0.9508988768367445,5.186905982098335;-0.18509605676036772,0.9455638447131142,5.1883311023712135;-0.17558186118077426,0.9399713150929598,5.189881387096339;-0.16630254274303632,0.9340140295513606,5.191509318965975;-0.15761051763114287,0.9279514261665991,5.1931601854582965;-0.14971426226729057,0.9218673476526291,5.19485248066207;-0.14199634647369389,0.9154828559099617,5.196589199421769;-0.13534373478970285,0.9090690473782816,5.19845034232382;-0.12898376400996064,0.9024758840657896,5.20041839353917;-0.12337666053287055,0.8961021175707801,5.202400959047221;-0.11825220174708613,0.8898137508327679,5.204435991691332;-0.11351296853210968,0.8835286360918466,5.206428644568233;-0.1090316955719964,0.8773252648822332,5.208348258794365;-0.10473248398506037,0.8711535220388639,5.210166911755579;-0.10048250875230565,0.8648680593846209,5.2119517590959195;-0.09660964653855664,0.8589042137275309,5.213570595337173;-0.0927316332025043,0.8526079570317672,5.215125799324552;-0.08909507864612645,0.8460438350742144,5.216400001849157;-0.0857698106280828,0.8394325423159842,5.2175100698955985;-0.08260637571043887,0.8328003353183553,5.2185430029206366;-0.07951540695206592,0.8260483530335507,5.2195404618311745;-0.07675822902533966,0.8191974648297844,5.220437516584235;-0.07420794335058178,0.8121334233041535,5.22127986052885;-0.0718686867891732,0.80489131145154,5.222072194568183;-0.06960363088623951,0.7969967436709645,5.222856824616255;-0.0673558521149522,0.7889422770354707,5.22363810479439;-0.06519769110922086,0.7806982180708546,5.224349382545989;-0.06310324702020419,0.7720819675639525,5.22495979263823;-0.06114135575698594,0.7634239808422023,5.225470710431114;-0.059275539519423145,0.7545520364147122,5.225899574279785;-0.05757772934234749,0.7456469445955956,5.226193201711622;-0.055955276190224355,0.7364254092200329,5.226410501415446;-0.05439297804994099,0.7267272489838682,5.226589081699565;-0.0529043282048177,0.7168889861026055,5.226732899811308;-0.051420556900864944,0.7066827146239201,5.226840309547166;-0.04991976477332035,0.6961357238252285,5.22690133214401;-0.04858551136315879,0.6858910922680871,5.226940326302739;-0.047523821972184264,0.6762741047810701,5.226971833746313;-0.046542112071635354,0.6667391737598484,5.226929657822948;-0.04551911355883388,0.6567169340424619,5.226786954491825;-0.0444681165379993,0.6464357835801982,5.226582662097477;-0.043371921610024025,0.6362104692620746,5.226268233800338;-0.0422376294944246,0.6259285358493611,5.22585577966399;-0.04108369351645647,0.6156242977077678,5.225407808223013;-0.03990842311665163,0.6057480935565496,5.224952493247339;-0.038777904015476414,0.5952460479736328,5.224530458676613;-0.03772939126572365,0.5844630668769448,5.224165943759983;-0.03678704649715099,0.574001864126173,5.223850096120672;-0.035890234860323236,0.5631544252169334,5.223529424909818;-0.03505229011834677,0.5523434930251816,5.223214015815217;-0.03420435084124742,0.5412145333694199,5.222959960355597;-0.03342673931283465,0.5303784744456663,5.222774048191004;-0.032671364697359366,0.5190493960623013,5.222643902907937;-0.03195796387680506,0.5078407590187202,5.222537217802921;-0.03134680868811526,0.49682372549024684,5.222455058259479;-0.030802647627006137,0.48604631162093864,5.222388075602257;-0.030292548345307167,0.47515651014295673,5.222294578827034;-0.02978971664784318,0.46436539346080713,5.222179672839278;-0.0292834947917421,0.4535978131375071,5.222102514460935;-0.028745243056345793,0.44263881166102526,5.222097226595475;-0.02823069490820675,0.43199236659680373,5.2221512008602335;-0.027749410643415934,0.4215752110885361,5.2222627631041965;-0.02727554408574508,0.41092574286056777,5.222418361405195;-0.02684338156449592,0.40049768423630017,5.222588043794794;-0.02646291655201023,0.3898110719616129,5.222777678699816;-0.026108906244827534,0.3796501939741231,5.222932017423339;-0.025775675814030535,0.3697753522840596,5.223051088543262;-0.02543460358805576,0.3599739301325911,5.223175623974558;-0.02515424734050945,0.3506248157953812,5.223310240002002;-0.02490840411994417,0.34092448885966153,5.223480517678341;-0.024722520698935303,0.33143937135146834,5.223655038655815;-0.024657070420556152,0.32123213477053886,5.223761760517703;-0.02468264416718887,0.311758425373142,5.22384541089656;-0.024740549457275263,0.30211725299641234,5.223919602297121;-0.024852836829120834,0.2924618223481259,5.223954881975208;-0.025029432979680726,0.28273584863695045,5.223973216105316;-0.025262839095067168,0.2731846836865958,5.223996287911626;-0.02552223093226804,0.2636825249882067,5.22403503996639;-0.025839253880209846,0.2542825049222526,5.22409104623633;-0.02630110492544659,0.24501931411937133,5.224110855021719;-0.02677782205605911,0.235677217200651,5.224160129886563;-0.02727128068875458,0.22640200697365453,5.22421797490524;-0.027797725061238822,0.21715822537470672,5.224308121697376;-0.028358269707631258,0.20716901194847237,5.224396256463001;-0.028960317033832356,0.19693210246199272,5.224443643763914;-0.02959238299676927,0.18629387405363187,5.224440352924799;-0.030265114269014126,0.17537268649925625,5.224478138244759;-0.030943041241775125,0.16444742996005693,5.2245170967619305;-0.03163563451524508,0.15284135370739438,5.224581981610443;-0.03227807405035374,0.14168788244764688,5.224660730992333;-0.03296010182267529,0.12996211603485935,5.22489272114382;-0.03356548621290821,0.11885686072606154,5.225194853863473;-0.03412941548177751,0.10719782580814119,5.2255194925696165;-0.034665820614766266,0.0954326451274298,5.225883996624058;-0.0351628792346534,0.08317937803723043,5.226209404557437;-0.035650464554964484,0.07082925844243014,5.226520541805331;-0.03611703055389857,0.058073075804164834,5.226788593130595;-0.036642567468901814,0.04448287911384791,5.226967873023729;-0.037163034691648965,0.03042977181178025,5.227119504686129;-0.03765829668004634,0.01648611476916373,5.227310821242253;-0.038165477447590586,0.0020382283183477444,5.22747740596836;-0.03865739587606009,-0.012813778472653931,5.227623567661998;-0.03913535148208423,-0.027107501231512825,5.227737105983799;-0.03956601026300656,-0.04051229267554775,5.227842776928918;-0.03993225299301793,-0.05343441992240443,5.2279691346217;-0.04022844771409438,-0.06585820526945395,5.228124873840203;-0.040479662293094694,-0.07765661019743504,5.228212182271279;-0.040724069441779184,-0.08943951929575311,5.228292963399726;-0.040910657104799304,-0.10049334896166451,5.228340570918585;-0.041119925448449994,-0.11152450887176954,5.2283397539914676;-0.04128627277026742,-0.12191681335235045,5.228168225837967;-0.0414166884482917,-0.1327179346236132,5.227982541439897;-0.04156025625285456,-0.14345610150240232,5.227774413965516;-0.04170145332207114,-0.1537259952335034,5.227515261650085;-0.04182944079576913,-0.1631031934568437,5.227305909771031;-0.04193205468129304,-0.17206334063158193,5.227127328290779;-0.042035369986194684,-0.18040590626506478,5.227012465218366;-0.042087042004375144,-0.18782572926505134,5.226981373706106;-0.04212915272631888,-0.194406505455405,5.22697384661335;-0.042157867177058085,-0.20038974235825618,5.226975220809548;-0.04217325137429319,-0.20592501504542465,5.2269720754138485;-0.04218333842390675,-0.21206051981651175,5.226974675113871;-0.04219732587620363,-0.21803596457788502,5.226976975085371;-0.04221072661270529,-0.22388926923072944,5.2269763745130104;-0.04221145585835989,-0.22954306495795812,5.226964137093496;-0.042206447488170554,-0.2351359091613252,5.226956590652466;-0.04219932612726244,-0.24071425880820066,5.226949882070897;-0.042192775745885265,-0.2439718880427936,5.226939571203663;-0.04219161666719254,-0.24727816427270344,5.226930763977396;-0.04218899331801197,-0.25067628187291763,5.226939162504401;-0.04219905256719912,-0.2539710938122313,5.2269681847297536;-0.04221615720738125,-0.25656957772896116,5.2269863431467165;-0.0422116676773921,-0.25815967054113065,5.226978238084991;-0.04220893879135709,-0.25981772038585366,5.226971307180073;-0.04220700339408917,-0.26163747310638436,5.226965780608398;-0.04220825104941205,-0.2636904843746239,5.226960314264283
