# Supplementary material for: AI co-pilot bronchoscope robot
Source: Nat Commun. 2024 Jan 4;15:241. doi: 10.1038/s41467-023-44385-7 (PMC10764930; doi:10.1038/s41467-023-44385-7)
Supplement: Supplementary file 9 — Source Data [file 41467_2023_44385_MOESM9_ESM.zip › Supplementary Fig. 6/Sim+A/0-siliconmodel3 Centerline model_53.txt]

Path length,0.4080372661542639,1.4310908795835087,2.060897830359385,3.1283762133855753,3.667078566070591,4.773358713853078,5.365122829343276,6.415942843785963,7.534540747458443,8.193873204996688,8.921282530698774,9.738352379083787,11.534540365949276,12.539741994533326,13.488416648546197,14.450312931869917,15.442097777454473,16.451407703278985,17.521379461515647,17.521379461515647,18.614638270497892,19.76867798146925,20.9491430757927,22.156736317717662,23.41373411488424,23.41373411488424,24.73143912076409,26.132340687561406,27.52821529652764,27.52821529652764,28.889237364334775,30.207583964348945,31.517404843755724,31.517404843755724,32.768733122319404,33.981224142977965,35.16590641469406,36.29105628355186,37.39445900388829,37.39445900388829,38.47031294269131,39.526829704611394,40.572711036986206,41.631154986199434,42.691982819845364,43.74618822468471,44.78234860359212,45.78893109175722,46.76338161505424,47.698892735475305,48.59758003406826,49.447588381015464,51.19802041530812,52.04042753278538,52.879297333945175,53.76374160465236,54.70364067299217,55.61062626177971,56.54624125870787,57.455479661036414,59.22547497360265,60.11010539093142,61.004403162335976,61.87206054941395,62.778376101803865,63.70367085190123,64.64589113997576,65.56357978018883,66.53815029068251,67.53496543624065,68.54128259961031,69.52299222172033,70.540155339647,71.56958380817181,72.56962573196593,73.56663555179664,74.61991319984791,75.6493840543127,76.69291658517065,77.72927970082114,78.80729403797883,79.80575938210912,80.82580576641291,81.85140962049528,82.86031531604375,83.88116725626024,84.88402757124283,85.90462284509263,86.8709463775996,87.83922656527862,88.78852462078592,89.7530948976124,90.71343736994581,91.68363722509598,92.65308203342194,93.63100830842941,94.58539852156956,95.56973757474985,96.53898559238169,97.55393633211162,98.53787132774973,100.49909777299604,101.4522427726911,102.36837182336389,103.27955231796102,104.18653511414189,105.1051383980926,106.89167726506051,107.78697046784717,108.64719239816924,109.49327744693068,111.09974056675351,111.86254346969595,113.3516840639601,114.06871628440516,115.34023076667066,116.5255931348657,117.11143763510805,118.27020206037646,119.36955497165238,120.55849388035492,121.16928581708075,122.40269133842882,123.62165845148749,124.24185683159943,125.48124051316742,126.1674587995681,127.59468298687324,128.36739372888474,129.11207851878402,130.6101862952107,131.37381871382624,132.16683318838759,133.78735202441925,134.5459416800423,135.3162652479171,136.115151265164,137.87130053650532,138.78849482293205,139.72034749767087,140.71631729607915,141.68938429988563,142.64745331273627,143.64132842489684,144.66483439791958,145.68514342406112,146.76594358526495,147.84205407869925,148.95957998357173,150.0731215610252,150.0731215610252,151.1652344103301,152.23491181498886,153.32850255217417,154.41271690942094,155.50572069772412,156.54378275755914,157.5739948720311,158.55588044321172,159.53175466437293,160.4628196657654,161.322020954019,162.19946957305524,163.88934535559113,164.68228396269862,165.44927208068012,166.90773079958743,167.62423620100967,168.98504707609203,169.6234833186462,170.9119399861759,172.1282564606972,172.73825793039234,173.93408883812037,175.17034591761023,175.81464657494928,177.06022011880594,178.294722474555,178.9253948156835,180.15598839227619,180.80147503656764,182.09288726921807,182.75919341310058,184.07113330867116,184.75750887628277,186.1071325859099,186.7819156152901,188.27080811388322,188.95434067798908,190.39021028063198,191.1130356716931,191.82851716918265,193.16287798768676,194.34671596612313,195.49830196625317,196.04773421032144,197.18540117736697,198.31944767096502,199.42149266723476,200.42142710810572,201.43872452917554,202.49422780157875,203.1106800391858,204.3830944314288,205.034234612319,206.40044564426515,207.0996609325947,208.47939984745452,209.18250450927965,210.52698740865276,211.21507913249218,212.52560883961334,213.78338015502854,214.38416849997947,215.44219757721712,216.78235774923436,217.69685916067357,218.61497691243778,219.48508244132614,220.33092609455238,221.14651328121994,221.94456960828273,222.35510838073674,223.1465069101985,223.56002063030024
Error,8.932278227130192,8.436755843201809,7.838010724798491,7.350046893736057,6.755926133622572,6.279809551072361,5.826702760225302,5.4030009921207025,5.027899469968405,4.707410609924663,4.434044937267006,4.187012129733877,3.957177080032194,3.759997303863037,3.5900256956957364,3.444478937810782,3.292149793827734,3.1364712367681347,2.9709055823346184,2.8013549568203167,2.606062942838168,2.4144286981224323,2.240919725846744,2.090748971049276,1.9898914839696895,1.8935171386996832,1.7019423405348018,1.5775862069174256,1.56222350295735,1.3983888425442892,1.225215303743021,1.1465469110066684,1.1644664399736966,0.9740529306556744,0.7794268555833196,0.6411828303700069,0.5763980442023109,0.5603423069107095,0.581719733756253,0.5308283062078246,0.4346026434686219,0.37234338304235914,0.33750502915316033,0.30455648362998244,0.2788846651589773,0.26696636244702593,0.27539314502201184,0.29841770804896545,0.33200960008422165,0.38179059271088045,0.45619550187658564,0.5730827958391473,0.5182691528086301,0.45944663433765737,0.45422935836986433,0.48858813064324513,0.5215270125587117,0.574099343293986,0.6159099333458878,0.674469932638727,0.6212010870237324,0.5667117347781568,0.5390383858594029,0.5280003947257742,0.5364097634897502,0.5534785079311269,0.5729175442705932,0.607006401407731,0.6144726569066349,0.6106324845738308,0.6002407148254179,0.6057212850773512,0.5859198659032725,0.558705667909333,0.5505586798487012,0.5452302891238927,0.503612002096179,0.48270377659476044,0.45410317862289706,0.42882138604740555,0.390824309585379,0.3828107336123578,0.36421418353483626,0.3448021304029439,0.3297915953709908,0.30530844643702987,0.2810833550622378,0.2618246473624446,0.24681308019511766,0.25132872051787253,0.30322919100808154,0.3859952375217266,0.49073774713176377,0.6218802690475267,0.7427149247809458,0.8557990494080036,0.974852646567463,1.0941163738617954,1.2378244323145933,1.3701732269464804,1.5387342458566826,1.6781524006865056,1.81161807980262,1.905030068687024,1.9807476956432253,2.0592258105364847,2.144281651121021,2.2342244384343717,2.3317227497491078,2.4642772640482864,2.5972675142100208,2.711912547096758,2.7618078598996636,2.802748372034042,2.781463623607705,2.747838411578457,2.708127686121412,2.6498004896220437,2.587449811977862,2.5136979913069446,2.4179621613442044,2.3251892885078354,2.1607012436267716,2.04777968199089,1.9347160262795295,1.8164436984387418,1.7560507712933553,1.6654205866205127,1.6160478424993339,1.6023924465651338,1.5403343537261749,1.491655595070002,1.4893681164766164,1.4251918842795617,1.3561123268989501,1.3332152808718083,1.3364056454733815,1.251015583097425,1.1486754572970608,1.0239713812400288,0.9127585573638414,0.8347662549045368,0.7671007271699096,0.702872114140744,0.6273785322862333,0.5496195059690459,0.4901383055753646,0.4619008007307873,0.4874508317841017,0.5469357039784896,0.5460378920620507,0.4436889867067868,0.37215346324149406,0.3057352362778113,0.283814842812551,0.3000035374537775,0.36847386468250176,0.4590549063836119,0.5608817258151753,0.6601714992263882,0.7586857869133335,0.8723791927489573,0.9994417742877073,1.0659297141567534,1.1589943602157946,1.2828247581962298,1.333353320543936,1.3741745741961433,1.4261076576938794,1.4685587222621481,1.4790092267961998,1.5171406887733512,1.4997903999242592,1.473698017680431,1.4548847413129347,1.3910899564360955,1.289559338504345,1.2195222774521448,1.1002611432791993,0.9941680059750932,0.9337706031139769,0.809297764080767,0.7987494494299878,0.710013120696972,0.7906604164235109,0.8305441545610954,0.9584849281897309,1.0365990221894859,1.0916337300775336,1.1787901117133397,1.1784073563419306,1.2485370643666849,1.2070464475510336,1.1766671870448344,1.149514981266755,1.0719596710229717,0.9501284462955608,0.8009020237838619,0.6753408124667573,0.5545306400813278,0.5195310558478898,0.5579033151407173,0.5992777829076495,0.6666074979448364,0.7942274614562632,0.8478611101607053,0.9473038214197607,0.9949431597628686,1.057720878495131,1.0623511949863544,1.0795077185466886,1.032697392651571,1.0385757036719092,0.9476402490981729,0.8488008065107749,0.6557063855372671,0.40775509823211126,0.13787728509980476,0.4053377815226263,0.8618256940378022,1.4109517778277556,2.025487028208732,2.667868540347398,3.3663903754994964,4.074485238526792
3D pred;-0.1004313383258239,-0.261617049836348,5.159228981570561;-0.0973055012492352,-0.2529348065945224,5.163082265217063;-0.09328597680953599,-0.2449125480872934,5.16749664985389;-0.09030933875279656,-0.23620034189661002,5.1714001212794525;-0.08649547789305959,-0.2281508550244733,5.175945473459192;-0.0833654917926216,-0.2193688446092152,5.179562029843014;-0.08028857051636729,-0.2104672555678113,5.1829227244137375;-0.07743035999365551,-0.20140329782913063,5.186033239277754;-0.07486833013217076,-0.19215721166328928,5.188852085425152;-0.07268982406426966,-0.18269288111831147,5.191235477681479;-0.07074187886154165,-0.173126443768443,5.193400838140666;-0.06884243289089333,-0.163520590224845,5.195430538291805;-0.0670648936473018,-0.1538574568481071,5.197291776476687;-0.06549083315537832,-0.14412449511869813,5.198962641384939;-0.06410375872012788,-0.13431921342207728,5.20035277640032;-0.0627318029794422,-0.12447130923251509,5.201418853563945;-0.061354627399236444,-0.11463587066881971,5.202588270376317;-0.05995801978598566,-0.10480588963395776,5.2037803106562;-0.05852674551495811,-0.09498906141147141,5.205037823125837;-0.057109119089624884,-0.08518274459695482,5.206389298560881;-0.05572770488278519,-0.07536335158085698,5.20768205359744;-0.054412522978472655,-0.06552743950368502,5.2089170152036095;-0.05315639680538409,-0.05567163158033932,5.210050680593131;-0.05196402961146866,-0.0458029886827408,5.211140702535365;-0.050814290381765395,-0.03592236062936592,5.212166026374229;-0.04968891176879223,-0.02603159520806033,5.213118015007653;-0.04858481124571223,-0.016133122227008113,5.214013109794987;-0.04748434025552843,-0.006229847725359904,5.214858164671766;-0.04639944882317074,0.003678590346733058,5.215661822280139;-0.045314230239088316,0.013589724937240791,5.216431050304592;-0.04424121004170614,0.023503151606505582,5.217187753237796;-0.043192567161914025,0.03342096668605362,5.2179207553923295;-0.04211091937378774,0.043334972502793334,5.21865731952945;-0.04101430479256923,0.053246872365100006,5.219400069541139;-0.039911217735788984,0.06315654639078043,5.2201626701246155;-0.03880785014402834,0.073063450629982,5.2209600585824845;-0.037770962332219306,0.08298102857728235,5.221712728048415;-0.03686374278990015,0.0929146334310458,5.2224201510557595;-0.03605047378660918,0.10285678608822732,5.223121716497885;-0.03533257889016097,0.11281149503107393,5.22374493137324;-0.03469556796790514,0.12277554438489409,5.224303445079037;-0.03414607359323921,0.13274795038595186,5.224802618878707;-0.0336274476426464,0.14272422113471978,5.2252554423218385;-0.033097685485931505,0.15270197291041507,5.225660191083322;-0.03251828404617494,0.1626791492943944,5.226006955231661;-0.031855604380846135,0.17265197969124926,5.226328684211902;-0.031223515542819946,0.18262720819726427,5.226637358722719;-0.030723938579761932,0.1926111555298761,5.226904226700594;-0.030297240215767927,0.20259965210664616,5.227123006594591;-0.029922198316973264,0.21259151034422893,5.227271709433158;-0.029534309257532372,0.222583619089354,5.227357178159376;-0.029160642950299676,0.2325765804749649,5.2273902876222;-0.02885100791356141,0.24257178222690967,5.22739853880055;-0.028636943802775396,0.2525694692712577,5.227377794650792;-0.02853593925805833,0.2625688323249764,5.227327429962055;-0.02848303230842296,0.2725685876742492,5.227281671800255;-0.028470886404418163,0.28256834317241286,5.227212806322973;-0.028517464315101645,0.2925675368835308,5.2270946723914555;-0.02860454139021908,0.3025656691385747,5.226922135457322;-0.0287010059729483,0.3125636121742139,5.226743726824144;-0.028825122224257427,0.322561512309232,5.2265806684101745;-0.028989493080145035,0.3325590580836968,5.226432139930694;-0.02919565463746404,0.34255605290869634,5.226299505541428;-0.029431935274019636,0.3525525687559109,5.2261818519092;-0.029695372486005674,0.36254847563927106,5.226070288409193;-0.029973404224699057,0.3725441407733328,5.2259734541178435;-0.03025807934601497,0.3825397705138313,5.225893791289836;-0.03053866921687572,0.3925355619138946,5.2258201461216895;-0.03080673744812321,0.4025317974181793,5.225761706697715;-0.03106075997877987,0.41252836910552054,5.225698247626129;-0.03132168535633827,0.422524703311773,5.225625995399497;-0.03159427089829795,0.43252075738856705,5.2255581719808;-0.031882661990673994,0.44251634078874313,5.225486456794386;-0.03219927958009949,0.45251105398634894,5.225412555511103;-0.032549259886627074,0.4625046577449273,5.225339086459312;-0.032959450777755056,0.4724960254122289,5.225273393463977;-0.03341573152269264,0.48248537025069205,5.225204128898226;-0.03391579638581232,0.4924726625359535,5.225141455607024;-0.03444837801079762,0.5024580347500086,5.225048189538678;-0.03502005825012731,0.5124413575476674,5.224967892454626;-0.03563826413890146,0.5224221450796158,5.224926640531175;-0.03629926158023344,0.5324002238131763,5.224958690015101;-0.03683118928422162,0.5423837966883737,5.2251715880267255;-0.037341306435418706,0.5523675873904813,5.225423983962831;-0.03786467443433441,0.5623496142323776,5.225715918999053;-0.03837431012694853,0.5723320483787044,5.2260180447593925;-0.03886651450994653,0.5823149136777741,5.22633448632744;-0.03935806871431735,0.5922955828112488,5.226714773208978;-0.039877138220279745,0.6022725821589421,5.227150721444562;-0.040248206299422676,0.6122539563923786,5.227634949585764;-0.04038435965728909,0.6222404833722478,5.2281356901807685;-0.040255011205314994,0.6322313743081944,5.228542343945034;-0.040054436312041294,0.6422231779486168,5.228893954131788;-0.03950336705569439,0.6522009041040463,5.229269857632661;-0.03901792746288737,0.6621826750373885,5.229628462479284;-0.038426651816956266,0.6721584641008463,5.229994557647135;-0.037686268192477605,0.6821258053743973,5.230316954956634;-0.036629674232759354,0.6920640069533371,5.23065718808354;-0.03518641363676267,0.7019544227520851,5.230968112800987;-0.033299644635112216,0.7117668537121253,5.2313634625054934;-0.030864288982067986,0.7214531009875378,5.231859100037114;-0.02817456256804461,0.7310768599471803,5.2322446325317316;-0.02518223866465638,0.7406081445014938,5.232692530290061;-0.022355859459179034,0.7501932877096814,5.233062138549412;-0.01938294920173522,0.7597345971844798,5.233416000255885;-0.016135713746878628,0.7691857731540607,5.233777572783517;-0.012634611132708504,0.778545579763075,5.234146762066816;-0.008710460400435648,0.7877347652225383,5.234546651579047;-0.004083329944617291,0.7965785444335605,5.235160844554853;0.0010748398579095517,0.8051191659954594,5.235832460237166;0.006438126974047062,0.8135397292893877,5.236406276516842;0.011917388801369565,0.821885796547004,5.2369727137675515;0.017438709796033496,0.8302029590361437,5.237555656820628;0.02299718250556391,0.8384973656928812,5.2381090096466565;0.028577249871447885,0.8467789495342839,5.23863647269751;0.03424931354754221,0.8549993163205258,5.239139725669664;0.04003522658912341,0.8631409429545964,5.239626681547185;0.04591377886739302,0.8712150886813717,5.240127474812365;0.05186413801704014,0.8792361036774944,5.240633976956669;0.05782852044395044,0.8872456302500265,5.241157070016714;0.06378927432827096,0.8952547373086063,5.241725943688775;0.0697808947724015,0.9032448534192039,5.242234401152722;0.07554197432938253,0.9114043126620225,5.242717295761221;0.08149770765260755,0.9194213525584168,5.243223568298743;0.08744678403886469,0.9274372835148855,5.243817993274333;0.09346586035149985,0.935405035737463,5.244352450814541;0.09972323407487,0.9431881385023579,5.244870703105575;0.10601763249181068,0.9509382291953675,5.245433413349787;0.11260931812112385,0.9584395308144608,5.2459627096597075;0.11921981315102308,0.9659217348606938,5.246526605102331;0.1260530462865459,0.9731943493459508,5.247171588407869;0.13278833752908545,0.9805625321893837,5.247759579448542;0.1396834164625911,0.9877748592964656,5.248423073383087;0.14656932518830842,0.9950065158093805,5.2489591751460996;0.15354866719469842,1.0021529718754856,5.249424954979358;0.16056613833605785,1.0092649132630942,5.249843749056926;0.16755527936434544,1.0164027323153855,5.250294799900462;0.17450474936533406,1.0235759683526424,5.250794351158251;0.18142089603076816,1.0307795013527163,5.251319734465039;0.18817936086167358,1.0381269665085913,5.251901033796381;0.19505644388623564,1.0453571477414456,5.252556936543259;0.20228309355751653,1.0522486920117988,5.253088116454717;0.20960048349003124,1.059059119714186,5.253359923529845;0.2169135568368511,1.0658764908234994,5.25356585891275;0.2242228352931666,1.0726982539085623,5.253760786743796;0.23154588226826472,1.0795046911077417,5.253973849303001;0.23892762520590557,1.0862451490320284,5.254249708276954;0.2464305650687044,1.0928504079197803,5.254526201388985;0.2538807548744894,1.0995181825015783,5.2547144936726955;0.26141542905302284,1.1060873461217662,5.2549879426707555;0.2688874341542632,1.1127309999294366,5.255164021774754;0.27630714030270287,1.1194348991811602,5.255239490268486;0.28370949619458097,1.126158014465927,5.255309118694546;0.29110856443677247,1.1328849905445422,5.255348892871219;0.2985511773203702,1.1395637654855726,5.255310438327003;0.3059599086174155,1.146279535838401,5.25521489181345;0.31329421219824044,1.153075333750251,5.255056393467743;0.3204963021704669,1.1600101867972459,5.254862194475618;0.32755728379214594,1.1670885389913086,5.254663527027055;0.33450305732887253,1.1742811158633897,5.254511645771755;0.3414458041970927,1.1814780707173356,5.254465746380853;0.34834442950204486,1.1887171363452989,5.254395762554773;0.35505765674704376,1.1961274005152776,5.254252357923974;0.36150061396754624,1.2037655771279365,5.253869525991391;0.36754246275008157,1.2117036174251672,5.253174127164445;0.3735681687121068,1.219658709647774,5.2525358675080085;0.3795964706003352,1.2276125004972729,5.251905956826395;0.3855097831841467,1.2356431866788626,5.251170556432758;0.39134201002690666,1.2437219586079131,5.250322868888331;0.3970363357670134,1.2518894092056503,5.2493915230346975;0.40272298434052556,1.2600708445667268,5.24853938253343;0.4083537278312465,1.2682819390367674,5.247605222297833;0.41396437432492855,1.2765099596855367,5.246699505936956;0.4195352936535572,1.284747659840058,5.245648242887995;0.4252060447367984,1.2928912167761495,5.244413308646607;0.43083861275650603,1.3010610378986704,5.243177104646703;0.4364351372782194,1.3092484744111204,5.241894608396236;0.44199206558140103,1.317460488595053,5.240597160564457;0.4474747614397864,1.3257259767484058,5.2393236804070815;0.4528767984949971,1.3340356333083625,5.237994167898792;0.45819728371433227,1.3423899643349622,5.236616637453092;0.46348811803332857,1.3507363723298802,5.23508544648156;0.4687799469739954,1.35901942073009,5.233244887962386;0.4742924301280647,1.3670026300505866,5.230819831587529;0.4797775594939098,1.3748793318555244,5.22801431478736;0.4851858983225367,1.3827291442012593,5.2249926733044045;0.4905602926084102,1.3905492576413867,5.221836455339259;0.4959430441189177,1.3983710661296203,5.2186987335304424;0.5013836296328648,1.4060960991828002,5.215423997878102;0.5067934447881107,1.4137750274989829,5.211993551857393;0.5121648108856784,1.4214498924788155,5.208494284250131;0.5175478148371507,1.42906479787996,5.204883677072653;0.5229825248902688,1.4366527142160432,5.201293767280591;0.5284544785773985,1.4442274894169016,5.1977327978195635;0.5339567356972367,1.4517521157532212,5.19411269214625;0.5394891140426634,1.4592158739899446,5.1904133539856065;0.5450756037719089,1.46661221702932,5.186660322924062;0.5509769997222903,1.4737866456654138,5.1829588232844;0.5572064505823325,1.4807256741742199,5.17934719964173;0.5634241341661275,1.4876706873143817,5.175726812461498;0.569773078342489,1.4945269126641587,5.1721654809972115;0.5761648509466207,1.5013542456819402,5.1686253161929425;0.582700577041777,1.50807129700302,5.16513740765643;0.5893484209079503,1.5147140754649564,5.161719854988714;0.5961432699899459,1.52121785120156,5.158324133103626;0.6030796683578363,1.52758036886441,5.154947041652118;0.6100650244012789,1.5339172375779115,5.151623053707768;0.6172076882464463,1.5401416385765188,5.148423180991006;0.6244348962829074,1.5462676851098633,5.145223334452654;0.6316913471040945,1.5523468816730481,5.14200040246053;0.6389629868351445,1.5584256492776918,5.138811070237235;0.6463431483735643,1.5644062060498893,5.135685985220576;0.6538427404413155,1.570271777093633,5.1326280128289214;0.6612873262805182,1.5761290483606503,5.1294232484089815;0.6688238229634551,1.581861682005759,5.126207952273467;0.6764466965913608,1.5874859904990501,5.123004992450855;0.6841538268608984,1.5930016063255665,5.119814675058704;0.691911731665678,1.5984477916569102,5.116628144284236;0.6997036242224114,1.6037796785499978,5.113333088511772;0.7074842725519552,1.60906166590495,5.109932776591655;0.7152524871914754,1.6142848335136561,5.1064151976734635;0.7229996478251508,1.619448604391493,5.1027659549524005;0.7307924019787598,1.6245278052766712,5.099095164701049;0.7385176027023393,1.6296518944439233,5.09534483351748;0.746256252472082,1.6346863024411573,5.091501913292098
3D gt;0.9749129097487902,1.530101698236151,5.084554058596328;0.9734250035700385,1.5305319877723595,5.084756917165114;0.9719989387630981,1.5309435357802954,5.084945229957828;0.970436288264477,1.5314150383466396,5.0851261483847034;0.9690072422386901,1.5318390887872764,5.08528523390484;0.9676195806007246,1.532254609495729,5.085436934865874;0.9663153770860736,1.5326489976212219,5.085572700071466;0.9650214323229998,1.5330562993982337,5.085711319136789;0.9636140112475162,1.533492291582082,5.085875133159542;0.9622149836803325,1.5339095481135654,5.086040271872934;0.9608996839104119,1.5342947881090772,5.086191067565928;0.9575000799095237,1.5352959472740093,5.086585327741863;0.953951729103759,1.5363542196462445,5.086988281878797;0.9513554267149706,1.5371168148124612,5.0872740409295645;0.9488784920304687,1.5378633318680985,5.08755854506283;0.946493988948864,1.538568494754833,5.087834902545908;0.9440288513518953,1.539295518036727,5.0881182792894135;0.9415587008968815,1.5400293469900614,5.088420305029377;0.9390040737298818,1.5407912868248235,5.088725660626705;0.9364071614716079,1.5415632911724049,5.089009924237544;0.933618343258952,1.5423936303316892,5.089300362676054;0.9306639937411297,1.543285869032472,5.089607068119467;0.9277115946444836,1.5441786918430536,5.089922159256514;0.9249257872130844,1.5450099935217216,5.090235172595295;0.9221346638228868,1.5458434026948698,5.090557473193157;0.9194261212820536,1.5466463292300046,5.090871995915422;0.9167355998636602,1.547433395930699,5.0911885973267506;0.9139319016278444,1.5482381629105453,5.091525361416104;0.9112655854696758,1.549009007862636,5.091840733635556;0.9084351493080896,1.5498618996379139,5.0921695422942825;0.9055321092186392,1.5507538951622262,5.092515053113739;0.9024517070958902,1.5516881995358311,5.0928610619018375;0.8993472507392968,1.552620445020906,5.093209919713356;0.8959979647122898,1.553637447797335,5.093564035629177;0.8926095942612534,1.5546494980067997,5.0939229480866555;0.8892742561298412,1.5556626567002183,5.09428791999686;0.8859105443011274,1.5566671068799365,5.0946593297562766;0.8824306686527125,1.5577131443233279,5.0950344774421765;0.8789074352494962,1.5587705625806536,5.095428431771614;0.8755193768700401,1.5597825624444983,5.095814306446485;0.8723699630171389,1.5607218759557702,5.0961821394936075;0.8692410228750209,1.5616613152891723,5.096544887120908;0.8660768747748907,1.5626166080013735,5.096906452781552;0.8627388506354865,1.5636141523424085,5.0972763381161545;0.859345724441193,1.5646325083302925,5.097650938915683;0.8558206761747927,1.5656813881842644,5.098044065775452;0.852102048737662,1.566807742883871,5.098464862680698;0.8484832485848731,1.567908821629954,5.098870137302431;0.8447265123325393,1.569030604519687,5.099273188584454;0.8409441622534952,1.5701557610899537,5.0996933236449635;0.8371339799860023,1.5712881669683771,5.1001099680334665;0.8334448917305076,1.572394703246735,5.1005355001334305;0.8298486939524559,1.5734599350101344,5.100961997550923;0.8263693376268659,1.5744657419016073,5.101399060802145;0.8226868592566186,1.575566987111018,5.101843515533668;0.8189419629023627,1.5766989201346595,5.102282137353342;0.8152429082262648,1.5778498691726515,5.102724085746232;0.8117095695747125,1.5789362520280772,5.10314781676413;0.8081709599232937,1.5800214279929359,5.10356480720279;0.8045889714314388,1.5811210353557879,5.103991581463553;0.8008675120636658,1.5822551476824414,5.10443454359783;0.7971330168168624,1.5833800542433183,5.104880180857994;0.7933750253824088,1.5845143496335208,5.1053178604684035;0.7896838869996123,1.5856342405382093,5.105775684871516;0.7860116388509562,1.586745059464004,5.106230778060116;0.7822457727285532,1.587897735931061,5.106676492326861;0.7785776781773828,1.589013544690478,5.1071084614664635;0.7748583575657435,1.5901374250977907,5.1075376099518355;0.771171112364465,1.5912625709994808,5.1079765252228615;0.767744488129249,1.5922929058494149,5.108371943130598;0.764272438636193,1.5933617032229246,5.108791719110458;0.7603801001244849,1.5945712466397128,5.109186950551285;0.7563780938033219,1.5957738839243791,5.109614756766257;0.7522053302513373,1.5969164804940692,5.110033164154043;0.7483728977350087,1.5979077742859558,5.1104331985227365;0.744316353735033,1.5988071065211034,5.110893057443284;0.7402523120838207,1.5996102179223364,5.111345400650423;0.7362146189553397,1.6003761338873221,5.111803403495433;0.7323405220639574,1.6010698400015362,5.112245498782985;0.7284614004722008,1.6016909883310508,5.112689225118238;0.7244119041673428,1.6021410101796245,5.113192482886733;0.7204928080275818,1.6024698946816582,5.113673873677358;0.7165073990455041,1.6025694548428713,5.114177516320251;0.7125120111402574,1.6025045084062515,5.114661417527515;0.7084212041372782,1.6023035608228746,5.11519818517926;0.7042360683692681,1.601785598042247,5.115801210348423;0.7001271559222715,1.6011708866161303,5.116406311129476;0.6959187627834279,1.6003148593273793,5.117033037500067;0.6917221258394012,1.5993201720688368,5.117678866237075;0.6872864127316317,1.598133473448701,5.118353758426812;0.6829878235701676,1.596823020348182,5.119000025927365;0.6788402124970823,1.5951318895109405,5.1197564347392905;0.6746901938679454,1.5933008032788287,5.12053563283302;0.6707527548716617,1.5913957990080445,5.121376806018116;0.6667807714493719,1.5893908888219477,5.122257900874693;0.6630254297204069,1.5872564926776258,5.123154931715558;0.6589110254298199,1.5846174074738892,5.124301358631678;0.6544777009094154,1.5815707374195478,5.1257058263637205;0.6497636613898224,1.578219148698744,5.127330433392263;0.64482136457569,1.5746338302696146,5.129103057916348;0.6400602329746707,1.5710537424192323,5.130892069828379;0.6351130624131842,1.5672328110579605,5.132846702278315;0.6302127292287218,1.5633913429176416,5.134898453474046;0.6252159058025905,1.5592281306340143,5.13714488201089;0.6202874195968712,1.5549949273119916,5.13941268657459;0.6156412689030826,1.5509340872083393,5.14164923951259;0.610824799972576,1.5464564108376975,5.144136739846114;0.606217016351092,1.542051058758746,5.14663041326502;0.6016342153391996,1.5375279082832753,5.14925177375301;0.5971731891265283,1.5329365577278555,5.152064058793771;0.5927600830832682,1.5283495375455078,5.154889298885733;0.5886759554684817,1.5238528832446085,5.157711315004381;0.5847975628926204,1.5194310770768387,5.1605048888371545;0.5810523589312375,1.5150464559492174,5.163260428752219;0.5773801621237954,1.5106850560366452,5.1660176547372725;0.573847236444662,1.5064278779501443,5.1687372515843455;0.5707843258564289,1.5026632028936031,5.171249962603652;0.567979058302366,1.4991673864427502,5.1736617252970785;0.5652311612066331,1.4956428680000724,5.176211485392445;0.5626138262748717,1.49221656702901,5.178797447871377;0.5599709501318878,1.488784390564803,5.181454610719787;0.5574652517077686,1.4854974981245104,5.184119121630115;0.5546441205360076,1.481662385877672,5.18698068199315;0.5518021836071223,1.4779184534261518,5.18976996425744;0.5489403823077023,1.4741320396884456,5.192600592393142;0.5458952093962783,1.4700905774504274,5.195463939331391;0.5428038239374264,1.4661044746650442,5.198112053158519;0.5397164643518216,1.4621203065809314,5.200729474224888;0.5367321193768426,1.4582236134665352,5.203198694126947;0.5336604619235782,1.4540838457254261,5.205531273797319;0.5305063277967682,1.4497602563166356,5.207912825919769;0.5273515123325389,1.4454063857990307,5.21022727560735;0.5241247954001793,1.4409210093781186,5.2125264422579125;0.5206337418818212,1.4358721202598823,5.214897130119931;0.5170599317131461,1.4306386413993413,5.217259842340762;0.5133243874036348,1.4250289691883131,5.219661646604537;0.5095548449610616,1.4193291589087185,5.222017568323637;0.5057451720080532,1.4133746089306507,5.2242771468188725;0.5021909763944019,1.4077312419388321,5.226186939828997;0.49876040585486453,1.4020898565145639,5.227955451318195;0.495125664318001,1.3959290001418565,5.22970046871311;0.49145509098912327,1.3895636687645547,5.2313284143667955;0.4882111840562505,1.3837969949114455,5.232653463104269;0.4850332030254405,1.3778757676554252,5.233931475411405;0.4819484854163704,1.3720926304282723,5.235087911128998;0.4787650226551098,1.3661266255850322,5.236264130938183;0.47582027817296463,1.3604521791227573,5.237407191572608;0.47280920312168845,1.3546727010705972,5.238599436626329;0.46977846851977684,1.3488659995781198,5.239821424059814;0.4668645150740067,1.3432390566815386,5.241040780256082;0.46391462358537605,1.337619428194486,5.242251064101418;0.4609356347283165,1.3320213628915638,5.243456298953884;0.4580051856250553,1.3265055070814198,5.244648282339284;0.45524528630749206,1.3213591188074467,5.245774025618375;0.452299708544553,1.3159027306273745,5.246925615761306;0.44937040322691535,1.3105851505824497,5.248001670711643;0.4463980660071741,1.3052701413081245,5.249050671952113;0.4434046076994676,1.300017010845981,5.250044023327776;0.4403123586413624,1.2945861206788285,5.251040736924162;0.4370722438634097,1.289087406734844,5.251922856469731;0.4338002858004727,1.283706221664345,5.252558969256643;0.430652848652431,1.2785890664215929,5.253108154595554;0.4274892226889893,1.2734718034974823,5.253615815657836;0.424321272781917,1.268484518009228,5.253997729325034;0.4210202394317795,1.263367418739822,5.254356411902461;0.41767733831720033,1.2583118828259983,5.254562189489932;0.4142808459198082,1.2532500035946188,5.254755393588937;0.41066880794671856,1.2479695244569045,5.254902539939672;0.40697124931314477,1.2426425879656615,5.255000467842753;0.4032501846722193,1.2374549311857956,5.2550449498957335;0.39922997442706587,1.232072647859762,5.25507474548738;0.39506479971225433,1.2265841480401847,5.255103882522373;0.3906729152019206,1.2209229638759906,5.255122411788164;0.3859118753317947,1.2151151153543494,5.255141336034941;0.38130068048016047,1.2097498370788908,5.255102273982959;0.3760956646688692,1.2041165403638567,5.255073019289708;0.3706196607233404,1.1983816994887133,5.255085035507496;0.3646961449109591,1.1926622036315582,5.255050553447598;0.35837795430487335,1.1867330439431325,5.255033430738763;0.35192238473368215,1.1807904052105578,5.255081120470068;0.3454847157080095,1.175102323636904,5.255238698707832;0.3384234369351313,1.1690347041664544,5.255341361920912;0.330985530599133,1.1627180056414763,5.255440954260774;0.32337991607320177,1.1565093227952392,5.255570617235624;0.31533191135165456,1.1500798350323689,5.255728753852319;0.3071936990847955,1.143638688328502,5.255924749377008;0.298628295992757,1.1368526409065332,5.256146466273527;0.2900753256095635,1.130192992933504,5.2563652441187205;0.28140600513101943,1.1235306810022714,5.256590082320537;0.27290907790634666,1.1170356084593052,5.25678304709445;0.26422857096693025,1.1104084676386239,5.2568122254989955;0.255368885750299,1.1036628466595662,5.256804483350817;0.2464742726284069,1.0968975294762917,5.256751989278165;0.23789467528102165,1.0904031392401392,5.256630398878684;0.22928527230875834,1.0838724486801652,5.256427519316202;0.2212020648062884,1.0776526798206372,5.25614594749828;0.21313163233065344,1.0713679901898563,5.25578923531417;0.20539638082011719,1.0651389108280562,5.25541078025692;0.19794660204583472,1.0591316667808282,5.254959738673743;0.19041704319859595,1.05299042396755,5.254433602128708;0.18278620716765684,1.0466212033911066,5.253801973557733;0.1757233398196461,1.040569882088965,5.253225470249468;0.16881557625204652,1.0345656097223472,5.252628769531354;0.16210196952243425,1.0285589804911353,5.252011683540029;0.15585938807372207,1.0227792748671312,5.251364303022949;0.1500164556267497,1.0173695203131372,5.250718870655521;0.14439902840603838,1.0121444327281073,5.25002402457824;0.13887392848402585,1.0069975028300022,5.24929724398026;0.1333173600395957,1.0017290484983843,5.248502025714287;0.12720239602471445,0.9958696237186808,5.247701508129036;0.12155467427366384,0.9903468991059524,5.2470015455864285;0.11617154173209121,0.984977520963648,5.2462908350399555;0.11089128009958585,0.9796697127583263,5.24559011728161;0.1056944876621058,0.9743597248622351,5.244904245575706;0.10052664864652765,0.969036147421533,5.244265100230228;0.09519642342250431,0.9634738839746835,5.243666674386013;0.09018259939846106,0.9581754926744399,5.2431039661758545;0.08542662236127228,0.9531259346637097,5.242586292437144;0.08072532114288314,0.948152242597643,5.242086584777622;0.0763015135611807,0.9434471757909755,5.241645498584916;0.07225146626803905,0.939143107026488,5.241290420526986;0.06800171906574745,0.9346441523792979,5.240885872793721;0.0637972251248884,0.93017728969029,5.240481068367487;0.05964684611558918,0.9258034104148111,5.240095489247815;0.0554902495753307,0.9214296103467001,5.239719527734505;0.05116690573309152,0.9168778576903291,5.239351498218684;0.04699361348299537,0.9124326070953203,5.238990862752055;0.042906308355075994,0.9079860914984902,5.238601074082511;0.039010869956606055,0.9036541480913268,5.238237424226908;0.035460707113842735,0.8995716097800288,5.237847579615456;0.0318608198005522,0.8953394290798314,5.237465408783693;0.028212811989781383,0.8909656554840424,5.237108768659634;0.024482767388234846,0.8864318395656543,5.236764960427861;0.020775329779966607,0.8819083286432121,5.236427124429535;0.01707364240617257,0.8773161697806893,5.236092458722355;0.013440703557425571,0.8726219752385065,5.235747788678159;0.009712938828792964,0.8676770011985695,5.235407134878767;0.005865741190684781,0.8624330195751819,5.235059958536547;0.0018145486905782027,0.8565285963330949,5.234686935720863;-0.0021604620188699717,0.850474912601513,5.234292939503115;-0.006202724864184446,0.8440052269422091,5.233903502202296;-0.01004657912973806,0.8374248523188161,5.233571416257502;-0.013765601607786681,0.8304659381174779,5.23326293881385;-0.017430046388398412,0.8231733729708328,5.232930206351228;-0.021028650095983124,0.8155231476563675,5.232598400734283;-0.02441169373952058,0.8076219298498973,5.2322463356531586;-0.027653340457385968,0.7992834042454815,5.231906175107747;-0.030704557142240907,0.7909964115331463,5.231630182284576;-0.03354260796569493,0.7824270557152047,5.231392820746036;-0.03607605854351237,0.7736007706149595,5.231144790853774;-0.038358190463139465,0.7648262800593952,5.230895855825026;-0.0403566591150158,0.7559399820998475,5.230641256148999;-0.041992258038985854,0.7469316340540791,5.230319191877658;-0.04349798113156805,0.7375266652054838,5.229961563621249;-0.0447820244706594,0.7278885501662453,5.229595487455745;-0.045639937742070834,0.7180502570068442,5.229237809419632;-0.046305282861649324,0.7082398296922117,5.228883353018499;-0.04669824045929279,0.6981035654151831,5.228545371893998;-0.04665658255167059,0.68841611964886,5.228235805888753;-0.046455198498545104,0.6785786680494035,5.227959531291502;-0.046061621518907955,0.6690463962083333,5.227700767687389;-0.04547967865146122,0.6592896111090104,5.22738380245324;-0.044701640898382265,0.6496332584370623,5.227020712975618;-0.04378397196236547,0.6399829205680678,5.226623675658153;-0.042737460835949405,0.6304467186770595,5.226186143518804;-0.04162371485377406,0.6208765048351915,5.225727712715065;-0.04047474880696652,0.6114649516514368,5.225259499610125;-0.039323718072621375,0.6018627411978584,5.224780610438232;-0.038280532123950814,0.5922666134677088,5.224328711543764;-0.037319229051634505,0.5821114606752499,5.223996688253276;-0.036414501228175314,0.5721285885664132,5.223685861676603;-0.03558309711990775,0.5619589830807276,5.22336686346557;-0.03480814609881285,0.5519024871731851,5.223131467570314;-0.03406023453421645,0.5416760174311123,5.222916359558209;-0.03332910271660312,0.5315037594994345,5.222716166027299;-0.03264894977375701,0.5215434104060078,5.222567363290995;-0.03197307424394639,0.5107851637955549,5.2224456536010075;-0.031412652120157904,0.5004372120951558,5.222342341464954;-0.030909464322276165,0.4900142452795427,5.22227467244274;-0.030454285006929226,0.47972984578583266,5.222204224845866;-0.029983664511651777,0.4692080913847619,5.222101360559464;-0.0295549485202019,0.4592472901658697,5.222062633820943;-0.02912448835045427,0.44925614308262923,5.222070936706041;-0.02864168460225011,0.43897334953454836,5.222128855348944;-0.028151557946598137,0.42881400658010127,5.22222687291051;-0.027700205309705423,0.4190084554179685,5.222377953744196;-0.02725008638907266,0.40895657705212696,5.222534662406524;-0.026828554435418213,0.39899852287638327,5.222687996311502;-0.026399607329578197,0.38926314744582546,5.222819288348104;-0.026023663467758307,0.38009439660428646,5.222908272931864;-0.02569379774620245,0.3706784222571405,5.223000592082411;-0.025353904547927148,0.3614325447711316,5.2231241217681355;-0.02504114307872542,0.35237572894253577,5.223254717942124;-0.024792313348460986,0.34370411546413715,5.2234100806844115;-0.02461682493739076,0.3347644831479251,5.22358045750922;-0.024454787153464098,0.3259207050931323,5.223716218330049;-0.02442807555002171,0.31714160729502583,5.223774149399538;-0.024442442887431977,0.3082211606947931,5.223828469614407;-0.024500222722907646,0.2991290844822978,5.223875997118898;-0.0246416170328528,0.2897740698908712,5.223911379190592;-0.024835690175111474,0.280706478032437,5.22396968297382;-0.025085203594231338,0.27131086161634427,5.2240037576261455;-0.02539072099622789,0.2624718271323613,5.224051666985501;-0.02578289499780633,0.2540925429862934,5.224115315094099;-0.02623144484352279,0.2456807030819274,5.224184072761746;-0.026704620620051578,0.23675694924658472,5.224200608662196;-0.027196947318839503,0.22820323439744797,5.224250202807751;-0.027716714440793776,0.21971924787825287,5.224307069925161;-0.02823476236632892,0.21074766309051723,5.2243856753228775;-0.028751127608202316,0.20140695914462375,5.2244378517093235;-0.029290440989392142,0.19167741286754608,5.224459125036722;-0.029916535020202067,0.18163112835438694,5.224427434449668;-0.03056479914371784,0.17128982375938812,5.224429880134353;-0.03120318477821874,0.1607671601922957,5.224460191760745;-0.031849191455723166,0.1501786392029825,5.22449850488233;-0.032519736365630075,0.139615577843818,5.224548139637643;-0.03309522289725451,0.12917588936807683,5.224809856894252;-0.03364726039832765,0.11862840349169874,5.225071702472457;-0.03421587905385993,0.10788961450559091,5.225389906338284;-0.034697719860862904,0.09687179937549338,5.225743933908232;-0.03516998128511094,0.08563644420854989,5.226118081150474;-0.03562641880472939,0.073803874150901,5.226477468286243;-0.03609269664575766,0.06169216857457549,5.226797812671452;-0.036562712027476386,0.04919037211940176,5.227055527645153;-0.037063800960124196,0.036102943592837805,5.227232157361376;-0.03754554055189039,0.022929805341166412,5.227432485454686;-0.03804029510178409,0.009329475344701084,5.227588526565951;-0.03851792473845429,-0.004620295813286752,5.227738015580963;-0.0389944866826901,-0.018620744142394847,5.227851396720488;-0.039427149175615094,-0.03179029786504893,5.227952916006466;-0.03978132298687001,-0.044354737973966496,5.228070184369664;-0.040066888173202884,-0.05642631432823434,5.228223939505252;-0.04032912612125114,-0.06822746562024401,5.22834159720075;-0.04057405471114012,-0.07976498255477509,5.228422085840624;-0.04078489849135116,-0.09069539675067421,5.228477518215284;-0.040980019991869454,-0.1013932598775233,5.228517623846347;-0.041161877925251875,-0.11148401196022614,5.22839802980685;-0.04133235676570254,-0.12139904342395269,5.228234304331162;-0.041431294957032586,-0.13101441726186783,5.2279909051145825;-0.041561116418668206,-0.14049687832004426,5.2277370575522335;-0.04170134568607415,-0.15054475988988045,5.227485178371053;-0.04182023380352901,-0.15966013178000094,5.227279453717746;-0.041926191970542245,-0.16850135278177797,5.227113578495089;-0.04202968889147372,-0.1766706512000535,5.227003281375865;-0.042077767161877604,-0.18394453022637217,5.226974907052387;-0.042118696657510904,-0.19053772404822683,5.226967909896767;-0.04214746564823193,-0.19641078109662619,5.22696972160025;-0.042165706943679646,-0.2017236001373648,5.22696664401987;-0.042177339883951045,-0.20668506056659833,5.226968187098975;-0.042189327613338004,-0.21223177179137429,5.22697247672081;-0.0422044324363981,-0.2181493935087225,5.226973852540111;-0.042212135685669186,-0.22378007565749874,5.226967348690872;-0.0422122797180008,-0.22921217514394407,5.226956509042573;-0.042206290383915324,-0.2345991920638871,5.226950566739828;-0.04219721227818793,-0.2399814568666312,5.226943489632764;-0.04219244074952471,-0.2452739523531317,5.226933685211035;-0.042191962925528716,-0.24842248314581153,5.226925794257809;-0.04218812305120904,-0.2515719664198721,5.22694228559769;-0.04220014440990219,-0.25453072135187993,5.226970768190618;-0.04221559440205386,-0.25699422357829066,5.226986360543377;-0.0422113240813161,-0.2585135513661982,5.226978740248487;-0.04220871693578957,-0.2600895023308519,5.226972075972115;-0.04220665611358185,-0.2618021925162785,5.226966796239754;-0.04220707128445308,-0.26371324110817124,5.2269618088858465;-0.04221002923739659,-0.26588255230125246,5.226957486116446
