# Supplementary material for: AI co-pilot bronchoscope robot
Source: Nat Commun. 2024 Jan 4;15:241. doi: 10.1038/s41467-023-44385-7 (PMC10764930; doi:10.1038/s41467-023-44385-7)
Supplement: Supplementary file 9 — Source Data [file 41467_2023_44385_MOESM9_ESM.zip › Supplementary Fig. 6/Sim+A/0-siliconmodel3 Centerline model_55.txt]

Path length,0.4082125489656388,1.4286783827906837,2.057906301990433,3.1246253840330014,4.205983804174901,5.3601137660650675,6.410794135141019,6.939098598077479,8.18293040375983,8.909317008263415,9.72340297506112,11.516196375371896,12.517870397979888,13.464172708193153,14.424715689416018,15.416771853150621,16.421378354431962,17.490513034164408,18.57893764101954,18.57893764101954,19.73235307915219,20.907804782465643,22.115095184862096,23.368273244768528,24.683195357764216,24.683195357764216,26.07996658354006,27.476826984543507,27.476826984543507,28.83786873844781,30.158909213910533,31.464988270399974,32.71761865365844,32.71761865365844,33.931044917904515,35.117689840729795,36.24500150087703,37.35080608389445,38.42921352650821,39.4821992135618,40.52970780284987,41.58859213323313,41.58859213323313,42.64976070250005,43.704001747640085,44.7431898851063,45.74842793403241,46.72382684012722,47.66168505327067,49.41374844963706,50.263503793322926,51.1555524507594,52.00255907479298,52.83984096341684,53.724173246517935,54.66259225040284,56.50432357609656,57.412734806277676,58.304986126307625,59.18604352275756,60.063073817694026,60.96096483384088,61.82278687894651,62.73129164299075,63.65299119446794,65.5151053709641,66.48161849649838,67.4793559895947,68.48899603745939,69.47024616644693,70.4807369119409,71.50431723768061,72.50438326724625,73.49205087454102,74.54359509832838,75.5707960933261,76.61475071949616,76.61475071949616,77.65037441192636,78.72327324237978,79.72991529768082,80.74464939723771,81.77370716347892,82.78273237650856,83.80891890935591,84.80381353763487,85.82030308888264,86.78900715752256,87.75595097430823,88.70785276352954,89.66605949358882,90.62783453961202,92.57038928965389,93.5482905727609,94.49438877954233,95.48099443266962,96.45163143489897,97.46585283294986,98.44786168820751,99.4278093627726,100.40239750036177,101.35553860862794,102.27154448710078,103.17695128858873,104.08718195383051,105.91706162373123,106.79930430433018,107.69253482813279,108.5587245914474,110.22512217357614,111.01408935206996,111.78657829375705,113.27847313244352,114.64761664704564,115.27478561992734,116.46956424602406,117.64061672372803,118.76978606261184,119.31013516109124,120.49664856812421,121.73418911810468,122.34118765140545,123.55263920990384,124.76634925543057,125.40766589214127,126.78651634696763,127.51274366584724,128.27794847282442,129.76649896154672,130.5230720293963,131.27452262924257,132.9261468913195,133.69980848587699,134.4589330815453,136.01367968895158,136.86608429646648,137.7609818269454,138.6763941955899,139.59538634844776,140.59475436465817,141.5681968624717,142.51353907554773,143.51181042795093,144.51995031216418,145.52847043012477,146.60104237581464,147.67329432824135,148.78092231023297,149.90497024142962,150.99176994489935,152.04927615486775,153.1411399876783,154.22286398898711,154.22286398898711,155.32209081557139,156.37056531019545,157.38794343373752,158.38874419697993,159.35350206883768,161.1597189933884,162.03022686515789,162.90958239307173,163.72413920203823,164.53476546062268,166.0179008705394,166.7691743905092,168.18506230265302,168.85740362602553,170.14912691096907,170.78825132997807,171.99946085834537,173.20152887379615,173.80986369735658,175.0303762647376,176.30686889627074,176.93066453019094,178.16744186635464,179.39329202924435,180.02250587024267,181.3223130414708,182.00937386296627,183.43241577011656,184.1698811099164,184.9384177826415,186.35057786192112,187.0543421653816,188.4851890103884,189.19417416794292,189.90762208407878,191.33724213421453,192.06851346846037,193.4989010517872,194.16411549412814,195.50713310889583,196.17125519643713,196.83894366230774,198.12789246353364,199.4510992124848,200.15440904265483,201.45946854278475,202.07805453935518,203.24114091350407,204.43522247086622,205.6122849221337,206.19599985379668,207.41939914972426,208.53826457051503,209.06646634927299,210.14251538305976,211.1814214683299,212.2114586265641,213.22253154919636,214.29285657944317,215.31550454088267,216.35193681493732,217.44814720976316,218.4985276563558,219.6195943561519,220.16456356078464,221.23563561638363,222.2791154054138,223.35251146851277,224.4711734171139,225.62830136044872,226.22467881043642,227.4281557779168,228.62562986687948,229.2378173680334,230.4647583376279,231.69070670929037,232.3159461018174,233.5216775752274,234.12500950902063,235.33255078888143,236.47631595568544,237.01756869824865,238.06774278315112,238.5997432139817,239.60952280912676,240.57049069248458,241.03969772510246
Error,5.155705268894644,4.8707301340493805,4.519773304706305,4.212085158799358,3.9550725311644666,3.772594192771738,3.5971462098621876,3.440769444331629,3.320845687264351,3.245428124093286,3.1884992240969847,3.1279364178251945,3.0719751623734193,3.0135457338148695,2.9557846298815575,2.8888052607558787,2.8126138712337485,2.725210194908567,2.6448440846625636,2.5811859166045816,2.4570898047428136,2.3415302311854775,2.2345721977788218,2.1571474477342267,2.129636047839855,2.0236890096663607,1.8992209666921673,1.8610479173244296,1.8805908563219411,1.728681465457949,1.6422344518790253,1.6193117287949497,1.6217164162199804,1.4892700866224644,1.3373176995571185,1.1963441452849566,1.0633350408129163,0.9457212012458499,0.8459410804623165,0.7584333733535917,0.7010699304859596,0.6841443299734,0.5974766910998144,0.5045505137804108,0.42800245694759137,0.37499085988936004,0.3670913868791708,0.3882214578274597,0.44829136759384836,0.43530694756777993,0.3452401733155328,0.3171072850735774,0.3372703787614615,0.42607486607681944,0.5181102842920265,0.5782712593018707,0.622164089059064,0.5731019722419813,0.5262320540387179,0.4948138216486898,0.48335896820392743,0.5008919683694446,0.550903301450185,0.5967305587034292,0.6430425892107241,0.632978603985612,0.6026589510045559,0.5946948895737652,0.5929228134363983,0.5727630900939733,0.5706787629941147,0.5788205645789275,0.5719151024110187,0.5569739278606256,0.5881620000702007,0.6066611897889399,0.639814586970924,0.6066477155622103,0.5766362485626639,0.5184135398529885,0.5111642870079103,0.4918062139797229,0.4619090938801546,0.44497002423941046,0.4091777364560681,0.3952386775004777,0.370812982453985,0.3826886405316357,0.40748654911747306,0.4677658869187641,0.5451861646865168,0.6431673703026832,0.756509923214965,0.8327398847410725,0.8981679913829336,0.9838984715421429,1.0774537532740056,1.1836398698799653,1.3059517524959094,1.4783294690426394,1.6105173815017904,1.7584540252045107,1.8693092942907168,1.9660979771141265,2.0721815179886005,2.1280877191616225,2.1764920540472246,2.3017467546771533,2.4831307835649863,2.6150753005698135,2.694456729870496,2.769401657969514,2.7744216195640057,2.7795519921054024,2.729441389920266,2.678849402716932,2.629502467134095,2.579522845964762,2.5046948470679107,2.3958930406176395,2.2826394483632146,2.155985895355625,2.018846950094349,1.9108218847728853,1.8092540489317293,1.7301596050399115,1.6520027918994242,1.6428030314535653,1.569358220868567,1.526809636226876,1.5209547780372774,1.4541089593795746,1.3830690799101224,1.3552242337904967,1.3315633039620378,1.25104997456814,1.1687047171411682,1.0831007203036045,1.004559854500928,0.8951849346751825,0.7761143246290092,0.6775052725539078,0.5950963550465638,0.530147496957667,0.4664378726782731,0.37074468921263054,0.29251538476938027,0.22967599185697865,0.24578683692941605,0.2990987538920719,0.35223049627014313,0.4513486499645714,0.5464115373175722,0.579067648044076,0.5300255335939049,0.5462075018302436,0.6082143050118138,0.6952595926447499,0.8012263781175921,0.8959531778558522,0.9085000875895551,0.9627582675933303,1.0626753525309462,1.2148043033761264,1.2907597222991656,1.3398489771769966,1.387793212017274,1.4046611695140294,1.4494132829776283,1.4761930509541357,1.465759851344036,1.4528240754886723,1.4449020783818078,1.3800859982961229,1.308973306928336,1.244696336054504,1.1251119988419147,1.0381519379338255,0.9389839771347929,0.8312874162342023,0.7574928196422637,0.7103706554260957,0.6259159620083407,0.6514335830058102,0.5929395666970908,0.5476620226114293,0.5851807695497739,0.44795943436316527,0.4712546740093668,0.3286274268572334,0.250283130183152,0.3502733982076769,0.09785534115707029,0.33096620516788383,0.14240381621502457,0.5207238322785624,0.535902462797351,0.7361506271417823,0.7551586177076557,0.8440648798066781,0.8588488921886199,0.8338301577159577,0.7956043114004534,0.7367215011017798,0.5935904823245851,0.4404921987930123,0.3383261752150439,0.3132257602050371,0.2211221715990907,0.24196022825774063,0.29015295294121596,0.3440863201151779,0.3540119964703404,0.35104963498385594,0.34016211413733466,0.3244466336842715,0.3187710834926433,0.36868951003225425,0.3421265556540758,0.28290177800356314,0.24366301389195824,0.20814920340067292,0.21243073166991341,0.3002877205851962,0.2437820574630005,0.17611088076024628,0.3006240149956413,0.261455351470733,0.24269391308803479,0.3858000385281756,0.2747112059229398,0.28961194891638475,0.3269387035341693,0.24465065717404993,0.6101061590156649,1.0167497454263232,1.471814462201376,1.9866853927231067,2.5215926905368824,3.0906840007885705,3.6607863012297592
3D pred;-0.04894449656545377,-0.2616761169582307,5.175852084458081;-0.04855240653860536,-0.25208500375367043,5.178655085155219;-0.048222711860660225,-0.2427454951592094,5.18221386031436;-0.047893489107234406,-0.2332199789079257,5.18523977381695;-0.04759603763915233,-0.22355397896808116,5.187785351901995;-0.047291293567389286,-0.21372845152633926,5.189620056658162;-0.04697114563205601,-0.2038895368921448,5.1913788244428725;-0.04663819367441748,-0.1940189153807091,5.1929472548595275;-0.04627686501237298,-0.1840845792729816,5.194032799744222;-0.04595624510040444,-0.1741271875800127,5.1948974115327395;-0.04562170767680334,-0.16417025021415532,5.195761982527282;-0.04526073399490313,-0.1542116908379656,5.196596723895539;-0.04486662651530185,-0.14425103205768994,5.197390421544168;-0.044457992393439436,-0.1342885639476809,5.1981534728605965;-0.04402947384910428,-0.12432690014939694,5.198916117094247;-0.04357310396056132,-0.11437032930065366,5.1997275500605395;-0.043095729960772884,-0.10442066829750293,5.2006086629856;-0.04261328371710246,-0.0944735343024706,5.201515178791772;-0.04213425694992997,-0.08452390924477168,5.202395800485545;-0.04166630458176306,-0.07457169357642092,5.203252785824836;-0.04120536955159451,-0.06462037246053026,5.204123846641537;-0.040770516630335436,-0.054663073383338354,5.204938154951838;-0.040372080477028185,-0.044703763118703624,5.205746478949057;-0.04000858802422916,-0.03474259711853467,5.206548379911668;-0.03964481627608288,-0.024781123840278585,5.207346327429892;-0.0393005792100614,-0.014815303174774344,5.208097273037367;-0.03896373978532584,-0.004843718023751036,5.208771089613177;-0.03863231761215718,0.005132846279117942,5.209369691362133;-0.03831893128700312,0.015114011906869923,5.2098970638325826;-0.03802957046789434,0.025097981978714354,5.210383491546513;-0.037734380872720144,0.03508275825809168,5.210849437631039;-0.037423985795352256,0.045067681394036004,5.211302168086419;-0.03708325769848336,0.05504811613465291,5.211826407299271;-0.036699703588958105,0.06502158464102946,5.212445125488257;-0.036227796007819356,0.07497827399729691,5.213246150018252;-0.03570670077630319,0.08492011350647695,5.214188639770662;-0.03516147167707042,0.09484809978723646,5.215255323246863;-0.03462127320226616,0.10477414647428857,5.216342421574652;-0.034071012389903205,0.11470329528215645,5.217395615284087;-0.03349347681968672,0.12463139521298557,5.218444082941483;-0.03300025046657272,0.1345849134291105,5.21927124851491;-0.032532294835671105,0.14453939427587495,5.220101506666877;-0.03205182245396705,0.15449548493711443,5.2209048777116625;-0.031604077236459416,0.16446079313791176,5.221606416508394;-0.03118980938138928,0.17443539053623375,5.222185889446195;-0.03083870008864019,0.18441632625045676,5.2226934764171595;-0.0305931596127824,0.19440522720134062,5.223095431225747;-0.030354078245801032,0.20439555785581823,5.223464393980192;-0.030109594910575556,0.21438773965083258,5.223775088161311;-0.02983991461012728,0.2243805228818194,5.224042587383849;-0.029563301564938138,0.2343744231384876,5.224255760747566;-0.029283637246727466,0.24436890225247862,5.224435134962873;-0.029065669883327885,0.2543655048921023,5.224578054149695;-0.02892012555334735,0.2643637557090491,5.224695516694505;-0.028855646252357932,0.27436299097585887,5.224801046305191;-0.02882669964522796,0.2843626577746876,5.224877374585255;-0.028854684583577365,0.2943626064404653,5.224892979874009;-0.02893367231199396,0.3043621635151813,5.224841801282228;-0.02903120874860392,0.3143614854903782,5.2247781877626105;-0.029153722087286327,0.32436057309715893,5.224721288608237;-0.029310222102967104,0.33435924723729815,5.224676308786064;-0.029506514021376315,0.34435727994368215,5.224647822213032;-0.029740514120810895,0.3543545114721387,5.224623210835604;-0.029998107680256594,0.36435118418633194,5.224609786848241;-0.030271689604968673,0.3743474368754413,5.224600561559931;-0.030552810494340693,0.38434348352547454,5.224595827014684;-0.03082564232114001,0.39433976032859264,5.22459223957429;-0.03108041465506923,0.4043365138907031,5.224589193872913;-0.0313241168576896,0.41433353694029207,5.224577387839539;-0.03158010482209127,0.4243302466831853,5.224561125046893;-0.03184998401624373,0.43432659620715575,5.22454842011954;-0.03213629109423085,0.4443224844350514,5.224532710488371;-0.03245091464708891,0.4543175094005169,5.224510620678326;-0.03280155388692714,0.46431132831769417,5.224485410082221;-0.03321061425415339,0.4743029357008085,5.224464161137299;-0.033665925428822296,0.48429254571634256,5.2244445787022356;-0.03416704445621458,0.494279961367536,5.224424371508417;-0.03470141198785079,0.5042655634503879,5.224377441943342;-0.035275104450880876,0.5142490435498244,5.224345786580168;-0.03590260541272326,0.5242293310306989,5.224356001372679;-0.036574364515497636,0.5342063672302955,5.224442536797673;-0.03711059233119465,0.5441886172808003,5.224701657732507;-0.0376345814571518,0.5541706052879629,5.224993806360332;-0.03814870358476269,0.5641519379618034,5.225323467537944;-0.03863154363231698,0.5741348664618429,5.225652107236668;-0.03911335487773827,0.5841173067231424,5.225996700262382;-0.03960422310675511,0.5940963622521708,5.226418006718907;-0.04009394138926833,0.6040735716302286,5.2268821931363805;-0.04043917920403746,0.6140540691010994,5.227402271097069;-0.04052734259923479,0.6240402884795019,5.227919619859672;-0.04040425812816604,0.6340317979002394,5.228312798837104;-0.040129836911187156,0.644020612651745,5.228697860982448;-0.039546142009269564,0.6539964378497921,5.22907497088617;-0.039080703016230366,0.6639786349356592,5.229447942577675;-0.03849647579159491,0.6739546900681705,5.2298180811234785;-0.03772655775957743,0.6839193457088665,5.230154033778359;-0.036677228563998375,0.6938581024880909,5.230500475581157;-0.035260887578044894,0.7037515403962412,5.230837913825999;-0.033344155767052,0.7135575033497389,5.2312492892255555;-0.03078068085478979,0.7232097132498575,5.231762553697591;-0.02815552862541361,0.7328524629060279,5.232117454868379;-0.025136266274626836,0.7423737639240161,5.232595870777374;-0.02226548311022497,0.7519455809472949,5.232968594395967;-0.0192320455492744,0.7614678524505852,5.233321584454524;-0.01587118635476988,0.7708788135232679,5.23369365590353;-0.012329323309635003,0.7802229391791642,5.234071176626576;-0.008346496788830246,0.7893857085642654,5.234496323778309;-0.003597254080715223,0.7981631032181662,5.235130387488901;0.0018328527322918264,0.8065323866177367,5.235815249063972;0.007210550138350848,0.8149421999381531,5.2364114122334255;0.01269606965194062,0.8232842371915172,5.236976646812614;0.01822098722930108,0.831598923823595,5.237560831692358;0.0237837283479412,0.8398905764138035,5.238112564028079;0.029381013708341137,0.8481605127392965,5.238640342169482;0.035077707023357586,0.8563637025166582,5.2391456764659985;0.040880529855569114,0.8644925779098426,5.239644306609538;0.046786851765634074,0.8725458964499689,5.2401536414561205;0.05274660845525551,0.8805599182459484,5.240660351288351;0.058712064879198,0.8885682377295071,5.241189642043322;0.06469471206971442,0.8965610957950142,5.241757226872633;0.07069599023057259,0.904543778545347,5.242268535530439;0.07646081444794853,0.9127007644358343,5.242748517743805;0.08241678291742334,0.920716917321455,5.243265946487669;0.08839378387508591,0.9287124691721846,5.243854682552807;0.09443314919738684,0.9366650198557831,5.244386663876339;0.10071355022640331,0.9444280765322997,5.244926584196313;0.10705157352403795,0.9521427211700861,5.245486690249943;0.11367012491181908,0.9596191751391078,5.246032046625538;0.1203429439889741,0.9670446879331384,5.246611050346807;0.12708610690001423,0.9744012221293056,5.247252266828033;0.13381332282897668,0.981771829333317,5.247899348962919;0.1407071381088085,0.9889832454033454,5.248585489730178;0.14759744680935574,0.9962101997222618,5.2491284236888305;0.1545633246031933,1.0033703621250085,5.249585174088514;0.16156433504648587,1.0104982486983334,5.250008359356124;0.16849654751986157,1.0176888890896065,5.250497359343204;0.17536830710370652,1.024935207963556,5.251016765734076;0.18229466069724043,1.0321205716496642,5.251646189753078;0.18927688211568705,1.0392562470040263,5.252221273486924;0.1961507920926526,1.046503416613142,5.2526986562319875;0.2029988094372325,1.0537760553633786,5.253160591353936;0.2099680620216133,1.0609258123353242,5.253717810931138;0.2171459196085695,1.0678785585943387,5.254088863379097;0.22451559744286817,1.074634745604247,5.254293278901479;0.23193528210060604,1.0813360758624255,5.254494406598606;0.239380099399738,1.08800898036034,5.25471129584282;0.24693640871430525,1.094555067650663,5.25493697422029;0.25443402657262254,1.101170124275553,5.255100535524212;0.2619447270761407,1.107771141868837,5.255226807768223;0.26942624799769915,1.114405475058129,5.255338467222562;0.2768832867301181,1.1210681107885199,5.255381577167147;0.2843514746537482,1.1277181519809143,5.255437445555375;0.2918465054727029,1.1343380844996274,5.2554691704762755;0.2993400899676798,1.1409594957691567,5.255413454981202;0.3067700065712689,1.1476514281223227,5.25529353565682;0.31411951638613794,1.154430194197696,5.255111777640459;0.32132839921438255,1.1613576017404328,5.254904333417902;0.32838121794284336,1.1684435050187212,5.254685878126789;0.3353204022158597,1.1756424322674124,5.254533667439995;0.34228460388761434,1.1828186200893538,5.254486514292171;0.3491875058948761,1.190053886109111,5.254457026981522;0.35590716675888157,1.1974579981800475,5.2542980228502305;0.3623463793011533,1.2050982005912507,5.253893240252664;0.36839759575565945,1.2130290704355509,5.253197479565728;0.3744350045100606,1.2209739937045934,5.252543346718895;0.38048453940512483,1.2289121267071936,5.251919510212726;0.38647527986151503,1.2368865873400336,5.251199089225071;0.3923397430628842,1.2449456111265977,5.250386558014973;0.3980390995603881,1.2531083406884542,5.249444654827615;0.4037274742093032,1.2612883475652537,5.248590323891096;0.4093922683302113,1.269491476786077,5.247803699104937;0.41502944582836815,1.2777162111761837,5.247044769551903;0.42065430068791415,1.285927335880037,5.246076038987291;0.42626455815241054,1.294134554383253,5.244995957683623;0.43185531950041195,1.302344436483629,5.243837845665026;0.43738851682933705,1.3105896444860992,5.242654514639836;0.44285648308527303,1.3188778377213115,5.241468260906553;0.448249993320692,1.3272186231263916,5.240310095906722;0.45357324218785705,1.3356088249199074,5.239184247176958;0.45880253240393887,1.3440690754350562,5.2381456495373895;0.46394485937238134,1.352598382192636,5.2372470953738945;0.46896952684612075,1.3612234969487487,5.236647001862656;0.4738412919677896,1.3699465227391374,5.2362289998776115;0.47867488604413755,1.3786931819041932,5.235865239303276;0.48374973784064573,1.3872958682227228,5.2353756809835;0.48873810709789767,1.395927453762436,5.234593438550544;0.4938202311926908,1.404503655333996,5.233805541800267;0.49887923525966643,1.4131026311769082,5.2331242985960165;0.5039634416727534,1.4216839388884188,5.232408754670397;0.5091428835061527,1.4301962825654975,5.231564132022267;0.5140808547640137,1.438869556506028,5.230939024824219;0.51889262159913,1.4476144983194885,5.230328375494678;0.5236533738794609,1.4563963777627311,5.229865956669719;0.5284446624987638,1.4651667564592838,5.229513804876325;0.533898287831997,1.4734601240730136,5.228298064629291;0.5404489563573738,1.4807084150776015,5.226164752794737;0.5463311286901859,1.4887462443713868,5.225274051446883;0.5524014534486001,1.4965100384417593,5.223578569521226;0.5582831146158134,1.5044569478725036,5.222077672318336;0.564181945778921,1.5124005883879759,5.220627718432829;0.5703201360500488,1.520145958266156,5.219100673690325;0.5765414439768919,1.5278029230423253,5.217467817880432;0.5828854249342779,1.535361296785305,5.2158476660437945;0.5892932598949338,1.542853103495998,5.214170620031722;0.5957283817527365,1.5503375794412686,5.212566928509048;0.6021897508031406,1.5577937756267382,5.2109372511059195;0.6086842060086959,1.5652352892944243,5.209373305481329;0.615176856918023,1.5727171801603343,5.208006999058807;0.6216482302741552,1.5802440364333503,5.206795486974302;0.6281948933487121,1.5877135050007836,5.205634348779099;0.6347209069046524,1.5952182302971902,5.2045902006607;0.6411744509153461,1.6027884925470777,5.203568976312201;0.647561372848859,1.6104101604700727,5.202511901912358;0.6538914444779983,1.6180827289171447,5.20148142309406;0.6601226540693144,1.6258635275163575,5.200686942013367;0.6663477136571434,1.6336560716366653,5.199962449597233;0.672532234110899,1.6414940631080641,5.199398892633515;0.6786703165734567,1.6493729437448856,5.198901717017096;0.6847556601862315,1.6572972136063726,5.198483936839505;0.6907918005250131,1.6652607528395769,5.198100462340029;0.6967340204357216,1.673294737882182,5.197719533386058;0.7025981822929853,1.6813851884085371,5.197324291697447;0.7084615847251389,1.6894750388418605,5.196906162668232;0.7143008153863273,1.6975810679158625,5.196463807678578;0.7201736186976282,1.7056592029792101,5.195959907723145;0.7260631882863624,1.7137173048472312,5.19534349524432;0.7318112661736169,1.7218794723422997,5.194761582549406;0.7376507387083959,1.7299758556926759,5.194170704254567;0.7435733087274262,1.7380144345602568,5.193618966853837;0.7495243379794634,1.7460392538894938,5.193185924622057;0.7555585885083276,1.7540001053410115,5.192724768767957;0.761640075806038,1.7619364209952606,5.192550395364289;0.7677016737913321,1.7698683506498816,5.193134794045689;0.7735954126515516,1.777827020677385,5.19452166593626;0.7792801690549278,1.7857122250202038,5.1968683864365035;0.7851940072820026,1.793295854676231,5.199609750816554;0.791130183853244,1.8008061187901485,5.20250072654358;0.7971607608766553,1.8082028958695355,5.205487334921416;0.8031558619893858,1.8156516885882612,5.208415516896908;0.8092040833678418,1.8230547163498991,5.2113505123172805;0.8152639725081267,1.8304390825150754,5.214308362879101
3D gt;0.9250166036157935,1.9595118000765275,5.114351646516442;0.9241360977257034,1.9582555768403482,5.114885391403257;0.9231817451148255,1.9569225597465467,5.115469687968466;0.9222648560833877,1.955640884408705,5.116028884768075;0.9214116486234122,1.9544332373281537,5.116555703783592;0.9206257389843622,1.953310460368268,5.117043099212982;0.9198699585303153,1.9522350174141434,5.117509898346772;0.9190603110635944,1.9510964836749385,5.11801420307411;0.9183308415341607,1.9500680046115098,5.1184717172053995;0.917583486702422,1.94901349930511,5.118929611426429;0.9168359669506707,1.9479681500356876,5.119387789426819;0.9152271901837754,1.9457091070894834,5.120366383430512;0.9135445518996909,1.9433622296416353,5.1213894073390716;0.9120067257642116,1.9412024492852602,5.122336201358283;0.9104686421215691,1.939060291984779,5.123280877817906;0.908884363290188,1.936849129226402,5.124256857830492;0.9073459279807702,1.9347008052211951,5.125211989688371;0.9058681378226167,1.9326325141484002,5.126123012087277;0.9044022746325169,1.9305813514085437,5.127016855920525;0.9028480619566419,1.928438537859351,5.127957059437493;0.901263509584291,1.9262837391956507,5.128909426424937;0.8996889548188463,1.9241377529456307,5.1298507717504975;0.8981078006472625,1.922000160740674,5.130795802454835;0.8965339012548602,1.9198837674827878,5.131735924584885;0.8949029469150351,1.917724593512301,5.132697456120816;0.893200236911824,1.9154826339681417,5.133699414769074;0.8914335573040401,1.9131743113535375,5.134746392092793;0.8895715789794924,1.9107732936889323,5.135824883232017;0.8877021353527865,1.9083696712805918,5.136902378038241;0.8858413595738073,1.9059801200121875,5.137981469452539;0.8839535158202644,1.903560236163378,5.13907000269676;0.8821408148893897,1.901250779486583,5.140120520672257;0.8803616690925056,1.8990028515415645,5.141143722564375;0.8785521222821643,1.8967354208510911,5.14216665291975;0.8766418265390522,1.8943565522448054,5.14325000836541;0.8746680379379393,1.891942743346685,5.144345659981931;0.8726746154322157,1.8895163406130506,5.145439324662049;0.870680353079119,1.887100987316122,5.1465315623144985;0.8686712405725645,1.884682632345638,5.147639157062469;0.8667424876130037,1.8823587629776206,5.148697002841173;0.8648438354733751,1.8800899917481761,5.149738187500543;0.8629532231957426,1.8778707872053566,5.150782941730166;0.8610984561286061,1.8756823568017,5.1517822734837795;0.8591354422053434,1.8734045649505855,5.152833537250207;0.857159059418852,1.8711200037933586,5.153894214919501;0.8551803398333628,1.8688544581068534,5.15494080242318;0.8532011344728495,1.8666037665696762,5.1559779609589595;0.8513179674576327,1.864497635612387,5.156957217187554;0.8493764741942875,1.8623309362205163,5.157964200787306;0.8472890098189302,1.8600467074955358,5.159032792959489;0.8451528833736532,1.857763286922727,5.160124134812317;0.8428731632484295,1.8553661207334975,5.161277234213334;0.8404249117305224,1.8527670558436249,5.162500788410609;0.8379672275331845,1.850201792150814,5.163740952952241;0.8355544278892175,1.8477286749565505,5.164938085261625;0.8331602745559412,1.8452932144607908,5.166140146341047;0.8306399170767349,1.842795624463728,5.167396930760004;0.8280628877503892,1.8402300321433036,5.168754758214574;0.8253918439014607,1.837535207481686,5.170306817693886;0.8225989617219385,1.8348153386178931,5.171931135443081;0.8197006413804508,1.8320909094294646,5.173583580278785;0.8168732901701512,1.8294416412917163,5.1751924795135675;0.8139346247348433,1.8265355419470954,5.176829321617188;0.8110434930947337,1.8236705919331169,5.178362610547714;0.8079536374678398,1.8205111801227982,5.17983908104708;0.8048630785073957,1.8172957651545947,5.181296845033491;0.8017007832892024,1.8139883800496528,5.182732488083651;0.7985379669370626,1.8106423629317874,5.18413744713323;0.7952319695968427,1.8070379848631197,5.185569129211607;0.7920141861545694,1.803446648831732,5.186897478340169;0.7886521565983353,1.79948876461945,5.188052621476569;0.7853541484319442,1.7955009537950986,5.189116348352155;0.7821188756796806,1.7915216999909493,5.190082214657424;0.7787938238964233,1.7873534542677585,5.191012382041811;0.7754377201955993,1.7829836412696536,5.191928090613875;0.7719336087672252,1.778380911190466,5.192813741009594;0.7684504536550718,1.773620656056266,5.193601954034891;0.7648855750957076,1.7686906132760971,5.19430586808338;0.7613829416964489,1.7637985685645432,5.194753528718268;0.7579673075613058,1.758902837708003,5.195067230025822;0.7546003954643311,1.7538458019045222,5.195294726200657;0.7511535216661116,1.7486346392669276,5.195529832092627;0.7477470413147616,1.7436051240986448,5.195701801634715;0.7442881551053089,1.7384841908678847,5.1958901685649295;0.7409341968747745,1.7334598420276492,5.196033251347201;0.73743715017515,1.7283097608661908,5.196174300533485;0.7340241209951115,1.723228778668004,5.196284778471673;0.7306581696080029,1.7182010064640898,5.196385145355969;0.727388339704448,1.7132619006073888,5.196410305878731;0.7239523071953362,1.708202711382139,5.196452939992215;0.7205937490740049,1.703329760810631,5.196543139070194;0.7171712583375793,1.6984466188375429,5.196633071906963;0.7137827577314149,1.6936384743360857,5.196708566089418;0.7105198684833294,1.6889787390917772,5.196733431360653;0.7072972174571498,1.684494594785343,5.196727124355085;0.7039382836032354,1.679933734823343,5.196668532552694;0.7006884843428719,1.6755302068866338,5.196635861072188;0.6975482191523649,1.6713098126212653,5.196564406296824;0.6944183843003727,1.6671615325404345,5.196514563094972;0.6912565106615857,1.6629855977161578,5.196484586338256;0.6880585776759325,1.6588211587790138,5.196506286382047;0.6847489274359629,1.6544787366560079,5.196544555402369;0.6814397091123232,1.6501491086048943,5.196594938190129;0.6779850137051302,1.6456690525870212,5.196744462086217;0.6745783367106656,1.6412913816346344,5.196962935996244;0.6713201408587534,1.6371112956547802,5.19714874338286;0.6681137163771174,1.6330201377969302,5.197316058780398;0.6647481800270583,1.6287755380595264,5.197515228231223;0.6612433751340276,1.6244915381358607,5.197783038463944;0.6579227482737839,1.620425016740381,5.198056455662508;0.6546621667816644,1.6165126985333522,5.1984376464355595;0.6513383135078451,1.612636577294181,5.1988833751049395;0.6480034776652392,1.6088094935756874,5.199385424951137;0.6444982330201483,1.6048915094461165,5.199987427391918;0.6408986653551891,1.6009132475437777,5.200697228051742;0.637501396289916,1.5971852808929685,5.201487902289016;0.634124961314541,1.593574849473455,5.2022743807342255;0.6305562270725622,1.5898740719717224,5.203156553389215;0.6270789220402296,1.586272604970001,5.204042843093973;0.6234946973845952,1.58263420749151,5.205049263491164;0.6198883769656862,1.5790750598353889,5.206142868001732;0.6161891215231299,1.5756544135302541,5.207310780897619;0.6122025106676648,1.5719734060242183,5.208648171502872;0.6083904020918389,1.5685563151578477,5.209948567644588;0.6044154156556543,1.5650017148423006,5.211353455405122;0.6003498278796514,1.5613253548654842,5.212820325569616;0.5959674379806719,1.5571979551692752,5.214382179154569;0.5917475668522172,1.5531960041982202,5.215916180172821;0.587678211514113,1.549279540049369,5.217390618319248;0.5836204712648818,1.5452812403575724,5.218823566791565;0.5796182544225122,1.541172249746197,5.220190135913033;0.5757567635438059,1.5369501862941128,5.221467628808637;0.5719013647416651,1.532402000729201,5.222649074707936;0.5682770518250077,1.5280212478637696,5.223738952040357;0.5647256126454135,1.5234832311947302,5.22469764244462;0.5611471505982896,1.5185170208369836,5.225589958294086;0.557430363954529,1.5131809897913466,5.226442398712943;0.5538397633243047,1.5078218042982598,5.227172848892716;0.5499918425366243,1.5019772295586982,5.227879194025629;0.546399233946385,1.496325461032837,5.228464346827808;0.5429890847923258,1.4907997944210323,5.228925464836463;0.5396610710727823,1.4851409358122731,5.229299400427726;0.5365947234070709,1.4796250507686886,5.229494398585096;0.5334492618389683,1.4737368525804506,5.229620819964951;0.5303849917288506,1.467844861153877,5.229643190424172;0.5272377899894615,1.461659761272823,5.2296340102117735;0.5243924911720457,1.4558266025835105,5.229571629212211;0.5214739047430437,1.4498489623661093,5.229545245170593;0.5183631435988132,1.4434221251998542,5.229627398770214;0.5152441012299469,1.4369755375643207,5.22978849693087;0.5120431144080249,1.4304051707929546,5.230032915188329;0.508879562614461,1.423990158101185,5.230323006360701;0.5056826624153158,1.417622623433538,5.230748003758352;0.502483523512264,1.4112619311853574,5.2312039613296;0.4992847647251743,1.4049593763326278,5.231762298068145;0.49594722857513024,1.398590158970815,5.232437702400389;0.49265164114617416,1.3923623716812332,5.2331906519992994;0.4894063562227114,1.3861702754038303,5.23399965690623;0.48623004252048796,1.3800477281635857,5.2349024830342605;0.4829264694505757,1.3737576494443382,5.235831635990999;0.47934644451493646,1.3670338543008689,5.23685088182062;0.47593721496964514,1.3605742240241459,5.237868645710807;0.47257068555524934,1.3541756002380851,5.238954888494789;0.4693750707782353,1.3481433700923868,5.240083503041231;0.4662571438359083,1.3421384217154069,5.241276978560678;0.46326994689599194,1.3364590068001863,5.242502360429487;0.4602865033564908,1.3308518814046655,5.243708924381588;0.4573888597815522,1.3253916411387263,5.24488384723915;0.45464898384215024,1.3203029264284,5.246010148194346;0.4516659996113237,1.3147906533797373,5.247149373801843;0.44871866212105066,1.3094722520229372,5.248214111252637;0.44573788443089796,1.3041439576765481,5.249262697378375;0.44269170141597536,1.2987933530379725,5.250264644647967;0.4395956033792219,1.2933658989274721,5.251253984322965;0.43632649091554504,1.2878798802559481,5.252074114004353;0.4331109203046733,1.2826077151134965,5.252684748933939;0.42997767941115084,1.277520342955174,5.253229449415584;0.4267782049959128,1.2723688014188985,5.253711226357634;0.423618249611364,1.2673920407156833,5.254088643310566;0.4202986402033503,1.262268924149486,5.254416639461366;0.41696175713652367,1.2572586301536863,5.254608245411774;0.41356963020264326,1.2522052880239365,5.254798752608588;0.40995375831523495,1.246936741640197,5.254924815265987;0.40625531451242897,1.241623732292558,5.255019669384314;0.4024726253952389,1.2364081057244056,5.25504949670857;0.39844190497889065,1.231026967755723,5.255080035187008;0.3942466447372236,1.225512575053917,5.25510308548517;0.3897903750125212,1.2198192109583552,5.255119484430883;0.38500223487914403,1.214030028240033,5.255135845903985;0.3803703714436152,1.2087348826566913,5.255075971590813;0.375048161740668,1.203038253351378,5.255075908595465;0.36939179247098747,1.1972316220064592,5.25507940428993;0.36350954821241876,1.1915971230076612,5.255035780690277;0.35708291071637643,1.185595061450646,5.255021567754822;0.35066612981680517,1.1797131586099991,5.2551024215819035;0.344204592860783,1.1740167419413463,5.255255165391988;0.33704038276521386,1.1678598357429606,5.255351731707995;0.3296553901707591,1.161652957926325,5.255462759994265;0.32188948410104634,1.1553417402987116,5.25560222950334;0.31392722497955156,1.149010723003297,5.255764938794844;0.3057100908284451,1.142501543633856,5.255962845002126;0.2970950993761852,1.1356778990209573,5.256185910245046;0.2885551982114686,1.1290422179189394,5.256410645444665;0.2798980309277537,1.1223923327362946,5.256632331302109;0.2714913038716782,1.1159796451276713,5.256822899534081;0.2628486621524539,1.1093904254480527,5.256839860460689;0.2539057135191945,1.102580725395585,5.2568343740176395;0.24508817772877872,1.0958775975169481,5.256778571898829;0.23653698222681205,1.089410084334401,5.256634510561155;0.2279991031724733,1.0829213080796212,5.25643088876226;0.2200163241640558,1.076766074500172,5.256115259678823;0.21209437908660767,1.0705407609058872,5.2557647465451724;0.20432426328331937,1.0642852075521425,5.255380140324696;0.1969809217490747,1.0583494603501775,5.254922504827656;0.18945398988824402,1.0522002871772544,5.254382138556729;0.18180721610705894,1.0457971788673102,5.253749131532332;0.17484218945540977,1.039829064230806,5.253179334086919;0.16795232250067677,1.0338317502406784,5.252579385158569;0.16133312082039017,1.0278426342564084,5.2519462833907795;0.15509794027006402,1.022066240154659,5.251301957248698;0.14934773400716855,1.0167409286096416,5.250652751132493;0.14374739602247452,1.0115279219634927,5.249950110800348;0.13822027072805837,1.0063762625742083,5.249216416932663;0.13263874865836386,1.0010793151251558,5.248413805322471;0.1265056560196788,0.9952002203043031,5.247613218154003;0.12082961957372898,0.9896313986665028,5.246908913018521;0.11554270357695604,0.9843387628922675,5.246198753736893;0.1102330955351877,0.9789956926129424,5.245491687168232;0.10506264303856598,0.9736998781088475,5.244811704864603;0.09989080207958069,0.9683704828045927,5.244181355823626;0.09461920028500317,0.962855298558137,5.243592461173326;0.08964709909798915,0.9575918783323745,5.243031008431023;0.084926886362262,0.9525742894879745,5.24251798967447;0.08020819237804663,0.9475915395389445,5.242019853267317;0.0758272555937553,0.942927767408869,5.241589359059498;0.0717687615090121,0.9386180565162194,5.241231538470628;0.06751514811377413,0.9341168219030374,5.240825016711193;0.06329708664744385,0.9296366342932065,5.240418816362649;0.059204033509407936,0.9253378818683073,5.240040327806901;0.05503335246907689,0.9209435637179656,5.239666015642615;0.05070224198235055,0.9163845342973291,5.23929985867201;0.04655514805203691,0.9119577991213836,5.238941540431222;0.04247517031415471,0.9075047634899773,5.238548954357258;0.03859768608125974,0.9031889737715506,5.238190396995848;0.035062897536687385,0.899120679105492,5.237800572319836;0.031478415234432136,0.8948999750645621,5.2374230188128195;0.027817113037562687,0.8904917397310363,5.237067536469814;0.024118652136873503,0.8859944474514683,5.2367298566219365;0.020401807588222857,0.881453326313351,5.236391867504271;0.016707523842216847,0.8768520792455344,5.236055390909039;0.013027288980968759,0.8720785452809998,5.235709426889949;0.009271125094488353,0.8670676373403745,5.235368653471049;0.0054097265438483545,0.8617792231879321,5.235019185949442;0.001389242879879239,0.8558977018472074,5.234648391935002;-0.002590150191229959,0.849827271695502,5.234253455451422;-0.006597486809004233,0.8433220566017333,5.233877075648246;-0.010454434965159737,0.8366370975121976,5.233546637462124;-0.014158652320140542,0.8296779440323722,5.233236996532431;-0.01781631736428847,0.8223575921171887,5.232904220480403;-0.021396731900734413,0.8146844424144574,5.232571141653137;-0.024768397441551637,0.806713483916109,5.232218774365246;-0.027988706676884145,0.7983887336247828,5.231880813004788;-0.031015187421140337,0.7901059685357327,5.231613546225516;-0.033837652044503494,0.7814855944147838,5.231374443771342;-0.03635938831640897,0.7726155639386743,5.231122488323805;-0.038600618370368836,0.7637969795267312,5.2308746109159765;-0.04056346108243462,0.7549619130861791,5.230619665634035;-0.04219826469493733,0.7459546682211842,5.23029774323617;-0.04367950930931954,0.736545858317755,5.229939961430895;-0.0449311528328541,0.7268875598504864,5.22957545765849;-0.04574095851230121,0.7171280996025708,5.229219234526943;-0.046368027766021405,0.707334474714576,5.228864502395992;-0.046727075752293554,0.6972042387053959,5.228527000739265;-0.04668280220849534,0.6875028994970396,5.228217684675332;-0.046468427649274044,0.677642990771573,5.227943248977762;-0.046041847747988945,0.6681951665551178,5.22768473621157;-0.04542100151988007,0.6584414562185081,5.2273549232633885;-0.04463931188702898,0.6488014856001317,5.2269945055652105;-0.04370408259658511,0.6391077917244943,5.226587082704327;-0.042643816885658804,0.6295589008482276,5.22614476656096;-0.041524181815753826,0.6200535778206696,5.225685130612517;-0.040373504563497684,0.6106160195333032,5.225215942946463;-0.03922678544055817,0.6010268748190283,5.224734930073681;-0.03819407396989637,0.5914052239470873,5.224292099658292;-0.037241509626597405,0.5812903311636328,5.223965502152657;-0.03635255030182862,0.5713860816049702,5.223653854697235;-0.035518859952295055,0.5611630813276548,5.223335883392194;-0.03474396952098153,0.5511053824261185,5.22310045680396;-0.033994656082822663,0.5408443484797014,5.2228866804067575;-0.033268026816184425,0.5307250001046778,5.222688368394697;-0.03258282519519173,0.5206829411650081,5.222545631781103;-0.031913847008292466,0.5099755099757052,5.222424902535994;-0.03136109867322414,0.49963448254728693,5.22232865163959;-0.030858638038106838,0.489207255386111,5.222260878565443;-0.03040625513197564,0.4789454629490432,5.222189086524036;-0.029934914028109848,0.4684410799474389,5.2220875937781415;-0.029518336076535152,0.4585732271350468,5.222061633555429;-0.029087489565003836,0.4485818553159609,5.2220698070123515;-0.02860826092376558,0.43835750365445997,5.222137934360152;-0.028123581533381688,0.4282647644133556,5.2222421225193;-0.02767249456653495,0.4184638319141317,5.222395172373287;-0.02722333425330613,0.40837864606801955,5.222551965509682;-0.026802945759176893,0.3984113123523844,5.222705401581637;-0.02637208432320869,0.38875661621244734,5.222831746551797;-0.02599758288696762,0.37958629392508164,5.222919875894814;-0.02566615525902418,0.3701498217846914,5.223013281467408;-0.025328495229454344,0.36093985708785264,5.2231379502555635;-0.025018455583061584,0.35186104518568306,5.223268871956575;-0.024777758836431678,0.34324759075949884,5.223424408663545;-0.024599700305266873,0.3342720871575591,5.223596041815261;-0.024443829715409194,0.3255041124751513,5.223724642559846;-0.02441980674052931,0.31669377459070625,5.223784499409958;-0.02443818476804014,0.3077714276301201,5.223835770966824;-0.02449766824962596,0.2986876346794472,5.223883348867572;-0.02464131379850936,0.2893511341995804,5.223918845380515;-0.0248378696023317,0.2802738091712892,5.223977198535344;-0.025089937279595555,0.2708930689527366,5.22401180378554;-0.02539584399527799,0.2620551701850187,5.224060023556912;-0.02579212519172628,0.2536919855756936,5.224124834863365;-0.026242736700027792,0.24523416757457808,5.22419030275068;-0.02671602306233862,0.23632626015529787,5.224206616922544;-0.027210649839491834,0.22784325955851417,5.224256211665816;-0.027731820260314642,0.2193639323415732,5.224312967463975;-0.02825322771449832,0.21035424270227282,5.224392597857756;-0.028768492392940066,0.20098996632583538,5.224443911139758;-0.02930942140657229,0.1912510131544048,5.224466036419126;-0.0299376440724471,0.18121833964451006,5.224432094898576;-0.030586365718640242,0.17084672874385265,5.224438881368309;-0.031224095134118612,0.16032366906055365,5.224469446383553;-0.03187597197907581,0.14973209214525046,5.2245072387931835;-0.0325440841652158,0.13916447842561477,5.224559859059416;-0.033118730891977574,0.1287086114134827,5.224828281538466;-0.03366825985342343,0.11819635205776842,5.225089637373871;-0.03423864783995384,0.1074321494933641,5.225410358320753;-0.03472033117282988,0.09639035715630628,5.225766982400637;-0.035191109619543234,0.08513322255078284,5.226139065775206;-0.03564863960440996,0.07328104716846061,5.226498540817905;-0.036114618871331536,0.06115990582029869,5.226816543360185;-0.03658432493706807,0.04864503592527953,5.227072854555376;-0.03708421585742276,0.035595029953365956,5.227250908987504;-0.03756582030268646,0.02239492892377617,5.227451367831167;-0.038060561513208774,0.008794401971913352,5.227607455477551;-0.03853578196918114,-0.005165328373930961,5.227755753079316;-0.03900900940561672,-0.01912457151172335,5.227867880368295;-0.039441074828044716,-0.03226629749349355,5.22796973327848;-0.03979425758579476,-0.04479257401525178,5.228084552367318;-0.04007865110425017,-0.056861129554013054,5.228239791236012;-0.040337719508085526,-0.0686122481435301,5.2283527785781825;-0.04058244768736545,-0.08014352845288512,5.228432777563311;-0.04079032892319017,-0.09102565527174585,5.2284867569186115;-0.04098673988237859,-0.10171513000948443,5.228524821429894;-0.041166741643857835,-0.11175876258757936,5.228396500567333;-0.04133637823121214,-0.12167650052504046,5.2282314525971625;-0.041433367949047936,-0.13127828500358907,5.227985262224101;-0.041563436364750114,-0.1407369495998271,5.227729230010101;-0.041703567770351516,-0.15074960110181237,5.227479714788673;-0.04182114474125462,-0.15984149661353522,5.227274217726373;-0.041927349621513586,-0.16867229893968727,5.227110603007918;-0.04203054483333175,-0.1768117711952934,5.227001340561618;-0.04207781548047128,-0.18407543461429726,5.22697471084947;-0.04211886333853084,-0.19064091439737813,5.226967573110534;-0.04214765399678716,-0.19651354964112858,5.226969325493382;-0.0421656539924541,-0.20179656277482932,5.226966361516384;-0.04217727388303953,-0.20675302331114193,5.226968050375463;-0.04218942633719432,-0.21230333766081722,5.22697225466001;-0.04220452312177593,-0.2182205851386279,5.226973618238142;-0.04221189489087832,-0.22384460890827834,5.22696680687474;-0.04221200202826145,-0.22927323083953052,5.2269560235358155;-0.04220604140588664,-0.23465817583330706,5.226950092285478;-0.042197022074445256,-0.24003624729871126,5.226942910335309;-0.04219235924869226,-0.2453253432226056,5.226933143671081;-0.04219188776865152,-0.2484758625260957,5.226925284360915;-0.04218792340861007,-0.2516175628148787,5.22694251682569;-0.04220027745741412,-0.25455322616425585,5.226971143103525;-0.04221552843232897,-0.25701573986176773,5.2269862538717655;-0.04221127680172078,-0.25853274296917417,5.226978657231796;-0.04220867271653401,-0.26010860142598197,5.2269720220080504;-0.04220662667781798,-0.26182191158904017,5.226966754908684;-0.04220707143621688,-0.2637338983456924,5.226961766912314;-0.04221004493289727,-0.26590402422891485,5.226957469705941
