# Supplementary material for: AI co-pilot bronchoscope robot
Source: Nat Commun. 2024 Jan 4;15:241. doi: 10.1038/s41467-023-44385-7 (PMC10764930; doi:10.1038/s41467-023-44385-7)
Supplement: Supplementary file 9 — Source Data [file 41467_2023_44385_MOESM9_ESM.zip › Supplementary Fig. 6/Sim+A/0-siliconmodel3 Centerline model_58.txt]

Path length,0.40107593734889646,1.4654027684143691,2.120605150892464,3.204550158338394,3.7509513562225982,4.884349874188672,6.014699918530209,6.534349947555375,7.7438940596717964,8.468420826843147,9.257380585399675,10.135717411846842,11.035248791274057,12.023084198952594,13.038966801778068,14.050118439306027,15.053675486116932,16.05329605713462,17.135594030335813,18.230216895519703,19.39021779639872,20.577930444355196,21.79874085265352,23.067738262590797,23.067738262590797,24.400219009091245,25.813574224432212,25.813574224432212,27.258431910511533,28.624396528558094,29.98007625924232,29.98007625924232,31.307306966387056,32.596513913385365,33.81940318308026,35.02568872260433,35.02568872260433,36.1853476579946,37.3176122602095,38.4141133484697,39.48225363052624,40.56792031047818,41.63459227478326,42.738978451376944,43.80063939224373,44.84906478301669,45.87527059762371,46.87034059832403,47.82479515807028,48.72411956541619,49.57992654776219,50.49373835847444,51.401411216693994,52.25087357741145,53.15630641263025,54.073920517922026,55.01874666318801,55.94956712562708,57.823686365911065,58.73119904047562,59.66831018386395,60.60081783466572,61.49128618733838,62.419611918389414,63.34921453470868,64.31809047788269,65.24963672506536,66.2563616066942,67.2704823673441,68.29548128979003,69.28988308525902,70.31604930032505,71.37365991512621,72.38061023762417,73.42159742167755,74.47874773723662,75.53038206041886,76.58433128207687,77.64675510481494,78.73842560467294,79.77648403010028,80.82189533369653,81.88621423587358,82.90020810456328,83.9317481295182,83.9317481295182,84.95366079445627,85.99587394760474,86.99088330897199,87.97159220853416,88.94212540332697,89.9374435038116,90.9248198955654,92.90246511859098,93.88137914749873,94.8793534870341,95.8810888422038,96.89044385467781,97.90514480901008,98.89320602280499,99.91480284515778,100.88723740314765,101.82878952321224,102.77222031074014,103.71244756610136,104.64022733131475,105.57709944985841,107.37665528690022,108.27295435689362,109.1354615984499,109.97579148989539,111.59842050959064,112.3941148321804,113.84885942225623,114.54043147146922,115.79427913477498,117.00155323481387,117.59864962612558,118.76449082527503,119.93697650680826,121.1849918887888,121.81930095870777,123.06403866387731,123.71016377446374,124.9691839422463,125.65005467696587,127.06128671750874,127.81811836042927,128.6139275073051,130.13300367163342,130.89542931752115,131.70673808902268,133.3834260547321,134.17108814234857,134.9568835695859,135.76351481019424,136.62192420197695,138.44939815387903,139.38873892289442,140.39667498333657,141.39485212158695,142.3760342277089,143.39020147284631,144.43467072146626,145.48299026267054,146.5793657014748,146.5793657014748,147.66952057544847,148.79315481310425,149.93426974267896,151.03675862104348,152.11995899149318,153.21573313983117,154.32064743270035,155.4284353540152,156.49336581924032,157.54875488905103,158.55090995098004,159.54203668972733,160.48186283477986,161.36600388022444,162.27030891745056,163.13862037801704,163.98449994188528,165.548127016327,166.29620390396823,167.05906323609844,168.46670385533966,169.14639365050155,170.45650234481133,171.10142075725298,172.34790284796495,173.57587941329734,174.17828830400012,175.48310819397867,176.75772594123694,177.3903754469044,178.67268058978172,179.28787283501921,180.58279696311706,181.89892789034272,182.57101372066288,183.24580054514428,184.61407757022735,185.30257896707337,186.71068520356968,187.46966703423755,188.23200883653462,189.64192282665624,190.394616184683,191.84463723381543,192.5256539726559,193.78691094654533,194.96872314092624,195.54878354708535,196.69693871079056,197.8742474938485,199.01681674655762,200.0728200237818,200.5878326707398,201.64345599518322,202.73502349481655,203.9108212543054,204.55112496049006,205.89359570764586,206.5892193338446,208.03183824693986,208.76819224803015,209.4887125945574,210.9223308254376,211.6143902453233,212.33391836185112,213.01292360767388,214.38023664911992,215.05240421173917,216.31587164108197,215.69679935360034
Error,7.882905993025154,7.46359093696955,6.991310139024123,6.476536504987128,6.003290350387233,5.565826599804258,5.164958477004752,4.796571051685438,4.464688779798428,4.179132524488229,4.011687166479117,3.8204105209123456,3.645607860654998,3.452471303836512,3.281575196231421,3.132530543123476,3.0178770035874387,2.9529996073766926,2.857078534449722,2.760669226649758,2.6594500899615845,2.563847351508457,2.4807284156387066,2.4289463636088513,2.2994049095784677,2.1518397032483505,2.065744082837546,2.0406400016422888,1.8273152255821645,1.7072453575409399,1.6695080227019852,1.5649588984583875,1.407189965700425,1.316399852024384,1.2683405391000844,1.2525080250808291,1.1031723760191812,0.9441222514930183,0.8066997726156094,0.6899937500704327,0.5964768316222036,0.5290948910531451,0.48945802366808216,0.5058492675552505,0.5222373661855938,0.5398942529278696,0.5470814928965897,0.5348415770351002,0.49312983914484765,0.41318662119333316,0.3208842321297626,0.29356642518857423,0.2897983966999734,0.3416107321162385,0.40444645010327557,0.4697819863773289,0.5176924085268628,0.5772021850524992,0.5552324761601491,0.4972189774620993,0.4666406723860428,0.44458156641248675,0.42318142262222574,0.4237886300146005,0.43453740738364716,0.4461997725404019,0.469114982502094,0.47081365014795296,0.46856509542155467,0.4596977657413018,0.45943639537442604,0.4450873369655238,0.4238274545639753,0.4133300529940018,0.39753062710446957,0.3884054491270394,0.3922887226677109,0.40341385689945775,0.4223013668286031,0.46593007373566486,0.4844895555241196,0.5125331393302628,0.556061094665946,0.5612891824029526,0.578471958179285,0.5752595093061362,0.5476071544775178,0.5064161374133959,0.5054412245588934,0.5288893401810284,0.5835428436132069,0.6317506996076296,0.7184206626247764,0.8051776239369918,0.8885684253143652,0.9741688337473251,1.082611573828462,1.208704585692556,1.3350493367177574,1.4556054628628505,1.6171250983402239,1.7445721511817656,1.8902078308269719,1.9876246004184874,2.0667641244643002,2.1479114126977543,2.2332332421565333,2.308362411110677,2.437564221252222,2.574687426703611,2.6963567957872696,2.7808706387174458,2.8136427352022415,2.8203463046229404,2.7902361898913495,2.7489006898675483,2.6967748032865666,2.6470669150209742,2.577428919229021,2.4837450069606675,2.381781031920683,2.2365692252556264,2.1103396887631507,2.0052055446372954,1.8707157832742523,1.802366317052175,1.6886565789708339,1.6354897648276663,1.6320644048037773,1.5593931811838502,1.5155713100613133,1.4900745079496167,1.4583218600610144,1.3778452880580025,1.3342645304160248,1.323320931769999,1.317786131772358,1.2266607223565837,1.1197183433635853,0.9940454090730015,0.8819537043037284,0.8072901255877363,0.7557263386292353,0.7054677134517416,0.6604592038945365,0.6616787226013036,0.6608967894536197,0.5462232496845657,0.4046390775340551,0.2619288398953046,0.1714215584914933,0.14688775986583125,0.2137283454366405,0.3200117124026104,0.43640206141277604,0.5294646414342088,0.6231834687927805,0.6913608096146805,0.761130180980583,0.8075525481322234,0.8338792501229313,0.8905505321084285,0.9808970445698012,1.121452189928654,1.2686275615702194,1.288542680930835,1.3453656205066284,1.3837847331486306,1.4345578309688818,1.4561824516046202,1.5000785563488919,1.4904222603431796,1.4725100733069552,1.467250220481303,1.395956311434463,1.3243268629629625,1.2301089079986403,1.1278778490637682,1.0602349422963369,0.9252981274416566,0.8933846720390871,0.7596995597729086,0.7789712321495015,0.7282299326792762,0.8250126582438844,0.9046608565555869,0.9797680152012775,1.0932508795964415,1.086475229739075,1.145195733885258,1.1493422507291422,1.1617813792682639,1.132760281342296,1.1048432886390636,1.0527878179952483,0.9341086669234713,0.8090225184989043,0.7044544581268644,0.588407344335215,0.4771961402155057,0.3687776735376585,0.2996605308882973,0.3071215171818174,0.37058145585839775,0.27761832055132935,0.35882438440979814,0.3726333208985126,0.37257927413130715,0.6509846145635982,0.9541746285796661,1.494164717716693,2.210558204831251,2.7724454881592053,2.8214201051022054,2.9219824774047747,3.5916876315098976,4.505325769986969
3D pred;-0.010941758782655867,-0.26088970089439506,5.154605092358947;-0.011793051974675315,-0.25184392114780385,5.158782312568294;-0.01331836783092957,-0.2430436637345105,5.163279965400432;-0.015324650266584281,-0.2344899731505516,5.168055864078406;-0.017333727725887847,-0.22569427257348088,5.172368549914522;-0.019070624808565917,-0.21669067321340466,5.176358335258049;-0.020632469204074848,-0.2075508243279714,5.180103172295313;-0.02194837127345438,-0.19824045219026928,5.183506901485672;-0.02311393034098193,-0.18879745643077434,5.186584449721893;-0.02401575155569154,-0.1792192620126433,5.189312985993447;-0.02473584021031627,-0.1693875493652969,5.190991943631236;-0.025251237003455853,-0.15962031538426835,5.1930741315443365;-0.025815870625716223,-0.14982758712952213,5.195019295342403;-0.02641355820026684,-0.1400544399362635,5.19705113281182;-0.02696282960087411,-0.13022968903856044,5.198832303978934;-0.027461590295717084,-0.12036904883686138,5.200419443727638;-0.027859156564351492,-0.11044591727496365,5.201591365682084;-0.02805278335763744,-0.10047214892720525,5.202288827946422;-0.028145571269001347,-0.09050305563224474,5.203068936451618;-0.028205237818371958,-0.08053428965530086,5.203856429181624;-0.02827965388821508,-0.07056604730759847,5.2046492764216525;-0.028369101722510677,-0.060598841701853735,5.205453522340355;-0.028466597544691656,-0.05063238815827903,5.206266109768528;-0.028571761544052676,-0.040669004320337765,5.207114592550374;-0.028662506642436178,-0.03070804615794749,5.207992702916005;-0.028754733291296082,-0.020752555519839663,5.208930626366926;-0.028822524278708867,-0.010798038655831605,5.209880888639251;-0.02885116264676654,-0.0008477273038176737,5.21087611918634;-0.028828908832357263,0.009100080141119089,5.211896232810504;-0.028774102325310635,0.019048187338944512,5.2129121852834865;-0.028693374323722404,0.028999102492176212,5.213898476621248;-0.028575823590084884,0.038954632804712744,5.214833141278324;-0.028462209586981035,0.04892384462180785,5.215608968323605;-0.028348724719487142,0.05889755349321375,5.216324686517651;-0.02820097845349257,0.06886877518816206,5.217068264994395;-0.02806893476807959,0.07883645133420482,5.217860727430573;-0.027952997422314167,0.08879755072799006,5.218734258997826;-0.027875437936795817,0.09875612205684656,5.2196402620962115;-0.027821822291229318,0.10871427023809484,5.220552627243974;-0.02777435606635452,0.11867306481126834,5.221458252777418;-0.027706171186348334,0.12863302441824345,5.222349631176058;-0.027638345339135336,0.1385980847073991,5.223182081227378;-0.027541096160338122,0.14856655698710655,5.223969547420892;-0.027423836934697784,0.1585407746687252,5.224677524760705;-0.027305909107635105,0.16852172394024834,5.2252831192346605;-0.027208059726817717,0.17851020387315572,5.22575290017146;-0.02714187852438993,0.18850310205988072,5.226123852834469;-0.027089422939154294,0.19849918575092992,5.22639873326869;-0.027038379896122094,0.20849686894241343,5.2266078394868805;-0.02696072633644895,0.2184953495782578,5.2267639000498525;-0.026837350416618933,0.22849404254664765,5.226868385964108;-0.02667067632757486,0.23849234336737973,5.226947128876104;-0.026508912798296178,0.2484908749982887,5.227003677848759;-0.02644006991827395,0.25849063415382806,5.227012480636762;-0.02644526584220066,0.26849062704577714,5.227001749218274;-0.026501792533342533,0.27849042605035196,5.226973033346468;-0.02660261790096063,0.2884895813163043,5.22689100766377;-0.026756135198910586,0.29848755461096393,5.226760767737085;-0.02693533211438949,0.30848449628075175,5.22659033969848;-0.027147403758246678,0.31848131600188495,5.226453880616577;-0.027411368699432205,0.32847705566091145,5.226329336733591;-0.027718991610280706,0.33847179706677855,5.226226806862007;-0.028053309844308573,0.34846583527219543,5.226140599744762;-0.028414613604604348,0.3584589729466811,5.226058996977826;-0.028787541626023302,0.368451823596934,5.225996863471721;-0.02916679126803396,0.3784444810984558,5.225942404621984;-0.029545208331718836,0.38843719791547376,5.225893301253482;-0.02990072571696863,0.39843078986931996,5.225851741070548;-0.030220182762284796,0.40842559614122237,5.225809376187233;-0.030527773061454173,0.41842070988857055,5.225753793947015;-0.030839982730716413,0.4284156622705989,5.225695040194751;-0.031153356029445495,0.43841053074060266,5.22562869682305;-0.03148762268239306,0.4484046482650257,5.225552011017667;-0.03185691343824152,0.45839750370673193,5.225471609159436;-0.03226791703882194,0.468388774093731,5.225396828853299;-0.03273233030909572,0.47837769460763374,5.225320754670254;-0.0332417156733717,0.48836449442703217,5.225254755292037;-0.03378855414027681,0.4983491590976736,5.225168505040107;-0.03436623187489027,0.5083320299060863,5.225075882918157;-0.03498629667496867,0.5183125418112414,5.225005870385281;-0.03565177062794513,0.5282903703060696,5.224996762931998;-0.036351566469556916,0.5382654903783054,5.225081999805135;-0.03690218422386287,0.5482471865427445,5.225332123313557;-0.037469580692939236,0.5582272009598315,5.225610284205155;-0.03802306433047408,0.5682074553767118,5.225907231401339;-0.03854781760754058,0.5781887729051687,5.226220176115828;-0.03905886079469167,0.5881696851338487,5.226566912246412;-0.039577604122427196,0.598147313775965,5.22698861360988;-0.04002591886711971,0.6081267717586301,5.2274462513070965;-0.04030096734333883,0.6181111060845303,5.227933505249491;-0.04023640280596404,0.6280999040539231,5.228402276565986;-0.04013073477397886,0.6380940562999246,5.228727476736283;-0.03969603442353289,0.6480772606166606,5.229110448243872;-0.03920384094206266,0.6580584324964298,5.229476444805744;-0.03860054862887558,0.668033086454053,5.229853693809084;-0.037878813232617776,0.6780012389501732,5.230192860186963;-0.03680572080559102,0.687937981312783,5.230523955131308;-0.035320595328073794,0.6978223641357001,5.230829534132634;-0.03359485406100866,0.7076642210503442,5.231229120857664;-0.031563981291330825,0.7174453818237223,5.231681282022196;-0.028885532193682447,0.7270671623779902,5.232178523811288;-0.026114609479006734,0.7366676875674492,5.232568271673189;-0.02292427227155493,0.7461348778361744,5.2330087905927645;-0.01996720376564691,0.7556800507128595,5.233390131130292;-0.016896038718024302,0.7651910324527895,5.233720542378555;-0.013467418090924912,0.7745777018236554,5.234087964094677;-0.009771118960326624,0.7838620706474689,5.234459270276334;-0.005623063768585114,0.7929475838546921,5.234956349633821;-0.0006054394043158457,0.8015707968724536,5.235637262983228;0.004785177391285534,0.8099738011530866,5.2362123887282985;0.01017031823628724,0.8183808035290879,5.236780340424661;0.015680489436764124,0.8267066020179105,5.237345223478891;0.02119127488818529,0.8350323378263145,5.237905015366171;0.026736619619013073,0.8433372778797902,5.238431439647958;0.03234523364743355,0.8516009604655804,5.238936413708195;0.03808224680499081,0.8597768248106135,5.239428269623715;0.04390670508211652,0.867890412424531,5.23992362990604;0.04981648290638121,0.8759411351123845,5.240433914406208;0.055778025080590383,0.8839533396690579,5.240948300493838;0.061720067816924566,0.8919781327513485,5.241491277570701;0.06767535434067805,0.8999937414174021,5.242024738096596;0.0734267755266604,0.9081591051467749,5.24252272354666;0.07935739379947558,0.9161952096327806,5.2430215136750205;0.0852667602462763,0.9242402063650714,5.243619356275423;0.0912064163710691,0.9322664216492104,5.244167401284401;0.09735454104671087,0.9401353430233396,5.244697155359929;0.1035535171193366,0.9479635396606656,5.245237556191138;0.11003267263592655,0.9555607665959909,5.245787725878607;0.11669893933256043,0.9629909913974855,5.2463815673798555;0.12346137814684388,0.9703322802543467,5.246993857509775;0.13021564436462268,0.9776807546407084,5.247610146445551;0.1369520706670012,0.985044613967255,5.248237949353681;0.14389874883430182,0.9922102897926734,5.24886783220387;0.15086403660142023,0.9993699475710243,5.2493411891707895;0.1578712084190197,1.0064924891252578,5.249752218277855;0.1649076778337944,1.0135863388095838,5.250158905911216;0.17189383255064955,1.0207252562495743,5.2506379675535575;0.17885976276039411,1.027884790579254,5.251103676148179;0.18575149449994877,1.0351147862577683,5.251584504723329;0.1924288783470281,1.0425350047128075,5.252178561150161;0.19931539505700493,1.0497622022824746,5.25276465234802;0.20659026064342448,1.0566020726434002,5.2533054888716215;0.2139333219122211,1.063384480370181,5.25358548285442;0.22126465560445335,1.0701815097067653,5.2538133830315905;0.22858368682120409,1.0769923133114174,5.254024892622593;0.2359622045054279,1.0837381783089084,5.2542502417278145;0.24341843214545117,1.090396787458,5.254510229380954;0.2509276110748888,1.0969957700740134,5.254766471920835;0.258386145433339,1.1036543174579292,5.254950895238138;0.265837852268387,1.1103217002977621,5.255085324816728;0.27325983114449437,1.1170228234854374,5.255181124536027;0.28067320977210064,1.1237337641435616,5.255252488440665;0.2880812676324605,1.1304507099449124,5.255310089128835;0.2955221764605633,1.137131491936966,5.25530481783743;0.3029623476503546,1.1438128757973713,5.25525039011919;0.3103456468488614,1.1505561548470031,5.255127587007963;0.31763852020283706,1.1573960995597292,5.2549568399151;0.32479437406443157,1.1643786432675658,5.254762317732162;0.33176285629981545,1.1715474908242562,5.254543502641111;0.3387185279920081,1.1787319135363379,5.254491525679332;0.3456325783868652,1.1859556515377132,5.25437526551907;0.3524020896409459,1.1933154169528806,5.254288257389674;0.3589711350887903,1.2008493958224091,5.253993631698923;0.3651648003186361,1.2086793841906802,5.253419355481985;0.3712526570111504,1.2165915074210223,5.252839435764017;0.37730685582837054,1.2245235984987544,5.252184754302437;0.383353848230259,1.2324611258976927,5.251529360006914;0.3892093105287508,1.2405284365558211,5.2507343379844595;0.3949478759805757,1.2486647584144892,5.249802064866065;0.40061108507156007,1.2568584205272015,5.248912141288169;0.4062354862415539,1.2650712382050016,5.247955199664983;0.4118330748749404,1.273302939095661,5.247003305795847;0.4174370292672753,1.2815400670809869,5.246139930024822;0.423043548036574,1.289740546429868,5.244991415445866;0.4287031554289553,1.29788513336697,5.243712921101691;0.43432704755558943,1.3060601049873237,5.242471278498364;0.43988222123552223,1.3142729361696934,5.2411714903018956;0.44538888791152653,1.3225194832336096,5.239878786297879;0.45081388573709436,1.3308163988054316,5.238563267165886;0.4561540669719316,1.3391604839560918,5.237199922976907;0.46146327518491664,1.3475107579029255,5.235755889333253;0.4667466756096548,1.3558209676957333,5.234016322389616;0.4722099605846817,1.3638839598408652,5.231749016731088;0.4776907376274616,1.3718202563866877,5.229107751855294;0.4831257516494698,1.3796894382573202,5.226186005927346;0.4885129505031665,1.3875116938342282,5.223057043447504;0.49389937037802606,1.3953390635998457,5.219939550306531;0.4993022203143636,1.4031573197632041,5.216827624354725;0.5047649308240865,1.4108858116209404,5.213598196000996;0.5101964516556704,1.418559107101041,5.210189513274321;0.5155962977911482,1.4262207498246156,5.2067051349238165;0.5208927682990823,1.4338855109061788,5.203072114455785;0.5262775979241877,1.4415223026969917,5.199510791520082;0.5316078083960097,1.4491838060314433,5.195920495852277;0.5368955903158414,1.4568262405539851,5.192228266588409;0.5421866517743226,1.4644321810053222,5.188466041383389;0.5474871446170583,1.4720241079784062,5.1846888174742904;0.5527890122605439,1.4795418005542964,5.180767784724444;0.5580922075702206,1.4870120781550966,5.176758910558995;0.5634019889483995,1.494478424365606,5.172751430555207;0.5687016869041185,1.501932669249186,5.168708234443989;0.5739439478516641,1.5094066509801414,5.164626776708917;0.5790344404857921,1.516973421112934,5.160524231828069;0.5839397953896587,1.5246608625015403,5.156420484983556;0.5886276367826935,1.5324863988191046,5.152323519714454;0.5930153089851414,1.5404837961289601,5.1482259632582;0.597012114622833,1.5486760831175244,5.144113545649115;0.6006175506698112,1.5570913586473867,5.140090615290825;0.6026772914227244,1.5658189850098632,5.135665007297815;0.6028374935879844,1.574179432445242,5.130180733968876;0.6008645406516733,1.5822492426722405,5.12461426115287;0.5969873813518977,1.5902648292522992,5.12006255734641;0.5946907875026638,1.599189795389301,5.116180465623507;0.5976866809624379,1.6077234875999231,5.111914235480623;0.5997911315987384,1.6172260634647795,5.109618077939856;0.5958453204251468,1.6250997857973353,5.1048815105316825;0.587378990140832,1.6250642637386585,5.099559857621144
3D gt;0.4488181699656682,1.7736563191704788,5.142175587588343;0.4503295631123532,1.7740480882264287,5.141678420067524;0.45168421996577884,1.7743993051530618,5.141235882704707;0.4528927786343927,1.7747124666604333,5.1408420012936595;0.4540634042523765,1.775020053396626,5.140457062522495;0.45537456940128995,1.7753644158779047,5.140005598796774;0.4570609209645016,1.775808566647436,5.139449610142557;0.4586304230198211,1.776224341211722,5.138935826785629;0.46010304693553156,1.7766133851383836,5.138456513147386;0.46146837413169556,1.776975071731433,5.138012216129433;0.46284006367691005,1.777334983603075,5.1375586652654555;0.465955228011235,1.778116650629423,5.136523154789952;0.4688885077367727,1.778891759412042,5.135563472064799;0.4717647762349175,1.7796721184120887,5.134626399386782;0.47467060968414215,1.7804759667798755,5.133670015303462;0.47761626407006047,1.7812938138116887,5.132710611115716;0.4806658992261406,1.7821334253002536,5.13170344631362;0.4837126964447669,1.7829740241781782,5.130731310827978;0.4866119434548942,1.7837753145334259,5.1298104704052445;0.48944478022324933,1.7845320473830324,5.128877960635117;0.49244837984545475,1.7853597353421722,5.127896037880875;0.49556619579406247,1.7862158747705916,5.12690611617698;0.49886997172813513,1.7871124754483247,5.12587425124171;0.5022757892153308,1.7880382410145566,5.124817154122917;0.5057255451242867,1.7889752436670765,5.123752217418003;0.5092613536672819,1.7899250933700277,5.122655286608071;0.5125111276894729,1.7908057457395192,5.121633525124912;0.5158710920096076,1.791713454997824,5.120555256177007;0.5192939076107439,1.792650354967193,5.119436393617635;0.5227708888623062,1.7936025718061614,5.118294735142028;0.5263701947361467,1.7945846651517428,5.1171170304966225;0.5298172933188925,1.7955131624257217,5.11598654446235;0.533395579967954,1.7964725093689773,5.114805429362492;0.5368754405520006,1.7974066148145762,5.113652938493683;0.540286728836181,1.7983084259033206,5.112530863343246;0.5434923556704737,1.7991488994729932,5.111467999325507;0.5465349512479667,1.7999515649001225,5.110479118204242;0.5494928248630595,1.8007386505369802,5.109489466137215;0.5524995134186683,1.8015425963060292,5.108492131617721;0.5554653746455671,1.8023467546660323,5.107517865406107;0.5583905544837526,1.80312119032154,5.1065552568891;0.5612496256790364,1.8038814532333092,5.105582267026371;0.5640235631573421,1.8046233104837353,5.104619462980833;0.5668269492536389,1.8053785237077058,5.103631910894531;0.5695481318466228,1.8061157364782034,5.102663013202758;0.5721650008598754,1.8068240599695504,5.10176697931492;0.5747126179854497,1.8075016238265706,5.100903976636477;0.5772832567483108,1.8082041970209985,5.100024605934437;0.5799632146820151,1.8088941876439264,5.099118847903902;0.5825866819376657,1.8095683555299469,5.09823978931771;0.5851858696621357,1.8102671627783333,5.097373456180886;0.5879162076348019,1.8109724953041784,5.096454394436642;0.5905169695543042,1.8116413173119017,5.095577588754244;0.5931595792542719,1.812284858582191,5.094686607293804;0.5958221372862396,1.8129018832138424,5.093785327359915;0.5987566951023172,1.8134636403900875,5.092781735639039;0.6018092152724532,1.8139247794315732,5.091695090395069;0.6049240740768473,1.8142747331816576,5.090585338872054;0.6082006978103274,1.8143279336984974,5.089394054312288;0.6114650879462772,1.814055935826795,5.088201469299963;0.614537016709224,1.813520017365878,5.087065952903712;0.617496729696461,1.8128487248509255,5.085976666335402;0.6203055389717973,1.8120628182084872,5.084942951235911;0.6229780462249837,1.8109843932943577,5.083969594143431;0.6256041314254074,1.8098149264914927,5.083021555342156;0.6280670498359741,1.808398490885525,5.082139782939729;0.6305244663703979,1.8066307131820398,5.081263303849678;0.6328590028140526,1.8044275725589825,5.080520225934704;0.6349876483239293,1.8020432709509246,5.079850721635617;0.6371099289658847,1.7995146836500902,5.079181402702231;0.6390485576609402,1.7967294035286738,5.078595557046507;0.6408186213799434,1.7936968128801336,5.078090846326687;0.6426528233596438,1.7903781816396531,5.07758874368225;0.6445272590627089,1.786665329161626,5.077163796374906;0.6464775046796318,1.7825932654019059,5.076760820581679;0.6481641141147766,1.7784498098560608,5.0764862439714635;0.6497779077534969,1.7740655441486552,5.0762470368864685;0.6513522210057915,1.769450379935753,5.07613315613896;0.6527037216206761,1.7650509263096819,5.0761330511443505;0.6539400384230072,1.760456956838107,5.076244258052158;0.6551393904445659,1.7558998912942823,5.076404638028589;0.6563128662817677,1.7513177057362364,5.076594787030385;0.6574370299119219,1.74656959248348,5.076870485667525;0.6584868772997466,1.741940087558736,5.077196025205229;0.6594678377207142,1.7372306297362958,5.077580680532229;0.6603140165799493,1.7324981708071276,5.078021943442069;0.6610719637073952,1.7280680889463547,5.078489680213069;0.6616904496817753,1.723905110892946,5.078959019172098;0.6622685061690029,1.7198825330860736,5.079444857172373;0.6626692650590081,1.715662055443073,5.080075843729455;0.6628556760084725,1.711350429464082,5.0807994398678655;0.6629392221587407,1.7072104368336318,5.081547150954645;0.6628736622959612,1.7032417561660083,5.082328253161687;0.6625615246112532,1.699480611705021,5.0831720680393655;0.6620436865707925,1.6960199397160458,5.084045107259675;0.6613234205372455,1.6924322234945528,5.084961892247517;0.6603531886133654,1.6889707784475636,5.086018221344176;0.659151743516998,1.6856153887437575,5.087065370885383;0.6577571137425754,1.682004598946407,5.088205504472439;0.6562735136927597,1.6786579467409168,5.089335104590069;0.6547302612082079,1.6752852787250547,5.090512171182455;0.6529635045635921,1.6716767416835148,5.091764494215463;0.6511377461886216,1.6679431656652794,5.093050231039366;0.6493478588488752,1.6643254526477276,5.094289368403054;0.6474766525602467,1.6605482724339005,5.095533224191843;0.6456222277724775,1.6567903382885674,5.096743219265572;0.6436546197481434,1.6527078397229746,5.098060158830739;0.6417004565231365,1.648394682421292,5.099432211114495;0.6397176365687931,1.6436188665334364,5.1010147404835156;0.637841070716514,1.6388877051275035,5.102592921386031;0.6360991105704472,1.6341379326736896,5.10422130477966;0.6343536715166007,1.629201304772172,5.106030793115378;0.6325323715968854,1.6238592400791156,5.108115684962082;0.6307567765213136,1.6185670141326334,5.110223339044131;0.6288663598422348,1.6130961587232995,5.11241904293637;0.6268408597748856,1.607442766123804,5.11475592365189;0.624701793554291,1.6015787862479207,5.117249727762662;0.6223965106478422,1.5956712898031784,5.119880438437828;0.6200181506129097,1.589865873382325,5.122523537022365;0.6175890873572556,1.584122509721103,5.12521021488554;0.6148040010214486,1.5781496421550882,5.128098158477156;0.6121828479311511,1.5724086052365895,5.13093799573357;0.6093592127792399,1.566571321219285,5.133888609585141;0.6064749012448745,1.5606699841446208,5.136866692185086;0.6035761604865604,1.5548319939934607,5.1399375438563695;0.6005998087814696,1.5489027535112216,5.143132408379875;0.5976544622831066,1.5431979809465082,5.146268984269716;0.5945215995191578,1.5375259772991314,5.149589007821577;0.5913526363929323,1.532220646622959,5.152782808387312;0.5881680948980923,1.5271239180628122,5.155915536538992;0.5849444276673091,1.5221949017269227,5.15899785049651;0.5817343327803068,1.5174752482001914,5.161899409563535;0.5786050102274362,1.5131821245350319,5.164577920066266;0.575499258132449,1.5090057908116348,5.167156591807499;0.5724717203691719,1.504984117300504,5.169731184630558;0.5696658640489654,1.5012862148335504,5.172208542483554;0.566851779320512,1.4977042494958526,5.174779581215401;0.5640237439153049,1.4940781711406352,5.1774657527483425;0.5613387354286659,1.4905809064101159,5.1801272695121465;0.5585911115246678,1.4870547721114018,5.182937905873165;0.5559529237165375,1.483425639711577,5.185720669344187;0.5529094869527639,1.4793649419890793,5.188668237982125;0.5500296300437786,1.475554965983019,5.191509415186369;0.5469958277684623,1.4715490125458817,5.1943988071942515;0.5438006309033706,1.4673424563420547,5.197194229568663;0.5406711268994158,1.4633065692689122,5.199838379336288;0.5375645994140869,1.4592601703471784,5.202449060665201;0.5344270718673181,1.4550223685550439,5.204866489949214;0.5312647611734407,1.450691621411068,5.20726571348681;0.5280717129745282,1.4462743652100907,5.209635693423627;0.5248484587934985,1.4417945344960343,5.211933879887709;0.5213338354652061,1.436705236460233,5.214333917369894;0.5177390096042138,1.431436407155004,5.216720346635469;0.5139530382131076,1.4257568636623554,5.219180058226345;0.5101767004301441,1.4200441911935175,5.2215447526825525;0.5063059573793285,1.414027544461764,5.223883991760031;0.502640350453101,1.4082472935481793,5.225930483446197;0.49915086836271005,1.4025093280175005,5.227739862798695;0.4953708319120128,1.3961533782918512,5.2295918157865895;0.49166448070516006,1.3897382643722413,5.231239424981236;0.48817289140433157,1.3836318518034028,5.232676723502992;0.4849581802833618,1.377663378161524,5.233970726501405;0.48172644931884284,1.3717030960002057,5.235168377901578;0.4784416024944195,1.3655505109023034,5.236379066940328;0.4754342188847794,1.359786111199255,5.237536193329081;0.4723629336926286,1.3539035031751234,5.23875924522997;0.4693099058287847,1.3480447381219434,5.2399936800180145;0.46634823105505996,1.3423327920038441,5.241241477984017;0.4633076027736108,1.3365990097895861,5.242480400047506;0.4603179273023531,1.3309791210791795,5.243688803589313;0.45733808332792336,1.3253649663140987,5.2448978186792035;0.45448519060150067,1.320042067024373,5.246069951821386;0.4514305762991665,1.314403820988987,5.247235877709933;0.44839846083340024,1.3089778340387728,5.24829555859806;0.4453585202852041,1.30353031954778,5.249348120727336;0.44224937638806405,1.2980632769840152,5.250361630467584;0.43912096794593874,1.29259703969576,5.251353251593814;0.435661134239217,1.2868393701001886,5.252134883389864;0.4323961521421883,1.2815016246057,5.252732945305599;0.42924751556457197,1.276394223929084,5.253271641129208;0.42591006403449994,1.2710290198288168,5.253732608233586;0.42272596510525406,1.2660234058390247,5.254108880326348;0.41922204543298386,1.2606954633474985,5.254399158958416;0.4158364588992982,1.2556473139148177,5.254591052475279;0.41221577555810746,1.2503141137889588,5.254790061095665;0.4084964014756586,1.244931734211565,5.2549099000910555;0.40473093771491825,1.2395642876055895,5.2550240138506705;0.40067434605363195,1.2341109282091378,5.255076522435054;0.39652000234993445,1.2286254769990554,5.255115952385514;0.3921291937891305,1.222925330721099,5.255143607640456;0.3873275946811908,1.2169975415945686,5.255180999348587;0.3825243589315237,1.211262489227781,5.2551829139294615;0.3772971458890394,1.205572048247967,5.255147558776391;0.3718454765173104,1.1998417674198705,5.255160216409902;0.3658116323486246,1.1939135636448543,5.2551415561073975;0.35947825398179506,1.1879734866296583,5.255124740304618;0.3528417986786333,1.1818306757271766,5.255114980143642;0.34625646570696433,1.1759324657430066,5.255237648227803;0.33913000760217554,1.1698061581113293,5.255333918551235;0.3316005312871553,1.1633616404950775,5.255425571927342;0.32383063182274274,1.1570337322852338,5.255558676456583;0.31560763402832587,1.150419556321769,5.255698649543033;0.3072803551145193,1.143784002197832,5.255881780470082;0.2986095724991208,1.1368931513414458,5.256112239083814;0.28991613665815996,1.1300773157377773,5.256340532232026;0.28123143650429305,1.1233993127655917,5.25656935084467;0.27263406739121077,1.1168129649883238,5.25676318465114;0.26387342366742195,1.1101198748783343,5.256806068402703;0.25480826123892786,1.103189029865619,5.256782705941946;0.24586909257701595,1.0963813687736854,5.256733674375701;0.23717812298337085,1.089801556918602,5.256603719003005;0.22845500338045915,1.0831639357245568,5.256373328988053;0.22015170200813344,1.076771626712789,5.256071736770853;0.2119189967097274,1.0703548007631176,5.255699568351321;0.20403051655488547,1.0639933741744065,5.255302513299634;0.19641021809717063,1.0578311709902333,5.2548227885142555;0.18870303912883718,1.0515133220662487,5.254257158550091;0.18099750587352065,1.0450478932610872,5.253611792134354;0.17389047509605743,1.0389336362783093,5.253026913420275;0.16698605713351014,1.0329242965131602,5.252428144523257;0.16026617139846633,1.0268188037113422,5.251787839011742;0.153989441239233,1.020999321833846,5.25113748712565;0.14808970547228337,1.0155376063582122,5.250483134181177;0.142362765992668,1.0102046422882487,5.249769619099341;0.13663410848900875,1.0048546263393736,5.248994397208925;0.13074625574625454,0.9992328768560679,5.248186358990657;0.12458277669635945,0.9933091933354143,5.247383842534033;0.11882713587910172,0.9876361893975135,5.246668428405844;0.11346978845520425,0.9822591455090268,5.2459504352640405;0.10811558822864561,0.976853756335433,5.245239802304882;0.10287017714376476,0.9714663277178293,5.244565683923918;0.097371269969156,0.9657474536642789,5.2439430128471916;0.09216229088426586,0.9602876192290207,5.243363221155869;0.0872543341930096,0.9550869349067345,5.242812103597807;0.0825000691066054,0.9500570837875892,5.242297955978454;0.0778272590763689,0.9451284073644987,5.241816820989553;0.07350157951423282,0.9405138467945535,5.241404210692691;0.06922076394418823,0.9359759730533834,5.240995864225636;0.0648047341345476,0.9312792696965468,5.240562939115166;0.06045144091202662,0.9266458046505877,5.240157464644637;0.056274523116865593,0.9222482597593921,5.239780434446563;0.051913630412333246,0.9176572492280753,5.239406219616493;0.047594479047018946,0.9130699007049479,5.239038172183049;0.04342909099331589,0.9085373668822431,5.238639811667586;0.03945265986136996,0.9041104571597962,5.238254573892851;0.03566995670391492,0.8997810876375801,5.237872269971933;0.031946216468785774,0.8953737942824631,5.237482662742271;0.02820264270941209,0.8908597661228335,5.237121409919597;0.024414835370029662,0.8862577181646618,5.236766332178597;0.02064992219051573,0.8816515024018224,5.23642486028899;0.016831098163791976,0.8768893292778683,5.236082171513485;0.0131217487152439,0.8720675654929894,5.235734530018876;0.009283366325047086,0.8669016457109933,5.235389428204504;0.005255511886561297,0.8612919774144018,5.235021732474513;0.0011799417240866612,0.8553573091744745,5.2346453287620465;-0.00282788098048149,0.8492229346520703,5.234249108198152;-0.006977376597945796,0.8424455046818174,5.233847767172191;-0.010929729406650228,0.8353557886280495,5.233511929840878;-0.014689400372834028,0.8281857357682851,5.233189840253532;-0.01840021126782545,0.8206536455635047,5.232853786248428;-0.022000205557289418,0.8128235597180433,5.232504972627372;-0.025390535329159747,0.8045339711338517,5.232153422588379;-0.028605871332102805,0.7961500924006697,5.231819595129484;-0.03158751887841946,0.7876517075758712,5.231558163943911;-0.03436053462548858,0.7787065548985326,5.231298233383847;-0.03686929520486362,0.769778087059446,5.231041111475593;-0.039040674563428135,0.7606332852593782,5.230795264183369;-0.04090193601138396,0.7513903110210711,5.230464661494491;-0.04250527674971589,0.742118652778848,5.230121599698257;-0.0439214720955262,0.7325048737159141,5.229757539498711;-0.04507210549150918,0.7223605688636434,5.229389941081444;-0.04583719123010612,0.7125160706416364,5.229033577797584;-0.046307220995268086,0.7023856923738271,5.228692534041974;-0.04647533975450682,0.692299035757859,5.228359594835843;-0.046361143936529084,0.682287050586164,5.228052211660289;-0.04610696796649963,0.6723141376940577,5.227784478099023;-0.04558545156752082,0.6625436659592847,5.227479239954556;-0.044844587492373626,0.6527138395132371,5.227103142791465;-0.04399335257728788,0.6428469450214496,5.226704272791308;-0.04300147127535992,0.6330328659998641,5.2262669647302795;-0.041906569313307315,0.6231511222879829,5.225799906895078;-0.04075421916142064,0.6135255485150161,5.225337427827343;-0.039585460744422665,0.603799490526437,5.224871816043195;-0.03849885782196286,0.59391930454669,5.224418404513392;-0.037501640988281605,0.5835508009255406,5.224071249066361;-0.036567403001241394,0.5733791377930173,5.223762999203225;-0.035730244650132456,0.5631028205203757,5.223440584073964;-0.03494901148235766,0.5529959349037797,5.223197902297468;-0.034157668241771515,0.5423847899753156,5.222963697823036;-0.03341048221973904,0.5319593385600285,5.222763310187059;-0.03269877786630028,0.5216040324203532,5.2226304902828025;-0.03200477492303367,0.5107101158728966,5.22250643304678;-0.03142139323194083,0.5001023251814299,5.222412197381179;-0.030905479596843765,0.4895756792933617,5.222345446713091;-0.030429044230230917,0.47907039756673714,5.222271014494352;-0.029954073993849813,0.46851008617087436,5.222166585256946;-0.029480831861179762,0.4581111794580515,5.222101679184709;-0.029043347657833545,0.44805118606830463,5.222107659815478;-0.028533109246893968,0.43748748515202446,5.222151259923171;-0.028040705770965596,0.4272380955288833,5.222247495385632;-0.027588725581409446,0.41730551941261995,5.222399609441782;-0.027133621642380878,0.40706683810509803,5.222556340387076;-0.026721291978732346,0.3969353036450455,5.222717850298084;-0.026316448477282133,0.38687732799236596,5.222868602540196;-0.025962003450178663,0.3775690972659569,5.222963736817438;-0.025625157325906527,0.36788678611178616,5.22307071685538;-0.025289832617939313,0.3585977038047042,5.223199595322344;-0.02500395074826653,0.3493198142469088,5.223333398173911;-0.024800544789994747,0.3404189417229408,5.223496134277364;-0.024605953140663533,0.3310976406724763,5.223676502503514;-0.024541517824962222,0.32172692683900384,5.223733946802763;-0.024542884078835297,0.31265211109141144,5.223809064910647;-0.024600681636630692,0.30334447104608353,5.223863300670049;-0.024705536486615554,0.29391191669484346,5.223901603729087;-0.02486651123265689,0.28460519079820545,5.223941772691136;-0.025098190686746995,0.275159818487395,5.2239719557749495;-0.025374366759305295,0.26598791561582047,5.22401054481992;-0.025681703497939783,0.2569389693288019,5.2240651079299285;-0.02611384410440764,0.24845561621486353,5.2241329656342925;-0.026590038742247562,0.23939141129056085,5.224153690305249;-0.02706410882295917,0.23026572955129,5.224202607498878;-0.027584015439929006,0.22172366993496836,5.224261545806096;-0.02809727355213317,0.2127454207278689,5.2243393034441725;-0.028632319617018464,0.20321610895581835,5.224404828413096;-0.029201704441078148,0.1932817591583697,5.224435252966236;-0.029824029582248758,0.18303861535955168,5.224411717275727;-0.03048346451707481,0.17257512316336993,5.224419242494619;-0.03112814042391132,0.16197815566164106,5.224451923967356;-0.031780540666150166,0.15095370317833492,5.22450392466325;-0.03245397394848123,0.14030837507715913,5.224552762927048;-0.033056877262712475,0.12947249311975523,5.224848370428111;-0.033622822201536576,0.11880947552158913,5.225116937445077;-0.034185144905070096,0.10786358282602429,5.22543739014026;-0.03468103309114036,0.09655773282517491,5.225803673648076;-0.03516158507483707,0.08497657187951024,5.226159574736335;-0.03562978685724324,0.07292799070746261,5.226513070306348;-0.03609391441269326,0.060711598758276954,5.22681335342215;-0.036578977691083744,0.04783086739824372,5.227051950290286;-0.037093358838906014,0.034569447111625,5.227207767539696;-0.03758140099744265,0.021022852668948842,5.227403591634109;-0.038076624835201536,0.00737310161791373,5.227561652922188;-0.03856295484636443,-0.007066510971803519,5.2277114684132755;-0.03904415581997889,-0.021191417241049004,5.227824450629459;-0.03947398437776996,-0.03450889239806075,5.227927391548055;-0.039830404537109856,-0.047193289595905574,5.228047703808751;-0.04012133840256091,-0.059396872297601266,5.228208115871135;-0.04038506265597254,-0.07127055779289182,5.2283184593742025;-0.040630351798920154,-0.08286769860152851,5.228398254768917;-0.04083317634502835,-0.093811909576705,5.22845330050137;-0.041029538273811325,-0.10463305732149342,5.228486372512594;-0.04120551387858959,-0.11462654861246557,5.2283337520553825;-0.0413650823256065,-0.12465935298128532,5.228160405500498;-0.04146385163116202,-0.13476749090395806,5.2279184225092505;-0.04160974253646891,-0.14492215959589422,5.2276670942913634;-0.0417483621042034,-0.15479671550935398,5.227430854172543;-0.04185754497044915,-0.16378905211329775,5.227226815547489;-0.04196464726147032,-0.17257055224284568,5.227080724331683;-0.04205417293831904,-0.18045912560860106,5.226990472082751;-0.04209499947967833,-0.18770427185281202,5.226980842529622;-0.042130842249336546,-0.19396456903867446,5.2269779387608155;-0.04215919299403932,-0.19979954076382464,5.226978746553316;-0.04217320307875817,-0.20499602185130433,5.22697693228279;-0.04218411618328853,-0.21035288509449837,5.22698023716145;-0.042198827795387896,-0.21629949163694903,5.226982200948882;-0.042212003194368804,-0.22211162984276317,5.226981263388373;-0.04221309909264036,-0.22763344801642207,5.2269689709944185;-0.042208513520440624,-0.23309745293270684,5.22696147751239;-0.04220192802932598,-0.23855376593187563,5.226955109828978;-0.04219453205227536,-0.2439368803621286,5.226944799099423;-0.04219273551888728,-0.2471337022159613,5.2269362768513785;-0.042192042495801746,-0.25048889110125583,5.226933499177999;-0.04219591108456959,-0.2537706745758984,5.22695948111358;-0.04221644554435417,-0.25624846539383533,5.226987397126874;-0.042213242002127976,-0.2578865379313258,5.226980847389902;-0.04220999566295374,-0.2594466190872972,5.2269737313036755;-0.04220756404377009,-0.2611317651044638,5.226968145886141;-0.04220718970665566,-0.26300972416166907,5.2269630486305365;-0.0422097577627866,-0.2651425101908252,5.226958080610943
