# Supplementary material for: AI co-pilot bronchoscope robot
Source: Nat Commun. 2024 Jan 4;15:241. doi: 10.1038/s41467-023-44385-7 (PMC10764930; doi:10.1038/s41467-023-44385-7)
Supplement: Supplementary file 9 — Source Data [file 41467_2023_44385_MOESM9_ESM.zip › Supplementary Fig. 6/Sim+A/0-siliconmodel3 Centerline model_6.txt]

Path length,0.4108468593659713,1.3688546793697995,1.9968050064442164,3.051262204378463,3.586620074249148,4.674481388669991,5.258442274248858,6.309338109596577,7.371184491663681,7.983542035693398,9.458038001331671,10.325508882626316,11.216744082663709,12.165007588555985,13.111137506709882,14.06366502590738,15.039878067607004,16.014855146831096,17.06168861825012,18.12647529058255,19.265513880014428,20.41077157421081,21.627647121487527,21.627647121487527,22.837873004794556,24.12064199968794,25.458313177952668,25.458313177952668,26.85734328359838,28.219527752504586,29.562544336721817,29.562544336721817,30.823077182629493,32.09839267805993,33.30387484184349,34.505115879092,34.505115879092,35.649940364752055,36.76925974456105,37.84154504102488,38.868803966579584,39.916222597230444,40.911792212482446,41.96240676168206,42.975867034253234,44.02734355156892,45.01793859843236,46.003139415136154,46.949848399307186,47.859004901254416,48.729032329135045,49.565563123391264,51.30376446757784,52.137161766450255,52.964627058309155,53.8480817338591,54.78152450751915,55.681153548249874,56.60692735729549,58.38930006017481,59.25896113792118,60.12258898064437,61.0023711637112,61.85085608171181,62.74781842458418,63.652787454924976,64.58843284153957,66.44622746764237,67.438650382394,68.43176275406871,69.40157167751163,70.39129927866703,71.3987720806967,72.39804316539887,73.35668467585074,74.39854244998428,75.41216292630959,76.44391331876933,77.46505382922233,77.46505382922233,78.51438591631927,79.53151364473965,80.51824249642455,81.54520815015853,82.54962777679526,83.55396115100966,84.51793278908367,85.53061984621765,87.43828378703918,88.39459550342804,89.32940029084381,90.29860457217308,91.25767389981337,92.18924442895741,93.153355820004,94.04138197086121,94.93543372501992,95.84117060955914,96.79352691082134,97.77369333600058,98.72728432075775,99.65429079633118,101.41582247788632,102.27594544504379,103.13423189563602,103.96575192248885,104.78419304024627,106.35928150623882,107.1577137852191,108.60363998631126,109.28803193643053,110.65689112365418,111.36776283018833,112.67612448278553,113.96513404123907,114.66952839706488,116.1305251045602,116.85794956237837,118.36446277007155,119.18574214026458,120.01890949944803,121.81470244327781,122.79378492408517,123.79374916457407,124.83460411450697,125.88566505309058,126.94920874200997,127.99697980548643,129.06693697106607,130.15819302093527,131.20465720257943,133.24539031969906,134.2408096705209,135.25733889724268,136.2901400812833,137.28174508412653,138.29897452082002,139.28951965236095,140.25342811920137,141.1746680270274,142.8936750516406,143.6903358266908,144.4200100016379,145.77055999042508,146.42683936194297,147.05865073066497,147.65135082574855,148.26625053991123
Error,8.75039353674078,8.25419923434723,7.64251894277762,7.0684047071287255,6.543452009884596,6.052215465005272,5.618926254205377,5.205757321240633,4.820953165818728,4.471986588133822,4.14771044678577,3.869062163162736,3.6565380104824454,3.4758523866005206,3.3634344566817345,3.25841116222549,3.1499016094194796,3.0314291408601304,2.901274032778636,2.758906587868,2.6240381037620253,2.5021017071020606,2.4091846832190673,2.2427680514462427,2.0806327594096627,1.9451474409274867,1.8794754815487975,1.7965553287206972,1.615429788938887,1.529600662708022,1.5386233147988355,1.4302337908002944,1.3252316383542133,1.2621575934380225,1.2297270798945699,1.2179848561865194,1.1247698681174227,0.9693125343254008,0.8288813278679528,0.7131080521128593,0.6160732324747522,0.525039618316433,0.4541278423254992,0.4011973744029911,0.3563166102168226,0.332719223696635,0.31334233174375725,0.30954266130863856,0.30784637042482593,0.3309399267444502,0.4027066820818506,0.5238038799174211,0.54160320521278,0.47179838569811466,0.45954865710227527,0.49418182006762984,0.5320380628051161,0.5906906322037665,0.6424841436275005,0.6978944968050284,0.6293033156279596,0.5743424931480805,0.5530181052218236,0.5612128920059828,0.5839050022057611,0.6192041519511862,0.6485413101454255,0.6848851990059602,0.6706100335206865,0.6560783645244581,0.6255188793677664,0.6087296286309343,0.604742018048111,0.5955999442582391,0.5624148511251514,0.5823884095625219,0.588268315746953,0.6096409992754241,0.6213421555785016,0.6522909255031736,0.6100555877343092,0.5931970931746481,0.6011006894949724,0.5798847681238052,0.5780516649445765,0.5804761977941822,0.6114320850372618,0.603283484956263,0.5537058959098472,0.5127960746227215,0.4634426810456011,0.44940741991629923,0.43683029717228317,0.41955204850430367,0.438248882437768,0.46430718495688394,0.5348113568900167,0.628115864127167,0.732405076595386,0.8451494052975582,1.0019297462953582,1.201111205811135,1.3546299757476268,1.4786994032003438,1.5887182093517107,1.7416254701188139,1.9272090235150312,2.060156357693033,2.2209972159495264,2.3439525145805375,2.395795645621966,2.407821868734401,2.421230797477784,2.3928041018028035,2.3426482188720703,2.3194303729654417,2.2857961985395123,2.323517023183707,2.4392815213010133,2.5966166798651003,2.813762728169087,3.010519781358646,3.0249441755315747,2.978191775581835,3.0277310263340804,2.9685052731379007,2.914221194761886,2.826401007429073,2.76030496690756,2.6755889134522577,2.570844435670671,2.3702397212517066,2.1559199762055963,2.053967784683612,2.007467654399913,2.023811540901058,2.0427614439347406,2.014280661343225,2.0597666933294105,2.2330269124434055,2.387108085933308,2.5422437293172404,2.7885185517163116,3.142845853301574,3.6709446737323854,4.256155154801771,4.946098985251876,5.690694638469419
3D pred;-0.085644754676605,-0.26191421478052235,5.1510057493257895;-0.08308350193737636,-0.25322971007747513,5.155250671288387;-0.07999964338919993,-0.24530897293273635,5.160518663271942;-0.0770449578804593,-0.2371351240473222,5.165464169104802;-0.07445994156297928,-0.22863057971884204,5.170045699024302;-0.07217202517447084,-0.21991953677652054,5.174391175920596;-0.07010698987857451,-0.21094226543626443,5.178282734542809;-0.0681371792509378,-0.20181770125739207,5.1818691219503386;-0.06624601164435896,-0.19258987173920242,5.185226300448282;-0.06446600619767263,-0.18326675293645087,5.188374480303302;-0.06285008665169975,-0.17383200195181675,5.191268314762784;-0.061406891581606594,-0.1642671849315182,5.193804347758994;-0.06017616773778476,-0.15454193007807182,5.195780388460945;-0.058994127616501246,-0.14475763874772513,5.197474621123415;-0.05787404227230714,-0.13487142533202448,5.198478709327181;-0.05686795738312074,-0.12496857759425173,5.199438605091438;-0.05587225305148568,-0.11506615494784939,5.2004135915610785;-0.05485765318207438,-0.1051727717156823,5.201458366812731;-0.053811434660085686,-0.09528139206227298,5.2024908566947;-0.052732064542799835,-0.08540115319278266,5.203593508059241;-0.05166746337933452,-0.07551925097527223,5.204695611922908;-0.05064599285124151,-0.06563134443786782,5.205784603322228;-0.04967030728942814,-0.055733968773446045,5.2068286304491656;-0.048699638316152156,-0.045836900961692933,5.2078802247026115;-0.04774024975949496,-0.0359383549821554,5.208928251939059;-0.04678751029262328,-0.026036381769023197,5.209949630416744;-0.04589117973077347,-0.01612353165217076,5.210915028823989;-0.045025448528642896,-0.006202066803271251,5.211817827105838;-0.04420287409621717,0.0037293379670328627,5.212648832876877;-0.04341693343214323,0.013669690731070864,5.21340493088576;-0.042719475928001086,0.023624150124544475,5.214054770260991;-0.04214441543413247,0.03359645932516553,5.214526315206463;-0.04169607774631041,0.04358018074041206,5.214878877286707;-0.041222989347443166,0.05356092701822776,5.2152799896210045;-0.04072217473891698,0.06353788979633843,5.215737590377211;-0.04016533775755298,0.07350654105691735,5.2162996620996305;-0.039566188640121,0.08346763396965722,5.216945919261172;-0.03894124033570059,0.09342165817111034,5.2176717579579135;-0.03829531128541841,0.10337208224598343,5.218427956603897;-0.03764264902294138,0.11332203734838615,5.219184544623435;-0.03697085816240876,0.12327104594437416,5.21993682448935;-0.03631118299554702,0.1332224549964572,5.220667773565788;-0.03562540108282238,0.14317396601265156,5.221372849209065;-0.034892850761425044,0.1531242165557313,5.222048041149599;-0.03415336729881469,0.16307852212614943,5.222652164331796;-0.033441402659916734,0.1730387988463541,5.223186948409633;-0.032770842147271634,0.18300453710421302,5.2236711070352175;-0.032243409121943074,0.19298232292008027,5.224078052506345;-0.03175757815020839,0.20296362952257033,5.224448844596325;-0.03131188091686902,0.21294915120101132,5.224750026909183;-0.030926489320816947,0.2229394432518525,5.224963423386643;-0.030547906243504296,0.23293111570271316,5.225115595947522;-0.030209797324548537,0.24292457444463583,5.225243910920975;-0.02993439934908025,0.2529203454979395,5.22533727582361;-0.029747270792814064,0.26291840000402394,5.225399637645216;-0.02964381053682868,0.2729177582824288,5.225445789519798;-0.029579727375607733,0.2829175050927467,5.225476726196807;-0.029583773179318328,0.29291747869896806,5.225454109690689;-0.02962692350779367,0.30291706707861094,5.225374295613836;-0.029688985400569304,0.3129163830265449,5.225275154830811;-0.029772201390081614,0.3229155830249736,5.225179894710543;-0.029883991676817736,0.3329146467715632,5.225100982585813;-0.030030880977905752,0.3429133531219475,5.225035447465378;-0.030222122733490016,0.35291135686469444,5.224977587713056;-0.030438046988419634,0.362908922904494,5.224932310831768;-0.030667409465198636,0.3729062191402863,5.224894090051312;-0.030909865567598813,0.38290323673107884,5.224864861165031;-0.031150798608387827,0.3929002895600399,5.224835095331973;-0.0313772717941034,0.4028977027352136,5.224814126282972;-0.0315944373114801,0.4128953084275008,5.224787301674695;-0.03182509750083489,0.42289257692576815,5.224749639351374;-0.0320745467018127,0.43288942415827086,5.224720994873128;-0.03234351770918191,0.4428857677736479,5.224693265457237;-0.03263995551782178,0.4528813244984068,5.224662114410117;-0.032971704185953486,0.46287576789452906,5.224629803066899;-0.03336191498080092,0.4728681108839424,5.224601217799601;-0.0337993785097866,0.4828584948468129,5.224571995629471;-0.034283261620197264,0.49284675122328625,5.224547670882823;-0.03480158083698002,0.5028331584688605,5.224492757177281;-0.03535969821563638,0.5128174832133211,5.224450752549054;-0.03597187666132287,0.522798725542608,5.2244444983753455;-0.03662679850068773,0.5327770473425092,5.224509085076296;-0.0373106486743281,0.5427524591363496,5.224662409840508;-0.038040766074273445,0.5527241980723421,5.224839472469849;-0.0388498525133393,0.5626895936307673,5.225029920620896;-0.03976896535599172,0.5726452508644343,5.22523022196439;-0.0407305899036411,0.5825965859363256,5.225445183626797;-0.04176200453999826,0.5925421642030863,5.225592346080048;-0.04282121794597412,0.6024849145026485,5.2257329997012425;-0.043968288703878006,0.612417642706946,5.225891552834027;-0.045177135204100036,0.6223436822229858,5.2260030412411265;-0.046401346451729976,0.6322683121212991,5.22605807034871;-0.04764514700484242,0.6421906584365538,5.226056125038948;-0.04890282338156678,0.6521112544324622,5.226061146731468;-0.05026265245565519,0.6620182220669509,5.22600769415009;-0.05175189426749688,0.671905469528641,5.225851180709244;-0.053413091095016074,0.6817634331431315,5.225604242507213;-0.05517143104676892,0.6916016767167755,5.225261891810234;-0.05720667813946547,0.7013825852712061,5.224824173725691;-0.059595414103226024,0.7110822077954875,5.224364539760571;-0.06238111514386084,0.720662750297298,5.223691431237961;-0.0655498602268206,0.7301067447944396,5.2228139219575676;-0.06848767489041588,0.739631741897694,5.222011628254888;-0.07164159698485673,0.7490634635954522,5.22096501407658;-0.07467331258192932,0.7585466159354526,5.2200277189070565;-0.0781379536685371,0.7678674957983557,5.218970618759333;-0.08187657176977672,0.7770623848820288,5.217755402962846;-0.08576538124150762,0.7862086532643242,5.216649538788727;-0.09003885434985119,0.7951498450197492,5.215310689437611;-0.09408708437702987,0.8042137975683892,5.214103793483914;-0.09819738371626557,0.8132411914913992,5.2128343060674025;-0.10235211638735894,0.8222421336895483,5.211522347235226;-0.10672134363151528,0.8311222298007566,5.210089257445776;-0.11136955505991471,0.8398534461130472,5.208619566245256;-0.11641250604947624,0.8483549229087163,5.207105123242175;-0.12166775405434134,0.8567063665943015,5.205481621848933;-0.12733291166721053,0.8647731191327287,5.203798323686061;-0.13349538927741716,0.872456889717104,5.202071031206372;-0.1404422763207038,0.879427899333008,5.2002973950140285;-0.1480665411017681,0.8856955449450318,5.198688915909314;-0.1562008809312847,0.8913530179610105,5.1973377998479;-0.16462406530462512,0.8966278206641833,5.196230360704961;-0.1724792805737198,0.9027452495452897,5.195296199604943;-0.18003694069818574,0.9091526916594084,5.193944734105096;-0.18845436825789333,0.9143791610517243,5.19259161512723;-0.1965506958781954,0.9201312387542501,5.191424104455399;-0.2049235785731932,0.9254946010686964,5.190361475611549;-0.21327685671393093,0.930901218360545,5.189365868378269;-0.22190177518060292,0.9358545255354586,5.1883287910068985;-0.23066094472935872,0.9405772034140051,5.187342250348012;-0.23949519479676762,0.9451363970927831,5.186260687244963;-0.24827173533084307,0.9498233186501867,5.185258139206974;-0.25736102815106376,0.9538486748504721,5.184171279745448;-0.26694119265889066,0.9565203388216383,5.18313077043355;-0.2767278062147254,0.958425338682729,5.182360594714641;-0.28667969758450823,0.9593744550082565,5.182117620714674;-0.29666287308036465,0.9598040091702235,5.182507095028164;-0.30663613072546597,0.9600294484408426,5.1832022993720015;-0.31652758288894833,0.9595638534032596,5.18459599781805;-0.3261712255803696,0.9576494455451086,5.1864222503178015;-0.33577768314301937,0.9558972222847709,5.1885776358385245;-0.34527674028732186,0.9536162197226598,5.190714208018657;-0.3544386098402605,0.9510328705816806,5.193777939976701;-0.36313895142884556,0.9471466925563329,5.196811366520602;-0.3702482496659373,0.9404560073671527,5.19897760987613;-0.37606886340962536,0.932328993105503,5.199246114694955;-0.3806972396621351,0.9234653353186949,5.19936317836806;-0.3847961060682031,0.9143439988239735,5.199340490590022
3D gt;-0.5492093078667392,0.7742747595496213,5.490118288134852;-0.5489736469202393,0.7753016938554481,5.489042203572394;-0.5487391375142633,0.7764087562470854,5.487920586899381;-0.5484993110819066,0.7775210137166941,5.4867856192289635;-0.5482813885774778,0.778521965320591,5.485763423401775;-0.548073756855994,0.7794933921868075,5.484770609627942;-0.5478644679285957,0.7805294997641381,5.483716085599669;-0.5476506682719398,0.7815667047289745,5.482659339268206;-0.5474198544880272,0.7826460691772172,5.4815626134188555;-0.547188433013153,0.7836970881411904,5.480492264226819;-0.546968945983454,0.7847034264693024,5.479464729714901;-0.5465562837478963,0.7866461421614843,5.477486641254831;-0.546106320604365,0.7887470620337954,5.475358995315878;-0.5456464947910173,0.790898491419799,5.473178517578342;-0.5452093511676112,0.7929686059343054,5.471094636768315;-0.5447753978485756,0.7950682351944295,5.468973071984367;-0.5443255336166273,0.7972179684469886,5.4667950949161614;-0.5438696879934757,0.7993641425599444,5.464608419391281;-0.5434133095977998,0.8014354791573599,5.4624837633904;-0.5429923729727454,0.8034061000364046,5.46047539168554;-0.542602306974695,0.8052687011881078,5.458599774800294;-0.5422047256172126,0.807210156975063,5.456654320344858;-0.5418143553497099,0.8090746395029921,5.454763279245254;-0.5414161283344243,0.8109585844540426,5.452856199250999;-0.5410087547302247,0.812888317324591,5.45089758367065;-0.5406054683306539,0.8147725104203462,5.44898392402703;-0.5402170706674563,0.8165570015332376,5.447170890145268;-0.5398440608707726,0.8183195493982192,5.445385522179569;-0.5394856937219066,0.820022670772904,5.443660792519859;-0.5391327389115138,0.8217611293116359,5.441903625393588;-0.5387724858818326,0.8235577657442565,5.440101832531868;-0.5384272995942029,0.8252668836336609,5.438397441836958;-0.5380856214618007,0.8269835634434477,5.436664149007053;-0.537743896619648,0.8287087893925659,5.434918808795036;-0.5374106173143319,0.830395056596039,5.43320599622253;-0.5370960261568111,0.831959368333749,5.431626529693604;-0.5367892750138087,0.8336303165246409,5.429958507077914;-0.5364681700577972,0.8354184938796024,5.428185249829123;-0.5361487187730506,0.8372501274812306,5.426374678848483;-0.5358320115136762,0.8391231286069181,5.424524775146592;-0.5355213880471303,0.8410391151211787,5.422639039749795;-0.5352131582760642,0.8429975872716161,5.420715914300148;-0.534914030981402,0.8449946445167488,5.418757966900548;-0.534641988091435,0.8470310331304024,5.416804786966202;-0.5343879773701337,0.8490032859694028,5.414922187264084;-0.5341374162038168,0.8510932502746584,5.4129299547587735;-0.5338799578619341,0.8532951689645756,5.4108245396850805;-0.5336314087860973,0.8555101709027664,5.4087065574023745;-0.5333851595127836,0.8578762936423011,5.406444615384366;-0.5331587500876569,0.8601597942054695,5.404274820449505;-0.5329576936816492,0.8624630536289081,5.402089744960162;-0.5327620929555689,0.8648652115679802,5.399800131791026;-0.5326039881875329,0.8671821815815376,5.397610645754117;-0.532467928013903,0.8696372737749248,5.395313990707939;-0.5323346262316332,0.8723091569183566,5.392859621981357;-0.5322280496908418,0.8750553806386094,5.390351330060485;-0.5321426093730521,0.877617675321322,5.388018133663962;-0.5320830420500843,0.8802547557641427,5.385573324622837;-0.5320636041248943,0.8829666969894518,5.383002877742686;-0.5320791839707828,0.8857966543157051,5.380269586806601;-0.5321181785637605,0.8887142782820032,5.377302331748583;-0.5321965433080147,0.891625358310997,5.374196681110572;-0.5322932595597937,0.8945536213056415,5.3708294658660884;-0.5323760276550942,0.8973700326419045,5.367301049212191;-0.5324518754431542,0.900199884698746,5.36364549435284;-0.5324901475568189,0.9029570865766375,5.359838155638242;-0.5325432164483036,0.9055606044471686,5.356156492591749;-0.5325637905580778,0.9081053093443524,5.352372096589272;-0.532529559791511,0.910491968060216,5.348463557067492;-0.5324549282290412,0.9129063807818907,5.344392462879208;-0.5323164616713287,0.91524050494796,5.3402092555431615;-0.5320957919993299,0.9174981968656499,5.335946275501387;-0.5318544288121216,0.9196822626100364,5.331695821944703;-0.5315774334846659,0.9216844493784804,5.327543170151136;-0.5312788202136967,0.9234318069836773,5.323503321674699;-0.5308064311142509,0.9251489745065674,5.319251227730555;-0.5302024713340381,0.926945756979868,5.3146766707373;-0.5294670115667032,0.9286275371253915,5.310048358125889;-0.5283835039747522,0.9302460491910892,5.305183756841836;-0.5270362269218931,0.9317868348250151,5.300250598975108;-0.5256099517362338,0.9331591824200137,5.295575028148948;-0.5240461536163978,0.9344367215582665,5.291048954652557;-0.522350647283784,0.9355996914315728,5.286807399093683;-0.5202391050622818,0.9368538495598108,5.282526801251352;-0.51798413878637,0.9381222513077108,5.278231267705879;-0.515661918247845,0.939356822724038,5.274126787517089;-0.5131207454086194,0.9406546419833569,5.269825335806989;-0.5104825774930046,0.9419662683635737,5.265586767460437;-0.5076702901015046,0.9432903898523207,5.261482076692244;-0.504292687909823,0.9447423624890916,5.257185051282248;-0.5008197203697042,0.9461743149994115,5.2530474225849115;-0.4971674639113406,0.9476191482002856,5.24887503563766;-0.4932875720220255,0.9491203522648373,5.244557562212572;-0.48911381260215825,0.950664772710056,5.240085242109096;-0.48460854972677037,0.952207642359091,5.2354686948965625;-0.4800768129064683,0.9536721681635433,5.231059999526815;-0.4755047158721492,0.9550174800521096,5.226881245768661;-0.47083869037222364,0.956200304017845,5.222892985587423;-0.46629619818883594,0.957240184567499,5.219243803741238;-0.46175796634592914,0.9580858672392283,5.215816408089711;-0.45719317656713165,0.9588936429125197,5.212408388340726;-0.4525997050941413,0.959634038614043,5.209018828398792;-0.4480134787458055,0.9603566479513832,5.205638271852587;-0.44348590876531935,0.9608611973160546,5.2023727082867985;-0.4387360137236033,0.9612621278965726,5.199110116546035;-0.43387138488444876,0.9616002910154083,5.19591981746457;-0.42869802810452506,0.9621946199565914,5.193006384572238;-0.4229320279926272,0.9630866189239718,5.190318717855088;-0.41739104303400565,0.9639022218149604,5.187848056312994;-0.4120978217835122,0.9646226976813999,5.1858166929136775;-0.4065618536387775,0.9654008973304261,5.183935634213983;-0.400905655204827,0.9662661563792128,5.182301343045336;-0.395168541373936,0.9671707283182348,5.180897340544572;-0.3891841391434906,0.968112180939803,5.179843413244748;-0.3833896875313833,0.9690674212570733,5.179042671886742;-0.3771822949876177,0.9700518125980461,5.178396288053363;-0.37071819205994305,0.9710613982559098,5.177880176158661;-0.3642237774531047,0.9721084886104505,5.177488455535672;-0.35741154829661054,0.9732674223717226,5.177213824698265;-0.35021648736372063,0.9744682214615195,5.177036004911923;-0.3423397985485429,0.9756535913994974,5.176896325030225;-0.3342938135904624,0.9768445200548106,5.176904271247538;-0.32529206433532937,0.9778380096651986,5.176920151947237;-0.3161289646540974,0.9787627158198798,5.177145583835898;-0.3065172704060873,0.9793635605615926,5.1775533491161685;-0.2966306122177882,0.9797363026125211,5.178036069525048;-0.28647907455931326,0.9792864303318323,5.178504546618631;-0.2766322072482278,0.978209784271024,5.178960710606677;-0.26642668693623645,0.9767401429304842,5.179556813003324;-0.2564278788059316,0.9750117898765186,5.1801649236611444;-0.2466887979101627,0.97304038760679,5.1807564004532844;-0.23689559815792322,0.9704322524916197,5.181526531124793;-0.22716180034055777,0.967356269890535,5.182376263828143;-0.21747788571296853,0.9635223375685673,5.18339188619032;-0.20755584798298835,0.95913581585715,5.184573229153951;-0.19802655616381495,0.9544316092687296,5.185815755377425;-0.18883222949927586,0.9495690565717982,5.187081598417133;-0.1796621656384029,0.9443651775333054,5.188475187152834;-0.17083192737389968,0.9388568248072415,5.1899441500859895;-0.16237115183282408,0.9330086833872695,5.191541780160674;-0.15454271079462473,0.9270131079761695,5.193203536649122;-0.14699694481301817,0.920993367377748,5.194841947251179;-0.14045328705023363,0.9150715628820109,5.196588525961478;-0.1342269054135532,0.9088940049570503,5.198426029692305;-0.12871016643064243,0.9029307905427109,5.200276016093315;-0.12349934252948624,0.8968750290025211,5.202179971667892;-0.11893351024262448,0.8911335409989594,5.2041086857843055;-0.11458075753847756,0.8853596851808805,5.2060242211970875;-0.11045213416282167,0.8796487774679849,5.207828282254807;-0.1063315789057008,0.8738390501306412,5.209589399371585;-0.10228819957185302,0.8680422122765942,5.211304610448525;-0.09850862808768632,0.8623126853509998,5.212887172124065;-0.09493886507149285,0.8567992132741509,5.2143950020134024;-0.09178026158251663,0.8516687317435622,5.2156345326376305;-0.08872306574320964,0.8462086998689259,5.216737677601212;-0.08566208962683983,0.8402998953474328,5.21773871058606;-0.08259348456910318,0.8339645880029558,5.218729368027221;-0.07973855082701284,0.8277549148721898,5.219612896411976;-0.0770471998918141,0.8215642509730994,5.220409270266269;-0.07461819921317676,0.8152077327484781,5.221139931543499;-0.07233770824831429,0.8085575924596042,5.221873709624541;-0.07007443199766443,0.8015627050737961,5.22263052067858;-0.06788479474419398,0.7939206861130734,5.223375131525891;-0.06590590697146478,0.7864119883598166,5.2240470152509975;-0.06397585809822624,0.7787205080884568,5.224700080026126;-0.06214490706362624,0.7707611252534473,5.225229635989413;-0.06040071187289895,0.762643225514297,5.225676897062477;-0.058757892639079004,0.7542279233459039,5.22606341679891;-0.057221783240636204,0.7457701461196791,5.2263592616412655;-0.05578966270947287,0.7372982513752389,5.226589609213755;-0.054338832794351775,0.7283973984955049,5.226770917283728;-0.05299376872414393,0.7192261477395997,5.226885209868141;-0.05166154531384189,0.7097841510231613,5.226971554600601;-0.05035021920237981,0.7000708427835017,5.227040030695867;-0.04923425816813259,0.6906129060163566,5.227057793975721;-0.04827551793291213,0.6816064542269876,5.227081746608652;-0.047348598909716225,0.6727141162385333,5.227082113969411;-0.046439097583716636,0.6638805685110972,5.227065192215831;-0.04542768658391127,0.6542935381814944,5.226934905288912;-0.044401748508426306,0.6450366243944101,5.226736503472565;-0.043311684025940315,0.6355140921004274,5.22639807230361;-0.04219968028355998,0.6258950519155949,5.22598189025906;-0.04106436282184952,0.616627727562654,5.225519556336369;-0.039912559104303934,0.607146061890514,5.2250456637659815;-0.03880991932939975,0.5977412876913732,5.224562182994599;-0.037823136232423435,0.5882059101212953,5.2241510573109835;-0.03688142927064963,0.5781279472865111,5.223832685409708;-0.036051565443370355,0.5685292000330932,5.2235172347887175;-0.03526114558412673,0.5585204801491812,5.22325395663241;-0.034497386671972614,0.5485079968229253,5.2230243295371945;-0.03376092720200829,0.5382669124467998,5.222815371060202;-0.033062575570235016,0.5284262359700305,5.222623605180293;-0.03237090514737663,0.5182794014815743,5.2224886108019675;-0.031744133994088944,0.5078055634329506,5.22236348145397;-0.031222636508603463,0.4976078052926572,5.2222824660632625;-0.030747777418041904,0.48730145334013814,5.22221534297483;-0.030311076176081985,0.47717494593951726,5.2221392713438535;-0.0298402429666925,0.4667674371841106,5.222045251413439;-0.029458504155172528,0.457188630178465,5.2220545457407095;-0.029027535967793033,0.44720522075680125,5.222063078799147;-0.028559010544567248,0.43714176206385835,5.222149263172286;-0.028090878024168896,0.42725632019584064,5.222271588420191;-0.027642848421495857,0.4175698089464336,5.222425549743869;-0.027204592877245963,0.4076496020445587,5.2225825382124444;-0.0267801368693088,0.3977355766769843,5.222731743711106;-0.026344663802613612,0.3883087350764174,5.2228457221105575;-0.02596753609011359,0.37917653919111755,5.222929483197258;-0.025633301481287528,0.36982648955676584,5.22301941656559;-0.02530264570865225,0.3607836718525448,5.22314192907861;-0.02498696869062194,0.3518205903709358,5.223274830649084;-0.024756212808561658,0.343340293201149,5.223429676515836;-0.024587518221097632,0.3345456035830451,5.223592911382093;-0.024435068976794573,0.3259115557298593,5.223716531645321;-0.02440140756901274,0.31721517014334394,5.223769291999492;-0.024411953580294937,0.30841836748055534,5.223813423521975;-0.024473353473007255,0.2993918902485083,5.223860217777549;-0.02461108279481847,0.29013525171482824,5.223897476899708;-0.024800269415192568,0.2811411515973139,5.223957581736517;-0.025051350073611485,0.2718101772281296,5.223995224722734;-0.025357029042345415,0.2629810498555502,5.224043042940451;-0.02574896344056366,0.254715919819284,5.224105443535121;-0.02619029715382461,0.2463939393834865,5.224175955637127;-0.026663286771334654,0.23748462606321835,5.224192390773313;-0.02715586216821738,0.22903892905323225,5.2242313049668105;-0.027657525713562125,0.22068882411929738,5.224280885743756;-0.028165695867639912,0.2120036811591886,5.224350365117933;-0.02867964905796322,0.2029268183268554,5.224404842126454;-0.0292059500597893,0.1934743742875174,5.224414792486963;-0.029793690206311275,0.18363991320048667,5.224413539000438;-0.03041666299992419,0.17375364842313404,5.224374445042712;-0.031056836190798603,0.16325843613029373,5.224405811593888;-0.031665583051688276,0.15314216481202036,5.224431390539129;-0.032344126241426935,0.14265802404897435,5.224469661929083;-0.03290405465271455,0.13271939126988672,5.224630735011811;-0.0334536275221101,0.12226293070667178,5.2248933772296775;-0.033987215935761206,0.11200779889597959,5.22516475328486;-0.034483958634924386,0.10130143596665227,5.225491273142767;-0.034957933917958685,0.09012471518765948,5.2258705454210865;-0.03539777953320362,0.07869078106892866,5.2262366010178924;-0.03586304881386723,0.06669243418219237,5.226584738115893;-0.03633114634084363,0.054649940625784196,5.226863948375621;-0.03681080643166887,0.04190770612519682,5.227083828838159;-0.03729481745949874,0.029313223006666094,5.227281398732611;-0.037784565727761454,0.01589306539825511,5.227451313262288;-0.038271326476800524,0.00228078525941421,5.227604760738129;-0.0387557985173895,-0.011700557752915324,5.227730689542513;-0.039193129237661974,-0.02506974081980421,5.227831208601065;-0.03956269330166756,-0.037891456969452245,5.227960231104641;-0.03987989721484218,-0.049988979268792685,5.228078572800819;-0.040169180699274054,-0.062153240663996835,5.228238789937175;-0.040410797519041294,-0.0736029713460317,5.228321295893785;-0.04064944488951501,-0.08499063327823972,5.228392667959769;-0.040842293966746504,-0.0956366433710494,5.228441083813389;-0.041049150849910496,-0.10610292716588532,5.228429023790022;-0.041223862877128814,-0.11585011632645381,5.228288276936146;-0.04137050773488714,-0.12560921560238433,5.228094197347655;-0.04148938742005233,-0.13513064944405925,5.22785123088512;-0.041622675500017525,-0.14458713255706404,5.227580410605627;-0.041761325122616814,-0.1540663449307705,5.22736668948586;-0.04186902353949581,-0.16297597409309222,5.227174524401942;-0.04197896404976541,-0.17164902113853614,5.227045137303941;-0.042056771195526664,-0.17931442871837752,5.226972534835761;-0.04209328799213923,-0.18639314715067545,5.226969214966957;-0.04212618463090126,-0.19251663414637246,5.226968216118237;-0.04215352258445525,-0.19830330751297323,5.226968597932911;-0.04216786891856093,-0.2031350119198468,5.2269673540913475;-0.042179464886374515,-0.2080390641232755,5.226970739689279;-0.04219411153488971,-0.2136439355011527,5.226973651831878;-0.04220781461905081,-0.21948352827247994,5.22697337049119;-0.042210167252425615,-0.22500673361703857,5.226961902875427;-0.04220755223010449,-0.23036212127090344,5.226953181544094;-0.042202026348587475,-0.23571569401490772,5.226947417644745;-0.04219389695309579,-0.24103027169924252,5.226938648203586;-0.04219078097952174,-0.24626024355110543,5.226929465003047;-0.04219038744033296,-0.24944912264355087,5.226922322771983;-0.04218737189275624,-0.25253964712715593,5.226945935152383;-0.042204908773607656,-0.2551392956599624,5.226976732175252;-0.04221449550796063,-0.2573406475740121,5.226984659999821;-0.04221052460636653,-0.2588223924659386,5.226977422953214;-0.04220796426620406,-0.26039678293400137,5.226971229255622;-0.04220613908065322,-0.2621194029192552,5.226966155312845;-0.04220702835008608,-0.26404550441895247,5.226961159773752;-0.04221023307778157,-0.26622785897811396,5.226957252214679
