# Supplementary material for: AI co-pilot bronchoscope robot
Source: Nat Commun. 2024 Jan 4;15:241. doi: 10.1038/s41467-023-44385-7 (PMC10764930; doi:10.1038/s41467-023-44385-7)
Supplement: Supplementary file 9 — Source Data [file 41467_2023_44385_MOESM9_ESM.zip › Supplementary Fig. 6/Sim+A/0-siliconmodel3 Centerline model_7.txt]

Path length,0.4118366823727142,1.3066543107033823,2.4506335406242163,3.5061674206495,4.578770621525166,5.15022239930499,6.2111362988463785,7.21302816159443,8.460704651164644,9.187355401905286,10.005539683334526,10.886821203895304,11.793843103836098,12.754548891545161,14.609137744523226,15.57115467344837,16.552088845501174,17.608345520748625,18.666077734802784,18.666077734802784,19.809779033626484,20.945992584642337,22.143651323122278,23.367974368619688,24.65553855425987,24.65553855425987,26.008892973466345,27.36480271779006,28.725217594402718,28.725217594402718,30.02176730245093,31.273460306565898,32.50069934783081,33.69518827157682,33.69518827157682,34.876130141949965,35.97486031481845,37.07850816118544,38.12609237487188,39.13233679729947,40.16483327957549,41.142883496564025,42.1882799151089,43.194230808485706,44.24225349665207,45.233889763987726,46.19748061603135,47.12477836960892,48.00821922671662,48.858646760948524,50.514061916720486,51.38997535242248,52.2156747620047,53.031045678221986,53.913455593629465,54.82532420904253,55.71855422600671,57.520849305379585,58.388906310049336,59.252901145184865,60.090882074958884,60.95788365824016,61.7863020070441,63.546328255217496,64.45938349615538,65.36998986418493,66.27445263817128,67.26420090998268,68.25114984641317,69.20543855547338,70.17635574923223,71.18357528072514,72.16108288596776,73.11876402698115,74.13084684931924,75.15085035105679,76.16610422278536,77.18673168753763,78.20294185598404,79.22065138951443,80.17347914046317,81.186342374126,82.16725031961508,83.17523208123104,84.15742346770834,85.14248694472742,86.10897134591472,87.02377530227771,87.97436541472244,88.90492979915022,89.83716508478673,90.77728083977269,92.64469632635944,93.5467436954226,94.43017539079129,95.31096722947369,96.20946029216442,97.15621203806482,98.11539425157673,99.07199048808194,99.96342136884527,100.85362529964858,102.53409815021173,103.36645771468925,104.19676836981549,104.99353921523722,106.55031268179536,107.33174516730035,108.75488980710173,109.41569906430848,110.76667480851772,112.12789973638262,112.73755488296615,113.99567614197778,115.41274503101859,116.14103966593086,117.59254242525081,118.3409501135084,119.13069709542958,120.81429747362782,121.68053991321273,122.63808699634124,123.63309587727849,124.64945709093736,126.74324072903265,127.7807724716426,128.8338549898478,129.91300254467336,130.95130205777696,131.96283597468056,132.95602307004657,133.95501054145532,134.94007154514514,135.97580524555525,136.97140194720765,137.95274941001549,139.92714389996084,140.84122845926885,141.76558259282024,142.6028757629963,143.39987716544147,144.1511419344004,145.51012438745053,146.15579220873187,146.8024328744387
Error,4.023975998592272,3.7790766093237913,3.5796304975952284,3.404724437826154,3.2547366075602735,3.1230718947289806,3.005115196102789,2.8895638616115606,2.780427306475902,2.667348040104257,2.578092633605351,2.49316414629376,2.4095427340179962,2.3220918820427485,2.2099748174118137,2.0963556598601834,1.9813638670858411,1.8695994887058125,1.7581897746086361,1.6535862729503719,1.4898775997907499,1.3385913020176514,1.2001496018904487,1.1140937169794394,1.1167367488901296,1.0328527182790317,0.8432182208062575,0.8121256428902244,0.9571580381977387,0.8499727211080617,0.7352786583701391,0.7188675403895447,0.7704082897438486,0.8549661924379972,0.7568909440872791,0.6288212410293442,0.5627047381472526,0.5210709776215123,0.5105949882811147,0.5032397155546466,0.5027517224882648,0.49764865943198977,0.5005848952400667,0.49661729110655733,0.5065110560662078,0.5087942478701347,0.5112545108440004,0.5127883763835409,0.532739227282376,0.5892004107057185,0.66378254037884,0.6015856898782603,0.5589456034203238,0.5775452841073626,0.6223236579288488,0.6701885700407677,0.7346554324622826,0.7179284770792037,0.6545101011750893,0.6127020391356635,0.6002813913490798,0.6263002912174075,0.6964587572365393,0.698670047543122,0.6442524911031529,0.5942771838438738,0.5498865587907074,0.5365719212675782,0.5230335354282845,0.5055833624042702,0.49306659970013245,0.48036613526368355,0.4687811075720476,0.4621851973112167,0.4492294549839418,0.4381707397887621,0.43251853876024765,0.4238118038910218,0.4122379158104283,0.4012794268421993,0.387485682492684,0.38092078536090357,0.3783063493083453,0.37942867114054696,0.3817537011668538,0.38209728294436845,0.37753929553230203,0.3858280066696607,0.3979859587731952,0.43296560655480465,0.47873439700303566,0.5311209152628652,0.5746468077231089,0.5288048110213637,0.5069481271906175,0.5328803462121553,0.6035334365668938,0.702916842556051,0.8256477113551635,0.9893497579982434,1.197564323891956,1.3662900251142027,1.528312814132687,1.6293761158635252,1.7770980432547272,1.9593444244920568,2.1010461795399045,2.2572791359179294,2.368895818774892,2.4201721310591604,2.4222431915000247,2.436867456392613,2.409743662547459,2.347244417716977,2.314092341118738,2.2891256107007925,2.364760503734681,2.4381251247630327,2.604935594690482,2.782065143129863,2.9880886889302207,3.0399153403228905,3.0396511528688586,3.0608577986460683,2.9728953477125524,2.933090976915255,2.8273424830302374,2.7249968271593086,2.6064665893976726,2.428649629860309,2.2067370466390672,1.9869975909505,1.933256535577035,1.9230477648684579,1.9508480046751768,2.0042546246853474,1.972632398722581,1.9449227060601357,2.144936221605728,2.5512972497036417,2.9336666065418546,3.4673258011731303,3.939746148047358,4.593967556530723,5.272142382824759
3D pred;-0.07860985856372174,-0.2624143136730432,5.209818310156114;-0.07643222566081938,-0.25272406777782425,5.210983234801914;-0.07457242794405036,-0.24292519645888103,5.211706611140683;-0.07293240808630387,-0.23308335277713177,5.212376273600591;-0.07147128767032282,-0.22320613876629197,5.2129292388020945;-0.0702417969019475,-0.21329086952839524,5.213348510063331;-0.06909271083689898,-0.20336208542274223,5.2136629101244685;-0.06794183293279576,-0.193434464456111,5.214006162207857;-0.06680336560305683,-0.18350590726415544,5.214363435527858;-0.06568921331469638,-0.17357607788729887,5.214759861088155;-0.06459178751377882,-0.16364603668142796,5.215195680157479;-0.06349658537178608,-0.15371677751543353,5.215654313652429;-0.06236799997373463,-0.14379124487589232,5.216112676849804;-0.061222801153998384,-0.13386610932634094,5.2165371812506125;-0.06002696654730888,-0.12394901805094717,5.217007585575584;-0.05878964661656684,-0.11403885273554204,5.217515190550274;-0.057511854707209084,-0.10413622276564109,5.218067610241812;-0.0562173050723808,-0.09423813263933406,5.218660866589835;-0.05492001016344806,-0.08434327093232134,5.21930019257738;-0.05364200005359247,-0.07444689922426706,5.219954804810026;-0.05240180830873728,-0.06454563218691355,5.220608131291205;-0.05117689364147808,-0.05464054976277952,5.221231770793677;-0.05000371581822621,-0.044727617732047815,5.221829627255651;-0.04887492473041946,-0.034807145952215526,5.222386466860599;-0.047784110200295764,-0.0248794217647402,5.222886882805877;-0.04673573284206837,-0.014943430469836509,5.223307574976418;-0.045787415189508,-0.004995472453383713,5.223680167156602;-0.0450392207836187,0.004973755814639894,5.22391403222675;-0.04454122155154318,0.014960750096793228,5.224023311561891;-0.0440942769117399,0.024950371475063057,5.224111090874747;-0.04364794601155025,0.034940261755208014,5.22416476506036;-0.04316566086129413,0.044928491104372664,5.224216490318488;-0.042659518039576606,0.054915035088748815,5.2243294446993;-0.042108135157646005,0.06489827549739102,5.224505194125379;-0.04147108292348898,0.07487536376840273,5.224732952952642;-0.04081583463442076,0.08484970323025605,5.225021400485806;-0.040176844844046225,0.09482401303243795,5.225345184391976;-0.03954296943900451,0.1047989084946563,5.225660878054724;-0.03889288894385739,0.11477346616636067,5.225953443609211;-0.03818497230230696,0.1247438897547758,5.226252621643484;-0.0374375556029408,0.13471189625214616,5.226535843722233;-0.0366163295195204,0.14467387333902607,5.226826704926916;-0.03574774886081849,0.154631168502043,5.2271394998691525;-0.03488884737449385,0.16459065918341362,5.2274056457022615;-0.03406351278950011,0.17455371212318385,5.227643130316814;-0.03332091852062451,0.1845235582283008,5.2278683466397515;-0.03268816996662128,0.1945021000813151,5.228036667033788;-0.03209541481317826,0.20448368367523045,5.2281656254989874;-0.0315021779030915,0.21446582420647503,5.228235913357077;-0.030912142025235786,0.2244483817665654,5.228255968838263;-0.030354001975781596,0.23443278346868068,5.22824174435258;-0.029865256097519246,0.24442079470967915,5.228214195919413;-0.02949911345046744,0.2544139411344433,5.228159752414447;-0.029315070737702904,0.26441177199720894,5.228062252058504;-0.02923745845111731,0.27441078222139725,5.2279449027101945;-0.029202869327363996,0.2844099885338957,5.227823755227312;-0.029221849156580843,0.29440865724814363,5.22766169440909;-0.029276883526900995,0.3044061721549892,5.227445669166388;-0.029344016385548594,0.3144036912204587,5.227233288105876;-0.02943624416376787,0.32440125693774113,5.227032854162784;-0.02956490013530463,0.33439877862855016,5.226851173996583;-0.029737860483332313,0.3443958908628789,5.226684345664924;-0.029942428459956056,0.35439264319685193,5.22653237620699;-0.03017623753469756,0.3643889264922348,5.226392184926884;-0.03041779100041692,0.3743852446817364,5.226268594565453;-0.030665137971890247,0.3843816185854581,5.226162160300787;-0.03090607596336288,0.39437825515215363,5.22606621115972;-0.031138536114802686,0.40437522911960605,5.2259857514053625;-0.03136690669240021,0.4143722480331514,5.225899381726056;-0.03161003466820281,0.424368867387,5.225807239001753;-0.031872021108022446,0.43436506354524573,5.225721067827774;-0.032151834992375464,0.4443607722633278,5.225634399417258;-0.032464625669512984,0.4543555262272412,5.225550404220168;-0.03281548626832404,0.4643490275211321,5.225467768094879;-0.033227482109180494,0.4743402468661354,5.22539164039198;-0.03368285311093825,0.48432958490837924,5.22531572775444;-0.03418328381800555,0.4943167653089477,5.225239591337888;-0.03471509701224905,0.5043020956618105,5.225137844246407;-0.035285517558201855,0.5142854677963554,5.225054770640807;-0.03590540829766111,0.5242661680726702,5.225017926842122;-0.03656357470497022,0.5342443925878911,5.225060967568582;-0.03725029536811948,0.5442199429423505,5.22519062039905;-0.037990982594590106,0.5541913409653957,5.225340966328677;-0.038822667549355504,0.5641553317649519,5.225505852599714;-0.03976685169807218,0.5741090043143531,5.2256872887389205;-0.04073178841632865,0.584060494402829,5.225878971155236;-0.04167690936820524,0.5940137328283817,5.226078448548508;-0.04273135346081997,0.6039567949727589,5.226232275882238;-0.043901995810329504,0.6138869811466623,5.226377186341326;-0.045119107656609134,0.6238123121328221,5.226457458184598;-0.04634891089909975,0.6337363812816927,5.226478327137439;-0.047599580417268895,0.6436578278492806,5.226451424297044;-0.04888548199874535,0.6535747867088905,5.226431825838904;-0.050278140493075926,0.6634768803041138,5.226336721950409;-0.051830890922427784,0.6733537656655059,5.226146717576599;-0.053540953092860936,0.6832021982298493,5.2258567806889245;-0.055375652485809945,0.6930253588145544,5.225483425275668;-0.057488747546797954,0.7027900172667982,5.225051829893103;-0.059949499642622965,0.712469760026909,5.224554558115324;-0.06281536187244531,0.7220225923133513,5.223826389874611;-0.06605756474965643,0.7314376306773581,5.222907056905941;-0.0690156860577125,0.7409537688234793,5.222074811082423;-0.07220536701677613,0.7503703171460583,5.221000309771152;-0.07526783683436199,0.7598422423112613,5.220049566755837;-0.07873397142322139,0.7691606039804959,5.218975301046968;-0.08249496404609791,0.7783442565947729,5.217744261181265;-0.08641273024266256,0.7874757022225968,5.2166182910328365;-0.09069692478979108,0.7964099949526663,5.21526770208879;-0.09474522287221801,0.8054745698644707,5.214065718601339;-0.09888223451595841,0.8144877588937991,5.212782146172081;-0.10305606297955863,0.8234765918165152,5.2114479652833205;-0.10743927906415003,0.8323459423704985,5.20999124379095;-0.11215868587224544,0.8410364109616695,5.208507008282153;-0.11721591560897511,0.8495242487205061,5.2069639471785;-0.12249489702739552,0.8578582503528195,5.205327862835756;-0.12819743705799105,0.8658947758912474,5.203626306351342;-0.13453045051684293,0.8734385282922515,5.201898666272407;-0.14138848538817314,0.8805038982226843,5.200152841123729;-0.14890973003593558,0.8868881092920795,5.198517993127762;-0.1569327901536246,0.8926914352316364,5.1971208838309595;-0.16542141833905777,0.897845236272179,5.195945500334405;-0.17340554137498537,0.9037799425099202,5.194929113981247;-0.181228510590219,0.9098627936105977,5.19358744519034;-0.18940558637935453,0.9154418654147954,5.192169915881175;-0.19741090365202446,0.9213260851500836,5.191033758554597;-0.20594211909332846,0.926442915891429,5.190015718153395;-0.21422729912592087,0.9319691946987687,5.189112371945632;-0.22274125751629897,0.9371082840888411,5.188062480157039;-0.23143018064891246,0.9419343480062746,5.186961697771469;-0.24011918697909468,0.946769945669558,5.185904264921165;-0.2488420622425301,0.951552999359065,5.184887483458982;-0.25789388387520784,0.9556463159714339,5.183743243868209;-0.26756361147188096,0.9579675646516941,5.18269054601482;-0.27742409768019166,0.9595554444344404,5.18219109678691;-0.2873796055804571,0.9604567256838952,5.181916224894688;-0.29736483658879415,0.9608294924239962,5.1823114547868006;-0.3073383304658264,0.9609697350390549,5.183025423899383;-0.31726229539109746,0.9607598016220331,5.184238209174033;-0.32679896274789627,0.9584105360300419,5.186117817352366;-0.33532976105854695,0.954135516668986,5.189109420542229;-0.3438528422758934,0.949012926017012,5.190165901292088;-0.35144466869516594,0.9430807208321493,5.19284416813173;-0.3587536321104598,0.9362559156628003,5.192811180341224;-0.36467069452095346,0.9282205837199895,5.1934606516640445;-0.3700705297441664,0.9198163201469881,5.193002248612494
3D gt;-0.6169918316471195,0.970976656007597,5.512680779467274;-0.6159956123897536,0.9702496966063031,5.5105753334931515;-0.6150691933705431,0.9695564181779203,5.5086144701526685;-0.6142267988650335,0.9689275211404194,5.506838302173714;-0.6134278972026473,0.968342068065649,5.505169678665262;-0.612716201546919,0.9678215808619525,5.503682607576092;-0.6120506335153274,0.9673311857651136,5.502294544630628;-0.6113529881858066,0.9668345926215715,5.50079605391616;-0.6105997434007456,0.9662789238823785,5.49921765668725;-0.6098417318758167,0.9657243766148765,5.497632590788852;-0.6091215411827658,0.9652040846746587,5.496122966460911;-0.6076899420578709,0.9641789458875551,5.493122264054323;-0.6062510960195413,0.96315207511929,5.490104303679009;-0.6047457264258769,0.9620255888263525,5.486974978484294;-0.6034025388765165,0.9610283013340417,5.484141925642076;-0.6020759778413061,0.9600577122019704,5.4813584711407435;-0.6007151737620398,0.9590575810632673,5.478517658199705;-0.5993978942178747,0.9581070630490995,5.4757932016026505;-0.598076403736644,0.9571599002444449,5.473053162673191;-0.5969061807381302,0.9562896829924126,5.470542060906352;-0.5958200419347905,0.955502283904052,5.468252292728084;-0.5947878334479825,0.9547411805421009,5.4660940503157756;-0.5937343540259529,0.9539857959950947,5.463909982145045;-0.5926604952761287,0.9532059609491205,5.461672600274408;-0.5916080457748467,0.9524369096993551,5.459471311080498;-0.5905079269341303,0.951628612436858,5.457183464742641;-0.5893679366400234,0.9507984323331895,5.454801659268417;-0.5882394901492842,0.9499557787124798,5.452463690666118;-0.5871740216088889,0.9491851384716103,5.450207489203729;-0.586062672957831,0.9483732680867151,5.447852559989033;-0.5849396060251256,0.9475458685715425,5.445486445980141;-0.5837596505799751,0.9466685799975411,5.443028897648605;-0.5825917197054391,0.9457906127468123,5.4405905847040374;-0.5814723054879077,0.9449638610514033,5.438234641689424;-0.580261298407015,0.9440672414514941,5.4357162573872095;-0.5790600211255491,0.943173616090279,5.433241229888808;-0.5778190470115145,0.9422506654678291,5.430636493648924;-0.5765738993607381,0.94132956316802,5.428033914348832;-0.5752406904960442,0.9403466674424577,5.425286008196793;-0.5738587220690853,0.9393339735961046,5.422475204786796;-0.5724809247895916,0.9383372825269598,5.4197078250396284;-0.5710433228041352,0.9373057647650779,5.416784514070829;-0.5696800370674541,0.9363193346614093,5.413997760304352;-0.5683695143363654,0.9353827142274254,5.411327553005829;-0.5670772327613152,0.934462424458134,5.408696201019014;-0.5658032104994479,0.9335733798424121,5.406109261190339;-0.5645447065821746,0.9327112755419098,5.403569386051218;-0.5632115313574089,0.931858924689242,5.400971694579751;-0.5618177818081133,0.9309873278743435,5.398353370978738;-0.5605001538368307,0.930183475154999,5.395902953198796;-0.5591180632716821,0.9293682313016303,5.393324868185241;-0.5576635843188736,0.9285710723442537,5.390606334618402;-0.5560021095208002,0.9277706429695322,5.387407826610307;-0.5543460151903147,0.9270430557549638,5.3841999977356165;-0.5527311082819601,0.9264123855672274,5.381004349487956;-0.5511266448811704,0.9258391270484789,5.3776027498618575;-0.5496327985037264,0.9253850294771568,5.374385651809042;-0.5481709433857657,0.9249676918898612,5.371153156042949;-0.5468311458804853,0.9247106850376333,5.367818617803772;-0.5455354225864613,0.9245357473108692,5.364342896363065;-0.5442579226171418,0.9244047616164455,5.360741274450173;-0.5430688425926127,0.9244349254866085,5.3571752847624;-0.5418833346451729,0.9244765840577909,5.353571906239113;-0.5406658767211481,0.9245602252865176,5.349775632563011;-0.5393936261214396,0.9247199796764873,5.345682304277115;-0.5381208351990507,0.9249679579276628,5.341444371237024;-0.5368475455423268,0.9252913251720711,5.337097438038455;-0.5356605079555852,0.9257098617960974,5.33281654859183;-0.534572980412385,0.9261918303737436,5.328629558777045;-0.533509585648669,0.9267228465097231,5.3244595971531705;-0.532534326885943,0.9273205801125523,5.320415045073023;-0.5315610739073297,0.9280601455579873,5.316337001423818;-0.5306690290457838,0.9289071581830333,5.312408591178812;-0.5297121349144661,0.9298734864611642,5.308332333754814;-0.5285106893858452,0.9309312516209071,5.304007893487652;-0.5271011278281432,0.9320960128078257,5.299626156111205;-0.5256318770846439,0.9332663167770221,5.2952703573186195;-0.5240558361175646,0.934470603318401,5.290871064800385;-0.5223898409982592,0.9356105963004442,5.286727508117296;-0.5202876783622117,0.9368584642783603,5.28247785630345;-0.5180730882827922,0.9381075935228015,5.278259573498655;-0.5157805074712135,0.9393292713097408,5.274185478346204;-0.5132847303546619,0.9406123838322868,5.2699497121661585;-0.5106759386843209,0.9419021840893077,5.265759405380467;-0.5079318711426758,0.9432062084428778,5.261715241605277;-0.504667833016012,0.9446210141979501,5.257504406077157;-0.5012051519821548,0.9460481525977735,5.253390330586145;-0.49770287604009555,0.9474590169967705,5.249355127042723;-0.4938547980759916,0.9489475270335784,5.245061804717121;-0.4898463498858795,0.9504676410770078,5.240712933530162;-0.48541479860760556,0.9520068238553627,5.236143788636367;-0.4809395096191732,0.953465282698119,5.2317679693249195;-0.47648294416271497,0.9548317780274092,5.227649424522373;-0.47181326655051886,0.9560212563891428,5.223651274294193;-0.46734912629992936,0.957084706316639,5.220042631302016;-0.4628798914804154,0.9579556099562456,5.216625248413494;-0.45831712922337225,0.9587661944080503,5.2132173929689625;-0.45379582819819875,0.9595182730379479,5.209885742533674;-0.44929404366652737,0.9602465951179695,5.206565983490588;-0.4449390656006294,0.9607895796562005,5.203388769007239;-0.44027447422204063,0.9612262714833977,5.200117076978989;-0.43548541669065,0.9615627520551037,5.196903231871934;-0.43062539978977615,0.9619561786855243,5.193922812926813;-0.4251000242674478,0.9627415696955237,5.191177465493145;-0.4194918796702212,0.9635758861799684,5.188649070271394;-0.4144019796364672,0.964249458326564,5.1865054312397145;-0.4088918480245244,0.9650140496793593,5.184623664034643;-0.4034113190742574,0.9657890087141261,5.182846635614849;-0.39769820085708785,0.9666994813667922,5.181404782933273;-0.39182876661578964,0.9676094091422194,5.180180759837194;-0.3860274126113946,0.9685595027204087,5.17933385969481;-0.3801691177069505,0.9695202425484979,5.178611725705375;-0.37380667874821566,0.9705122534456626,5.1780203713861646;-0.36744692024896153,0.9715551999862507,5.177627398246548;-0.3609133639590172,0.9726435111103531,5.177291100783705;-0.3540663262940811,0.9738659159704456,5.177107793298905;-0.3466512194290704,0.975064796678536,5.176970860701863;-0.3387720812970633,0.9762616735166499,5.176882590202251;-0.3304776599822944,0.9774053374592517,5.176858236109235;-0.3212842840181126,0.9783569879633675,5.176997002533746;-0.3121917960584375,0.9792275681546574,5.1773488703927955;-0.3024621189972683,0.9797549774197073,5.177800406561203;-0.2924832820213562,0.9798404087460337,5.178254467522971;-0.28270573200619514,0.9791189784528523,5.178682647752593;-0.27282638421516825,0.9779793755880881,5.179152830449712;-0.2626053097646856,0.9764245597051981,5.179774613743576;-0.25294383327307646,0.974583429139704,5.180322909596127;-0.2431897705746715,0.9725157088011608,5.180939667474332;-0.23366603700970418,0.9698038337951875,5.181705365571264;-0.22412148581874755,0.9665592723588501,5.182538702330132;-0.21453588527631934,0.9626976969708751,5.183544229880772;-0.20477448927719824,0.9582541607215311,5.184738415066458;-0.1954435245184712,0.9535297210123191,5.185967660819085;-0.1863679843084668,0.9486668659902552,5.187246106212251;-0.17732180809550435,0.9434117942891511,5.188649724403735;-0.1686696811774447,0.9378620715701282,5.1901103922073535;-0.16050733800460432,0.9320232180259407,5.1917175495989385;-0.15274449724489259,0.926024628907336,5.19337872365361;-0.145448775096296,0.9200524428696818,5.195050571105658;-0.13929856887321881,0.9142069319185413,5.19679486510253;-0.13326314415202026,0.908136272525448,5.198627992898119;-0.12799181120251424,0.9022907049647431,5.200459555249196;-0.1230563995710896,0.8964257586469004,5.202360646057807;-0.11858302196319422,0.8907377690895595,5.204270377546019;-0.11430661331376998,0.8850564859600677,5.206166521995517;-0.11025128949494549,0.8794344702886943,5.207941635936179;-0.10616485973863839,0.8736642312155075,5.209687127388245;-0.10220138318088978,0.8679727222537654,5.211371263738204;-0.09842562546339748,0.8622530099183214,5.212952208216928;-0.09496768734293899,0.8568979395937667,5.214400242968386;-0.09184938126272152,0.8518701709597986,5.215637803644472;-0.08889197514744412,0.8466494164382012,5.216717345709479;-0.08586375528977008,0.8408448435556,5.217715589149991;-0.08281428199391347,0.8346325328596123,5.218696516162561;-0.07998476514018725,0.8285421348788986,5.2195669004297764;-0.0773052072508055,0.8224105934604632,5.220357362421382;-0.07487181484487133,0.8163068149743131,5.221056917302549;-0.07259136868541351,0.8097571114781064,5.2217772273644005;-0.07033222763818354,0.8028996679638627,5.222526776676924;-0.06814079472687745,0.7954356074350162,5.223267786229632;-0.0661566524293499,0.7879485219364913,5.223940300466326;-0.06425591842814272,0.7804192337090435,5.224595154721542;-0.062444225670179855,0.772679750028454,5.225145190829483;-0.06069684832376093,0.7645751677543668,5.22559685107058;-0.05908416533385308,0.7564184344553014,5.225983115124957;-0.05758352455889204,0.7482571780384648,5.2263345523915685;-0.05615960786351106,0.7398815226436086,5.226574409383048;-0.05472471130445759,0.7310979089159984,5.226762838655519;-0.05340964075254802,0.7222819624727732,5.226883583309812;-0.052063257259830464,0.7128116675068051,5.226975238738959;-0.05076689636664883,0.703308081270537,5.2270411853552705;-0.04962479200906177,0.6939098149567736,5.227086734982147;-0.04867448163074955,0.6849753108516708,5.227109646793786;-0.047758926022519424,0.6762151065500609,5.227111844802666;-0.04684850000529103,0.6674278293691073,5.227105500479185;-0.04591720761820091,0.6584557028936747,5.227054641832236;-0.04490033836721101,0.6490089165018972,5.226889661242529;-0.04384837864259808,0.6399019004848929,5.226625887880971;-0.042764530527209896,0.6305708151101218,5.226254562863252;-0.04163325137090853,0.6213282225530767,5.22580628496557;-0.040499661595371696,0.6121038580381997,5.225336092585771;-0.03936557538102106,0.6026786276250548,5.2248451381018155;-0.03833094925430746,0.5936012421061558,5.224379038566371;-0.0373937767319832,0.5839886113299169,5.2240209226676155;-0.03650528738804136,0.5741832222107041,5.223704795664316;-0.03568060364460182,0.5644009558178775,5.223393102048556;-0.03490549987830301,0.5543537322346427,5.223158079507088;-0.03418782978592394,0.5445730902172916,5.222953064582525;-0.0334610852809139,0.5344725895674627,5.222750772571224;-0.03280543470000881,0.5249686426454592,5.222568598156722;-0.032134164249345495,0.5148143985381755,5.2224503101369235;-0.0315706698754504,0.5046687676643562,5.2223200837641;-0.031065619601473693,0.494475266745082,5.22224588531277;-0.030624644688015734,0.4843325380549312,5.2221777806163265;-0.030180961234289556,0.474142484352682,5.222096141815187;-0.02973719342577924,0.46403157545748136,5.222034860722959;-0.02934642455756028,0.4544627545923524,5.222051704949756;-0.028931422086372914,0.44469655212049375,5.222085969483725;-0.0284561205746016,0.43463597773487467,5.222175691088749;-0.027999286507372333,0.4249385522116122,5.222314473542455;-0.027556489561800436,0.4154071998324683,5.222469220799484;-0.02712518552783545,0.40554833913443356,5.222623048232545;-0.026697143018457808,0.39566118290924945,5.222768256856029;-0.026267949197640195,0.38662715840254813,5.222854771763404;-0.025890762115712694,0.37752924466727045,5.222932818674108;-0.025555219713903406,0.36840533959398913,5.223026385819785;-0.025234951236918303,0.359581412810872,5.223148770552937;-0.02492082199507336,0.35081849776637936,5.223289779561271;-0.0247103325701269,0.3425384273427237,5.223444129957423;-0.024546224142732994,0.3338713707771166,5.2236002499556635;-0.02440387671740454,0.32549352688636646,5.223712823572532;-0.02436550241814814,0.3168538038280935,5.223762021169968;-0.024373093357714048,0.30817331272681836,5.223798255876289;-0.024439292334576944,0.2992167409577828,5.22384437672693;-0.024572109798095404,0.2901518095226899,5.223889290429518;-0.024758429963817802,0.281221667262583,5.223951180094924;-0.02501203523623986,0.27210663699764376,5.223999603359724;-0.0253181649781631,0.263287980076257,5.224047567564397;-0.025716621818067338,0.25514425109374556,5.224109885358301;-0.026151993449472444,0.24689905642105586,5.224181773121246;-0.026619233610791236,0.2381524303341251,5.224207335034299;-0.02711377037123005,0.22989002590417015,5.224233143120897;-0.02760511770324775,0.22162782476805284,5.224278059745599;-0.02812112722702298,0.21313943343654648,5.22433844080684;-0.028627021694522737,0.20431968555077118,5.224392225747431;-0.02912220887526923,0.1950599691825405,5.2244157802575;-0.029679723351451425,0.18544022151329337,5.22443489577677;-0.03030419384457463,0.17554361688539227,5.224396138690121;-0.030944929024927136,0.16508304356849915,5.224428073024412;-0.031545563899749544,0.1550415066527302,5.22445030149616;-0.032224609001251306,0.14460968437059069,5.224487027707898;-0.03279518217802897,0.1348466227550948,5.22461070809076;-0.033347129806080754,0.12453999006928498,5.224881955370784;-0.03386114738335389,0.11449380470107033,5.225132413439904;-0.03439222870560303,0.10403657373372346,5.225460348801256;-0.03486936869952178,0.09301632116273631,5.225821219383185;-0.03531559719224842,0.08204512941116118,5.226214450815818;-0.035770604304571595,0.0702500401128654,5.226576676012357;-0.036241821790505134,0.058318690180354314,5.226894829692365;-0.03670173577863551,0.04605762642982595,5.22715243650416;-0.03717810804139677,0.03355166489797983,5.227370457801955;-0.03765994789507041,0.020596497171714252,5.227559068734111;-0.03815483191047275,0.007002243755551046,5.227714720651347;-0.038625339124550594,-0.00654800232703995,5.227851020093489;-0.03907040388092028,-0.02007382525837716,5.227955182425067;-0.03947529561918402,-0.03294259625482386,5.228068975815144;-0.0398210239168588,-0.04518056353725144,5.228165519649872;-0.04010125005542172,-0.057152913561070905,5.228317024118959;-0.040339738237900255,-0.06851222722895203,5.228402110737837;-0.04058381887517366,-0.07994637192695589,5.228479736511392;-0.040776839100593355,-0.09052183145730094,5.228526024516366;-0.0409818056728492,-0.10108236605968338,5.2285562572241675;-0.0411588053911182,-0.11088902417419218,5.228410268474727;-0.04132254574349766,-0.12050667886907943,5.228263420183039;-0.04143212208077577,-0.12968893292832626,5.228019784513317;-0.041556245283724154,-0.13904384203058967,5.227745603758246;-0.0416908272169663,-0.14864658671087214,5.227491156588246;-0.041809991839093244,-0.15771370882665556,5.227286293151964;-0.04191630715152971,-0.16652431737994805,5.227120203347393;-0.042021407874029304,-0.17470472614790616,5.227008766975269;-0.04207226414442911,-0.18197098489503416,5.226976691833171;-0.04211093966392436,-0.1885901204886385,5.226970902368269;-0.042139013968328566,-0.19444756650924677,5.226973277875962;-0.04215948131245651,-0.19990355923337016,5.226970728853844;-0.04217194302905073,-0.2044664290265256,5.226971719989573;-0.04218374657206688,-0.20934498368802865,5.226976258725882;-0.04219909282935472,-0.21507553060199017,5.226978606875679;-0.04221056229109442,-0.22079003613699372,5.226975712979815;-0.04221136092969956,-0.22624247482747792,5.226964045816469;-0.04220554105073108,-0.23151604857733238,5.2269577018391615;-0.04219817825992762,-0.23682519460657742,5.226951603733348;-0.042191040609230776,-0.24207136356448783,5.226941182798338;-0.04218912583059264,-0.24720048454393267,5.226932688685923;-0.042188521722078015,-0.25040425745550887,5.226928317921508;-0.04219035887633355,-0.2535110508325591,5.22695249335386;-0.04221124922453122,-0.25584965489263534,5.226982960795818;-0.04221388718411592,-0.2576898419475216,5.226983147282618;-0.0422103200032335,-0.2591525968639876,5.226976253387343;-0.04220785073356455,-0.26072654946176427,5.226970550462445;-0.0422064947448885,-0.2624588931491203,5.2269656539465865;-0.04220793966862372,-0.26440170987220846,5.226960662624591;-0.04221037050313219,-0.26657724867974697,5.22695705806889
