# Supplementary material for: AI co-pilot bronchoscope robot
Source: Nat Commun. 2024 Jan 4;15:241. doi: 10.1038/s41467-023-44385-7 (PMC10764930; doi:10.1038/s41467-023-44385-7)
Supplement: Supplementary file 9 — Source Data [file 41467_2023_44385_MOESM9_ESM.zip › Supplementary Fig. 6/Sim+A/1-siliconmodel3 Centerline model.txt]

Path length,0.40985134560693237,1.394283220040577,2.5457462307053365,3.0796272678809045,4.15459979914659,5.299128843969521,6.3488403801862585,7.436093885712312,8.065338407448419,9.567124146408526,10.440629997801091,11.33444303729342,12.303079309250077,13.23993449498155,14.19551887216906,15.189362689897218,16.172841495336755,17.234139047487755,18.299928333658556,19.44749702947225,20.591545366631532,20.591545366631532,21.804764636287768,23.026301387242164,24.320920401924067,25.67867037775558,25.67867037775558,27.0782914210411,28.439517552283395,29.77833559521197,29.77833559521197,31.048164734309857,32.314355997916316,33.523416137353415,34.72243108855502,34.72243108855502,35.86178144088844,36.987912547721145,38.06719758912367,39.0871121377194,40.1334200252004,41.141373986947016,42.19268900644746,43.222009959794875,44.27667130035438,45.27115134676865,46.25433004093939,47.20102535375737,48.100856182022504,48.95792322700076,49.79594084610078,51.55327445205947,52.37852262415132,53.23502743772701,54.11966482445369,55.044014727349285,55.94242992920998,56.85743469612293,57.76102597026574,59.52022691262372,60.4282904473432,61.28939399327169,62.17197872572944,63.0713882094441,63.997089628051576,64.92383417411463,65.84718311381327,66.83799707718272,67.83137967528202,68.8049509728022,69.78234770095017,70.81103114806638,71.81951438873217,72.81975914204828,73.829055090656,74.87606432162013,75.90208346673076,76.93799598600543,77.96338879941456,79.02247934337728,79.99179175888594,81.01361448189685,82.021779475416,83.03028625598812,84.03445504874465,85.03690944613196,86.04029790877046,86.98562694123602,87.94817352605489,88.88926369621792,89.84852860083782,90.80280901479495,91.74356051652438,93.63291487371555,94.52478079598735,95.43311127826858,96.36071684694511,97.35112687889135,98.31994772057207,99.28571792078755,100.19708469373971,101.09039800489438,101.95739839618385,103.64318529378234,104.47491124502181,105.28628396133722,106.07177618884694,107.65030706769878,108.3672290061831,109.73785125866671,110.42119084043279,111.8226803286561,113.11440748285875,113.75954780539985,115.18981111457816,115.9194127213512,117.40185383144528,118.15813634156068,119.78001423869316,120.66620296510182,121.54586330777248,122.51190526404365,123.5105592667646,125.60129274518927,126.6745802190663,127.71797541690486,128.78070647104576,129.87644717141188,130.91840261895382,131.9618019093079,132.96775633396717,133.97094650242767,134.9738823855587,135.98406434805085,136.97911348961534,137.96288255131267,139.85274209816464,140.76236690684766,141.6600638681751,143.32447216897265,144.1203543183953,144.9103637262597,146.448494342562,147.2016642396198,148.70059831647026,149.4568256350749,150.91835280968365,151.68731019189084,153.31394193123904,154.11152051268246,154.93572789791875,156.5564057183517,157.38225662078952,158.20843650891925,158.98745472714447,160.54250301715882,161.3247552988527,162.09902221278534,163.65790365858797,164.40979392134872,165.13407869657723,166.57391906245454,167.24626504791365,168.50256359897207,169.1159616456236,170.27573899365166,171.26164009893,172.18638449870653,173.51927653560546,174.45918198882848,175.46644156683186,176.6086194023469,177.17896370076335,178.37507458314818,179.6025784445537,180.25018226533695,181.54519997952377,182.17603056603008,183.38131135844014,184.60071207075498,185.22053838420086,186.42627253729466,187.60731597150547,188.6691127085909,189.23094433954407,190.26900258922365,191.81917311557234,192.80755439137764,193.75618764250996,194.69854531724195,195.54128492343008,196.6587940199269,197.74497958212066,198.7830869769085,199.73135361010728,200.66708129373265,201.67937456691035,202.68661092503217,203.7229056197089,204.65985335643035,205.6212865290319,206.5931057435464,207.78376023777918,208.63450511335353,209.71207755748352,210.88152528361456,211.82807918549722,212.78154473306802,213.75814471812814,214.73834590378948
Error,4.413126853623198,4.236238004088122,4.000342355040835,3.790111429380836,3.6086768157642433,3.4317660373950143,3.255937977434653,3.0793851535205725,2.9097552274772167,2.7567841915736486,2.5897393619442304,2.440828598789725,2.309370204934821,2.184213855747499,2.072233827003627,1.975459275085987,1.8917655643031346,1.831085270770388,1.7835466599164937,1.7569578720302097,1.7437027447664053,1.7639573969939173,1.6720676537177508,1.6010438477633793,1.5671585657925664,1.6064365591855165,1.5908488480925445,1.4805712853447341,1.4657057607881399,1.5292185557420508,1.440292760272016,1.357154340666479,1.3340011863745378,1.3556248979842336,1.4104634442029524,1.3616701690700543,1.3193624370018082,1.292504492496731,1.2720845350847862,1.2556313119965123,1.2408789442354768,1.2164019389142346,1.1836634754819517,1.1519295374152771,1.1250567585264166,1.091778453287257,1.0654428493463093,1.0387514360805392,1.0178230889893698,1.010500228462108,1.0274035030080821,0.9766617426267764,0.8988263424460935,0.8545470018769926,0.830957807633528,0.8159058511605375,0.8178920454933897,0.8235072561357754,0.8477050851467969,0.7837591142429944,0.7388673522162488,0.6991764664493614,0.6840266071684342,0.6855889340363192,0.6952601377825322,0.7104391314690354,0.7340838289210011,0.7327507267982085,0.7306858134631796,0.7384447746019452,0.7433996223678706,0.7137379048962968,0.6941412571628968,0.6786883236768955,0.6562114663326318,0.6113170942464006,0.5823958120901451,0.547439559955617,0.5155836158019559,0.47212854209396593,0.4701753205375283,0.4497759852758314,0.4406599156220526,0.43401381499704134,0.4294926444327533,0.4234347013483222,0.41188588623766365,0.41889794092339827,0.4255023122447097,0.45400474240574595,0.4796765708614529,0.518697049608436,0.5766708614193116,0.5425494819690055,0.5145035295088601,0.5368414409914755,0.5947603312782564,0.6832099314622702,0.8019745037431975,0.9592158168035568,1.148109722622461,1.3037707791877455,1.4879100307789828,1.6357492522401373,1.7521518335845403,1.9004190623759791,2.066863511547271,2.2283344531886145,2.3205493441385396,2.378977307065901,2.411074811881345,2.384658049820588,2.3590475402127877,2.3328516247159716,2.2603591138208308,2.2594117126298556,2.2742262497032604,2.3736832195613764,2.5480169486220223,2.7095788829811096,2.9230323883730627,2.969846548149593,2.9562743659335347,2.9799005813340083,2.892175711882062,2.8589415149879454,2.757380909035523,2.659416697255067,2.5431001403279083,2.3731458112305104,2.1466936260535805,1.9532860233755869,1.8557720923557426,1.8238960110945885,1.8095968699190195,1.7838013592480086,1.6562506245408666,1.3975524511856743,1.1466487819441544,0.9166791810512319,1.2293012931424483,1.498493292521458,1.7311135700373121,1.8831709175540088,1.9995059195664664,2.0786057695202502,2.132539499394441,2.170510446122117,2.174128063744751,2.116707129212088,2.065149450715496,1.964748346255606,1.833206399808653,1.7327957548070312,1.6716888733424136,1.5717471556179647,1.4780642677647564,1.4102612942411947,1.3205405114650925,1.1840875759061467,1.0819039271867865,0.9615539248230682,0.8246129056889292,0.6863633254236586,0.6212194026591846,0.5148516881929024,0.4934913883319767,0.4291134361598631,0.34259890288440353,0.23331353400224702,0.13523120656783968,0.26592305246865766,0.2026705491669491,0.09547173367614804,0.29550356441740877,0.21848066333151006,0.3257703633859839,0.37682278704043476,0.4528663659823815,0.5891594775354088,0.656652881934762,0.7194408427642965,0.8157673512561473,0.8759975939726794,0.9178632081822439,0.9216817429021615,0.8814969074838308,0.8156489624599438,0.7466808322346916,0.7065870290655243,0.6926844786812327,0.6864821739198009,0.7001707038008292,0.7114532618360108,0.6995586958794122,0.6863446444209301,0.6713225372858791,0.6532448583099333,0.6253976850793933,0.6042219780157214,0.5734820418267841,0.5607640404400293,0.5181127350645433,0.501390978380159,0.4549934307776483,0.4249116097893046,0.37744346642549426,0.3287084663403118,0.28481639661562524,0.23190515946078694
3D pred;-0.032443633715352485,-0.2621252978297985,5.270004078413547;-0.03271918189107936,-0.2522868471596605,5.268235191301797;-0.03333229974128927,-0.24258287323980102,5.265899174036356;-0.03386213416316388,-0.23281290207124009,5.26383351703412;-0.03418450351449687,-0.22296811871908334,5.262108315958762;-0.03455956033339684,-0.21311732817929221,5.260428655837262;-0.03494673067156947,-0.20327442009449886,5.258706082308048;-0.035350602136565684,-0.19343681585748945,5.256957245347168;-0.035749923309825064,-0.1835821819684346,5.255305962962693;-0.03612075688201583,-0.17370137568009916,5.253811924959787;-0.0364422350254901,-0.16379978795682312,5.252449863154458;-0.03668491241102398,-0.1538733947399201,5.251263344975089;-0.036852999057976545,-0.14392919617545258,5.2502218740011495;-0.03694717149771348,-0.13397420319748746,5.249278875400801;-0.037015748188156554,-0.1240116325288657,5.2484172009203585;-0.037061747956255796,-0.11404133944916599,5.24764834467487;-0.037073990785121205,-0.10406407467054678,5.246974521515231;-0.037061935745500874,-0.09408191542858808,5.246377569637607;-0.03699559893870667,-0.08409624786176104,5.245846492738389;-0.03688149628431486,-0.07410788559887373,5.24537787787564;-0.03671263100139156,-0.06412076473905688,5.2448994414142005;-0.0365240991618303,-0.05413460692070327,5.244408414151814;-0.03635647441602275,-0.04414601358859864,5.2439613065692035;-0.03618190064848166,-0.034155562903343595,5.243560783030353;-0.036002415047349405,-0.024164078911782554,5.24318925568901;-0.035791336720918304,-0.014172546975462993,5.242836076548039;-0.03559316894349418,-0.004180325538845404,5.2424951362400805;-0.03538969226330234,0.005810946997673563,5.242130348162397;-0.03519823958939909,0.015800883770437445,5.241724750886968;-0.03496649322578074,0.0257877393309014,5.241267575168694;-0.03473595878465221,0.03577662010338821,5.240856339488704;-0.03445047260560745,0.04576230066623121,5.240403922271487;-0.03415783702210785,0.05574962978367619,5.23999450620548;-0.0337710015045203,0.06573348436271267,5.239578566273536;-0.03332027321624932,0.07571420755281315,5.239151941599212;-0.032878250703368625,0.08569682744217359,5.238762177256754;-0.03244774271257779,0.09568078389572737,5.238394377850273;-0.032041947787772015,0.10566555688536194,5.23802069506439;-0.03161859764649544,0.11564831370411162,5.237614073673427;-0.031184952538815112,0.12563131134180902,5.237224573883552;-0.030711883905101864,0.1356131104138129,5.236850550683818;-0.030202275086304083,0.14559393630245526,5.236499248203881;-0.029697528343320363,0.15557593255552585,5.236175239671382;-0.029180543351300547,0.16555682947459516,5.2358369746732825;-0.028687375237144718,0.17553983598124473,5.235526545455308;-0.02820010157524831,0.1855241671855433,5.235251418609486;-0.027803298891519064,0.1955129297809406,5.234992247926388;-0.027416325307380557,0.20550193898586258,5.23472777382716;-0.027038619367338746,0.21549022910489493,5.2344254516134585;-0.02666919897151049,0.22547679563527556,5.234062109480714;-0.026368259385270956,0.2354644670354718,5.233667324264253;-0.026217562660782588,0.24545531042008656,5.23326690078676;-0.026209497275511487,0.25544795791661173,5.232883585042563;-0.026267539748918375,0.2654411778394811,5.232520010229839;-0.026348510232281276,0.2754340236667193,5.232150583574234;-0.026467102922156663,0.2854261422060202,5.231771765846998;-0.026620963008153656,0.2954174972445585,5.231385564386862;-0.026795863545087673,0.3054078259222357,5.230982150561912;-0.026987886516765085,0.31539907801144945,5.2306106551135825;-0.027220874675744532,0.3253900997096102,5.230256816245372;-0.02750294956500882,0.33538039348887705,5.229918491016061;-0.027829497219809207,0.34536999739037605,5.229600402160079;-0.02818811603340526,0.35535931573936264,5.2293090064340735;-0.02856292617331393,0.36534898833724916,5.22905218208543;-0.028939738834053024,0.37533949518293813,5.2288335838582;-0.029301350526940637,0.3853309871586463,5.228635278328962;-0.029649302371875415,0.395323243842572,5.228451605042533;-0.029970555431707787,0.4053167486066056,5.228288329193782;-0.03027931698477605,0.41531070566257755,5.228128677489328;-0.030592266234533073,0.42530438085077366,5.227959801795665;-0.030906468231253186,0.43529786137418713,5.2277819700397465;-0.031228364895265672,0.44529082081676913,5.227589241949919;-0.031584462386624726,0.4552825508269682,5.227392961589376;-0.03197989123831495,0.4652728630559752,5.227199835749044;-0.03244077830222869,0.47526060071630344,5.227019060909042;-0.032943923071934555,0.48524636702222435,5.226842095872235;-0.033485570668706575,0.4952300350051737,5.2266604602833695;-0.034064342569216755,0.5052111861914195,5.226456391460457;-0.03467552835677646,0.515190947784859,5.226280862342657;-0.03532039514902,0.525169453680485,5.226164385258139;-0.03599432182441081,0.535146679060124,5.226136161862109;-0.03669926784975788,0.5451215960415192,5.226200054863452;-0.03747211673218514,0.5550911649306636,5.226302039026614;-0.038338379817157806,0.5650529430911625,5.22641412893972;-0.03931968295274408,0.5750037777110247,5.226548048782311;-0.04031759036541293,0.5849528335406989,5.226691118324023;-0.041292549559184065,0.5949039385838348,5.226849115130813;-0.04237824646865419,0.6048442252550443,5.22695849115626;-0.04357553740408108,0.61477178293069,5.227058955143202;-0.044811440351693016,0.6246950665885788,5.227090345414979;-0.04605947575625212,0.6346168530613557,5.227066663827478;-0.04731932653877668,0.6445370086282037,5.227009309356801;-0.04862493673028969,0.6544512842155399,5.226959093759944;-0.050054389104567,0.6643477252791425,5.226828249637752;-0.05165165936219149,0.6742167310712964,5.226601418426185;-0.05341746137139772,0.6840539732419629,5.226268837999904;-0.055304099754508666,0.6938665228824588,5.225875817435331;-0.057450018851794,0.70362367868564,5.225436565957983;-0.05996545347057913,0.7132872116543185,5.2248992399471845;-0.06284414918178585,0.7228345064442273,5.224149391164522;-0.06609385005003186,0.7322448248068648,5.223208459402528;-0.06906444687138306,0.7417541550996055,5.22234347853075;-0.07226929702274802,0.7511630178056412,5.2212470123496635;-0.0753495873756644,0.7606265841997403,5.220270937328873;-0.07881693772926886,0.7699424349270925,5.219178963542077;-0.08259140183812534,0.7791177980095735,5.21792751118757;-0.08651300250533327,0.788246278159903,5.21679089412277;-0.09081403267182983,0.7971705632887672,5.215427708718791;-0.09488476311795004,0.8062231816350374,5.214211462562866;-0.09903435812187023,0.8152283818611076,5.2129125283105555;-0.10321900175435816,0.8242087159360787,5.21155519357992;-0.10759686515406983,0.8330778146418012,5.2100809479417665;-0.11231566862820899,0.8417637846343395,5.208568724723728;-0.11734668541686896,0.8502628706261649,5.2070020698875314;-0.1225971145449271,0.8586099682615073,5.205341059641536;-0.12825235450736105,0.866673988009632,5.20361194239012;-0.1343822724034137,0.8743725134422308,5.201835200216567;-0.14126173884193047,0.881390588402892,5.199985993530482;-0.14885550825879443,0.8876760542198888,5.198304450933083;-0.15694041690116264,0.8933919581761518,5.196903489046615;-0.16546081095612628,0.8985052309847135,5.195782183408813;-0.1734293936747194,0.9044632763917981,5.1947804926461245;-0.18117725330472928,0.9106429869350557,5.193445633569213;-0.18952838784822126,0.9159858544962057,5.192137077853737;-0.1975678303369262,0.9218227976477742,5.190998017224901;-0.2061443003724629,0.9268632969854965,5.189979425964403;-0.2144583954875208,0.9323468006957546,5.189081088902185;-0.22299638918972817,0.9374458812675107,5.188031307561235;-0.23170089783823755,0.9422445281669786,5.186933802608055;-0.2404042128944284,0.9470552269311499,5.185880481938419;-0.2491539763543769,0.9517857469583562,5.184849065598065;-0.25830101000982625,0.9556582276656487,5.183693354354837;-0.26791550911627793,0.9582188211292396,5.182690973166737;-0.2777185507427931,0.9598120312180184,5.181523901411521;-0.28765466914738724,0.9607530108580911,5.180900917971248;-0.29760061743713717,0.9612798181224088,5.1800061628517415;-0.307591648146082,0.9614777643009029,5.179631833206454;-0.317590265937975,0.9616397593897915,5.179594418733108;-0.3275772730355233,0.961135070125667,5.179664973535906;-0.3373063741822627,0.9596963751691641,5.181474599933439;-0.34312777375718856,0.9516307088671887,5.18250238108438;-0.34888257866295075,0.9435009133677211,5.18339043830858;-0.3544285833411225,0.9352306623583756,5.184309557643659;-0.35988390473119686,0.9268925352238259,5.1851551961119675;-0.365009908081539,0.918346182070027,5.185982201204355;-0.36959058184592447,0.9095351071315212,5.18715795045156;-0.37396659643703806,0.9006203352169776,5.188331550898912;-0.3777939600719761,0.8914519468154121,5.1894681870429755;-0.3815612248961642,0.8822380510428474,5.190423090408112;-0.3852126810200222,0.8729681741693528,5.191281141062672;-0.38875537857377074,0.863657148056507,5.192149522757877;-0.39219659453492384,0.8543118488112338,5.193056944779321;-0.39543379546774315,0.8449020877891212,5.194045341272276;-0.39845079725315735,0.8354296618796538,5.195127398394826;-0.40116047784005826,0.8259184339774781,5.196608673153216;-0.4037875337595515,0.816322671570049,5.1976185845434015;-0.4061759738821073,0.8066964260283548,5.198895592981893;-0.4085851887883808,0.7970734382765332,5.200158047045882;-0.4109139691251205,0.7874937179106374,5.2018330813304425;-0.4132734618882091,0.7778568235966481,5.2030833060630135;-0.4157604369901046,0.768263733018493,5.204420305689739;-0.41809309536157696,0.7586411713956829,5.205822094809836;-0.4204132616273297,0.7490040824733263,5.207142452943773;-0.4227869985475237,0.7393885076651066,5.2085230666266105;-0.4249764511805606,0.7297427912650302,5.209994953951437;-0.4270329446148401,0.7200865091839117,5.211584624082199;-0.4289961847852773,0.7104010348851739,5.21311343919256;-0.43093051996207166,0.7006482318263443,5.214181699422793;-0.4328780903973751,0.6909613221516504,5.215721423538944;-0.43496268295744683,0.6813251365734431,5.217394265838996;-0.43706936818279263,0.6716200818483705,5.21856635378137;-0.4392653613095311,0.6620137003496963,5.220267838042022;-0.4413225275544877,0.652565390617682,5.222816859471617;-0.44350287237580044,0.643305917987048,5.225900406627526;-0.44559062292145046,0.6339221570818988,5.22865473575349;-0.44763753233574183,0.6245807753303454,5.231578560102084;-0.4495996324609451,0.6151890393813161,5.234397329152997;-0.4514889488344389,0.6057148197604617,5.23697989497339;-0.45317718337176666,0.5961166322050745,5.2392214702673705;-0.4546543817785942,0.5864972223305074,5.241520347935266;-0.4561247740439306,0.5767619701567375,5.243270436989899;-0.45758422104803187,0.5669827063484235,5.244765767658889;-0.458693741154046,0.5571321099204177,5.246082853512927;-0.45947261473300327,0.547248902937628,5.247392653376776;-0.46000230406469844,0.5373565095838488,5.248756465294159;-0.46016827924339787,0.5274702543220967,5.250251259306569;-0.4602933574115699,0.5175788303032074,5.2517155292032704;-0.4602764556086708,0.5076738838003291,5.253090937907684;-0.4600353360870616,0.49777140997201413,5.254463116269209;-0.4595686610337399,0.48787673130509207,5.255833352917735;-0.4588934388653727,0.47799770279724363,5.257229372532376;-0.45801191116129814,0.46813705266094574,5.258640219014627;-0.456931913296473,0.458294830322661,5.260041741064308;-0.45565172656021086,0.44847720301283556,5.261447200393377;-0.4542481451182087,0.4386851097164124,5.262911737183564;-0.4526588501149555,0.42892057800353933,5.264370524975167;-0.45092324640042,0.41918459126164065,5.265853171901331;-0.44907116456162677,0.4094774739239814,5.267383422160383;-0.4471215346007755,0.39978955932154203,5.268914191140861;-0.4449419221773339,0.3901656383413458,5.270535744300803;-0.4426780863277837,0.3805628417215014,5.2721671070208;-0.4401223945863029,0.3710461915259179,5.273870576649947;-0.43735019201251635,0.3616016251526949,5.275635529598803;-0.43450776293377597,0.3521838757983737,5.277431801858655;-0.4315309108895557,0.3428193056900356,5.279287382251105;-0.42843858073244906,0.3335095129406803,5.281227808277394;-0.4252367950595405,0.324244869723559,5.283206432689505;-0.42199090413494206,0.3150012695620549,5.285211438465021;-0.4186860726278466,0.3057641814973532,5.2871490382159125;-0.4154525373161889,0.29649888366801996,5.289072188111791
3D gt;-0.4015306956760655,0.2569526701829751,5.297531280535294;-0.40211703489707823,0.25839410383534234,5.297209296029217;-0.4026994724490202,0.25981770108973895,5.2968840908536725;-0.40328223855985457,0.2612181852658211,5.296573199394573;-0.403824702055778,0.26251580520943696,5.296290313542706;-0.4043091420034875,0.26367389356930065,5.296040057659641;-0.40485205391243145,0.26502115745662536,5.295703624974094;-0.4055004273058395,0.2665889300719959,5.295343593471668;-0.4061135087605396,0.2680809459417269,5.294995817578778;-0.4067014258790137,0.2695095489350285,5.294652947492198;-0.40729763101867117,0.2709530654942657,5.29431987669741;-0.4085143898707056,0.27390429351499573,5.293669123268717;-0.4097301937197753,0.27689560947477265,5.292978337013315;-0.4109903843410245,0.2799480098600358,5.292268349375886;-0.4122595609068503,0.28300095280331355,5.2915513530589475;-0.41359532707025404,0.28621510019981455,5.290798296807351;-0.41498096047983085,0.2895765643813662,5.290010526158123;-0.41632257292071373,0.29280173799497045,5.2892592160044805;-0.4176504635412258,0.2960106798177901,5.288516510499889;-0.4188416931813716,0.29892304624787785,5.287848106776965;-0.42007209242239096,0.3018880543605461,5.287163694886599;-0.4213046669561427,0.3048729010897893,5.286470347596397;-0.4225030442169945,0.30778204654835317,5.2857945672705435;-0.4236993816304871,0.310717319411759,5.285104830245854;-0.42490202444920966,0.3137116522951392,5.28439462061194;-0.42612705471050616,0.31674623255242507,5.283675415219169;-0.42730850555726996,0.31964005790037275,5.283020126277818;-0.4283984147417287,0.32235224087540953,5.282388830057977;-0.4295249345029471,0.32517728504676946,5.281750612952761;-0.4306796961745979,0.3281476798603779,5.281099484130694;-0.43177098313204637,0.33098521306123535,5.2804675504401;-0.4328136095277296,0.33375671293713366,5.279861011791525;-0.4338633881382898,0.3365210260119601,5.27926361624892;-0.43484098408465793,0.33912800171205504,5.278695680754103;-0.4357955606655439,0.34171726558673493,5.278147131355923;-0.4366649861409567,0.34415720427663704,5.277630730413431;-0.43750866451204373,0.3465504815187248,5.277132955010832;-0.43838254642191316,0.3490380605396472,5.276611899942806;-0.4393064816714071,0.35168993614480226,5.276065195325728;-0.44023072238603245,0.3543484517088616,5.275518732513806;-0.4411107004242415,0.3569705184487736,5.274994637388932;-0.44198901259714607,0.3596055471697829,5.274477472219674;-0.44287109749974113,0.36228801397199606,5.273958844713382;-0.44372365229934363,0.3649402207885365,5.273455108341418;-0.4446137730506921,0.3678151698747287,5.2729323228092015;-0.44552903626503965,0.3707828154667244,5.272406169017403;-0.44645371108158455,0.37388925250617355,5.271859191702615;-0.4473638872376906,0.3770065213076471,5.271316379936857;-0.4482178464423024,0.3799827876784855,5.270802277210695;-0.4490467552740139,0.38294493152039716,5.270315969670888;-0.44989455974803266,0.3859709550426472,5.269833476164022;-0.4507694871683977,0.38913281518091736,5.269318705901272;-0.45152952255626955,0.3920383843637473,5.26885558324111;-0.4522696481474414,0.3949743453636997,5.268403438119327;-0.45305969647504973,0.3981071837103404,5.267904204849857;-0.45385538069899256,0.40144798363842094,5.267410187889547;-0.4546321440363079,0.40476051254981077,5.266927186248472;-0.4553898017635287,0.4081008155929046,5.266460101933672;-0.45605882782832763,0.41122685298978723,5.266034664546742;-0.4567688997817852,0.4145422518408335,5.265580291603372;-0.45746644413360504,0.41786705664289253,5.2651334074540035;-0.4581291358640689,0.42117557787821386,5.2647025575962605;-0.45877081499011163,0.42444401464668957,5.2642833173621915;-0.4593995186123686,0.42772438482751046,5.263881232438811;-0.4599781593700681,0.4308351529951066,5.263503760033716;-0.4605084930986812,0.43384188954970415,5.263136758659646;-0.46100446030820486,0.4368761900969703,5.262776638101867;-0.4614664457102678,0.43983480228506744,5.262442138618728;-0.4619352320443736,0.442996393924158,5.262070876091995;-0.4623856940668065,0.4461944027006073,5.261690261563279;-0.46283862539710646,0.44958007605230843,5.2613066657453125;-0.4632604424030789,0.45293024966591283,5.260965843501843;-0.46365937932726037,0.45643987117094154,5.260611151984601;-0.4640571771096151,0.4601001835577998,5.26024945816536;-0.4644129773485403,0.4637937713894682,5.259959074977013;-0.4647313461894222,0.4672090997016836,5.259695621174555;-0.46505021004337277,0.4706545614531904,5.259433799141332;-0.4653233014629352,0.4743664832513768,5.259178589894676;-0.46559368757714426,0.4783253310944643,5.258955786619394;-0.4658004538533119,0.4824401123767298,5.258774738987903;-0.46595380848627715,0.48673862381690053,5.258637122936664;-0.4660622644631117,0.49135200641029764,5.258550661143136;-0.46611973456037303,0.4961592512160264,5.258479864442312;-0.4661679459208674,0.5009570965250211,5.258390249535764;-0.46619484209350015,0.505643953193452,5.258323566897365;-0.4661648160798631,0.5105923069756099,5.258220404480264;-0.46604639174399354,0.515522885012553,5.25807000516295;-0.4658885429961024,0.5205448383591124,5.257867192365806;-0.4655866199233582,0.5257945886204487,5.257538686778893;-0.4652055971777475,0.5309691043121527,5.257131172118173;-0.46469718467783255,0.536165329534572,5.256557266072962;-0.4641612466510973,0.5412306620476784,5.255963505334529;-0.46350161498692743,0.5467512562341365,5.255155171214242;-0.46280291273276497,0.5520428458234473,5.254354880710873;-0.462060719333566,0.5571416137152043,5.2535132643194755;-0.46114387728333844,0.5625946894489205,5.252497856332052;-0.4600882179626371,0.5685773346195281,5.251319138757215;-0.45903933166645616,0.5743134707754981,5.250084666697971;-0.45786700017828685,0.5801190958347853,5.248638272309083;-0.4566771949909789,0.5859856644916831,5.247030105124319;-0.4554810486548456,0.591759388153029,5.245305869589649;-0.4542608325710238,0.597381967219775,5.2434325777532145;-0.4530809593909296,0.6027595300881117,5.241544117782877;-0.45179750426561105,0.6085038497027229,5.23949497883091;-0.4504640672937635,0.6143070701150334,5.237411879799313;-0.4490487516066607,0.6202843868090274,5.235223944008533;-0.44759633678400845,0.626168830351933,5.233078481499993;-0.44616261367679744,0.6321001276187486,5.230909790269361;-0.44484720220063856,0.6378049498401561,5.2288302328948255;-0.4435864129966995,0.6433932188819437,5.226847446601087;-0.44240549164290766,0.648873111459124,5.225025493672019;-0.44122437717449553,0.6545468488994398,5.223231256298975;-0.44016198464739065,0.6599198445476616,5.2216401869239455;-0.43910525608358003,0.6653185356955041,5.220063323794504;-0.4380589470760004,0.6707003085723973,5.2185072043274205;-0.4371706259228498,0.6757322622423201,5.217117061189823;-0.4363940334733427,0.6802797896146036,5.215877029551811;-0.43562289122826553,0.6848570873685664,5.2146582173297285;-0.4349642934651567,0.6892813715860939,5.213585323428222;-0.4343405577479502,0.6933945267385004,5.212641193186167;-0.4337447562616307,0.6976368733574361,5.211731561079115;-0.4331223630048912,0.7021904887503514,5.210830415823143;-0.4325013498418471,0.7068185155768143,5.209934866893403;-0.43194206958215675,0.7112219638056798,5.209240299186471;-0.43137483422601186,0.7160836957217,5.20868492591787;-0.43093076033931765,0.7209846528469593,5.208343081760702;-0.4305086504933266,0.7266579827937549,5.208017013650192;-0.43004628231650904,0.7325325148969244,5.20773539449556;-0.4295287876896814,0.738639124076064,5.207476087711913;-0.42896837440585206,0.7448812096893974,5.207208760524313;-0.42837608844060276,0.7511377416085164,5.2069436257335795;-0.42764391756205367,0.7578104194428531,5.206563877474783;-0.42678174039527733,0.764849802802591,5.206019632510726;-0.42584360040599717,0.7720512749639459,5.205438123112493;-0.424903528892588,0.7792087123859041,5.204849736621137;-0.42389179504914176,0.7866227674809034,5.204113476883148;-0.42279431925321875,0.7942124175080576,5.203271997572838;-0.421636531835739,0.8019462025645347,5.202349463176432;-0.42045572354107075,0.8095435039768277,5.201435336039163;-0.4192169166895627,0.8172080359207957,5.200480259662073;-0.41788031318829894,0.8248021503011509,5.199485387934989;-0.41647086126368854,0.8323766691485426,5.198435617821874;-0.41502808006924374,0.839955602580918,5.197356224990112;-0.41338744205439426,0.8479606037553251,5.196137379693541;-0.41170500350219924,0.8559248344728454,5.19474332054776;-0.40992942845489216,0.8637735217422154,5.193232677814022;-0.40790448127959167,0.8713755767042792,5.191678406901403;-0.40544313599672116,0.8790883529592225,5.190133530457321;-0.40281189613814694,0.8864657616984365,5.188629011777161;-0.3999171848592375,0.8938824566111844,5.187167230260629;-0.3967778225889885,0.901289613847762,5.1857339092053865;-0.393537844967916,0.9081415792293962,5.184436734973093;-0.39014382218871696,0.9144561670734419,5.183336227047923;-0.3864184099439497,0.9207170281424979,5.182274402712889;-0.3823886735874802,0.9270357172703226,5.181262786014899;-0.3779179610202187,0.9331278275882495,5.1804982671383355;-0.37336937584891783,0.938922221228065,5.179857838860975;-0.36824717306426435,0.9444240916343665,5.17938991787559;-0.36279385199118686,0.9498130811567274,5.178953304146097;-0.35714618425694045,0.9550363156227135,5.178574264290162;-0.351044340107094,0.9600469883898095,5.1783056700916115;-0.34441329321551245,0.9644460672904094,5.178163678807001;-0.3371864411823521,0.9687344712295769,5.178042992727675;-0.3297478958608196,0.9722787320517904,5.178056390824333;-0.3212108947263782,0.9750543854775442,5.178093039539207;-0.3123872999628262,0.9772633959058638,5.178171637461281;-0.3029977011606789,0.9783547713453926,5.178368498855331;-0.29356024228972916,0.9785981887486699,5.178611839917422;-0.28373168451055275,0.9783072159238646,5.17891996890325;-0.2738215762336187,0.977488251689049,5.179282365004714;-0.2638298747797868,0.976084917487744,5.179775634617998;-0.2539578280197945,0.9744004578841359,5.18031723149716;-0.24416899449463586,0.9722983952690573,5.18094899283548;-0.23449236941559018,0.9696573693242971,5.18171210454935;-0.2246571544346056,0.9663021267870262,5.182649708786247;-0.2150325986357296,0.9624403757620892,5.1836606094549325;-0.20511370232230736,0.9579461284790985,5.18487798594838;-0.19569077439500082,0.953191764489047,5.186120637013817;-0.18655209161327352,0.9483208004505643,5.187395603773394;-0.17735257961137374,0.942982319551356,5.188832336446449;-0.16854893613525956,0.9373484374480354,5.19034025874005;-0.1602145179299747,0.9314353766898995,5.191963720427948;-0.152418495993127,0.9254208169588735,5.193630482233714;-0.1450397273246718,0.9194135948157534,5.195301039382769;-0.13877433059828198,0.9134954404565203,5.197061858705693;-0.1326681966722565,0.9073444084427307,5.198909283812201;-0.12733274044857673,0.901405781843345,5.200765392521957;-0.12232466244771385,0.895443311342883,5.2026962182986844;-0.11780697347209916,0.8896923424097775,5.2046231760462;-0.11345049412331712,0.883837357594871,5.206532169300705;-0.10933739362338746,0.8781009296263704,5.208317618618071;-0.10525122918359264,0.8723130610203228,5.210059941099893;-0.10127420635267678,0.8664974265910523,5.2117379510218145;-0.09749070474754548,0.860751274522244,5.213322915215979;-0.09410622422392524,0.8554404076614615,5.214723125324899;-0.09087511084470956,0.8501085103982742,5.215962216716802;-0.08779918096382922,0.8444120693383941,5.217026865637339;-0.08471922237142321,0.8383505100569121,5.218017851286259;-0.08164604738400817,0.8319781661018867,5.21900982024426;-0.07887689374696359,0.8257877639203617,5.219850062689175;-0.0762676291170504,0.8196371738563751,5.220601329239529;-0.0739018517721548,0.8131087339064653,5.221338981572319;-0.07163230729988855,0.8063495643781067,5.222087648229333;-0.06938818612851594,0.7990440136581752,5.22284645986114;-0.06722668842560736,0.7912668851137901,5.223581070879295;-0.06526502569688733,0.7836908157632078,5.224255501366251;-0.06333359943676292,0.7758353938524938,5.224883599833438;-0.061526328607240346,0.7677314750506044,5.225370506392913;-0.059801764065267146,0.7595127768619879,5.225802410530234;-0.05822902558979235,0.7512195904380398,5.226171969567291;-0.05671848958564618,0.7426860547139549,5.226428907060772;-0.055255595625000486,0.7338757493459035,5.226627219365478;-0.05384814361743515,0.7248727346426194,5.226781312139411;-0.05246543934839798,0.7153151181283012,5.226887629739272;-0.05112874119569644,0.7057198495362934,5.226961393031543;-0.04983619796307094,0.6959007117504676,5.227032584834026;-0.04880266801749959,0.6866824357413656,5.227052891867079;-0.04784848411976368,0.6776494137259091,5.227074637250634;-0.04693193206440184,0.6687779761689365,5.227071422671385;-0.04598639043528967,0.6596605930505521,5.227009932423522;-0.04497542231592232,0.6499872996032053,5.226865209995776;-0.04391699220189369,0.6406432841510596,5.22659980516463;-0.04282944237078675,0.6311697069823556,5.226234179892406;-0.04170179625303014,0.6216539838099996,5.225788823334424;-0.040560005581415835,0.6123243448475935,5.225320612130888;-0.039412876386022415,0.6027796130697055,5.224839173981279;-0.0383649827998489,0.5933960488794757,5.224375126481425;-0.037406096319665114,0.5834140750306309,5.224029329583371;-0.03649563412548219,0.5734358374179334,5.223717376667649;-0.03566949144531699,0.5634332537341045,5.223399093217525;-0.034894445553283575,0.5533807637300285,5.223163846051361;-0.034165410554445934,0.5433278781843629,5.2229455215406855;-0.03343260279196335,0.5331379611720981,5.2227436508084235;-0.032770458056461685,0.5234689819052493,5.222573180364012;-0.03209151082658915,0.5129005552238725,5.2224520763981825;-0.03152524741626007,0.5026630049371867,5.222329797794944;-0.0310221719922665,0.4923163352234076,5.222260402472765;-0.030570242423760257,0.4820663302276896,5.222191949085555;-0.03010620538405958,0.4716069904599028,5.222093388341897;-0.02966388460209495,0.4615238792313142,5.222038148271779;-0.029235439938288355,0.45153061511863496,5.22204616063298;-0.028781549539728425,0.4414560941217854,5.222089228724547;-0.028281610315429168,0.43118177770018196,5.2221755205426055;-0.027828177750664224,0.42141941666381644,5.222320924546327;-0.02738436664885411,0.411695083875036,5.222477419448711;-0.026954552294669133,0.40177171731364236,5.222628926312592;-0.02653026333386684,0.39187369752889806,5.222771804650131;-0.026138455005991202,0.382649013743681,5.222866787497105;-0.02578639560144383,0.373388652825134,5.222952316437712;-0.02544548859943177,0.36413863160809484,5.22306721439893;-0.025124619461065468,0.3551511941738541,5.223196648943165;-0.02484629774388883,0.346331077605209,5.223350472653982;-0.02466656017893977,0.33772341241925113,5.223510866342314;-0.024478020524092866,0.3286462434969449,5.2236763820913925;-0.024411806985320684,0.32001031921965406,5.223738305989434;-0.024410003786485623,0.31105494416535084,5.223803055470942;-0.024459668099326606,0.302019286660587,5.223849380230386;-0.024559433498249694,0.2928698818513852,5.2238919343121655;-0.02473225055870256,0.2838875743405368,5.223949149149491;-0.024959544221314103,0.2746469880360936,5.223995803617472;-0.02526250444956976,0.2658059224787142,5.2240416894505275;-0.02561258391182488,0.25724821507893847,5.224097707284863;-0.02604581240899053,0.24900743656926108,5.2241707632755725;-0.026512638788105163,0.24019118726216604,5.224201669775665;-0.026991650246245204,0.23145967007716745,5.224226520222407;-0.02748838288902129,0.22309437618462297,5.2242761968282;-0.028003686908597912,0.21453943254925525,5.224337785153936;-0.028524626779113393,0.20555642968729929,5.224399697858852;-0.029049037574614533,0.19610405293632957,5.224427421611161;-0.029608335160618605,0.186288217519459,5.224451829526446;-0.030235597313373087,0.1763632929421062,5.224413481160214;-0.03088114825564641,0.16583650937759473,5.224447335169411;-0.031494547100259056,0.15556163258892097,5.224475819112347;-0.032178593763995095,0.14507081017258003,5.224508256950616;-0.03276713395487782,0.1350091807565453,5.224628060281831;-0.03332540688684481,0.12456449711590363,5.224898124201749;-0.033851441311762424,0.11438216309503138,5.225154893193083;-0.034383462114968906,0.1036072549031984,5.225477270894006;-0.03486407379727614,0.09236256491344415,5.225855538554235;-0.035316391104884194,0.0809839395197922,5.226221893219018;-0.03578068313989846,0.06900808134665805,5.2265781785592935;-0.03624830942995408,0.05693010714825467,5.226872299271102;-0.03672380756335361,0.04427929500806448,5.227106575437373;-0.03721222119729954,0.03159185981510598,5.227299045167102;-0.03769870015785052,0.018213820779840302,5.227485552536814;-0.038193316434189994,0.00461144917871195,5.227642076022854;-0.03866917295131152,-0.009376018693388026,5.227777018910222;-0.039111144709144216,-0.022945951220605363,5.227877477155751;-0.039506752533071184,-0.03588555976646968,5.227995224542293;-0.03984794901288331,-0.04809576646406949,5.22809341190031;-0.04013536721781681,-0.0602235208216466,5.228251730074453;-0.04037533231600889,-0.07166119205564164,5.228333908358593;-0.04061818348512561,-0.08313406124148201,5.228409321324374;-0.04081194341256523,-0.09379008511806786,5.228457201213659;-0.04102043121259648,-0.10440099569352415,5.228476148959652;-0.04119562387060455,-0.11423316772240599,5.228332076748827;-0.04135699832513236,-0.12416872335089243,5.228155311247881;-0.04146752807341124,-0.13372080697548272,5.227911115023374;-0.04160064841793048,-0.14308440889514998,5.227637250153274;-0.04173986326725491,-0.15276710183996894,5.22740987535896;-0.041848800585365886,-0.16170233572525866,5.2272101179246935;-0.04195731613805788,-0.17043555858629766,5.227067674687035;-0.0420471233074141,-0.17828429531386752,5.2269787532021015;-0.04208682989852716,-0.18545228116947793,5.226968463209761;-0.04212294935884859,-0.1917446217832181,5.2269650282786;-0.04215193898906648,-0.19761320369531488,5.226966227555054;-0.042167679013851614,-0.20261705999846794,5.226964327567133;-0.04217920195428948,-0.20753008253434121,5.226967307477544;-0.04219289719135768,-0.21311414311175741,5.22697071250821;-0.04220738608992137,-0.2189977430308197,5.226971350294887;-0.042211653274648334,-0.2245594056043831,5.226961658808469;-0.04221016575825104,-0.2299435763432883,5.226952101096279;-0.04220447404465809,-0.23530911604464974,5.226946273360827;-0.04219600518273865,-0.24064791345743944,5.226938109468749;-0.042192360449132535,-0.24590516968186799,5.226928696434563;-0.04219198862348995,-0.24907949769304613,5.226921166368235;-0.04218731832783126,-0.2521624320686007,5.22694463359149;-0.04220286268936961,-0.2548887544346081,5.226974602721684;-0.0422149056186986,-0.25721712907032335,5.2269852579045954;-0.04221082870632995,-0.2587123510677626,5.226977883019069;-0.042208252906377516,-0.26028733332354326,5.226971520133274;-0.04220634489179821,-0.2620064387919932,5.226966371624831;-0.04220706625373494,-0.2639271990556589,5.226961377929239;-0.042210184729941425,-0.2661049396086504,5.226957320517431
