# Supplementary material for: AI co-pilot bronchoscope robot
Source: Nat Commun. 2024 Jan 4;15:241. doi: 10.1038/s41467-023-44385-7 (PMC10764930; doi:10.1038/s41467-023-44385-7)
Supplement: Supplementary file 9 — Source Data [file 41467_2023_44385_MOESM9_ESM.zip › Supplementary Fig. 6/Sim+A/1-siliconmodel3 Centerline model_1.txt]

Path length,0.4108988507000282,1.3821221796199827,2.6170288729093127,3.6174394163630144,4.131355947845647,5.202390697122112,6.564515999558711,7.525807696736324,8.099320134482644,9.402608716950887,10.149861332535409,10.9886799621967,12.670506335399672,13.505687255029947,14.334309477294452,15.203024603587787,16.135362726553417,17.076851999546243,18.099975531046894,19.13474793874154,20.23239886167104,21.337156182637973,22.482116960599228,23.645785575036175,24.868239545133104,24.868239545133104,26.09817311548715,27.332977454461055,28.613041935982803,29.840095812098376,29.840095812098376,31.03011570241632,32.139854095547435,33.28321237118861,34.42090187419396,35.4905635258999,36.536302770116805,37.547578724966606,38.495167455249515,39.45509848539555,40.34893615872808,41.26942894174986,42.15337571026299,43.090152357990874,44.01858185201423,44.97360586427474,45.883821728026895,47.55958535524155,48.338252266904,49.10337099632607,49.895595747727874,51.464577660321496,52.249736974494084,53.02272846990675,54.65563175807701,55.507445608296905,56.35416010288641,57.188949872636364,58.011524763330755,59.57496425281607,60.29814688982301,61.06046977454317,62.66152976243067,63.50013287596427,64.31655632853871,65.17351835114177,66.01935464844308,66.86827783703772,68.68336234505304,69.59724214497437,70.52820427406837,71.41140485874243,72.30126496547207,73.23006014038408,74.15003443618114,75.12256601823508,76.09416237971594,77.0510603192218,78.0286250863799,78.93553133452583,80.76354840449189,81.65910611986305,82.59657456585991,83.5132055443516,84.41841434590641,85.3416098633155,86.21219305696883,87.07026726536807,87.94895132307965,89.70176336348145,90.55842288764869,91.41077659875324,92.28419137274749,93.10520141395598,93.95538711269903,95.62235959366386,96.4610772175022,97.28945306833222,98.16883527490833,99.06110840444772,99.90820220363067,101.54893608442761,102.34539457188063,103.11294391635381,104.64995707212621,105.37770862072848,106.11858233953745,107.55117967244668,108.90924190182653,109.52669564833779,110.78869861227436,112.0347565622839,113.09623294498626,114.22627657202808,115.50434777247503,116.19258591018955,117.5284242904745,118.22105760477291,119.6490054532234,120.41439530186105,122.07155687821081,122.99169542224169,123.95083908038487,124.8929238090074,126.86333922972177,127.87661669242594,128.89073258512664,129.87650344893603,130.88828649662284,131.8360319591459,132.78708941792902,134.68152337486893,135.64337495376097,136.5956731480286,137.52282050930685,138.42707187585404,140.12140729648337,140.9454400901313,142.5054399117065,143.27976636653284,144.74173595366332,146.16762338673402,146.8971293508055,148.29475812766321,149.68544300794778,151.08374178541283,151.74508689930065,153.15730099129792,154.67484842823023,155.4050809846218,156.77468559928653,157.47406922131037,158.9123483453177,159.66032838677793,160.36103551404898,161.7846934979582,162.53916319347218,163.27623395573175,164.69756011157668,165.4072069280522,166.80162830332912,167.4306274441888,168.57305306760514,169.68232902442116,170.70375529281577,171.5742517047048,172.77394530577018,173.88168550831213,174.9682546644284,176.1088452000855,177.34364357718263,178.51850702454868,179.2249259141167,180.22203590734037,181.4332474829297,182.29765753678987,183.4021385050971,184.27384392263318,185.26423715388455
Error,3.293246537475717,3.1263913575912654,2.977041652562824,2.844636759394572,2.7328996257744387,2.639798793160401,2.5677381530960655,2.4905822953199053,2.4261324896469825,2.347953701101003,2.2821549438837336,2.2244156975367817,2.118021209956233,2.0013760411049795,1.89672730637748,1.8100274640782221,1.7363111719179345,1.6687860679404027,1.6078280077872056,1.548270111873572,1.4886118438183067,1.4410638565318905,1.4199778720319158,1.4291319136735032,1.4768604292376137,1.3988662044703126,1.328239577954629,1.2944911713905585,1.3141005520114615,1.3725299363895747,1.3042455420260097,1.2358282469791921,1.2117557089926758,1.1942173699644794,1.1921233078332478,1.1963476603140923,1.2014675273977398,1.1993161087982631,1.176802581271466,1.1584097951462697,1.1229307645525715,1.0974039655488634,1.0847657053849882,1.0672498703644435,1.0542476109149177,1.0407256077709484,1.0502315230774848,0.9947515706201681,0.9331812845966441,0.9188388440999139,0.951577066245486,0.869504535499276,0.8272375790042629,0.8516851415019357,0.8934305540216683,0.8297143363325281,0.7871460342981907,0.7722305602173373,0.7941398029378939,0.7808012600459154,0.7118732029272248,0.7351372988020187,0.7855599380503,0.7112297828030613,0.665517479801546,0.6584623016255768,0.6842705652327663,0.7418196029280182,0.7142565990790648,0.6628027096584874,0.6269625927745608,0.5865078502540398,0.5667550765803273,0.5578198405215196,0.5653122370734609,0.5578433385176937,0.5540378273784328,0.5555508208371804,0.5509255224227948,0.589731259562883,0.6261091130338595,0.5473622016342448,0.5062078031447604,0.4614903174221081,0.4308586141055949,0.41271958960782607,0.4039537035402148,0.44441103163792234,0.5119618483749994,0.48212395943065517,0.3740458956863642,0.3098986734751503,0.3145246375399706,0.40785966063331913,0.5419867228893808,0.5639079927990716,0.5867755548709437,0.6877490891393296,0.8348184338760211,1.0146659608389534,1.2420435721044418,1.348701259434792,1.498444370473551,1.6505847836593788,1.8186027337113915,1.970674614613391,2.1516297601736984,2.2889842117107326,2.393879225180072,2.4440860446348367,2.4523124463923813,2.4403823394592843,2.402048986522642,2.359001496621049,2.3152712210369164,2.2905669581097667,2.3149392425455018,2.4353433529016826,2.6095469117219516,2.8204506545770593,3.050545107835564,3.1102083831764866,3.0973089460747003,3.161518399653008,3.1051193717906775,3.0681524868165155,2.9636268552936085,2.856944432509441,2.749650366253938,2.5760141441613236,2.3870308131513496,2.2061160860631737,2.0822299002928255,2.009202845211926,1.9814035269307633,1.9649955210359824,1.8707291115092914,1.7038545818014765,1.6948805649910994,2.0040080805720657,2.270584403452953,2.5208653917770856,2.7443813319189614,2.893933365862622,2.9682242749274708,2.91903215035964,2.935061241161433,2.8862369842644258,2.830688920167063,2.8038142475285586,2.6824178237734206,2.5896280463518058,2.4002514129159453,2.209970626206695,2.092540125711218,1.9739431916453851,1.790883038589447,1.622992644008623,1.46535062295376,1.3162430273481973,1.1569387128832704,1.0735454244571145,0.9103248987856243,0.8825554767687895,0.859671659522814,0.8555485839747594,0.8964696472232155,0.8715831785754771,0.9068561758141984,0.9476364899180387,0.9232439167372696,0.8724167706026449,0.7638489675717187,0.6651975426681677,0.5806324764249475,0.5218399487855832,0.4594511989277916,0.4188170566630513,0.37159308137928837
3D pred;-0.057476976706423724,-0.26387536324589334,5.256139269539879;-0.056621168655119916,-0.2540152801534403,5.2547087612423695;-0.05585507691941647,-0.24414787166106197,5.253277903773218;-0.0551846629645396,-0.23423511307798406,5.252143107578863;-0.05453388937432081,-0.22429718210720098,5.251240876037504;-0.0540052938788165,-0.21433557286825622,5.250543073649501;-0.05353165438276935,-0.20436718540074758,5.249905173245518;-0.053075455934263216,-0.194396985051644,5.249283089670494;-0.052613155844177174,-0.18442482501349333,5.248698023178361;-0.052133066961561864,-0.1744505279738259,5.248166127296377;-0.05161058668883333,-0.16447875715104307,5.247626867597803;-0.05105929101901706,-0.15450811198324582,5.247095540935265;-0.05046852276678639,-0.14454167294180842,5.246528896685785;-0.04984841614154015,-0.13457680870927508,5.245965914802858;-0.04921882078405265,-0.12461384777975554,5.245380236390504;-0.04860035385269366,-0.11464868813278789,5.244820690266165;-0.048023626989496554,-0.10468029829046165,5.244274256302475;-0.047479386889769076,-0.09470884861217262,5.2437508119146;-0.04692640011114648,-0.08473643108620889,5.243255741908924;-0.046355441552444025,-0.07476458672854361,5.242769607739437;-0.04577993008372372,-0.06479287154748785,5.24228620015026;-0.045263057155525435,-0.05481642625439505,5.241835221558725;-0.044772062130992184,-0.044835056516822056,5.241473030935233;-0.044301074858255324,-0.03485031060907356,5.241184898766568;-0.04384722850092279,-0.024865405670337203,5.240875549694589;-0.0434129168945696,-0.014878728851187932,5.24059687508424;-0.04301215283379387,-0.004890918032605872,5.240308737582679;-0.042635062835898636,0.005097221720952982,5.240000732068338;-0.04227057704433896,0.015084842325000198,5.239662228335178;-0.04190711020746532,0.025072255186522403,5.239316575052258;-0.041525160136080395,0.03505816465117382,5.238948164538355;-0.04107886373990369,0.045040852151151306,5.238565059063906;-0.040581097729027654,0.05502292291683931,5.238232655352715;-0.039970968426135185,0.06499848836200157,5.237892308055038;-0.03924157356377239,0.0749658624825824,5.2375467125181245;-0.03842043363214176,0.08492604961987371,5.237199723465245;-0.03759516851481074,0.09488661290203852,5.236873968053768;-0.03680804684506732,0.10485056479435115,5.236557578792414;-0.03602705481555,0.11481448098215409,5.236225275238011;-0.03527224544198931,0.12478047532190578,5.235894791305539;-0.0345222846708269,0.13474740940559093,5.235582087271039;-0.03376459118561483,0.1447143646651527,5.235289335778539;-0.03304633332191362,0.15468487329160951,5.235019033408995;-0.03235530407210686,0.1646572735950932,5.234747536147517;-0.03166242165359275,0.17463013723927587,5.2344987296189585;-0.03102906309844904,0.18460754096381626,5.234274515751962;-0.030455849923702403,0.19458874054417985,5.234057532818886;-0.02988506874365581,0.204570172502614,5.233844871342228;-0.02929457311696347,0.2145495873920093,5.23359468465159;-0.02872973128921371,0.22452875978118086,5.233283120634379;-0.02824012876716174,0.234510830099557,5.232938792986063;-0.02784145435580956,0.24449686205485027,5.2325920589358255;-0.027597937305540086,0.25448759766576756,5.232237233064478;-0.027536873849007364,0.2644818102118924,5.2319025887201995;-0.02755891495175639,0.27447633396669807,5.231572423451865;-0.027615971986173604,0.28447013547464517,5.2312250390616315;-0.027712045346538136,0.2944631800420862,5.230864719505452;-0.027835628848395695,0.30445505023912894,5.230480978598695;-0.027969410467784138,0.314447765303928,5.23012355991976;-0.028138118055715842,0.32444057619412753,5.229784048119548;-0.02834784642895813,0.3344331178177713,5.229459816860715;-0.028604829799374135,0.3444252218481305,5.2291568043299375;-0.028894498596733965,0.35441692363037125,5.228870469765828;-0.02920453289990878,0.3644089111442578,5.228617360593353;-0.029522418022595694,0.37440137612249413,5.228394666391601;-0.02983407437809468,0.3843946588730695,5.22820187068851;-0.030129276440434845,0.3943887118371548,5.228023654265452;-0.030406154194664557,0.40438362849347026,5.227865604455203;-0.03067957131821969,0.41437867775549675,5.227709933885695;-0.030967679737738493,0.42437317357928955,5.227545474873201;-0.03125928390616767,0.4343676313548398,5.2273849109242665;-0.03156198864292509,0.44436152909595117,5.227210618691066;-0.03189550184809418,0.4543544080855226,5.227034157812227;-0.03227558533973081,0.46434569357303007,5.226861673475234;-0.03271486063413249,0.47433477048670514,5.226702363624904;-0.03319681010391691,0.48432192546474095,5.226545966203989;-0.03372026643144308,0.49430700925303306,5.226390739872593;-0.0342793421987126,0.5042896785941448,5.226207036000884;-0.034871704406976636,0.5142708530885051,5.226048093472428;-0.035500601953482626,0.5242504733237608,5.225940075714292;-0.036160140391848984,0.53422867696049,5.225918599395182;-0.03685253329646895,0.5442044116187621,5.2259914697827385;-0.03760661276807116,0.5541753235681766,5.226102280646524;-0.03845546361761449,0.5641384562469466,5.226226536271969;-0.039419494442750024,0.5740908865127964,5.226367164759782;-0.04040548264842972,0.5840409874108989,5.226519871589488;-0.04137038668764017,0.5939929913562456,5.226682898172962;-0.0424462612570177,0.6039342738921473,5.226798636897437;-0.04363122407897395,0.6138632074297428,5.226908827262681;-0.04485698948459485,0.6237877025229202,5.226952373971881;-0.04609571135210496,0.6337106816665811,5.226945090468448;-0.04735278184062323,0.6436312110747091,5.226891517626794;-0.04864474969270493,0.6535472983861195,5.226846445443863;-0.050044922562642986,0.6634481665058812,5.2267354210799875;-0.0516097351473156,0.6733226955667778,5.22652320091045;-0.05333858700879985,0.6831672157885154,5.226212567935956;-0.05518899801146752,0.692986854559342,5.225824401049572;-0.057313062414537,0.7027486182197509,5.225381320187953;-0.059782902788803015,0.7124248358422481,5.2248610307995165;-0.06264284716835775,0.7219793827374422,5.224132092000034;-0.06587678817770827,0.7313965078091129,5.223205063989372;-0.06883233520233842,0.7409121942359663,5.222358628161328;-0.07200527113111313,0.7503335095695292,5.221276364340689;-0.07505182330794753,0.7598092611740267,5.220312698753627;-0.0785174730116274,0.769126602183338,5.219228065798388;-0.08227858606847603,0.7783086541993759,5.217985508214864;-0.08619239514635293,0.7874409671643186,5.2168528306736945;-0.09048552766469573,0.7963701705720699,5.215496976816175;-0.09455191191609626,0.8054247128308865,5.214280513251876;-0.09869188492337325,0.8144342854858424,5.212981196479842;-0.10286350348014452,0.823421868563007,5.211631771028821;-0.10724148791818788,0.83229213543188,5.2101649315913825;-0.11195748266261785,0.8409826340588016,5.20867006464547;-0.1169920804560243,0.8494826356937635,5.207119968756736;-0.12224155882110614,0.8578332037495842,5.205473460317752;-0.12789286976256806,0.8659027293415423,5.203757231497447;-0.13402780346742557,0.8736007906924156,5.201995857069567;-0.14093581426349439,0.8805947779750763,5.200161864503776;-0.14853477557540493,0.8868801489698114,5.198503582730786;-0.15662052760718503,0.8925982598692116,5.197116563688839;-0.1651194272152885,0.8977490135270603,5.1960037105055585;-0.17306453812118422,0.9037425686053866,5.195027744206917;-0.18078088156570638,0.9099613589838513,5.193691821276919;-0.18910376384545483,0.9153434955265877,5.192364328605454;-0.19714184116594502,0.921180271171166,5.191214823031445;-0.20569084736688226,0.9262642303035262,5.190181453534688;-0.21397699461590883,0.9317877752165492,5.1892702919895894;-0.22248983439320122,0.9369272272205402,5.188213129738646;-0.2312066916884658,0.9417007166494439,5.187103987021888;-0.2399222825581384,0.946482552259202,5.186021155551285;-0.24870256520815345,0.9511544102401066,5.184981742451453;-0.2578874386619038,0.9549375127391436,5.183830119631093;-0.2674369535238681,0.9577531594914221,5.182892623355097;-0.27723056545712643,0.959459533081909,5.181809362319876;-0.28716913145857453,0.9604843020413669,5.181391325940368;-0.29712975331054226,0.9609127604310511,5.180615158606339;-0.30712839840642536,0.9610490584551424,5.18052285966159;-0.31712281217599064,0.9610364849018668,5.180856828684826;-0.3265664147113073,0.9580034169169008,5.182129176810747;-0.33379609891269174,0.9512709526307317,5.183680173581766;-0.34012938136406257,0.9436855039891323,5.185213308375845;-0.3458793730547563,0.9355633575071468,5.186197347034701;-0.35111260160459656,0.9271028638799786,5.1872138934083525;-0.3560277008339985,0.9184590884606686,5.188275470567896;-0.361016505945798,0.9099206714217862,5.189761154930944;-0.36639719434441204,0.9017531436998207,5.191844345577032;-0.37088260071695023,0.8932025057251096,5.194445829749311;-0.3752114967745446,0.8844992949990543,5.1967941870433405;-0.3793028640254593,0.8756867430872024,5.199160543487128;-0.38220710711840056,0.866275591627459,5.200891323732819;-0.386014236865177,0.857376533891431,5.203403799504254;-0.3889464160023483,0.8478831920970107,5.20453463418795;-0.3927142090789506,0.8386511663353432,5.205291889539741;-0.39594770542704666,0.8291902180583318,5.205478862977865;-0.39878226764148333,0.8196098960923267,5.2059062832396314;-0.40143359419350216,0.8099948164516539,5.20662788632865;-0.4045302213922981,0.800488129301665,5.206811732524999;-0.4078589335067375,0.7910640519937128,5.207137987874264;-0.4104191429090613,0.7814138174280516,5.207702169267054;-0.4132305621706048,0.7718267790025305,5.208131838865005;-0.4160803923676931,0.7622518852230721,5.208578914876274;-0.4179705617022412,0.7524510141654597,5.209187344328873;-0.42046216413499293,0.7427769776921722,5.209640042496098;-0.42149702751132445,0.7328323292637129,5.209821771488469;-0.42197354148470767,0.7228447630453921,5.209675294637639;-0.4215920662281465,0.7128869810496026,5.208840396827748;-0.419086528450807,0.7035069727132464,5.206445042144989;-0.41571679963931457,0.6945504899760238,5.203542225458591;-0.4109072240558971,0.6865673059120846,5.1999177593036014;-0.4054886017805804,0.6791946024311003,5.195882691024263;-0.40000043849232747,0.6718115656643422,5.191962125781576;-0.39412590613132603,0.6647545892326628,5.188001197458282;-0.38792416718136247,0.6580311002517435,5.183959770739911;-0.3815223126893575,0.6514927928623684,5.17992655917278;-0.37503938100679196,0.6450424958551344,5.175881158658906;-0.36845932515067165,0.6386897462377064,5.1718382095832185;-0.361799723113059,0.63244755235353,5.167753516667836;-0.3550845444192441,0.6262649195445709,5.163669226440671;-0.34830841884326796,0.6201384652798946,5.1596009737049835
3D gt;-0.31000779130874584,0.5849643858098477,5.136636192074025;-0.31136071356011613,0.5860717354573622,5.137396449561414;-0.31271736198189987,0.5871625806711183,5.138162664756231;-0.3139505539232824,0.5881588536682046,5.138863596604224;-0.3151975401222373,0.5891453407861647,5.139590235003737;-0.3165841914456369,0.5901793338961168,5.140415805128828;-0.3179543879108497,0.5912141647627347,5.141245553777734;-0.31957137660648827,0.5925146707890548,5.142165023503454;-0.3210513225719833,0.5937090889480852,5.143004743003619;-0.3224723670160666,0.5948533116790949,5.143804406344522;-0.32387786258412427,0.5959882152869609,5.144592048658595;-0.32645292958839933,0.5980395651372727,5.146034225073572;-0.32906457213065804,0.6001094947692763,5.147517398919074;-0.33151710761399455,0.6020614801997393,5.148921752783751;-0.3339998381265118,0.6040447169130807,5.150339529704368;-0.33652710810080966,0.6060727423535547,5.151784887147543;-0.33910794140690165,0.6081444901707334,5.153278686720279;-0.34165074725846806,0.610179162931612,5.154770268718542;-0.34414883684857467,0.6121795948612307,5.156235085913294;-0.3464860738842513,0.6140934989562662,5.1575874869781035;-0.3489193787489922,0.616084507287185,5.1589679937142074;-0.35120776177810187,0.6179128720633076,5.1602708148752665;-0.3535353037063762,0.619796268096598,5.161594013940396;-0.3559111435981832,0.6217076432917042,5.162948566983179;-0.35825433721576305,0.6235977617311308,5.164285226051493;-0.36040415239843193,0.6253781773848891,5.16549793938131;-0.36256755636765015,0.6271748797460808,5.166687602922161;-0.36443347808050514,0.6286828853430698,5.16774096710911;-0.36633925915103793,0.630240478468111,5.168826054824203;-0.3682667062019538,0.631818521350304,5.1699399012144776;-0.3701990306759221,0.6334069455713564,5.171078272004993;-0.3722055604873603,0.6350838919534378,5.172280056726042;-0.37414916359572226,0.6367186630221873,5.173433479278538;-0.3761518187743489,0.6384198909433711,5.174633251339516;-0.3781952862451085,0.6401687228925712,5.175883708970827;-0.3803025975481895,0.6419781028638955,5.17721507550304;-0.38232288790258223,0.6437170000924758,5.178483063046195;-0.3844323366104071,0.6455037615901635,5.179756364096102;-0.38654519227051654,0.6472737386438772,5.181030660296674;-0.388819668610325,0.6491414111466595,5.182423796243091;-0.39114662562740227,0.6510428462045473,5.1838691411442595;-0.39348932471224424,0.6529847182956031,5.185341644589164;-0.3958223727012445,0.6549305328287689,5.18682062373382;-0.398317163833944,0.6571150964893057,5.188428528310565;-0.4007923951810789,0.6594322616468544,5.190033398030916;-0.40334330056485757,0.6620054404642234,5.19163209989826;-0.405825494820537,0.6647612006299437,5.193226643331535;-0.4083011362679912,0.6677126005451026,5.194811843471595;-0.4107073584519247,0.6706744362501913,5.196344199672712;-0.4129838538390461,0.6737205119421473,5.19779502509582;-0.4151207153279587,0.6767854935452609,5.1991483435681705;-0.41706003356064764,0.6797330277195182,5.200366667112845;-0.41894005800566214,0.6826896271077765,5.201553607153298;-0.4207411451034274,0.6856921095118403,5.20268962855356;-0.4224283862130922,0.6887388752024368,5.203722104286384;-0.4239365110227646,0.6918407904872691,5.204571592823043;-0.4254365232067176,0.6951645498173942,5.2053778550972725;-0.42672090768644405,0.6984138534654503,5.206072958824049;-0.42791231147929026,0.7019513032716365,5.20667138118676;-0.4287747140728282,0.7058329235633497,5.207032631253009;-0.42945226174486917,0.7097703903306846,5.207286222943209;-0.4299941046025831,0.7137303944652191,5.207465353948789;-0.4302847134939717,0.7179757914695875,5.207580502805336;-0.43030943853575143,0.7224236524317187,5.2076164059995325;-0.43029701799684583,0.727267986039674,5.207606633033616;-0.43001979207483476,0.7326302991710947,5.2075387723658;-0.4296469667916621,0.738085963021818,5.2073614878094485;-0.429168507138181,0.7436826965223429,5.2071403611071165;-0.4286401237542095,0.7493670889830675,5.206907403620111;-0.42808082960678584,0.755045579319747,5.206677226324521;-0.42738890894961096,0.7612879766009457,5.2063341317193785;-0.42658014490256535,0.7679918472860208,5.205847201822491;-0.42565887688742,0.7750833203190162,5.205271506251813;-0.42474384221657324,0.7820966344948765,5.204691854429414;-0.4238438423401097,0.7889872761519354,5.204132120295351;-0.4228242725155108,0.7961204916930283,5.203412191560684;-0.4217010409602916,0.8033610591277534,5.202612275968667;-0.42054334105630786,0.8107654730773056,5.201742312095344;-0.41937466531801054,0.8179106835063242,5.2008970261909795;-0.4182201257685326,0.8247117304411647,5.200074184519542;-0.41700308921922574,0.8315562394708926,5.199196365631349;-0.415630566763284,0.8388349951747476,5.198155542998128;-0.4143040367072164,0.8457946226452595,5.197037445210902;-0.4128070034692296,0.8527215814420763,5.195709686815526;-0.41117245599468416,0.8593772691204032,5.194315476946984;-0.4095565507352566,0.8659290082395291,5.192859753652824;-0.407893612077652,0.8723603320410243,5.191440565533484;-0.40584116235237533,0.87921093687553,5.189963872549796;-0.40345923393901134,0.8862428004851969,5.1884824478482;-0.4009104980251544,0.8932520739599481,5.186996912518429;-0.3982209279477809,0.8997813577075021,5.185654980829177;-0.39535302240229164,0.9059849043197905,5.184482537239047;-0.39246037277547496,0.9118345514073493,5.183409251138409;-0.3892182656556262,0.9178436840912626,5.182354626879574;-0.3857790326495188,0.9239367332051234,5.1813111361167605;-0.3820518915916253,0.9297626293087345,5.180463086518529;-0.37796868827928426,0.935338178166291,5.179838976435813;-0.3736447348543758,0.9407369173667609,5.179333416188738;-0.3690859099825931,0.9460809556003991,5.178849976257921;-0.3639995854706951,0.9512972011905548,5.178478519578845;-0.358676054038187,0.9562920912746009,5.178171911935365;-0.3533130048466747,0.9607137603080993,5.17801706547245;-0.3474786766330543,0.9650787170654513,5.177910572221696;-0.3412506106196774,0.9689485927595362,5.177889134522434;-0.3343461864138837,0.9724538784230733,5.177895817922952;-0.32731759313332226,0.9752576906197437,5.178029529425598;-0.31965440838023007,0.9776609376927713,5.1781126286822285;-0.3115406829148425,0.9790898864718944,5.17828165222996;-0.303359137901632,0.9799401022344298,5.178464842029314;-0.2946547229807572,0.9803124953979274,5.178705905388259;-0.2856180207873579,0.9800843593963947,5.178936167896855;-0.276378351808867,0.9793627785787887,5.1791970533968295;-0.2669211029989439,0.9782946448139447,5.179523734109682;-0.25745427610526306,0.9766563375344054,5.179983063843752;-0.24807727123409826,0.9747910194804236,5.1804933223011655;-0.23898441159937303,0.9726017283103644,5.181062348579597;-0.2299119180648776,0.9698245756346134,5.181716804898082;-0.22096263687805773,0.9667792015347192,5.182393716269116;-0.2116621782618485,0.9629213766050508,5.183388276422575;-0.20277063135914108,0.9587897091522761,5.184410106804871;-0.19381599931784796,0.9541817077012249,5.185603418170346;-0.1849653210606015,0.9494097273069769,5.186855144636487;-0.1765609240396167,0.9444648304596492,5.188121119268424;-0.16841194996205938,0.9390806461755069,5.1895507230147775;-0.16091527440793998,0.9335783321339891,5.191059616455403;-0.15345352527849193,0.9277652495577666,5.192648964304941;-0.1465652743166452,0.9219066650825036,5.19435028163394;-0.1405534045450204,0.9161878402004037,5.196065772250029;-0.13493573569403,0.9106201237987369,5.197806788057618;-0.12990570837238083,0.9051234741482446,5.199558310196492;-0.12533037107610198,0.8997487685044041,5.201348247986247;-0.12112993255119735,0.894448242906998,5.203144863603802;-0.11710053583396289,0.8891126349642609,5.204952995453015;-0.1133311780271157,0.8840187867188367,5.206657502310131;-0.10946315683334325,0.8786990938424216,5.208369002942936;-0.10559555848552662,0.8732604917207223,5.210051401053459;-0.10204053361984336,0.8680874841628974,5.211568311019301;-0.09858659501177561,0.8629991283756135,5.21303869642821;-0.09556962931792506,0.8582609412441051,5.214248233007791;-0.09269009726836587,0.853651909634736,5.215396226241495;-0.09012962329514934,0.8493602836717491,5.216400426033129;-0.0874569313203737,0.8446311073574732,5.217366854134828;-0.08457043473746005,0.8391507912496655,5.218325395003758;-0.08186876715884091,0.8336370353019958,5.219132107605715;-0.07922420507393699,0.8278754919737684,5.219906810305721;-0.07679161145933158,0.8221763887642967,5.2205834013168495;-0.07448447871886962,0.816483800854123,5.221213079259065;-0.07221989263334308,0.8102824514260071,5.221890051987673;-0.07000717788234724,0.803737583024646,5.222589458475758;-0.06793584407945544,0.7971121204145437,5.223262656398516;-0.06603094747142857,0.7900404516606994,5.22390334629249;-0.06424676143826112,0.782874092726521,5.224494418663487;-0.06262280974099642,0.7757996723948848,5.225021286299222;-0.061018503531018176,0.7683738683381539,5.225502147111181;-0.059543656739475904,0.7607670530950472,5.225882475869936;-0.058161508633997105,0.7532249607072607,5.226228465246561;-0.0568185015624104,0.7453811485589187,5.226553357860796;-0.05545738026595202,0.7371716892201706,5.226787320452653;-0.0542420971953572,0.7291826464968645,5.22694672235645;-0.052998122123636804,0.7208042677339712,5.227056657736836;-0.05176276519035529,0.7119677957215769,5.227132745786918;-0.05069476153926916,0.7032392318766313,5.227186111789582;-0.04985457637725775,0.694998236272683,5.227213229552707;-0.049026777756171716,0.6866520668993642,5.227243749849313;-0.048208301236620996,0.6784142662740688,5.227232279058028;-0.04733083057912643,0.6700689318307356,5.227215268844387;-0.046432151642982644,0.6616147104514452,5.22720582033137;-0.045512540014188904,0.6534567500891636,5.227117809217595;-0.044477612245125274,0.6447874645287457,5.226877498735312;-0.0434496089245501,0.636330912159007,5.226593569036055;-0.04235997406273974,0.6278429589526084,5.226201267788842;-0.04125247051283134,0.6192463848480549,5.225761272851258;-0.040157142473285314,0.6104788786592856,5.225269446529103;-0.03913215398449067,0.6017656060758434,5.224782777429899;-0.03816369112360944,0.5932511465948247,5.2243409696151355;-0.03724113706252753,0.584604059585897,5.223930738007896;-0.03640834639505135,0.5754162450770042,5.223585020506508;-0.03564348076501351,0.566399604254346,5.223349507694991;-0.034911899615861344,0.5572651002958576,5.223133032459381;-0.03422737729676677,0.5479173390398671,5.222944624870272;-0.03359380566734435,0.5389861261768274,5.22275919040327;-0.03295943698382462,0.5298042513076945,5.222566323015615;-0.03235455604931638,0.5207518676404851,5.222384734761248;-0.03183262776946681,0.5116989928411844,5.2222400176873;-0.03133445660287375,0.5019367127605181,5.222125997889509;-0.03090483160078313,0.4923779019189475,5.222026377029691;-0.030503699963203106,0.4826705367471824,5.221948250237733;-0.030086861775863217,0.4729543246815637,5.221891357085883;-0.029743154895687445,0.463761069599844,5.2219259558674285;-0.029379684192005855,0.4544802849725472,5.221957155920009;-0.029033399401186193,0.44558905351034683,5.222062942895176;-0.028683027509268495,0.43676500484697334,5.222196104453554;-0.028255016533081222,0.4274664841920031,5.2223489730706;-0.027822094519367423,0.41833916047120007,5.222497865972147;-0.027418359868891302,0.40937281627587147,5.222645376914762;-0.026990496836947382,0.40020947740425844,5.222772532707433;-0.026552562428963145,0.3917317461577175,5.222830363314347;-0.026130911523761274,0.3832840007429021,5.222871740890993;-0.02572713834535184,0.3747241489844814,5.222937284103067;-0.02537749242740169,0.36656787380204936,5.223024738501824;-0.025066139880872702,0.3581884273515478,5.2231407340955895;-0.024798315085125984,0.3501531725506766,5.223289210227884;-0.02456675141774038,0.3421883691875961,5.223435519686797;-0.024391718031672817,0.3345679097430138,5.223543126489767;-0.024278689929174778,0.32733769744316465,5.223645924320424;-0.024146131140905764,0.3197338559059062,5.2237467474072;-0.02410652839670826,0.3117052245462492,5.223749988318338;-0.024128672729607573,0.30347955039896574,5.2237771826435235;-0.02423129706111242,0.2951324940745941,5.223836469507726;-0.024373011432084313,0.2866668602003322,5.22391065629097;-0.02459550367555583,0.2781519754891718,5.223987591977646;-0.024870893474575453,0.26976194741123516,5.224069310602344;-0.02527114614939773,0.2618381927361268,5.224129910760927;-0.025699702270938825,0.254120432609341,5.22419396912585;-0.02611974446841405,0.246280343564804,5.224257868963628;-0.02657049119684619,0.2386364440001627,5.2243202260991435;-0.027066428256628767,0.23061939460611858,5.224334779491628;-0.02754967833328925,0.22271192257769168,5.224353783607482;-0.028006923630568475,0.21507442182493386,5.224367050143746;-0.028465563024066082,0.2073012934868022,5.224385534663216;-0.028913537116237377,0.1991302410614448,5.22441001260832;-0.02940075346371457,0.19056981860361064,5.224412136865256;-0.02993866458991244,0.18148356967125073,5.224407256075495;-0.03052096926826599,0.17195118600193718,5.224366399717501;-0.031091778111203283,0.16268450672516196,5.224335335534663;-0.031717429527184295,0.1533376568042511,5.224337709240219;-0.03226209810111022,0.1445153737984518,5.224420459869494;-0.032808463100012515,0.13532701498163976,5.224499478228152;-0.03328479316353374,0.12640188544882575,5.224598225987255;-0.033776657019645724,0.11681848091937039,5.224849593915974;-0.0342403190072321,0.10735763590382508,5.22511392198678;-0.03472700280566233,0.09726222240924834,5.225451073198555;-0.035157162550929606,0.08682118510181788,5.225847001510159;-0.03559128572550532,0.07614133068590398,5.226259132117139;-0.03604361598517122,0.06477905065393955,5.2266165259283195;-0.03649652338070378,0.053359200092397106,5.226946226839493;-0.0369117056852558,0.04227414768361536,5.227264294234034;-0.03736205913715092,0.030384919584009535,5.227505480674663;-0.03784550082047216,0.01812498470557539,5.227667968841634;-0.0382998749102562,0.005333147101554979,5.227805600902788;-0.03873709631135881,-0.007006691191120113,5.2279123900030005;-0.03915703122089768,-0.01929833465284303,5.228025590842305;-0.039514134648007446,-0.03151713871022563,5.228138176144229;-0.039798415190384503,-0.043149487050826905,5.228280024932372;-0.04005590843645279,-0.0545955695681725,5.228400068846461;-0.0402840337910262,-0.06564051399790946,5.228477755329362;-0.040511263920319035,-0.07661441919727259,5.2285520924300055;-0.04070107154871645,-0.08696029453600004,5.228599316495169;-0.04091605649002931,-0.09718926568939171,5.228609645538059;-0.041098733272840964,-0.10660132241683926,5.228468144766376;-0.041261404544433236,-0.1159221712094185,5.228324084373556;-0.041376550696922795,-0.12460592424530155,5.22811014129598;-0.04152216406479425,-0.1328866233537206,5.227845004074938;-0.041649024815746054,-0.14123256035716508,5.227558719713068;-0.04175713121424367,-0.1493697284090986,5.22732947973679;-0.04186496962347065,-0.15804438364293655,5.227151575522914;-0.04197478803960454,-0.16643099353321938,5.227031642998665;-0.0420480653772999,-0.17390290501109223,5.226969865588531;-0.04208721372156382,-0.18088271249316346,5.22696797044082;-0.042120051249066294,-0.18693559171635912,5.226967797863102;-0.042145581998859025,-0.19267065869192215,5.2269703652731465;-0.04216134054211111,-0.19777168762471753,5.226968398969793;-0.0421736581206746,-0.20228353345266864,5.226970870601749;-0.042186995216111696,-0.20669174802854812,5.226976047845073;-0.042203834926530556,-0.2112579388567561,5.226978472886136;-0.042216199872332535,-0.2159047144350208,5.226975960459998;-0.04221707724761283,-0.22135141765010738,5.226964598920421;-0.0422125777527955,-0.22661504317178421,5.226957407659483;-0.04220697231309694,-0.23175420195691526,5.226951433266609;-0.04219935208113592,-0.23675944909336727,5.226942799160914;-0.042195957714128325,-0.24175828542064517,5.226934099183813;-0.04219542062918911,-0.2466769090801796,5.226927335077333;-0.042191591492751326,-0.25136579718878266,5.226944095713387;-0.04220112771035849,-0.25410718512012626,5.226969145803243;-0.04221711930572492,-0.2562988912545443,5.2269882831219014;-0.04221302647757336,-0.2576660756723437,5.226981119946852;-0.0422100562557207,-0.25902133133912003,5.226974829193536;-0.04220779078880663,-0.2604686984631232,5.226969720005566;-0.04220665294747094,-0.26205523514662776,5.226965159691102;-0.042207923658638825,-0.2638192094321973,5.226960507718433;-0.042210655572999835,-0.2657875380849782,5.226956995011508;-0.042209455960007476,-0.26792819111064126,5.226954493021279
