# Supplementary material for: AI co-pilot bronchoscope robot
Source: Nat Commun. 2024 Jan 4;15:241. doi: 10.1038/s41467-023-44385-7 (PMC10764930; doi:10.1038/s41467-023-44385-7)
Supplement: Supplementary file 9 — Source Data [file 41467_2023_44385_MOESM9_ESM.zip › Supplementary Fig. 6/Sim+A/1-siliconmodel3 Centerline model_10.txt]

Path length,0.4124272881727388,1.28525049832279,2.4145568512668616,3.4638575836178553,3.9883797236405254,5.09384217480267,6.159597325896563,7.1285769306059805,8.346561004825771,9.062098194694533,9.847716690228898,10.718322191894764,11.607959550895279,12.548549506638379,14.358993703356104,15.314508252356296,16.285448606820296,17.323232439766272,18.37768142887601,18.37768142887601,19.505193521382125,20.64060326494741,21.83540953932841,23.030195328416735,24.292697270950292,24.292697270950292,25.61258889998398,26.9614896062578,28.305544946424295,28.305544946424295,29.61125890169499,30.859311826326753,32.10052204253945,33.28831472922003,34.48530326307078,34.48530326307078,35.610150620452366,36.7157194033326,37.77418887192924,38.786828215491674,39.80422214006126,40.77045416271009,41.78053493725864,42.75282190562524,43.778980589499525,44.75583543142836,45.73327701871259,46.660127924264316,47.563731129843454,49.2250790032221,50.06245513552421,50.91418700516758,51.74551795738436,52.55503016829102,54.25435226017068,55.156286488838354,56.04700417839628,56.93238670156485,57.80557844114368,58.6737576601527,59.490630008304976,61.18795270673222,62.02377674466412,62.91017222484649,63.79109968067149,64.700901801986,65.60326265397826,66.52095412231265,67.50235870032827,68.45773247474389,70.38226620487552,71.36982723427303,72.35571755435944,73.29972276658522,74.31830093380285,75.3273345491937,76.33875395698881,77.34894837867434,78.36664312829717,79.36214615355841,80.30905471144384,81.3079581628167,82.27584545507605,83.27107511083395,84.23889531161116,85.218877678803,86.1669561617479,87.07651187028117,88.0209813036156,88.94528102056101,89.86769785390248,90.80242662591466,91.70589174835028,92.64413138938326,93.53498066241215,95.28238108812693,96.17373073563397,97.10214330471194,98.0510963101631,99.00390702248536,99.89419741186958,100.78070286060093,101.62915308598006,103.28256415512836,104.11115013326582,104.90448703463046,105.68032962714062,107.23574585407378,107.96335692838122,109.32377060038662,110.65432768002827,111.3612456048205,112.63407647689152,113.83927062206227,115.2105835529526,115.93145619456533,116.64665730442773,118.1017119383424,118.85548164584874,120.50697041700964,121.37031199655914,122.29023909756438,123.27345642037022,125.28864727251288,126.33367568865413,127.36259197990832,128.40443155474318,129.47097829612073,130.50660615137056,131.51897316162783,132.4738566544557,133.43027407479096,134.37812313954095,136.32178226898552,137.36021299327697,138.41571436781993,139.40493809369175,140.35669725362945,141.25877081136102,142.10196349720943,143.6671243198246,144.3859793175948,145.70800155091018,147.00278592443797,147.63397237307257,148.92899777244952,150.23976059561085,151.49449002661393,153.02755743453008,154.04112461738302,155.1698774875996,155.74677567472358,156.89454805620318,158.10067516670046,158.700061272409,159.85822770215546,160.9559963036988,162.01536337093688,163.1199980802652,164.26416474739256,165.3861257943732,166.38628010783677,167.39656507902603,168.40266235877894,169.34925016227027,170.29564518428012,171.23550530928296,172.14595155669153,173.37615342942138,174.1179861634006,175.23438291764984,176.26880403163176,177.27507763459616,178.31250771220905,179.367327791639,180.45315072420115,181.56114303534332,182.3367464058795,183.49882404692806,184.32773401169086,185.49251090884306,186.5575302696661,187.6442159650556,188.4167500576754,189.5599842274875,190.62789698241303,191.3458835559234
Error,5.8630508860783,5.581782394374376,5.211586345454311,4.892674689508318,4.589609165921835,4.292299878583497,4.002503700158652,3.7245721440739112,3.470609502586533,3.212058063455678,2.9771095636775478,2.757636523710259,2.5577186510520096,2.369869474880356,2.193790004232019,2.036579658613851,1.9109070781872277,1.8168968904048388,1.742596201480607,1.6821648667355262,1.5845663039856488,1.5047502235120143,1.4392862235681905,1.4020102758360808,1.4068873956204986,1.445522463102137,1.2954831313214137,1.2150023124984706,1.2367046070515726,1.283370429893443,1.1361930107220166,1.0664298226956441,1.0573322581981734,1.0869482386230045,1.1591046270105392,1.0704456231985784,1.0190628760495397,0.9816108338044444,0.9532918325316355,0.9255068152277968,0.8989662143061193,0.8726760863321538,0.8336740603462737,0.800339341754037,0.7654142089115028,0.7404296258461806,0.7201244622250154,0.7224551393105287,0.7501066446103415,0.7267318461914198,0.6578016836650157,0.6192732511988122,0.625122748698407,0.6900789549907405,0.6842407609107607,0.6327484667914445,0.5895591175771194,0.5610042999160821,0.5589279326138903,0.5909344236079044,0.6823745461537913,0.612263751054683,0.5599918362006945,0.547825114547881,0.5613303056386276,0.5846671668423761,0.6224004654425949,0.6629666418602106,0.6726676872498074,0.699529117728118,0.7032435823669887,0.6878390056511374,0.6677100662307941,0.6232422309908096,0.6203462553852652,0.6141638948894811,0.6130084889919982,0.6081143408774822,0.6067702406207254,0.5897100366143376,0.5390013409354738,0.5308129741552375,0.5050418756888294,0.5000612637281736,0.4756457984076752,0.46090710916277566,0.42012537467067496,0.35697620829440657,0.3206649878188981,0.29743578216096034,0.2992630800113495,0.3277001710880438,0.38953095169110025,0.45230616634139487,0.5620846853985231,0.5701596796667872,0.5830251973578405,0.6513427320221618,0.752339912353362,0.8978471924662226,1.0818917212828763,1.2369902815028306,1.422682867784532,1.5616186848902158,1.6866168145372618,1.8516113879657163,2.032065555159938,2.17948333278386,2.291799436730218,2.3586410429803353,2.3907670595796398,2.3890472098471465,2.3625180336350136,2.3199617156805363,2.2963061123237765,2.2454022870849166,2.265112481584803,2.3518248052391786,2.5254137490023707,2.703727241424745,2.9032021829675614,2.9745438242440763,2.974914257067871,3.0229056980791014,2.939067261711887,2.920729010804951,2.8263390046684127,2.771931104730521,2.6977397310963016,2.588946520072273,2.361077423502285,2.3606763154098283,2.3097719642204684,2.2246806134468886,2.159262098886777,2.2305134314056585,2.2489256223049727,2.2518956378409865,2.336107085459352,2.3785919985672233,2.408816460292405,2.454309039220106,2.3314332013163046,2.317526561129312,2.22774255916371,2.1817426482541573,2.1527793391721697,2.0251572349974647,1.86839945373946,1.642784451609124,1.4505290628769603,1.1929231310880455,0.9156859208571498,0.7793423250821915,0.6929439338598863,0.5396900386526184,0.433888728647606,0.4747108331640847,0.43898555187960825,0.4331537019049228,0.4530643718575211,0.4538131701754355,0.39770518998197035,0.3138675040538679,0.17587349309793338,0.09997414466255641,0.14699256470790314,0.318863415157159,0.32922100181922176,0.22023427274270893,0.43310994059117275,0.5098554080986633,0.5287226508417329,0.5506117100757267,0.588096691737885,0.6398369197366058,0.7020460668329812,0.7122757649713388,0.7108370924183013,0.7092417841960222,0.6455787659988996,0.5861095349534986,0.5399752500500429,0.4865197994587434,0.4285707022684571,0.3952492271223105,0.3632765678084587
3D pred;0.016138270863267967,-0.26269008380572406,5.23274430578264;0.01331852470412145,-0.25309593066980457,5.2327088487310895;0.009612131209622477,-0.24381058759945615,5.232496595745555;0.006388860443476138,-0.23434939080974598,5.232186304149659;0.003364966862966711,-0.22482111507389943,5.231925480233134;0.00045076887230924246,-0.21525733234218136,5.231721740370221;-0.002414340748581273,-0.20567859994439716,5.231524173895536;-0.005165857096165845,-0.19606588459072494,5.231366499172611;-0.007786657935608848,-0.18641558365309951,5.231310868486468;-0.010221820942149162,-0.17671669126328565,5.231349177002338;-0.012524545039581541,-0.1669856976138931,5.231421456505561;-0.014702255301293148,-0.15722610006681473,5.231509964895546;-0.016718149919302382,-0.14743230979380312,5.231643535016997;-0.018574336232259733,-0.1376093447314634,5.231896378359095;-0.020267010113442258,-0.127760058663226,5.232251932965291;-0.021731515391337476,-0.11787550014100852,5.23264016886249;-0.02288760245108786,-0.10795027328815766,5.23303174852198;-0.02387270940404962,-0.09800517421956949,5.233384691587067;-0.024743817184502012,-0.08804628192202923,5.2336329564473045;-0.025430269374635904,-0.07807015411399243,5.233708171793978;-0.025887222816254662,-0.06808098436809912,5.233620528540259;-0.026213096241347725,-0.05808708118984017,5.233495205859136;-0.026457561185243218,-0.04809075406828569,5.233378240180065;-0.026657157560759676,-0.03809314526020712,5.2332889126506545;-0.02684585128645579,-0.028095450494524526,5.233186472179523;-0.0270126702138311,-0.01809767073195816,5.233057742755195;-0.02715305750013566,-0.008099713050435942,5.232912368726101;-0.027268757718414367,0.0018981415912980495,5.232740566449491;-0.02735612831732432,0.011896162568591431,5.232561840637008;-0.02738810892499712,0.021894426368064955,5.232378269841753;-0.02739086000567783,0.031892795673053524,5.2321977049708135;-0.027358233431517782,0.04189125246545439,5.232025086092496;-0.027301479665150955,0.051889511399165936,5.231847329786109;-0.02721381069840653,0.061887892255655566,5.231690185263927;-0.027097740497601032,0.07188640373473597,5.231562529824629;-0.026989631370122176,0.0818854781621727,5.231479928304446;-0.02692205335514746,0.09188516463359868,5.231438652584314;-0.026906818819775094,0.10188512574058267,5.231415290911868;-0.026901331624583823,0.11188498503667185,5.231362527770304;-0.026921059688296545,0.12188479347430034,5.2313038590884;-0.026967861841224048,0.1318845664857273,5.231255389732946;-0.02702419270894731,0.1418843439015288,5.231219634065311;-0.027070587189129476,0.15188417235737633,5.2311838792638135;-0.02708788377198951,0.1618840958048548,5.231148781218399;-0.027061217274144664,0.1718839392776214,5.23109959363806;-0.026996506375608083,0.18188366351310356,5.231063155829107;-0.0269158552016759,0.191883209202982,5.231012348505056;-0.02681388840655867,0.20188255707001976,5.230960918876814;-0.026648241766796057,0.2118808991047393,5.230885303088151;-0.026381585715537663,0.22187679937236662,5.2307810323349395;-0.026126858544397634,0.23187233699081244,5.230625013789512;-0.025973626697379897,0.24186945700618456,5.230440321073614;-0.025928295604204576,0.2518672013831509,5.230232830194707;-0.02595392951854561,0.26186509198832647,5.230029050045091;-0.02601640537101385,0.2718628107431781,5.229824803951502;-0.026106470685304313,0.28185985024808174,5.229598774359284;-0.026247477945423002,0.29185551872747967,5.229340455559029;-0.02642825961605002,0.3018497907328257,5.229054369783916;-0.02663360621462355,0.31184403993743326,5.228784526105732;-0.026878632920469728,0.32183815373319896,5.228544419148924;-0.027174571351464706,0.33183111807958726,5.22831401945953;-0.027514926220322724,0.3418229947775681,5.228098245004157;-0.027886729089386317,0.3518140492202136,5.2278967660954585;-0.02827003472493614,0.3618051386787929,5.227720107610177;-0.028658955623569494,0.3717965386986701,5.2275763502541785;-0.02904366974924341,0.38178830801158425,5.2274477382834545;-0.029424034491654743,0.39178036259203614,5.227328709194569;-0.029781569414568776,0.4017734232884983,5.227224274067721;-0.03010894753006494,0.411767575798983,5.227125586851392;-0.03042885305116958,0.42176183139554724,5.227013714030247;-0.030746896294879394,0.43175605603862977,5.226894038307011;-0.03107102214842807,0.4417498994907824,5.226759742048958;-0.03141993819704011,0.4517427197276063,5.226612089397294;-0.031805755866735216,0.46173422946669274,5.226467597669182;-0.03224285304784262,0.4717237694659902,5.2263332970485425;-0.032730020324170925,0.4817109886923386,5.226198685868723;-0.0332595231859792,0.4916961515213945,5.226071603231919;-0.0338253341434005,0.5016789061290189,5.225915179434444;-0.03442320232084134,0.5116599698024167,5.225770536460255;-0.03506004878480038,0.5216391223551072,5.2256659376482535;-0.035733139495658164,0.5316164059836553,5.2256383642831725;-0.03643575454842032,0.5415914276247816,5.225710995865099;-0.037195330944314264,0.5515618129789357,5.225831243894065;-0.03803765845652221,0.5615253506632576,5.225966894825776;-0.038991686962441104,0.5714787899797383,5.226104282536396;-0.039993547365295264,0.5814271945290854,5.226264040652696;-0.040971627180230105,0.5913778279298448,5.226432132292312;-0.042050333744455874,0.6013187050636681,5.226556043383524;-0.04321861865274161,0.6112494664838265,5.226678876558871;-0.04444779915281624,0.6211733580092527,5.226752986543433;-0.04568927786046314,0.6310959729860035,5.226774025593324;-0.04694404043277616,0.6410168719908905,5.226737504066048;-0.04821336341676996,0.6509359346849205,5.2267056538822585;-0.04958119153784286,0.6608417177605231,5.2266385130578215;-0.051065389805960724,0.6707293397884082,5.2264593870278935;-0.052722505777359985,0.6805875650417339,5.2261960212897565;-0.05447358626892563,0.6904265959703039,5.225839387726134;-0.056497916886196736,0.7002085983039352,5.225376229117438;-0.05885284969372904,0.7099158932709585,5.224904301267855;-0.06161039037143573,0.7195045531126112,5.224230823835517;-0.06474857206769417,0.7289594279369198,5.223360675745865;-0.06765758393749288,0.7384921620587013,5.222545427253199;-0.07075592270196503,0.7479435664090401,5.221510413868279;-0.07385939218471016,0.7573966382697943,5.220506466875112;-0.07725867660782944,0.7667401952051832,5.219437444328164;-0.08096986730290319,0.7759454188768174,5.218216411658665;-0.08484832834319342,0.7850947695517386,5.21709975495839;-0.0891191016384238,0.794037078555166,5.215759753037508;-0.09317052048066521,0.8030976718620281,5.2145384200393545;-0.0972916854628891,0.8121176960164321,5.213251888483869;-0.10144864391274762,0.8211154889422483,5.211925457592234;-0.10577103423602975,0.8300202402129132,5.210503365225056;-0.11031782558150237,0.8388016473796187,5.209015555884694;-0.11532333185493042,0.8473232628724671,5.207490112887162;-0.12052054705946424,0.8557109208030514,5.205866490838387;-0.12607423458294958,0.8638567461477098,5.204192548083749;-0.13195023540704962,0.871754324137684,5.202431617588967;-0.13879641746292515,0.8788201919732032,5.200641840231645;-0.1462750273460801,0.8852490919655835,5.198986654712271;-0.15421359704332227,0.8911699227248603,5.197599977286901;-0.1626308565763035,0.8964218223503232,5.1963480618430715;-0.17057275896568874,0.9024134878611575,5.195335080676537;-0.17833052066622593,0.9085759532937449,5.193978189675076;-0.1865428402376318,0.91411064904142,5.192590763915703;-0.19449544769843194,0.9200630464843758,5.1914396777957625;-0.20310934068373904,0.924991009640049,5.190208407405472;-0.21141515033308883,0.9304612709233611,5.189164488078577;-0.22008674359176839,0.9353265593972534,5.188100327178227;-0.22889694900267007,0.9399559740481488,5.187126263213288;-0.23767396382445757,0.9446437320101126,5.186131810545652;-0.2461834041851942,0.9497828499833478,5.185046042981098;-0.25568797618392874,0.9524571981140034,5.18346143792086;-0.2651491887068235,0.9551682241749528,5.181690620230223;-0.27464532980913714,0.9578207424765892,5.180021054171502;-0.28422366275563804,0.9594034643221633,5.177623027998684;-0.29357208265312024,0.9595442716002547,5.174075180942962;-0.3034441868371076,0.9593429613403761,5.172493715432821;-0.31287136201774873,0.9594326491698922,5.169159000421498;-0.3218794096364002,0.9590350171515571,5.1648350014762965;-0.3310814003534867,0.9589916362745331,5.160920734630237;-0.3401037128235718,0.9588240753457365,5.156611465431488;-0.3489841100401401,0.9586846234913409,5.152015913401941;-0.35858036462558757,0.9583220181706945,5.149226573818327;-0.3672534719511381,0.95864295669647,5.144259259877961;-0.3761536495245742,0.9588680152765267,5.139705559427026;-0.38455755188648433,0.9584383764496195,5.134302797580535;-0.39240237754585583,0.9580124371224792,5.128115933587876;-0.4003439313776004,0.9577220680609284,5.122045726956665;-0.40746221996843557,0.9566592307184294,5.115103080176007;-0.4143813643818737,0.9560774477149983,5.107906763818112;-0.4209011226616416,0.9545768934470512,5.100474328896611;-0.4275307063101534,0.9533373159329426,5.0930911000478005;-0.4338301749273863,0.9525769720223326,5.085362026864158;-0.4390522331543849,0.9507117611504468,5.077040302506957;-0.4440735001455599,0.9481458889733271,5.068781780982252;-0.4487746188367779,0.9451010786039487,5.06049754215991;-0.45296155316416176,0.9414780025979962,5.05217030365046;-0.45722158947991876,0.9357245683057503,5.045188177582188;-0.46145622077481774,0.9303328197754835,5.037908277474176;-0.4655775889261438,0.9245156679451318,5.030895783684954;-0.46985153423159925,0.9182373494723525,5.024390700389536;-0.47435314485174873,0.9110403465952608,5.019104997842883;-0.47854772524605593,0.9035641771266326,5.013955979937298;-0.4826158258366023,0.8954905243341141,5.009682025308262;-0.4868714719790449,0.8871303848119658,5.006218278337058;-0.49111842453819815,0.8783425635927902,5.004041677275745;-0.4953725316637469,0.8694997813141373,5.002116119139334;-0.5002165270173072,0.8608778089436324,5.000633789399722;-0.5064061066539378,0.8531612862221014,5.002098159916328;-0.5133133468395217,0.8466936214470445,5.005332251036897;-0.5209789580082861,0.841039424811497,5.0083766665499105;-0.5281949452319518,0.8349158007228127,5.011606334707536;-0.535778472074199,0.8290644229986128,5.014478877024309;-0.5439923751712854,0.8238215747673147,5.016724837472592;-0.5528135529544824,0.8192934323720086,5.018022045615128;-0.5619091735182126,0.8151810267224032,5.0186202147665755;-0.5711374349719215,0.8113449261579762,5.018971673158981;-0.5804404377787841,0.8076922110043925,5.019306054352062;-0.5898074966196276,0.8041972550221024,5.019514600160052;-0.599223119532672,0.8008309677802369,5.019633576479572;-0.6086871455214489,0.797601098064414,5.01964597416352;-0.6181598474972705,0.7943968769889669,5.0196162323255376;-0.6276460830622089,0.7912335678570982,5.019546877132987;-0.637142820032027,0.7881030769955474,5.019437269232554;-0.6466422637882279,0.7849807637614816,5.019328971535649;-0.6561430277019893,0.7818639465647322,5.019184280081114;-0.6656531359343038,0.7787738212282341,5.019089586816323
3D gt;-0.7089477305428793,0.7639963353562933,5.019139286846025;-0.7072776190609856,0.764497430302805,5.019258029557279;-0.7055620666688701,0.7649857574075701,5.019380837589193;-0.7036837236913621,0.7655352521037878,5.019494095433415;-0.7020502267140772,0.7660145550556721,5.01959068593181;-0.7004988414760004,0.766464425057276,5.019678368114408;-0.6989856671132019,0.7669015093575713,5.019761097874351;-0.6976243347192815,0.7672933133352612,5.0198325598759155;-0.6962020708294567,0.7677018645248794,5.019909086272562;-0.6947426700817824,0.7681276356633342,5.019999055721963;-0.6931831523538873,0.7685763607487134,5.020073009261004;-0.6898167319908273,0.7695910914727974,5.020258400860749;-0.6867139776685245,0.7705028875278355,5.020443615174004;-0.6833809163182665,0.7714538126882796,5.020611089366325;-0.6800550394817206,0.7724055779268997,5.0207731403625955;-0.6768073346755084,0.7733294490695412,5.020924189274493;-0.6734394878268655,0.7742816649836239,5.02108717284978;-0.6700113003410684,0.7752492430663852,5.021251880906651;-0.6667460763528686,0.7761825025749867,5.02139965205704;-0.6635749375564417,0.7770906582208654,5.021548253175296;-0.6601046412048869,0.7780830725567563,5.021732363099457;-0.656679379572093,0.7790571897698109,5.021914964632591;-0.653232807192423,0.7800615311064935,5.022097202072506;-0.6498331633505112,0.7810451214272257,5.022260698922777;-0.6464337052869962,0.782025134749891,5.022425428411127;-0.6428856235622947,0.783037859616395,5.022599438680085;-0.639246205550989,0.7840815380452825,5.022767140013125;-0.6354542364694667,0.7851702603534843,5.022932612366329;-0.631693223920248,0.7862620505230649,5.023094355586078;-0.6280394928876091,0.7873164703606734,5.023242672443802;-0.6244363082568951,0.7883547196833731,5.023420288226595;-0.6210717671866235,0.7893066440437079,5.023583837022832;-0.6176015515376954,0.7902939111518201,5.023764294000232;-0.6143445279936478,0.7912409507329078,5.023940916985788;-0.6110034558979287,0.7922209992458252,5.024133838568179;-0.6074067616578206,0.7933251753546375,5.0243101242953925;-0.6037944775353667,0.7944506981265588,5.024459321509182;-0.6000327293765586,0.7956566826315489,5.024602143694372;-0.5963157348104827,0.7968569328677697,5.024738138305687;-0.5923473857166858,0.7981938642086044,5.024782710282448;-0.5884769138481378,0.7995493520056913,5.024725692582378;-0.584723191429587,0.80088969930893,5.024622917221905;-0.581066212162427,0.8022218403403734,5.024473608152265;-0.5775669901560747,0.8035294754661905,5.024320893146588;-0.5738586091368256,0.8049552505915554,5.02409654499606;-0.5703580271842984,0.8063498416755438,5.023842866288956;-0.5668617562620698,0.8078022542775296,5.023524330911958;-0.5634871873162611,0.8092451816017652,5.023194441969007;-0.5602082440201388,0.8106759356990404,5.022833304143695;-0.5568033019927134,0.8122091164242438,5.022393946979904;-0.5535923152910385,0.8136940139981702,5.021931943651095;-0.5504197393239163,0.8151714275188512,5.0214665345722835;-0.547356656737806,0.8166696204347181,5.020937645867416;-0.5442944670350494,0.818274706923013,5.020256793402678;-0.541226817853723,0.8199295032197631,5.019467244685109;-0.5383409803581897,0.8215869034499859,5.018593828436207;-0.5355754082425654,0.8233138174565193,5.017613425683295;-0.532802244866183,0.8251828529463507,5.0164864252023005;-0.5300544148745421,0.827132200089293,5.0152913770784195;-0.5276061472843264,0.8290317328033975,5.014134195716407;-0.5253265403760758,0.8309383872141064,5.0130019310246325;-0.5230312628762533,0.8330090426012721,5.0118660133701205;-0.5207173096745897,0.8352817415811611,5.010742449121997;-0.5183798798821789,0.8378068935037897,5.009623244386619;-0.5161318077034605,0.8405189047156736,5.008598530151442;-0.5138413853496828,0.8433541745380548,5.007611983562139;-0.5116648903751043,0.8462349085428311,5.006718788899878;-0.5095193145580359,0.8491132231979636,5.0058490997620915;-0.5073985940741833,0.8520661120167242,5.005039963612093;-0.5053045374860401,0.8553216133381669,5.004437543179954;-0.5031600930039033,0.858674587579747,5.003861790138183;-0.5008697132783778,0.8623570283011993,5.003381997098044;-0.49853100589897403,0.8663092872725227,5.003082985234404;-0.4963116860373211,0.8702254050891703,5.002983379542929;-0.4940852430931013,0.8743348475921525,5.003105023236112;-0.4918745231166432,0.8784978479959562,5.003406315446621;-0.48968218883263626,0.8827577942844907,5.003928769576507;-0.48769004098436824,0.8868854399948385,5.0046810420580385;-0.48572019074119915,0.8910176290624283,5.005603258084853;-0.48370507408590885,0.8952158480845522,5.006751262230255;-0.4816338958938228,0.8995407746654894,5.008294307129952;-0.4795890595393197,0.9037495206417099,5.010122155151923;-0.47754278114345244,0.9078876478729777,5.01242876756749;-0.47558316939594836,0.9117582197354326,5.014796130576681;-0.4736634507624748,0.9154253853794613,5.017375950863718;-0.47166757830451517,0.919104740525612,5.020331593444577;-0.46958166656362155,0.9228115643959971,5.0238486070327575;-0.46745005383871013,0.9265657809300407,5.0275711596689625;-0.46526753053368175,0.9302654567441314,5.031507501656518;-0.4631844473380119,0.9335895170455984,5.035525424706378;-0.4611247942439413,0.936848439015319,5.039626390578476;-0.45918932411827446,0.9397948303354651,5.043740412091919;-0.4573465413618253,0.942430419512686,5.047864670513204;-0.45548656365945683,0.9450064605528097,5.052186094296637;-0.45363628894317526,0.9473393947112931,5.056649287465534;-0.45172244832919956,0.9495194908986869,5.061453820288595;-0.44976954431104826,0.9514868493921618,5.066456961254761;-0.4477235991930055,0.9532935099750244,5.071644630002728;-0.4455934893136205,0.9549482176361614,5.0769972877378695;-0.4434151173891904,0.9564208283341881,5.082411037577478;-0.44108409848592683,0.9575729802933532,5.087865737096662;-0.4387393768996929,0.9586188954680022,5.093180300586365;-0.4364168009048514,0.9594573941214275,5.098179176844528;-0.43393409387133125,0.9602718876373396,5.103322514081084;-0.43140803642008957,0.9609940964589894,5.10841785548385;-0.42888314706478986,0.9615670879324414,5.1133322798991285;-0.4263533232995796,0.9619988217601316,5.117788991509838;-0.4238275760267844,0.9623679262313052,5.122080011342224;-0.4211682754371405,0.9627497042487649,5.126272868050836;-0.41840997587025786,0.9631575010755069,5.130364259843596;-0.4150779105057766,0.9637261970678415,5.1345751513873825;-0.41089287586278156,0.9646095516244433,5.138798546449535;-0.4059792256866772,0.965624633802262,5.142987703643455;-0.4009328724092266,0.9666094943775851,5.146950690582962;-0.39559579894121966,0.967627885310295,5.150725651387937;-0.39015695160730496,0.9686560643338001,5.154142573475424;-0.38460803113099207,0.9696634600946237,5.157263050529783;-0.37907793802043566,0.9707177500609296,5.160117201217732;-0.3733825657557452,0.9718001010591184,5.162751759529114;-0.367362912646627,0.9728796794851758,5.165179611915535;-0.36134732273788195,0.9740353640124046,5.1671932430481835;-0.35496534400002766,0.975260602086473,5.169098801329062;-0.3481110714216133,0.9765136750825137,5.170866287190196;-0.3405845443732186,0.9777162459350375,5.172417256025294;-0.3329253526278434,0.9789010914073272,5.173804190140695;-0.3246300701385551,0.9799312694245972,5.17491072175907;-0.3156981840265664,0.980737670924837,5.175882728682256;-0.30623920673647553,0.9812359955995555,5.176812229083895;-0.29638290305946113,0.9813822496671578,5.177641834747421;-0.28586296773534325,0.9809208964839525,5.178367389144368;-0.27553345031144294,0.9800235905234789,5.178941626654364;-0.26574770764413586,0.9784970721472506,5.179489980991324;-0.2564575521244722,0.9765044393968416,5.180039552031916;-0.24725263312118692,0.9743235553622659,5.180635367376994;-0.2380950093302348,0.9716473234632025,5.181305544605718;-0.22903914962590366,0.9686955691670877,5.181982892432428;-0.21967815273278318,0.9649613541995778,5.182940008981831;-0.2102113590999458,0.9609038474931028,5.184021194949695;-0.2006660991474007,0.9563047422653254,5.185241210808803;-0.19149093698712782,0.9515275144214039,5.186481155738699;-0.18252188540164985,0.9466512653258435,5.187763802165391;-0.1736862726310545,0.9412582063905924,5.189197434385756;-0.16526519865643197,0.9356220786546755,5.1907216225165405;-0.15747453121165506,0.9297279182750874,5.192355363439937;-0.14986369194868945,0.9237240341080927,5.193998570976786;-0.1430212832091177,0.917821084613206,5.195719970703125;-0.1369306582315571,0.9119617589666771,5.197483052847708;-0.131208482691161,0.9060044737027179,5.199318824966062;-0.12599578262777894,0.9001441756515767,5.2011453987933365;-0.12141194083368904,0.8944742861553048,5.203057890545539;-0.11711259066274834,0.8888932838703933,5.2049395754527055;-0.112931538475426,0.8832574541032521,5.206795173872714;-0.10888581237495978,0.877629329707796,5.208558006497816;-0.10485232186977425,0.8719078389336083,5.210278830198268;-0.10112356213384846,0.8664647791113408,5.211855995415816;-0.09741134996975169,0.860824770706335,5.213413999059209;-0.0942229455391841,0.8557941931094264,5.214710359084977;-0.09117705298047578,0.8508160636268274,5.215902773929715;-0.08826206586187686,0.8455536602640649,5.21694755485231;-0.08524875842741204,0.8397387414160071,5.217929103376131;-0.08219194378654851,0.8334411334529467,5.218913640543663;-0.07943191692903381,0.8274067847835974,5.21975004528138;-0.07683703580117143,0.821364682339467,5.220492006447075;-0.07446089986451357,0.8152342770586378,5.22118402929207;-0.07219268282887019,0.8086585451805881,5.221903301654802;-0.0699453649331129,0.8017784216857698,5.222648452993083;-0.06778153337161845,0.7942884631569409,5.223378525219161;-0.06583023283060857,0.7868446245160483,5.224040871059193;-0.06395584596317119,0.7793434956032512,5.224683453147387;-0.062185155602062434,0.7716284354846783,5.2252134030682;-0.060456833117560935,0.7635370078301349,5.225657443851749;-0.05888484344185431,0.7554401365761939,5.226036038748534;-0.057403434876339664,0.747303642206951,5.226379111857564;-0.05598571613998149,0.7389418159537662,5.22661725843159;-0.05456637138478897,0.7301930938113521,5.226803033574643;-0.053254495421907896,0.7213881826631753,5.226922276493589;-0.05192301052086906,0.7119539555942314,5.227007908972903;-0.050661247850701877,0.7025489130845121,5.227073567255146;-0.049579034404358645,0.6933281524354612,5.227110674554503;-0.0486475698704538,0.684463490199053,5.227134268358093;-0.047748460364589226,0.6758230347352869,5.2271287444751575;-0.04683903250108541,0.6670833333223337,5.227121550253107;-0.04592046302618864,0.658222414419313,5.227081687494959;-0.044900223453977116,0.6488972922790422,5.226906842749837;-0.04385481499264397,0.6399269927529727,5.2266503855266375;-0.04277191462813777,0.6306501159733966,5.226277998980355;-0.0416399337090423,0.6215066301682415,5.225830150822043;-0.04050914975639859,0.6123451470767749,5.225359457831069;-0.039381622086346775,0.6029810161260585,5.224865510524762;-0.03835009163597462,0.5939561491309565,5.224399807461405;-0.03741799156847296,0.5845285514712747,5.22402984420156;-0.036534926959387565,0.5747738265397228,5.223710340826569;-0.03571273937151093,0.5651354748880989,5.223404107070712;-0.03494378372418426,0.5552157093760878,5.223169232276072;-0.03422872852949123,0.5455653431638303,5.22296996087929;-0.03351709348520193,0.5356037493049067,5.222767392693094;-0.03286240340186651,0.5261591579542853,5.222581229285798;-0.032200430758684145,0.5162270133932567,5.2224511371302365;-0.0316341817407872,0.5060666798060327,5.222319821529323;-0.03112855432479026,0.4959777382187364,5.222236902745125;-0.03069095410731424,0.48587324266532717,5.2221690978244935;-0.03025684092325322,0.4757925397087546,5.222092564539927;-0.02980507352690383,0.46561702690652496,5.22202189839175;-0.02942892118391281,0.4561844923158005,5.2220415116676415;-0.029008040170356065,0.44633460598585933,5.222065402747026;-0.02855592848602876,0.4364697791762831,5.222157412096704;-0.02809894998799558,0.42675444391771994,5.22229347821008;-0.02765416625173034,0.41724776621095855,5.2224466113021215;-0.02723188266828398,0.4077046301125655,5.222601965306952;-0.026800391775101528,0.39790110763629,5.22274429324259;-0.026367707310663374,0.38873492943126847,5.222842905480144;-0.02598009241411018,0.3797199612851786,5.222917837034048;-0.025621728946180904,0.3706293927426981,5.2230022715895235;-0.02529916417557475,0.3618267789200515,5.223117424100328;-0.024979515936547902,0.3529696150717025,5.2232522139202775;-0.024746932665369502,0.34461601351701676,5.223405277064102;-0.024562352441586423,0.3361853115154385,5.223559072600104;-0.02440372388956868,0.3276486677941979,5.223688760971942;-0.02431518462949971,0.31948083125183735,5.2237703105537125;-0.024309604386557347,0.31079913097434386,5.223809867911685;-0.024347718349377594,0.3020673841423641,5.2238489318966455;-0.024434926882747142,0.29321412108596223,5.22389740002114;-0.024613621932000028,0.2843089478667632,5.223958704707532;-0.024832109780460087,0.2752924862765936,5.224023656515101;-0.025135297988525318,0.26649888523722187,5.224072591537421;-0.025515651466937222,0.2583136499728298,5.224128535798675;-0.02594189024714038,0.2502300713087035,5.224199798999773;-0.026388022539937377,0.24192897243235761,5.224261755709004;-0.02687081100453968,0.2334253603314858,5.224276395141048;-0.027367385867970218,0.22506648265449236,5.224325954004968;-0.02787306717852821,0.2168298313724953,5.224371926944562;-0.028348164938725405,0.20848227646111614,5.224418029847855;-0.02883618841286762,0.1994595408439636,5.224462193010587;-0.029376486527466033,0.19020679570234356,5.224455454776856;-0.02997716346785272,0.18045086906360508,5.224438475727622;-0.030578346998221328,0.17070089453066925,5.2244051112270675;-0.03119759408784161,0.16045804158956536,5.224430823441607;-0.03183785686855911,0.15075627876565534,5.224438344463757;-0.032471741687467776,0.1406756350911613,5.2245099702656885;-0.03300728460826676,0.13102920994379125,5.22465177229449;-0.03353208228997294,0.12087201099010085,5.2249065988699055;-0.034062440529001634,0.11076297028780402,5.225170909729796;-0.03455583480691414,0.10019490141986157,5.225499914416804;-0.035016743260271405,0.08915544440022391,5.225882256511173;-0.035453769334872286,0.07792185869689221,5.226261358340306;-0.0359178933094942,0.06596622044992695,5.2266155589344585;-0.03638364540499387,0.05410097756940602,5.226905788197237;-0.03684055632167209,0.04169967299771967,5.22714901117635;-0.03731943041271817,0.029230078296368506,5.227357572575341;-0.037803840520060195,0.016182947815598918,5.227520748445319;-0.03827614889466639,0.002751501365619559,5.2276678769728715;-0.038757876427528364,-0.010728354432487963,5.227789276251743;-0.039193598202355594,-0.023919675191690328,5.227892205363739;-0.03955612661599289,-0.03653884393688304,5.2280197546473826;-0.039859896367396466,-0.048482174746202346,5.228145775669585;-0.0401372521022612,-0.06042612368497472,5.228291929268094;-0.04037612477264603,-0.07177738842986862,5.228377117981959;-0.04061218987534203,-0.08304982133049868,5.22844698673631;-0.04080534764103411,-0.0935924398469059,5.228493375943193;-0.041015418826090014,-0.10396814760937004,5.228484052984771;-0.04119088497912595,-0.11367496024531068,5.228344348752374;-0.041340685171652,-0.12322741849715321,5.228174329388099;-0.04146593026925123,-0.1321412403076165,5.2279340021701;-0.04159127568703622,-0.14132238436982705,5.227646440997667;-0.041728704925226914,-0.15072458971907937,5.227421509320346;-0.04183824513857752,-0.1596180885605334,5.22722366505923;-0.04194727100633007,-0.16832230072780469,5.227081545882571;-0.04204061331138479,-0.1761773938456209,5.226989668915428;-0.04208273239614229,-0.18333262945788958,5.2269763902050395;-0.042119044084449955,-0.18965381374656126,5.226972151366896;-0.04214750076165248,-0.19551229512567755,5.226973853484157;-0.042164672548795655,-0.200693933765781,5.22697127533949;-0.042177026765981764,-0.2052020444045018,5.226973868139063;-0.042190129442610955,-0.21002887364489814,5.2269779615468215;-0.042205287058048185,-0.21585955625751851,5.226980217029479;-0.042213650041797994,-0.22150052810127757,5.22697437057033;-0.04221405512816353,-0.2269141602235682,5.22696330874024;-0.04220833094969752,-0.2321593749597411,5.2269572142663705;-0.04219976794678447,-0.2374403202096484,5.226950896051928;-0.042193811964411215,-0.24265235853360193,5.226940879689781;-0.04219265454285697,-0.2477178927292874,5.226932820049536;-0.04219099081185667,-0.2508376388014872,5.226936420877651;-0.042196090133407395,-0.2539453100947315,5.2269611914824265;-0.04221517149309702,-0.25628466711154957,5.22698694310265;-0.0422134235160986,-0.25789633415149565,5.226982252098697;-0.042210157009419554,-0.25936154540434836,5.226975530261399;-0.04220774273205323,-0.26093527575618725,5.226970137790824;-0.042206736122448144,-0.26267327781049754,5.226965339900269;-0.042208532815436045,-0.26462666145245506,5.226960351409383;-0.0422104571502364,-0.26679753995609184,5.226956935659374
