# Supplementary material for: AI co-pilot bronchoscope robot
Source: Nat Commun. 2024 Jan 4;15:241. doi: 10.1038/s41467-023-44385-7 (PMC10764930; doi:10.1038/s41467-023-44385-7)
Supplement: Supplementary file 9 — Source Data [file 41467_2023_44385_MOESM9_ESM.zip › Supplementary Fig. 6/Sim+A/1-siliconmodel3 Centerline model_11.txt]

Path length,0.3958249043952843,1.176297182957432,2.164945216502654,3.2612817713125173,4.378788885807563,4.970674960033353,6.100139155337751,7.251791379042169,7.929739735524569,9.514191676850466,10.408883169505561,11.349038266685382,12.372719084205203,13.400508276280599,13.400508276280599,14.463440167285512,15.480956351160701,16.559799534404803,17.646445082183398,18.811018366038226,19.973282737299503,19.973282737299503,21.20583282622186,22.465451030478082,23.778732042949574,23.778732042949574,25.16793789641066,26.633504198878295,28.043538635658074,28.043538635658074,29.437259068538303,30.803685716325607,30.803685716325607,32.14123638980241,33.4024967836547,34.61434274422878,35.82242418758925,36.956782642046434,36.956782642046434,38.087720166527895,39.180189407296446,40.27556349487743,41.357077444022835,42.479241393618665,43.548890499082226,44.63364792476407,45.660093573252766,46.68614732393985,47.66510718160864,48.59657110037156,49.465100920620536,50.38213101627841,51.29274370856616,52.16048147399054,53.078411795467794,54.009942546377395,54.95965857273458,56.86480959313129,57.80956076784466,58.719843989219065,59.69355690407665,60.632521925138946,61.55210079289639,62.48213035643274,63.43607047702237,64.40889904212278,65.36821045421914,66.41334348638193,67.43847094905448,68.4818360629615,69.48512977907345,70.52281170874424,71.61570648714913,72.6316325753057,73.69836042223064,74.75666766616156,75.8205305238427,76.88437228581047,77.97319876661327,77.97319876661327,79.07778743878778,80.13791892922836,81.20087329024837,82.26701645219522,83.32699873548877,84.37629594336498,85.40690424546007,86.46485867209549,87.44761011683904,88.42974998466664,89.43878751978968,90.45682380793399,91.45603050957945,92.43822169234454,93.42694153821071,94.33815956238871,95.29532296835119,96.28843610930129,97.33408831000074,98.3357033632441,99.31096069001681,100.26584090070799,101.18097482725932,102.07020014273598,103.8160244610973,104.6859548134407,105.51664865679969,106.34437253452896,107.92198139558649,108.6525928449057,110.1012904492809,110.83235087619909,112.28169102713362,112.9682588183042,114.40251453677972,115.17454047781067,116.70724550665632,117.5065493715453,118.31896998717389,120.08708654183253,121.01249380068073,121.99760679843115,123.00205808465606,124.06414303038405,125.15989298443668,126.25295496809636,127.33900714749015,128.44149969189365,129.54921035869666,130.63752965017713,131.69497951250412,132.7142042100823,133.7234423168267,134.72988076688907,135.82530725386417,136.93513553191394,138.0372451792389,139.10620588958332,140.11848021187953,141.99524563723708,142.82036101013932,143.63832673507687,145.09573138610975,145.7900923231646,147.16681623065222,148.54401038841365,149.25562283746854,150.62010339780963,151.82595121735346,152.91520461576536,154.06027431657475,155.27474818860327,156.51678332999242,157.17665086220867,158.46378511059953,159.68583104424076,160.28466624805765,161.42856980301278,162.58646616179746,163.19305063397795,164.392497912247,164.97063710110132,166.08540839661717,167.1776085341784,168.31365702766288,169.43398851544836,169.99217437182284,171.0915272383104,172.1186231874494,173.075843362004,173.98861814554826,175.26095921980638,176.04782644293488,177.10613391396922,178.2344917895039,179.26204187482526,180.2633466439662,181.3161257569896,182.49527778126634,183.4288923511555,184.42025139556597,185.43336627593837,186.73213761483967,187.73214739130637,188.6611757725482,189.61957428948355,190.54161866162224,191.6759428558084,192.57778765259403,193.49362294266237,194.70959001397497,195.63133974554864
Error,9.258081182387706,8.998939066165912,8.785672580422224,8.545426547328379,8.277861458942049,7.890765793157676,7.545013992656246,7.239685600545553,6.947343365394717,6.6903058422215205,6.359478739820832,6.044457313152962,5.729108832684239,5.409397835775181,5.064405193345385,4.727480592884706,4.414962094761856,4.1402505864859345,3.8949596890905296,3.6676337319495054,3.4615045998969634,3.270946408932457,3.0403561662822987,2.831696821689224,2.6661622353013916,2.5757035340588272,2.362745655525817,2.2463106170362512,2.2356695778731392,2.123444600274569,2.032970207539379,2.0120186325945215,2.0273018899262336,1.9002322380165482,1.8404570537431775,1.8187559564766258,1.8228130435296468,1.8320075390960737,1.7720183754638776,1.7054444365477408,1.647440330540455,1.5945649757540008,1.5278940151618081,1.4662621564734377,1.4105434721163181,1.364492643708378,1.3118688265652312,1.2698494566231013,1.2214319985663826,1.1697430563802254,1.1144667539334379,1.0709807157082811,1.0346183477836788,1.0249174279331215,1.016218680152578,1.0081851795661947,0.9978059065541788,0.9580041586997184,0.9060516019472079,0.8471721760436429,0.8145213821132787,0.7827627225122754,0.752767233485745,0.7310018389607897,0.7168834683658698,0.7071704908846473,0.7001930898628802,0.6937382223174101,0.6886549842138768,0.6820929041874727,0.672445355202479,0.6591768121339519,0.6520731668136548,0.6348546248980198,0.6301096272830935,0.6337942850320595,0.6509090660569731,0.6732781119610037,0.7172800499674988,0.6505772357532313,0.5657314519712522,0.5168217942658679,0.47203011907959586,0.4333819329412719,0.40285526785844505,0.38653938111311936,0.37269189522033036,0.3566680519041441,0.33073439271160765,0.3119332284223277,0.3019114018669753,0.3012034777388482,0.31163599791386015,0.3407570482213025,0.3828247928073673,0.45866815223803625,0.5383653153964117,0.6175252353897652,0.700498357402727,0.8341572410012635,1.010432095919558,1.1514924129647088,1.3206937617318728,1.4871348535630524,1.6034472469697019,1.7368935823611042,1.8760834587700177,2.0583284999938565,2.193280536543508,2.2735190488177546,2.315457767564129,2.3173126380089815,2.321954604586942,2.3115098939884566,2.2444264270108567,2.217141149073185,2.220041040531998,2.287752823476873,2.4326917757852,2.594094259618896,2.7753271273727345,2.904690942345588,2.9213107125122457,2.853504268273616,2.869146206253263,2.7779803203460274,2.7493537237576895,2.6324818146313786,2.5550720785115657,2.4775530073650516,2.3182868906571485,2.135519441629009,2.0355443629872947,1.8915656022632172,1.818569779435492,1.830875356962674,1.9115439765023148,1.9597072246659752,2.0222090580725087,2.1312460936099122,2.136278573452005,2.197076602136305,2.278299517415814,2.190089225939513,2.202925449656595,2.252240693181174,2.336855396055381,2.385679042094406,2.3443755286286723,2.285764272636655,2.1619471828686763,2.00345932030999,1.815712821574083,1.5691105195721418,1.251446872564474,1.0352188464771988,0.8168857630621653,0.7644486833928782,0.8376122974988359,0.8220509141617905,0.6699136298254093,0.5313149357423541,0.3663873777095309,0.2784781320308698,0.2867294983817045,0.3476061911162638,0.2945950203409225,0.2331619978789875,0.24315369556468114,0.2761459034030406,0.3419275070867606,0.36265166131592236,0.46729787845082676,0.5036326795256586,0.5288204474934771,0.6103572245739752,0.7206832160523788,0.8348066818608672,0.8695409356788579,0.9057736414118136,0.9010681291029952,0.8777158453031475,0.8304835965115633,0.7681397891128658,0.6880746518733454,0.6061737380410347,0.5464784097451113,0.4815331118575174,0.42892780441187967,0.39895157802223996,0.34036209859626704,0.2802014567395747
3D pred;0.013423476107437382,-0.2608327113757697,5.300971454837047;0.012483439155113362,-0.25121301123186296,5.298406752189646;0.012053093189824468,-0.24150824267469576,5.296033511872699;0.011381637728051779,-0.23185355778101696,5.293516329486255;0.010089559666830355,-0.22222986807374323,5.291125695532295;0.008261644641515563,-0.213046066557671,5.287616206057511;0.006105106499404879,-0.20365117092792948,5.284954387253031;0.0042641298418725606,-0.1941291712420138,5.282516698403354;0.002365310040575001,-0.1845491055787971,5.280368018517783;0.000824641239383986,-0.17488422238308887,5.278314637779013;-0.0012161065346869544,-0.16536631219358816,5.276024499323106;-0.0031724047191321082,-0.15579736632584673,5.273877833910479;-0.00523386145969647,-0.1462404263593443,5.271776573673514;-0.007391459560443897,-0.13671810474601004,5.2696155180222455;-0.009745902985068257,-0.12725765372475364,5.267389206580724;-0.011875935373204867,-0.11774628506654383,5.265153847935425;-0.013825004284471911,-0.10816683290435426,5.263047850154929;-0.015643581735038724,-0.09851360403417637,5.261174898357297;-0.017425380882816855,-0.0888107321934696,5.259537989734374;-0.019119060424805837,-0.07908274683778255,5.257957562409698;-0.02071251038173442,-0.06933231679817227,5.256411589810513;-0.022158585499364274,-0.059551946955592384,5.254910512698395;-0.02349858722714723,-0.04975265582987919,5.2534346099905385;-0.02471646745405511,-0.03993045120047689,5.2520059518890125;-0.025773007793827362,-0.030084307672766264,5.250614125699377;-0.02664398210810065,-0.020209619810626883,5.249298092504813;-0.02727575408154228,-0.010291434154666778,5.248188832631077;-0.027639381840419943,-0.0003425853513011022,5.247246398367723;-0.027846462497779213,0.00962493067315673,5.246468104140889;-0.02793909864058242,0.019604281628384235,5.245832515392211;-0.02793266189371781,0.029588321273751605,5.245267793400411;-0.027907751843635146,0.03957308942112977,5.244716626880648;-0.027843150079630837,0.049557915722423296,5.244169753636574;-0.02774412565454054,0.059542566276774275,5.2436248247689825;-0.027609318101564032,0.06952696113394582,5.243082896489828;-0.027467290237374552,0.07951200938180879,5.24255503327493;-0.027314963854600128,0.08949797772203105,5.242047851866369;-0.027172927158504605,0.09948424846815351,5.241543647381957;-0.027020283119938288,0.10946868288869759,5.241007206239477;-0.0268808501895102,0.11945283139077675,5.240461919941884;-0.026784477759116573,0.12943746325525549,5.239916173768745;-0.026711221761745372,0.13942319664518224,5.23938724823131;-0.026640677558214615,0.14940999453495388,5.23887843448916;-0.026531578649306685,0.15939633342744647,5.23836742279422;-0.026357914431193747,0.16938153747935436,5.237852116301821;-0.02621413602087035,0.17936963337421266,5.237385995969889;-0.02614266135438345,0.18936039481609174,5.236962230488151;-0.026107422810177396,0.19935180552465062,5.236549349999515;-0.026072084752704873,0.2093431554206963,5.236135008984791;-0.02603011799828875,0.21933437275340306,5.235718097720679;-0.02597707930119677,0.2293242304558923,5.23527096241607;-0.025926683696560884,0.23931372404957643,5.234815464858693;-0.025939875696572735,0.2493038352977387,5.234371051514522;-0.025985113915457696,0.25929457937008626,5.233943282436158;-0.026068162561762177,0.26928515617259174,5.23351728000003;-0.02617220267609381,0.27927509582714116,5.233081067490958;-0.026314345082874387,0.2892643748478566,5.232640499468413;-0.02648351517338634,0.29925289327373217,5.232192301815117;-0.026668344688626604,0.30924124345945975,5.231746545584008;-0.02688480907285247,0.3192302643221024,5.231331087552371;-0.027147963965982225,0.3292185969859901,5.230926167686551;-0.027461658703721966,0.3392065687259789,5.23054931740766;-0.027821872349135475,0.3491939288349848,5.2301987690048755;-0.028203751849924248,0.35918172798860865,5.22988566181277;-0.028591612298798058,0.36917043630598984,5.229611307256622;-0.028976249832135315,0.3791601999842898,5.229373240838018;-0.029341908531671144,0.3891511833416855,5.229157497315066;-0.02969143944194747,0.39914306457200927,5.228957153555828;-0.030011402928347444,0.40913633705085606,5.228777909222879;-0.030325628795937323,0.4191296186516237,5.228589269481849;-0.0306422458904155,0.42912271464241125,5.228394882922669;-0.030960823570433633,0.43911551714743974,5.228188954883563;-0.031295095731336924,0.4491073589985449,5.2279623306462275;-0.03167314709370613,0.4590976919556138,5.2277379992522715;-0.032090382803077536,0.4690867092529116,5.227524814362774;-0.03257450781768141,0.47907292798190254,5.227322185472963;-0.03309646067211539,0.4890574358155622,5.22712939403815;-0.03365788606890713,0.4990392784716507,5.226911176914785;-0.03425262823013287,0.50901928675656,5.226697362989137;-0.03487261355574616,0.5189984392029131,5.2265181015920925;-0.03552539323359019,0.5289765456467037,5.2264119390347705;-0.036206711824335894,0.5389533031278383,5.226401208679208;-0.036927065390564166,0.5489270847528532,5.226470279918779;-0.03772768378733973,0.5588945048702458,5.226567985528348;-0.03864314865272163,0.568852006456135,5.226668415838849;-0.039644341902347266,0.5788009586808068,5.226794755492567;-0.04063588024284815,0.5887508052614533,5.226926682521319;-0.04172516903948334,0.5986909119351493,5.227014598578258;-0.042868041835042475,0.6086249830404407,5.227104448721204;-0.044088008288968555,0.6185500276147724,5.227176365679033;-0.04532322443578546,0.6284734398624776,5.2271877863942855;-0.04657682671643703,0.638394436898582,5.227139837134089;-0.04782800371814725,0.6483157411014621,5.227092098006474;-0.04916370048281431,0.6582259479041196,5.2270311448981115;-0.05060996583117197,0.6681193533479336,5.226861305955428;-0.05224250573903047,0.6779818018671738,5.2266026118221625;-0.05400466172297759,0.6878187043813186,5.2262418415137235;-0.055980312840490765,0.697612006780839,5.225808216360603;-0.05825764400566933,0.7073382396317883,5.22534544504211;-0.06092240697413397,0.7169563170735266,5.224719645835794;-0.06396204236721505,0.7264450155180908,5.2238680482164614;-0.06677069592604047,0.7360088400220612,5.223065099872075;-0.06981754333209521,0.7454781423122433,5.22204087576507;-0.07290096668243298,0.7549365312777555,5.221025307638517;-0.07624153429343322,0.7643005581232366,5.219950314953218;-0.0798916636218913,0.7735295977251818,5.218725005232675;-0.08370059459509523,0.7827058633668333,5.217590019014603;-0.08791447120011685,0.7916815225085023,5.216293567345536;-0.09198542712533594,0.8007301196204262,5.215048493789071;-0.09609081068861436,0.8097591082580703,5.213774449056867;-0.10022249921926893,0.8187701546048546,5.21245908081118;-0.10448119056580915,0.8277101711725635,5.211066366991333;-0.10896980227637648,0.83651740903355,5.209554769765957;-0.11390162728139237,0.8450845366541619,5.208044330607286;-0.11901760723859052,0.8535258727218178,5.206441023253582;-0.12440672998291061,0.8617796831063456,5.204758177395248;-0.1301972773189181,0.8697407603406774,5.203000107197997;-0.13687471103198595,0.8769708958706809,5.201228943957252;-0.14420520133957568,0.883563651187731,5.1995557765478635;-0.15197307190577294,0.8897021891061855,5.198149171027292;-0.16027261606219886,0.8951023555350814,5.1967506827950345;-0.16871281970706495,0.9003451215344892,5.195620918612276;-0.17667220584863763,0.9063113117585248,5.194594884275636;-0.1843811006053191,0.9125369249210074,5.193247782801532;-0.19281935640380002,0.9177369040070035,5.191922619949425;-0.20094018059509758,0.9234641895128058,5.190804400297898;-0.20954072316510342,0.928456875083188,5.189753801279806;-0.2179085639383644,0.9338508494288814,5.188813438822371;-0.22657344302958163,0.9387305223641976,5.187760508445314;-0.2353869964908178,0.9433402786126127,5.186725412934683;-0.24394879295707309,0.9483797912070693,5.185585696267817;-0.2527977726615487,0.9528794218817808,5.184382001131591;-0.2620362087256401,0.9562875366392695,5.1826395738333995;-0.2713608507876653,0.959646775531585,5.1813104521386455;-0.2809668552040059,0.9613732405209142,5.179132380102677;-0.29058236592984354,0.9618106932186966,5.176421183204902;-0.2997420278193767,0.961654981070076,5.172411651088033;-0.30951277668567906,0.9614960839483913,5.170288630057432;-0.3188828684502709,0.9614202258353534,5.166796406429167;-0.3279052872094271,0.9609294722130913,5.162512118785152;-0.3371338939718774,0.9607108075333228,5.158666991611458;-0.34610785593159477,0.9604624397876751,5.154261731096066;-0.35495755614392954,0.9600175698023061,5.149626550749206;-0.36449870818451324,0.9580792372906957,5.147344164977059;-0.3732650118528597,0.9564367249990335,5.142821547000038;-0.3810634373565639,0.9561383351565087,5.136568905704949;-0.3880532098860965,0.9556246202770196,5.129435941594007;-0.39503390356712315,0.9549918323184865,5.1223036561867055;-0.4019358109040128,0.9542519837747422,5.115105302260612;-0.4077656143286813,0.9533560328811488,5.107029990252646;-0.41343396247602265,0.9527133434211574,5.098816782624773;-0.41899294540455595,0.9519718046825871,5.090537420988785;-0.4248024124456471,0.9503676485942297,5.082557648063277;-0.4309467599102534,0.9487760086186421,5.074830185580528;-0.43725074473234654,0.9470566472375391,5.067260273308646;-0.44285888634813525,0.9450206921140909,5.059235085812234;-0.4478694234479775,0.9425768710836847,5.050933142862391;-0.4518674927179535,0.9398095478235862,5.042194872776922;-0.4556093753073117,0.9355778414072492,5.033943147169912;-0.4596993331826596,0.9304770433387718,5.026376503023231;-0.4640855653869412,0.9231102245397442,5.021229567252074;-0.4688842728938196,0.9154222314080522,5.017002609969289;-0.4737392416258224,0.9076101428251954,5.013078256444838;-0.4784349184201998,0.8995364097306817,5.009505378982442;-0.48265819103478036,0.8911107772767096,5.006162822150688;-0.48670963257329686,0.8824408324655366,5.003261464118456;-0.4908042637170342,0.8736344734074252,5.000877761969202;-0.49473693246394806,0.8647092953735231,4.998669750739566;-0.4979101776672188,0.8556663479746571,4.995813946610908;-0.5006364212250719,0.8466493940638199,4.99245803567152;-0.5030143868519495,0.8377227749837408,4.988629099621315;-0.5046547894283485,0.8287047901922687,4.984630971348221;-0.5060388509454411,0.8197026523156503,4.980502304812006;-0.5070269486811756,0.8105971984424675,4.976488033691619;-0.5075166182877825,0.8013601227453279,4.9726884736852925;-0.507417615641947,0.7919279236979875,4.96936825989587;-0.5067038599385303,0.7823574817723867,4.966558065214973;-0.5055908590436868,0.7726831339323315,4.964284692637128;-0.5045200219237959,0.7630286994613236,4.961908729062559;-0.5030414764926067,0.7533628056126208,4.959814833288285;-0.501575010431474,0.7436762899455119,4.957809617209555;-0.499895030817709,0.7339814726370621,4.956024068035458;-0.49821282811477435,0.72427432506893,4.95430899364735;-0.49640669029735135,0.7145691778096642,4.95271275342093;-0.49452198783120077,0.704856260647145,4.95126115540215;-0.492570580044917,0.6951444447987003,4.949892710818863;-0.4905471421990278,0.6854360229073491,4.948607314512911;-0.48849599982224434,0.6757254285517156,4.947383724626347;-0.48638433630161493,0.6660217316526964,4.94620935514973;-0.48423925870960577,0.6563250052831725,4.945037971421466;-0.4820702858451318,0.646633908113035,4.943864007047165;-0.47991275187140414,0.6369396785577226,4.9426948361951855
3D gt;-0.4705116870944782,0.595105004481946,4.9368223810309075;-0.47089502169428327,0.5964794866858719,4.936957071833325;-0.4712765419739114,0.597813269254178,4.93710148656301;-0.4716453674694394,0.5991717012547141,4.937261141947382;-0.47206034301499183,0.600834812736973,4.937389372710165;-0.47244104852191465,0.6023709564036569,4.937507378447796;-0.4727939162335153,0.6038099653276346,4.937623232233322;-0.47316138233857996,0.6052782310493446,4.937737889351659;-0.4735641326185898,0.6068058249119761,4.937855353607745;-0.47399062684303306,0.6083533022605767,4.937963232435146;-0.47438315192400404,0.6097673672110349,4.938061569415108;-0.47514074110257437,0.6128151367898715,4.938310883387873;-0.47589742971517274,0.6157869450908597,4.938564027399936;-0.47665606446347,0.6187396314976581,4.938817083589101;-0.47740718566765217,0.6216604387962212,4.939060063911697;-0.47817055760399774,0.6246151666867531,4.939306478222346;-0.4789515631400933,0.6276392459934041,4.939551446337619;-0.47972897651155133,0.6306477458501266,4.939793091625278;-0.4804942308846167,0.6335892938128971,4.940027361456014;-0.4812770929950779,0.6365986931946318,4.940271287574607;-0.48203699735221217,0.6395538873704814,4.940506873758769;-0.4827712786981615,0.6425207987833832,4.940752616815244;-0.4835049494403904,0.6455140262991697,4.940987856684702;-0.48427833613379523,0.6485979247658938,4.941203767365925;-0.48501152672848463,0.6514367727893894,4.941434846313121;-0.48575150465237893,0.6543039691149177,4.941667228920178;-0.48652140272754735,0.6572579242318363,4.9419014578989;-0.4872876735428632,0.6601953496512719,4.942143442124836;-0.4880316288382319,0.6631565191301249,4.942381282651223;-0.488756737996764,0.6661085899546995,4.942636950921204;-0.4895018316042625,0.6691387318368685,4.942898523481014;-0.4902468874656548,0.6720157835620946,4.943127672867048;-0.49096808264134306,0.6748223068883863,4.943351282242597;-0.4916637556367001,0.677509831897283,4.943564665517968;-0.49233915832002284,0.680136951136185,4.943769932087397;-0.4930590969215006,0.6828998194290421,4.943987192455388;-0.49380702631675605,0.6857689472521766,4.944233965435675;-0.494538043775397,0.6885786522687493,4.944476717309629;-0.49530512975272484,0.6915737100504213,4.944729857338082;-0.4960983005394371,0.694668401414257,4.944986262930855;-0.496919622621698,0.6978470997697215,4.94524246514369;-0.4977079354690293,0.7008915571568377,4.94547743921684;-0.49848873484336725,0.7039206431243379,4.945717311009714;-0.4992276585595083,0.7068420552657824,4.945980165355489;-0.49997643300072625,0.7098462793770484,4.946267305490527;-0.5007264163518357,0.7128953156293448,4.946585598634462;-0.5014919542603573,0.7160886810819982,4.946931471747868;-0.5022436680357335,0.7193692363674358,4.94731699127262;-0.5029766755508165,0.7225719622983771,4.947722794514996;-0.5036674898438535,0.7256214947199418,4.948110201557612;-0.5043557804107666,0.7287344732381529,4.948532278473095;-0.5050272238004005,0.7319367260302527,4.949020155635931;-0.5056902263447388,0.7351415836528197,4.949534972432508;-0.506351461591559,0.7384044049279165,4.950075840785948;-0.5070083582409357,0.7417335587711658,4.950650823239148;-0.5076058721445375,0.7449430722899356,4.95123570309251;-0.5081408481015998,0.7480790249323441,4.951859503968287;-0.5086885330070883,0.7513503972586938,4.952541082187023;-0.5091871454594499,0.7545168892553297,4.953261861989458;-0.5096451278945147,0.7576008279703431,4.954008076408758;-0.5100619827464474,0.7606022769216765,4.954786125103093;-0.5104481263823428,0.7634759443638688,4.955563046009662;-0.5108054231546693,0.7662298499285165,4.9563283925759585;-0.5111425672110863,0.7690211918976348,4.957149844285188;-0.5114276242789575,0.7718897495075809,4.958046817289771;-0.5116848427142127,0.7747005398378535,4.958947684482395;-0.5118801819494216,0.7773006132481464,4.959857515131416;-0.512045455040366,0.7797786070096292,4.960774615760981;-0.5121820126291048,0.7821501058416851,4.961680667161536;-0.5123154625908802,0.7845516623028254,4.9626040903463196;-0.5124153186862752,0.7869223049357786,4.963557297570018;-0.5124840544231867,0.7891403268458481,4.964486097514427;-0.5125191566467285,0.7914113117282673,4.965480199031506;-0.5125128152103747,0.7937513001134839,4.96654552470385;-0.5124844099852998,0.7960829584929903,4.967641713183612;-0.5124409832259356,0.7984691000211037,4.968800119584091;-0.5123844193798001,0.8006841949592202,4.96990620709799;-0.5123075590553929,0.8029511245986164,4.971113447897313;-0.5122089135832706,0.8052098976005941,4.972380770699453;-0.5120677484738625,0.8075557763697738,4.973727768268626;-0.5118859825457557,0.8100167110249148,4.975172095149351;-0.5115910659725385,0.8127136873148256,4.9767201883652445;-0.5112040773682675,0.8156221056922007,4.978340468107694;-0.51063745715901,0.8188440993228202,4.979976359326253;-0.5099797629728157,0.8219876030226887,4.9815439109656765;-0.5092037490392136,0.8253470604201496,4.983080933005905;-0.5082653667126671,0.8290401430033022,4.984577185554422;-0.5072419987630036,0.832764323852022,4.986030189747439;-0.5061100726305428,0.8366400115837486,4.9874939759426145;-0.5049541957725913,0.8405203952207405,4.988948324261945;-0.5037497356673419,0.8444508098925576,4.990391814383673;-0.5023503022727319,0.8487473255351441,4.991922357323323;-0.5009633892835197,0.8528767376915883,4.993354550711241;-0.4993671308808407,0.8573579468161373,4.994850539812356;-0.49772658423730887,0.8618738074221852,4.996349413671292;-0.4959333375898459,0.8665498667183569,4.997884025835548;-0.49406090190693497,0.8713553825249105,4.999466924957463;-0.4920041855763582,0.8763202652753408,5.001036922814643;-0.489904301685398,0.8812613856816693,5.002564326428722;-0.4877395932407702,0.8861696933940305,5.004079854671794;-0.48548018539558024,0.8910783164331468,5.005656191471128;-0.48321021096181055,0.8959661606481519,5.007479274174783;-0.4809449485002938,0.9007422079700536,5.009533779772773;-0.4787251456373829,0.9052271797956045,5.011912175115145;-0.47659471467228254,0.9095526976245945,5.014301663812299;-0.4743915532516222,0.9137921017275019,5.017165317217158;-0.47220488595477617,0.9177409148264738,5.02044162032095;-0.46998124126498997,0.9216618788121108,5.024061832729889;-0.46778301072201495,0.9254890545085324,5.027910140853782;-0.4654944677191266,0.929351227582511,5.032097143296367;-0.46323490058123057,0.9330638238163317,5.036328627402802;-0.4611527095018807,0.9363406337673382,5.0405152409946;-0.4590274406303793,0.9396541099031092,5.044868664821629;-0.4570324634939936,0.9424976052752994,5.049320527046212;-0.4549637258303367,0.945239317735575,5.053984779558142;-0.45284663506847317,0.9477332029698259,5.059000636740864;-0.4506778058132884,0.9500965234012927,5.06418364024829;-0.448491207103406,0.952054226891469,5.0695598669189526;-0.44615748155884827,0.9538780151108563,5.075156547743992;-0.44370505318075926,0.9555188594494834,5.080992222399631;-0.44116909591545495,0.956905724282992,5.086924173401574;-0.4387495307793052,0.9580393214468229,5.092495909779759;-0.43614945435604796,0.9590557245933404,5.098077792604899;-0.43359262041641494,0.9598926147202315,5.103340972920596;-0.43082170964903754,0.9607219290911141,5.1088631932258615;-0.4280524564193467,0.9613901720596573,5.114032188258737;-0.4253459924924172,0.9619489604238737,5.1188436996985285;-0.42252906547805014,0.9624688170481537,5.123443990037401;-0.4194794491331456,0.9630079575360831,5.1279568913880045;-0.4160005422301213,0.9636611111786406,5.132312639857147;-0.4114018797211728,0.9646601902719272,5.1367174919112255;-0.4062807285244183,0.9657395709538864,5.141096165731398;-0.4010368570618711,0.9668059565786589,5.145325936519493;-0.3953240850674905,0.9679158563904844,5.149421249244172;-0.38957676346989,0.9690061146622997,5.153245371142889;-0.3837666290444843,0.9700613315000373,5.156582876431741;-0.37784212945194573,0.9710847168227374,5.159713532229603;-0.3715513149099835,0.9721641574277717,5.162560105462802;-0.36518075415077855,0.9732521936707578,5.1650989721071925;-0.358517853617264,0.9744436633740442,5.167304263061589;-0.35141401362661584,0.9756691944704219,5.1692054208044285;-0.34354423229411496,0.9768675169605319,5.171086207263753;-0.3355323648549742,0.9780421953492244,5.172671025449139;-0.32637779556856317,0.9789751561956888,5.174092001848705;-0.3170153233124038,0.9797210733058088,5.175194275472931;-0.3069475089283313,0.9800002888307733,5.176209697836536;-0.2963033923811832,0.9798433623362397,5.177182249651116;-0.2853326578172587,0.9792733014122914,5.178066885815636;-0.27430666790331826,0.9782933688535531,5.178866360189146;-0.26348615978046996,0.976762056072688,5.1796197551500995;-0.25366017061007223,0.9746905320248365,5.180290993050397;-0.24395525136882976,0.9720349571615966,5.181077517224974;-0.2342295231495873,0.9691049688177596,5.18191851504051;-0.22443991439140443,0.965244459792315,5.182957770331431;-0.21450511256395752,0.9609546097577628,5.184115694055718;-0.20454826548463206,0.9562772186279297,5.185413962360963;-0.1947358932446625,0.9514254772897492,5.18672809251365;-0.18528503006434036,0.9462522482273942,5.188095506076488;-0.17592388620376587,0.9408075116173695,5.189579513785798;-0.16681543849524808,0.9349288431587865,5.191174579200098;-0.1582301008531603,0.9288980880607991,5.192825159011453;-0.15038588537927405,0.9228528271303338,5.194503057256796;-0.14287013644040641,0.9167147446583892,5.196200768448135;-0.13634975832599705,0.9104104580378127,5.198038837794934;-0.1301385048769288,0.9040676049701238,5.199937505873987;-0.12460309121568322,0.8977794795408085,5.201893816437156;-0.11958103185589034,0.8917109447543904,5.2038824166992965;-0.11488275436627667,0.8855558569310075,5.205864776242789;-0.11041431042541898,0.8794195354397015,5.207791308325428;-0.10620603110022468,0.8734830785589704,5.209588972625086;-0.10197481334411493,0.8672748567225572,5.211365819071107;-0.09810883735398117,0.8613987707622982,5.212985192602772;-0.09434951607170755,0.8555541025969944,5.214556698472621;-0.09093878333932265,0.8497331151412706,5.215829702972153;-0.08758327083345188,0.843480872797562,5.216971934143972;-0.08441147033642914,0.8369816434569278,5.218011863217111;-0.08132274920657531,0.8304315516972947,5.219012380334887;-0.07843836566229997,0.8239661422729494,5.219906937540992;-0.07576696619340928,0.8171717706841939,5.220766063121214;-0.07336183139590893,0.8103177262774969,5.2215513725280776;-0.07107732878216241,0.8031466741917497,5.22232351798688;-0.06882711431050706,0.7952889135845638,5.223100266838074;-0.06663509778087423,0.7873428576453259,5.223853884991145;-0.06458299786923297,0.7793223404835847,5.224536099437132;-0.06256453932503522,0.7708807442228671,5.225121897584301;-0.060713425670235854,0.7624781548710192,5.225597244081658;-0.05893769693536275,0.7538276330592268,5.22602075055979;-0.057322277722116254,0.7450878006757315,5.226299886444868;-0.055782395869594506,0.7360693277520648,5.2265070587352165;-0.054260444294396096,0.7266442794670491,5.226685243764974;-0.05284558159537235,0.7169956158783475,5.226804154813087;-0.051431014565290034,0.7070802710904912,5.226894760241751;-0.04997800895238327,0.6967253815149856,5.2269571224956195;-0.048757588716280664,0.686869560228768,5.226984183431076;-0.047717743224208645,0.6773546302536786,5.2270159244634335;-0.04678832610906182,0.668289976624311,5.227007729077743;-0.04576747330285737,0.6584565011234607,5.226876152167886;-0.0447551063965943,0.6486879814212605,5.22673093500299;-0.04367202899294386,0.6387592938568633,5.226431753038956;-0.04254061791533132,0.6286499855752719,5.226029778613073;-0.04140791378223291,0.6186333691160557,5.225582508242332;-0.040236586009445845,0.6088930916155799,5.225118981047808;-0.03908968314760823,0.5991437911082121,5.224654445088918;-0.0380377076060085,0.5886241566027625,5.224257715690742;-0.037077535961442074,0.5783679033699682,5.223937267141826;-0.03618057898545669,0.5679181538145422,5.223619988939317;-0.03533083402100256,0.5573572663000076,5.22330087690515;-0.03453619995844566,0.5467285653259796,5.223045149534839;-0.033753834409228835,0.5361299493110787,5.222834341382172;-0.03300824474601423,0.5255560961254572,5.222674333365489;-0.03229715036052769,0.5145338427204196,5.222548285280648;-0.03164148592463994,0.503665740145667,5.222454684522597;-0.031104313610771955,0.493041135956069,5.222382843237408;-0.030592428665241957,0.4824150454440358,5.222315077257965;-0.030119562056509112,0.47184304157192425,5.222212346765551;-0.029617141825869924,0.4611881212202169,5.222107103470625;-0.02918421988083144,0.45103808969400694,5.22210260167526;-0.02864856021929595,0.44012227762513245,5.222098693928476;-0.02814904925297883,0.42975782328460166,5.222182082981175;-0.027695445232472176,0.4197361664400262,5.222325140875478;-0.027228010444317836,0.40931416303020407,5.222481428227182;-0.026808216755673037,0.3990728368112596,5.222647687087624;-0.026410521183175557,0.3886304986953735,5.222820077333611;-0.02605009662902961,0.3790448631286621,5.22293636774936;-0.025717205622640703,0.3693228898711124,5.223045735317166;-0.02537230966697305,0.3597905862581932,5.223173836753327;-0.02508700623391038,0.35049562630087644,5.223307329255443;-0.024859605543088106,0.3413041083158073,5.223471083518206;-0.024665016095517044,0.33191824756880944,5.223653522720983;-0.024592067515648016,0.3221816787331791,5.223728288152662;-0.02459655692536952,0.3130791693703603,5.223804822174976;-0.024652741496037626,0.30363205465219784,5.223870738850609;-0.02476433186450247,0.29404298811120505,5.223906548803943;-0.024922339705289415,0.284582637822426,5.2239396189285525;-0.025153995823456066,0.27508834090475304,5.2239663500705005;-0.02541908071162337,0.2657768741252059,5.224001992804316;-0.025723297635983616,0.2566027805554664,5.224057371006982;-0.026156846966985926,0.24793645193778868,5.224117920345371;-0.026633880262455695,0.23884285391953033,5.224139411108373;-0.02710784157615597,0.22968494730319006,5.224189677535882;-0.02764452011787285,0.22101649501444925,5.224255373250024;-0.0281804911795309,0.21171768011157796,5.224340693932873;-0.02873584235118607,0.2019440221430892,5.224399305227246;-0.02931384835889784,0.1916999005673296,5.224449426340652;-0.029936670450436863,0.18145438565722974,5.224425264400546;-0.030617016718751288,0.17062823333659424,5.224462975708913;-0.031262782498133385,0.15995131792941347,5.224500188985921;-0.03192228101835413,0.14874921683376124,5.22455663118524;-0.032581061273106074,0.13795443898176746,5.224634232226873;-0.03317607516757513,0.12702075623900208,5.224925744354119;-0.033760339500540394,0.11611560306609692,5.225217589633749;-0.03429928537546578,0.10482348803443428,5.2255332538281465;-0.034786790366900175,0.09349663014715007,5.225909471324339;-0.03526868054745561,0.0814299005409419,5.226237946351909;-0.03573818181692543,0.0693251482929214,5.226572019379827;-0.036203042144290466,0.0567240520467193,5.226844152398837;-0.03672147284402686,0.04335989484685968,5.227030464928838;-0.03722942592855227,0.029705989935236477,5.227188713804343;-0.037724532103538516,0.015778889349557602,5.2273795112221935;-0.038229164093227706,0.0016884975940494374,5.227540501972781;-0.03870106370327836,-0.012958899830357478,5.227680209318258;-0.03915810132592411,-0.02684304388599882,5.227784855305947;-0.03956879341279046,-0.03996895459486267,5.227896666953524;-0.039924229471966374,-0.05255965992818444,5.2280044002662285;-0.040216541744490804,-0.06488067203234818,5.228163102612252;-0.040460252301167635,-0.07650049528045169,5.228241586481515;-0.04070570165221975,-0.08814338676424349,5.228318566086334;-0.04089402101120707,-0.09900810098668276,5.228367303489428;-0.041102122464018356,-0.10979452500161475,5.228370790416912;-0.04127799718662844,-0.11996675374972614,5.228201235638636;-0.04140185550511894,-0.13059342562303702,5.227998937577716;-0.04153795618323956,-0.1408681509409921,5.227783163203224;-0.041680563683429005,-0.15110070298405018,5.227524738353795;-0.04181223112284127,-0.16049900431632996,5.227315557980942;-0.04191686860747256,-0.16944344043327592,5.22713280062918;-0.04202158162230152,-0.17787106887364795,5.227014298245058;-0.04207613481990362,-0.18528616349979987,5.226973517789679;-0.0421175690036709,-0.1920655171814612,5.22696686398781;-0.04214632204104278,-0.1979419434369621,5.226968879502507;-0.042164845132019554,-0.2035819371966993,5.22696533146551;-0.042175929430783805,-0.20881888079562433,5.226966475570808;-0.04218755178289899,-0.21487655504194364,5.226970131392398;-0.042202644288337844,-0.22079539639424478,5.226971453818628;-0.04220880376039926,-0.22642465449834281,5.226963594362291;-0.04220767020047722,-0.23197044946702866,5.226953547846261;-0.04220196616366759,-0.23747245010763923,5.226947316046893;-0.04219354090367334,-0.2429337954408032,5.226938832208665;-0.04219034633245136,-0.2461908211448595,5.226929223828821;-0.042189918071761194,-0.24955224296871562,5.226921735260671;-0.04218810837670552,-0.2528201552949186,5.226946767512252;-0.042209796411506205,-0.25537464726173276,5.226980677814808;-0.04221437931707351,-0.2574088752703479,5.226982790038545;-0.04221062496614803,-0.2589549359236157,5.226975400901591;-0.042208034246810265,-0.2606245198256034,5.226969438445925;-0.04220706346075414,-0.2624786854706242,5.226964217229078;-0.04220933437347413,-0.26458275310357665,5.226958815035357
