# Supplementary material for: AI co-pilot bronchoscope robot
Source: Nat Commun. 2024 Jan 4;15:241. doi: 10.1038/s41467-023-44385-7 (PMC10764930; doi:10.1038/s41467-023-44385-7)
Supplement: Supplementary file 9 — Source Data [file 41467_2023_44385_MOESM9_ESM.zip › Supplementary Fig. 6/Sim+A/1-siliconmodel3 Centerline model_12.txt]

Path length,0.40572203380316396,1.4498997366467,2.085157262856443,3.1582791222840343,4.245022865866967,5.405977470385526,5.956144838734827,7.004070785026707,8.275203993523071,9.011827059353363,9.854868601646674,10.746238791125316,11.678707286124808,12.691353253978985,13.660680235146483,14.636201501386331,15.626723049806209,16.676302662808105,17.751166341743005,18.887466867066223,20.04302638850102,21.267135170256523,22.492041463640273,22.492041463640273,23.779601848267674,25.122896095407953,26.55233694452238,26.55233694452238,27.946602581402992,29.322159891300647,30.619950232674377,30.619950232674377,31.93403608170277,33.17389554290007,34.38029842113793,34.38029842113793,35.55907556133846,36.68855303236106,37.79583425035542,38.85186995477389,39.91327547752691,40.95681306196221,42.013790148932124,43.06783692302471,44.12586855978655,45.123388560337744,46.12797086708298,47.09481166175653,48.02379956216308,48.89665396798111,49.738826903741426,50.637871949802324,52.37851421994839,53.26665725509672,54.17512514756817,55.10727993665399,56.02451563784765,56.95118854539219,57.86881967321581,58.77271995658978,59.67336344857445,60.59842173344008,62.372996432762775,63.28283719542007,64.23762446932274,65.16446376237887,66.13648005717198,67.14656375225131,68.15641566966852,69.13847464280137,70.1360211545801,71.16481108024603,72.17899954744296,73.17512148302424,74.22401607130912,75.26176465940226,76.30801140541477,77.35080171169916,78.41445712889875,79.45711696302872,80.47123024388033,81.52332667627988,81.52332667627988,82.54941738339409,83.58916129619656,84.58655553881653,85.60167103237988,86.59410609988697,88.52441874223015,89.48879529889446,90.47715521914708,91.45384584021548,92.42810452764144,93.3978918207386,94.29838726550398,95.22333622949431,96.16006701538107,97.16954888535543,98.15785460532831,99.12430352319107,100.06029656244215,100.96547623828762,101.83592507763714,102.69512589671712,104.40682484935888,105.23475835021448,106.02823168650323,106.84429064221862,108.34818625432379,109.74299788431247,110.44238182199764,111.85281018530704,112.52508165441866,113.84911985325235,115.29960760859639,116.03986839647082,116.7880040701518,118.32625049203263,119.17123640912166,120.03652909339546,121.88441087204502,122.87470971085183,123.88691582495626,124.95249329927339,126.0231804394135,127.09445790477439,128.1565487253602,129.26534767095959,130.34235062968762,131.3925243152389,132.372935010552,133.3758978661945,135.3376170589854,136.41520127045425,137.50632012864648,138.5807226215346,139.59222394196246,140.5509790866852,141.4737120173894,142.3267454635501,143.92171237280724,144.64186818024632,146.00475249032527,146.684936258053,147.99435088786484,149.37239586362185,150.0447454791,151.9080466847065,152.94903278018685,154.04852635316746,155.24124668019908,155.8231088356534,157.05639164080912,157.73597257551975,159.11085134047383,159.77660256948423,161.15405983702195,161.7964373101699,163.11078763665256,163.77510311469769,165.14105569309658,165.82247804738884,167.14276038637445,168.36016272325216,168.99032214531798,170.17413881076118,171.2181104912147,172.2194534766339,173.149311739523,174.14874147198208,175.11761132677287,176.08124180807624,177.06106141020166,178.02864180928117,179.00497115083013,179.93972422285614,181.26883136952762,182.10361218529906,183.24637321288546,184.2692387193401,185.1966454213353,186.32775043984125,187.1603131753727,188.37632900712788,189.20639125476362,190.32317278820895,191.50210276188972,192.45321774759458,193.36996634996305,194.3133552957119,195.3771065678044,196.40792093886103,197.46532154560182,198.19709196060515,199.3578303593967,200.18764092327058
Error,5.663230819254928,5.4244394032093,5.169431547974591,4.894846769519251,4.605617776660456,4.340927165071924,4.098556745658433,3.8591590083701215,3.6447729816500005,3.4593462061679334,3.293174967327739,3.14887010260956,3.013561166152909,2.8732472683594703,2.748176240817236,2.630478180312852,2.5239828698046485,2.4240628695902138,2.3375820478892115,2.258905255996787,2.1931880951169846,2.1570847708400676,2.150484361655514,2.124884235250144,2.038350542990984,1.990197917032968,2.026804771836722,1.9705278754946327,1.879364004040604,1.8654019018771246,1.9033373797220028,1.798978353047358,1.7245029314646179,1.7028365800406966,1.7133017532156507,1.7408154401173856,1.6677855874975167,1.6217051509207412,1.5815998805212939,1.5508523647289283,1.519375341899027,1.4834625235217909,1.4361630179380138,1.388818888096093,1.3448702642385044,1.2943582983966608,1.2515479686407636,1.2100818121599195,1.171870214646282,1.1380533567943325,1.122732477875787,1.1104773916759556,1.0911963359774577,1.03076255767579,0.9849037657928426,0.9480507382216957,0.914871045651178,0.8857609204461029,0.8662724827818454,0.8622943818384722,0.8703300201111116,0.8869795136044658,0.8596765574118987,0.8080539233853243,0.7770837528984857,0.7413116378785247,0.720578140825184,0.710061345569825,0.6991631000822458,0.6828595227886328,0.667324494471025,0.6538888471692252,0.6340655187201543,0.6130975635726656,0.6019687505475994,0.5959061138076908,0.5989830622517078,0.6018746148073892,0.6182484579992337,0.6287724263099621,0.6226209471168302,0.6505971016993095,0.6553787867734954,0.6324821145218265,0.601232736304933,0.6003554979581537,0.5856096654020254,0.5808499738840595,0.5841942354715216,0.5475930731592932,0.5372722758874061,0.5238329088914465,0.5192836751856188,0.5220050078520775,0.5045954400721135,0.5351557378887812,0.5918499852440622,0.6792301676353132,0.7913021273552404,0.9450887951137509,1.1305969103410451,1.2790410680801583,1.451679848189753,1.606989312467893,1.7379382859610486,1.8723403403568692,2.0213007760735495,2.2171447540733595,2.2958585711749615,2.3776476248532985,2.3795460166867803,2.387415654883834,2.3800201868761173,2.3167344528371077,2.2933818692904313,2.2526795121286756,2.291977394137291,2.3907155537663756,2.5465377613444793,2.7497800462303363,2.939641561993177,2.9544805285866413,2.908961282990402,2.9452242653395797,2.8680176773769834,2.8312939833110122,2.7253201996071574,2.6297238273779,2.5684800101364846,2.457950623522857,2.255827464640964,2.2657916293102276,2.275377443273979,2.27760123174483,2.366472939205226,2.4264554976276447,2.4158175475975723,2.445938112540771,2.4060320554787094,2.4403922108216904,2.4718698180417493,2.4650802797867555,2.434532410652962,2.359495527384925,2.2394726383121464,2.185880228193065,2.0934582221936404,2.025679830208908,1.7673580245126699,1.5644200949565823,1.3034677808758446,0.9911267975030731,0.8145188500213177,0.7415726552912845,0.6264779180424048,0.5933542896773686,0.4476917224575219,0.47577133483170814,0.3487977716456492,0.4232875344619481,0.3875551092460809,0.5212663679190808,0.5144009255376746,0.6275674034208041,0.6539102863469054,0.6553189820158881,0.5985471590150612,0.5455774574164912,0.44868066535996654,0.3550045462670145,0.2520084648900867,0.16418581355795014,0.15265198917627698,0.2314689056977767,0.3407042098965979,0.47916214576594784,0.5262236190371072,0.6065320525062032,0.6674654885857976,0.7250511836350633,0.7621158099775418,0.7707671666021733,0.7799952383191355,0.7551017265850456,0.7384742220102368,0.6955714480542329,0.6593122982866968,0.5882508181630353,0.5186963045749932,0.45982892963118077,0.4049100054184251,0.35776860578143205,0.32787130748689286,0.3174922423491636,0.22862788896238945,0.2532360433507263
3D pred;-0.049911038618155226,-0.2617556053298868,5.283072769906678;-0.049537797248124966,-0.2520540120685223,5.280676986304024;-0.04918921139953967,-0.24239777065379942,5.27810104188561;-0.04888863090424163,-0.23276626898240163,5.275428248044007;-0.0485968597021547,-0.22318366560433237,5.272584204784096;-0.048264055576964095,-0.21355314534698225,5.269911692672425;-0.04793952482397489,-0.20385683971002605,5.267487577001691;-0.0476723420483481,-0.19414055591325513,5.265137589226187;-0.04737045451103037,-0.18437501835307038,5.263006124923077;-0.04701766563342694,-0.17453933518901837,5.261235566620105;-0.04659059384070925,-0.16467565473778603,5.259646410353452;-0.04615463466140268,-0.15477353523768556,5.258320526120304;-0.04567925446429012,-0.14485642045234148,5.257126856148116;-0.045214304640331236,-0.1349281931899896,5.2560249827033445;-0.04477456560542628,-0.12499152563634412,5.254990928783324;-0.04431395454063152,-0.11504999402020984,5.254014308809952;-0.0438687218998983,-0.10510145066213114,5.25310422477644;-0.043458071169140224,-0.09514716531807557,5.252241920151351;-0.04307879989910905,-0.08518606288995587,5.251446563803394;-0.042725047009472154,-0.07521774401282921,5.250734189142843;-0.04236042832238279,-0.06524708965254823,5.2500610585159695;-0.04199433394820344,-0.05527389084646435,5.249427591481688;-0.041644093170717406,-0.04529523669038654,5.24887641761513;-0.04126959804331971,-0.03531254607658071,5.248422940483857;-0.04086104733976485,-0.02533072096309085,5.2479799351494325;-0.040489978227499515,-0.01534750354112953,5.2475353256356225;-0.04013807878958175,-0.005362778781919982,5.247109369923815;-0.03980578271351762,0.004621185109946944,5.246651063995717;-0.039504932001608026,0.014603552929622298,5.246139378973606;-0.03919457640614476,0.024584167477547263,5.245599923090226;-0.038867255904412874,0.03456394894001105,5.24505510821285;-0.038509272230831254,0.04454284365163416,5.244513344404729;-0.038125855314691905,0.054522786031937734,5.244009616745931;-0.037632719405181106,0.06449682339194056,5.243484835157059;-0.03710881160284901,0.07446863110631974,5.242947646622088;-0.03659611746150982,0.08444127933564105,5.242415263290596;-0.03608957601488988,0.0944157719266547,5.241912358414233;-0.035549838348245946,0.1043874287951119,5.241388199517565;-0.034998346669409645,0.11435762765237906,5.240848763075783;-0.03441603191980305,0.12432669208367755,5.240320876821927;-0.033801753578047315,0.13429415075484516,5.239798928781011;-0.03315246981102766,0.14425986282620237,5.239286080362187;-0.03253343409511488,0.15422818912225955,5.2387868152645085;-0.031922327758613714,0.1641957574346805,5.238263240071523;-0.03138895702009973,0.1741679677067072,5.237743107448261;-0.030870162012439105,0.1841429447282191,5.237262810498098;-0.030414762586378735,0.1941221343319812,5.236806317108321;-0.029969996169354297,0.20410324611260444,5.2363825359655225;-0.029485941307108517,0.2140822692380388,5.235952665807937;-0.028987869678711177,0.22405903163861685,5.2354877608118375;-0.028530056017931238,0.23403671809171847,5.235001777586206;-0.02820506547602758,0.24401945860869217,5.234512622275036;-0.028056891250475707,0.25400771607895734,5.2340513662652395;-0.028033065926233367,0.263998508116171,5.233622989301488;-0.028047535759918453,0.2739898269707091,5.23320665029195;-0.028089895695258046,0.2839805441119708,5.232777958515521;-0.028168145430625933,0.293970456658897,5.232335777236313;-0.028269968611524938,0.3039592512336563,5.231873592226721;-0.028373464822325813,0.3139488836379586,5.231430271844533;-0.02851149159630804,0.3239389118646878,5.231005672458268;-0.02868887954684047,0.3339289178986236,5.230595412836891;-0.028918628902159807,0.3439189384128825,5.230212391481851;-0.029188615452081606,0.35390890763504046,5.229855148982702;-0.02948281389326722,0.36389953952032894,5.2295377819871565;-0.029780932116102218,0.3738910779985404,5.229254437031962;-0.03007167302400642,0.38388374401485764,5.229005247122837;-0.030345697256896283,0.39387745542197466,5.228780207057408;-0.03059894905840567,0.4038721040557081,5.228573175143825;-0.030848340893231668,0.41386702738348496,5.228374904156071;-0.031118073974438866,0.42386134027601285,5.228172533527885;-0.031397526358949025,0.4338555145155116,5.2279766059000945;-0.03168994371413159,0.4438490670906826,5.2277682815911914;-0.03200880037895349,0.45384169500975774,5.227554464617546;-0.0323807211636341,0.46383260883891086,5.227346340163528;-0.03280705636172915,0.4738216278634,5.227152079443723;-0.033280383963025274,0.483808700773593,5.226966780581504;-0.03379218168327717,0.49379385440514695,5.226780313298019;-0.034344002832237285,0.5037763155963083,5.22656592582983;-0.0349299969006163,0.5137573838164825,5.226379142168733;-0.03554781494756625,0.5237373868886805,5.226245577428698;-0.03619873188634231,0.5337160556031744,5.22619579967065;-0.03687929437112205,0.5436927559959586,5.226243590641874;-0.037623300053346936,0.5536645935137353,5.226337994369969;-0.038459026601267536,0.5636289753540472,5.226450491825779;-0.03941380077530226,0.5735825398765744,5.226572801156925;-0.04040012949429342,0.5835328186854387,5.22671103025646;-0.04146821213323721,0.5934753057746786,5.226789451916007;-0.04255575955813698,0.6034156753020402,5.226868788276481;-0.04372437798937615,0.6133466904122311,5.22696506830207;-0.044939984179375336,0.6232724330970261,5.227009042681817;-0.04616946444904902,0.6331965612360586,5.227001365016488;-0.047420449401019533,0.643117840479773,5.226944314002602;-0.048700406787786754,0.6530354724612657,5.226896512666479;-0.05008302183765814,0.6629388602682136,5.226790279107442;-0.05161458486356357,0.6728186557204157,5.2265806210040315;-0.05332057216418781,0.6826673488869357,5.226275907627477;-0.05514624816287271,0.6924915769797777,5.225886742459919;-0.05724681348510582,0.7022578925210937,5.225432093062602;-0.05968080169110348,0.7119439367245882,5.224925882532275;-0.06253805310241799,0.7214984815111896,5.2241864311860935;-0.06576300490371263,0.7309190576712158,5.223263159453356;-0.06870743401206329,0.7404386070204666,5.222421424689267;-0.0718578528974508,0.7498682722006599,5.221346122203431;-0.07490476421398669,0.7593430885659178,5.220374429724399;-0.07835164117256056,0.7686678705147117,5.219293929451424;-0.08210075705454613,0.7778547117632302,5.218050515611239;-0.08599496859218993,0.7869960787787977,5.2169233396769785;-0.09028176682745802,0.7959277625512668,5.2155637861183735;-0.094327863335191,0.8049921657850093,5.214353126353522;-0.09845836724528982,0.8140072501624315,5.213061928802171;-0.10263519307671087,0.8229939078793744,5.211722485241403;-0.10700470363917662,0.8318696039571947,5.210263240032856;-0.1116926124280296,0.8405745080173578,5.208763854661862;-0.11672518362461735,0.8490753602632815,5.207211843629604;-0.12196282123534816,0.8574326254204604,5.205561609903352;-0.1275994413988899,0.8655132833484259,5.203849453198152;-0.13369222778934206,0.8732440830976599,5.202085171690692;-0.1406245008376492,0.8802126914174012,5.200246126158427;-0.14824947554494505,0.8864699011758604,5.198600803469183;-0.15637564517759012,0.8921357791998622,5.197235815074136;-0.16483275431684702,0.8973571793589542,5.196133868893358;-0.17273129422796235,0.9034157560815353,5.195181652862661;-0.1803503076805424,0.9097533826369132,5.193845567665536;-0.1887472551474398,0.9150138126986185,5.192496809420308;-0.1968094022122993,0.9208118253123475,5.191320019534382;-0.20528060067374576,0.926020920136252,5.19026924470486;-0.2135622122180082,0.9315432555052904,5.189310744677835;-0.22211267685773223,0.9366150687644196,5.188230807314212;-0.2308963750859706,0.941269323483239,5.187142433091994;-0.23966420490412607,0.9459447200255031,5.186017343116726;-0.24823326195516512,0.9509646112987072,5.184846039201746;-0.2577844675475733,0.9534393901372582,5.183218175131311;-0.26728900557758123,0.9554330106465001,5.180832963589066;-0.276981044016457,0.9567309584456871,5.178740184955302;-0.28641174490684573,0.9568972753463383,5.175418405401421;-0.2959563425596996,0.9571961197713961,5.17245001397596;-0.3055889915404352,0.9575757245755456,5.169791447857429;-0.3148245862168868,0.9577795368430079,5.1659623159020205;-0.32448429552016744,0.9579269369032928,5.163380012783032;-0.3336587066081353,0.9578280634467035,5.159402525482165;-0.3426828638431921,0.9579145750500004,5.155094729997296;-0.35169940716023707,0.9578006050980182,5.150771657309739;-0.36069795809236815,0.9580478280756884,5.146416779364129;-0.36961808135512725,0.9584946699999519,5.141918809458504;-0.37835679824647006,0.9590541204545318,5.137089540126418;-0.3865130292793243,0.9593706817441806,5.131312370898448;-0.3946798996509294,0.9594060450512132,5.12554167096084;-0.4019906057751334,0.9588121806581554,5.118744546491759;-0.4094682413454034,0.9582550873690192,5.112128307881685;-0.4160742927784166,0.9571871751571626,5.104697315486846;-0.4229064702814449,0.9562057612947095,5.097461420421431;-0.4296429696287813,0.9557638680802579,5.090084137254142;-0.4349968947827791,0.954185920695391,5.081786814342746;-0.43998244471407344,0.9518437036527695,5.073440658868049;-0.44402345030769097,0.9494844600883693,5.064602998340726;-0.44788529128765264,0.9477400655892197,5.055545224216979;-0.4513751349633503,0.9459019281244992,5.04635597823159;-0.4542685989913391,0.944130559850128,5.036949059482325;-0.45591821506061053,0.9432779688275583,5.0271229791156555;-0.4567228324001535,0.9431505707554552,5.017156216317829;-0.4571047527228101,0.9432268605822901,5.007163803359516;-0.45725991095795804,0.9433886578342432,4.997166316296693;-0.4577377528870849,0.9434267495951086,4.98717781209894;-0.45761408417531857,0.9437262416536539,4.977183062949682;-0.4569949009029278,0.9440792771275545,4.967208496391211;-0.4564171873308138,0.9443585339996894,4.957229104494509;-0.4557140216384535,0.9446284892967258,4.947257510732894;-0.4547203880346672,0.9452031835573386,4.9373236082384935;-0.45392430901513287,0.9455952605321668,4.927363059366043;-0.45303871822768843,0.9459490358611856,4.917408634622555;-0.4523280422920602,0.9462256293184877,4.907437755234362;-0.451781093302116,0.9464651768130901,4.897455597962498;-0.4510829711719609,0.9467064608788066,4.887482914898698;-0.4505210250308624,0.9469219182039139,4.877501041593773;-0.45003123894358393,0.9471407908083469,4.867515441743402;-0.449665799780504,0.9473511297797197,4.857524335111241;-0.44925299559706783,0.9476301117679227,4.847536754735774;-0.4489221612071046,0.9479255184097904,4.837546595401592;-0.44869657804323665,0.9482046224236421,4.8275530368169015;-0.44867408257225977,0.9484699257283878,4.817556582039818;-0.44877007402086905,0.9486909046783893,4.807559484763836;-0.4489113212699989,0.9489637433282769,4.797564205463799;-0.44924523413856043,0.9491484783868225,4.787571489358838;-0.4496534606529897,0.949343114460449,4.777581721197776;-0.4502067211976824,0.9494837193198724,4.767598027840947;-0.450927153367984,0.949607970131802,4.7576247866815375;-0.4516675303400044,0.9497229130616519,4.747652894681411;-0.452490170545892,0.949800219709129,4.737687088804619;-0.453426313453328,0.9498590087890636,4.727731176977923;-0.4544485761448412,0.949891179924772,4.717783617276792;-0.45558012269354964,0.9498566395231678,4.707847903443918;-0.45674187930010957,0.9498566717872526,4.697915616618314;-0.45797455396980163,0.9498493971186153,4.687991884445492;-0.45924126365557155,0.9497525898598368,4.678072908947659;-0.4604704038440936,0.9496735644520424,4.668149050354255;-0.46167702654642806,0.9495848605439247,4.658222510510437
3D gt;-0.46886755637996674,0.9495106699978162,4.603937783634702;-0.46864141295416173,0.9495361426325126,4.6052799764610866;-0.46844468659169086,0.9495602746843897,4.606455615508413;-0.4682706348954739,0.9495847132872371,4.6075059356941255;-0.4681011459210301,0.9496023865681332,4.608702753643448;-0.46783931685175967,0.9496316829299506,4.610394024352692;-0.46756187342967925,0.949659465547442,4.612123335698257;-0.4672771075424049,0.949686805889505,4.6138134849457995;-0.4669775643679175,0.9497223032443218,4.615526369442466;-0.4666577429122885,0.9497507680230657,4.617512501386464;-0.46630548205863526,0.9497793816418538,4.619646553769757;-0.46564002906371266,0.9498415189938184,4.623689663594312;-0.4649576935595018,0.9499038625660509,4.627833129278505;-0.46437450332767505,0.9499632628790222,4.631393834576749;-0.4638347511228555,0.950010874090415,4.634656499541633;-0.46330768284939305,0.9500625386757428,4.637797138604394;-0.46274794592400986,0.9501260271859249,4.6412269507996715;-0.46217718462424706,0.9501785517148059,4.644696009349508;-0.4615916412403875,0.9502287747096702,4.648227676923519;-0.46098063484040824,0.9502759508063692,4.651925093745241;-0.46036005763566934,0.950323272919104,4.655667944133872;-0.4597141591251487,0.9503799287021751,4.659610987184857;-0.4590477077244925,0.9504373327702187,4.66364185314682;-0.458366631246636,0.9504970042162603,4.667798110225413;-0.4576720679443662,0.9505638059357999,4.671898051611268;-0.4570474128660195,0.9506182800645483,4.675615834041004;-0.45643578050317546,0.9506699497361388,4.6792424590894495;-0.4558183878908063,0.9507196873328079,4.6828766565669095;-0.455220210752078,0.9507498505847287,4.686458021211152;-0.45461425945546363,0.9507992483585974,4.690040566705635;-0.45404324661229706,0.9508557611849442,4.693480619219663;-0.45348081109075267,0.9509086738309452,4.696886751533734;-0.45292215706098193,0.9509638959928708,4.7002494656465235;-0.4523705785707278,0.9510146958631258,4.703583147659553;-0.45179618970789137,0.9510602314763338,4.707055168419388;-0.45119895286685957,0.951123149103851,4.710685504148502;-0.45061757546604275,0.9511747718408164,4.7141536566573805;-0.4500558620679497,0.9512301330062817,4.717547964700378;-0.44952435757224707,0.951276937654703,4.72080827963549;-0.4490160900153735,0.9513244997282625,4.723902737620642;-0.4485431776833614,0.9513750074027788,4.726858641079945;-0.4480749064719324,0.9514151325666473,4.729755103325294;-0.4476098759843178,0.9514626696117642,4.732808093697325;-0.4471446091932039,0.9515027121742172,4.735917796364712;-0.44668729969062426,0.9515330116221616,4.739030306580043;-0.44622915938349045,0.9515665533487555,4.742213659812121;-0.44579008286227484,0.9516032561374577,4.745331431407739;-0.44538171172063346,0.9516392433242042,4.748409633403563;-0.44498699778692163,0.9516836613821905,4.751460214514149;-0.44464371703245453,0.9517073231058154,4.7542912910700625;-0.44432670825542786,0.9517200073267368,4.757028643126534;-0.44402840317200515,0.9517283055648553,4.759674662165122;-0.4437410478119803,0.9517317968185978,4.762374625180814;-0.44344533847267487,0.951729245063102,4.765284063399035;-0.4431947806959499,0.951736505074076,4.7681384576728245;-0.44297808456420906,0.9517256713464317,4.770874908066427;-0.44277450617547875,0.9517103050030498,4.773565328849818;-0.4425712959553937,0.9516884480592835,4.776415438532435;-0.4423739191439286,0.9516770868458764,4.7793620949169195;-0.4422051776911166,0.9516553033004108,4.782484761080726;-0.4420423893314777,0.9516320397783036,4.785574465320448;-0.4419093382051676,0.9516087292586224,4.788556909919964;-0.44180475600088387,0.951564914036112,4.7914293389147256;-0.4417203078568964,0.9515165253440934,4.794217441634375;-0.4416555916751572,0.9514719189307084,4.796877440798793;-0.4415999864320157,0.9514231068828319,4.799500527281179;-0.4415707607898776,0.9513654776721113,4.802253942530541;-0.44157825150820296,0.951292059643434,4.805174614100566;-0.4416059751730942,0.9512141845501689,4.808184622484466;-0.4416525530673491,0.9511396429861338,4.811085113432541;-0.44172468511499596,0.951060245929378,4.814069360290818;-0.44186376146750883,0.9509555425108853,4.817450952736064;-0.4420333075129947,0.9508508141772583,4.820903008681318;-0.44224095116668805,0.9507476638063741,4.824268659999268;-0.4424813305442482,0.9506359209117324,4.827655526003821;-0.4427736230793566,0.9505136836338359,4.831230788123882;-0.44313040135323806,0.9503865334413233,4.835104356361301;-0.44351894007893683,0.9502483721440382,4.839029047775583;-0.44401266104946835,0.9500983450609466,4.843186677525145;-0.44452607584157,0.9499313794504299,4.847309760458791;-0.4450941078261573,0.9497475726061528,4.8515890984189;-0.44570351167559236,0.949543835492024,4.855897907444352;-0.44640582146975083,0.949291942634205,4.860451009515883;-0.4471453279929586,0.9490302165947341,4.864998395568861;-0.4479262141048318,0.9487489343775382,4.869658029093601;-0.4487535621089117,0.9484566197159268,4.8743768791239654;-0.4496111756504172,0.9481279705790406,4.879254722637706;-0.4504477185982682,0.9478087384818805,4.884009437134557;-0.4512958226408503,0.9475108805111926,4.888762706400143;-0.45215845877896044,0.9472088213501983,4.89350847784442;-0.45306565788319403,0.9469014057499348,4.898380420263845;-0.45394416312416,0.9465831975905414,4.90317271332851;-0.4548163059347927,0.946265401619889,4.9078349816759825;-0.45569612535155646,0.9459284451424876,4.912639349092352;-0.4565684553404453,0.9455763129180805,4.9173389473960745;-0.4574491775185362,0.9451413958961814,4.922249005533682;-0.45831883577151666,0.944717561400763,4.927141219854355;-0.45916773190514093,0.9443063872686709,4.93180124340317;-0.4599067112132662,0.9438817634834317,4.936264657305019;-0.4606577576174595,0.9434456903438757,4.941209216410767;-0.461368351769526,0.9430190831300843,4.946133129696002;-0.4620515392731518,0.9425934469518884,4.951230777467634;-0.4625471339461827,0.9421697675245431,4.956469267255992;-0.46280010765377844,0.9418500153066303,4.962311248783822;-0.46296151944906405,0.9416305792780207,4.968287017705614;-0.46293553042018376,0.9416442321676627,4.974588543543918;-0.4628491116136607,0.9417317439667856,4.980611352010724;-0.46264570238724,0.9419457252049209,4.986754220693222;-0.46226718286319146,0.9422932446168201,4.993073504888381;-0.4616719858528365,0.9428435689340724,4.99988814212603;-0.4609331865530991,0.9435057544393508,5.00662975383572;-0.4600462618912801,0.9442786085928235,5.0133279519803065;-0.459102928589673,0.9450848532195139,5.020073565656006;-0.4581051846242975,0.945941429226312,5.026585269731067;-0.45703846623008404,0.9468534561887433,5.033153758789249;-0.45585779358766265,0.947896049637999,5.03938450266524;-0.4544958181727443,0.9490122416153206,5.045562206141429;-0.45299543230289674,0.9501803641492383,5.0520006680703;-0.4512700138532682,0.9514258407995646,5.058733585169016;-0.44938397489994664,0.9527036357287921,5.06498918802392;-0.4472804730355544,0.9539484277857413,5.071396179447523;-0.44497427603592576,0.9552158878817417,5.07776535468251;-0.4425024522208538,0.9564771641520385,5.083968764541567;-0.44009669599753404,0.9576286183096002,5.089628396662157;-0.4376746025022501,0.9586938248058356,5.095098263284163;-0.43518675258372097,0.9595367303728664,5.100290225320131;-0.4325819470119162,0.9603614586052721,5.105597963830426;-0.4299100359548437,0.9610812801701009,5.110873817753871;-0.42718774025038914,0.9617105617712042,5.115914430674153;-0.4245749314814905,0.9621706782300089,5.120423577619464;-0.4218142934931387,0.9626090291467044,5.124834777561351;-0.41887779257871927,0.9630826709231135,5.129084938757491;-0.41543774508485704,0.9637132023726359,5.133401134520868;-0.4109454959705719,0.9646834177829252,5.137771866099669;-0.4058647937585812,0.9657390844263259,5.142065819619119;-0.4006794773013678,0.9667889510680349,5.146214997105867;-0.39503546114880655,0.9678777287675212,5.150181709173096;-0.38942189905903124,0.9689405893634255,5.153862883451355;-0.3836949970257951,0.9699661079507456,5.157056045968147;-0.3780704111155897,0.9709978464208421,5.160055805223609;-0.37195081038836986,0.9720851958876002,5.162818621515834;-0.3656864880256527,0.9731663177666491,5.165290375434132;-0.35931548927168644,0.9743482260625352,5.167379896598288;-0.3524899047184306,0.9756073408095356,5.169300434090518;-0.3448491481680288,0.9768120439988944,5.171106934404216;-0.33709139497524054,0.9780142005945589,5.172679872050145;-0.32873573380334936,0.9790809027668669,5.174025858262191;-0.31961535849114847,0.9799444713655479,5.175128858525367;-0.3100908969998753,0.9804569963889549,5.17609998887443;-0.30002436230914425,0.9806675581349792,5.177066443836728;-0.28932087979773086,0.9802509597677602,5.177900697755342;-0.27846486666336306,0.9794584349704655,5.178657612243501;-0.26779274160869837,0.9781321568882506,5.17933989264548;-0.2579865771347146,0.9762114477377913,5.17997276380432;-0.2486578653889521,0.9740108293715878,5.180590972890949;-0.23904193607336616,0.9712724568835973,5.1813838590710075;-0.22979005748603992,0.9681154313040252,5.1821298116457335;-0.22008915685427066,0.9642263571232459,5.183156508256893;-0.21034049869449226,0.9598092973161452,5.184359331625129;-0.2003798893922233,0.955115615026392,5.185662834239872;-0.19102283498084185,0.9502525810140978,5.1869277943400265;-0.18176571198265148,0.9450457270405079,5.188327039233921;-0.1726922198836953,0.9395588362791358,5.189811244782048;-0.16396015033312755,0.9336608193148874,5.191395508848007;-0.15598002347694373,0.9276599145643782,5.1930576879230665;-0.14830492156724334,0.921625929149464,5.194716907529548;-0.14128017822586666,0.9155970315209316,5.196470631583689;-0.13497119857297088,0.9093644215926874,5.198309396517159;-0.1291525743645017,0.9032412782801262,5.200186594226573;-0.12374469944824876,0.8970398330310785,5.202109374952789;-0.11906848329128605,0.8912320358477801,5.204062478185094;-0.11459916084906449,0.8853028891786885,5.206003848538541;-0.11034592344973349,0.8794324996998603,5.207852955786702;-0.10618645665747888,0.8735728233135965,5.209631053663323;-0.10207225985810306,0.8676201286441815,5.211368505566034;-0.09828620630837115,0.8618721333997872,5.21295401789725;-0.09465163459872256,0.8562432739836942,5.214485489870456;-0.09141335533239661,0.850903760765252,5.215728614407404;-0.08823807139365193,0.8450826308624974,5.216836274726163;-0.08512730274499447,0.838957137507574,5.2178441431970874;-0.08204715174416899,0.832569962353596,5.218839764170128;-0.07919262059293565,0.8262464088087429,5.219721870570293;-0.07650829856702598,0.8199856383824112,5.22051549820538;-0.07409939633895068,0.8133604333204012,5.221272510670199;-0.07181951245144255,0.8065443105792054,5.222029079169724;-0.06956546310780465,0.7991041472154875,5.222796933891749;-0.06738222178374187,0.7912764281345279,5.22354224807437;-0.06539432754138907,0.7836254056798351,5.2242279049996085;-0.0634224625475729,0.7756091937704055,5.22485995187539;-0.06157014130601788,0.7673700772024225,5.225349580664052;-0.059782838034551145,0.7589102396319802,5.225794896075433;-0.058173594449612974,0.7504778828384854,5.226153084213584;-0.05664564299583437,0.7419125021503311,5.226413346032498;-0.05516213837787265,0.7329851876186461,5.2266064622079575;-0.05372489712576663,0.7237375710049874,5.226762094796687;-0.052341194539180305,0.7141732487568369,5.226869137634932;-0.05097539871754033,0.7043852889813214,5.226941696711498;-0.04964856999227317,0.6943782312626101,5.227002408562713;-0.04859745767919145,0.6850701059775779,5.227022978109102;-0.04762459961455255,0.6758719568095193,5.227048623125939;-0.04670846180829279,0.6669137317795959,5.2270386012741445;-0.0456945059507987,0.6572698400012731,5.226912172352128;-0.044683877339850964,0.64758092855699,5.226765121891161;-0.043595373896875796,0.6378800249571848,5.226448757338446;-0.04247830391205577,0.6280680335142431,5.226045629853855;-0.041344527922054335,0.6185019421278446,5.225591029044425;-0.040185115001776045,0.6089592236245033,5.225121020978041;-0.03904484710795651,0.5993598657992021,5.224641105116791;-0.03802424902451708,0.5894971622869914,5.224218973260508;-0.037079715975833816,0.579395049488584,5.223900978204834;-0.0362086357511703,0.5694641752526313,5.223587157120405;-0.035376820109858376,0.5591045257014411,5.223283044745819;-0.0345991550365297,0.5488760154585633,5.223040085556485;-0.03382803977440687,0.5383854909840198,5.2228280294122476;-0.03310715791809285,0.5282718057349177,5.222637570305626;-0.032403595057651155,0.5178696905583046,5.222515291424868;-0.03174927640354673,0.5072539652833845,5.222394756616145;-0.031211135871339564,0.4968402596338354,5.222315373367209;-0.030714198269859806,0.48638981489301125,5.22224841746088;-0.030256865648546637,0.47602276079410766,5.22216327409461;-0.02978103568176233,0.4655450791211019,5.222064489808413;-0.02936885220461553,0.45559239162155507,5.222061774637833;-0.028921189475374247,0.4454603935153571,5.222067870240794;-0.028431039196036435,0.4351844939996701,5.222148573167254;-0.027962659473072964,0.4252207862740697,5.222271264283964;-0.0275140865970366,0.4154116799256983,5.222426820358427;-0.027072117350675884,0.40532405910240143,5.222583851634865;-0.026655998991267516,0.3952330208674516,5.222741013838513;-0.026244612536414618,0.38552244435993355,5.222871523649385;-0.02588770172226153,0.37626135585646425,5.222960753223683;-0.025549341291877692,0.36672007504076054,5.223067272966844;-0.025222681874882656,0.3576284483100715,5.223196262712132;-0.024938087088440117,0.3485284585795386,5.223336993947674;-0.024750326116879776,0.3398917825497416,5.223498187634812;-0.024554618363726646,0.33064498956447386,5.223676515991539;-0.024481970614725995,0.32163905298591844,5.223737332215011;-0.02447917919741211,0.3126003478556969,5.22381063982205;-0.024531799474171674,0.3034243271704947,5.223861277419742;-0.02462570002488177,0.29415816698609404,5.223902821147403;-0.02478639174176521,0.2849873331529472,5.223948844308507;-0.02501050736683823,0.27566856710666865,5.223989175969619;-0.02529364163608047,0.26658839085078473,5.224029491138143;-0.025611115635031524,0.2577127998685679,5.224083343386257;-0.026039431349672498,0.24934672597375246,5.224153709496601;-0.026513911091848565,0.240330132956552,5.224176042723576;-0.026987948865780337,0.23135225163198542,5.224209726481547;-0.027489790653631628,0.2229456460782797,5.2242613332358125;-0.02799946593687479,0.21423226249965502,5.224329590784834;-0.028532159924900564,0.2049579201783284,5.224397880843762;-0.029088199291685622,0.19530553506624576,5.224417732673116;-0.0296723751097229,0.1852767140637136,5.224424733769382;-0.030301677834082746,0.1753214513940779,5.224388149488091;-0.03094780955298898,0.1647609333630048,5.224420816843266;-0.031574138926987606,0.15423915388639214,5.224457263493304;-0.032259599274534596,0.1436916813488447,5.224489254422709;-0.03285743686468294,0.1332749923406654,5.224668835422781;-0.033416303339177625,0.12267894227581444,5.224932577076526;-0.033966753711008005,0.11213695313385612,5.225223455435373;-0.034478384907883,0.10108073114080003,5.225548044916034;-0.03496194182488785,0.08980260762670642,5.225924924822137;-0.03541849607130876,0.07802885693203496,5.226274077261243;-0.03588568702507334,0.06597859429595099,5.226611261893421;-0.03635539391017196,0.053591836437435404,5.226880990550856;-0.036860766317978154,0.040462063168436736,5.227070237732564;-0.0373448777454521,0.027494691657449517,5.227267441277457;-0.037839847709872934,0.013749099280476147,5.2274391568029674;-0.03833734835099072,-0.0001837833133271488,5.227597088300749;-0.03882206515785885,-0.014469417985221398,5.227722809221879;-0.03925947590393595,-0.027894871470263326,5.227821874857736;-0.03962941231664651,-0.040764511740345406,5.227951028934013;-0.03994860218657126,-0.0530088000385085,5.228073767092362;-0.04023842761894264,-0.06524543236594392,5.228232075206519;-0.040483352039513414,-0.07679815331789923,5.228312271168524;-0.04071884794754557,-0.08815851062369034,5.228380914791976;-0.04090900490740344,-0.09890535108887719,5.228430444336568;-0.041107099963493474,-0.10939918682982427,5.228386784358387;-0.041283708795069075,-0.11930163160881194,5.228232867146482;-0.04140717256816702,-0.1290537500141477,5.228020458592832;-0.041534844559411414,-0.1387433337614481,5.227785626080956;-0.041677537845699705,-0.14886552029159594,5.227528402256099;-0.04180795885548734,-0.1581869779821276,5.227320637243414;-0.04191345530295924,-0.16709819704785991,5.22713862974022;-0.042019578278261444,-0.17552710023571555,5.227019326902457;-0.042074867922874175,-0.1828929937161235,5.226975618759003;-0.042114767200482565,-0.1897274085334425,5.226969845230429;-0.042143347598538536,-0.19560413693909598,5.226972173256448;-0.042164787480540006,-0.2011065889569399,5.226970034372689;-0.042176562724727217,-0.20608334027815967,5.226970325085983;-0.04218756530701918,-0.21158500105162262,5.22697490728649;-0.042202740096416405,-0.21750588012292438,5.226976389652038;-0.042213328525178104,-0.2231945163235806,5.226972562383898;-0.042213793688481396,-0.22865688419971528,5.226961232622858;-0.04220755444973608,-0.23406193501563743,5.2269551941207535;-0.04219909842179553,-0.23947104506288025,5.22694846528749;-0.042193380750838685,-0.24479313009721607,5.226938332227197;-0.042192774441003264,-0.24793000053112876,5.226930187172996;-0.04219002682339984,-0.25114567788476944,5.226940225304638;-0.04219916224178817,-0.2543036896519188,5.226967454468525;-0.04221635545736099,-0.2567738489978778,5.226987235341528;-0.04221193491638822,-0.25831120407725583,5.226979405578344;-0.04220914284613042,-0.2598829397330133,5.226972569232276;-0.04220695650556361,-0.2615871317200807,5.226967181355615;-0.04220711783082833,-0.26348639564283344,5.22696220170809;-0.04220994484378095,-0.26564433888991307,5.226957658938806
