# Supplementary material for: AI co-pilot bronchoscope robot
Source: Nat Commun. 2024 Jan 4;15:241. doi: 10.1038/s41467-023-44385-7 (PMC10764930; doi:10.1038/s41467-023-44385-7)
Supplement: Supplementary file 9 — Source Data [file 41467_2023_44385_MOESM9_ESM.zip › Supplementary Fig. 6/Sim+A/1-siliconmodel3 Centerline model_14.txt]

Path length,0.4127095402346414,1.2750232814877909,2.397318466200698,3.4436404527751985,3.966925404984117,5.067089462377592,6.134361852068544,7.085455165830039,8.288872610708568,8.999100740136052,9.768608679798659,10.63411426442073,11.521362488921275,13.37011781759224,14.2490964187316,15.190074010399229,16.15623849308109,17.170928873330165,18.22380884030262,19.325228616092144,20.46097100340434,20.46097100340434,21.631396445762466,22.81262730414106,24.05851531663701,25.363327362634898,25.363327362634898,26.70356133318805,28.037614105945874,29.358428350193535,29.358428350193535,30.611272618724648,31.843451171862846,33.0279662173467,34.21897597349864,35.3606130252421,35.3606130252421,36.453474568112256,37.52481382924594,38.53745249026188,39.54097657895018,40.5246698139495,41.50263041166025,42.49632854350404,43.502274597011215,44.501535036534655,45.49009868030749,47.33185242480069,48.18233493986215,49.01362803673306,49.84120457524169,50.65711621218993,51.50534369746962,53.127271331643676,54.00831254508663,54.9014733167776,55.78972950226303,56.676934218303806,57.562296155056536,59.27339455817396,60.09220547286736,60.94596942506948,61.771194643320534,62.63292631397251,63.513267139639595,65.31383129601474,66.18566307887718,67.14966446375784,68.1290453288157,69.0697819791486,70.03236553869671,71.02260012976575,71.96244872307277,72.92267654718164,73.88621568322266,74.90496603181914,75.90368807211762,76.91717073167177,77.91054004696429,78.9179794373719,79.87545378226838,80.85254176515335,81.83200534169627,82.82421809334312,83.78385616258775,84.74077556186573,85.73672704346184,86.64317293957782,87.5736265883525,88.50812040225603,90.3422806991883,91.27770679080446,92.18629321140158,93.12683024356669,93.99840797983823,94.8814946646979,95.75725468559139,96.66090956609038,97.59955448028408,98.54330660833803,100.33423331714249,101.19229229803217,102.03821335195897,102.86957732503782,103.67839958930838,105.2653501297349,106.03575512932444,106.81097880360446,108.27396051791185,109.60243068693964,110.27282514100334,111.62510694803127,112.8499805434883,114.08926995366436,114.78305868102206,116.20630386988253,116.93449210499787,117.67367315034656,119.15599595438067,119.88125098233655,120.59828939309052,122.06680339917035,122.83211243347567,123.60056696417936,125.15827616450449,125.95125366528595,126.76022173615674,127.61202384438974,128.41995783654613,130.03573090339896,130.88575107634225,131.74236749335935,132.6432481333616,133.59392810538665,134.5680440749461,135.56288713496286,136.60142010460257,137.69677973847615,138.76331589670767,139.84162517457432,140.9664371092421,142.09683514083798,143.20461237443308,144.3193953256293,144.3193953256293,145.4472960328954,146.58335211002534,147.6968135564675,148.8013183557833,149.8914733996587,150.93720669448385,151.93997767011308,152.97002085138521,153.954535894985,154.89442210454706,155.7995491702215,156.72088172245998,157.57367644580157,159.21568904149132,160.02557772415122,160.78371378117268,162.2651038709333,163.63127404559407,164.87522059707413,166.04747029348852,167.15836017505185,168.65811891261373,169.5851842112718,170.55810868495408,171.4401541888731,172.32068897416482,173.26617868697042,174.27893531722248,175.27556337940874,176.24444886581367,177.20324263168555,178.1071347147969,178.9825928031428,180.17676289348856,181.20317458723773,182.30414536821863,183.14470118926965,184.29183654371403,185.36751439151448,186.18576282343793,187.46917100935147,188.38339819410143,189.30576899912447,190.54422176172235,191.45424967820855,192.36073853631277,193.52006727469347
Error,5.863050886078301,5.581940770039909,5.21104301821791,4.891533867597529,4.590308309372328,4.2931265643499,4.00298436607075,3.7253112501166274,3.4676634421673485,3.2116328118479225,2.9830334056796577,2.767864318487115,2.5719512233081114,2.367835753154372,2.1747939296276995,2.0170089314052846,1.8900289666981325,1.790698562159452,1.7129859275549473,1.6599504118349349,1.6418593586236214,1.5546657420337517,1.4706600411497097,1.4083551298242774,1.3689123235467289,1.3882319800488945,1.3796227743263165,1.2372058089485038,1.1843039413603402,1.2239639354029523,1.2324311962232355,1.110699940556607,1.0458770442617145,1.0282716012310515,1.0534798802265493,1.0951794163252193,1.118629637047411,1.0657363430298776,1.0201520029494693,0.9924083239173783,0.9677797627895983,0.9479200118308382,0.9254598258590254,0.8934970027578056,0.8629558732342717,0.8380853210350705,0.818814041500018,0.8019745796282254,0.7233821924167069,0.6668826008557582,0.6468044341877018,0.6715936773975745,0.7266983066238355,0.6381296028270393,0.5982033710526499,0.5813642995016652,0.5841789590923802,0.606587931950887,0.6504360112764537,0.6541982348097504,0.5712994130616011,0.545873261529713,0.5661555629638091,0.6157906945766549,0.6793840721633075,0.6733450572546934,0.5988439832185573,0.5814428977209932,0.572751441536332,0.5511587887951235,0.5375928650967436,0.5270486821064316,0.5100687106904765,0.49585750217739966,0.4865331189554213,0.46871236011608336,0.45667128188701633,0.4417753498933646,0.4243765802227949,0.4068291321449529,0.3931695512692006,0.38709467802538333,0.38885211095957783,0.38988919479937884,0.40560478073624573,0.42271442739727744,0.41804004834543657,0.4571597426678339,0.49358353712001507,0.5362380666806672,0.48892141963894586,0.4431775821568648,0.3911812268212732,0.38665216653660234,0.3915375018468308,0.4583511296914365,0.5625119544419878,0.6903907352707518,0.8218242198497412,0.9791289551438418,1.1510022094459162,1.2511841814442097,1.3924474369263926,1.535532640976405,1.7134195984409326,1.8663645543856466,2.0045301099524857,2.2026221887796895,2.269491081594278,2.361949072991417,2.3523502820327558,2.342960616494808,2.280728085089286,2.1676884521592767,2.008173823448057,1.8841560733072475,1.7041369317547763,1.5741740676912728,1.4556260425297074,1.3047821962676989,1.2151947593071921,1.0649338973336622,0.9198016038461302,0.8255304416725028,0.7325214911585586,0.5583842601936027,0.4362670367761908,0.3868748625662763,0.46294168292908616,0.311398899037833,0.18991799579838015,0.15085096178631419,0.1937108377995917,0.22492458766601706,0.2561815664357998,0.2778641539786478,0.27523853092925055,0.26399527410999246,0.2994659003950103,0.3417553399141575,0.39946456406441644,0.4897526904143629,0.5728802448173712,0.6645386930526092,0.6498974081543701,0.5637898879434461,0.46736214392211867,0.38300595015957845,0.33321341337785215,0.3084698110264216,0.28949022346981174,0.2996770440066195,0.3868961160904293,0.518381090226186,0.6968423047533975,1.054998262731832,1.2398105957608385,1.6293669005398266,1.9845798830458168,2.186322770008871,2.4528282581472367,2.603623281653649,2.8344910548599507,2.8296741993979952,2.8693288574403937,2.5960858015362844,2.3332983249740926,2.066128401988301,1.7958562844708288,1.4862351173287804,1.2401327717054407,1.0770538100384948,0.9887496549152305,0.8530741898804647,0.9075671419582151,0.8005790429922905,0.7496304983941807,0.8049953384866033,0.8217762270227721,0.9099952672220203,0.9609094324399375,1.000445834294778,1.0247032134877803,1.0401170363409193,1.042683732111843,1.0368372087649487,1.029601921598074,1.0170185196228207,0.9837178629980856,0.9396635550376123,0.8891837244836245,0.7904832597632269
3D pred;0.016138155247815283,-0.2627932365466513,5.23274415628178;0.013316340416601239,-0.2531996990210308,5.232706755708914;0.009609124938308776,-0.2439146809507598,5.23249464056978;0.0063849565621587265,-0.23445379081634507,5.232184324365292;0.0033608067046195004,-0.22492564428355016,5.231921757633329;0.0004518391970648292,-0.21536026280691256,5.2317183239920855;-0.0024091533713753617,-0.20578026852865147,5.231522285343307;-0.005158173847151119,-0.19616678601860518,5.2313678818044895;-0.007775972783476548,-0.18651565595956937,5.2313148034421495;-0.010233668086114221,-0.17682243859379673,5.231350453116431;-0.012536014168143433,-0.16709135959951554,5.231423282544717;-0.014711082524172997,-0.1573311693997051,5.231511401272142;-0.016729016809913306,-0.14753776161368057,5.231642187949858;-0.0185895537868007,-0.13771559978174805,5.231894257592939;-0.020280717864103376,-0.12786602698520796,5.232249053011875;-0.021740460515549332,-0.11798079264142652,5.232638017483355;-0.022906401942271937,-0.10805686727005895,5.233033347488514;-0.02386331650538539,-0.0981094892242165,5.233399386464572;-0.024694657231193996,-0.08814709127781632,5.233643312181079;-0.02534561785424581,-0.07816834743027488,5.2336736682742035;-0.0257806939724213,-0.06817835461386192,5.233569974979287;-0.026115165972832297,-0.058184684285857366,5.233448806270031;-0.026369658582096403,-0.04818859268865035,5.233333107125362;-0.026574342340978278,-0.03819107274977279,5.233245359586389;-0.026767014799145068,-0.028193441257061885,5.233144157512205;-0.026939211554782332,-0.01819574592021954,5.233015953654896;-0.027084368350780954,-0.008197862102482663,5.232870184413935;-0.02720351453429641,0.0017999724382036612,5.232699571741448;-0.027296880657752067,0.011797978670985868,5.232523066398076;-0.027325929865626035,0.021796232305325697,5.2323384576037775;-0.027330806531049436,0.031794623490731144,5.232159153611237;-0.02730104182241766,0.04179309485360515,5.231986861800902;-0.02724687048301029,0.05179139084822966,5.231810388942189;-0.02716469430746284,0.06178984331357554,5.231654840318308;-0.027050872485201764,0.0717883831964137,5.231527385212205;-0.0269454222438172,0.08178749707859928,5.231446133641909;-0.026880986380081757,0.0917872085325285,5.231405898612129;-0.026866801439165203,0.10178717259210486,5.231383147905936;-0.026862130308522424,0.11178704301755586,5.231332456143992;-0.026883656220803367,0.12178686252678075,5.231276363203031;-0.026933447754670485,0.13178663465806367,5.231230776740431;-0.026993296209983798,0.14178640567443715,5.231199189045145;-0.027043441855087502,0.15178621888301913,5.231164243262189;-0.027063215295828266,0.1617861367067373,5.231128852162673;-0.027038750514602337,0.17178599002184103,5.231080528763698;-0.02697539505380183,0.18178572379980273,5.231044328549905;-0.02689724534505424,0.19178529745728223,5.23099514225441;-0.02679239077591537,0.20178463853719872,5.2309484144594105;-0.026628495087019338,0.2117830299147913,5.2308755580002355;-0.026366614182945454,0.22177908622845502,5.23077418460064;-0.026116420013649118,0.2317747461667693,5.230618668443186;-0.025958233181379117,0.24177183004379416,5.23043621055263;-0.02591148577636399,0.25176957935263206,5.230229272306393;-0.02593609785766277,0.2617674923387613,5.230026466568698;-0.025997765303937524,0.2717651916097766,5.229821024575887;-0.02608976661670623,0.28176222063419887,5.229595311387733;-0.026233029431994858,0.29175785178558405,5.229336789336037;-0.02641496950879704,0.3017521413256822,5.229052053674171;-0.02662079759029896,0.3117463674055822,5.228781720796571;-0.026865962801489358,0.32174049824104123,5.228542465988993;-0.027162553470223207,0.3317334545207669,5.228312555644052;-0.02750342268748733,0.3417253397779139,5.22809799286832;-0.027876025504201242,0.3517163794255604,5.227897259462695;-0.028259756237961644,0.3617074551307485,5.2277207460717925;-0.028649408111299467,0.3716988214892546,5.227576629078636;-0.029035170976889693,0.3816905315645061,5.227446564542161;-0.029416404079684,0.39168256222422515,5.22732830797123;-0.02977472177171695,0.4016755943519014,5.22722382195874;-0.030102179895957128,0.41166975255860416,5.227125980677751;-0.030422485987912515,0.4216639932093309,5.227013918985732;-0.0307401899037006,0.4316582354624067,5.226894813953401;-0.03106470135352129,0.4416520748408356,5.2267611472144555;-0.03141344789678443,0.4516449088625597,5.2266140280014515;-0.031799109803142614,0.46163642850472,5.2264698054848004;-0.032235594187082155,0.47162599250623727,5.226335297335727;-0.032723364616608505,0.4816131882084793,5.226201125754544;-0.03325280183415225,0.49159836232608367,5.226074658075653;-0.03381779544790478,0.5015811602928255,5.225918047183204;-0.03441501620847495,0.5115622543059704,5.225772824375394;-0.0350506853307873,0.521541471357285,5.2256672222462;-0.035723422626219976,0.5315187761740312,5.225638706898267;-0.03642598683845298,0.5414938066433722,5.225710614223405;-0.03718404927531838,0.5514643150108642,5.225830214539397;-0.03802365614180135,0.561428085263811,5.225965649602242;-0.03897448483222654,0.5713818534295584,5.226101385021418;-0.03997565442305825,0.5813303280861863,5.22626110808433;-0.04095417111215285,0.5912809344373174,5.226428255725632;-0.04203422978826004,0.6012216741322393,5.226551412430572;-0.04320033063074455,0.6111526795024754,5.226675271873072;-0.04443059104606255,0.6210764211933755,5.2267514962969335;-0.04567287962101535,0.6309989343064558,5.226772771101046;-0.04692792301774315,0.6409198004492279,5.226736979348806;-0.04819735014793327,0.6508388508359544,5.226705448622241;-0.04956268898650236,0.6607449884286661,5.2266399669442025;-0.05104479620644139,0.6706329806955068,5.2264639921746925;-0.05270120370210367,0.6804913124971598,5.226200158331467;-0.05444788560326899,0.690331182155789,5.225845098565611;-0.0564598904858679,0.7001158808974826,5.2253851997868574;-0.05881439774365775,0.7098230326762266,5.2249082302726935;-0.06156940306623006,0.719412253355816,5.2242323660624175;-0.06470291840555056,0.7288688726116169,5.223364360377493;-0.06760477409679018,0.7384043128037451,5.222555278249668;-0.07070923199051277,0.7478534188452749,5.221517619248826;-0.07380506706105154,0.7573090945503409,5.220514622650304;-0.07719545231225589,0.7666565358147555,5.219451311944661;-0.08089858565016027,0.7758647060411089,5.218228035784426;-0.08477835798946765,0.7850136750538877,5.217112808185074;-0.08905066464844986,0.7939551919486362,5.215772408456431;-0.09296153556920274,0.8030883894029666,5.214636717960995;-0.0971214126177636,0.8120909952056264,5.213352774152734;-0.10107442306132333,0.8211890847877802,5.2120884662834985;-0.10533605965028342,0.8301153677244307,5.210618797436956;-0.1094815708963141,0.839093650798039,5.2091338161040115;-0.11368798974587788,0.8480251032654699,5.207541585817886;-0.1179891324784817,0.8568961731687339,5.205866984383164;-0.12242141285858808,0.8656891767893137,5.20412400476177;-0.12698552312978093,0.8743996590986733,5.202308406961946;-0.1317351317036227,0.8829945214979718,5.200419079374571;-0.1366182510344475,0.8914944902508742,5.198442800851537;-0.1415742696027639,0.8999394031156575,5.196412695766394;-0.14658922583913692,0.9083489276931724,5.194380428478994;-0.15160375599237313,0.9167695280736626,5.192393476900728;-0.1565877066384282,0.9252240946489163,5.190475003553952;-0.16148329491943078,0.9337577441612471,5.188683344718235;-0.16636202448920964,0.9423200173937546,5.1869846761581995;-0.17126699682187,0.9508885955746224,5.185397000380783;-0.1760961390977174,0.9595038580852439,5.183829634197435;-0.18088359195386497,0.9681532825744135,5.182323728770021;-0.18567418581107883,0.976816842321984,5.180912012440335;-0.1905200517170819,0.9854570454713637,5.179546555315968;-0.19536151798698018,0.9940927511811033,5.178137729119374;-0.20016873667901347,1.0027434296346196,5.176703710032739;-0.20496398725214812,1.0113914915119886,5.1752148857630385;-0.20978096228394455,1.020018669019165,5.173675873156619;-0.21439710114808458,1.0287678317962534,5.172211833305049;-0.21904020284116288,1.0374807021032197,5.170622022724597;-0.22364936911462366,1.046207823687768,5.169011763393899;-0.2282834477303919,1.0549092043385708,5.167335073156343;-0.23294103929263182,1.0635852773573156,5.165593637595444;-0.23768632228638084,1.0722133355494217,5.163850393165403;-0.24254388116387662,1.08078731592341,5.162150104278735;-0.24744129081819452,1.089333393713825,5.160423856012127;-0.2523504965406202,1.0978771101431528,5.1587195647370985;-0.25730548847978474,1.1063909275773613,5.156998237464387;-0.2622651901472876,1.11490481201651,5.15529086195613;-0.26728050384580543,1.123392605406965,5.153616349529659;-0.27246101645545057,1.1318200659679583,5.152153408111074;-0.27770236482169364,1.1402237754064215,5.150772852071804;-0.2828710066804299,1.1486574574040518,5.149303787982336;-0.2881555945174199,1.1570385581202487,5.147950908764482;-0.2936151931092978,1.1653677826820432,5.147047138099566;-0.2990233281959969,1.173764285360534,5.146546321112921;-0.3045191209257992,1.1820997006498808,5.145983192153289;-0.31027514317891175,1.1902754327843106,5.145823155008465;-0.3161129677215739,1.1983664437007249,5.146497949021151;-0.3222726366759002,1.2058463558756702,5.148969667497881;-0.32856934557126716,1.2135740213421435,5.149766312666876;-0.3349800504554661,1.2206158317407152,5.152818487170124;-0.3411947487334059,1.2277506723859901,5.156054468363008;-0.34764541273296623,1.2348491042674499,5.1588831073977826;-0.35298020778002054,1.2422540631144483,5.162970471619404;-0.35917116509577757,1.2492783950260389,5.166481996745369;-0.3642491355152267,1.2564252000191156,5.171292131339134;-0.37024665855824274,1.2635689970259434,5.174897111460262;-0.37615784180845613,1.2701338816029482,5.179583282933117;-0.3827234092654145,1.2771569678336712,5.182334570588735;-0.3891861293650353,1.2835301941922193,5.186531621302827;-0.3961097105575753,1.288935822858607,5.191311077568077;-0.40354267891690815,1.2937256323056392,5.1959810568860485;-0.41191387419460235,1.2974330114094945,5.200003298773728;-0.4204234575289172,1.3007832406858886,5.204048413762445;-0.42880017314967783,1.3041117881342341,5.208378703278519;-0.4368904369789344,1.307531358897205,5.213159306480004;-0.44549578610692997,1.3106601407810692,5.217179093826184;-0.453356484078228,1.3131769120066468,5.222824914404464;-0.4621753249107048,1.3160248992118047,5.226582176073645;-0.47114398518289025,1.3183792333126032,5.230326537683311;-0.4799893807570962,1.320238817470171,5.234604495595299;-0.48890530491625034,1.3222268210466013,5.238673173288151;-0.4976904990902043,1.3238298666683261,5.2431732408499325;-0.506490420770356,1.3254053248520856,5.247654235151917;-0.5152010066673719,1.3268249055288646,5.252356413799398;-0.5238649658283675,1.3281252620722361,5.257177708699807;-0.5324458683787409,1.3293649181819402,5.262160816580504;-0.5409486660879096,1.3304371271197832,5.2673137574020705;-0.5493368362438725,1.3314253539783623,5.272667448568975;-0.5575878243071565,1.332216622663089,5.278261650017629;-0.5658214129668849,1.332826157755706,5.2839040329143545;-0.5740324168460798,1.3332747433892338,5.289594216235236;-0.5821364083812158,1.3336378397912507,5.295441735555537;-0.5901730167035828,1.3339503033313431,5.301384402735262;-0.5981322312977205,1.3342140701189251,5.3074326529058675
3D gt;-0.6336977543418383,1.3355605863683366,5.332867423813235;-0.6325805594824365,1.3357345414979163,5.3316826619858935;-0.6313878314690332,1.3359125706233783,5.330469200536867;-0.6302132618132189,1.336083987705372,5.3292781879738795;-0.6290686663270764,1.336241137079832,5.328113252688797;-0.6279424115349266,1.336387159653326,5.326982551033521;-0.6268240141456104,1.3365222030032466,5.325867386371619;-0.6256151543618609,1.3366667763531246,5.324684446161302;-0.6244524304787045,1.3367982300461736,5.323550232062656;-0.623346163274334,1.336919932534755,5.322474506762353;-0.6222800713509425,1.3370315023244046,5.321444659942574;-0.6201845110658957,1.3372901226426488,5.319335371162651;-0.6179097884881043,1.3375476793863368,5.317079982869766;-0.6157392139566811,1.3377721656878512,5.315003364777483;-0.6136327543357665,1.3379830500196832,5.312993899916283;-0.611558113012347,1.3381663167352906,5.311042230688577;-0.6094516357897063,1.3383377142777495,5.309068728321563;-0.6071248824637654,1.3385224199658035,5.306931838375474;-0.6047519097377685,1.33870939097685,5.304771679172054;-0.6024865212885979,1.338868679904608,5.302757062588596;-0.6001884898413423,1.3390199348159315,5.300738682334399;-0.5980003959431367,1.339129727795875,5.2988550201369815;-0.5958783315902763,1.3392160821142496,5.297041207211241;-0.5936993761095621,1.3392865055176626,5.295207469422101;-0.5914639801962565,1.339338996253624,5.293360649105588;-0.5891155620033766,1.3393530959027036,5.291455497606404;-0.5866513112936053,1.339356763978318,5.2895082443824695;-0.584353376942935,1.3393399266173684,5.28771452854249;-0.5819151682870198,1.3393149974255416,5.285849077911114;-0.5794286198665526,1.3392792696045346,5.2839731183629555;-0.5769266853992502,1.3392327456358808,5.282101538080658;-0.5743179884979882,1.3391690906933846,5.280178572469929;-0.5718193918907931,1.3390953814232638,5.278373590367063;-0.569428355365476,1.3390027373950788,5.276674060755535;-0.5669944800538589,1.3389039319312284,5.274951737971454;-0.5644682530003847,1.3387771041764522,5.273212849999794;-0.5618484315113212,1.3386361300986533,5.271431923651778;-0.5593592324900379,1.3384664030504063,5.269770768703474;-0.5568694827135872,1.3382843290018793,5.268122442892267;-0.5542352963351874,1.3380770338645862,5.266401398523456;-0.5515776268916146,1.337853481913108,5.26470473016587;-0.5488369540112241,1.3376099054145154,5.262991557576665;-0.5460493800747354,1.3373468330409701,5.261270281890684;-0.543368408942305,1.3370778637262366,5.259647963355569;-0.5408328528288738,1.3368187834531793,5.258136185688956;-0.5385039590881769,1.3365899240038386,5.256770378983968;-0.5363404493562903,1.3363588067817027,5.255519874915945;-0.5341237449843991,1.3361132518147927,5.254241933773132;-0.5318279907596153,1.3358104746729444,5.252967909898723;-0.5294775198966163,1.3354784641199868,5.251693992746742;-0.5269894328397864,1.335104729121119,5.25035668141784;-0.5245945119494799,1.3347207716311549,5.249082370599661;-0.522103939445786,1.3343209051640388,5.2477693563811085;-0.5195933282119592,1.3339122631508586,5.246447893330795;-0.5169346107232117,1.3334710427782528,5.2450823046872355;-0.5143472713285664,1.333019078581391,5.243810859026794;-0.5118687384054321,1.33257886428569,5.2426222701353185;-0.509456868947171,1.3321445804318752,5.241480313126191;-0.5070545969240393,1.3317082284577577,5.24034726858304;-0.5047420715543225,1.3312820249511295,5.239266034479373;-0.502193688026349,1.3307827742685496,5.238118999164408;-0.4995867046633394,1.330236439556399,5.236995104651137;-0.49667780111900256,1.329593079484458,5.235759980653808;-0.49367428212677333,1.3289033769917735,5.2344865039376645;-0.4903278355119964,1.3281068777328544,5.2331114328410795;-0.48694576322166166,1.327292137145996,5.231726552029381;-0.4833436492141144,1.3264119607998013,5.230188666436086;-0.47961417312358073,1.3255035269186157,5.22852635417265;-0.47587691308387836,1.3245152933721311,5.226790075906008;-0.47194928779734047,1.3234267789055316,5.224843075310071;-0.46809708822309765,1.3223238572381357,5.222865488187664;-0.4641943509718951,1.3211665028238788,5.220787339883692;-0.46020804107560415,1.3198580822004167,5.218462194244754;-0.45625029435867254,1.318544372664191,5.216103006946999;-0.4523246662179492,1.3171752239874077,5.2136038294135485;-0.4484537109916187,1.3158011869278745,5.211047708808345;-0.44450934253679436,1.3143611889743476,5.208396277424373;-0.44055404388533326,1.3129004012639134,5.205708537626431;-0.4366256288442645,1.3114253554030688,5.202998824129468;-0.4326488082846144,1.3098868950708515,5.200142160409049;-0.4289863728189963,1.308421335926518,5.197364559120785;-0.4255379431833445,1.3070048279547775,5.194618312093214;-0.4224199301775763,1.3056471722348753,5.191940455195814;-0.4192930349066183,1.3042562803116637,5.189054304707009;-0.4164044651704676,1.3029336040193233,5.1861765740404495;-0.4133546509264249,1.3015359947706175,5.183126741544598;-0.41019393445711233,1.3000171100920046,5.179882184431215;-0.407003882965827,1.2983399444632877,5.176486497920278;-0.40409877328311694,1.2967820426386532,5.173280707060672;-0.40111266363203324,1.2950629484975213,5.170124870684733;-0.3980678085670339,1.293177093743453,5.166973619789401;-0.3947520531849053,1.2909245575901545,5.163726557802577;-0.3914562367435971,1.2885438158371871,5.160700256047365;-0.3878342774335076,1.2856341086918919,5.157713197841776;-0.38413852646111624,1.2824896529174594,5.154946960218225;-0.3803023580531348,1.279061679364901,5.152343513850109;-0.37629771249764515,1.2753857222164382,5.14990800664499;-0.3722229504634765,1.2715818826880012,5.147557492954094;-0.36789289898855876,1.2674004466838902,5.145413551347065;-0.3634310524521402,1.262986770775079,5.143577498643868;-0.35854315075659837,1.2580587992948646,5.141979027167323;-0.353560488839463,1.252860011407661,5.140584434448228;-0.3485425884055432,1.24743963322095,5.139410886662228;-0.34352432849250447,1.2418187375844145,5.138574449106896;-0.33831198068308577,1.2356403152703417,5.138073953499844;-0.33311225091544805,1.2291229891925535,5.137892954298369;-0.32825012949181265,1.2226727846007033,5.1381228837999915;-0.32324829655287585,1.2157981291642237,5.1387912129827855;-0.3179344122533567,1.2083240152510801,5.13967756621153;-0.31292413665019103,1.2008749307546647,5.14083245973356;-0.30785204956028295,1.1930811638353604,5.142199843532074;-0.30273479313173923,1.184850031341236,5.143928754060739;-0.29744999912288367,1.1762288951411792,5.145889840094689;-0.29236505702127635,1.1678281904834367,5.147921215991249;-0.2871575411595275,1.1590231396104227,5.150091163009923;-0.2818079008874596,1.14977478464252,5.152257515085611;-0.27648988674256214,1.1403353205618152,5.154404216880206;-0.27117546696976397,1.1307835415242866,5.156525560550625;-0.26577430196451896,1.1209831811581517,5.158485839693605;-0.260461840616378,1.1112040856569283,5.160319700688228;-0.2553322101810812,1.101459137134486,5.162050877374761;-0.2501969655178823,1.0917752111758328,5.163653338046222;-0.24491672891069038,1.081895467223593,5.165166524020857;-0.23965742419747743,1.0720621448239651,5.166638146715592;-0.23457793778284194,1.062636445596556,5.167914901081665;-0.22948281394734105,1.0533404574542722,5.169087187412288;-0.2241793006580181,1.0438333001054283,5.170298789115101;-0.2191413888832277,1.034821370200715,5.171421124735506;-0.21424508224804092,1.0262189107716702,5.172418694037468;-0.2094166245774002,1.0178160312876983,5.173402464902937;-0.2046050714538997,1.0096763372190272,5.174389165429508;-0.19993226429170394,1.0020395464121676,5.175390610460591;-0.1954240381280444,0.9948240012990563,5.176386087315305;-0.19088972344283,0.9877102541544034,5.177429169928738;-0.1863948580599986,0.9809598680120027,5.178467487028313;-0.1819001797507791,0.9744661106914799,5.179622656307418;-0.17726874250359193,0.9679816930038296,5.180956016665923;-0.17232125068123366,0.9612143888110521,5.182466844845807;-0.16757541850033936,0.9548619069690114,5.184068714168245;-0.1629176335829765,0.9486590683088997,5.185715275401475;-0.15832991775261906,0.9426057423786309,5.187411381408006;-0.15373329031756183,0.9365602840304786,5.189166304307825;-0.1491830000563889,0.9306529576390673,5.191023880691264;-0.14462839364840502,0.9247997148771189,5.19291197534911;-0.14017279377610628,0.9190966114321382,5.194768358837775;-0.13586849520693192,0.9136128728529986,5.196622446848859;-0.13163146038616408,0.9081328942981971,5.198474953047545;-0.12736750629121457,0.9025714423763713,5.200342687920303;-0.12312408074210675,0.8969222179399642,5.202227255768428;-0.11877474716377923,0.8911104817109949,5.204155658283035;-0.1145123916464281,0.8853839246624482,5.206073399556962;-0.11037512271462017,0.8796763606087972,5.207898921108575;-0.10633060365564684,0.8739717373435472,5.209632080596211;-0.1024269071004795,0.8683692133814407,5.2112949398067165;-0.0986870052690737,0.8627401516924266,5.21286372233262;-0.09527815947895643,0.857470488617577,5.214287596679475;-0.09219205114420721,0.8525265277611755,5.215521490410537;-0.08933436011030596,0.8475836254898651,5.21658386292837;-0.08635840879014617,0.8419593488039853,5.2175840917640075;-0.08333766383778266,0.8359503224514759,5.218550234362327;-0.08049780904792997,0.8299139650074256,5.219425673234009;-0.07780876169732699,0.8238250716714299,5.220223968099971;-0.07535599607662348,0.8179053354758293,5.220906324106105;-0.07306994370440713,0.8114968507496132,5.221613918532137;-0.0708130213480095,0.8047820839535407,5.222352249515097;-0.06860544329201063,0.7976444092588856,5.223089310121372;-0.0665927611436811,0.7901889855407928,5.22376970873242;-0.0646938410770522,0.7827508498063138,5.224418265372411;-0.06288935361024005,0.7752110175294449,5.224997355332424;-0.061167256795823785,0.7673153879898231,5.2254715722654925;-0.059565218785229836,0.7593972983310793,5.225867395315203;-0.058049003572199984,0.7512311086159678,5.226229393295763;-0.05661125767519729,0.7428990649319027,5.226490501951595;-0.055201741761402266,0.7344378865647896,5.226710153942703;-0.05387931095935069,0.7258515059263237,5.2268488127764545;-0.052555221365397364,0.7167271317940684,5.226953395563014;-0.05125934886024898,0.7073792916334213,5.227026925842655;-0.050089442239088164,0.6980661997613611,5.227082295279191;-0.04910993095995233,0.6890829260605018,5.227106077088619;-0.048212990478248334,0.6803713934941275,5.2271221872349525;-0.04730394210699933,0.6715874420680801,5.227116047103513;-0.046398696463000814,0.6629188140024362,5.227102161140179;-0.0454077796606044,0.6535664678197418,5.226989486133351;-0.044374967337067146,0.6445422585431266,5.226766161245459;-0.0432946408141443,0.6352567668571603,5.226427434155686;-0.04219925579315238,0.6260906655202687,5.226024390091946;-0.04106919568797709,0.6170714883177337,5.225561260889971;-0.039940009825369896,0.607807474453144,5.225080786929412;-0.03885973229581509,0.598578767525696,5.224592557313121;-0.03788031315432287,0.5895775610451881,5.224164262672609;-0.03694207705882181,0.5796679204195018,5.223831590058482;-0.036107456931193396,0.5701404599450453,5.223514762310833;-0.035342291378644926,0.5605778714018299,5.223265875941742;-0.03458572925415831,0.5506871275192313,5.223043584120727;-0.03389596223377439,0.5409189759686743,5.222837850019593;-0.03320201535827148,0.5311747451571032,5.222641645395219;-0.03254591731505411,0.521624187482682,5.222462493005509;-0.03191861767917356,0.5115700766355522,5.222340990845308;-0.031394703889388115,0.5016508898619549,5.222224768008328;-0.0309154171032064,0.49152766345199,5.222152095104995;-0.030494093119891864,0.48154960491748006,5.222078573946308;-0.03004600279553951,0.47137228018684774,5.221997928642485;-0.029664173352677105,0.4617444575946636,5.221995675143074;-0.029267351345619936,0.45215040080192603,5.222014489279486;-0.028881271132135882,0.4427601842781252,5.222093947060793;-0.028417236170966732,0.43286928941799296,5.222200365835408;-0.02796168441590966,0.4232553422393271,5.222345978868875;-0.02752894468208498,0.4138592150929066,5.222501141683454;-0.02710293599396016,0.40407582819915566,5.222651292837204;-0.026668809964170093,0.39444647556357737,5.222781559544865;-0.026246169059746822,0.38573863970284644,5.222845081583439;-0.025865441530633554,0.37667393893271583,5.222920859287355;-0.02552616486747373,0.3677482644942393,5.223016505964075;-0.02520644168334024,0.3589515025953933,5.223137972478637;-0.02489408807771016,0.35034110955961023,5.223285329917723;-0.024683453396529893,0.342092969046332,5.223438552592453;-0.024517501402066245,0.3335582683127644,5.2235889917228455;-0.02437514249222502,0.3253722144988169,5.223704699536095;-0.02432442663697636,0.3168551671183234,5.223758568961727;-0.024327210359507374,0.308261615228488,5.223791464254518;-0.02439236508108753,0.29940834600125216,5.2238356768928185;-0.024515875898842996,0.2905373135174022,5.223888103650102;-0.02469969087076022,0.2816568785439726,5.223951284692362;-0.024950782486311704,0.2727289987979876,5.224010720797476;-0.02525686814504511,0.26392403835573824,5.224059147633483;-0.025660445984259605,0.25588698364046614,5.224120711564192;-0.026090057715825142,0.2477267475524163,5.224193324494939;-0.02654629426225246,0.2392568628746746,5.224236780655014;-0.027041159946200755,0.23111278069803048,5.224251388381509;-0.027532580623164726,0.22285174065065222,5.224296285629273;-0.028051996914573198,0.21455521033626934,5.224347400688384;-0.02853452396681565,0.2060642097499544,5.224393525839678;-0.029004304641258354,0.19700138282610882,5.22443023856866;-0.029552987003821408,0.1876750401229594,5.224430200187393;-0.03017263039131891,0.17780890232633967,5.224395924403181;-0.03078477535940784,0.16783507121228017,5.224385245174685;-0.03138677276088292,0.1577936606200921,5.224405707441811;-0.03203884487251097,0.14787811546919666,5.224424787399266;-0.03263542183171507,0.13811722641172702,5.224523952952718;-0.033172116188029524,0.1282966527497479,5.2247070654205805;-0.03367958379245547,0.1182772677123134,5.224952951084785;-0.0342013181476857,0.10816841715955812,5.225240422027747;-0.03468548904199501,0.09747097970509196,5.225567823459533;-0.035136586729217975,0.08655877611969165,5.225961471749013;-0.03557292392427121,0.07515670676802678,5.226330172363862;-0.036040602711657745,0.06326082114210174,5.2266760128641625;-0.03650199711116539,0.05142789650551172,5.22695277819914;-0.036959001195059515,0.03911704171910412,5.2271985430799965;-0.03744177209175994,0.02659949454397061,5.227398095325616;-0.037929152131493116,0.01340132848047051,5.227559030212746;-0.038387713785815,6.943906230079816e-05,5.22770089564604;-0.03885342922837677,-0.01332431194351214,5.227816016032209;-0.039287021623350765,-0.026364816085586978,5.227919441820428;-0.03964349132013157,-0.03881806191348293,5.228034731340244;-0.03992560919634612,-0.05062613611062512,5.228177655576423;-0.04018807635505308,-0.06232679180032663,5.228301506428571;-0.04042759884063762,-0.07368136462692992,5.22838742463399;-0.04064844386305365,-0.08469317504433617,5.228449158394626;-0.04084166735802556,-0.09522009913061322,5.228495595965006;-0.041041573679158436,-0.10536488658860073,5.228440991276275;-0.041216306954931635,-0.11502398395332089,5.228304290358995;-0.04135350700274471,-0.12443080803452893,5.228112666628351;-0.04148624006233413,-0.13321634844718921,5.227873920490172;-0.0416107851972217,-0.14238884544620053,5.2275891484290264;-0.04174957513726706,-0.1516952148226306,5.227378321944636;-0.041857927176366626,-0.16056497685059548,5.227187213099127;-0.04196824839453384,-0.16921834312590764,5.22705654927356;-0.04205097897407505,-0.17691258753377265,5.226979053701909;-0.04208892263508174,-0.18401476617172932,5.226974757640007;-0.042122432855586284,-0.19018980300962723,5.2269726498778715;-0.04215107226536761,-0.19604877917741825,5.226974030187798;-0.04216700872087973,-0.201077726801374,5.226972034074855;-0.04217931156504937,-0.20555966852445504,5.226975392295414;-0.04219329608352951,-0.21035381435605482,5.226979010964759;-0.042208363548694595,-0.2162323509335106,5.2269812221626095;-0.04221501804470603,-0.22183888506971838,5.226973792571097;-0.042215235055936655,-0.22723397187625655,5.2269630200244155;-0.042209664217741014,-0.23246681494861318,5.2269569812596455;-0.042200527644074906,-0.23773428329546972,5.226950557857238;-0.042195136370543375,-0.24293001089129068,5.226940734836883;-0.0421943408832418,-0.2479651575253497,5.226932882827047;-0.04219217076802641,-0.251044747914106,5.226940293208734;-0.04219882905047841,-0.2541528387557356,5.226965348241148;-0.04221704591055788,-0.2564925556039218,5.226988846211866;-0.04221320193325359,-0.2579950149496534,5.2269818242982184;-0.042210079116117315,-0.2594614000639426,5.226975184685906;-0.04220769111908607,-0.2610350242064132,5.226969940578707;-0.04220685147464927,-0.26277573034425095,5.2269651898203096;-0.04220881627505214,-0.26473416382328724,5.226960202682389;-0.04221049855812123,-0.266902815208903,5.22695687716095
