# Supplementary material for: AI co-pilot bronchoscope robot
Source: Nat Commun. 2024 Jan 4;15:241. doi: 10.1038/s41467-023-44385-7 (PMC10764930; doi:10.1038/s41467-023-44385-7)
Supplement: Supplementary file 9 — Source Data [file 41467_2023_44385_MOESM9_ESM.zip › Supplementary Fig. 6/Sim+A/1-siliconmodel3 Centerline model_15.txt]

Path length,0.4080695102476313,1.4288354079175662,2.217623880738886,3.22588429687036,4.258024027334615,5.356824638469362,6.278365966029955,7.210522205236137,8.368363397235296,9.051952735401104,10.615923223884433,11.493120421669877,12.343889377341803,13.243829135947871,14.081451130958117,14.955380188054,15.902804681695262,16.8548571312076,17.88611175263336,18.928701536616373,20.046903323148797,21.162766488798848,22.32873048315234,23.51141678733932,24.756328817125087,24.756328817125087,26.03021556794609,27.30261356863113,28.62061693168048,29.865459536776413,29.865459536776413,31.086902015048235,32.239035092865386,33.396488019352056,34.55380007298078,35.63140463614594,36.690043367216305,37.717156031945265,38.67022597288332,39.646058637639705,40.57896188170254,41.520780973793094,42.46040192956187,43.41910371254049,44.3740846179218,45.330341226934706,46.23558005081427,47.10398374098227,48.7057937419857,49.51223538198744,50.31416377169433,51.112074163787014,52.70334233093266,53.49747861871775,54.36512170516647,55.22331124720085,56.104146591945025,56.95628924450076,58.61974247504595,59.40018374632267,60.16598478391819,60.958338138372405,62.59494336806942,63.46024618700117,64.30432825513299,65.19561648830205,66.04701187780681,66.93623698317339,68.8036390980454,69.7348320478457,70.68049155257668,71.59788338690478,72.52100017896929,73.45109202864411,74.40362229238295,75.39302001319997,76.36992179931151,77.34575652344434,78.32193456861171,79.2501007663305,80.18884472816475,81.11706388791889,82.04779080445635,82.99877398587896,83.91416426682761,85.79075563359225,86.64987273361159,87.54344892283623,88.45078737031274,89.34425962572881,90.20686784434537,91.10057789203489,91.98500446561464,93.72327133090131,94.58363162921233,95.42495146216946,96.28956436293973,97.1517984617616,98.04882422122479,98.96915937828449,100.66738350776619,101.50797752679817,102.3083677096487,103.09797212060943,104.67012940157399,105.41152825607465,106.16634618350214,107.62988957752448,108.9933740434186,109.6193321918515,110.91493824887635,112.1941541703722,113.28187049443966,114.51236670400289,115.1659280823683,116.56766453421493,117.2663208565807,118.71183557174203,119.41219128599032,120.12230238384922,121.50823030970916,122.25099434441522,122.99597024240879,124.49201050205379,125.21533411740988,126.0000546108046,127.60176352009765,128.3920863627441,129.12446478239946,129.89108601661025,131.50061703757038,132.34484357836826,133.21828623202393,134.1315829473103,135.1135983738223,136.08523219010021,137.12511876111748,138.18436250997152,139.21691010463627,140.2790087310589,141.39517562005958,142.47246540821828,143.56714562831064,144.62547389377934,145.7204273793245,146.76919389501958,146.76919389501958,147.86705452666743,148.9448087868733,149.98653583963184,150.9945524889726,151.96077861689955,152.93588535850816,153.87952648804523,155.65519424462315,156.54654653886257,157.3879911953832,158.17265203583204,158.97365992888925,160.52347705624797,161.25208190423947,162.68732877924168,163.99522441253524,165.19438255036692,166.85383904010774,168.32032827535167,169.2577559797851,170.22256389143365,171.20755984127308,172.67685412941555,173.68845410990778,174.7572665840119,175.8293449134303,176.95316988578068,178.0617213959041,179.07806470575935,180.00337881057266,181.20401138383485,182.61748720720982,183.49849089529548,184.86088428335478,185.9951636515023,186.90604311625805,187.8269681205555,188.85899424653297,190.00542516098557,190.81652469019704,192.06105281812972,192.90516463550495,194.10912427492067,194.92870825690423,195.85344771623582,197.1588858025769
Error,3.239692002506854,3.0857925050908492,2.960132272158071,2.873965058871171,2.770545204266369,2.6537601573961984,2.5442436886254742,2.425271270037806,2.3080503870215323,2.2075684821438037,2.085290609983345,1.9597444845433143,1.8480231119363624,1.7530440675167205,1.6832689701112786,1.6432434236497175,1.6046288926782473,1.5713430614067114,1.5268086483792545,1.4847367615058245,1.4245174928068534,1.3744949604590764,1.3343030431358451,1.3166531108933306,1.336956178186751,1.3709927212785202,1.2419344112703505,1.1644915294811102,1.1653565022395813,1.2182461902089878,1.1731897311076398,1.084370468875103,1.0477270179028135,1.0367931642272965,1.05719010071051,1.0842492621865427,1.1098913060177595,1.1177249218282792,1.0957401497235202,1.078441953677565,1.0383089211939664,1.0016636203692617,0.9625017402238882,0.9286797777162712,0.898342076260527,0.8785038875179608,0.86860191227112,0.8815411424187508,0.8964709686562908,0.8158057145405329,0.7702897451462574,0.7773822125238076,0.8025758097930895,0.7178047011035005,0.685828829473105,0.6817400892252525,0.6985774777384595,0.7491381948554681,0.6770808784322113,0.6122069377235444,0.6319407957952261,0.7177514207668876,0.651547376447868,0.6106965893231768,0.5982640142919912,0.6091144040182707,0.6529863993835624,0.7046304902333056,0.7228685167258323,0.678712068393031,0.6455485048701601,0.6007994172004955,0.5645167489178757,0.5367616519234182,0.5192630153643647,0.5016557871511148,0.48601905239636156,0.46699061009871784,0.4509618025701343,0.44509526439182967,0.45003425425556665,0.4765521871296309,0.514923468104257,0.5476406714163227,0.611845906120992,0.5600826025206038,0.44505634061563415,0.36650665166059637,0.31731664705068785,0.29605810734406074,0.33487462667657647,0.40487765341502724,0.5018681949706393,0.4795001811416447,0.44596839856505543,0.48144962809769143,0.5799598055767659,0.7242343033977882,0.8852736848204504,1.0642096135127976,1.2169061126804241,1.33901678508185,1.5063860079360414,1.669530598484763,1.818147209357888,1.9721062944322891,2.151939931810767,2.283379399766085,2.3752509337353107,2.4187164996018984,2.4009059127313366,2.372117180803866,2.2713767672581096,2.1490939200263073,1.9926781823747526,1.8465951817379183,1.679999697677544,1.5828119690397724,1.4149902459290231,1.3080779543015917,1.16145004050369,1.023382412534861,0.9455726845053851,0.774075216133757,0.6315472629707961,0.5910526173707411,0.5208827135904586,0.34052068274997255,0.28796043227685886,0.4255354175264354,0.29308394928930553,0.15992871439769468,0.1173869486236236,0.15726582672667921,0.186663653686764,0.24107584226088352,0.2509486983560321,0.27074880132980483,0.312969562220304,0.35261202027962224,0.404989141981311,0.45768015665699396,0.5226872464498067,0.5669131380180149,0.6373084650513049,0.6601040046721666,0.6575870560042669,0.5573400350970817,0.481786542442826,0.42347154801585346,0.39285239865861876,0.4338829627309306,0.5246047871891714,0.686162330989323,0.9272687812763957,1.3031362458562108,1.586895404873896,1.8697877967360685,2.2107174258089213,2.4171031304941932,2.6420849270454934,2.8308992498561496,2.948956674180733,3.0055484643579424,2.9361433764475113,2.7498864277373496,2.573813193314544,2.3012314645632816,2.0368814176784573,1.754919163347674,1.6007924017635609,1.4965763277643662,1.370478024295747,1.147167956544853,1.0721753446478457,1.131962748112426,1.14375337645498,1.0848398851595407,1.0977801249177308,1.146194072448437,1.156116331044128,1.161300390423197,1.149935796339559,1.0929626362159446,1.0067097891791532,0.9102420209770904,0.856252968932906,0.752449377845249,0.6851995281692238,0.6108269330980625,0.5391296260456281,0.4802854112985143,0.4030640211792309
3D pred;-0.019788465053329155,-0.2633389049093199,5.250348816628879;-0.02080767434972284,-0.2534579490118968,5.249196461230868;-0.02162767818705849,-0.243545512917811,5.248161471188684;-0.022143434101534704,-0.2335822033776275,5.247478493265782;-0.022807482801291197,-0.22363440965814982,5.246703612991758;-0.023566864192380813,-0.21369817926975088,5.245870146992737;-0.024308655697497374,-0.20375785355307247,5.2450703532635305;-0.02513259430808105,-0.19383034995065038,5.244195254760569;-0.02588335090282692,-0.18389058558710525,5.243396850769694;-0.026727100098125286,-0.17395866687749742,5.24259368326464;-0.027444973392354577,-0.16400738864283543,5.241917873062161;-0.028144566362291443,-0.15405133244739086,5.241295366267368;-0.0287631920278858,-0.14408507192052042,5.24075596530666;-0.029291594317771247,-0.13410866405505092,5.240317699266632;-0.029720411281663618,-0.12412465552178224,5.239949338547912;-0.02997355394868937,-0.11413306023187614,5.239626937628469;-0.03011220082568119,-0.10413867169098333,5.239322020037683;-0.030214123060815577,-0.09414272778523029,5.2390560928088705;-0.03029552035309295,-0.08414592664603981,5.238816632030684;-0.030367356937032693,-0.07414877653948178,5.238588971642924;-0.03042547147962945,-0.06415234836251023,5.238328114588989;-0.030453920944222612,-0.054156207653409394,5.238051778648834;-0.030490802821521452,-0.044159806993629286,5.237786046497458;-0.03050968517018341,-0.03416298343330753,5.237534725665244;-0.030552105126396903,-0.024166531071917824,5.237271779408793;-0.030553783346338098,-0.014169493758012915,5.237028382350531;-0.03054731612076487,-0.004173247590721239,5.236754483212343;-0.030540490171383057,0.005822978425762664,5.236479858315829;-0.03048895358835963,0.015818980678009183,5.236201860197683;-0.03041622174954596,0.025814912919516736,5.235926090904954;-0.03030286261123045,0.03581051449192531,5.235652049098976;-0.030148052913956076,0.04580576128136636,5.235385449069348;-0.02997023760512353,0.0558006440515884,5.235119554117415;-0.02973249623034025,0.06579423008714338,5.2348517534664145;-0.029448085143812888,0.07578701419180836,5.234600007222321;-0.029166900816315122,0.08578113819533545,5.234403995038789;-0.028927148284592964,0.09577708754968432,5.234250648278715;-0.028730350605338573,0.10577397547545517,5.234097343115667;-0.02854411420371845,0.11577069204965458,5.2339213495423795;-0.028390489007704287,0.1257679503547971,5.233744641649493;-0.028266512713880556,0.13576573088515645,5.233574305671681;-0.028151244326219262,0.14576382983334124,5.233417045946664;-0.02800226544874605,0.15576148877884585,5.233260135451673;-0.02776992066236437,0.16575727937614929,5.233086393588262;-0.0274311838861948,0.17575005988821363,5.232914361515155;-0.027038933069118844,0.18574165288344663,5.232795161204274;-0.026700281050862817,0.1957354600417279,5.232699592937486;-0.026418401682240675,0.205730878834923,5.232589378736098;-0.02614954889002869,0.2157259061640684,5.232424615676657;-0.025856075814151214,0.22571892370855215,5.2321933714132145;-0.025654994704701298,0.23571333638287667,5.2319263851163305;-0.025596402687866306,0.2457092000512833,5.231644824291301;-0.02562034768908514,0.2557050565453385,5.231357980105076;-0.02569255584923628,0.2657010178897978,5.231083129633577;-0.025786881932301723,0.2756965594755352,5.230799843562885;-0.025914609704765813,0.28569094244537824,5.230490013499378;-0.026083196465810025,0.2956843913414855,5.230169767242737;-0.026283598685564343,0.30567680174638034,5.2298357414196825;-0.02651100576154898,0.3156697777720536,5.2295378888183635;-0.02678598608661926,0.3256620050220932,5.229255434566511;-0.027108028809217276,0.33565331835086654,5.228990960652679;-0.027475882360421026,0.34564339448444503,5.228739837953242;-0.02787340257868613,0.35563282437991856,5.228509039254177;-0.02827574488815997,0.36562283038387916,5.228314358215453;-0.028676963039932005,0.3756133872915717,5.228147634885214;-0.02906860728050471,0.3856045610097286,5.22799577138586;-0.029447544880546947,0.3955963558251003,5.227852793545668;-0.02979545133130787,0.4055895153094499,5.227727395691333;-0.030123191583735037,0.4155833360253319,5.227600376693745;-0.030449712732364256,0.42557709249050246,5.227465411311668;-0.030774221063904185,0.4355707316163922,5.22731752160869;-0.031106674109006433,0.4455638396905791,5.227152397442006;-0.031473713632585644,0.45555565558708017,5.226982406034693;-0.031874923806670945,0.46554622858657024,5.226816630469333;-0.03234344514986784,0.475534027540757,5.226660554200432;-0.0328540541353879,0.4855197714030669,5.226504997200438;-0.033404670201251506,0.49550334820224,5.226346831960813;-0.0339913284113735,0.5054845427937911,5.226169105569727;-0.03461001676341575,0.5154641907749333,5.226014668218254;-0.03526434368859729,0.525442314881998,5.225920351841117;-0.03594906079539599,0.5354188435545777,5.225914176984666;-0.036662363368058615,0.5453930359069448,5.225995947137021;-0.0374415575081998,0.555361987320718,5.226109367601665;-0.0383134603682815,0.5653231555879211,5.226231482936677;-0.039299410664909454,0.5752733482727334,5.226378341874737;-0.040301159002784144,0.5852218569988699,5.226532206729568;-0.04127750715187207,0.5951726400609921,5.226701501568099;-0.04236755142213522,0.6051123325736123,5.226821152073444;-0.04356866342091398,0.6150393611450856,5.226928080589485;-0.044804911775477574,0.6249625755458084,5.226966887330243;-0.046053517034962715,0.6348843070183466,5.2269517383094675;-0.04731670180528371,0.6448040746613729,5.226901002282839;-0.04862384464369594,0.6547181795886005,5.226857400770126;-0.0500550707891583,0.6646143768243202,5.226727508536802;-0.05165987530735859,0.6744822176341899,5.226503186871699;-0.053429094409895704,0.6843189539539911,5.226173820294885;-0.05531849702814583,0.6941313326867506,5.22578991750636;-0.05747621466012697,0.7038857823692897,5.225348367949173;-0.06000214974072492,0.713546643736571,5.224812261979445;-0.06288912898279059,0.7230914451970829,5.2240625180663045;-0.0661499020120244,0.7324979452537084,5.2231217120626425;-0.06912968713470934,0.7420046325251226,5.222259286560841;-0.07235012798684926,0.7514079748730925,5.221161145675187;-0.07544047568600398,0.7608688053766689,5.220190353585743;-0.07892869080910765,0.7701765501434732,5.2190957108993015;-0.08271033574396244,0.7793498582318213,5.217850889505312;-0.08664862415126506,0.7884705236789593,5.216709247607742;-0.09094534676609277,0.7973980877825808,5.215353971271729;-0.09488770300701695,0.8065178389626336,5.214219085513791;-0.0990520333233145,0.815518175907774,5.212933672004174;-0.10303016554172884,0.8246000420966629,5.211632068923381;-0.10725543609160863,0.8335378121998954,5.210127624054972;-0.11141876993644974,0.8424971034763787,5.208579156709649;-0.11565503586128013,0.8514091410905283,5.206957541287268;-0.1200049492304853,0.86025065429369,5.205252871829946;-0.12447761760614019,0.8690182540689004,5.203485265600282;-0.1290881876355731,0.8776984604407572,5.201642262250943;-0.13390151326129984,0.8862497389021385,5.19971676670521;-0.13881406628647724,0.894725132289909,5.19770815283058;-0.14379294814886245,0.9031549761488696,5.195671374022276;-0.1487782682801931,0.9115840535295583,5.193647210565805;-0.15376384252800968,0.9200246223870118,5.191672154419238;-0.15870538578399174,0.928511301917824,5.189786041805805;-0.16357248096001106,0.9370704617609296,5.188038996492214;-0.16845508078223828,0.945641392960864,5.186396024385945;-0.17335714757643886,0.9542111737057747,5.1848058674347755;-0.1781532435186197,0.9628514450594993,5.183275124266441;-0.18292648886498292,0.9715148028994369,5.18180462781945;-0.1877166709605006,0.9801822965657818,5.180415848126463;-0.19255520702433224,0.9888239597079883,5.179033738544835;-0.1973831806692974,0.997464826312564,5.177610328974313;-0.20217585177524316,1.0061193988101842,5.176151329812673;-0.2069635258681172,1.0147678333333034,5.174640450241117;-0.21180871027168263,1.0233834692353814,5.173125522487634;-0.21642592892156504,1.0321263259330984,5.171627607702887;-0.22096388295323555,1.040893941875972,5.170035161821636;-0.22557387191004163,1.0496217991223167,5.168431257302796;-0.2302554439449737,1.0582940073775677,5.166735472157414;-0.23494651033096015,1.0669545851563291,5.165006805416746;-0.23973593624489276,1.0755598957324681,5.163271861814452;-0.2446048847098863,1.0841190793111948,5.161530104853537;-0.2494902525868583,1.0926712273859238,5.159799803141534;-0.25440508225592723,1.1012124021597438,5.158098984865791;-0.25935778646887503,1.1097269922723927,5.156374897805161;-0.2643202727146952,1.118239207434531,5.154667290328747;-0.26940255977125815,1.1267036342192622,5.1530786313091275;-0.2745721897663592,1.1351304822553157,5.151574251739001;-0.27976600315738354,1.1435627581457186,5.150188241000462;-0.28491225188307673,1.152001071517075,5.148668046440515;-0.29031989526105945,1.1603329840346641,5.147511920627378;-0.29575317233916615,1.1686902578049059,5.1467147535672515;-0.3012150325328993,1.1770587629905895,5.146345695060643;-0.3067645655843509,1.1853662408547203,5.14591153558784;-0.3125714099714226,1.1935074043504856,5.145866644613774;-0.31852653145482235,1.2014613482167935,5.146994166271913;-0.32489561239249876,1.2085781658344763,5.149958236953588;-0.3310198597322445,1.216096921756532,5.152399937980776;-0.3368775517355635,1.2237938745329302,5.154938512847143;-0.34264775286320454,1.2312420568362683,5.158289536470279;-0.3491093900999645,1.2382126620584932,5.161397253808842;-0.35519779800322737,1.2453265340624535,5.164907825601977;-0.3606762995673651,1.2524660712935922,5.169268218788024;-0.3668265531413375,1.259254510932203,5.173279636024959;-0.37295065485892376,1.2657067164866347,5.177847394954239;-0.3789109030674259,1.2725468732728533,5.1820530692679485;-0.38491698924137324,1.2791937247284133,5.1864967495668495;-0.39054109467216835,1.2853505383095907,5.1920160869029734;-0.39616956620323684,1.2919295035753167,5.197019837921592;-0.4016394488219662,1.29851659807007,5.202186129653048;-0.4072137614695562,1.3046645263579353,5.207765557605283;-0.4121291865232054,1.3092436988429665,5.215172971181849;-0.41615561600312306,1.3133993274918845,5.223328865748083;-0.4207143536075012,1.316054559031455,5.231824020656953;-0.42607376579812545,1.3178817850514795,5.240066468475577;-0.42993348809494786,1.3193979203012896,5.249166132079013;-0.43170089147276347,1.320446476762493,5.258952695042984;-0.4329982097260513,1.3214718132919512,5.2688150299770165;-0.43326828351175684,1.321665680688353,5.278809502228361;-0.4329443406089921,1.3193461834380917,5.288531384427904;-0.4319879941342356,1.315606979766591,5.297756554199959;-0.430580481141405,1.3110383473483926,5.306539862517581;-0.4288620018008607,1.3058290403130686,5.314901079472537;-0.4270659783654315,1.3002551938522078,5.323007036260612;-0.4252661541945018,1.2946981827011466,5.331123701833414;-0.42345116909185676,1.2890613494198178,5.339181737551608;-0.4215421874996528,1.2832740843498398,5.347110378815434;-0.41961070861740474,1.277428330920754,5.3549905156273025;-0.41766195725527644,1.2715346389897129,5.362830589832983;-0.41567167521768794,1.2656098812113212,5.370636742706085;-0.41365153355594614,1.2596566219374954,5.378413485705896;-0.41168306489284606,1.2536523674428568,5.386164231417504;-0.40971882522285386,1.2476855616247415,5.393944912033474;-0.40782254714087735,1.241771293918871,5.401782358488736
3D gt;-0.3981208758208711,1.2133226309048928,5.438949629857985;-0.3983820681226639,1.2140950432822957,5.438099113687713;-0.398696030212661,1.215148997226004,5.436917410381771;-0.39918781768918193,1.2166549059334448,5.435321564327475;-0.39972979674443204,1.2182299667062828,5.433578225881655;-0.4002494449335303,1.219739978941147,5.4318951777743765;-0.400723244804447,1.2211071323944351,5.43036787268267;-0.40115024966756224,1.2223481893035495,5.428984830398028;-0.4015646119988795,1.2235605713436608,5.4276413724004895;-0.40196978092108526,1.2247731940944104,5.426298597385158;-0.4023648092043602,1.225969297402592,5.424956043198149;-0.40317642758902855,1.2283581985473635,5.4222639687942245;-0.40399790512990147,1.2307799248129636,5.419545158664251;-0.4048355747287557,1.2332438768160547,5.416814185844034;-0.4056679928537143,1.2356688289448368,5.414134329042595;-0.40652627515631207,1.2381692592038949,5.411320369371317;-0.40739815101623533,1.240725481376002,5.408407499934051;-0.4082635225199037,1.2433124074515651,5.40548054322065;-0.4091650092173431,1.246044459947489,5.402421893375203;-0.4101275728064069,1.2489010293863587,5.399240972266763;-0.41111593563273807,1.2518034423828126,5.395984163904999;-0.41214271487219867,1.2548485255742476,5.392569568640501;-0.41316235629582804,1.2578116735038112,5.389259057002958;-0.41408715125261725,1.26050657383547,5.3861986510583915;-0.4149604661327297,1.2631153706825387,5.383275039659921;-0.41581597096717954,1.2656749662366964,5.380411108928616;-0.4166774070998368,1.2682772893485377,5.3774997341414625;-0.4175534387944107,1.2709442496218926,5.37450369484465;-0.4184547201512223,1.273673070965783,5.371399169339972;-0.41937257455728805,1.2763913736892958,5.368317294046434;-0.4202973435676703,1.2791329307168218,5.365233394622802;-0.42118601065813477,1.2818133607250146,5.362222730539612;-0.42206532213889947,1.28445311632318,5.359226572424679;-0.4229118290335445,1.2870107660196595,5.356260554077666;-0.4237747536610749,1.2896356449191853,5.353225953124742;-0.42458797981779456,1.2921289940914864,5.350377596147182;-0.42539902483406716,1.2945952159816936,5.3475534690145725;-0.42620428382097664,1.296975537833521,5.344761382791551;-0.42697840485653626,1.299215949650134,5.342076609524225;-0.4276972971447443,1.3013364321692518,5.339490931575581;-0.4283826427136437,1.3033880673166052,5.336974354540291;-0.4290474818601446,1.3053237749261373,5.334548665618897;-0.4296925141609321,1.3071599338854776,5.332180554124865;-0.43029950438030695,1.3089074383234576,5.329856723019228;-0.43089014611325016,1.3106172330694685,5.327465587089021;-0.43147201583991607,1.3123181267689852,5.325009044013589;-0.4320705185971018,1.3139931737867454,5.322511217728307;-0.43269521456572974,1.3156398955522957,5.319961085115853;-0.4332680187871901,1.317144580103987,5.317578714716636;-0.433794377175024,1.318551587922694,5.315267428223561;-0.4342873712765969,1.3198427712391996,5.313051512275307;-0.43477509625968286,1.3210974512908416,5.310814503275337;-0.43524228092128947,1.3223059127548995,5.30858379181684;-0.4357098094164315,1.323454242874404,5.306222193776146;-0.4361816652071678,1.324534927290577,5.303676560191784;-0.43662140860476734,1.3255934741521287,5.300946771340451;-0.43702859818410056,1.326551615026442,5.298331099956317;-0.43742738203275,1.327437086538541,5.29566600211192;-0.4378224312151892,1.3282778429193012,5.292647427578296;-0.438229724761187,1.3290796133784926,5.289461161723379;-0.438635875533799,1.3297484408362439,5.286028323603485;-0.43900591516656384,1.3302907697515973,5.2825316760758225;-0.4393107946557513,1.3306754383927688,5.2788186030921285;-0.43956012842210673,1.3309017944594566,5.274947169504327;-0.4397046856314448,1.3308977499493102,5.271050709873135;-0.43969616337792355,1.330531372665147,5.266845517485021;-0.4394779176938332,1.3299119513042905,5.262387691145428;-0.4389967350588007,1.329017313889326,5.257750453958673;-0.4384168644533319,1.3280461210606465,5.253011053172613;-0.4375271966643252,1.3268655593354826,5.247930836816562;-0.4364573342404123,1.3255715150736145,5.242644508251902;-0.43529524558762384,1.3241687818365584,5.23741365601168;-0.43396827143006417,1.3226475065069685,5.2321154759229245;-0.4325179668555825,1.3210573611243297,5.226979674775722;-0.43089992627289336,1.3193425096932103,5.2220463831432795;-0.4292542583594888,1.3175432077440168,5.217393556543124;-0.4275593027923067,1.3157111233468783,5.212718894535;-0.4257158818455065,1.3137911378504867,5.2080332134796405;-0.4237963108515335,1.3118574754876604,5.203702627017135;-0.42180476394911937,1.3099144609095685,5.199548808805822;-0.41967301971306226,1.3079697983305334,5.195628195791731;-0.41738733089253044,1.30598796741033,5.191633670270242;-0.41504614387770833,1.304067089792025,5.187891334785851;-0.4125797120369087,1.3021896884206998,5.184253428591713;-0.4098042295552916,1.3002749614650921,5.18046641189446;-0.406925218995951,1.2984823665812866,5.176800287959536;-0.4041611796168957,1.2968328132500084,5.173439163484413;-0.4013441274093369,1.2952149409665903,5.170278460142169;-0.39826508984969833,1.2933316887548414,5.167051088871392;-0.3952567914413193,1.2913803514383608,5.1640451982966935;-0.3920921212018546,1.2891695494570974,5.161125020306798;-0.38872660382804225,1.2865909511113574,5.15820962805344;-0.3851786682710809,1.2836147732104286,5.155468345362455;-0.38151517820196634,1.28040053650161,5.1528421070680785;-0.377715792575125,1.276967373463259,5.150391553605614;-0.3736894303725938,1.2732214960001282,5.148020299242312;-0.36964257179518883,1.2694189038680772,5.145740759835001;-0.3653211660773067,1.2651525779724122,5.143845953525933;-0.36073136239132636,1.2605539440736933,5.142139224367627;-0.35588044866141627,1.2556289107500498,5.140586990244914;-0.3509694877559856,1.250421320381811,5.139329987128305;-0.3460997087510966,1.2450789885440117,5.138418260508068;-0.3411602342056016,1.239484020052118,5.137653680932319;-0.33606501455145366,1.2333328099266958,5.137288977870294;-0.3311933003441762,1.2269757185596533,5.137412081516395;-0.3265209441944704,1.2206901632147322,5.1378918163073255;-0.3215754572690544,1.2139135787834556,5.13854218044766;-0.3165333630028418,1.2066341405189644,5.139560981315677;-0.31176253154883954,1.1995147355807032,5.140812608381045;-0.3069067439968303,1.1919713034419692,5.142312234980372;-0.30203032501350013,1.1840820391509495,5.144051747837713;-0.29703608664496467,1.1759400387909456,5.146013565619517;-0.292147491455078,1.1678535556857867,5.148030920592809;-0.28712106185525144,1.1593678526668225,5.150113612669605;-0.2820403664831388,1.1505267119585456,5.152244408473321;-0.27685208626763297,1.1413244887788419,5.154378948586674;-0.27160668288085416,1.1319122247469626,5.156482475566863;-0.26667343412819555,1.1228538684651004,5.158379936675702;-0.2615808665194754,1.1133238564701404,5.160151077572774;-0.2567455029827054,1.1040566323878402,5.161807486044351;-0.25167972970736235,1.0944820414139051,5.163387874360812;-0.2466671908782701,1.0850645715487206,5.164884886248636;-0.24145299581430738,1.0753036922778112,5.166340996857012;-0.2364584058890909,1.066012619497008,5.16758010431225;-0.23155557356365658,1.0569978660454182,5.168725490238706;-0.22647436299404858,1.047774670979128,5.1698716594518235;-0.2214474804991383,1.0387430951781194,5.171010737584;-0.2167135348562467,1.0303097340470655,5.1719463689092855;-0.21186976379782468,1.0218241578570866,5.172930395559537;-0.20729737683312371,1.0139713176145393,5.173845418283494;-0.20283231537059204,1.0065189792051155,5.174748792674178;-0.19844776718333615,0.9993604409686588,5.175644846651109;-0.19405762049464853,0.9923508243496135,5.17661161741483;-0.18987907536555146,0.985869211707681,5.177545174553435;-0.18561343681529419,0.9795781590995144,5.178544072202909;-0.18145842224702996,0.9736372697603907,5.179583063423027;-0.17689968663393443,0.9673187479698052,5.180907914944018;-0.1721000509779332,0.9607622518636413,5.182376204658768;-0.1675270439293425,0.9546974551960574,5.1839645937418535;-0.16291344362517537,0.9485647425635388,5.185602627097954;-0.15862281380992826,0.9429600645808852,5.187183065566371;-0.15411407652871084,0.937018275503385,5.188903293858544;-0.14976190549559515,0.9314371692075569,5.190715682113776;-0.14532487076581538,0.9257449660866948,5.192562423919418;-0.14089357896255233,0.9200778646824723,5.194411060106956;-0.13666054922039228,0.9146986117476124,5.196238385116449;-0.13262837921562842,0.9095541174161232,5.198018752353475;-0.12844946430335613,0.9041152676598502,5.199857599985801;-0.12435906471802019,0.8987262793072202,5.201667917199862;-0.12012854781393281,0.8930647978831147,5.20355131806519;-0.11600705863176768,0.8875403197724943,5.205418737763874;-0.11200163027310776,0.8821084619683734,5.207225262089098;-0.10806817559549364,0.8766251029580326,5.208940130230532;-0.10412647023362627,0.8710233806157515,5.210628642117775;-0.10054002682394902,0.8657763317948681,5.21215184593524;-0.09704409867222026,0.8604671221975554,5.2136303380610585;-0.0940231285499314,0.8556920913825602,5.214840082902423;-0.09126201140031975,0.8511690422575352,5.215933658877875;-0.08858912740966021,0.8465040173934678,5.216920299155025;-0.08570802460040078,0.841088289202674,5.2178921551364965;-0.08276251855623926,0.8352766024832,5.218820146841923;-0.0800261941893626,0.8294026160288667,5.21964515761036;-0.07748120612451585,0.8235487053046793,5.220365291081444;-0.07511568159410509,0.8177898846125199,5.221015397450075;-0.07284193501472473,0.8115866900686491,5.221695461971477;-0.07060271464364004,0.8050002174506755,5.222408550718276;-0.06843033005423466,0.7981838733349818,5.223119412328429;-0.06648315332380392,0.7910267498210324,5.223773526851201;-0.0646319743843402,0.7837357357607049,5.224397434586995;-0.06293564233133349,0.7765397659948315,5.224952144276894;-0.061279916285660305,0.7689832855612544,5.225441953794835;-0.05972863090159529,0.7611748893996417,5.225827506055671;-0.05829087622286909,0.7534189622264795,5.226182425411677;-0.05693316923238463,0.7455378095206566,5.226508781407243;-0.05554764972298833,0.7372500788672496,5.226740485504926;-0.054282487783593666,0.7290031222456591,5.226894949224439;-0.05300693907091174,0.7204612048973472,5.227008425169475;-0.051733838866120686,0.711346655609648,5.227085153799541;-0.05060994046987114,0.7024473018840208,5.227147419160099;-0.04969394247329841,0.6938738180645442,5.227180388609029;-0.0488237811145136,0.6852716223635916,5.227204784306025;-0.04797742471250437,0.6769011103225967,5.227194053740421;-0.04707698717359769,0.6683447635844604,5.227182783146228;-0.046177757260759,0.6598162564099846,5.22716961943093;-0.0451840632850841,0.6510670255757997,5.227012794116392;-0.04414830493482493,0.6422871721493997,5.226762964462022;-0.043088117459668965,0.6334195247197556,5.226427410419918;-0.041998985479645826,0.6248718541614082,5.226026893955167;-0.040876913492558384,0.616019986091226,5.225563587098202;-0.03977983340772534,0.6070267806877526,5.225068634893126;-0.0387474207308333,0.5981637849193511,5.224589812724873;-0.037797529785915975,0.5896359974360064,5.224162300168055;-0.03690779275934576,0.5804261820195087,5.223793192129621;-0.03607156047699816,0.5709625455888653,5.223474292173224;-0.03531883753881617,0.5618424795053775,5.223246829084622;-0.03459511902170668,0.5523624614586267,5.223040939609075;-0.03392437755051307,0.5430812672566561,5.22285439368749;-0.033282353504633516,0.5338233676457812,5.222658994677916;-0.03263138821246262,0.5244604609214655,5.22246861493062;-0.03205045914892424,0.5151983318393514,5.222311340176857;-0.03153449018001557,0.5054508575698078,5.222197854607793;-0.03106069216364522,0.49570457279399294,5.2220939826157124;-0.030652609828771188,0.4859443831233655,5.222017325116822;-0.030232695917355827,0.4760595818923692,5.221945478568644;-0.029856891884642144,0.4665416957014698,5.221943448810254;-0.029493643458818997,0.4572479236990719,5.2219740663172844;-0.029123857806496706,0.44802441990739206,5.222042605031548;-0.02874605537632765,0.438858863727117,5.222145672966263;-0.028312348758568195,0.4294133292828577,5.222290474626574;-0.027865955227512416,0.4201132938385011,5.222439150532222;-0.027455368895045778,0.4110125201209118,5.222591379433971;-0.027028848919221908,0.4014603644645821,5.222732754846346;-0.026585527464898968,0.3925795822499163,5.222818207436901;-0.02616499401472383,0.38407614383050953,5.222864006908869;-0.02577291638729936,0.3751721783815804,5.222935741676719;-0.025429808525715848,0.36673883386062367,5.223027561937752;-0.025113453224553904,0.3580923732466617,5.2231439020415475;-0.02482954006477938,0.34985867759252,5.223293546366287;-0.024611220644692247,0.3417368934728332,5.223443643725119;-0.024438190004785185,0.3338161920967749,5.223565848227677;-0.02430557570457459,0.32616018953808285,5.223680570444009;-0.024189429376489026,0.3183571905911978,5.2237731731253145;-0.024169953285233452,0.31007170135368733,5.223790342033515;-0.024203162035295524,0.3017228270708504,5.2238225333650234;-0.024312235784934744,0.2932023242562504,5.22388453928414;-0.024491997240761582,0.28439604598223156,5.223949648689012;-0.024723770944546846,0.2758176165661569,5.224025534849653;-0.025021645702749996,0.2671464989936957,5.224084213799946;-0.025427196168091342,0.25921571877689675,5.224143360487082;-0.025851427062891303,0.2513397803872318,5.224210199941215;-0.026280025145967133,0.2433264677047729,5.2242768152430905;-0.026758094469571524,0.23536177179045592,5.22431099265147;-0.02725251056097322,0.22735775512921608,5.224324566042625;-0.02773585600287227,0.21930791986918044,5.224361190391799;-0.028218101174952624,0.21155501765719914,5.224379689879337;-0.028666773741932244,0.20331710806054581,5.224414416209722;-0.02913686391701133,0.19464582586611726,5.224433838918654;-0.02968487830606558,0.18561005276502185,5.22441909033242;-0.030262726652824284,0.17606499302266004,5.224394676586733;-0.030844021869513953,0.16653296438475787,5.224357543292287;-0.031466391369447864,0.15696617009033592,5.224361285271078;-0.0320783208810677,0.1475899378986682,5.224385080495931;-0.03264577893927946,0.13818930916624558,5.224477227172206;-0.03315772880295575,0.12887494244858375,5.224583652095471;-0.03366065829931679,0.11913279789898364,5.224833892893387;-0.03412943551742424,0.10961726518647155,5.22509679277711;-0.0346296836444887,0.09936374233678241,5.225430054816554;-0.0350668436604031,0.088793595888049,5.2258205563723035;-0.03550143818370366,0.0780340693403099,5.226229060379934;-0.03595720069408416,0.06647551101931078,5.226588405647924;-0.036420598485106113,0.05491476027298788,5.226910946144491;-0.03684904930995682,0.0434051546228135,5.227205004928072;-0.03730984596438326,0.03120185190802921,5.227448401861675;-0.037792644438501125,0.01876386486655584,5.227611788322966;-0.03824892323017119,0.005592505214376043,5.227754550636421;-0.03870714995012444,-0.007122709101135385,5.227868657597041;-0.03913929639226299,-0.01985378933417591,5.227976318844295;-0.03950113119755761,-0.0322970437047845,5.2280991701061446;-0.03980117192470421,-0.04411939577632029,5.228228230052884;-0.04007091131937705,-0.05577510220135673,5.228365896334891;-0.040303424849348554,-0.06693101398722599,5.22844732194351;-0.04053923632330813,-0.07811027532815935,5.228524990214332;-0.04073032225956351,-0.08853432002532281,5.228571077990128;-0.040945380277552845,-0.09884461421663482,5.228584976144565;-0.04112640696339688,-0.10836237372028627,5.228444015043873;-0.04128762524451239,-0.1178341391747281,5.2282991531889325;-0.04140361480025921,-0.12656993087307883,5.228080773909618;-0.04154403514377141,-0.13494051807856156,5.227807620811463;-0.04166125407946312,-0.14393462006439595,5.227522058031115;-0.041775959239571774,-0.15243884415384062,5.2273080557968665;-0.041882541924007866,-0.16120843926284273,5.227133888820066;-0.041990451441781,-0.16950530917119172,5.227017509114539;-0.042052817672794146,-0.17684620331748055,5.226969331295207;-0.04209142202199515,-0.18368198699951171,5.2269662519939875;-0.04211946313664063,-0.1895582823753357,5.2269683531874325;-0.0421445398589312,-0.195260276458223,5.226969022088132;-0.042158916078987765,-0.20011174432625203,5.226967775862095;-0.042171256734557065,-0.20458179875066723,5.2269715634362175;-0.04218634563947128,-0.20910884550385558,5.226975407920449;-0.042202559793601595,-0.21379715688673118,5.226977149607771;-0.042209232424073304,-0.21938771380731614,5.2269703411296256;-0.04220950280690597,-0.22478514400094238,5.226959512529534;-0.042203931431851145,-0.2299934373596967,5.226953432522789;-0.042195941840187975,-0.23510652452889133,5.226947032178458;-0.04218956622269193,-0.24019542758747678,5.226937316011978;-0.04218802346859948,-0.2451891085964138,5.226929205600286;-0.04218718834893178,-0.25014548168182377,5.22692681780993;-0.042188621051390186,-0.2530769035618397,5.226949630873423;-0.04220907746869965,-0.2552709752601868,5.226980251761256;-0.04221480067491769,-0.2571548519952228,5.226983996329492;-0.04221118615037303,-0.25851786505165747,5.22697728888059;-0.04220883580870547,-0.2599680840314445,5.226971473107634;-0.042207094004310074,-0.2615421396675756,5.226966678180648;-0.04220760128986105,-0.2632841918179389,5.226962073290053;-0.04221028908901969,-0.26524161652387196,5.226958004477335;-0.04220999628222779,-0.26736487907915163,5.226955280827079
