# Supplementary material for: AI co-pilot bronchoscope robot
Source: Nat Commun. 2024 Jan 4;15:241. doi: 10.1038/s41467-023-44385-7 (PMC10764930; doi:10.1038/s41467-023-44385-7)
Supplement: Supplementary file 9 — Source Data [file 41467_2023_44385_MOESM9_ESM.zip › Supplementary Fig. 6/Sim+A/1-siliconmodel3 Centerline model_16.txt]

Path length,0.41158055827179624,1.3159376626489412,2.4641714203467444,3.522767140320651,4.599290382092846,5.174162537110386,6.23143099817455,7.244740126538879,8.504928082987021,9.236400210009094,10.06830054381466,10.954213740473993,11.872196553292474,12.837481929844833,14.716969344087838,15.679721413184375,16.67543811787792,17.73514802442889,18.813421852591237,18.813421852591237,19.9588518686982,21.11805758033982,22.312461265466073,23.554308215995842,24.85350524069125,24.85350524069125,26.22575843368258,27.58674599472961,27.58674599472961,28.947067355183968,30.24082466943999,31.510168944621775,32.730976842070376,32.730976842070376,33.92821674011603,35.099064018913644,36.19741243235538,37.293414557603036,38.343991690340914,39.36098362606873,40.38197329077406,41.3822201409203,42.40901482256747,43.430740944317414,44.45796498971364,45.45185568151487,46.40852297919113,47.335732090971064,48.20287780445679,49.04300263456166,49.88049017109961,51.591489425625966,52.41066290073731,53.24107888292259,54.123479069591475,55.0388242123484,55.93082136381178,56.83287004408057,58.60173673946109,59.4384572299101,60.310910324310754,61.168298046672746,62.02057661660398,62.919675818036055,63.81865315622524,65.65398264399902,66.59873245075599,67.58319349939941,68.55054333503307,69.51491209283435,70.50358172836569,71.4928855770864,72.49130929568605,73.44425013303162,74.48292195831085,75.49157457237796,76.51648829211248,77.527013478102,78.56998520788355,79.57376844395559,80.54735453418897,81.56183352536831,82.5498399807957,83.53718521172537,84.4982250695983,85.50968859067447,86.4555721464789,87.393426286563,88.34393186850113,89.26877296254648,90.22334186984457,91.1756776627636,92.0897288491362,93.05067150792847,93.9318155713071,95.71909724605476,96.64791685632179,97.6178392271268,98.56591859064568,99.50115493025034,100.3904392977996,101.25793795115332,102.11864056832202,102.96104520662755,104.60077275014066,105.39447154770384,106.17161676951521,107.71800945269545,108.42876449750109,109.7790547037032,111.17035328754159,111.84603348693507,113.09127404081948,114.39292857117609,115.08522038892306,116.53907418518486,117.28858102602015,118.05123268212164,119.53435930409361,120.25782789241228,120.98707964565749,122.49998205483499,123.2690782100345,124.07042895953752,124.85356777393486,126.45531069925717,127.32531389866372,128.155527739105,129.00131945187218,129.83269353322407,131.58627895472173,132.50595390153495,133.4759976836056,134.46196276588333,135.46656246690029,136.52498214418654,137.63355366894643,137.63355366894643,138.70815831508622,139.814782534874,140.95043585892878,142.097257830626,143.21778364675143,144.34646466698578,145.49214657000448,146.66735862553074,146.66735862553074,147.78530312346965,148.90790737438965,150.01411486391186,151.07143079608255,152.09835287753208,153.13969928762006,154.14658494155938,155.0905139473437,156.0114421182889,156.93193671024255,157.78304261436315,159.44787082235152,160.24147794775587,161.76163983299213,162.48783048684078,163.85830532596398,165.0836126264876,166.2521372185819,167.87821665144787,168.91326404439573,169.95134876390244,171.0433059564477,172.03365080836423,173.032237822137,174.05849087135636,175.16928739955353,176.33952354924548,176.94464247762753,178.1230357131164,179.24008663258746,180.3087932326874,181.23209478268956,182.52914976343234,183.38773600512212,184.24504543372205,185.400760670639,186.47723831966258,187.51541753670728,188.55912258888375,189.6840014690814,190.72457285460388,191.75356212598163,192.77591350681502,193.76423094678418,194.76553570472882,195.74564690232603,196.7219514006277,197.71008939779452,198.64122274956202,199.59339153176194,200.52678919716035,201.49431124802447,202.73028185650412,203.67656519497234,204.64357057416356
Error,3.0791560430425284,2.9203184534939246,2.8012275380394787,2.708113755609603,2.6221540629526094,2.5305758710907225,2.436249331410393,2.344398235576069,2.2546511385815196,2.1613109751752595,2.091557589885486,2.023702866994394,1.955204673993435,1.881563446534916,1.7906817637111307,1.6942115477357578,1.5988140193900036,1.507734595818982,1.4276565532380763,1.301932908185334,1.1510718235154456,1.013386926461847,0.9059765909860287,0.8749717437313953,0.9684243414225006,0.8186939587382548,0.6903734281636893,0.7496250437327987,0.9296486938406141,0.7055196890188093,0.624436485717194,0.66255468484311,0.7598867642394633,0.7630600859791505,0.614819383474217,0.5107044603370874,0.46826339074409845,0.458167983157696,0.4702124093839609,0.4792633994466688,0.4933672914509006,0.49677064379644614,0.5080406241203819,0.5155256030351287,0.529492540225231,0.5332898497040447,0.5273759557206181,0.5157566732973915,0.5145018634061485,0.5543427281315737,0.633370521770415,0.6415739996609644,0.5738456688360923,0.563461375376144,0.5904359541689459,0.6244112906176952,0.6772438005484391,0.7303667926469238,0.6929177050781905,0.6224504570420551,0.5924079098274428,0.5958631535115518,0.6319588060089306,0.6698319665072356,0.7203478245391889,0.6698170489854142,0.6271010370510903,0.6098765622685266,0.5845838980225034,0.5588578416706869,0.543523308441131,0.5289499007030274,0.5164075959402836,0.49099494710876934,0.4923155528362331,0.4883162431921028,0.4939777091426477,0.48993287871560065,0.5012804179459522,0.49110097082962756,0.46606131064166445,0.4699159382759656,0.4592824318520247,0.452277963887406,0.43260891867484363,0.4355022907907225,0.4015657076660264,0.36207034879329797,0.3400697763709421,0.3304298823806548,0.3412325402482447,0.3667249870425508,0.42168484515406535,0.47597899334698895,0.5916561413242886,0.6872498940316224,0.7166796497667761,0.7884517548646419,0.8887497027023575,1.0295965116743095,1.2056345348819157,1.352758963046084,1.5328147427222865,1.6958284927107024,1.8261067728884441,1.9685036116864092,2.136436167576594,2.2897808958695065,2.367212809998609,2.4204685220732216,2.4223959605178207,2.381294279367332,2.288036545716216,2.1593624608111344,2.008607718889878,1.8680913937452166,1.6948304914725705,1.5714271832861484,1.4514764648436866,1.3010885508612848,1.2014054617241134,1.0632109580623408,0.901001384036012,0.7849373673932103,0.7393362816776371,0.5871168268615177,0.43749526021529106,0.3217334593167883,0.30638316266823706,0.39501493537765264,0.43924921615478457,0.352669530679832,0.31442374281301083,0.2951263216753596,0.3087915296666897,0.3801509205975079,0.5019744092695424,0.5858262088678055,0.5440120177526782,0.47921704808866195,0.41352057055380925,0.3880464016333593,0.3990732018352124,0.44430065939769015,0.5222982826570912,0.6325021886832187,0.6478587174435242,0.529812389665481,0.42504700589352024,0.3302776789570439,0.27891010373050334,0.30990866850113424,0.4040429561754386,0.5515837755750301,0.79349962376705,1.2000463900343117,1.5286826449622042,1.8019259610313298,2.05745512672127,2.2802546466645044,2.475301309921274,2.7028941981552874,2.8592539671596056,2.963205072856308,2.7299716095181856,2.5023891719280758,2.2997939131088945,2.113650776991538,1.9250165230150669,1.7497712626860038,1.5737130218655984,1.1758764341988472,1.135055512771645,1.028379387478,1.0263073043208144,0.9344789179722248,0.8532913843598141,0.7706876212278507,0.7070716743976855,0.6644440548423394,0.6294849207109652,0.6650581027148247,0.7468577212325623,0.8263496872809939,0.8990205974745884,0.9246808092624804,0.919905620261802,0.8707616484743141,0.8022546048064407,0.7344801137678872,0.6731250478632884,0.6139195346262654,0.5560352916108757,0.4972852572418324,0.4376120858860031,0.3770022924307051,0.3283981088655032,0.2942922316583935,0.26454992846331626,0.21918218268778905,0.1587023069328028,0.10835489368262687
3D pred;-0.07030481020731685,-0.26233311642971285,5.2143722241953485;-0.06885914495622117,-0.2524639203663794,5.2150856813035595;-0.06772546775694006,-0.24253485715727222,5.215444122090001;-0.06678577165276244,-0.2325816572368153,5.215669471985073;-0.06587329952191404,-0.2226257142514568,5.215885328147173;-0.06495946017790992,-0.212670258538744,5.216117274704732;-0.06405512542140188,-0.20271437757219907,5.216367500259303;-0.06313315037357634,-0.1927603180865807,5.216625689662568;-0.06218925032015508,-0.18280859718250367,5.216894583203783;-0.06123860320327576,-0.17285919299648173,5.217219585361219;-0.060289851814182,-0.16291089201107506,5.2175817708184775;-0.05931319359614737,-0.15296651297189592,5.217976060369797;-0.058291226634049585,-0.14302633230888726,5.2183612770817;-0.05725976349779999,-0.1330868729945455,5.218739737564581;-0.05621311802400697,-0.12314898060214556,5.21911766354843;-0.0551296715334293,-0.11321648093896719,5.219531902782468;-0.054011729783438385,-0.10329091389715002,5.220014940195119;-0.05285859812691878,-0.09337229465509281,5.220554643552367;-0.05170791261270126,-0.08345516160551963,5.2211259533846235;-0.05058311993161683,-0.0735355209856886,5.221705238632128;-0.049481006157945595,-0.06361151764432246,5.222252507222893;-0.04840865804639917,-0.05368244093491044,5.2227658348242105;-0.047409541431517335,-0.04374388473306075,5.2232421399916635;-0.04648229580755862,-0.03379568952644252,5.223658826545163;-0.045676253633900286,-0.023834040800384343,5.2239991949821665;-0.04502490468452082,-0.013857517604879466,5.224210688423425;-0.044516031400986526,-0.003871489211903169,5.22435311354753;-0.04403973215506055,0.006116958616307252,5.224416745390572;-0.04359530885083485,0.016106708788263487,5.224502648990971;-0.0431637191502761,0.02609710226835884,5.224578599259172;-0.042736186805340325,0.03608790288894707,5.224612051519;-0.04227856030535764,0.04607735798906095,5.224648994574129;-0.041795492215522444,0.056065235061407696,5.224743634989773;-0.04126539297137245,0.06604984065770081,5.224906870640977;-0.04065212446364312,0.07602873123195786,5.225120516713797;-0.04001731403365138,0.08600480761092248,5.225394224220157;-0.03941683835685718,0.09598197493345448,5.225703353933673;-0.03882771349364024,0.1059603915915066,5.225993410641658;-0.03821888259015165,0.11593803728120765,5.226268930916316;-0.037587895801874584,0.12591447846050788,5.226538146571474;-0.036905640616740766,0.13588783269196922,5.226796474340307;-0.03612432939634023,0.14585373669745882,5.227061634914756;-0.035278856962668755,0.15581379003260148,5.2273488872864;-0.03444822746220465,0.1657762102695404,5.227594320893694;-0.03364764356096263,0.17574148639393744,5.227823094103651;-0.03293216525586169,0.18571356530673622,5.2280369467441385;-0.0323310947696989,0.19569424320734766,5.22819437264706;-0.03173980072656055,0.20567607241377553,5.228310377165303;-0.03116512741424663,0.2156593918977567,5.22836589891668;-0.030600009108005935,0.22564341119248071,5.228365748815962;-0.03006866788769532,0.23562925216170175,5.2283401237300975;-0.029597606301050107,0.2456180792746845,5.22830225700951;-0.02926187314985201,0.25561225033241675,5.228240385206777;-0.029119113166845553,0.26561056605924643,5.228125049982835;-0.029059767706291723,0.2756097255092985,5.228009774622305;-0.02904303621641772,0.2856088651754339,5.227879674682392;-0.029076907588023164,0.2956073654499309,5.22770983655043;-0.02914199996220726,0.3056046036573063,5.227484024221677;-0.029218418074018884,0.3156021752837956,5.2272773315865795;-0.02931834885650565,0.32559971612185,5.227079364341446;-0.029457824328571247,0.3355970416505775,5.226894895196749;-0.029642449044334097,0.34559391527616656,5.22672627898065;-0.029857873912536855,0.3555903988338047,5.226571654894462;-0.030100627156951484,0.36558646435693815,5.22643113827783;-0.030351612439162193,0.37558255859788126,5.2263082305307265;-0.030606264626786964,0.3855787702087749,5.2262038002019295;-0.030852976608428534,0.39557527636978984,5.226108943621217;-0.03108956597276143,0.4055721653018283,5.226029967971991;-0.03132633097366008,0.4155689791388519,5.225942472587859;-0.03157847322220268,0.42556538668600236,5.225851585637349;-0.03184430170152793,0.43556147884277674,5.225765117071655;-0.03212985828110169,0.4455570088589775,5.225676589476563;-0.03245015922194586,0.45555149642728177,5.225589265056697;-0.03280950500991188,0.4655446755012944,5.225504161593858;-0.033230241906010725,0.4755355168380612,5.2254262523658275;-0.03369494506100032,0.48552442427252235,5.225350231029941;-0.034201457171369666,0.49551126027322384,5.22526928551035;-0.034741323753091684,0.5054961662515383,5.225168306907864;-0.03531986584267979,0.5154790961617006,5.225088310286926;-0.03594639385090604,0.5254594050664354,5.225058363317473;-0.036610008297178,0.5354372140049191,5.225112627981981;-0.03730455601845094,0.5454121536768372,5.225247468645243;-0.03805490848689481,0.5553827269343876,5.2254044402634445;-0.03889591719040716,0.5653459693672792,5.225567242548579;-0.03985046644934333,0.5752985697693954,5.225753202081975;-0.0408184762100287,0.5852497275064265,5.225946636298043;-0.04187189472797789,0.595193248539553,5.226075860482357;-0.04295968763384631,0.6051330842408968,5.226203816819572;-0.04414143894436877,0.6150621843175291,5.226332017865974;-0.04535465726550672,0.6249880976504197,5.226397940648066;-0.04658140011351306,0.6349125566990439,5.22641258909672;-0.047828887939950604,0.6448344171605606,5.226391162359174;-0.04912702979734805,0.6547497886121766,5.2263757774785855;-0.050541831157373915,0.664648584062922,5.2262653884575325;-0.05212673248322561,0.674520175017875,5.2260659397037;-0.05385753725030385,0.684364669127864,5.225765522366233;-0.055711457399511284,0.6941844262094121,5.225397621646272;-0.057856157056160575,0.703942052595603,5.224962891051216;-0.0603701849455681,0.7136069194020904,5.224443262930209;-0.0632467184378452,0.7231564808867962,5.223714270119798;-0.06651288330369992,0.7325617597677395,5.222779980956456;-0.06950258714977918,0.742066209367402,5.221927274254116;-0.07272943793966986,0.7514685336643064,5.22083927986276;-0.07584506983476198,0.7609216894996508,5.219874560915615;-0.0793620473366274,0.7702179622267014,5.218774477902534;-0.0831340921132787,0.7793987101144756,5.217555647961949;-0.08708887550977971,0.7885122576910923,5.216414184491004;-0.09137872146320745,0.7974448065625894,5.2150700147271065;-0.0953203561727068,0.8065658211580641,5.213942801984982;-0.09948154743208472,0.8155695780150761,5.212671247911147;-0.10345232517384784,0.824657207405098,5.2113875360294815;-0.10767915264929939,0.8335970117558444,5.209899642329265;-0.11183306653840475,0.8425635576094435,5.208367958661792;-0.11605415601809237,0.8514843417405744,5.206754882690166;-0.12039279909411207,0.8603337174062544,5.205062332369916;-0.12485631117439122,0.8691076391741044,5.2033029697805535;-0.12945789454326428,0.8777942770907433,5.201467826133718;-0.13426158920275408,0.8863523126970259,5.199548309481019;-0.13916445748946515,0.8948357913984863,5.197550192446151;-0.14412897663243177,0.9032762394920552,5.195522290658862;-0.14910158047261712,0.9117151396086305,5.193507799191757;-0.15407509061935942,0.9201651965408306,5.191542923963446;-0.1589985519570956,0.9286645061485407,5.189666420659931;-0.16385916575642515,0.937228094733193,5.18792303772822;-0.16873785961401902,0.9458023545881165,5.186285840677122;-0.17363262768912974,0.9543770161742573,5.184699516569622;-0.17841949348277109,0.9630226918602472,5.183170396624572;-0.1831867328834325,0.9716900467085784,5.181703976347198;-0.18797047160932728,0.9803612881623255,5.180316382943786;-0.1928025072674535,0.9890063570796914,5.178932831422306;-0.19762515263974537,0.9976504234518614,5.177510787763823;-0.20241713693763497,1.0063058396095683,5.176054539973889;-0.20719971076742247,1.0149577245977035,5.174547266370753;-0.21203741594343622,1.0235784318275938,5.173037294355619;-0.2166467190449178,1.0323251691809816,5.171537657536412;-0.2212520362960536,1.0410527534642218,5.1699189155571785;-0.22583342701073847,1.049792906149579,5.168300091862009;-0.23052401585178406,1.0584620068739545,5.166613358642175;-0.23521533130258168,1.0671232734419924,5.164888823696604;-0.24000443301152435,1.0757307486337946,5.163163751047724;-0.2448723848934824,1.0842908914408482,5.16142392358565;-0.24975313983577677,1.0928463335354772,5.159696890940122;-0.2546586822844001,1.101393540819626,5.157999569247999;-0.2596011636483139,1.1099147641078804,5.156278920638004;-0.2645624303790484,1.1184284783901997,5.154575247680674;-0.269646155617686,1.126894707880882,5.15300086020958;-0.2748089241381364,1.1353260550181337,5.151498127147653;-0.2800027942225911,1.1437612364821654,5.150130125972704;-0.2851553192858241,1.1521983229668757,5.148624451000383;-0.29056055166824274,1.160534911133555,5.14749097818146;-0.2959955949801484,1.1688938361347185,5.146723725274895;-0.30146021232369574,1.1772614506071775,5.146375895821142;-0.3070063853773936,1.185570671581579,5.145932261673447;-0.31281410467420895,1.1937112858634011,5.145904053802362;-0.3187667491055564,1.2016613035697945,5.147071633667717;-0.3251602510347591,1.2087436354505674,5.150065578926379;-0.331228825784348,1.2162985950405303,5.152534381490919;-0.33722073644651157,1.2240039856187885,5.154707849377303;-0.3434198026743839,1.2312450712794991,5.157730804282144;-0.34942492425454025,1.238545854292592,5.160992258283548;-0.3555122358676435,1.2457012030434125,5.1644194468659155;-0.36067545331342044,1.252947915281397,5.168983036171218;-0.3665680088448481,1.259759098996779,5.173328788776274;-0.37213280038271007,1.2664552735373689,5.17824756318278;-0.3783928313799966,1.2738673873998765,5.180670903852648;-0.38489313299082994,1.2804761510112574,5.184421946707253;-0.3910468430856833,1.2865396063658057,5.189458449584439;-0.39641812083715217,1.2927530958303217,5.195163002502147;-0.40126074023485914,1.2994939127120955,5.200740674519696;-0.40622344674341226,1.3060356576776977,5.2064483112386;-0.41110788640512846,1.3124767552508474,5.212335119477724;-0.4177082892599328,1.3183550328582525,5.217012782839336;-0.4210562021952775,1.3249958143568992,5.223697952999069;-0.4250694997537014,1.3313576793312112,5.23028734726229;-0.4279282355086884,1.3382725958759107,5.236921468082941;-0.43109024705640325,1.3453402593023138,5.2432499605308465;-0.4340740332902493,1.352650812134153,5.249386151287627;-0.43689177657106487,1.3602508850162498,5.255242704453973;-0.43959085769275424,1.3683056724083975,5.260518627232582;-0.44266880572027867,1.3764268497637933,5.265475714512635;-0.4460359707410061,1.3845551481262424,5.270228920320739;-0.4497432689443788,1.392591372440823,5.274884566226198;-0.45382566615608516,1.4008138016795084,5.278850129290967;-0.45828625382144345,1.4089456651972498,5.2825885719357695;-0.4628728646638564,1.4170582644844993,5.286214690216353;-0.4675707496195832,1.4252137019403492,5.28959384940859;-0.4722569548682733,1.4334165518289215,5.292872985586412;-0.4770705382074345,1.4416242168593556,5.2959492902178065;-0.4820013278258998,1.4497693932768405,5.29900599021396;-0.48703310622471296,1.4578808484180696,5.301986846070432;-0.4921461737350441,1.4659890267815463,5.304835351689322;-0.4973520929402729,1.4740517750211661,5.307644354368769;-0.5025776156796944,1.4821111061480865,5.310426636505153;-0.5078103633911903,1.4901802930565649,5.313166449276836;-0.5130512583894813,1.4982397368100773,5.315919336125375;-0.5183185407411898,1.5062960369609755,5.318630749872116;-0.5236307720721003,1.5143285178273367,5.321325086417248;-0.5289638365680418,1.522351248976286,5.324007288496475;-0.5343040505976879,1.530371711281067,5.32668204054763;-0.5396450204740622,1.5384008900531212,5.32932898766196;-0.5449628004524695,1.5464567410383838,5.331941358425173;-0.5502810549920181,1.5545067507487393,5.3345707142998595
3D gt;-0.574227850296918,1.5892438228831574,5.345395129259894;-0.573191875518962,1.587766896620154,5.3449767815493;-0.5721669931972728,1.5863066190831805,5.34455979347229;-0.5712280344207902,1.5849805875061866,5.344183858983657;-0.5702521327363342,1.5836079374682004,5.343805571644246;-0.5692656460930319,1.5821916815065873,5.343390466278675;-0.5683130515322965,1.5808203265246226,5.34299552118077;-0.5674044153022105,1.5795221739244298,5.342622479765473;-0.5665313915177888,1.578268168330972,5.342266342312682;-0.5656503277002104,1.5770147038982383,5.341911191438373;-0.5646966851178338,1.5756473186717317,5.341522196825812;-0.5628608351314769,1.5730328476849724,5.340775432025684;-0.5609247349009795,1.5702738485897292,5.339989229314467;-0.5591132791182575,1.5676814934225647,5.339256167804494;-0.5573036300434786,1.5650970248054055,5.338522529714248;-0.5554855263653923,1.5625101735732134,5.337786471647375;-0.5536921678430893,1.5599574113733627,5.337065677530624;-0.5518670886544619,1.557349941926844,5.336330885270062;-0.5500389715082504,1.5547524678847373,5.335597893434413;-0.5482025545905618,1.5521521498736217,5.334846694160911;-0.5463877193226534,1.549528441934025,5.334104650385241;-0.5446658311731674,1.5470205289055319,5.333394835191615;-0.5429575549854951,1.5445384108599496,5.332695559894337;-0.5411668576633228,1.5419664140589098,5.331964421103982;-0.5394148601083193,1.5394489153693705,5.331240205091589;-0.537731418609619,1.5370477133358225,5.330568155176499;-0.5360292240591609,1.5346202150232653,5.329884411082548;-0.5343297830469467,1.53218642021628,5.329199466929717;-0.5325103427662569,1.5295820658066694,5.328459043278416;-0.5306913712445427,1.5269492461260628,5.327722346137554;-0.5288741476395551,1.5243378987031826,5.326977998677423;-0.5271468799815459,1.521834545359892,5.326263940418469;-0.525442274093628,1.5193797212488513,5.325562593516183;-0.5237395315731272,1.5169300155639651,5.324865670091967;-0.5219529129477107,1.5143735113704908,5.3241477263394525;-0.5202248546375947,1.5118889819874486,5.323449590346392;-0.5184707051445455,1.509358805488138,5.322733996727887;-0.5166736018236945,1.506748100280762,5.3219927266064815;-0.5149028485242058,1.5041293658088235,5.321270985547234;-0.5132453565036549,1.5017075976203471,5.320597391296835;-0.5115350335065058,1.4992729209451119,5.319892247704898;-0.5097179450988771,1.496700129340677,5.3191575270821065;-0.5078355077855728,1.4940335715798776,5.318385306302238;-0.506001096388873,1.4914042443668145,5.3176338600270885;-0.504227970572079,1.4888537718828991,5.3169039020538325;-0.5024196942273308,1.486243150598863,5.316162608258864;-0.5005912377974566,1.4835885893877818,5.315405478814069;-0.4987790700127097,1.4809460022870236,5.314639146917007;-0.49697538420733284,1.478315118677476,5.313883046935587;-0.4951788466958439,1.4757401172413547,5.313132179148058;-0.4934130255755256,1.4732124117682963,5.3124145084268894;-0.4914971044203814,1.4704420026891374,5.311616032207712;-0.48962564277648923,1.4677329981186813,5.3108282825806565;-0.4877665939331054,1.4650476733936986,5.310039147320916;-0.4859764214683982,1.4624540001364317,5.3092557762370385;-0.4841711543588077,1.459838472702924,5.308461646641001;-0.4822962719412411,1.457121853996726,5.307661284390617;-0.4804132105883429,1.4543959673713236,5.306838910439435;-0.4785318549661074,1.4516794698378621,5.3059827810736255;-0.4766408342473646,1.4489014416862938,5.3051017488591805;-0.4747233336953555,1.4460697950475354,5.304229907316319;-0.47293949261833645,1.4434381507424747,5.303396886545068;-0.47115344799266146,1.4407496472527002,5.302518762925091;-0.4693293425616097,1.437951915067785,5.301585071956409;-0.46749444299585685,1.4350326529110178,5.300575539252337;-0.4656924895118265,1.43195700970818,5.2994645748699405;-0.4639498400968664,1.4288011869542738,5.29828935174381;-0.4622432837766759,1.4256994507733511,5.297136104752035;-0.4606935990277458,1.422781275132123,5.296020448572494;-0.4592125079211066,1.4198773610732134,5.294888934135437;-0.4578272149703081,1.416911007151884,5.29365401397032;-0.4565899336197797,1.4140750355440026,5.292402978448306;-0.4553421393001781,1.4111306533813477,5.291077384331647;-0.4541164535073673,1.4080728903377757,5.289669278818019;-0.45292163310331446,1.40503109516817,5.2882620759851795;-0.4517322029786951,1.4019148281321807,5.286819356076858;-0.45067359913096705,1.398845712100758,5.285328612327577;-0.44969234657287593,1.3955611890905044,5.283618833654067;-0.4487613287533031,1.392304214926327,5.281911751859329;-0.44795419098349176,1.3888981565587661,5.280118072173176;-0.4472524289523854,1.385431216520422,5.278113592484418;-0.4465707340240478,1.381635626400218,5.275780095661388;-0.44601614234026743,1.3779753916123334,5.273436998703901;-0.4455800569197711,1.3744901553883273,5.271125707570244;-0.44522601183723004,1.3708831535788144,5.268579107565038;-0.444869582344504,1.3674090921738569,5.265964162994833;-0.4445296826082118,1.3641376244040093,5.263387498014113;-0.4441004063101376,1.3607174220365637,5.260630394879509;-0.44355092901342064,1.3570953315286076,5.257499718385583;-0.44286725908167235,1.3533074197208181,5.253971635930677;-0.441954922395594,1.3494773326200598,5.250180653235491;-0.440976313422708,1.345732213637408,5.246339673659381;-0.43974339361751785,1.3419662771785958,5.24221827063841;-0.4383327107149012,1.3382576585657455,5.2379069406285;-0.436868330562816,1.3345470975988047,5.2335264671550075;-0.43526104859744796,1.330858184814453,5.229007013769711;-0.43356376681608316,1.3272822691973516,5.22447989357219;-0.43179304212682385,1.3240637651331282,5.220136120010824;-0.4300205898284911,1.3209199142456052,5.215829567011665;-0.42812569270414463,1.318024147931267,5.211568817419163;-0.4261918759065515,1.3153490596098059,5.207442017443039;-0.424158676259658,1.3129936159919289,5.203556337861453;-0.42206395339965813,1.3107190852445714,5.199705667159137;-0.4198763827155618,1.3084366459566004,5.195771113956676;-0.4175066002116484,1.3063639710370232,5.191946099000819;-0.4150062476887422,1.3043612648459042,5.188173305287082;-0.4121781169666964,1.3022395840813135,5.184152326359469;-0.4091665349848131,1.3001010540232942,5.179989426528707;-0.4061782480127672,1.2981230823292456,5.17607202984305;-0.4031336328843061,1.2962517592486216,5.1724734914443085;-0.39993498330957744,1.2942964019775391,5.169045097351075;-0.39657850916245396,1.2921269311343921,5.165609544866226;-0.3931812920289881,1.289761136447682,5.162382936000824;-0.38969562250025136,1.2870631072100471,5.159372765877667;-0.3859549372055951,1.2839500822179457,5.15645462173574;-0.38214219542110667,1.2806087027157054,5.153758972055772;-0.37814458678750434,1.2770160859051871,5.15122190691443;-0.37408010998894187,1.2732338211957144,5.148845647699693;-0.36988198964736047,1.2692603512932272,5.146565435830285;-0.36544664579279285,1.2649151763916016,5.1445540472759905;-0.3605028246150298,1.2599853800605325,5.142886906315297;-0.3555524954515345,1.2548759985531077,5.1414295977143665;-0.3504994859695435,1.249443235509536,5.14020425078448;-0.3453916121651145,1.2437992937424602,5.139172774034387;-0.34021004536572624,1.2378256761887496,5.138503083229065;-0.3348940922793221,1.2312685872246238,5.1382017358892105;-0.32989611350788794,1.224766000186696,5.138262091580559;-0.32485897535436303,1.2179217628030217,5.138733026672812;-0.319543145572438,1.2104571183148554,5.13960024393306;-0.31433328959521123,1.2029311777002671,5.140614387989045;-0.3092302339217242,1.1951031489652748,5.141948923756095;-0.30393589322707226,1.1866908845340505,5.143556914974662;-0.29858334221559407,1.1779639414618999,5.145462406214547;-0.2933543563730577,1.1693610294566432,5.147488364808701;-0.28807383610220505,1.160462880751666,5.149663394310896;-0.28262413944917564,1.151088851255529,5.151853800296784;-0.2772022247314453,1.1415001164604637,5.154017832699944;-0.27186167251362514,1.131912940305822,5.156149626647726;-0.2662391458399155,1.1217981147766112,5.158196535503164;-0.26080490757437313,1.1118882309408746,5.160073223843294;-0.2556037139331594,1.1020256138969866,5.1618249242446;-0.25040922535167026,1.0922347331327547,5.1634722714143635;-0.2450481783361996,1.0822115819594436,5.164994006914251;-0.23973233733457677,1.0722874802982105,5.166485612729016;-0.23452748410842,1.0626189824272603,5.167860882955438;-0.22939078415141387,1.053254924100988,5.16904673276228;-0.22401261060378128,1.0436405810187845,5.1702847711058215;-0.21887350766799027,1.0344632090400245,5.171464044570922;-0.21391730712441834,1.025784122691435,5.172479717871721;-0.20903540128820083,1.0172764881358425,5.173479649880352;-0.20410472488403317,1.0089854722864486,5.174502381661358;-0.19932020417381732,1.0012029914855958,5.1755614165698764;-0.19474804861405315,0.9939045787138097,5.176581024955301;-0.189982716588413,0.9865188589657053,5.177722536591922;-0.185407713469337,0.9796598239225499,5.178790839475743;-0.1806275369139279,0.9728073402853573,5.1801060361301206;-0.17586137777216299,0.9661540074067958,5.181499732915094;-0.1708001925805036,0.9592525493397431,5.183063330594232;-0.16606161883298096,0.9529138197057387,5.184685094945571;-0.1613998246192933,0.9467037297417136,5.186336624426;-0.15678144208122707,0.9406191184099983,5.188062512005077;-0.15206016576991369,0.9344080334831688,5.18989234161377;-0.14749470348919144,0.9285129524679746,5.1917779353085685;-0.14295710232678585,0.922687427520752,5.193661932945252;-0.1384812767084907,0.9169554986392748,5.195529010099524;-0.1341433543317458,0.9114018301122329,5.197405178350562;-0.12988077388090244,0.9058605461120607,5.199266699061675;-0.12556516066719506,0.9001911134158865,5.201163946263931;-0.12124765255871942,0.8944202936957865,5.203081505607156;-0.11682864705254051,0.888519287109375,5.205034520317526;-0.11254265026485219,0.8826752303628359,5.206945876570308;-0.10841206480475034,0.876916378470028,5.208740261751062;-0.10437075400352477,0.8711769254347859,5.2104632033740765;-0.10059389676767239,0.8655974702274101,5.212054374358233;-0.09688945646846998,0.859958828196806,5.213610110058504;-0.0937152817670037,0.8549191916970645,5.214894466512343;-0.09063898479237276,0.8498147933062385,5.216073057791766;-0.08765290871788474,0.8442758147295782,5.217108592706568;-0.08460649302426505,0.8383242135889392,5.218084383908439;-0.08154031027064604,0.8319724711249858,5.219072919284596;-0.07878426668223212,0.8258223486507641,5.219907963360057;-0.0762226777637706,0.8197586286208208,5.220632066277896;-0.07388007478153005,0.8133295662823846,5.2213546664294075;-0.07161567950248718,0.8066328656813679,5.222092222157647;-0.06937500134636373,0.7995184846765855,5.222843033790587;-0.06724020050553715,0.7918765864652746,5.223565921502955;-0.06529786951401655,0.7843811225891114,5.224229880220749;-0.06340827396336723,0.7766976343042711,5.2248537508459645;-0.061635446029550886,0.7687436202554143,5.225347465234643;-0.059947573479484116,0.7606966384438908,5.225773915907915;-0.058381024276509,0.7524278726016773,5.226145389332489;-0.05688080469299765,0.743956792046042,5.226411913142484;-0.055447268822613895,0.7354038752387552,5.2266309573229615;-0.05405283821330352,0.7266224959878361,5.226790989707498;-0.05270248453757344,0.7173687906826243,5.22690137161928;-0.05139124386450825,0.7079794422598447,5.226980314927943;-0.05012825005194721,0.6983630524803611,5.227049847490648;-0.04908375855754403,0.6891337905210606,5.227068503492019;-0.0481527417828055,0.6802201759113984,5.227093818608454;-0.04723291937743916,0.6713571022258085,5.227091250756208;-0.046325455574428326,0.6625925360286937,5.227071889316334;-0.045315020238651936,0.6530372982025148,5.226939488915836;-0.04428320144905763,0.6439578516343062,5.226720497748431;-0.04319394622129553,0.634503464979284,5.226370580224429;-0.042081302095862,0.6250322225234088,5.225948953291948;-0.0409475927142536,0.6158653427572812,5.225484062643611;-0.039803785085678105,0.6064415395400105,5.225004768203286;-0.03872147360969993,0.5971382248822381,5.224521056455724;-0.0377496698183172,0.5877382232441623,5.22411468629276;-0.03680925181332758,0.5776724457460293,5.223795965755686;-0.03597947235668408,0.568103085349588,5.223482009551104;-0.035208349971210265,0.5582628318562228,5.22323738339368;-0.03445758595887353,0.5484137595681584,5.223018742000355;-0.03373802865954008,0.5382966494840734,5.222811177085427;-0.033050953815965095,0.5285869736390955,5.222618535827188;-0.03236752735165989,0.5185734826256246,5.222473606558407;-0.0317529749730054,0.5081626635158762,5.22234643049801;-0.03123747700803419,0.49807095090080705,5.222258603993584;-0.030772731668808884,0.48783257675170894,5.222191374217762;-0.030341009672950302,0.47775557978012995,5.2221154944475945;-0.029872601417934196,0.4673798358019662,5.222023588685428;-0.029496737346929668,0.45785785091624553,5.222035997727337;-0.029066765294355514,0.447882880715763,5.222045256221994;-0.028618058197638567,0.43800042208503276,5.222134047339944;-0.028150391704895923,0.42812554965299715,5.222256306592155;-0.027701906961553245,0.41849350850722367,5.222409129703746;-0.02727155374779421,0.40883086198918966,5.222566065451678;-0.02684318963920369,0.39899665361292225,5.222711686302634;-0.026408730247441465,0.3895598653905532,5.222827844900243;-0.026024869357838355,0.38046950890036196,5.222909800697775;-0.02567260348796845,0.37122213150473204,5.22299407156776;-0.025342354683315055,0.36223918959673723,5.223111186308019;-0.025021691448548267,0.3532548543144675,5.223240924610812;-0.02477718580470366,0.34473696259891295,5.223394592397353;-0.024599533810335052,0.33616639176537016,5.223553104232339;-0.02443263031454648,0.3274445716072532,5.223692519244025;-0.024365430684650656,0.3190778976328233,5.223758615605972;-0.02436448392447304,0.3102913036346436,5.223806506493512;-0.024412475396605102,0.30138959503173834,5.223849624016706;-0.024513520374017612,0.2923697840746711,5.223894147816826;-0.024691744460779087,0.28345180152444277,5.223955100508298;-0.024919236793237577,0.27430133668114154,5.224009076679454;-0.025223299166735484,0.2654827013015747,5.224056247206296;-0.02559874273047728,0.2571872308955473,5.224113546595854;-0.026028298553298503,0.24900709505642155,5.224186879270216;-0.026486543592284712,0.2404103444043327,5.224228920263402;-0.026970387409715097,0.2319232029353871,5.2242435789669255;-0.02746684270746568,0.2235632025494295,5.224293208290549;-0.027988512691329515,0.21517834091186522,5.224347326334785;-0.028486118295613462,0.2065213265979991,5.224398908054128;-0.028979685944669393,0.19726245795979216,5.224436540659736;-0.02952972067103667,0.1877116187320036,5.224449334761676;-0.03015658860346851,0.17779257420932543,5.2244110845678;-0.030786427469814533,0.1675396678868462,5.2244228696823125;-0.031398173030684984,0.15734076613538403,5.224447307754966;-0.032070056214052095,0.14709485766466923,5.224473084169277;-0.03267587529911715,0.1371112307730843,5.224570825913373;-0.03322896206378936,0.12691931972082923,5.224817875862121;-0.033748438302208396,0.11676578028587732,5.225068955758038;-0.03429780325468849,0.10627914536174606,5.225385052737068;-0.034779177406254934,0.09533523663527824,5.225733200073242;-0.03523498418050654,0.08436817738063195,5.226124064782087;-0.03568440980069777,0.07267396826779143,5.226487141721389;-0.03615460850911982,0.060715359275831916,5.226817174294416;-0.0366187325926388,0.04851890775210717,5.227078615132501;-0.03710066835319295,0.03583637356232195,5.227289691756754;-0.0375830192636041,0.022909329703625508,5.227488873818342;-0.03807796548394595,0.009316011914435547,5.227644308987786;-0.038540863366688,-0.004285246812245419,5.227786438268774;-0.03900121449021732,-0.01799961434217062,5.227896359443664;-0.03942605741585003,-0.03098420722870267,5.228001938595492;-0.039776332771076874,-0.0433972678938333,5.228109720566693;-0.040055987715721136,-0.055337079516228536,5.228260411767398;-0.04030903154260972,-0.06692588468684874,5.228366956262027;-0.040553020694676575,-0.07837730315678264,5.228447432966794;-0.040757487128762634,-0.08915797443074339,5.228500018232008;-0.0409563110295464,-0.09975313618428566,5.228539070465985;-0.04113971022998585,-0.10970790731030353,5.22842044432023;-0.04130759202732759,-0.11933291443305856,5.2282782886168535;-0.04142006322916816,-0.12865522684770472,5.228041794496424;-0.04154302120909971,-0.1381196268235936,5.227777630076689;-0.04167665569922503,-0.14776792979240416,5.227513097538667;-0.04180196619033812,-0.15694459177466,5.227307144613826;-0.0419071060068467,-0.16580134161780863,5.227130659383886;-0.042013615257599765,-0.17411885149338666,5.227014462190516;-0.042068260613609756,-0.18143325802859137,5.226974235534668;-0.04210634103943319,-0.18817796404221473,5.226969120754914;-0.042134249518899346,-0.19403496105530676,5.226971788294175;-0.04215659551059498,-0.19958137259763828,5.226970040657941;-0.04216910384683048,-0.20416798998327815,5.226970337194554;-0.042180850632050446,-0.20905351650013643,5.226974560625413;-0.04219627869830412,-0.21474063721825093,5.226976948962491;-0.042208358904894654,-0.22048934566273407,5.226974769423989;-0.042209328216664926,-0.22595861373228182,5.226962839743669;-0.04220438464950114,-0.23125455805834597,5.226955845720627;-0.042197542358847234,-0.2365759340174058,5.226949843070086;-0.0421901140353259,-0.24184049269732308,5.226939823038437;-0.04218787081101362,-0.24699718957788805,5.226931140506968;-0.04218745094334748,-0.25021631146363066,5.226924803884405;-0.042187873382194374,-0.2533227241117191,5.226948721206266;-0.04220954824071442,-0.2556610016344327,5.226981233774996;-0.04221408826463363,-0.25760029175702265,5.226983535500134;-0.04221039068932627,-0.25906198142556586,5.2269765669878785;-0.04220789757095466,-0.26063603040550937,5.226970729427178;-0.04220639006584478,-0.2623659202092373,5.226965790140143;-0.04220768243658776,-0.26430415433995863,5.226960797590368;-0.042210332926581884,-0.2664817141976586,5.226957111154648
