# Supplementary material for: AI co-pilot bronchoscope robot
Source: Nat Commun. 2024 Jan 4;15:241. doi: 10.1038/s41467-023-44385-7 (PMC10764930; doi:10.1038/s41467-023-44385-7)
Supplement: Supplementary file 9 — Source Data [file 41467_2023_44385_MOESM9_ESM.zip › Supplementary Fig. 6/Sim+A/1-siliconmodel3 Centerline model_17.txt]

Path length,0.4086964526555617,1.47666800904997,2.269595360446107,3.2877772794432767,4.325666151492028,5.435316472147897,6.359401224402799,7.327348483053007,8.527120024455193,9.236388917386854,10.003795097207638,10.864123975698044,12.6006655038479,13.490925089315303,14.353908841637967,15.258296177896302,16.206784888089835,17.18508391950463,18.22556219044441,19.284048584879095,20.408963745345517,21.526254392564688,22.703426644684583,22.703426644684583,23.907950720167047,25.181648069304686,26.46081612147292,27.76244680501322,27.76244680501322,29.070288914688792,30.297950978327016,31.487700789047977,32.65243391833581,32.65243391833581,33.82220975301104,34.969131130206435,36.03821491733334,37.09916879906191,38.099362720126685,39.08646406743814,40.05829892135109,40.99378651040072,41.96444776583744,42.91126341798286,43.9123234597272,44.87422594387274,45.823832111086546,47.57589723022691,48.37961546216377,49.186678210302524,50.000330936094194,50.80559504579472,52.41723594735635,53.20032899540641,54.05657935461554,54.907087702342785,55.79053108527381,57.499467700757975,58.33932389204585,59.15495320370706,59.92749157541867,61.544153884013255,62.3579759130164,63.22678751552859,64.07460865996805,64.9620958155915,65.81743616268821,67.68300757146507,68.59871192056055,69.52982838919401,70.48626449053945,71.42078014293072,72.35974389145422,73.29263849450429,74.25401373840843,75.24863320115807,76.23219593593042,77.21827712622718,78.20805534529869,79.1560958059254,80.09986195533794,81.04420647509902,81.98775121188122,82.95275632591087,83.877251312837,84.8294571878176,86.6399942133239,87.54245750418043,88.45702909935838,89.35360899986115,90.22756428617465,91.13241458902553,92.02118390483706,92.91894572123066,94.64657959246588,95.49012909968843,96.36332982455625,97.24183949890447,98.15386523797591,99.07488034165351,99.9395608992878,101.63015838490995,102.4391393682593,103.22737028673849,104.03099899211064,105.55177390511908,106.31201926000182,107.77974998069809,108.47754831075447,109.763546049775,110.41635169190782,111.73073623827436,112.88530763091282,114.05580777241182,115.38112641624569,116.08754950336488,117.49802443464394,118.24452468585389,118.9661024521075,120.38422700582774,121.08401730490526,122.5521828967699,123.30573858299982,124.06378528319419,124.83053714032376,126.3686279402179,127.1772236447273,127.97387313678679,128.76192928488175,130.319184696873,131.1448971484866,131.98272296086736,132.85562099512822,133.76838874416046,134.72597514087107,135.70098861772664,136.7131119077019,137.78245899913705,138.83398344960594,139.8794754881042,140.99655530316394,142.09360074445473,143.17894417568115,144.26391256575425,145.33620664917748,146.43223429480764,147.5385169000116,148.62649439768958,148.62649439768958,149.69396976698718,150.71598419793077,151.6934264630458,152.68810712203666,153.65536563213834,155.45432377233053,156.34649570957592,157.2190705259231,158.00758195318042,158.8085266577545,160.3825914490169,161.11697162784537,162.56799152306814,163.9009432064126,165.10326121026742,166.23628442421673,167.79428083568575,168.76508367201612,170.20989196440783,171.21568087001606,172.17533259787575,173.13718176509758,174.1226437623372,175.18145525703127,176.29462869422494,177.46683963205098,178.0481246981347,179.13051945304846,180.16325793405628,181.09336761008956,182.32062516314846,183.0904454753984,184.21442201864318,185.56824566386243,186.6208448404196,187.66171130985995,188.65750186311038,189.79267014731477,190.91196115346818,191.66256473535114,192.70061984128998,193.66683624319865,194.6685847966433,195.71177578396887,196.7501220002791,197.76207454113444
Error,4.77193545339249,4.5641183947602855,4.274328393308609,4.037950990851884,3.862575216485446,3.7154231038540146,3.5867208951296616,3.4349950413882406,3.301387429411621,3.1421031019885435,2.9939737520086083,2.856730696473328,2.6936438645856993,2.537032719494834,2.387321028971273,2.2568748829061946,2.139079678448995,2.034694352593177,1.9541883230830912,1.8927135734013305,1.848875643096162,1.8193607051973617,1.821133550724437,1.7792164430789432,1.688389886679215,1.6214855846223502,1.5979870324491405,1.6317101335373039,1.5535850122457318,1.455073257202485,1.4148604096412352,1.41633923995016,1.4371900945214173,1.4396825492119967,1.3704258980934583,1.3297866744055313,1.3172229993598155,1.3002409797344756,1.2823903021290095,1.259195036638381,1.2358042032466325,1.2073863109568894,1.1756339093526378,1.1458375035352444,1.1107639893109478,1.0888093929828477,1.0809080855173603,1.0470352846969102,0.9676526361699413,0.9192825620166495,0.9051547813104417,0.9303545872405237,0.8387620149701008,0.7840045549995228,0.7722720849603303,0.7929110265144642,0.8234678576799875,0.7555075700857878,0.6850701715501486,0.6539143101495094,0.6980865508982792,0.7285757919184266,0.6577683667693628,0.6348949694418162,0.6428669012685982,0.6669140034296911,0.7213357319869081,0.7693249784529133,0.7181218531899553,0.6786910982562946,0.6532025312078953,0.6186428113376654,0.5881695689817543,0.560161926695528,0.5411655868430384,0.5214138011263503,0.5036862104955668,0.4819354588782018,0.4615540300071822,0.4441404539380238,0.43655864738993877,0.44515406859407036,0.4663807248913121,0.48390953805810377,0.5318529545546302,0.5612359339201782,0.5428993833803458,0.45237121107516165,0.3806035169786762,0.3132777271896972,0.27876058456666747,0.3000044758940627,0.3638942107224951,0.4542737055816185,0.5674207889547067,0.5332302851507451,0.5714823567932162,0.6654219155107091,0.7955054844242117,0.9652060868378252,1.1796369239158266,1.358099708138334,1.477573711538891,1.6000843584810802,1.7746062481815823,1.9397197559016133,2.0805758383460597,2.2696255472679523,2.326084478440496,2.3905669382718697,2.402491265326228,2.36570232293718,2.2789855996739923,2.144856410961514,2.008767166026316,1.8451492924136146,1.714607605156842,1.549365757656861,1.4396853043732811,1.3084664520882714,1.1681689218429119,1.0957664792446187,0.9088598527554343,0.7701513897122766,0.711166804406762,0.5785194079283258,0.4183836656210951,0.3467180575036314,0.42623305349724144,0.29851466074148975,0.17742763009868642,0.1858282393583312,0.27199495885877967,0.3455571012768199,0.3921627076452103,0.42727714851590753,0.43614193267267115,0.4045408135993772,0.40398037638515966,0.4145226400191892,0.3935154705393711,0.40489425004614127,0.4314640894092179,0.4665753024706633,0.5049431517197331,0.5486376193709945,0.5910860202135615,0.6316198903095076,0.6044861468663721,0.5284129055852448,0.48433270346032703,0.5050041763189637,0.5638391108738346,0.6937884132352751,0.8454289688045491,1.1929760466231203,1.4050471622086533,1.7439212869465512,2.0909903356640767,2.2481572466006674,2.5198710432918054,2.6576379792211418,2.8647993648411765,2.7399480446673445,2.6055048624632633,2.392914018629808,2.202918271392156,2.023238080432811,1.8737441604822274,1.7610095030585835,1.5387140436560156,1.3868417413567504,1.3648373838097014,1.527970457230342,1.594189690493803,1.4558526938277963,1.3339034870931903,1.1243707694635776,0.9775275148411025,0.8685270124305278,0.9037430407280269,1.006009100326322,1.1587359455641606,1.1513545202612674,1.1654434891134917,1.0867969387685772,0.9828969746813538,0.8467694110096992,0.7136881739008467,0.5965830053324791,0.5414714387621979,0.48864893872843174,0.44170275719594143,0.39555950443953825,0.35937355236748886
3D pred;-0.008854167732644025,-0.26325082859221327,5.261090283507841;-0.010086397981805372,-0.2534762092972521,5.259376099663667;-0.01200599192514366,-0.24390924988920928,5.257187847672337;-0.013687167550090104,-0.23419009794030515,5.255541113354908;-0.014926369494675096,-0.22434531289237897,5.254298299651786;-0.01599621142604226,-0.2144561137317067,5.253269135815244;-0.01688304076655555,-0.2045344311430846,5.2523895061594015;-0.017953833929233057,-0.19464646764951696,5.251349515797601;-0.018963736423478088,-0.18474526610209852,5.250376733771906;-0.02000972422848238,-0.17485027577467857,5.2493791988441725;-0.021088162316816022,-0.16495670725671316,5.248402329728091;-0.022085812471834467,-0.15504751581693205,5.247500875803611;-0.023000253983004898,-0.14512364067320369,5.246675952259069;-0.023891843615409906,-0.13519085907577558,5.245937766872339;-0.024811180312630722,-0.1252549472037086,5.245280138323945;-0.0257096349464716,-0.1153121687294724,5.244702266812972;-0.026559810319771403,-0.10536135642036937,5.244193802238358;-0.02729816727893974,-0.09539917521267079,5.243735790681926;-0.027864205205539585,-0.08542487434902997,5.243296560278579;-0.028198746073190853,-0.07543975749288458,5.2428658355672;-0.02840148307462071,-0.06545109193950317,5.242435187020305;-0.02854032680558739,-0.0554601354128083,5.24203330382824;-0.02865354732180898,-0.04546739963898924,5.2416694180366195;-0.02874206766608608,-0.03547352325030079,5.241330893478774;-0.028833704845312745,-0.025479984223547643,5.240983358806914;-0.02889152258762537,-0.015485495005203352,5.240656491290825;-0.02893314042455998,-0.005491430312319991,5.240314528032402;-0.028963589871004516,0.0045022350687797755,5.239959950703997;-0.028968174932102273,0.014495485628231714,5.239592633084997;-0.028938231361944077,0.024488052270558794,5.23920829562747;-0.028875636960495315,0.03448092285432372,5.238835979314326;-0.02877044510808447,0.04447362562384192,5.238468792666626;-0.02863126804141005,0.05446591250462461,5.238101597029056;-0.02844994558454252,0.06445735637179156,5.237729882601185;-0.028232017776347554,0.07444835892609743,5.237366048256642;-0.028019240022004812,0.08444067951956685,5.2370370273080935;-0.027841080550054388,0.09443500603401742,5.236751200918296;-0.027685778222586267,0.10442973774836506,5.236466211189891;-0.027532018733847648,0.11442358073336634,5.236150837743382;-0.02740004741018507,0.12441776677739583,5.235836467122844;-0.027301408027240334,0.1344127068319893,5.235534070731967;-0.027213499471309067,0.14440824773306118,5.235248703984091;-0.027091835645274412,0.15440369665378173,5.234972662706922;-0.02688250521911794,0.1643973980577562,5.234686109010585;-0.026596518587427762,0.17438933442273707,5.234404294666262;-0.026264240484807345,0.18438133953037025,5.234181976894702;-0.02598513791875155,0.1943757293379135,5.233996844151793;-0.02576374998625504,0.20437143765076113,5.233805003833263;-0.025540411073069827,0.21436618654190243,5.233570239413287;-0.02531866658167689,0.2243593022400947,5.23327280366715;-0.02516558078139614,0.23435256757926537,5.232939318137205;-0.025128042501467492,0.24434647752873975,5.232592396244933;-0.025173551505167414,0.25434063281107167,5.232253590809292;-0.025259909550561965,0.26433498893998997,5.2319289558506865;-0.025373896237923643,0.2743288411670774,5.231597406912754;-0.025520581887500855,0.2843216822103538,5.231248678932777;-0.02570623837201715,0.2943136003542743,5.230892163189857;-0.02591926999130934,0.3043042827691507,5.230516820127765;-0.026155515791362827,0.3142958094984399,5.23017980152315;-0.026440490989054866,0.3242867143545581,5.229862611843787;-0.026776753685499182,0.33427659556111694,5.229563946683747;-0.027164231636955746,0.344265154859939,5.229283689710506;-0.027582743552479312,0.35425313390016866,5.2290284986673665;-0.028008867124650536,0.36424162224690493,5.228808227815111;-0.02843186692351708,0.3742309290226021,5.22862162312286;-0.02884127669519006,0.3842211250194544,5.228453196333616;-0.029237526668411205,0.3942120107084795,5.228294485566638;-0.029602852203558808,0.40420432530294326,5.2281524070720105;-0.02994304985869545,0.4141975803495829,5.2280141351361324;-0.030277660508873545,0.42419086358531966,5.227864716652906;-0.030606272199951105,0.4341841425647632,5.227702267905607;-0.030941266732666603,0.44417689007047295,5.227521226611473;-0.03130686691223819,0.45416838533345616,5.227330546464417;-0.031711350894606395,0.4641584265144095,5.227142211892804;-0.032173076170241566,0.4741461873073427,5.226964887013034;-0.03268261647835566,0.48413169435255793,5.226791630774001;-0.03322792831643954,0.49411532710360406,5.226619258817221;-0.03380974119138625,0.5040963752891289,5.2264188320306415;-0.034426508556887336,0.5140757868030581,5.226242923382446;-0.03507401476134217,0.5240540688889292,5.226122000555922;-0.035754252486930975,0.5340308422961682,5.226086377286887;-0.03646647291902503,0.5440052627674611,5.226147026425048;-0.03723739279109203,0.5539750166805961,5.226245461491876;-0.03810028313250206,0.5639370494722247,5.2263608864338;-0.039081287296530993,0.5738879768592908,5.226490018023641;-0.04008553233031456,0.5838364095846897,5.22663206808641;-0.041069683244228626,0.5937866623406319,5.226786719538092;-0.04215691956042943,0.6037267930069501,5.22689497631273;-0.0433489915401514,0.6136549103637449,5.227001981662464;-0.044588330539522145,0.623577727634906,5.227043649969164;-0.04583984774866193,0.6334990936863562,5.22702949552253;-0.047105854542274325,0.643418467226487,5.22697243967376;-0.04839890785840085,0.6533344022899266,5.2269250588833085;-0.04981190523273434,0.6632334530229723,5.226814455968733;-0.051383995387202785,0.6731067796621135,5.22660008800693;-0.0531312102173666,0.6829479164010996,5.226285019725707;-0.054989349970556045,0.6927660680371392,5.225896155855761;-0.05710963993700625,0.7025288344153418,5.225457107905295;-0.059577602818917,0.712205791380662,5.224941682736282;-0.062443354417260954,0.7217581205512835,5.22420651255688;-0.06568315821558897,0.7311731312680166,5.223278479932379;-0.0686289029850598,0.7406919736992217,5.222433360696398;-0.07179105133607605,0.7501174698052646,5.221355937399298;-0.07484408647621699,0.7595900753336952,5.220381914331906;-0.07829226504097078,0.7689146412383528,5.219303705040874;-0.08205021754457777,0.7780975199510809,5.2180576988097656;-0.08595600072738213,0.7872339714591975,5.2169307065432635;-0.09024928307981823,0.7961621359405844,5.215568500378411;-0.09417754553705354,0.8052881170793872,5.21443482391606;-0.0983446144905382,0.814286658072346,5.213145717118721;-0.10231712499941811,0.8233718042052757,5.211849846754776;-0.10655434059395484,0.8323055772108847,5.210355288663009;-0.1107147175404274,0.8412685316225826,5.208820130079316;-0.11494666235748632,0.8501831670323419,5.207201513825711;-0.11927975800992094,0.8590348262325861,5.205506694817798;-0.12374139336713902,0.8678092747190833,5.203745200084048;-0.1283282401927657,0.8765036527059662,5.201909817938704;-0.1331187779772051,0.885070616058876,5.199997257705467;-0.13802231464226752,0.8935524292639465,5.197993717606373;-0.14299809149002737,0.9019844699066243,5.195958444808557;-0.14799908934782094,0.9104023286313836,5.193926284648447;-0.15299249512169155,0.9188374160751678,5.191947598570973;-0.1579444938749428,0.9273154233075617,5.190049941669614;-0.1628212353933285,0.9358662196905437,5.18828889840506;-0.16770448203621888,0.9444332282449442,5.186627493381133;-0.17260266338200322,0.9530044670120948,5.185033226935301;-0.17739469478339662,0.9616438514612723,5.183484849918109;-0.1821654497469401,0.9703056881434104,5.181997408366387;-0.18695769156309788,0.9789708101993682,5.180600956386968;-0.19180350380695008,0.987609910264517,5.179228348008122;-0.19663848674507328,0.9962470913019906,5.177806362173466;-0.2014354260785202,1.0049009463497494,5.176357167278495;-0.20622299158061116,1.0135510995054202,5.1748558122416615;-0.21107308353170723,1.0221660063504427,5.173352486555891;-0.21568286132482395,1.0309145128651793,5.171864675257473;-0.22032089284254808,1.0396253711273988,5.170249245910173;-0.22492716589101475,1.0483521081288418,5.1686286565387976;-0.22960017277333594,1.0570295615783054,5.166936082076574;-0.2342697158787217,1.0657008195563975,5.165202688796236;-0.2390431814184122,1.0743156030383625,5.163470773007218;-0.24390016655466878,1.0828818588762337,5.1617303833076615;-0.24878598895867313,1.0914352852709566,5.160007700415604;-0.25369850905973007,1.0999784616070103,5.158310265778334;-0.2586491778928597,1.1084938993158635,5.156584519930498;-0.26360593157641626,1.1170099823256516,5.154879549816114;-0.268662750174456,1.1254815200089292,5.153248098024816;-0.2738209459876677,1.133919435282688,5.151766679182815;-0.2790296285900976,1.1423415845809053,5.150374908100459;-0.2841719711323739,1.1507855806630314,5.148873161336542;-0.28953790071465274,1.1591330578950017,5.147637676176874;-0.29497921479077627,1.1674816559720163,5.146805203190256;-0.3004151668786388,1.175863730674966,5.146367883430087;-0.3059560985570473,1.1841749337902343,5.145896737049476;-0.31174484173657346,1.192327929618697,5.145758492980678;-0.3176555147698348,1.2003535673054921,5.1465666291165935;-0.3239337442360515,1.207656306433383,5.149259923753187;-0.33028463935647745,1.2152496150624563,5.150676890666346;-0.3365732912280089,1.2224866099606189,5.153519207060179;-0.34251476998146335,1.229802015586809,5.156863406627573;-0.34901030689052326,1.236963119554952,5.159418125833374;-0.35493260409591265,1.2439471956675339,5.163436717211543;-0.3611341401963015,1.2509084287056758,5.167053647482402;-0.3665413303491129,1.2578152091725778,5.171855592737542;-0.3727904086485384,1.2650795739265512,5.174715317397168;-0.3793294841668149,1.2718673011399162,5.178057061050296;-0.3857012610319548,1.2785447241922407,5.181905759656469;-0.39149110589014874,1.2848573995526404,5.18706597537989;-0.3963630168069427,1.2914749808300003,5.192764405168557;-0.4012763271592602,1.2976905001255286,5.198865773971434;-0.40559222622382846,1.30428960525828,5.20501596313205;-0.41073300019327946,1.3109037901683913,5.210477190189211;-0.4156602705656629,1.3167111314639548,5.21695768351567;-0.4193023279489053,1.3219670327962934,5.224646046098294;-0.42120877582203003,1.3264861707763846,5.2333605655012185;-0.4237500125970773,1.3317359809083915,5.2414834719534085;-0.42761812947272904,1.3375925608395312,5.2486065431552476;-0.42997010947933667,1.3453132196171647,5.254510746580594;-0.43263116451999434,1.3537653788060553,5.2591453761360425;-0.43483687510715574,1.362211959387438,5.264022887518694;-0.43652609837883577,1.3710593914427174,5.2683667879279605;-0.4372687558343915,1.380135484611269,5.272498735737345;-0.4373508155882893,1.38940165981686,5.276257892990785;-0.4364687217238969,1.3988316060327168,5.279466946555381;-0.43527818719342387,1.4083800504745654,5.282189047999611;-0.43301432478079155,1.4178200003791126,5.284589521447978;-0.4313530702257148,1.4275874160462165,5.28594518530353;-0.429703370790488,1.4373732519706743,5.287176407067877;-0.42806304412506857,1.4471633229310303,5.288386299220884;-0.42642095876521746,1.4569631520275328,5.289511868121622;-0.42479377890851805,1.4667712226547944,5.290586128930084;-0.42317912549350734,1.4765955776018604,5.2915215134624844;-0.4215793569544086,1.4864224945125544,5.292455560919325;-0.4199625574200521,1.4962528013753,5.293322178626253;-0.4183732464879453,1.5060914483706733,5.294143833092266;-0.4168178455554242,1.5159382899914917,5.29493151198219
3D gt;-0.4095151946970108,1.5647036240702927,5.300384358293682;-0.4097696773481179,1.5630651506576327,5.300328573974806;-0.4100128276580914,1.5614032411414767,5.300258869332764;-0.4102352069122623,1.559875563211745,5.300182206431254;-0.4104329610662199,1.5585273006525449,5.300113466449976;-0.4106527269750867,1.5569301176231718,5.300039208515995;-0.41084842152868456,1.5554441532944188,5.299963365496209;-0.4110803134938612,1.5538235735652421,5.299907314631462;-0.41133660730689464,1.5521534717301504,5.299851978129322;-0.41159478608881267,1.5504762230210116,5.299802151676107;-0.4118486521300242,1.5488269527448146,5.2997455238669815;-0.41229483252502847,1.5457130862406205,5.299606588832456;-0.41277758535391557,1.5424776483400904,5.2994733513983014;-0.41325020766338516,1.5394211078476825,5.299365188441293;-0.41373081438469167,1.5361565685850203,5.299269066206935;-0.4142405319406529,1.5328174509375987,5.2991582892382585;-0.41474995250252367,1.5294357437236543,5.299032439861233;-0.4152635653075145,1.525990803471318,5.298897531474078;-0.4157603032468546,1.5226149795737733,5.298760421479992;-0.41626884980635215,1.519238833263667,5.298638950042853;-0.4167655302426631,1.515945569510412,5.298524859325654;-0.41729264401907884,1.5125764532378227,5.298376435703702;-0.41782842046564284,1.5092623386832602,5.298231434106024;-0.4183683095668703,1.5059629855428882,5.298097338509479;-0.4189237828752409,1.502573712846647,5.297956568711535;-0.41951325566198694,1.4992180455268835,5.297831298401059;-0.4201495982468731,1.4957413003324258,5.297705500994468;-0.42081458874583655,1.4922867652045357,5.2975505471663045;-0.4215020702310685,1.4888600172049269,5.297388977131058;-0.4221994802879565,1.4855246242947049,5.297218653890822;-0.42288189225887207,1.4823141359014542,5.297061783536917;-0.42363641367697147,1.4789576888935334,5.296896853636411;-0.4243666022714942,1.4757564153703375,5.296737339145006;-0.4251611301023952,1.472452014730434,5.296564501772024;-0.42594910444394507,1.469400757529519,5.29639147623942;-0.42676868651290534,1.4664137243405737,5.296204230311744;-0.42769807815551764,1.4633791029959013,5.296022897277217;-0.4289033265483099,1.4600754874386772,5.29580821229633;-0.43019484883446496,1.456640101012156,5.2955607087331185;-0.4315086333278053,1.4531955926811655,5.295263621310995;-0.43284163527055225,1.449645494377573,5.294921261739249;-0.43413352238690417,1.4462101991184633,5.294590807179409;-0.435423281441634,1.442759971952599,5.294235779341625;-0.43671226469996816,1.4392015771833735,5.293820297446716;-0.4379660930954648,1.435523928529887,5.293312826217625;-0.4391210293240017,1.431948481370303,5.292734353110445;-0.44022287661619863,1.428537303706211,5.292153003490332;-0.44123977231497713,1.425340077718099,5.291576098201251;-0.4421760938817805,1.422257846665302,5.290984739091661;-0.4430553189865266,1.4191636188648367,5.290351376822501;-0.44389511485372724,1.4158408935752382,5.289560251091466;-0.4446370193982365,1.412658649791371,5.288697183756716;-0.445317987750275,1.4093489437167492,5.287741108319574;-0.4458878429168804,1.4060250599922155,5.2866933646892456;-0.4464340495934791,1.4026843915226483,5.285620788156786;-0.44687110607391256,1.3994458594274042,5.284534489525688;-0.4471676957229974,1.3962870734629007,5.283382261873496;-0.4471177601284452,1.3931468471180313,5.281981497353576;-0.4469520781481708,1.3901564557624586,5.280553521413194;-0.4467505799816916,1.387120410572399,5.279022990136838;-0.446485634017071,1.3840729931918057,5.277376742321234;-0.446216563170205,1.3808549798008567,5.275457398026079;-0.44587329903676454,1.3774914146705912,5.273302401584408;-0.44551239449086805,1.3742812058676774,5.271188410627321;-0.44518816076464923,1.3711490736938885,5.268994919642054;-0.44491748334582804,1.367987458919435,5.266610462760283;-0.4445958206292354,1.3647462793986,5.264071572592766;-0.4442502632783317,1.3614851721304428,5.261489923316622;-0.4438013463774915,1.3580788429851078,5.2586707654689695;-0.4432338646397446,1.3544701996620252,5.25547019716706;-0.4425391226424914,1.3508990026660235,5.252030810112101;-0.4416288474111846,1.3472042449540158,5.248311738248625;-0.4406818911876743,1.3436173491301358,5.244546059473595;-0.4394691714212951,1.3400264607696017,5.240508417293278;-0.4380714483999644,1.3363573823665529,5.236221989079355;-0.43662803774490105,1.3327463831532282,5.2318947284518655;-0.43503961489256787,1.3291913916591043,5.227456410828664;-0.43340334740070385,1.3260242083514178,5.223218105206987;-0.43166440964387326,1.3228764650492555,5.218933780560991;-0.4298520406665224,1.3200163207134414,5.214767746626729;-0.4280247007748896,1.3172978105898256,5.210703910673507;-0.4260634881093446,1.3148016078448053,5.206754978192775;-0.4240836085630989,1.3125693070639661,5.203010504147821;-0.42205978809061284,1.3103388505158597,5.199238905046123;-0.41990306825348817,1.3082048295403168,5.195529854013463;-0.4175621201293637,1.3061981445723512,5.1918059567602395;-0.415180433478821,1.3042654340853195,5.1881635410841875;-0.4126625577432138,1.3023057056516911,5.184430608253287;-0.4098552618058844,1.300356889487116,5.180581619916139;-0.4069366459252457,1.2985041718145818,5.17683191029873;-0.40414132536942704,1.296819707003507,5.1734266472007295;-0.40125071703464493,1.295155020806926,5.170213857475756;-0.39814385992107965,1.2932517911737615,5.166954786783918;-0.39504523285631377,1.2912086254980428,5.163880234856397;-0.3918512763334846,1.2889536787347762,5.160944018365557;-0.3884139360305837,1.2862772242613514,5.158016347634672;-0.3848234958969784,1.283246620036938,5.155271265137476;-0.3811157528719918,1.27997115643177,5.152653721539663;-0.3772658670020826,1.276494593418006,5.15021227409061;-0.37322601829554497,1.2727331025865347,5.147846169643531;-0.36916777503530585,1.26891384165857,5.145575758542275;-0.36483639388935335,1.264637355586094,5.143687747281007;-0.36006704089938596,1.25984582951093,5.142047885570462;-0.35518962497903844,1.2548602528427586,5.1405378870113125;-0.3502250175219193,1.2495449623595987,5.1393228489156515;-0.3453276110177089,1.2441450457588996,5.138435304582319;-0.34039637734512684,1.2385477462537362,5.137680328181295;-0.33519211328551424,1.2321608290624138,5.137420187853804;-0.33033363852195863,1.2257950784702494,5.137574085055779;-0.3256549556712911,1.219469885084364,5.138100281317226;-0.320566169417667,1.2124219278919977,5.138854757885339;-0.31555203582301283,1.2051179274356725,5.139906954725182;-0.31066447727126306,1.1977405261929188,5.141205834348596;-0.3058592119377469,1.190232662753224,5.142741299770496;-0.3008737381508053,1.182142314718227,5.144544137070075;-0.295798542536469,1.1738242765612874,5.146542033972562;-0.29086675889243185,1.1656336843830968,5.148574531948525;-0.28579758213184503,1.1570214242774628,5.150715506621081;-0.28061642715826585,1.1479343595151548,5.152844180750927;-0.27539293014963073,1.1386306656474614,5.1549715883194;-0.270116422874759,1.1291369192849101,5.157072390842117;-0.2649390066512908,1.1196634945211181,5.158963486950807;-0.2600099910421404,1.110294369206284,5.1606681147970335;-0.25502767760986433,1.1008009881812717,5.162331818593471;-0.24999650004415805,1.0913078179664484,5.163869351664777;-0.2448800055474946,1.081718709027326,5.165359769003961;-0.23966183416128958,1.0719498149858986,5.166817893797299;-0.234725888737123,1.0628076256003847,5.167985016869375;-0.22971090825077659,1.0536374642728557,5.169137613477931;-0.22455719395839804,1.0443400575400204,5.1702985515610544;-0.21964962109973532,1.035550191551748,5.171344180537394;-0.21487856245201442,1.02710115422464,5.172301204899747;-0.21012435029090848,1.0188444749337655,5.173261353081726;-0.20554575572672107,1.0110028010923855,5.174188240102646;-0.20104328246389574,1.0035815149557714,5.175108753230034;-0.196654151932559,0.996507461868954,5.176051364121614;-0.19227362516191268,0.9895772753628815,5.177032998207041;-0.18784166712873307,0.9828963578220972,5.178045460880807;-0.18363963659684662,0.9767788777206883,5.179066875281158;-0.17912889307998245,0.9704414925494982,5.180329408992421;-0.17451458565554634,0.9640917991227174,5.181691246610699;-0.1697776519842822,0.9577250873039066,5.1832433875016495;-0.16517447087419554,0.9516123950971098,5.184862257941403;-0.16071295128125532,0.9457251796272867,5.186468805961737;-0.15618731807458278,0.9397767769913077,5.188179358854839;-0.15170683917935043,0.933924870282311,5.18995248510701;-0.14722969860661309,0.9281563571454698,5.191813690551603;-0.14279093610236937,0.9224776681842227,5.193661475749931;-0.13846675602113356,0.9169686816693957,5.195500924964544;-0.1342915979411064,0.9116563401398835,5.197322388318252;-0.13012382791178795,0.906258810293795,5.199154936780833;-0.12594690857511576,0.9007943304042623,5.2009951862052635;-0.12176369172073775,0.8952168828277076,5.20285535355128;-0.11744433377487493,0.8894388927369808,5.204774790956518;-0.11337439440235948,0.8839527252017447,5.206621603394198;-0.1093848738871038,0.8784370234068799,5.20837109430872;-0.10542328793272027,0.8728420174595483,5.2100755305723725;-0.101792350248857,0.8675673803079009,5.211623173434325;-0.09818493067776718,0.8621732401992335,5.213144862958478;-0.09505640984785681,0.8572779705291647,5.214415711004725;-0.09207838710389961,0.8524953139976221,5.215604235157821;-0.0893889573704113,0.8478928855998749,5.216619225681831;-0.08651792895673505,0.8425803907888909,5.217609608942411;-0.08353852921945079,0.8367746707518096,5.218564673173306;-0.08078426075463345,0.8308920487297907,5.219398231198089;-0.07814572156238236,0.8249709802492703,5.220169321089079;-0.0757256863229604,0.8191710193133117,5.220837608745201;-0.07343408983965916,0.8130824519712918,5.221507609039846;-0.07118016749520092,0.8065171994039106,5.222221432361539;-0.06897917115086256,0.7997080654568143,5.222943814923065;-0.06697739868693882,0.7925270637229638,5.223614673986981;-0.06509251112970037,0.7851897345391992,5.224253500495295;-0.0633418888628282,0.7779317486053365,5.2248341584896005;-0.061670341395368464,0.7704125681661997,5.225336167460741;-0.06006283169081718,0.7625494220104282,5.225746965090434;-0.05861044622511173,0.7548104340139061,5.226106741873101;-0.057207652307921394,0.7468502588625309,5.226442604832376;-0.05580249833017087,0.7385167557173707,5.226677464298928;-0.05448644149584401,0.7301701361916282,5.22685365304722;-0.05319756676612879,0.7216207752677326,5.22697397095587;-0.05191425968260075,0.7125008340764929,5.227055688260781;-0.05073503011404865,0.7034573969857056,5.227124667116287;-0.04977080890787169,0.6947254311532685,5.227155891450567;-0.048879720451855894,0.6860390469971731,5.227181234048272;-0.048028553705424165,0.6776466090269763,5.227172447711933;-0.04712612867234932,0.6690267917170668,5.227162324924662;-0.046226168445063755,0.6604645621431395,5.227149411105147;-0.04523224561262612,0.6515433227333556,5.227003696679267;-0.04419604249353761,0.6427195858361342,5.22676071532728;-0.04312996463542835,0.633740488957877,5.2264220350824235;-0.042036682007288696,0.6250789554673012,5.226019102167201;-0.04091254811897021,0.6161960007510202,5.225555431693492;-0.039807277262411546,0.6071306892934473,5.225062862123304;-0.038764729658361245,0.5981794321978534,5.224581104885448;-0.03780820550300458,0.5895952224474564,5.224151320839569;-0.036903777685229636,0.5801880721660577,5.223792235554267;-0.03606737934619892,0.570708132400256,5.223474772658813;-0.03531503894553843,0.5614966915464563,5.223245776144342;-0.03458190623959308,0.5518768040371265,5.223036568702672;-0.033907284927287895,0.5424674501772282,5.2228452233208555;-0.03324769462278797,0.5330491002850262,5.222649562546701;-0.032594065823940324,0.5236359838877465,5.222461244830379;-0.031999457678409546,0.5141753244367916,5.22231829237376;-0.03148130260533356,0.504291777376374,5.222203814779467;-0.031006333444656354,0.494442851403747,5.222110686546222;-0.030599820985135816,0.48461591113055186,5.22203613582123;-0.030173650771279138,0.47467910940639096,5.221964455896756;-0.029793327440717814,0.46507288418394144,5.221959250228573;-0.029424868241705083,0.4557512605390966,5.221987613629812;-0.029041403298426156,0.4463697157130899,5.222057351847691;-0.028642792801262956,0.4370336529574409,5.222162196258905;-0.02819616656431847,0.42748079915159076,5.222305412054865;-0.027752295343161433,0.41818142997536184,5.222455408985768;-0.027343051476912062,0.4090348005005807,5.222607508309363;-0.026908234597055197,0.3992674097356571,5.222747608772433;-0.02647313849291817,0.39040081097060175,5.222829557534421;-0.026053531562037734,0.38185782484253644,5.222874601694872;-0.025668655395106432,0.37299163134411123,5.222950945157395;-0.025350977545234087,0.3645199425051911,5.223049119981452;-0.025032851753010087,0.35583858161502413,5.223176120536495;-0.024766316515829424,0.34770611121116657,5.2233261658190075;-0.02455798138111127,0.33953782148393313,5.22347538857187;-0.024416674656498712,0.3315455587271488,5.223588668611315;-0.02427785152859158,0.32382235873829235,5.223708933518791;-0.024212298048465745,0.31566645947851313,5.223755057370221;-0.02420849791600648,0.3072679389767374,5.223781156119274;-0.024272991599458643,0.29867331383766155,5.223821785066265;-0.024394553817081138,0.29018007030872384,5.223891924318641;-0.024584850574583324,0.28134793442427514,5.2239581357011895;-0.024847095130268577,0.272847255812751,5.224036467635672;-0.025176629682181262,0.2642912599614976,5.224089474588131;-0.025595727006192965,0.25647180400874087,5.2241522298774346;-0.02602006043408455,0.24847435484671038,5.224220909141131;-0.02646152214249377,0.24037920848448274,5.224283450813809;-0.026958847352551295,0.23234195247322625,5.224298013854108;-0.02744769153008959,0.22422019038376986,5.224330994927121;-0.027937406330799018,0.2161645257400744,5.224369394218882;-0.028403621039005244,0.20814093588177202,5.224400204385572;-0.028865299321585637,0.19952960279413345,5.224439165799305;-0.029377994560232074,0.1906475253667093,5.224435189070525;-0.029936435331800577,0.1811679076297516,5.224448558694986;-0.03052665399421346,0.1715671025799581,5.22440585943344;-0.031130867887426313,0.16157477264211634,5.224425574967355;-0.03176155039758394,0.15212764467133416,5.224426342951328;-0.03236657504481499,0.14244025518436626,5.224508546264084;-0.03291064634868995,0.13310166862195588,5.224600689409558;-0.033421230817483334,0.12339932099295789,5.224824413155064;-0.03392613444545052,0.11354427762725942,5.225069565297779;-0.03442660855444192,0.10355974447887761,5.2253816733697445;-0.034888267950979546,0.0929656578739886,5.225720071840767;-0.03532175610643444,0.08229161354789032,5.226133448343887;-0.03575900797410444,0.0708365495184857,5.2264983913986764;-0.036228003991974726,0.05915312812826051,5.226837887632326;-0.036673475315675184,0.04751765073228768,5.227116360815286;-0.037113002389769764,0.03563142879041359,5.227390231424711;-0.03759458701177077,0.023365524110167925,5.227566506427547;-0.038073191642761225,0.01029682841726424,5.227725342435869;-0.03854043779188535,-0.002710475742214857,5.227851687884091;-0.038974570224582145,-0.015494345797031444,5.227957923571269;-0.03936968314928639,-0.02822461503804336,5.228078855569114;-0.03971686989570707,-0.040264492340360857,5.228171811203363;-0.03999342431363835,-0.05203204535033168,5.2283190013102026;-0.040224924718089375,-0.06320225869967079,5.2284001205392965;-0.04046295902263436,-0.0744485803304698,5.228483794138489;-0.04066266425290092,-0.0850314405570528,5.228534112782592;-0.04086166198727258,-0.0954342612798768,5.228569100498753;-0.041052060887468385,-0.10521480183729826,5.228461053517533;-0.04122418866414414,-0.11469712720234393,5.2283233544384995;-0.04134719767153063,-0.12373805773298355,5.228128189578202;-0.041489586946940195,-0.13236323391588456,5.227882920775751;-0.041612562628306135,-0.14126019928672107,5.227591206662984;-0.04173757602229264,-0.14982048076331025,5.227370323807303;-0.04184640606886611,-0.15861916656767086,5.227182084529891;-0.041957100145744566,-0.16722079029308032,5.22705404537856;-0.04204123597434074,-0.1748939965806827,5.2269762577641306;-0.04208127417227235,-0.18198656955391482,5.226969791688502;-0.0421154969653698,-0.18817198867348314,5.226967548627244;-0.042142676233041174,-0.1939841259770121,5.226969599781615;-0.042159564578573304,-0.19915044226148718,5.226967176745637;-0.04217192685002028,-0.2036635527980047,5.226969622416127;-0.04218523761399266,-0.20821093447842584,5.226974483078979;-0.042201604941878655,-0.21290434929818822,5.226976432228731;-0.04221183137861566,-0.21856449644493342,5.226972992360793;-0.04221249455956096,-0.22400083015583183,5.2269615580594095;-0.0422066041532189,-0.22923511563246501,5.226955361758018;-0.04219980446256773,-0.2343797036919129,5.226949184311761;-0.042192382956996115,-0.23950668210694293,5.226939426935883;-0.04219007972595267,-0.24456150048509598,5.226930885925036;-0.042189694620543464,-0.24956750184518323,5.226924895235184;-0.04218827158978449,-0.252490682897681,5.226947468475903;-0.04220544857966334,-0.25490095286970504,5.226976852895079;-0.04221538584972283,-0.2570075326769582,5.226985298594194;-0.04221157941553328,-0.2583985388319099,5.226978368068784;-0.04220919158563068,-0.25985528410752085,5.226972278051236;-0.042207295232922375,-0.2614296862412783,5.226967374522735;-0.042207500920398225,-0.2631700658069562,5.226962795469991;-0.042210026669047364,-0.26512850198413923,5.226958496102314;-0.04221012324049161,-0.26725702211037305,5.226955672340872
