# Supplementary material for: AI co-pilot bronchoscope robot
Source: Nat Commun. 2024 Jan 4;15:241. doi: 10.1038/s41467-023-44385-7 (PMC10764930; doi:10.1038/s41467-023-44385-7)
Supplement: Supplementary file 9 — Source Data [file 41467_2023_44385_MOESM9_ESM.zip › Supplementary Fig. 6/Sim+A/1-siliconmodel3 Centerline model_18.txt]

Path length,0.4080493478633537,1.4274981348634734,2.2157345158996233,3.223503238925443,4.25535141550032,5.353601819554191,6.27463213749687,7.205102487239351,8.360330831534583,9.042377522839175,10.603054939322003,11.479800281034338,12.33028348939916,13.228254579755907,14.064590816553402,14.93758502506368,15.884955596767494,16.83636324027136,17.867150300560134,18.909544359256827,20.02503441245536,21.141098645632837,22.304526795759884,23.486106357873425,23.486106357873425,24.728999569523577,26.00261849177904,27.27357031546206,28.592089179912467,28.592089179912467,29.838478026684236,31.060409234758456,32.21152365314917,33.368688245836545,34.52642032080735,35.60600579632644,35.60600579632644,36.66451449583587,37.69220318116196,38.643547596720836,39.619660775126036,41.491313183504204,42.43009180882394,43.38627348295953,44.34189252701533,45.29834198603397,46.205398737376406,47.07410079940434,47.90018812711715,48.67747419341639,50.28529681509478,51.0820268959966,51.884478320552795,52.67403815760826,54.33549632519764,55.1912153967892,56.0736662271515,56.9240866210318,57.760178625171235,59.37096315033001,60.13525286886122,60.92536325288365,61.73883238502671,63.42345180741229,64.26575114073117,65.15442537960404,66.00577289997572,66.89102394516563,67.85062768316516,68.76135470705341,69.69057818695859,70.63686000623295,72.47212098634837,73.40257230807255,74.35121908111701,75.34018712286326,76.31619776369439,77.29218646973221,78.27006944281382,79.19937631074536,80.13569834052103,81.06311661155064,81.99308999534144,82.94330714154859,83.8618787007051,84.81270352393562,85.73917827104724,87.48792873801314,88.39452590226838,89.28854952531735,90.15244424509973,91.0487541536486,91.93165884941625,92.8136900210373,94.53286485283286,95.37556599822861,96.23870788295146,97.09920852091685,97.99287957642355,98.91665016233947,99.78276854169901,101.45682011530042,102.25588789564858,103.04892171104993,103.8455143677781,105.36584471271546,106.11985154471411,107.58584712313191,108.2861620707126,109.57984092007939,110.87434793152138,111.5306548737362,112.70708390489514,113.82131882533129,115.12557892070507,115.82552281916279,117.21923493509505,117.9285251309679,119.3605679749768,120.07033501288397,121.45375379055426,122.19335116026319,122.93683771092022,124.435262096643,125.16365568958294,125.94905638125557,126.72544847057408,128.33919886231396,129.07573597685825,129.83482071744098,130.61376855617448,132.28769614957352,133.1626967912883,134.07322091137823,135.06248785408985,136.04003302788894,137.0708536126247,138.1258625645303,139.17518829969603,140.31740986727038,141.4913694285913,141.4913694285913,142.63862170790927,143.86104297154242,145.0228262644258,146.24238244158414,147.41389754856428,148.6107220971286,148.6107220971286,149.79376778989396,150.92562405830492,152.03671172949123,153.09847148746408,154.15702803778126,155.16059285902867,156.0940362488821,156.96775957445388,158.68595042960564,159.477219725065,160.9952123008381,162.44851124522606,163.1294286370661,164.53801531709013,165.90404533787745,166.60107890617016,167.98451753476843,168.62815932230833,169.91879073703507,170.57864761639664,171.91162656717714,172.55464015561193,173.8786589060827,174.50488312601243,175.7095050517253,176.8545375527665,177.41463544201247,178.62514823359342,179.86462194556,180.489269102715,181.750387503685,182.37629596627693,183.603124048742,184.7482594585135,185.81973817761917,186.8831016523389,187.42804196523736,188.50555619888024,189.8521657677811,190.58639008581903,191.58219892148392,192.8382743388547,193.86051009951257,194.82286956558096,195.72606558513266,196.91056569460244,198.06867214710866,198.88331504566074,199.957132224777,201.0527902814661,202.10520102441683,202.97912332419222,204.21080130194267,204.91131505644847
Error,4.588744821827448,4.292476328684162,4.0633552336246765,3.856523859709715,3.664770873351258,3.4956051813895646,3.352889832626288,3.2290756116060804,3.1144246224769754,3.004858320318856,2.924207515567845,2.8092368095344487,2.703400299001239,2.6057227473192133,2.511887838614403,2.4095024196601855,2.2893009990079225,2.1611979729938136,2.0108969311317466,1.8598407364833702,1.7102144834994342,1.5760313935329309,1.4599184990223906,1.3818960969455827,1.362587047671064,1.1734196327756403,1.0284216239025168,0.9650944638695438,1.0221187418147064,0.9799607515700437,0.8620596441147108,0.8005694167683428,0.775362911427136,0.7783588033761485,0.8061491731482745,0.809281958651348,0.7267966704367236,0.6493729898606778,0.6035531363901288,0.6117359338381044,0.6150740901123476,0.611058491486194,0.5648590714868873,0.5343502413950011,0.5038808195317842,0.48324716212790425,0.4541843831829891,0.44064843137352294,0.4744397516952481,0.5925653872446904,0.5298611560800891,0.4905296416305672,0.5358044624172262,0.6569294817358247,0.6307835936944689,0.6011079704873176,0.6031249277977649,0.6292271292077372,0.6876489643130507,0.6722118516369718,0.6026375000116929,0.6155460008305106,0.6841686869531011,0.6680934325530712,0.5918907610887283,0.5525099896035996,0.5346225385132002,0.5462114326426845,0.5502048230141191,0.5854810126819321,0.6197354343226174,0.6501076852762679,0.595648433749101,0.5489262208206307,0.5188848345403366,0.5064585942883582,0.49195932873154535,0.47318486945125815,0.45628314119373575,0.4233202894884638,0.4019522015111043,0.39862425532528245,0.41186835796240817,0.4311795094832426,0.4741824720831954,0.5033181193459807,0.544641957014877,0.5064576368088338,0.43291057509298525,0.36769412961054837,0.3270808761043945,0.3443185021297336,0.3997366289320196,0.4891209101070093,0.5898688611157932,0.555468885304719,0.5874868157381886,0.6828026822628614,0.8156113327753284,0.9808437954329277,1.1927753316995766,1.338983242367303,1.4700339557740356,1.6051754808158685,1.7931828976561612,1.93867102417511,2.091744990381908,2.2668262502035383,2.3374489922421544,2.4011612412123253,2.407701861785486,2.3932154503842016,2.3093706598965715,2.178341396129219,2.0234088182038854,1.8854847399479353,1.7164778689950393,1.5784268888907615,1.4625722639150165,1.312283082362444,1.2280213128565538,1.050218895031518,0.9225377970941225,0.862265556960174,0.6582927959472163,0.5427006911980827,0.5201015138206453,0.4559434444325525,0.2606670519583625,0.27332834929804756,0.4327234825015928,0.31033337274469885,0.18422329007205543,0.10117108931767585,0.12821332360361246,0.17301309532126188,0.24218166963875534,0.32567589977674133,0.40681053833863934,0.522725575369853,0.6805280420592842,0.7495042313595781,0.717649545514668,0.7369900833944285,0.804486018335806,0.9885606311120945,1.0700144354422914,1.286285045147224,1.2979488037899765,1.3776158920115082,1.445005521305751,1.4864027775402575,1.613778136638241,1.7317143462899507,1.9058868608998885,2.139906971667861,2.4051195861501737,2.6078714566636916,2.786251243398532,2.8835242038715516,2.9325303861134966,2.884215704337944,2.7802544195215044,2.627716962761046,2.4429262189018477,2.244319873114229,2.0510677910979833,1.812701261311869,1.5979715268425259,1.4157537667668552,1.2559240212335365,1.1462615763744235,1.0611740460403538,0.9622429933440467,0.8968984809123859,0.8540908737259051,0.7427057390740455,0.6926008280378052,0.4967678579421195,0.35499546460053755,0.4689198006557933,0.3682713193029155,0.18728793167521476,0.2506262441943459,0.32240573979652587,0.3768680789681183,0.38211810377883454,0.4479159622357364,0.5190264966030557,0.6432164379526212,0.7441671485994071,0.8285379334985989,0.882701911492755,0.9273215917820758,0.9404035994292816,0.9599219141111845,0.9507591407507378,0.9340489373648977,0.8661672218324352,0.7912787854715725,0.7003368477920338,0.6064514542470572,0.5161086005501808
3D pred;-0.07912192444329227,-0.2632244072419933,5.199704256871195;-0.07684901079130514,-0.2536793765119664,5.201634607070887;-0.07493666782209796,-0.2439468805604059,5.202907975407616;-0.07321893797346928,-0.23416286050616203,5.204057912686464;-0.07161761436338604,-0.22434666204525447,5.205096185517595;-0.07015702903907252,-0.21449525352143817,5.205999756548162;-0.06888128437993855,-0.20460200856332264,5.2067041568345145;-0.06774069589877943,-0.194684739431543,5.2072930803308175;-0.0666410545149341,-0.18475969121663285,5.207826190787143;-0.06556452244846689,-0.1748330593893675,5.208376698984893;-0.06450979208303867,-0.16490549202724997,5.208951981634434;-0.06344042869756847,-0.15498275118352375,5.209581009533706;-0.06237875657903483,-0.1450570795323916,5.210175899932553;-0.06127219279782493,-0.13513667315699443,5.210776777578245;-0.060122330901450666,-0.12522215257461994,5.211393299468319;-0.05891985447181543,-0.11531956617515375,5.212095320149837;-0.057656257498462087,-0.10543316729105544,5.212909224194201;-0.05631892082298546,-0.09556235710176501,5.213791628196586;-0.05499517438806639,-0.0856941836434446,5.214722674904619;-0.05372239444135503,-0.07581807415707502,5.21564054887227;-0.052511158197624294,-0.06593146164160894,5.2165281297029;-0.05134422585650007,-0.05603365407634864,5.217347687090954;-0.05020119657907541,-0.046130155184120045,5.218131392241236;-0.04911207006828306,-0.03621645095526704,5.218860961913242;-0.04804977384838402,-0.026295174345185045,5.219524133962885;-0.046998703425939724,-0.016367897630766202,5.220111013850443;-0.04596264158135128,-0.006435647712471838,5.220637309788798;-0.04501183450785695,0.0035084184077415377,5.221097217285821;-0.0442505524948748,0.013472894289868545,5.221457314621578;-0.043748141352829215,0.02345881918219083,5.221627276644532;-0.043295726972419624,0.03344755189388371,5.221770594622313;-0.0428382424621966,0.04343630631980295,5.221895065267788;-0.04235724568572085,0.05342331460230593,5.222063314090182;-0.04182533152067642,0.06340660239287024,5.2222892171928486;-0.041220306370655074,0.0733838084699841,5.22258805404239;-0.04059145251035503,0.08335750555245532,5.222948483410632;-0.03995068561858933,0.09332850941606681,5.223358970611725;-0.03931492201504413,0.10329920217905489,5.223784517867038;-0.03865392119703917,0.11326885665340969,5.224195696150237;-0.03794772855554405,0.12323455667149066,5.2246271067466745;-0.0372361377004322,0.13320045092415841,5.225044946667655;-0.03647785877577206,0.14316359934009365,5.225445804141657;-0.03563319147382927,0.15311989539096027,5.225844183479131;-0.03479246843071445,0.1630783067297615,5.226195222468434;-0.03397230373546365,0.17303955772298077,5.2265127260475515;-0.03324105009227432,0.18300869279044482,5.2267984078915335;-0.03262427807733178,0.19298685946723232,5.2270345901343696;-0.03207429737051489,0.2029698067723912,5.2272302539392745;-0.03151966495267317,0.2129535943480854,5.227358193473796;-0.030969891277572367,0.22293821277166542,5.2274299140543325;-0.030465213953426832,0.23292544217293568,5.227453359414138;-0.03002792470005388,0.24291587423866365,5.227460086148762;-0.029710090782725414,0.2529107997706158,5.2274389861078525;-0.029538363884420552,0.26290913671305294,5.227377599970198;-0.02945312208199849,0.2729085067526014,5.227304574992963;-0.02940611657923596,0.28290808126761896,5.2272252024453065;-0.029417403766570822,0.29290736624241204,5.2271061537482115;-0.02946547798573662,0.30290571046232145,5.226930649532719;-0.02952488987796815,0.312903741405314,5.226741315198737;-0.02960279534345288,0.3229019173280362,5.226566933557656;-0.0297143037393115,0.33290006756420365,5.2264102244874735;-0.029867609513012653,0.3428978521143544,5.226265997484048;-0.030059051147522164,0.35289517247928504,5.226135860550322;-0.03027815889259908,0.3628920720943961,5.226017581721112;-0.0305089102329373,0.37288886335393095,5.225913090897497;-0.03074716066035354,0.38288563865962516,5.225825226107628;-0.030985561889936987,0.39288245472740313,5.225742561963349;-0.031213722148541963,0.40287962891517093,5.225675844980332;-0.03143580009379488,0.4128769110256125,5.22560490986578;-0.03167183897092104,0.42287380410341185,5.225524819669544;-0.031925524309472694,0.4328703298498669,5.2254532882116695;-0.032197459417416814,0.4428663755645516,5.225381724484819;-0.032499487965253246,0.4528615696584138,5.225311912005175;-0.03283798889038776,0.4628556035703784,5.225243331467234;-0.03323851636139641,0.4728473856748783,5.225181137245925;-0.033684615718394276,0.48283722932935447,5.225117740693904;-0.03417546088121435,0.4928250099311506,5.225060210905786;-0.034697972221773905,0.5028109630813871,5.224972338382955;-0.03525813055243611,0.5127949811460338,5.224897465628252;-0.03586828388662254,0.5227762857663932,5.224861814760472;-0.03652031693164658,0.5327549286440408,5.224901047764049;-0.037203166845002085,0.5427307565062114,5.22502978959941;-0.037935953212074554,0.5527025699977113,5.225190910147363;-0.03874959856010827,0.5626679236839225,5.225363267788153;-0.03967459059572226,0.5726234374967198,5.225542528651847;-0.040642448672039796,0.5825745444715661,5.225739304461519;-0.04158490377628395,0.5925279623454848,5.225942407892411;-0.04263498076336034,0.6024714134605668,5.226100895252117;-0.04378916555623378,0.6124034082100095,5.226253662267345;-0.045001992253670034,0.6223291202039831,5.2263500615135765;-0.0462296917409564,0.6322534006203135,5.226387640589626;-0.047479379701673645,0.64217498648172,5.226367293708359;-0.04873931855494166,0.6520952906055697,5.226356331210603;-0.05009676154435496,0.6620025140439834,5.2262909685925365;-0.051581264986826705,0.671890254597019,5.226121156092576;-0.05323270045281278,0.6817496175520419,5.225864791073889;-0.0549838986293542,0.6915886702915777,5.2255093390586875;-0.05702140387639158,0.7013682123740415,5.225052032787557;-0.05940877623457998,0.7110676465988431,5.224581470419635;-0.062197904618198456,0.7206460115273553,5.223891768921926;-0.06536040174020265,0.7300912821983728,5.223005499265145;-0.06829315878187045,0.7396173727493817,5.222197702911768;-0.07144409626779534,0.7490500321242998,5.221150549591302;-0.07449065352052747,0.7585260917996214,5.220189934197104;-0.0779309370466197,0.7678556410579993,5.219129764448621;-0.08167031246850959,0.7770491208847558,5.217906244882293;-0.08556981782459316,0.7861898669041497,5.21679241357244;-0.08984698527692149,0.7951286248500924,5.215449117265369;-0.09376256158848825,0.8042601916934485,5.214316532110242;-0.09792034886692716,0.813264905134788,5.213040624281827;-0.10188038598537767,0.822359223417838,5.211771183071263;-0.10613812834530152,0.8312868291285802,5.210298265466632;-0.11029386613562676,0.8402586168566244,5.208802649078323;-0.11450680664365204,0.8491860513070127,5.207205136508776;-0.11881914470705315,0.8580512037839918,5.205527992511722;-0.12326125361220042,0.8668377543499203,5.203777507542579;-0.12783232552869297,0.8755437430722097,5.201957875189157;-0.1325973705619525,0.8841289726018456,5.200063626062332;-0.1374825523995461,0.8926262231436187,5.198080766600851;-0.142439350075906,0.9010715065943531,5.196054108210203;-0.14743579187591885,0.90949337047399,5.194027342774354;-0.15243147871338317,0.9179282097741012,5.192053362277164;-0.15738853146615273,0.9264030657174575,5.190154824749061;-0.16226912588696135,0.9349509107950197,5.1883901313962175;-0.16715151967280997,0.9435162554720068,5.1867176776646255;-0.17205533159586295,0.9520854720066784,5.185129862623371;-0.1768628439073459,0.9607156564382872,5.183578172560453;-0.1816340344945741,0.9693766674043602,5.182087324001441;-0.1864265382027316,0.9780410877516623,5.180687421057464;-0.19127351796015787,0.9866809541704294,5.179323787860097;-0.1961091345326876,0.9953190011370348,5.177909235999543;-0.20090893937622956,1.0039730499199178,5.176470725267087;-0.20569664804214002,1.0126038208768828,5.174862111448058;-0.2105577301697037,1.0212011765803402,5.173295154059578;-0.21509563830388367,1.0299782275877494,5.171755425064242;-0.2196562145174606,1.0387268375016723,5.170123564416341;-0.22413813104853655,1.047507588928308,5.16844701182483;-0.22863144332753685,1.0562618512461164,5.1666657100440005;-0.23317545620090074,1.0649801052607861,5.16483705098819;-0.23780085074868443,1.0736394757948748,5.162934151298062;-0.24243289115251243,1.0822732260057155,5.1609335116518205;-0.2471053204909025,1.0908528250304577,5.158798357172071;-0.2516781551185647,1.099430646255347,5.156450982787382;-0.25616476701883434,1.1079120315365782,5.153633818012707;-0.26058040102884894,1.1165084639901162,5.1510640854660465;-0.2651245854798413,1.1247038797306115,5.147573304963666;-0.26980195510475774,1.133175796594696,5.145053614895434;-0.2746033370442768,1.14108873303161,5.141267829849209;-0.27919894443821625,1.1494285780162667,5.138213754160451;-0.28393007249783353,1.1574148137479385,5.134494014099416;-0.28857633506058855,1.1655794222772031,5.131065980878778;-0.29314606622621386,1.1738119063871741,5.127697930633757;-0.29747146424243825,1.1817037282850107,5.123337875687535;-0.3019858577700151,1.1894094444338204,5.11883874358099;-0.3064016611524934,1.196684760587027,5.113587985982492;-0.310759342448497,1.203436208685001,5.107635796275937;-0.3151036589159155,1.2097051748416578,5.101168418309743;-0.31945474362414555,1.215836410327601,5.094574784010078;-0.3238397323047501,1.2217974977150383,5.087848915186624;-0.32838920567664176,1.2277531743777266,5.081228325520442;-0.3328733045745802,1.2334921428797827,5.074375800613088;-0.33738341220544066,1.2391781161728568,5.067496219458068;-0.3417843233246495,1.2449249636264221,5.060596529199348;-0.3462084517105315,1.2506956387377897,5.053731662355463;-0.3504215399803359,1.2563726187795408,5.046659054290796;-0.3544513205090384,1.2621669205945143,5.039574780484153;-0.3586915309194565,1.2674744850151132,5.032236498968936;-0.3630699049655559,1.273126879411135,5.025245055748522;-0.36749077011548487,1.2784961827339274,5.018059895127214;-0.37196642550668313,1.2836613373170018,5.010759916568877;-0.3765697852762059,1.288581973539582,5.003370977673652;-0.38138878864637005,1.293205431276898,4.995927803278973;-0.38657167005633497,1.2975190790742808,4.988543347783111;-0.3916637812905224,1.3018187936390155,4.981087956590123;-0.39681973394937037,1.3059792526001364,4.973597513785285;-0.40206073930494807,1.3099775443024928,4.966077837839762;-0.40738958336986547,1.3138381180521448,4.95854793802268;-0.4130112657677352,1.3176683585092221,4.95121813959036;-0.4171288525328865,1.3224811564174461,4.943479764080858;-0.4230060138203739,1.326785086674442,4.936628840088886;-0.4293238797764571,1.32994670949557,4.929551502249141;-0.4357197878953698,1.3333145445523507,4.922641361413764;-0.44053210957831634,1.3373356149826165,4.914852102616248;-0.4470547391464872,1.3408218292565957,4.908121455280937;-0.45368199664354864,1.3442845140651907,4.901481479980985;-0.4601435112001484,1.3479638065339603,4.894794803933493;-0.4664937799190949,1.3517527889136445,4.88806296170988;-0.4725829282877965,1.3557809670352392,4.881229510666326;-0.4786578679417207,1.3599644984909125,4.874477238992247;-0.4844482952747126,1.3644391336121684,4.867661918615847;-0.4900727608477369,1.369104392082965,4.860835444385432;-0.4955907838742996,1.3738753493289193,4.853995167429373;-0.500905417765254,1.378872534067604,4.847155371285292;-0.5059539530580345,1.3841192997440608,4.840300902572554;-0.5108012954037484,1.389549313881647,4.833443919369347;-0.5154985847210081,1.3952257263226306,4.826682720151028;-0.519947483247911,1.401100361228781,4.819922840964477;-0.5241384140991195,1.4071817240875932,4.813180947730388;-0.5283153286451107,1.4132609991566185,4.806428481550494;-0.5323424372740704,1.4194432308177163,4.799678488381677;-0.5363873392355305,1.4256319406422953,4.792945091109176;-0.5403526170482938,1.431862887333032,4.786203290518473;-0.5442761909389632,1.4381348142618633,4.779475103502355
3D gt;-0.5640643627203784,1.4711524737213035,4.743736393795817;-0.563444112478617,1.4697504698665538,4.7451218516604285;-0.5628218732605474,1.468297039924959,4.746531155358885;-0.5621191564364786,1.4667131653667715,4.748084645526518;-0.5614481960531191,1.4652083804923741,4.749566900823827;-0.560828078614598,1.4638117986882775,4.750949182467169;-0.5602344204692778,1.4624519301849663,4.752297027898067;-0.559665995557354,1.4611360847303219,4.7535979955881285;-0.5590466921263485,1.45973880563439,4.754975683863153;-0.5584604316260497,1.458356441964975,4.756339997408683;-0.5578624403438136,1.4569915277178622,4.757684936322827;-0.5564708306827978,1.4538487484632576,4.760779815602843;-0.5552997372636517,1.4512139459258147,4.763373021786267;-0.5541953185368509,1.4487454907809263,4.765782202279299;-0.5531108308625453,1.446331758023852,4.76814891330324;-0.5520905008223449,1.4439932761825018,4.770458308192133;-0.5510804645637093,1.441695309364294,4.772729952077649;-0.5500220953993813,1.43931194060983,4.775075037965497;-0.548963014429827,1.4369050194453266,4.777436705984345;-0.5478872685108371,1.4344663858012472,4.779848681011631;-0.5468251854979878,1.432051845760407,4.7822498164994816;-0.5457791532930047,1.4297194160535496,4.784549031803909;-0.544750309089241,1.427474397208698,4.786785594918582;-0.5438151268943614,1.4254216839935399,4.7888306939609615;-0.5429173242143056,1.423450433181713,4.790794270808642;-0.5419781869252522,1.42141620334761,4.792814128480682;-0.5410420831229694,1.4194260522293038,4.7947843024429755;-0.540060152634062,1.4174069362998394,4.7967998660374604;-0.5391590461977863,1.4155578157245918,4.79865398656666;-0.538225213924272,1.413723234750692,4.80049996623252;-0.5373394529040191,1.4119765906472808,4.802265488673953;-0.5364797443772596,1.4103053062957467,4.8039662917979715;-0.5355881944057626,1.408612220270348,4.805708173205551;-0.5346125272176797,1.40679620729218,4.807575605593067;-0.5336402615235463,1.4050246797333255,4.809403542682191;-0.5326223666552201,1.4032765557742812,4.811219175986873;-0.5315773567767591,1.4015347182881868,4.813046043766355;-0.5305473454608116,1.3998708152647543,4.81483708767752;-0.529479581987202,1.3982114598048931,4.816637423845557;-0.528351777987187,1.3965746152809908,4.818427504416038;-0.5271659283005304,1.394921914529646,4.820262166442995;-0.5259827731666442,1.3933121184068202,4.822066731389673;-0.5247858017486275,1.3917186854093975,4.8238765835993505;-0.5235540545812316,1.3900913705918394,4.825737836729748;-0.5222480119871862,1.3884279918238567,4.8276765572754705;-0.5209055068130246,1.3868168137189252,4.829611486509009;-0.5195200737826647,1.3851989879176065,4.83155990778204;-0.5180418551855489,1.383549253025487,4.833541165194466;-0.5165500600808647,1.3819055441452073,4.835528097427393;-0.515098452404479,1.3803561422848005,4.837419588488668;-0.5135463173258266,1.3787528220611869,4.839396699356029;-0.511940940023626,1.3771236664361552,4.841400736720816;-0.5103065421403806,1.3755178072043608,4.843386040559478;-0.5086401236512516,1.3739703771844265,4.845348751560383;-0.506955465329118,1.372446688902031,4.8473026969054755;-0.5051859137649292,1.3709400002439431,4.849330714710322;-0.5032676649865211,1.3693968884366232,4.851464132511115;-0.5012850649873802,1.3678706618867646,4.85358724335328;-0.4990911862394956,1.3663023591519947,4.855892182709716;-0.4969664602804338,1.3648496537193124,4.858115592405634;-0.4949006387408111,1.3634718294853532,4.8602486666259646;-0.4928782035432587,1.3621626289145459,4.862304880311959;-0.4908502329298593,1.3608958757517793,4.864301599399171;-0.4887894323836638,1.3596701311031203,4.866258815189781;-0.48664338671119456,1.358421868358229,4.868250842256452;-0.4844312291500251,1.3571986041022734,4.870214410101324;-0.48197453096383597,1.3559813510437997,4.872291584635243;-0.47955776612735485,1.3548571784750927,4.874266725503124;-0.47705914162200636,1.3537130217814524,4.8762910686141065;-0.47419222958882645,1.3524728093317022,4.878674297787995;-0.4713133042776854,1.3512432202829898,4.881086235544827;-0.46803061294555653,1.3499299953423658,4.883981440036427;-0.4645420787280431,1.3485790932911499,4.887214467113457;-0.4609819332851174,1.3471891857999043,4.890660270722553;-0.4571899850283625,1.34563899023556,4.894521185173573;-0.45353117002715565,1.3441245704823712,4.8982649266256875;-0.45002251707157265,1.3426788941170404,4.90192098004224;-0.44651126751699105,1.3412324280970302,4.90570952688066;-0.44311022575156206,1.3397388765156073,4.909532238533582;-0.43971117560377404,1.3382312909221956,4.913426792490058;-0.43615376403956746,1.3366545694838834,4.917606746762315;-0.4325857155068407,1.3350616611369603,4.921812174845281;-0.42887369998450414,1.3333565391120787,4.926302182565614;-0.42515749683812204,1.331591950104846,4.930938230230198;-0.42146052443865434,1.3298347716346917,4.935673297205017;-0.4178589496303916,1.3280729227405534,4.940463043693006;-0.4143887772915046,1.326134897719695,4.9454342442256145;-0.4110356669996934,1.3242504042838381,4.950356006405499;-0.4076744734631387,1.3223635474640187,4.955341254274581;-0.4045281090350598,1.3204872049868686,4.9602101019890465;-0.40131870534582054,1.318548876246974,4.965218817615924;-0.39842374484361576,1.3166706033848636,4.9699407840555825;-0.3956755822499593,1.3148328561628522,4.974461984345394;-0.39284136235135275,1.312874516977847,4.97914358402914;-0.39015858021214556,1.3109526015840305,4.983714566565206;-0.38742538437951346,1.308914364688219,4.988462307749394;-0.384629836134926,1.3066837119191983,4.993528106697892;-0.38189985499952994,1.3043287783378923,4.998648377021876;-0.3791125678213669,1.301897069097723,5.004139888460919;-0.3763416363799456,1.2994641889800533,5.009636745774966;-0.3737306404854487,1.2970545427143383,5.0149961256648625;-0.3710523259184507,1.2945885831221795,5.02066273229287;-0.3685035514152552,1.2921812299956783,5.026247999641839;-0.36599076720426,1.289754665424137,5.031846107359023;-0.3636097475811116,1.2873602251342973,5.037276763887032;-0.3612250355285348,1.2848715639947688,5.042801105243632;-0.3588905599773123,1.282380744514342,5.048257616700912;-0.3564753118656985,1.2796772740558515,5.053932490981465;-0.35391315452180633,1.276652976199647,5.059823574103776;-0.3514461480915353,1.273565356467534,5.06556518217082;-0.34911798698153695,1.2704740023566683,5.071101616719007;-0.3467215884866066,1.2670971204516959,5.076627759288236;-0.34429256461430524,1.2634680159979268,5.082130647728357;-0.34180867757149114,1.2595354283650717,5.0874428204132105;-0.3393935279352379,1.2556293118300947,5.092470161191466;-0.3366658032148787,1.2511829333999782,5.097532395250203;-0.3338587272113195,1.2465650525756637,5.102386509664621;-0.33087036142071474,1.2416684523523818,5.107087342308562;-0.3276542679067569,1.2361091110328257,5.111448632166223;-0.3243472427565689,1.2303163551528091,5.115705188728073;-0.320722189387843,1.223996283929325,5.119903706630071;-0.31690208867761305,1.2172123858627764,5.123947080593664;-0.3130782182100907,1.210341912809699,5.127756786571737;-0.30895765616284215,1.2028239483879608,5.131449053568362;-0.30449620499039926,1.1946347713161827,5.135156757354737;-0.29974833853267924,1.1858855627609302,5.138757217155692;-0.2949503453356548,1.177022776730238,5.142098424036527;-0.28988724712569347,1.1676665474604633,5.14530429235477;-0.28476555749590726,1.1580070260057171,5.148232056319907;-0.27938686253569267,1.147867105638325,5.151097604537087;-0.2739444476933155,1.1375781564311302,5.153882661969144;-0.26863398653481,1.1274436172806328,5.156399581332037;-0.26304523695479703,1.1168540029926979,5.158714246381062;-0.25773824464001704,1.1067184317875836,5.1607341649138805;-0.2521006983013215,1.0960656306442706,5.1627755550427725;-0.2468030299060167,1.0860434565497834,5.164538936803256;-0.24134190344579012,1.075774297350047,5.1661322265689815;-0.23601133204586686,1.0657854312291808,5.1676403953635575;-0.23106013701417308,1.056607664694678,5.168807750941095;-0.2260366105200018,1.0474005465584666,5.169946849728866;-0.2210842236176278,1.0384279051351704,5.171053501277295;-0.21635576848767718,1.0299230406801292,5.171985407585465;-0.2115078131697324,1.0213577833947238,5.172984709974246;-0.20697947576516654,1.0135117607487056,5.173900955746475;-0.20253312065531906,1.0060306735856632,5.174809731514321;-0.19816359185709534,0.9989131141341616,5.175708651625994;-0.19376381976859083,0.9918960583757812,5.176681260942255;-0.189559517065684,0.9854059807860734,5.1776186537140765;-0.1853285410766849,0.979183272340151,5.178617506113637;-0.1811436737239554,0.973215559962498,5.179676744674015;-0.17659253525193844,0.9669161054864285,5.181000936576078;-0.17178940147412247,0.9603700333011961,5.182486712532908;-0.1672146006139737,0.9543025680591374,5.184079047378984;-0.1625979038179885,0.948164372626246,5.18572041637149;-0.15828004431493073,0.9425196347653287,5.187316895753435;-0.15377288410501572,0.9365774386260888,5.189038865802359;-0.14940753178148977,0.9309767941595284,5.190856430677149;-0.14497734224140452,0.9252979333994846,5.192700661196293;-0.14056412472925525,0.91965767514127,5.194547665500332;-0.13634083126895252,0.9142917259487907,5.196373690074317;-0.1323155666184657,0.9091531038623799,5.198153032441743;-0.12813999788506517,0.9037158481511485,5.199990911897333;-0.1240605536124467,0.8983346291082193,5.201797666879919;-0.11982079621503268,0.8926606218652818,5.203684848668121;-0.11572851724069093,0.8871739641331546,5.20554471369623;-0.11173155066187712,0.88174273573002,5.207342036025039;-0.10780427509295516,0.8762592076545396,5.2090522874566725;-0.10390028294544773,0.8706949059446266,5.210722478431405;-0.10030949214129772,0.8654370870497621,5.21224630992235;-0.09683973076968519,0.8601442100129854,5.213709774211772;-0.09381574382133856,0.8553602873422568,5.214920657518998;-0.09109075438088972,0.8508785282369571,5.215998291210063;-0.08840250196888996,0.8461631357384345,5.216985090264997;-0.08551366115928084,0.8407089977819944,5.217953466989462;-0.08259363116724205,0.834903021716763,5.218868861448418;-0.07986000784623971,0.8290277981680962,5.219692555205336;-0.07732906444095873,0.8231789849537477,5.2204072760085065;-0.07497373934934055,0.8174233486582934,5.221054100190937;-0.07270371880577607,0.8111737135482839,5.2217391418500245;-0.07046789760728486,0.804575575510661,5.222453131055369;-0.068300981621912,0.7977453727351811,5.223162295693332;-0.06636009919913456,0.790572690685976,5.2238150396131;-0.06451567540585416,0.7832881101589759,5.2244360208418765;-0.06282521256274005,0.7760796483851561,5.2249861508033035;-0.061170281831500625,0.7684943972343767,5.225471918479524;-0.05962768608158077,0.7606885746582427,5.225853387138219;-0.0581881962069416,0.7528980261669962,5.226207627654462;-0.056838135500941855,0.7450289026278896,5.226531915451717;-0.05545752654723751,0.7367525946114057,5.2267628200092755;-0.054202168303400175,0.7285021712170451,5.226909324575011;-0.05292892823018687,0.7199358027251408,5.22702020867357;-0.05165475568647909,0.710786699893791,5.227095116954792;-0.05054815790028248,0.7019189583120996,5.22715339323618;-0.04964050134794613,0.693362025029451,5.227187848615801;-0.04877164323854601,0.6847744714187574,5.227207845752679;-0.04792239189456581,0.6763903696128081,5.227196395540701;-0.047019735355207454,0.6678277767267813,5.227185570735375;-0.04612060494137427,0.6592933198194288,5.227170952565461;-0.04511724452023367,0.6505319144980422,5.227000824875816;-0.04408168690335788,0.6417674470117564,5.226748237693193;-0.043018395296192474,0.6328742472947996,5.2264053747924;-0.04192664373846887,0.6243141145366682,5.22600088204072;-0.04080522860948322,0.6154566735573186,5.225536133439023;-0.03971338347478206,0.6064703103840159,5.225041165820988;-0.038684771540867094,0.59762839646324,5.22456509874708;-0.037739469272033296,0.5891180405230971,5.2241400336879735;-0.036856736566642345,0.5799027100782179,5.223773955190838;-0.03602075671300919,0.5704366104533373,5.223456339033676;-0.035268194042749,0.5612846137543712,5.2232283548706935;-0.03454746487842794,0.5518119845899564,5.2230256021153965;-0.03387891602014646,0.5425382028166146,5.222838349610856;-0.03323768300107381,0.5332882662035501,5.222643521960114;-0.03259026308314314,0.523949382140027,5.222453821558783;-0.03201311783613124,0.5146755472695558,5.222298851763161;-0.03150096924752479,0.5049107833170967,5.222186603465898;-0.031031232328862436,0.4951627352878115,5.222085103331261;-0.0306260329508087,0.48541134657134527,5.222008235483879;-0.030205063719579706,0.47553088298044555,5.221937504339373;-0.02983543876961211,0.4660516197426806,5.221941487590087;-0.029471292350284495,0.45675428430625153,5.221971775832686;-0.029102532742092912,0.4475470833392591,5.222045503020672;-0.02872754996841394,0.4384176666605434,5.2221517526972265;-0.02829211821293754,0.4289659890912497,5.222297074620392;-0.02784632801855267,0.4196856465324229,5.222445871979673;-0.02743656563257323,0.4105888655579206,5.222597667542861;-0.027008226109554084,0.4010034264777471,5.222738437893321;-0.02656665825342284,0.39216231912470956,5.222820778050469;-0.026146072844857156,0.3836593585184092,5.222865821208769;-0.025754687277630313,0.3747815358152668,5.22293842749611;-0.025415297025615728,0.3663658912961152,5.223030938441699;-0.02509909348541865,0.3577327502198205,5.223149434324221;-0.024819449334082866,0.3495324301519055,5.223299098999369;-0.024602851087993018,0.34140200804738174,5.2234491806338905;-0.024434404778634844,0.33350360064213336,5.223568462634164;-0.024300690872383734,0.32586275537422954,5.223684572790819;-0.024188867715955936,0.3180444415780719,5.223771972776618;-0.02417067361842467,0.3097562372707626,5.223789757003291;-0.024206959994093884,0.3013954605793876,5.2238226257497065;-0.02431767701061026,0.2928922145497838,5.2238861342927025;-0.024500663020849998,0.28406984266262614,5.223951074307019;-0.024736134554190152,0.27551623463862157,5.224027598010684;-0.025035404854993597,0.2668312385768953,5.224085150092165;-0.02544288856697699,0.25891770658523905,5.224144768106899;-0.025866893273727015,0.25103378547742533,5.224211712886601;-0.02629625522897467,0.24302104063250102,5.224278024565441;-0.02677667720533884,0.23506830349091962,5.224310410718702;-0.02727041803401651,0.22706542645457492,5.224324659761101;-0.027753769450203115,0.21901989535452096,5.224361246130613;-0.028236621798049283,0.21126206930246938,5.224379992932564;-0.02868495224131735,0.20301344366289653,5.224414665293153;-0.029155606098545412,0.19433920174046243,5.22443308471013;-0.02970387724495243,0.18528522952860618,5.224419632849955;-0.03028253327990041,0.17573829180368722,5.22439328829756;-0.030863804086126552,0.1661998605188043,5.224358236769642;-0.03148773538719103,0.1566584223227208,5.224360742192439;-0.03209724287886449,0.1472904838666947,5.224388318222318;-0.03266329206347851,0.13790373069414427,5.224479401650166;-0.03317260199611627,0.12860600518061502,5.224586296995096;-0.03367563303427403,0.11886104501152114,5.2248361064886195;-0.03414257818286859,0.10936272981714663,5.225099906409057;-0.03464102710527896,0.09910334935176723,5.225433169867999;-0.03507693718590783,0.08853455237875482,5.2258263360396935;-0.03551155360616912,0.07775513656066077,5.226233500727558;-0.03596829105850948,0.06619240189428087,5.226592546234625;-0.03643082425277981,0.05463447368395755,5.226914024050568;-0.03685833441902518,0.04313506119363133,5.227209299951696;-0.037320222805618856,0.03092685183950229,5.227449864310355;-0.03780296859694916,0.018473388277404124,5.227613319332161;-0.03825811518395989,0.005296822253747261,5.227755266504381;-0.03871474518667918,-0.007403982351705885,5.2278688676797085;-0.03914679091377937,-0.020132385467827144,5.227976601221029;-0.03950807129372285,-0.03255547187802864,5.228098067629299;-0.03980572111668325,-0.04436679264739111,5.228228958524932;-0.0400737755854153,-0.055997199690650624,5.228364180049464;-0.04030651831125364,-0.06715511585149954,5.228445880899152;-0.04054075023271505,-0.07830729259661492,5.228522660656655;-0.040731766445737054,-0.08872938102445176,5.228568736347952;-0.04094763892483943,-0.09903498294110444,5.228581564992764;-0.041128566086485165,-0.10854629915885175,5.22844092509816;-0.04128923111710348,-0.1180175290912101,5.228295699999171;-0.04140622425272241,-0.12674394988434992,5.228077110071398;-0.04154654474628783,-0.13510162618322286,5.227802542883987;-0.04166381344131667,-0.14407607773361086,5.2275185088463205;-0.041777995842560214,-0.1525774589989178,5.227304855547291;-0.041884710800300526,-0.16134255709077167,5.227131919780596;-0.041992462836422974,-0.1696233737059782,5.22701609577253;-0.042053725071323725,-0.17694741539044678,5.2269694195472685;-0.04209237388268258,-0.18376777206964096,5.226966265200025;-0.04212010150742762,-0.18962839093100292,5.226968586702562;-0.04214496404221914,-0.1953199351289126,5.226969156354762;-0.042159212865489966,-0.2001554361685966,5.226967969807992;-0.04217156197260884,-0.20462459878705466,5.22697179709129;-0.04218674105193622,-0.20915061430020626,5.226975590042312;-0.042202879940421836,-0.21383484682990508,5.226977243756785;-0.04220937234761259,-0.21942187463890006,5.22697026444716;-0.04220962281057364,-0.2248173319282655,5.226959466563845;-0.04220406761447203,-0.23002430715530048,5.226953392454722;-0.0421960176796589,-0.23513579682779154,5.226946980806616;-0.04218970218368333,-0.24022288355163773,5.226937285133165;-0.042188197995466706,-0.24521346411658723,5.226929196558339;-0.04218730249682677,-0.25016444295432577,5.226927194925574;-0.0421888927186171,-0.2530957380297074,5.226950034867801;-0.04220926017651495,-0.25528965409219545,5.226980424752043;-0.042214769598145546,-0.2571622318824813,5.226983930949777;-0.04221116471830696,-0.25852381963945903,5.226977234855053;-0.04220881617853686,-0.2599737012013391,5.226971433036665;-0.042207082098300854,-0.2615477318924663,5.2269666436707265;-0.042207604547860995,-0.2632898603567057,5.22696203753163;-0.042210300412378644,-0.2652472238427484,5.226957980483095;-0.04220998967595225,-0.26737034600985404,5.22695526097234
