# Supplementary material for: AI co-pilot bronchoscope robot
Source: Nat Commun. 2024 Jan 4;15:241. doi: 10.1038/s41467-023-44385-7 (PMC10764930; doi:10.1038/s41467-023-44385-7)
Supplement: Supplementary file 9 — Source Data [file 41467_2023_44385_MOESM9_ESM.zip › Supplementary Fig. 6/Sim+A/1-siliconmodel3 Centerline model_19.txt]

Path length,0.3910744045097815,1.1594928731787861,2.2189192856955255,3.132973082353189,3.7196146094818654,4.934176907421114,5.5573364110933134,6.279322078719053,7.647655091957381,8.451583279840042,9.349495109866595,10.273541942549237,11.307584708641219,12.384535296296459,13.558016947572074,14.69546850273008,14.69546850273008,15.861705100138085,16.99858657281653,18.209630885553157,19.444047791213865,20.712980247452744,20.712980247452744,22.057536351016594,23.4610033629029,23.4610033629029,24.93610380897145,26.44381756182827,26.44381756182827,27.968947604683127,29.45858177281239,29.45858177281239,30.94915242081097,32.34793375184549,32.34793375184549,33.682977408121246,34.968188179139815,36.25728941399116,37.48385095969026,37.48385095969026,38.712954330352176,39.94493878758939,41.18416353626171,42.3761260140077,42.3761260140077,43.57284440545145,44.702696419546804,45.83364994761605,46.95981663817825,48.02580665539154,49.046031633363626,50.02680930618063,50.97442512612641,51.97245518543553,52.95941566078864,53.94535890670481,54.94408865837903,55.95852641718865,56.97244658016004,57.98449327302719,59.0677870849717,60.12259143444377,61.158485246092084,62.17295750240708,63.20648510457802,64.2210864706333,65.33445529568563,66.43102744840401,66.43102744840401,67.52397393086686,68.62536641589693,69.74609715836735,70.87242045187794,72.03864944362795,73.19391904848584,74.32769165329019,75.45440420179548,75.45440420179548,76.59745448102451,77.76748732229024,78.95066808563777,80.15691382474076,81.29430620240332,82.46095244964494,82.46095244964494,83.60110760431108,84.73644811569474,85.8612577221798,87.00537996613265,88.06475185657247,89.15985328327629,90.2462308409814,91.35762980167851,92.43610720597644,93.46892838971993,93.46892838971993,94.51093657064045,95.58794729649702,96.6925229489719,97.78049192389051,98.85175667801707,99.87958520799702,100.87848028893276,101.85966113356861,102.81311343208854,103.75754838378167,104.66493609453629,106.45000000194682,107.28836744589817,108.11433687496014,109.72428985339673,110.49245075817808,111.27369402135014,112.96320641429732,113.76482517454644,114.56862862200201,116.24000441086093,117.09720865138158,117.94936527937708,118.77117664287185,119.61432104187355,121.2893837015019,122.14915494793668,123.00668102142096,123.93681369369432,124.86627672396773,125.83004440657197,126.77156818870927,127.79134497868195,128.86592046505925,129.92798670663083,130.98589545054523,132.089875520395,133.2263688472596,133.2263688472596,134.3523740016009,135.51739415153992,136.69553868690258,137.97016237768273,139.29106777607362,139.29106777607362,140.65496516840918,142.00449070361515,143.3977779397554,143.3977779397554,144.7806919875747,146.18427736202716,146.18427736202716,147.53232336379384,148.90486013131033,150.24926746565595,150.24926746565595,151.58258522643334,152.84133503105556,154.032241241579,155.1973424852063,156.28253968052107,157.3073513893955,158.31356342532192,159.33556691221634,160.30045081924047,161.28361172248984,163.11781609397482,163.9685482036485,164.85726250843945,166.48944959753808,167.30629381830667,168.12480552995552,169.6825890529628,170.43814214457305,171.2150394564595,172.01864467297773,173.62515771211596,174.49175400318185,175.31381140354614,176.11467243737488,176.92372780013656,178.43805484411547,179.18946258269926,180.60456060153064,181.30953718811546,182.03648317144965,183.41142515401617,184.1012017484309,185.48023740589312,186.14612049514398,187.46339006003384,188.0777079423772,189.25061868431018,190.3887910366455,191.47907715045628,192.53681362547627,193.5991826139321,194.5818530760723,195.53751069783044,196.37291090708976,197.52494133043618,198.54413809138623,199.487169465665,200.69231276048112,201.5205322044881,202.74680980565938,203.66354894062297,204.6996916949845,205.65703039427547,206.63496473165063,207.6905133061897
Error,8.932278227130215,8.445723592782258,7.86115049500919,7.399879440041435,6.83466530654594,6.3963941368194455,5.9672236158693615,5.578693721345326,5.22341008961442,4.913270561018123,4.639865499449497,4.385560074929195,4.153796432505799,3.948947201414499,3.783238839534802,3.6386398193415666,3.4518376562467528,3.247311487819704,3.0373571359315337,2.8549060494430574,2.6924643323325443,2.5688225218399743,2.3484593702832095,2.1642046274116105,2.064352713499602,1.964171063653966,1.7516072529426399,1.6795590882947555,1.59702554701839,1.369802755404837,1.3354739269786597,1.240039759680263,1.0063590221377472,0.9665029950685775,0.9834748293743912,0.7126110549126271,0.5533019964905491,0.5441476378036744,0.6501785388412088,0.5320508122415704,0.31268274087858616,0.20164835467044714,0.3235691868746132,0.495343086696913,0.5858785510857893,0.4176847781106426,0.33626948213034985,0.30052948060485696,0.321967586212742,0.36524124076181524,0.3945577630151873,0.40650154236129815,0.4157375002681787,0.4281508082368902,0.4418875080039568,0.454755749192695,0.46493016160329736,0.47488916913832785,0.4848840313814663,0.49472924529212786,0.5165031244617848,0.5390795450814942,0.5499698444594472,0.5565285551212097,0.5695437731368601,0.5746603949386331,0.6406561288923984,0.7047642541081356,0.7275331439966657,0.6596083470928178,0.5914712134020831,0.5224285047981926,0.4665822272750358,0.4429940633473706,0.47483353717212506,0.5413494966862066,0.6258981641010888,0.6291548404991879,0.5118321520688044,0.39882547952175734,0.33819279043956013,0.38376773706914513,0.4611218259406711,0.5842623989394051,0.60080277640802,0.49040844695074914,0.39925587114183864,0.3374605065900203,0.3179876977970333,0.3274501680185877,0.37054300471859664,0.43127476191697794,0.5260616532737031,0.6060082394314006,0.6599062143885357,0.7086308973833755,0.7320170814627533,0.7357322473577508,0.7555698986427414,0.8346428341900913,0.965511763030532,1.1501048499863478,1.293258356284332,1.4524201397915228,1.582610797537912,1.734440204090278,1.8939002509570386,2.025294952922531,2.123345973656306,2.241368443806918,2.2939880269411446,2.292934564407855,2.2782075462423625,2.1983371177342415,2.0633551124376943,1.9383955089785065,1.8090831704114159,1.643965929014286,1.5031105908245337,1.3807744338035908,1.2855302250566774,1.2107816200274393,1.0605637590173447,0.9094779425863238,0.7767259417578988,0.653078805992911,0.5447837056818603,0.4355289658484883,0.3350225923226184,0.2678312870874192,0.24257821089260784,0.24771404125446267,0.32324249759207,0.45134868872139366,0.5499955111593942,0.4343621366610027,0.3064203377314111,0.24618596200600804,0.3469836993680616,0.6116721989087403,0.606949215273741,0.4201360872460133,0.4948525416882783,0.785592296892572,0.7040758083116908,0.65966211964465,0.9008197466296053,1.044979124150285,1.0309916977581828,1.0632247617406438,1.2197528432842504,1.3155853332207061,1.303064282538953,1.3321741719835996,1.5220675864754099,1.7475295475907557,1.9581775610578913,2.1940450634768847,2.3663208327680882,2.5236729016301953,2.636468195114755,2.7205431249868366,2.7047155433704915,2.61897910841244,2.5340960526760097,2.407218912230732,2.2396310984758587,2.0561194937249305,1.947924061081721,1.730569951907545,1.565014636021279,1.441052313430219,1.309813256914235,1.1298852182522479,0.9557453740346262,0.8319823703635888,0.7738606119223477,0.5930837391857905,0.5104730284341439,0.5184483517072866,0.3342145921487788,0.37228077574670526,0.22358929715670736,0.23079113303447235,0.25052015513433745,0.2772371873846208,0.36496716247045374,0.43296071342261433,0.4343932086951814,0.4115370456316402,0.3759493814984205,0.28838384892359986,0.2577148861304431,0.2789485469562313,0.42172559217741296,0.5974326478148487,0.7897176073744085,0.8711987434605076,0.8784481584571543,0.8518197186519789,0.8071938269988209,0.7367907889656119,0.633957362971417,0.5256644170312376,0.43429911651213643,0.34187309864729504,0.22134679522964937
3D pred;-0.10043525559384027,-0.2591657287194719,5.1592385360273525;-0.09732121380951564,-0.2504271491983176,5.162972163180396;-0.09340939484648952,-0.2423157916789165,5.1673199846570625;-0.09065739128716582,-0.2334563413839526,5.171053162509849;-0.08699764857351963,-0.22520506384979652,5.175356963425812;-0.08416221729878752,-0.2162436507333678,5.178770671738332;-0.08133137087329571,-0.20719419463053937,5.18194772269138;-0.0786699849499978,-0.19800781324881359,5.184867897699278;-0.07627633742097388,-0.1886740523208073,5.187542100093567;-0.07414067405385766,-0.17919871391478653,5.189920524797808;-0.07215892347828716,-0.1696345307022363,5.192065067670542;-0.07022636567353413,-0.1600293221936501,5.194066364709433;-0.0684005611267602,-0.1503760630102068,5.19593211520032;-0.0667821122661749,-0.14065237136512962,5.197614507567494;-0.06535609652857105,-0.13085599115341842,5.199027806496844;-0.06391095908582792,-0.12103465003090966,5.200233143099997;-0.06244433947300066,-0.11122630686993519,5.201515886779706;-0.060952428762311314,-0.1014273475124206,5.202840499153613;-0.059423405386829754,-0.09165097020009651,5.204284290746712;-0.058042093904579255,-0.081832941827557,5.20558747817184;-0.05663384909829457,-0.07201715992909016,5.206878707155136;-0.055262407942723094,-0.062195957340605554,5.208168330694293;-0.05393925775469755,-0.05235785892207222,5.209377087529715;-0.0526815457441847,-0.042502126610980406,5.210509651484074;-0.05147783572705992,-0.03263147341757353,5.211568560229037;-0.05030101345596056,-0.022751187421121116,5.212566076128936;-0.04914412558743075,-0.012861989481908247,5.2134963312437925;-0.04798739478976288,-0.002968230987421206,5.214376965512086;-0.04683094431103505,0.006928475001374095,5.215224215688594;-0.04566021283294763,0.016825240854035917,5.216050903939268;-0.04450067435753311,0.026724375275265316,5.216864911454262;-0.043321306433147674,0.036622343025253114,5.217664489917661;-0.04212741964119965,0.04651809136812332,5.218469970558393;-0.040944531455317755,0.056415027703257764,5.219277080661165;-0.03984966477840024,0.06632675207060588,5.220024735010107;-0.03881240897247105,0.07624661203011633,5.22074617716078;-0.03785545828458584,0.08617609211920346,5.221445941793624;-0.03696740964192763,0.0961077829658598,5.2222028344773745;-0.03623795511880373,0.10606368770376615,5.222792628465499;-0.035629411446291066,0.11603053914344579,5.223332579368823;-0.03506417558220556,0.12600027949701142,5.22386623253375;-0.034525607953530234,0.13597300236358723,5.224370953779408;-0.03398251812485589,0.14594727512857944,5.224838860017371;-0.03338428863975572,0.15592038161407878,5.225262261141658;-0.03274187864244297,0.16589327163418743,5.225621112144402;-0.03205115390792029,0.17586327357951892,5.225970340652982;-0.031454394244453614,0.18584016880389437,5.226295055275218;-0.030983276346940477,0.19582558480441203,5.226558712672703;-0.030541082792038852,0.20581327466197527,5.226783470696212;-0.030158938642582234,0.21580488179493207,5.226930958830252;-0.0297737938480862,0.2257971899236235,5.227004727038579;-0.02939171871882488,0.23578977695428754,5.227051876059822;-0.02909855510347429,0.24578546600998155,5.227067857189751;-0.028898013348907306,0.25578344805026765,5.227056104454242;-0.02880108102154922,0.26578288260923705,5.227012370888168;-0.02875005946919213,0.275782707074554,5.226982246744291;-0.028745590834873092,0.2857824736408912,5.226914065734679;-0.028796163663456026,0.2957816736709812,5.226798129772794;-0.028876708527874374,0.30577988666187333,5.226627104881122;-0.028969822513334745,0.31577816040718504,5.22646631962209;-0.02909071861711026,0.3257762978697486,5.226315882220574;-0.029251002308690866,0.3357741087218541,5.226181393173679;-0.029450862786091676,0.34577140785110966,5.226062793385489;-0.02968744843588852,0.3557680168631339,5.225954002342543;-0.029946601130194605,0.3657641952216262,5.225857783289105;-0.03022006468005736,0.37576010669040927,5.225774287210469;-0.03049602145696979,0.3857560635193449,5.225705767641501;-0.03076403494581698,0.39575227955527914,5.225643850497455;-0.03101796364497524,0.40574893238550097,5.225594328706677;-0.03126584707804289,0.4157456748200105,5.225533546294036;-0.0315254668689096,0.4257420865076655,5.225467584675609;-0.03179898226408822,0.4357381571458658,5.225406256666424;-0.032090531844918474,0.4457336963226765,5.225341484706752;-0.03241398190111531,0.4557282392376868,5.225274462462955;-0.032773934118636376,0.4657215431222933,5.225208797624493;-0.03319552468904546,0.4757124658058832,5.225147762212878;-0.033662739195712936,0.4857013751217741,5.225089441687602;-0.0341719502008968,0.49568820017298526,5.225025962961244;-0.034715962180393606,0.5056730344936607,5.224941496667232;-0.03529872794907939,0.5156558191967469,5.224875212199382;-0.03593084570183534,0.5256358081983429,5.224859506319149;-0.03660082072220898,0.5356130918491459,5.224929822913881;-0.03730304888403029,0.545587354924186,5.225074569998954;-0.03805750544502474,0.5555574532339398,5.225241707641086;-0.038903406212674185,0.5655201309729341,5.225413475391953;-0.039889908767550095,0.5754702745955784,5.225559949273495;-0.040863881057803114,0.5854209988021991,5.225745598786264;-0.04191838967162565,0.59536433470274,5.22588007091122;-0.043007117649517784,0.6053039653588839,5.226015768404196;-0.04418935395327331,0.6152329119317965,5.226151183596579;-0.04540293951136641,0.6251587140983164,5.226226426166293;-0.046627601780278256,0.6350834137095712,5.226249663065018;-0.04787332665440751,0.645005512267873,5.226238272835745;-0.04917065114640731,0.6549210000766731,5.226231154128423;-0.05059262381017092,0.6648188152680871,5.226125096690568;-0.05218723579048255,0.6746888758215801,5.225927315744499;-0.05393696243231869,0.68453011808774,5.225629982030306;-0.05580713421929856,0.6943471113510498,5.225270676094763;-0.05796178307314043,0.7041029870746691,5.224845967745503;-0.060476620647081716,0.713768034598775,5.22433367063106;-0.06336223707064013,0.7233147759069478,5.223603637583235;-0.06663934216512167,0.7327164525024138,5.222671404032031;-0.06962808265458702,0.7422222000307517,5.221829861273682;-0.07287785901868774,0.7516161919649197,5.220738133686727;-0.07604434864225532,0.7610519540627997,5.2197687333070855;-0.07961198980724957,0.7703243188530081,5.218630670165102;-0.08332160088970476,0.7795370040849018,5.217462245398601;-0.0873441939648017,0.7886151063006679,5.216276157243241;-0.09119053676293234,0.7977727202634798,5.215116953383956;-0.0953266791134688,0.8067875771724776,5.213842323490068;-0.09922523427461415,0.8159177294792644,5.212641662626051;-0.10347453220326702,0.8248586079122144,5.211225979059447;-0.10756133682116317,0.8338752108638814,5.209812154732617;-0.111662176863978,0.8428609533970178,5.208250251383678;-0.1158727567588054,0.8517836833932126,5.206620556208414;-0.12022561224067821,0.8606245696442546,5.204920150536208;-0.1247037100105471,0.8693914295734606,5.203162650224635;-0.12932310412055517,0.8780695816518389,5.2013321108066055;-0.1341465727053168,0.8866162261240537,5.1994114288763065;-0.13906530585660276,0.8950899530942086,5.197410925084331;-0.14404602088942356,0.9035215270330912,5.195385822944934;-0.14903025251660118,0.9119548039056996,5.193376525486475;-0.1540117086676526,0.9204018240555926,5.1914187345879235;-0.1589382637605571,0.928902190630485,5.18955518340563;-0.1638041114707125,0.9374642083787875,5.187818698986083;-0.1686937243137771,0.9460334921352221,5.186188035885794;-0.17358940481605398,0.9546080685172866,5.18460406862358;-0.1783811553804428,0.9632516283925963,5.183078290392441;-0.18315693901309402,0.9719154327114589,5.181618706404258;-0.1879521954599288,0.9805807105374914,5.180233615863261;-0.1927925006442211,0.9892215486093163,5.178852542679315;-0.1976047197044109,0.9978594877313397,5.177359707979503;-0.2024223975879595,1.0064851435144269,5.175814378848844;-0.20720211109726583,1.0151065832918158,5.174133571027048;-0.2120101335695757,1.0236855567868237,5.172321353137909;-0.21651602581690021,1.0324543755681894,5.170646613685018;-0.22104872669380934,1.0412174615738405,5.169014760009583;-0.22553265170712422,1.0500014128333541,5.167360487738928;-0.23003740767000705,1.0587547467696448,5.165603695572889;-0.23462616122954477,1.067458914388208,5.163820213911143;-0.23923776696611745,1.0761320394361698,5.161946715997392;-0.24389666097444415,1.0847581172210583,5.15997555170484;-0.24859359916020005,1.0933386672198186,5.157898791391766;-0.25321143078709896,1.1019188955896597,5.155650389250914;-0.25783117765999014,1.1103104473744545,5.152779884508971;-0.26226012765239953,1.1188618379155704,5.150085794351227;-0.2667193972230031,1.1270832637731936,5.146546999109299;-0.27138356732263297,1.1355266196099063,5.143909716512312;-0.2762028714477613,1.1434631680017757,5.140196832542534;-0.2808280633866825,1.151769407508583,5.137096189902097;-0.2855377180648443,1.1598034997239173,5.133453043584974;-0.29028689344465297,1.168029173314485,5.130325164560259;-0.2945460239489953,1.176137044453128,5.126309914512486;-0.29915182452907535,1.1841127712392046,5.122414483438729;-0.30345427881960413,1.191461789513943,5.11717226849889;-0.3078000388183461,1.1983961441790825,5.1114251739797965;-0.3121390592730556,1.205133152110721,5.105443065185846;-0.31640047256508946,1.2113409836558378,5.0988625496846165;-0.32065818979092997,1.217406600608485,5.092148375497977;-0.3250704130395556,1.2232907261336659,5.085372731409906;-0.3294453711511342,1.2291291493184457,5.078533684967795;-0.333875099617618,1.23488034794914,5.071656096726011;-0.33831478524550274,1.2405711894007123,5.064734860196415;-0.3427271490160256,1.2462941525911062,5.05782264359984;-0.3471073572541175,1.2519309906766214,5.050819799021482;-0.3514752247753187,1.2574731572186182,5.043734171079089;-0.3556332469929549,1.2630257401189862,5.036531416441301;-0.3597064995323766,1.268719960833402,5.029391075818781;-0.36373320012618554,1.2737583547312148,5.021749068931954;-0.36789227330944657,1.2790316834242275,5.014340012666024;-0.37197699561673725,1.2840303750173256,5.006702727413435;-0.3759816382919602,1.2889157834610374,4.998950590844599;-0.37997420396613024,1.2937738632848426,4.991175085731554;-0.3840163429132653,1.2985872014488202,4.983397368299605;-0.38815525240912396,1.3033724094492396,4.975653260050245;-0.3921593498378634,1.3079904033988985,4.967738632095497;-0.3959901989236605,1.312459682512504,4.9596546887825745;-0.3995258642705375,1.31679484088258,4.951365812353211;-0.40260831307617095,1.3208275212804292,4.942749780890325;-0.4055428156591466,1.324906030687293,4.934103714986769;-0.40840082463362454,1.3289483500422512,4.925415134036214;-0.4110332734797703,1.332955985789173,4.9166396529216305;-0.4136469960200545,1.3370694449585865,4.907907648103493;-0.4162976979397142,1.3415985814492992,4.899395262892425;-0.41864405583193115,1.3459501196014263,4.89070281097411;-0.42113071012081854,1.3511275406233358,4.882516794726298;-0.42385264701399944,1.3567242201134344,4.874689391693705;-0.42644261514543197,1.3623089986561663,4.8668088895709465;-0.4289419063069935,1.3688245608152532,4.859646418388399;-0.4319552751595254,1.3749285106943638,4.852321023925853;-0.43481901503837905,1.3810106154273474,4.8449178492066345;-0.43757726286422627,1.3870197197405967,4.837415667238454;-0.44045201726122035,1.393004797292307,4.829938058405613;-0.4433699877988276,1.3988653126214026,4.822378970628699;-0.44635249163067053,1.4046473712764524,4.814784731456629;-0.44945071954386767,1.4102628505361081,4.80711222362136;-0.4525859212409515,1.4155738604475194,4.799240522150934;-0.45575128691007216,1.4205783165247419,4.791182241965194;-0.4589419082686468,1.4253344455481767,4.782984731851833;-0.46220577047109057,1.429720354970111,4.774611500571972;-0.4654752805842959,1.4339827224794206,4.7661768976272425;-0.468774396850789,1.4381332854104096,4.757698179609991;-0.4719967853518244,1.4421890252108716,4.7491443975798395;-0.47522942822408354,1.4462219534660157,4.740583701945179;-0.4784966018097285,1.4502226138499197,4.732020974969856;-0.4818113773557635,1.454192590683581,4.723462263208171;-0.4851740627888219,1.458311570389907,4.714993121996858
3D gt;-0.4956575904202151,1.469900237244445,4.684182337977669;-0.4954981878206327,1.4697666882511575,4.684606882976951;-0.4953468545277913,1.4696356215621484,4.685018035663671;-0.49521235539362984,1.46951860727011,4.685384135089078;-0.4950865404238728,1.469407218869409,4.685728422095913;-0.4949767129410913,1.4693100697240786,4.6860291668450165;-0.49485594208364364,1.4692036703345062,4.686359367269975;-0.4947404300246738,1.4691005664531103,4.686677794540266;-0.49463567503947037,1.4690065390516667,4.686967352313912;-0.4945343589391598,1.4689138363194807,4.687250043636955;-0.49443794607806524,1.468825685426786,4.687518712059243;-0.49416761976093443,1.4685868750733213,4.688254224805089;-0.4939349724100782,1.4683749451575339,4.68890304398227;-0.49369847872969397,1.4681643694592759,4.68955134038182;-0.4934656890150789,1.4679586004034264,4.690182209420514;-0.4932230701074972,1.4677432889814497,4.690844142700171;-0.49298961542179065,1.4675381516295594,4.691479675079321;-0.4927389977256974,1.467321957080395,4.692157327884204;-0.4924758876206039,1.4670974031919009,4.692863260950362;-0.4922203708995473,1.4668765181504289,4.693555200353845;-0.49198535978020014,1.4666710507529124,4.694197961175596;-0.4917243968109032,1.4664448470326212,4.694908405768407;-0.4914492435826885,1.4662110721786301,4.695656296318228;-0.4911637506484986,1.4659694628282027,4.696433277263269;-0.49087192363243604,1.465725340731732,4.69722631923564;-0.4905761723084884,1.4654781490920425,4.698029957328524;-0.4902896194767643,1.4652407547096153,4.6988069717853085;-0.48999329996109015,1.4649990025805188,4.699605305919399;-0.48967993933194637,1.4647438342354513,4.700451792181312;-0.48935580938512635,1.4644827156810014,4.701325133184333;-0.4890010452951704,1.4641993312587982,4.702270567274713;-0.48862046530958886,1.4638929381432468,4.703272291047233;-0.48821180206150194,1.4635673592059641,4.704355729796669;-0.48780565717622826,1.4632472517087858,4.705434078650041;-0.4873700768978565,1.4628986723515893,4.706597906831021;-0.48690829444241224,1.4625254969658787,4.707827969340534;-0.486396126635663,1.4621128211826473,4.709163415168787;-0.48588015074544144,1.461690843532612,4.710511757946633;-0.4853277795159972,1.4612349597881367,4.711962701110098;-0.4847441751987904,1.4607567114891946,4.713489478711958;-0.48416657764261417,1.460282449920456,4.715000045296433;-0.48361871228280007,1.459831298208856,4.716433561873126;-0.4830925868827027,1.4593930596190614,4.717810117210661;-0.4825776058729592,1.4589601939312824,4.719160814827139;-0.4820741643162516,1.4585329622788863,4.720484684776951;-0.481570824140078,1.4580996577027558,4.721817253385271;-0.48107480074523323,1.4576646478578643,4.723141089888362;-0.4805901634971816,1.4572291742052352,4.72444994675339;-0.4801155493600027,1.4567988249295718,4.725733228736109;-0.47964844365553416,1.456374098121346,4.72699338808617;-0.4791921136595986,1.4559536610888197,4.728237099746605;-0.47873952412914916,1.4555300184472817,4.72950399998256;-0.4782847387450082,1.4550966665094551,4.730770248258269;-0.4778349370275225,1.4546668226564088,4.7320171454974576;-0.477406435099515,1.4542562513475297,4.733205406201351;-0.47702228683620307,1.4538833813357666,4.734280873781674;-0.476696677424691,1.4535551336214143,4.735231824868684;-0.4763941823971737,1.453249488483776,4.736120750099033;-0.4761145321734541,1.4529687130172533,4.736935282214896;-0.47586771338326594,1.4527076474226917,4.737677417894463;-0.47560404625186675,1.4524327688836434,4.738464003067511;-0.4753279938635888,1.452148857562573,4.739281443434876;-0.47504350893218794,1.4518576792927533,4.740122966385506;-0.47475975490545297,1.4515698881273147,4.740957520227927;-0.47446684966768526,1.451275230407715,4.741814626000144;-0.4741675684978435,1.4509799585218552,4.7426799663692325;-0.4738634740965706,1.4506836952110391,4.743553874879688;-0.4735467115439378,1.4503816723513914,4.7444487306638194;-0.47320868175679986,1.450071660425756,4.745376770815292;-0.47281278160020895,1.4497074720209295,4.746456568039856;-0.47240236662579826,1.4493313483201065,4.747550748075758;-0.47200282766911894,1.4489690459115165,4.748593320617428;-0.4715527076163849,1.4485732301489098,4.749800579919443;-0.4710724186030301,1.4481509260697796,4.751091569392711;-0.4705507549991855,1.4476885456481536,4.75249907752136;-0.470006370575397,1.4472014266422817,4.753957964014697;-0.46939906106057105,1.4466421878864237,4.755560177957856;-0.4687150396681452,1.4459813083797304,4.757394780710146;-0.4680243472124076,1.4452963912517993,4.7592516939856795;-0.46726821694436016,1.4445179870159592,4.761264946739395;-0.4664683578478825,1.4436677876757336,4.763389115163259;-0.46566589062554486,1.4428052954240278,4.765516818545082;-0.4648451612707857,1.4419080872969192,4.767693541947898;-0.4639825871021717,1.4409445805735401,4.7699796052784125;-0.4630846298267315,1.4399285505468196,4.772327862993463;-0.4621648595859478,1.4388630020587478,4.774738756155039;-0.4612486216309783,1.4377991224016464,4.777136785940691;-0.46029098064868484,1.4366600786679753,4.77962345385861;-0.4593134599103556,1.4354469463298847,4.782170953518385;-0.45834652517368274,1.4341761088185498,4.784707670375899;-0.4573561499397476,1.4327767127643931,4.787373939743291;-0.456371812492222,1.4313435857946222,4.790038402526411;-0.45543097016718476,1.4298724235435583,4.792537548715418;-0.45443623068425565,1.4282444080996823,4.795106575303263;-0.4534690328635179,1.4265610779105844,4.797577363713995;-0.4523981877673756,1.4246158970919525,4.800214980577493;-0.4513062785507797,1.4224610593473757,4.802886670233367;-0.4502115823943894,1.42023450640889,4.805438600852891;-0.4490663791136308,1.4176585358210976,4.808081323555537;-0.4478732850830277,1.414758056417688,4.810717414527743;-0.446724609015824,1.41183034649143,4.813238454315568;-0.44549583407810767,1.4086306190490723,4.815873364787597;-0.4441992238403915,1.405150122704444,4.818689285210201;-0.44284190305486903,1.4015108117437982,4.821669259362407;-0.44150570331301014,1.3978926953154724,4.824620833595079;-0.4401433289825142,1.3942305753385864,4.827692200889836;-0.43871434409897053,1.3904795995439803,4.830987510829778;-0.4372406280319412,1.3866761093635065,4.834572230351437;-0.43580233071067126,1.3829434236055846,4.8381053434176895;-0.4343918182323506,1.3792998500427642,4.841597521145624;-0.43299937102082486,1.3756962188869326,4.845460239390275;-0.4316233701829787,1.3721253542962013,4.849326290667831;-0.4302383732733788,1.368509196789234,4.853379082230779;-0.42883606923090944,1.3649421916317632,4.857700716969254;-0.4274167069645671,1.3613907299289456,4.862176371185809;-0.426065813770542,1.3579964502507988,4.866735099924073;-0.4246835858852832,1.3547276881329422,4.871749408086398;-0.4232142000941487,1.351422721961876,4.877376918302728;-0.4217920968377745,1.3484741132414184,4.882972795325441;-0.4203311808387955,1.3457344780215967,4.888863478830881;-0.418725609717431,1.343009844222626,4.89510386593698;-0.417189871887108,1.340554564711335,4.901250123913412;-0.41550509087451093,1.3382547581660282,4.907531173014796;-0.41380474542642576,1.3360973358154293,4.913751763863223;-0.41201035623426563,1.333916205517657,4.920101239980041;-0.4100402069711066,1.3315659193559124,4.9266921210370285;-0.4081117839751306,1.3292914157718805,4.933080158056184;-0.4061496784098737,1.3271089641521503,4.939220652527817;-0.4038656629215588,1.3247342293479223,4.945785398573361;-0.4014525974818638,1.322294217989042,4.95247006899999;-0.39889333106945085,1.319898441686259,4.958859088372778;-0.3960443853774628,1.317290808467122,4.9656997951097885;-0.39306937065372216,1.3145901326513911,4.972722094984701;-0.3901004280238956,1.311841151571893,4.979633413399872;-0.3870874216649439,1.3089432568859745,4.986711678442918;-0.383901645908108,1.305903698673496,4.99417564735155;-0.3807651926944782,1.302942510765868,5.001252643683416;-0.3777408563254715,1.300121381846341,5.007838948046135;-0.3746331072906395,1.297238603430909,5.014666071814279;-0.37162230069915964,1.2944479793325647,5.021261858661356;-0.36871560117795865,1.2916422942892296,5.027646627784452;-0.36574002948364653,1.2886905386169234,5.034207983304057;-0.3628507171358381,1.2855749137927959,5.040739520366219;-0.3597676058310967,1.282116854754361,5.047487289966606;-0.3567205500231161,1.278526114922065,5.054161530482209;-0.3537576604632589,1.2749583376351885,5.060557337274315;-0.35054584997350524,1.2709375859421568,5.0672237736815955;-0.34710418240435714,1.266388600770529,5.074038681590422;-0.3438864903016524,1.261849614230069,5.080474407731325;-0.340384393425731,1.2566255927890926,5.08698889601966;-0.33679841911637937,1.2509543242640306,5.093409647655177;-0.3329648226762747,1.2444455399575172,5.0997024849606785;-0.3291360280854362,1.237832588889382,5.105593945353062;-0.32491267183229516,1.2305355147572306,5.11137019706082;-0.32064546957263695,1.2232252138930482,5.116810486784228;-0.31621877944624266,1.2153471566856682,5.121644174095872;-0.31147114630798234,1.206778223458823,5.126313077415739;-0.30631565230542956,1.1973888544850535,5.130896386553714;-0.30102191238589093,1.1875993240034428,5.1351351565215495;-0.295398523748695,1.177126279347903,5.139274956388907;-0.2893898813198139,1.1659176234332,5.143279438111689;-0.2833272713252476,1.1545277853259797,5.147055607600645;-0.27703840401884794,1.1428102826205169,5.1504520757910495;-0.27086769879328737,1.131194612973696,5.153405280484781;-0.2643636186835054,1.1191062308224766,5.156333274547156;-0.2579283840873025,1.107178951957009,5.159085164974262;-0.25142318542282305,1.0951075901056264,5.161552865447936;-0.2451252088670607,1.0833756201483986,5.163747925639152;-0.23871707313401358,1.0715226671293183,5.165860959201663;-0.232443443084692,1.0600516008401846,5.167741201564862;-0.22634280397055986,1.0489920927889935,5.169454689053746;-0.22059587846793133,1.0388017416248074,5.17084466928321;-0.21485784374583847,1.0287541527066912,5.172204121171654;-0.20922105449825135,1.0190919741469546,5.173491627761296;-0.20345965403860267,1.0093899329916223,5.174847492933273;-0.1976989530386863,1.0000796019194962,5.176264976188734;-0.19208160239999944,0.9912293316853509,5.177691573409292;-0.186300433199127,0.9824636608099008,5.179285175280138;-0.18036940311456656,0.9736695226694081,5.181004845043282;-0.1746216029873142,0.9654115057610847,5.182666898163883;-0.16923402901593743,0.9578677211365143,5.18431373254355;-0.163670647461693,0.9502065449504109,5.186113726913156;-0.1582600756620432,0.9428995937991452,5.188043579274959;-0.15282995213471448,0.9356215951597535,5.190058318237207;-0.14778132354284262,0.9289652897227892,5.191992237558614;-0.14274126991513486,0.9222845341818673,5.193963537751855;-0.13781026676877753,0.9158101112068472,5.196000462541333;-0.13290157727606888,0.9093551188382236,5.198037120580674;-0.12797523199428215,0.9028466637599003,5.200149082326269;-0.12318222684055184,0.8965039519520548,5.202231028587787;-0.11827215679744625,0.8898645596442284,5.20433501856358;-0.11338800218662659,0.8831298765950388,5.206401171743096;-0.10860722456349958,0.8764495262418472,5.2084319526437035;-0.10406309555103255,0.8698379961112878,5.2103629018548245;-0.09970664471078228,0.8633339830249935,5.21218749716994;-0.09553069108724595,0.8567001309952179,5.213864602491453;-0.09126272673034048,0.8493283166637667,5.215467288859478;-0.0874985925183668,0.8421289487194707,5.216768092112107;-0.08411823860468805,0.8351779523081595,5.217904296289791;-0.0809432346116413,0.8282602933413024,5.218939893521272;-0.07787262640757996,0.8207927356447492,5.220012727898436;-0.0751296338036463,0.8133886079540501,5.220975275436006;-0.07261951532301966,0.8055673907886852,5.221841541584436;-0.07031839184946828,0.7975457285100764,5.222643889486016;-0.06799964769087828,0.7892536389239422,5.223453982678327;-0.06564185338128696,0.7803896526980709,5.22419910924156;-0.06346394007391742,0.7716036481609592,5.224830032107119;-0.061321438416258076,0.7624238061409491,5.2254096224215125;-0.059343681823123585,0.7531045916792634,5.225794134099763;-0.05747645170193213,0.7434761743545533,5.226074520411428;-0.0557617268221719,0.7336378854590577,5.226291150204547;-0.054143413348631445,0.7234893406025774,5.2264679198327;-0.052499575570032195,0.7129048455845226,5.226632479590256;-0.05091168987209147,0.7021420732597252,5.226727347569033;-0.049328018123066274,0.6912106245028509,5.226791760853358;-0.047926618440971756,0.6805322162392853,5.226845484671655;-0.04679561788346861,0.6701737990193554,5.226799274853297;-0.04574415043693084,0.6599000616692878,5.226670058640567;-0.04466754132857571,0.6491716419628689,5.226439245753474;-0.04356286109074369,0.6381163079212239,5.226156339790913;-0.042425506526386575,0.6273187852339313,5.2257801108700885;-0.04125101323832164,0.616439223227563,5.225355364424842;-0.040083544167992355,0.6059187655263133,5.224926568492666;-0.03891851514848795,0.5945425658287941,5.224571098751836;-0.037813582027887364,0.5833547916845843,5.224207096579787;-0.036810361239817235,0.5720509911883962,5.223864386685483;-0.035853728224317746,0.5606942508065855,5.2235408455830115;-0.03493134029925644,0.5490693072839217,5.223199912699785;-0.034078434041955256,0.537729966467077,5.222958991899118;-0.03323864963031435,0.5256976556096757,5.22281361004594;-0.03246045667939372,0.5138920313228261,5.222698185592502;-0.03174354158283828,0.5022139598425334,5.22261840959648;-0.031085921841395366,0.4908026755320562,5.222537658462276;-0.030501755872717147,0.4795510999753878,5.222443242840951;-0.02994635953686454,0.46822752450967753,5.222332764232312;-0.02937160104280942,0.4566898822165154,5.22220142886236;-0.028772200809283683,0.44504319566256045,5.222134962376062;-0.028222395744803657,0.4337933901873502,5.2221322584059315;-0.02771100502316053,0.4225980973955873,5.222219657195078;-0.027237015209801783,0.4115953122950219,5.222363164322717;-0.026790759142730138,0.4006763894062537,5.2225397424202455;-0.02642460375830724,0.3897187084996855,5.2227451882672;-0.02609115043630847,0.3785919671182508,5.222953632918271;-0.025756934481007705,0.3684523820691294,5.223090409842405;-0.025452652193896176,0.35812235107359947,5.2232161173046405;-0.025199644460693577,0.3479818507076857,5.22336320673026;-0.02493878000045751,0.33762754006819284,5.2235299394966725;-0.024857863162245062,0.32708059594538297,5.223658949969652;-0.024831761789786345,0.31624855557664644,5.223795948028565;-0.02489169359981239,0.30612867393431725,5.223886802735267;-0.02500137553896222,0.2959902667163254,5.223950666984956;-0.025156956209764846,0.2858470855099814,5.223958810694806;-0.02535651047934185,0.2758617822009248,5.223956052513866;-0.025588486061854786,0.26600512593442743,5.223986433264497;-0.025892537848515938,0.2561402921490855,5.224027723572471;-0.026277717098787234,0.24616743229581167,5.224037883325058;-0.026754987964382415,0.23670347920331083,5.224096009093445;-0.02726068023040697,0.2269090548676329,5.224173543694732;-0.027823607675827942,0.21672287228664788,5.224276973312552;-0.02845715963569554,0.20608202644911677,5.224343931925762;-0.0291443187435726,0.19484145960405275,5.224395028454917;-0.029831895529062714,0.18355293158432104,5.224439318149121;-0.03050646057724952,0.1722746949675795,5.22449315297139;-0.031239116139613186,0.1603301655425654,5.224563320512895;-0.031915412800265594,0.1484301298953496,5.224659389536102;-0.03258141016379579,0.13605811588930622,5.224899211799944;-0.03330557431145147,0.12376235669038513,5.225160864808343;-0.033914687619193806,0.11149154854943229,5.225515488726752;-0.03447995564496363,0.0992446373453388,5.2258882628632835;-0.03503292533058625,0.08636928732519025,5.226200970002584;-0.035550480615783045,0.07353042587444379,5.2264701275206225;-0.036041798514979226,0.06019103453763118,5.2267012160350745;-0.03657456239554789,0.0462142436217952,5.226857419580608;-0.03712019987384994,0.0313192310604182,5.227002216701384;-0.03764767032435962,0.016433005963827088,5.227154113980083;-0.038159012939635806,0.0011914857943336522,5.227345833604986;-0.03866918343228179,-0.0138762448461025,5.227498462144431;-0.03914366926465715,-0.028619041985505588,5.22762857094678;-0.039587941714308475,-0.04264622901554231,5.227740871259145;-0.03996909542633341,-0.05608563624651404,5.227882880734159;-0.04028465699878606,-0.06877025817818458,5.228023398328138;-0.040555461316526716,-0.08111087826397514,5.228142858019124;-0.04079511436394282,-0.09321868176506713,5.228223440504695;-0.040983600367199294,-0.10458589662127679,5.228252556330199;-0.041178044172850516,-0.11624663215759509,5.228237775536327;-0.04134351806516771,-0.12761889142397934,5.228083044795247;-0.04148449177943267,-0.13935157039993765,5.227909007307772;-0.04162833027948033,-0.15011789486895905,5.227690318627791;-0.041766042336241,-0.16045413211026746,5.227430166188772;-0.041880009024174186,-0.1696915553908843,5.227222133432115;-0.04198620773368068,-0.17866869869015428,5.227066616652847;-0.04207796825139554,-0.18670694194676038,5.226975630487714;-0.04211806361396591,-0.193942745762986,5.226970974275043;-0.04214822672094617,-0.20039008893595106,5.226970965308028;-0.042168834177704596,-0.20760991588196193,5.2269688140107435;-0.04217906929533202,-0.2138415025054634,5.226968501180797;-0.04219024128418464,-0.219937875230591,5.226972177573613;-0.042204939349905234,-0.22598709613936285,5.226973497706574;-0.042208600343821887,-0.2318535017688553,5.226963511587736;-0.042205290914355945,-0.2376421031115891,5.2269544236164585;-0.042199379531634815,-0.24099402115105437,5.226948467487354;-0.042192096208769195,-0.24445980597368047,5.226937375994127;-0.04219086537477715,-0.2479862141153847,5.2269279424464825;-0.04218744074079124,-0.25158822364621347,5.226940465283084;-0.042201478575215196,-0.254908207798417,5.226972797596092;-0.04221506912212868,-0.2575665145017663,5.2269847641672404;-0.042210663243845384,-0.2592721343064285,5.226976597382948;-0.042207815693570426,-0.2611173142808857,5.226969997965412;-0.042206805019761484,-0.2631828564595445,5.22696437782774
