# Supplementary material for: AI co-pilot bronchoscope robot
Source: Nat Commun. 2024 Jan 4;15:241. doi: 10.1038/s41467-023-44385-7 (PMC10764930; doi:10.1038/s41467-023-44385-7)
Supplement: Supplementary file 9 — Source Data [file 41467_2023_44385_MOESM9_ESM.zip › Supplementary Fig. 6/Sim+A/1-siliconmodel3 Centerline model_2.txt]

Path length,0.40977760775576094,1.5161025234516563,2.3088905274307585,3.335623442261922,4.380124784708123,5.498875017101425,6.4230505499895365,7.418806309494036,7.999414365627009,9.360776552365566,10.154973505403287,11.023769115790245,11.906139659940198,12.776406046416119,13.651303143377877,15.471357287274673,16.424197609875304,17.43974278768949,18.48591825635241,19.585361783770203,19.585361783770203,20.713565547730823,21.87051196381857,23.049612370833415,24.282790678129235,25.57501787927134,25.57501787927134,26.868163394166462,28.19542267180763,29.483707455424458,30.721306045852252,30.721306045852252,31.907206815807115,33.07652172296505,34.25629191211654,35.37408065564769,36.45050070134988,37.50281562651273,38.47868452156115,39.467338663103085,40.43112682233495,41.38194235156001,42.364625381140556,43.33536104828218,44.3267280170465,45.30082637315896,46.222550130185944,47.11141700692224,47.95911767271811,48.75857380293833,50.37806627854028,51.21225584108813,52.02345819452895,52.81427426903165,53.62923231592126,55.38444141773806,56.26608460706528,57.14010982924368,57.98305183490524,58.82210577812993,60.403596257130296,61.21973324259277,62.031012825479024,62.89403441324134,63.75277996041836,65.5156256095447,66.38155791704773,67.33279473551671,68.26771247213856,69.19610412270531,70.15520007912008,71.11519717983707,72.04171877023094,72.97895124581551,73.92360006276799,74.92187266242651,75.90899324108148,76.90527901322022,77.89014436959219,78.86251241158479,79.80564434510572,80.75308434330182,81.70651758238812,82.6700620521758,84.57172726236054,85.53945687304424,86.42514357422634,87.32771038269559,88.2501794053294,89.15220274672741,90.04110836030016,90.96600741768619,91.8528696165786,92.7672061199579,94.50432920117474,95.35587482422942,96.23202911526064,97.11986502863746,98.04032342218284,98.9762826554749,99.85286405704306,100.7095847733124,102.36463870134031,103.16570215662837,103.97666043069383,105.5112555643694,106.27364154286711,107.03009569198596,108.45480322033502,109.75179225451474,110.41031998568269,111.73234056241822,112.8996444512979,114.09851223531658,114.77504480411827,116.15692049131825,116.86015187892953,118.28344224734961,119.01705906526297,120.63087909821706,121.48545555125622,122.38209378911633,124.33550949229031,125.33376304488542,126.36118473810534,127.38322072312344,128.4122969875883,129.44851345430797,130.47106908542037,131.47679830188764,133.41822929834188,134.3939375588293,135.36935423179855,136.35053128568987,137.30580134807371,138.2587710369794,140.00749789422883,140.87018886630946,142.49582173108274,143.2788780137813,144.79389782642278,146.28139851035317,147.0258753277051,148.4486203930581,149.91229809942814,150.61420075685945,152.01721443216044,153.53554534060328,154.31337336797023,155.08891804915146,156.5628008102647,157.3281389278307,158.84544915767188,159.61434779043623,160.33512494111778,161.83004316994223,162.58771958465778,163.3446908940184,164.79797901725132,165.51840674809978,166.90494245028486,167.54839386724177,168.75272478955193,169.3521006192395,170.44252068695897,171.78747720481994,172.67607091264307,173.48363876219804,174.77245481276458,175.71065511961334,176.79713014767464,177.89728748497257,178.47474645756512,179.64194871280426,180.84774097811265,181.4685857469458,182.70121576083318,183.8929207097924,184.52719481410767,185.75413289159042,186.9723188864324,187.55311027728905,188.60550875610298,189.63270467743652,190.57711747042484,191.91439449252735,192.79643650044997,194.03426948161732,194.79782983695216,195.90950570756635,197.0021443188701,198.08079921918758,199.10310020875622,200.00470356644144,201.0674386360375,202.05591278146207,203.00506294641605,204.01441955612557
Error,5.15570526889471,4.875086343761524,4.516957819471737,4.220578260551499,3.9675055200475375,3.7865052911989987,3.601841514112495,3.4393624718213367,3.3155232501050813,3.230436318325453,3.1477920102845864,3.080345103670914,3.024988107792544,2.9843887781599756,2.9545948731320903,2.887152895046658,2.8088328567826544,2.7242971868101673,2.6358476503697923,2.5592088650050435,2.4910395526060825,2.3767683515853726,2.261176107531933,2.1538457319458177,2.068383556787414,2.0293985793996674,1.9820803677105148,1.852886669232534,1.7728549744555222,1.74734712494495,1.7507338863973494,1.6396052686028957,1.5269608443119609,1.4258851932003123,1.3223779792775026,1.2148590798829944,1.097924388177003,0.9883497701808627,0.8602005223795102,0.7445153798818198,0.642647008303445,0.5397096954951931,0.46533258193749755,0.395909954371639,0.3572219658361079,0.31738741319972724,0.25506159681483925,0.20155869138633575,0.22921773972612733,0.37804720017510424,0.42174652659794415,0.3382882430025516,0.33235268027273335,0.44140959407323843,0.5917852336325862,0.5405681265612563,0.5011901232966919,0.4834519419988064,0.4980052241396486,0.5582585734987107,0.5921568587686588,0.515064903743671,0.49927678714089985,0.5268804778075482,0.5896680634723914,0.6317487676881032,0.5373468712294254,0.5010019279326631,0.46329166500192354,0.43061026515667816,0.4132375247938319,0.4015711701635924,0.40153926051469685,0.4099333260331429,0.43015684935915793,0.42696348044758126,0.433184895743954,0.4334523148047398,0.43695539051604804,0.4465186733879674,0.47435752585934166,0.5075343812321773,0.542300058412266,0.5732253957988176,0.5895291848336401,0.5643992212242364,0.4709863930643223,0.3985398818286514,0.354346867359528,0.3260874842193029,0.3355303229909873,0.37364456199783147,0.44589463257886836,0.5244970013047499,0.5820431372442326,0.5603520822256097,0.5995217920519229,0.6917846783401027,0.8155848404498376,0.9766187116183613,1.1825780854579278,1.3671555988086048,1.4893700461084363,1.6064570327718357,1.7779584621844293,1.956381413646353,2.0882013547211633,2.277445640299145,2.3536315890549866,2.4249144408365684,2.4439254631265115,2.4296474354435587,2.3975582363477943,2.3528865369923357,2.327043600549063,2.290158016772789,2.3465801502464725,2.4382739161405977,2.62743305261778,2.8069272713148252,3.0197440319058226,3.1094874366465146,3.112618263106297,3.106855259973904,3.0238276972725644,3.01012992565616,2.924365531722632,2.86752559792281,2.7785995968143498,2.6641867511775272,2.4695163449675817,2.2416311330137395,2.136842829780481,2.0752292893217796,2.069351866563308,2.0791041506496724,2.009016817704494,1.8565920289154885,1.9280876519361747,2.1990850454980064,2.425806782870111,2.616373812497355,2.735488243233106,2.7798417394230213,2.7983671647157076,2.7667293344912984,2.7301899263378075,2.73777738141972,2.6539534238774283,2.56956845379111,2.405320198488372,2.276825298751737,2.161840229084527,2.0426144417588135,1.918811699891185,1.8236024507182171,1.631068854176923,1.5277484956042404,1.3641917254592388,1.217136871030523,1.1208381761643387,0.9457235409600269,0.8117404803339776,0.726450560637035,0.6415715428711394,0.6445407992943668,0.5886400810565469,0.5325255135099265,0.44724260393608684,0.33205460595945846,0.3023133612097157,0.35122897931903124,0.2786039988475914,0.21662630071537584,0.318616568941832,0.3293921383889319,0.3352518006673584,0.47304184780992375,0.4974708396089706,0.5708284273966285,0.7212851193616282,0.7527720446260194,0.8104970132057095,0.888736230549091,0.9404237256686117,0.9752953699230497,0.9635740873141354,0.9485953866477536,0.9062306326594686,0.8573610306082967,0.8164446128318107,0.7859264576522973,0.7566605798777268,0.6904699915498117,0.6322529006058712,0.5586663824604272,0.4711859102643017,0.3823780655122292
3D pred;-0.04894516920255073,-0.26295433041075383,5.175848672629017;-0.048555203158473316,-0.2533572330591761,5.178631413886986;-0.04824335358051352,-0.24400854191910779,5.182167615777198;-0.04791624938666988,-0.23446471175238884,5.185135495255073;-0.04762839005465266,-0.2247990203344299,5.187683346588602;-0.047333167777528974,-0.21498184255868116,5.189563735996793;-0.047007581778579624,-0.2051468820425379,5.19134349592532;-0.04667385351576374,-0.195282965391166,5.192953394599581;-0.04631038366765665,-0.18535888462602074,5.1941283459332075;-0.04598449337874449,-0.17540099039175297,5.1949851644313325;-0.04564980178048295,-0.1654431170936047,5.195838827662401;-0.04529337814204128,-0.15548409631774307,5.196670011983666;-0.04489573232386933,-0.14552425028342086,5.197472099744379;-0.04449157155819661,-0.13556143556545464,5.198233005107067;-0.04406845340634205,-0.1255988197433387,5.198986169770667;-0.04361843114321825,-0.11564103414206685,5.199786160946741;-0.043142497581419643,-0.10568934038126651,5.2006448101976;-0.04266047314364989,-0.09574048620878275,5.201532477419055;-0.04217969083350275,-0.0857917363439402,5.202421985427476;-0.04171035039793336,-0.07583978665880563,5.2032812973732145;-0.04125044768953134,-0.0658884256515789,5.204152448107963;-0.04081671704486316,-0.05593049503056334,5.204959600804122;-0.04041060804404645,-0.045971841225413715,5.205772183026813;-0.04004556275935617,-0.03601029649411988,5.206568655566551;-0.03968314062249607,-0.026048758556075663,5.207366409979651;-0.03933922558543327,-0.016082769805801582,5.208115269563747;-0.03900305201682224,-0.006111420308558799,5.208792895224125;-0.038671488482385385,0.0038651551198126237,5.20939123320942;-0.0383579712207606,0.013846290291034175,5.209919104046337;-0.038066359216980386,0.023830379279202667,5.210401731765789;-0.037775576619001446,0.0338153470497612,5.210866343540952;-0.03747089245841568,0.04380062116908481,5.211315195770817;-0.03713475911915949,0.05378151032169989,5.211833718770742;-0.03675901491061722,0.0637567990851117,5.2124273772384635;-0.036302479204469384,0.0737165715983661,5.213198419800994;-0.03578704559200609,0.08366107156335156,5.214115615874659;-0.03524844446406619,0.09359213744565321,5.2151566918883905;-0.03470692946757352,0.10351862435191359,5.216239105491601;-0.03416193270856418,0.11344796362961417,5.2172932402272885;-0.033584269489244985,0.12337596139071316,5.218342604635232;-0.03308089180683468,0.13332753718503643,5.219186849930565;-0.03259689419665581,0.1432797878657925,5.220034465822777;-0.032094380741188665,0.15323293185020037,5.220860543938163;-0.03162566307877911,0.1631957948663414,5.221582807238182;-0.03121644813113576,0.1731710623581922,5.222154280415723;-0.030855127902723586,0.18315117596612512,5.222670787981294;-0.03060100353084479,0.1931395420600456,5.223080621578547;-0.03036113313928632,0.20312981618537707,5.22345060143744;-0.030114720255884273,0.2131218579205446,5.223764261529839;-0.029852422406059325,0.223114696005979,5.224037001032422;-0.029574459133118656,0.23310843705000023,5.224255807714089;-0.029296128708924805,0.24310294455030365,5.22443567433508;-0.0290680228001583,0.2530992494263016,5.224583513844299;-0.028916823272899694,0.26309740164503115,5.224702219000335;-0.02884543434930337,0.27309660299237964,5.224806507239228;-0.028810266688738508,0.28309621171079674,5.2248876781343006;-0.02883118450172757,0.29309616566112706,5.224909665320864;-0.02890421171542286,0.30309579620484156,5.224864322016263;-0.029003310321870392,0.31309508595866525,5.224798111101177;-0.029122847073397976,0.32309420331835226,5.22474011978941;-0.029276443854291335,0.33309292059659007,5.224694723547632;-0.029470222359296507,0.3430909942957456,5.224663543469806;-0.029699706144297913,0.353088330917323,5.224639096235032;-0.029953828142210072,0.3630850906349212,5.2246243599267235;-0.030225562593547868,0.37308139069033164,5.224612293852048;-0.03050580330767154,0.3830774620276025,5.224607501948509;-0.030781087347151816,0.39307367117431896,5.224602876723113;-0.031037158661647753,0.4030703916009017,5.2246000140956665;-0.03128000481679237,0.4130674381431306,5.224590730915206;-0.031533221926999686,0.4230642141877376,5.224572027731787;-0.031802296094060524,0.4330605845300652,5.2245586459660736;-0.032083945869944,0.44305660374031863,5.224542112606183;-0.03239585136304943,0.45305171564042096,5.224520827216744;-0.03273999269062726,0.4630457617002272,5.22449612699156;-0.033144209160758144,0.473037569188583,5.224476323938453;-0.033596652301602345,0.48302731115806574,5.224457599957624;-0.03409315078971751,0.49301496684419394,5.2244426618636695;-0.034622190776854606,0.5030008534477421,5.224395913247804;-0.035192527955369646,0.5129845060706738,5.224358552741481;-0.0358154343689657,0.5229650865140993,5.224357283012528;-0.03648160292027778,0.5329426085544581,5.2244299011603825;-0.037176432732380624,0.5429171542693582,5.224590055191181;-0.03791476575592435,0.5528882126552653,5.224771325738082;-0.038731886548360864,0.5628528599285927,5.2249665648958805;-0.03965940085005879,0.5728076546806596,5.225170963194227;-0.04062726345561526,0.5827583360255445,5.225388179099088;-0.04157075220768705,0.5927112394985053,5.225610758147154;-0.042621129752169896,0.6026543616958793,5.225786905761773;-0.043781498887051094,0.6125853853212679,5.225955171096254;-0.04499864980953407,0.6225104040731138,5.226067181843099;-0.04623493794970992,0.6324335593102949,5.2261179929960635;-0.04748945155120664,0.6423545553839239,5.226112289427307;-0.04875494442581042,0.6522741582162941,5.226115015662892;-0.05012492817800175,0.6621797005329684,5.2260569128978425;-0.05162713786603886,0.6720649245313383,5.225896561548551;-0.05329655660677316,0.6819213565234741,5.225643995809611;-0.055055974731543215,0.691759262316049,5.225297502694741;-0.05709750340426484,0.7015385732726214,5.22485338796506;-0.059500270766404406,0.711234344415173,5.224385701152439;-0.06229871450125284,0.7208109858597831,5.2237099413546835;-0.06547811732319736,0.7302510383793327,5.222828575299088;-0.06842692575957868,0.7397725464580742,5.222025199476707;-0.07159346396107756,0.7491997379966289,5.2209758684927685;-0.0746343843483013,0.7586797562718092,5.220036689755352;-0.07810376605264434,0.7679981655843416,5.21897337490373;-0.08184680337510777,0.7771913489093883,5.2177588577343466;-0.08574281917322457,0.7863342922264658,5.2166508647733885;-0.09001711154247423,0.795275169613298,5.215312531371054;-0.09406310170982887,0.8043403249234736,5.214107158910748;-0.09818150383368986,0.8133635964652871,5.21283462811392;-0.10233902169811881,0.8223625157522607,5.211517625124748;-0.10669747518236261,0.8312477487156354,5.210083568496772;-0.11133296025067219,0.8399852676123338,5.208611141347023;-0.11637863124609778,0.8484847287388387,5.207094446003537;-0.12164220766846207,0.8568315588492528,5.2054742020855365;-0.12731544535146597,0.8648917559564554,5.203786719704833;-0.1335212129870022,0.872540730697824,5.202059979000605;-0.14041627813783178,0.8795647382016677,5.200293231946904;-0.14797579410513384,0.8859040857192336,5.198660323072644;-0.15601629818246565,0.891686733755323,5.1972778340589;-0.16449834618202874,0.8968618671337423,5.196149624748231;-0.1724517677178692,0.9028462922087668,5.195185393243535;-0.1802165423741147,0.9090061541412214,5.193857095268371;-0.1883881850780769,0.9145995547819704,5.192464929764256;-0.19633018712201433,0.9205663536348009,5.191315184147194;-0.2049606563187683,0.9254618877111864,5.190070697284737;-0.21332135759368392,0.9308487972412356,5.189031524581723;-0.22197079169114817,0.9357616409126217,5.188006216406517;-0.23077485442552273,0.9404060643474513,5.187048192227698;-0.23960634451866067,0.9449765315525277,5.185991966748868;-0.24838903318841413,0.949658633809739,5.1850212463034255;-0.2574437965006767,0.9537707522921197,5.183971606867349;-0.2670341449191137,0.9564172233406254,5.182960959449895;-0.2768290936213006,0.9580976728705854,5.181849622732791;-0.2867811422653308,0.9589809157538297,5.181429373049799;-0.2967774260725191,0.9592300587696193,5.1813187484420995;-0.30677634582810603,0.9593317701570446,5.181424854591786;-0.3167425048797381,0.9588652282278285,5.18210162071524;-0.3259335653207261,0.9552164102728882,5.183588407687813;-0.33339652185429486,0.9489244843000803,5.185760030889653;-0.33981308100927615,0.9412593166452197,5.186030166843396;-0.3458856207319885,0.9333302783347099,5.186534758546211;-0.35179314078912804,0.9253055700426235,5.187374558285084;-0.35764170438200643,0.9172436334364774,5.188268695891127;-0.36298120988061455,0.9088512819975595,5.189297344692237;-0.36797461314882707,0.9002293126831388,5.19015032121137;-0.37244536885018537,0.8913610355162563,5.191319082756821;-0.37619210824120347,0.882146901010046,5.192349456105301;-0.3799839650614852,0.8729250383856394,5.193110423641439;-0.3838311513184879,0.8637222131968165,5.1938225798377164;-0.3875525245792302,0.8544641999061359,5.194486335036425;-0.3910380358672407,0.845126549207179,5.195298425231799;-0.3942794955314986,0.8357098791648104,5.19620355757469;-0.397145016789702,0.8261811630688926,5.197199728986737;-0.40024614574551753,0.8167673817740735,5.198527780541729;-0.40270315111612415,0.8072139138157496,5.20016923556033;-0.4060339099570427,0.7978147256747314,5.200918440361027;-0.40871813606774254,0.7882709411805638,5.202226533521135;-0.41151166985975096,0.7787407753651987,5.203397903865882;-0.4141125257390944,0.7691828905859337,5.20476990504707;-0.41662120466269154,0.7595899572196793,5.206066885960152;-0.41908854641333965,0.7500083036242827,5.2075174510442945;-0.4215630488018205,0.7404290941627456,5.208971955778353;-0.423887223937231,0.7308115319208814,5.210421337185647;-0.42610765784154464,0.7212159167670023,5.21215160973505;-0.42821033579930895,0.7116312842515845,5.21407867095627;-0.4302725342962226,0.7020278272205341,5.215955090528779;-0.43238176127779154,0.6923870800791325,5.217569759564767;-0.434556796009169,0.6827553690779408,5.219150698243787;-0.4367015798415204,0.6731384946019209,5.2208582191440875;-0.438785097205017,0.663576383544486,5.222913696587722;-0.44079578478049647,0.6541412343040772,5.225547153305617;-0.4428033238608047,0.6448543522914892,5.22866542355133;-0.44486093419164935,0.6355766295673994,5.2317783162223535;-0.4467864672142672,0.6264086949815777,5.235277072859918;-0.44869243259644875,0.6173291875352421,5.2390093430127695;-0.45057758345116855,0.6083029034247566,5.242878761756166;-0.452335020021133,0.5993788016661978,5.247034700218829;-0.45384839050299897,0.5905120677728841,5.251403995339301;-0.4552611163573479,0.5816912452012257,5.255898135392723;-0.4564436517008581,0.5729844687091753,5.26067240531375;-0.4575937428397741,0.5643576043884959,5.265597291339312;-0.4587113337883011,0.5557476813748458,5.270559167614552;-0.45949806038763497,0.5472508865477154,5.2757731429619765;-0.46029662985857456,0.5387441340644146,5.280969049907634;-0.46076393951048317,0.5302879373740104,5.286286413843122;-0.46118985507089866,0.5218638113683066,5.291657884496065;-0.4613551839411537,0.5134705077164426,5.2970915867488815;-0.4614230876309787,0.5051030152992114,5.302567028259526;-0.4613606498281848,0.49678127226204943,5.308111818097223;-0.4611371901144304,0.4885021204023007,5.313715897882482;-0.4607748553384984,0.48025838284375816,5.319364747727896;-0.4603102526609995,0.4720560094104142,5.325066082169238;-0.4597864834432151,0.4638714399676464,5.330787837917521;-0.4592387819682199,0.45568667803824775,5.336507076962477;-0.45862296880784464,0.4474911739706504,5.342203960955461;-0.4580109616447911,0.4392948776981061,5.3479001153288115;-0.4574799624221891,0.43107670160268907,5.35357282380804
3D gt;-0.45563496176505325,0.3968512710670695,5.377694618734553;-0.4558386002174312,0.3981305681363626,5.3767080030478;-0.4560188125813305,0.39936587395807815,5.375762979215442;-0.45617499331190187,0.4004460345148532,5.374942950547653;-0.45632347979396926,0.401498541798687,5.374157320202756;-0.4565335257133624,0.4027700562948253,5.373182744286089;-0.4567444297001494,0.40408780659448823,5.372178693089501;-0.4569334319597644,0.40526424411613604,5.37128151518834;-0.4571263139954607,0.4064254776274342,5.370398661392218;-0.4573128957501534,0.4075461454700487,5.369545992683347;-0.45751108065179585,0.4087382499744526,5.368635765839866;-0.45792957681165075,0.41134084877362076,5.366655783761984;-0.45835259024405717,0.41394699861483,5.364675636105118;-0.45875182166705314,0.4163745482628043,5.362835092917328;-0.4591431885200527,0.41873889859724506,5.361048001447795;-0.4595151251938911,0.4210019701917319,5.359336951544696;-0.4598635393633518,0.42315531256610484,5.357699487207766;-0.4601742107316803,0.4251899653009173,5.3561327944827;-0.4605107054819115,0.42734741753941635,5.354471316353117;-0.4608428317079326,0.42937672520615766,5.352922832333691;-0.46116773240651676,0.43133120371542066,5.351436171640402;-0.4615063362556482,0.4333946907838704,5.3498762223557454;-0.4618402473499409,0.4353642905232185,5.348384451577251;-0.4621790774280162,0.4373493332381358,5.346878702691789;-0.46253191020977996,0.4393892254285781,5.3453192128793425;-0.4628348512556343,0.44122856331492866,5.343926678983707;-0.46311999534085047,0.4429208646146793,5.342640057324586;-0.46343017958352145,0.44483554023096533,5.3411796823371125;-0.4637263977348998,0.44673584547881584,5.3397362824791035;-0.4640225198043674,0.4486738560890918,5.338282346744103;-0.4643228650543511,0.450623845296108,5.336816669476538;-0.46465494175143673,0.4526668828597674,5.335274022496874;-0.46496266474397646,0.45464991761496465,5.333765558600038;-0.46524471059917244,0.4567559915847032,5.332173364785286;-0.4655283044137861,0.4588877143921991,5.330561855167054;-0.4658178304926969,0.46109038156639864,5.328900128230987;-0.46611380637352173,0.46341980441463104,5.327164432954324;-0.46641407270773233,0.4658481985272336,5.325349673028877;-0.46668934758090047,0.4682848655004843,5.3235366558298605;-0.46695033599033414,0.4710205450958849,5.321553990963615;-0.4672086377159392,0.4738208076775268,5.319520762449754;-0.46744962025620646,0.4765309351942827,5.317542198140767;-0.46768848562085275,0.47939027136389517,5.315436254296317;-0.46793181195088235,0.4823615735579002,5.313244276025007;-0.46815119543293005,0.4851972984040599,5.3111585434811115;-0.46834674635150925,0.48810520678467395,5.309001442760131;-0.4685345719303293,0.4911371462756725,5.306757900707107;-0.46869407780550976,0.49397244895164666,5.304671158365006;-0.4688434277264225,0.4967368904325008,5.302635069247566;-0.46893823525494005,0.49976851731713523,5.300395534201632;-0.46897136300549835,0.5029039966198056,5.298060005775104;-0.46896092697541175,0.5059119865777827,5.295818757311919;-0.4689235724967932,0.5090244627402738,5.293494991206193;-0.4688386655242124,0.512191035429119,5.291141775348677;-0.4687196268336392,0.515645139961367,5.28861492301121;-0.4685745093379813,0.5189975582955327,5.286171631051974;-0.46833054527009355,0.5225137399803933,5.283693954057725;-0.4680030599525775,0.5262331142860437,5.281160630897125;-0.46761263350943405,0.5299309550853816,5.278750715799363;-0.4671204660272754,0.5336680667516851,5.276416667987936;-0.46655534764765144,0.5374731666614644,5.27406595119203;-0.46589686284391424,0.541517571731965,5.27159012912539;-0.46523353519501837,0.5454715150652957,5.269221549674044;-0.46443993932494126,0.5498196337821042,5.266766501575805;-0.46360986098870394,0.5543190501706996,5.264262026597313;-0.4627871138296221,0.5587391451049706,5.261871901167332;-0.46178541694168923,0.563475159244351,5.2594071593610785;-0.46069771542999555,0.568580316910138,5.25686037028496;-0.459542003575676,0.5740404087029373,5.254204820458975;-0.45837533250616114,0.5793737423303462,5.251713001276073;-0.4571350097842634,0.5847099213118662,5.2493278280034525;-0.45590070707091285,0.590373409414136,5.246874481657818;-0.45461689550169904,0.5961088190171929,5.244489682194464;-0.4533554577780857,0.6016981172095681,5.242247523093458;-0.4521114244181481,0.6069495052871952,5.240222632551038;-0.45076897728016013,0.6126773955814224,5.238021736440131;-0.449469820382929,0.6181975919990664,5.235928521693724;-0.4481018725342394,0.6238841291732042,5.233846014467047;-0.44671214196270376,0.6295043268918216,5.231775960698578;-0.445407388544238,0.6349147912997766,5.229789333275164;-0.4441579062433895,0.6404059210413833,5.227828250338279;-0.4429997688194051,0.645694236674604,5.226016268512714;-0.4418303108028946,0.6510571646426324,5.224222596842613;-0.4407652980792018,0.6561608192307167,5.222627730773404;-0.43972138132101557,0.6613805284344801,5.221058722402839;-0.4386703592232074,0.6667138460202792,5.219491193286759;-0.4377952591215749,0.6716540850909603,5.2180966217494555;-0.43699999751485513,0.6762398775330584,5.216809087408483;-0.4362547717700175,0.6805750508758843,5.215634210574122;-0.4355406379016292,0.684799841604326,5.214539530145229;-0.43492601438764644,0.6889540676154221,5.213548218739538;-0.4343110566403269,0.6929572867850139,5.212639138308721;-0.4337552823927194,0.6967816817690571,5.211828680998338;-0.4332226317775367,0.7007921880790386,5.21101344755651;-0.43260845617983945,0.7053478198222306,5.210121362341342;-0.43209873642439955,0.7094606014959975,5.20941908286837;-0.43158447171189496,0.713746635424586,5.208770599477065;-0.43116571399676296,0.7180888130486205,5.208373271417152;-0.43081576340516925,0.7227705712830981,5.20807997667207;-0.4304346230907627,0.7281227532799935,5.207835574603625;-0.4299796767032883,0.7336337350478778,5.207648210699473;-0.4294830994497293,0.7396016047847388,5.207397052668594;-0.428961815607276,0.745613648653807,5.207135865254978;-0.4283914643514429,0.7515838580799413,5.206875074529493;-0.4277024983210362,0.7579721186759029,5.206530945243587;-0.42692012392969786,0.7645733611638074,5.206088142913794;-0.42599871454021443,0.7716942624890455,5.205514044301905;-0.4250668928724159,0.7788142456154095,5.204931669682557;-0.42414859160382895,0.7858316394047941,5.204347179071135;-0.4231294257073916,0.7931543152774972,5.20359362347196;-0.4220007069367152,0.8005925957869241,5.20275784041439;-0.42084036260474394,0.8080284790884011,5.20188114462924;-0.41966320987167116,0.8154232251543178,5.200999112383939;-0.41843400397285196,0.8226750862668315,5.200104065634141;-0.4171655470757997,0.8297107919574949,5.1991865512586966;-0.4157599071167192,0.837196907453506,5.198136426583952;-0.41436356855137724,0.8444697821179119,5.1970387097771855;-0.4127794411500812,0.8518741299632315,5.195716509399662;-0.4111323287852035,0.8592081904085139,5.194276779681152;-0.4094236962942813,0.8661561477362915,5.192791490427445;-0.40758136305047943,0.8731956971755632,5.1912831413443;-0.4052231247494974,0.8804337648894964,5.189801236106051;-0.4027073417253525,0.8876420508891053,5.188313589394286;-0.4000575389240774,0.8947628545357272,5.186827101617372;-0.39712867162126664,0.9014736545450914,5.185499872838248;-0.3942031095237607,0.9078588314615554,5.184281488030274;-0.3910154650809322,0.9138872473900015,5.183217855357192;-0.3876559127161479,0.9199597290113617,5.18216661374965;-0.38382666384047714,0.9262336595765154,5.1811165327357935;-0.37974287555582753,0.9321280245330511,5.180347512642802;-0.37538882148692976,0.937754603780442,5.179761195238716;-0.37084780233613046,0.9431745146213991,5.179256043281927;-0.3657187830462129,0.9485533290080216,5.178824661692889;-0.3603150043642871,0.9537640499400781,5.178450510394689;-0.3548075858964206,0.9586372394872411,5.178179913620218;-0.3489087464646331,0.9630664344563934,5.178058417304719;-0.34244527942893566,0.9673820730824424,5.177947546878156;-0.33549193537584737,0.9709832834622759,5.177949660391294;-0.32831784410507747,0.9741554250810356,5.1780387854281;-0.320285277285871,0.9766508840504999,5.178125113853802;-0.31186110834190045,0.9785061984978594,5.178246593217509;-0.30330559908838933,0.9793050895964285,5.17842918357787;-0.29442630265512376,0.9797190622335925,5.1786842916376825;-0.2849044504880129,0.9794396477491146,5.178951465084809;-0.27539023409293606,0.9786358501421898,5.179247581621723;-0.265654506080702,0.977480305997867,5.1796363732247865;-0.2560566236732061,0.9758104704443721,5.180122244716856;-0.24650530981473895,0.9738949760909191,5.1806735576200955;-0.23710165771521657,0.971381645289617,5.181369393202692;-0.22788793654084594,0.9685778068766145,5.182061595003457;-0.21852730085795402,0.965007048839855,5.182943248189622;-0.2091389868919546,0.9610845800269312,5.183960991359301;-0.19990162177349918,0.9565365864135545,5.185127737411848;-0.19085364564156296,0.9517940386048359,5.186369576373396;-0.18196226744387747,0.9469191039392927,5.187647919527483;-0.17331501787570866,0.9415516435828193,5.18905325856038;-0.16513286813307274,0.936031378084363,5.190546613823708;-0.15744245671138704,0.9302049579682489,5.192161094308288;-0.14991421340109862,0.9242237906813232,5.193788104318253;-0.14332799509526853,0.9183858476321938,5.195501627689076;-0.13729003753413596,0.912596310978992,5.197249319092069;-0.13175820868023053,0.906812042112071,5.19905293837743;-0.12661514566154355,0.9010453094581828,5.200852693104199;-0.1221494292156704,0.8955321345251624,5.202718609055013;-0.11791066452423989,0.8900071223131609,5.204582829074672;-0.11384937582264505,0.8845735118754134,5.206404497370269;-0.10985728643693829,0.8790553513691556,5.208155658532432;-0.1058807045970755,0.8734429180629867,5.2098653102930665;-0.10215869318623494,0.8680638618096467,5.211452598652544;-0.09849466079764721,0.8625898140400938,5.2129950964116905;-0.09526904052864843,0.8575708606732395,5.214319754550822;-0.09222070891150433,0.8526959617813556,5.215538525568935;-0.08949283684892062,0.8480373629591751,5.216567619034833;-0.08660011943932075,0.8426706189581159,5.2175624048779765;-0.08361298872593557,0.836840705337276,5.218518207506558;-0.08083203999382663,0.8309151511176788,5.219364875165957;-0.07817050462669967,0.8249429411499818,5.220148976475096;-0.07573389716024118,0.8191061279967864,5.22082391675831;-0.07344219231916169,0.8129445328230964,5.221503365237083;-0.07118698509896614,0.8063517883872363,5.222221899470599;-0.06897963167557107,0.799492468147402,5.222948937487523;-0.06696471477875102,0.7922327007952263,5.223625824378444;-0.06507363389058687,0.7848750445337946,5.224267654133152;-0.06330867350528604,0.7775628915221372,5.2248542690152835;-0.06162436293468412,0.7699621968098493,5.225351892250757;-0.0600014201996769,0.7620270946390854,5.225758761573692;-0.05852698008245287,0.7541616431742615,5.226120653180423;-0.057123390640420324,0.7461941158033738,5.226455209610905;-0.05571867846976662,0.7378615388528532,5.226689954978246;-0.054391629308365066,0.7293993475475994,5.2268551742417015;-0.053094273842118844,0.7207308769163945,5.226973415806549;-0.05179615417287871,0.7114620810518048,5.227052644484206;-0.050610035028053814,0.7023344855914287,5.2271196363554715;-0.04963146639025561,0.6935102918233469,5.227155254786488;-0.04873732813988913,0.6847945266189327,5.227179500610897;-0.04786926492068201,0.6763234366625064,5.227169702042197;-0.04696127229948387,0.6676677611534294,5.227160862854326;-0.04606098346640311,0.659046605206468,5.22714216747346;-0.04503696502458778,0.6499625736944841,5.226960833909844;-0.04400114328348677,0.6411581266633075,5.226713363147325;-0.04291807423740724,0.6319802103943469,5.226343713263346;-0.04180867342490717,0.6231707745406062,5.225921352327452;-0.04068517175753654,0.6142331331296543,5.225451330141447;-0.03957691050235924,0.6050886612497636,5.224956051633878;-0.038539844276462405,0.5961352730356522,5.224482746757979;-0.037601190421402655,0.5873377640068727,5.224074265309187;-0.03671091176283088,0.5777073776978235,5.223737927104439;-0.03587769244004539,0.5682017388483601,5.223424769879939;-0.03512640545810862,0.558765029981781,5.223192054294995;-0.03440235776427515,0.5491588998912601,5.2229925194687485;-0.03373289557699273,0.5396501852712725,5.222793369286999;-0.03307027033175243,0.530200958711705,5.222600236616228;-0.03242884855938269,0.5207931963395609,5.222420320908488;-0.031840925521493355,0.5110881316778327,5.22229372184828;-0.031331697556017286,0.5012533002785053,5.222180782731272;-0.030872945681845326,0.49130128863580075,5.222106318256367;-0.03046345623580175,0.48143886966891714,5.222030725957517;-0.030026495315352945,0.4714659368098754,5.2219636911460565;-0.02966689643176449,0.46202631309832354,5.22198190005051;-0.029289420572088287,0.452661625554585,5.222006608602667;-0.02891397035898526,0.44340450711825,5.222101588283378;-0.028480122139477187,0.4338150724727868,5.222219750211759;-0.028025269137919927,0.42423603125581544,5.222366663355005;-0.0275946499082087,0.4149633763714024,5.222520104411371;-0.027183489805712373,0.40562444147302595,5.222669636210712;-0.026743470750724845,0.3961230661938945,5.222793731002931;-0.02632097654272757,0.38747428429010256,5.2228565509249405;-0.02592313897143746,0.3786116415669942,5.222920141198348;-0.025552915629812482,0.36986323022687084,5.223005851792203;-0.025238370693079427,0.36128224693447447,5.223116208930746;-0.024920368010524045,0.3526590936207228,5.22326017877411;-0.0246921286303368,0.34455092084679617,5.223411497029109;-0.024493461627525314,0.3363932557090486,5.223556372238681;-0.024361353275830278,0.32836763013535286,5.223663785487123;-0.02423172242556023,0.3205820322999736,5.223775153498696;-0.02420993560377861,0.31219154248874414,5.223794075077441;-0.024229859316387863,0.30376220499343115,5.2238256175354945;-0.024321869868797287,0.2950225667425397,5.22387322218022;-0.024493542473168643,0.2862080369943127,5.223936980812868;-0.024699836611747746,0.27734624237656974,5.224005732884236;-0.02499583268476232,0.26866384873716365,5.2240633834192725;-0.025378656374126774,0.26052345319058284,5.224118774637725;-0.025802299197411303,0.2526269364217205,5.22418627313061;-0.02623279072252081,0.24452662736352176,5.224254067166232;-0.026703880600121594,0.23619809767632996,5.2242839034388036;-0.027200535033347167,0.2281145636375253,5.224303398551692;-0.027683814957009854,0.2200329607861049,5.22434034625249;-0.028179734965877352,0.21205385839822619,5.224371950733544;-0.028651550128716213,0.20359009637428796,5.2244139594627885;-0.02912217362346401,0.19471392542531502,5.224437095294169;-0.029675593697675286,0.18551331836004584,5.224432167944768;-0.030278993110703346,0.17579111549520324,5.224394202943733;-0.03088376590793996,0.16589591775111331,5.224381627381043;-0.03149939002664549,0.15620810423689468,5.224388684595835;-0.0321409549817977,0.14640226920963487,5.2244129227691065;-0.0327132856958464,0.13691183354800207,5.224508241013518;-0.03323557337254578,0.12728941790016918,5.22466665272604;-0.03373895087420747,0.11741875312013801,5.224912191012006;-0.03422604840974467,0.10767626483820918,5.2251926693528015;-0.03471114029829977,0.09716948971530882,5.225522870122804;-0.035149087604948295,0.08642187774491991,5.225929134285022;-0.035584526055410556,0.07525904877605172,5.226312292586708;-0.03605291030461315,0.06347595489335742,5.226665965695334;-0.0365118361699853,0.05179553578459073,5.226960807523821;-0.036943417500595314,0.039947753627835966,5.227243401117356;-0.03741831839006965,0.027582697301035068,5.22745524606798;-0.03789959808203607,0.014709905366167442,5.227620672878304;-0.03835641125863849,0.001445895154235284,5.227758780908119;-0.038811901706826024,-0.011477033668310049,5.227872672823431;-0.039243705005521504,-0.024391650910098022,5.227979074639685;-0.03960134800132789,-0.036717739445767186,5.2280909078051305;-0.03988100777542165,-0.04850454077930332,5.228235412880343;-0.040138134578540194,-0.060070538418689125,5.228354094735186;-0.040376832310850534,-0.07134971505850073,5.228441106355152;-0.04059981006442142,-0.08234169804428612,5.2285058980190025;-0.04079040582715883,-0.09280161557018954,5.228551829813359;-0.0409971298697717,-0.10295490430620671,5.228517277947468;-0.041174212990443944,-0.11248067160130322,5.2283799205835955;-0.04131904873591681,-0.12183981877390641,5.228214941540449;-0.04145364895938662,-0.13067436178771208,5.227975215237771;-0.041581858716880846,-0.1394175225399215,5.227683332819117;-0.04170599953592406,-0.1481159394688248,5.227441485075687;-0.041816747672394745,-0.15693669781778058,5.227242149384092;-0.04192532898082795,-0.1656227309882446,5.227095114953355;-0.04202698613455707,-0.17356339968765203,5.226993495807585;-0.04207397425135882,-0.1807428509808518,5.226972149224545;-0.042113014909265875,-0.18717671516586198,5.2269665406130805;-0.04213980842723909,-0.19298273331023966,5.226969167246493;-0.0421590167699497,-0.1983835125979072,5.226966320205589;-0.04217146320762387,-0.20294023884857126,5.226967489416514;-0.04218392841590733,-0.20748611809609377,5.226972580297761;-0.04220038906759083,-0.21218194492476766,5.226974662047644;-0.042212306084772666,-0.2179017761957373,5.226973034290227;-0.042213285410443044,-0.22336942151781006,5.226961112488365;-0.04220894731760802,-0.22864447960247816,5.226953754571051;-0.04220310532231285,-0.23381442124680504,5.226947756524972;-0.04219519177865517,-0.23897770315039818,5.226938874875296;-0.04219227647548389,-0.24408172812135676,5.226929987295444;-0.04219180667516851,-0.24909343453882568,5.226923517553349;-0.04218809019246028,-0.25200951564624663,5.226945906704007;-0.042202513712366295,-0.25459834010455207,5.2269741682535145;-0.042215841852127074,-0.2568838808367046,5.226986400668569;-0.04221188002281158,-0.2582970997293143,5.226979293970797;-0.0422094172551241,-0.2597581047985893,5.22697300855241;-0.04220739217956103,-0.2613323292437128,5.226968023518508;-0.042207336610972326,-0.2630724444684454,5.226963419454254;-0.04220972497222477,-0.26503121417456676,5.226958938085036;-0.04221022534871687,-0.26717021186993534,5.226955987451907
