# Supplementary material for: AI co-pilot bronchoscope robot
Source: Nat Commun. 2024 Jan 4;15:241. doi: 10.1038/s41467-023-44385-7 (PMC10764930; doi:10.1038/s41467-023-44385-7)
Supplement: Supplementary file 9 — Source Data [file 41467_2023_44385_MOESM9_ESM.zip › Supplementary Fig. 6/Sim+A/1-siliconmodel3 Centerline model_20.txt]

Path length,0.9846579881400568,1.9038830822320896,2.763513592633084,3.64844430985213,4.171324368062759,5.160708726373235,6.262329235125749,7.429673950736547,8.696332309280685,8.696332309280685,9.999389380027667,11.336249045889252,12.74551528972077,12.74551528972077,14.240383088430002,15.821000412197739,15.821000412197739,17.515522388724,17.515522388724,19.277937900235916,19.277937900235916,20.986388871246703,22.68234361352371,22.68234361352371,24.44311005449228,24.44311005449228,26.21459107464746,26.21459107464746,28.00532029975284,29.808281665397985,29.808281665397985,31.669064066040452,31.669064066040452,33.52892832410551,33.52892832410551,35.39614941823259,35.39614941823259,37.20512325187051,37.20512325187051,38.92358167336582,40.61980289132767,40.61980289132767,42.281372189753185,42.281372189753185,43.863629930495364,45.42012727051684,45.42012727051684,46.97095719639588,48.52115379419569,48.52115379419569,50.013080822254516,51.439509858774,51.439509858774,52.78828239170711,54.18447989161432,55.603262442625024,55.603262442625024,57.01376770148292,58.485933045570825,58.485933045570825,59.970869822655246,61.515606140759836,61.515606140759836,63.04572677878449,64.5540788218676,64.5540788218676,66.04361761460231,67.56732617755023,67.56732617755023,69.08926214807232,70.60275338334002,70.60275338334002,72.14300854686543,73.69240851311807,73.69240851311807,75.26619855458269,75.26619855458269,76.84669479115038,78.40403984800979,78.40403984800979,79.98951396982038,81.58457994311473,81.58457994311473,83.18655770965499,84.73709861008504,84.73709861008504,86.31841950225508,86.31841950225508,87.84628057164846,89.3387394715034,89.3387394715034,90.904706122524,92.41427094964797,92.41427094964797,93.90543511614428,95.3421188002508,95.3421188002508,96.75099287233998,98.1026349438904,99.46490310853548,99.46490310853548,100.82486865612485,102.10764955226068,103.34131849143692,104.53612755135127,105.71547546968762,105.71547546968762,106.85584852781128,108.01132994216087,109.22513482736224,110.44675848222425,111.66098466979105,112.86994433526452,114.0773108306298,114.0773108306298,115.26555253168173,116.3827042519932,117.47531538711642,118.597339993572,119.77070757010371,120.98933594517749,122.20062937917054,122.20062937917054,123.4794266290859,124.81028798031252,126.23812400073902,126.23812400073902,127.76596332064483,129.2977999606522,129.2977999606522,130.9030395271247,130.9030395271247,132.58433241031048,134.28410857728545,134.28410857728545,135.96742801645198,135.96742801645198,137.64805146976806,139.3446998620664,139.3446998620664,141.00710030259242,141.00710030259242,142.7043691327362,144.422393821405,144.422393821405,146.10738230101413,146.10738230101413,147.78528005280867,149.4216776371476,149.4216776371476,151.0004342869243,151.0004342869243,152.5499195546163,154.120893968127,154.120893968127,155.6336617342848,157.10532274659846,158.518871794758,158.518871794758,159.88578192914852,161.2230312372256,162.49515317209662,163.69988776439342,164.86970801971205,165.95869033946252,165.95869033946252,167.05576919898564,168.11010421290413,169.24071445903252,170.36728486749377,171.45988144637624,172.5892236630566,173.69735887234026,174.8140522399518,175.90598203057465,176.9601598445817,177.98775036891027,179.0044929983621,179.97256321373442,180.92847325910515,181.8786350631975,182.84805706958258,183.78530163741704,184.7403057916158,185.66485616961296,186.6185110222758,187.5514470807135,188.50896978415463,189.3707465726137,191.017864531439,191.7824245927046,192.54682954981988,193.96966237458415,194.65045463540974,195.94014910415743,197.16319748886363,197.72108453575152,198.79296569168247,200.2413339886407,201.3984548519239,202.65735302633837,203.64136393933632,204.63871661144086,205.57953598047104,206.60902121491387,207.58778072662358,208.62635238513948,209.5652220710608,210.60489887253172,211.59003726843787,212.54205366767985
Error,7.882905993025142,7.464624844774124,6.966425541861476,6.4801261887701775,6.031922620030505,5.598052421092825,5.202116335970844,4.861755201280193,4.583936582032099,4.3302949046223045,4.134623509288491,3.9346698159985483,3.7585576204108726,3.53605661082561,3.339687038931122,3.2788011444785083,3.1226306063772413,3.0295760484432823,2.963786941638188,2.7985681040243007,2.8179712727982165,2.5842876593957618,2.529129654944141,2.380393255090793,2.248784693892994,2.1970834098714964,1.9819203254645301,2.0438443689337378,1.735846754981054,1.7866573860496973,1.5385646771533852,1.5593455082187335,1.3956824809118191,1.3423213539515686,1.2614551196920567,1.1118165476962796,1.1353906459415435,0.8649245096064129,1.1031242858830617,0.6441139734089276,0.8109108497947205,0.5955446475744044,0.46962249894148494,0.7865235733012399,0.31499071259514366,0.5018987902949302,0.6228674476413434,0.24887449992455876,0.5906090249457926,0.533590914941708,0.26471315968651593,0.5267481255662705,0.6101462666047499,0.3402000477005299,0.3431786186089795,0.6773880639793362,0.46699199291414417,0.27170423429942214,0.5716263562634113,0.5720087349459748,0.3035264238400771,0.6283857129336603,0.5860788521943903,0.3874177821847282,0.696353428388274,0.5991799289497931,0.4254126257440691,0.7089031467564212,0.5882975215669991,0.40479026066277635,0.7124142112683103,0.5311719254042798,0.3559262592441629,0.7537556451329765,0.41450531472301516,0.3641260598773654,0.7688590041308206,0.24945144512440368,0.4376321889242185,0.6184527883563008,0.14309349104878635,0.5974367300077058,0.4405391352464972,0.23942727570155511,0.7541957652247562,0.3262726748871696,0.3889294639843417,0.7299461092597143,0.34237646861514104,0.4817571818127711,0.7615507364584839,0.3986456480076094,0.5623103829018266,0.7340867483514643,0.46984564754797903,0.5916757638308585,0.8825864275652197,0.7029606604745543,0.7600243090949079,0.9944630968388789,1.1536839262243845,1.14085270701252,1.2212295281668266,1.3817928610501573,1.5510093302839945,1.710823978682262,1.7612840231733085,1.8427137329876573,1.8653106617143786,1.890152528336618,1.869309908323934,1.8308183514687943,1.774850316159688,1.736861974813358,1.6726181345003006,1.5431045797239398,1.426498609663354,1.3199517771790192,1.2206479035419164,1.1360000300200297,1.0946680589845406,1.1017792999443712,0.9802548521956336,0.8070040996398251,0.7384525122199815,0.883966832256409,0.6714173309093532,0.5185784824718941,0.8221762204703584,0.498970114952672,0.46419690782886336,0.7642656845109208,0.294462628558187,0.7347646159337453,0.3734802757352782,0.41642766399516756,0.6431692721582475,0.17233934743942303,0.7725866399608537,0.3030424095584814,0.45402072373183344,0.6182814973642659,0.2508449825330286,0.8834619567420399,0.3523368368751927,0.654452355210543,0.653935755855514,0.5974756606262848,1.0272359394467279,0.7063741288159413,0.781776966574666,1.0080011905330895,0.8863648853504023,1.1466138718981917,1.3729467487702867,1.4095665957991614,1.5875209077029888,1.8314566566384491,1.871657260354787,1.9112897720518045,2.0104103114032297,2.0797149561389623,2.114478250403048,2.1053847637162173,2.0350983248126795,1.9703538239739855,1.842072636850081,1.7148182171062911,1.545717134398309,1.3684052032856764,1.200323581986812,1.0310563076215151,0.8780980207803336,0.7624810679167551,0.6866768865001583,0.6314439182926321,0.5896344487802634,0.5556832588686308,0.5109158914760823,0.47492161127253896,0.43447375540167155,0.41137478004138595,0.383861082787789,0.3957619604428808,0.4112257823395352,0.4141630421063514,0.4252892362954241,0.42269434900691305,0.49193437368586596,0.3528039630778649,0.124762972363485,0.2742097588984663,0.31391231363656374,0.4018391063238178,0.44631408865696487,0.6000422940360738,0.5960962894902804,0.7592339781680235,1.040708465019917,1.1943344790651997,1.18148845432585,1.0940243414047013,0.9765221109195685,0.867466932274626,0.7641529858739611,0.6706950502467832,0.585671548434481,0.5039585318803107,0.4179860534501247,0.3294348225117884,0.2805212557258085
3D pred;-0.010926275540624412,-0.24442681003633834,5.154579126718008;-0.011626206141299687,-0.2354218999591884,5.158871176537929;-0.013188578464637089,-0.22676915205571316,5.163634468093374;-0.015155103687104172,-0.2180233586712519,5.168066609407199;-0.016984084449718002,-0.20912870047719537,5.172254673993723;-0.018672266759340618,-0.2001161219077228,5.176245096028866;-0.020162713023498893,-0.19096142374699737,5.179982751914534;-0.021381343392177864,-0.1816283321093849,5.183360375414639;-0.022419271653585003,-0.17214457803658312,5.18635722603;-0.02325892705503414,-0.16247895675126026,5.188780187848835;-0.02390617490558251,-0.15264103428741993,5.190452417442947;-0.024418846593392513,-0.14284512395317042,5.1923959473408035;-0.02503301334164887,-0.1330768278366543,5.194446115671793;-0.02559922815978479,-0.12325925024130029,5.196261210969271;-0.02610211464386713,-0.11339869298248788,5.197847563934348;-0.026505500855431144,-0.10346614081663592,5.198934618227818;-0.026735076332568053,-0.09350112900530617,5.199738256641755;-0.02688157741126432,-0.08354077592668153,5.200615698368067;-0.027006080544789726,-0.07358196761523166,5.201513827526674;-0.027145039674365663,-0.06362533080354081,5.20243365020545;-0.027296061158436857,-0.05366411565327799,5.20330047500985;-0.0274292312835223,-0.043707265471562964,5.2042188432239485;-0.027561410953181188,-0.03375454216671715,5.205181042450776;-0.027687206927263997,-0.023809805399503635,5.206223340874327;-0.0277893708643487,-0.013866104673931245,5.20727803438915;-0.0278618067493972,-0.00392504826148414,5.208359769313751;-0.02790430175346084,0.00601289602044144,5.209471280727985;-0.02790983892560046,0.015948401426386736,5.210605168583179;-0.027875314182988335,0.02588151916964273,5.211759282936595;-0.02779945160407304,0.035818626626610256,5.212876484913768;-0.027699354817250187,0.04576991806090225,5.21385718844851;-0.027626864354990083,0.05573768083331973,5.214656219390145;-0.027540670543591078,0.06570648386396663,5.215440780900188;-0.02744140567954195,0.0756710138603843,5.216276417446336;-0.027360020570554155,0.08563017578083697,5.217175567214862;-0.027316868989772845,0.09558303129462997,5.218144486748485;-0.027295264893582725,0.10553421749090426,5.219131110562361;-0.027274803187138097,0.11550173107493103,5.219936252953998;-0.02725252921279041,0.12546043435000248,5.220843850303679;-0.027221076105872287,0.13542076146202134,5.221733172811911;-0.027174941723973747,0.14538304019358736,5.222599702726798;-0.027099285561842705,0.15534964223164757,5.223412795562867;-0.027023150556575087,0.16532184267594888,5.224154025459491;-0.0269526736203775,0.17530373811456626,5.224751349872163;-0.026877650876850647,0.1852917560640917,5.225234949942377;-0.026846345021910734,0.19528431245220612,5.225619445421934;-0.026808301307778816,0.20527954696563827,5.225925778079857;-0.026751735821551412,0.21527691871704896,5.22614794560643;-0.02666552702257013,0.22527532380028503,5.226304354795728;-0.026542205319307417,0.23527384706198295,5.226424039142197;-0.026400879757445043,0.2452723309517373,5.2265257593068;-0.02629821697927015,0.255271558311447,5.226595848983723;-0.026280216392214388,0.26527148692244906,5.226629071773009;-0.026327864783074507,0.275271363558923,5.226643103385581;-0.026418370677692142,0.285270900148485,5.226610290628141;-0.02655825777303141,0.29526947427397343,5.226515701740473;-0.026740850227512873,0.3052667422826911,5.226369782730618;-0.02695171537170801,0.31526369736090626,5.2262416224594315;-0.02721242350013595,0.325259659868947,5.226128641002479;-0.027519353074256327,0.33525449163402865,5.22603307833066;-0.027852999629577546,0.3452486561721126,5.225959899359447;-0.028217893804009943,0.35524175916845124,5.225891017242515;-0.028594365526442858,0.365234535166234,5.225839085553291;-0.02897825068819608,0.37522705971066617,5.22579341924726;-0.02936305942337552,0.3852195723447045,5.225753250902592;-0.029735901971409635,0.39521255387288684,5.225717076163041;-0.03007131980640137,0.40520686340014384,5.225681411764127;-0.030385574137756728,0.4152018488980668,5.225642564479368;-0.0306969460082759,0.42519687871045103,5.225593303868325;-0.03101105028928975,0.4351917838219473,5.225536644245713;-0.0313381647079031,0.4451862082485065,5.225469737303384;-0.03169694310640696,0.45517951251155314,5.225397987969304;-0.03208786411298786,0.46517160425425486,5.22532530116138;-0.03253860920466656,0.4751612136458184,5.225257973111411;-0.03303574119737305,0.4851486464387779,5.225194365030597;-0.0335744520502664,0.49513390436807686,5.2251279218041;-0.034146927557748646,0.5051170988256494,5.225037920606177;-0.03475543066689295,0.5150982979839636,5.224964522185009;-0.035412006899694225,0.525076690851167,5.224940367718278;-0.03612393631433397,0.5350513163118237,5.224938516180936;-0.03685502663032484,0.5450244506742066,5.224984319452896;-0.037651804461748345,0.554992361082621,5.225061177615614;-0.03857762786714937,0.5649487752046464,5.225173733613873;-0.03959375560534936,0.574896048911162,5.225312406709043;-0.0406296727001209,0.5848414199527326,5.225440744615553;-0.04170537506699706,0.5947824386213719,5.225578629522854;-0.042802393972180205,0.6047210139916681,5.225724468922927;-0.0439885390154651,0.6146492854749532,5.225874419883168;-0.045213289209637395,0.6245735662499666,5.22596736105044;-0.046447971146876425,0.6344969722185094,5.226007040986728;-0.04770538429984365,0.6444176028461797,5.226007375763301;-0.04900827220084714,0.6543323628006602,5.226011637505744;-0.05042193516217569,0.6642315478063172,5.225923926300402;-0.052004714506740046,0.6741038991537895,5.225746476537138;-0.05375024226146374,0.6839464233481849,5.225467459798873;-0.05560427375775573,0.6937668985755755,5.225119848638287;-0.057742819733595456,0.7035267460103491,5.224705120824942;-0.060233339019290795,0.7131991522987228,5.224213317734051;-0.06311670993091588,0.7227475391021808,5.223496043980495;-0.06639104247221878,0.7321509528915239,5.222571622261063;-0.06937084822182796,0.7416605398447836,5.221741855020816;-0.07259881583107337,0.7510639652458608,5.2206667662616715;-0.07572586611195167,0.760514884083785,5.219717192852277;-0.07926654552100158,0.7698026262073127,5.2186210926884335;-0.08302866246663469,0.7789897031422837,5.217419388282889;-0.08696833788386964,0.7881114926771522,5.216291596950949;-0.09083738176154972,0.7972588880283066,5.215127269779461;-0.0949945682496569,0.8062633900836575,5.213847917115697;-0.09889619324173553,0.8153946528394961,5.212665816060362;-0.10315730460548989,0.8243310344423923,5.211257265815216;-0.1072495645587135,0.8333469528470688,5.209854902169274;-0.11135078495345378,0.8423344430249043,5.208304092194752;-0.11556167810798393,0.8512589169135459,5.206684788439404;-0.11990498721702222,0.8601054676871858,5.204989440276708;-0.12437601490770184,0.8688765437190576,5.203234978355691;-0.1289867279563734,0.8775601288766985,5.201408321849172;-0.13380192051942622,0.8861136097135505,5.199497330966325;-0.13871827537954792,0.8945908112812575,5.197505721448918;-0.1436969320500108,0.9030240229820276,5.195482378134586;-0.14868171288938214,0.9114560425342021,5.193469170183285;-0.15366783465440187,0.9198996121702271,5.191508374032229;-0.15860400033469746,0.9283926708348681,5.189636951339292;-0.16347131099959722,0.9369527232687866,5.187894886696427;-0.16835803598042176,0.9455226379194915,5.186258891023628;-0.17325870252643644,0.9540945680812767,5.184676019990899;-0.17805008686516688,0.9627386203467817,5.183151882021493;-0.18282966077490967,0.9713994017881493,5.181686775176867;-0.18764966658581714,0.9800203345225508,5.180122466137148;-0.19248141835293475,0.9886303276801242,5.178534324869032;-0.19731551786343599,0.9972370548756301,5.176935660143484;-0.20213884580083077,1.0058458745074554,5.1753158662815855;-0.2069438374984983,1.014446998166758,5.173603345746605;-0.2117458348342609,1.0230176285918098,5.171736499286794;-0.21631184244361318,1.0317443886369873,5.1700058249600565;-0.22085218983556426,1.0405016338908597,5.168363905009531;-0.2253568436968272,1.0492840366353742,5.1667584469367815;-0.22984729542266263,1.0580523285625911,5.165040046524467;-0.23443828532597835,1.0667655777066163,5.163307389298759;-0.23903753182295367,1.0754569631620128,5.161488942014458;-0.2436981235352207,1.0840954901720765,5.159577205634109;-0.24839544502893784,1.0926944864278643,5.1575790979849545;-0.25306134635769006,1.1012813186286623,5.155458796698419;-0.2576937544730543,1.1097896292939766,5.152978989311704;-0.2621373771491051,1.118140172462758,5.149735126444811;-0.26677875056967815,1.1266844970477328,5.1474001381884396;-0.2714775596011341,1.1346796614089223,5.143658675837504;-0.27603515228441694,1.1430865518175202,5.140734202792473;-0.2807015161636624,1.150931788421812,5.1366504164649145;-0.2851973407740726,1.1590869936180122,5.133006217063085;-0.289898145681189,1.167118655707744,5.129346321258339;-0.29463804596795184,1.1752076070167439,5.125867497895164;-0.29918355120872286,1.1829467828553033,5.121458014995097;-0.30360288341737923,1.1903745435697888,5.116428315839295;-0.3079073938193652,1.1972719912169634,5.110606253820244;-0.31221666977322504,1.2039587419310405,5.104546756675985;-0.316607130993068,1.2105036451693632,5.098391426312954;-0.3209628090456464,1.2169190049086016,5.092077059510301;-0.32525821944807687,1.2231060600971086,5.085499081282224;-0.329738727653826,1.2290593496412432,5.078829494351843;-0.3342744851963864,1.235017022753353,5.072201294399793;-0.3387146813433031,1.240760872375661,5.065324314707136;-0.3431224211242505,1.2465021803015377,5.058424371712899;-0.3475043737060751,1.252144393227744,5.051426948982637;-0.3518116132844331,1.257759803132398,5.044361904126633;-0.3558800243903008,1.2634306526037338,5.037200235511911;-0.3599925515710218,1.2686610007833004,5.029734943949732;-0.36412290415205634,1.2740072657190804,5.022362180641935;-0.36824752100315633,1.279138880419237,5.014835291085102;-0.3723356220782869,1.28413033812745,5.007195083002423;-0.3763865783985161,1.2889729272590529,4.999440143712262;-0.3803784085579008,1.293687588303787,4.991576476424546;-0.38431288948957865,1.2983926456273482,4.98367823007613;-0.3883081544786463,1.3030731859214064,4.975795946129023;-0.39224969912812774,1.3076239372423228,4.96781128031314;-0.39604353887059973,1.3120659961304877,4.95969494537411;-0.39950897155897025,1.3163512322428248,4.951350634273492;-0.4025831539344495,1.3203435673847583,4.942712887875457;-0.4052342910677775,1.3241201189108616,4.933841071236742;-0.407793648642922,1.3276864263185482,4.924856020303307;-0.41020341345340194,1.3310579033133076,4.915755131531765;-0.4124948263597532,1.3342684804771534,4.906565919314844;-0.41460071578374763,1.3373555580380272,4.8972904041341625;-0.416610803308207,1.3401636706846403,4.887905626485867;-0.41841797561682986,1.3425412631511793,4.8783619803110545;-0.4199734250816772,1.3448704771935196,4.86876222307937;-0.42140737149507285,1.3472006885163266,4.859143807779823;-0.4225075739744154,1.3493369416078909,4.849436801174631;-0.4234126455512518,1.3512891684351998,4.8396710622954915;-0.4241155551074606,1.3530284349014963,4.829848594666886;-0.42455822128313725,1.354776869856799,4.820012588268759;-0.42531353206254885,1.3560401317689006,4.8101214975822915;-0.42518220079240976,1.3554222229790855,4.800141470486889;-0.4241153263539473,1.353975643991453,4.7903043373595455;-0.4217659788228366,1.352235313572619,4.780741293063332;-0.41950656504941713,1.3496591059761163,4.77134670931416;-0.4172464239817377,1.3453771704007338,4.762597035601245;-0.4159438433807094,1.3399477870987575,4.754300947321939;-0.4142641507366149,1.3325917796372833,4.747738342134355;-0.4129285335645463,1.323835748481686,4.743096354933609;-0.4118807434399227,1.3147591226636968,4.73903224376203;-0.41104441011597537,1.305607280135814,4.7350896145737735;-0.4103371187408671,1.2963667227714868,4.731333041866201;-0.40969535943336477,1.2870433978862503,4.727774424427425;-0.4091175076320754,1.2776669251334254,4.724346911333172;-0.40853045062581145,1.2682656012991442,4.720989758635666;-0.40792664480853075,1.2588380821532987,4.717709926126263;-0.40735034171936785,1.2493878351661707,4.714491120970355;-0.40679213990476304,1.2399274124563575,4.711299128976972;-0.40619312941362934,1.2304777008058987,4.708082898861651;-0.40561856593780715,1.2210388760903483,4.704830443665746;-0.404453966286054,1.211533584621057,4.701950662122824
3D gt;-0.40389403772354127,1.1791942594766616,4.690899652707577;-0.40391158288175416,1.1799785621166228,4.691096306053075;-0.40393094946940744,1.180841464022795,4.691313292662303;-0.40394909273661106,1.1816444301421822,4.691516299137702;-0.40396543370825905,1.1823821427822112,4.6917028853382385;-0.4039811389048894,1.1830833338737488,4.69188119413058;-0.4039966084808111,1.183756056189537,4.692051486294717;-0.4040115290108849,1.1844120239930993,4.692218372383539;-0.404025888370143,1.1850308186213174,4.692376117663251;-0.40403995230950807,1.1856276539752357,4.692528021319917;-0.40405403605103485,1.1862292102932928,4.692680392879248;-0.4040992547571659,1.1877480858922003,4.693041099089384;-0.4041221442878246,1.1891236452460288,4.693395494589209;-0.40414934498667715,1.1903593017458913,4.693715144959093;-0.40417735314965253,1.191498704266548,4.6940054349273455;-0.40420329905152325,1.1926379607439037,4.694296553084255;-0.4042284326016904,1.1937140936374662,4.694570507311822;-0.4042533937275409,1.1947888116359708,4.694843256908657;-0.40427816752791407,1.1958556719064708,4.6951145034194;-0.4043028103291989,1.1968581348657605,4.695371616852283;-0.4043266663372516,1.1978443240880963,4.69562394529879;-0.4043509591042995,1.1988501503229139,4.6958794255882506;-0.4043741320431232,1.1997810013532637,4.696115800502897;-0.4043970218002797,1.2006993007421494,4.696347986653447;-0.4044212976694107,1.2016605265021325,4.696592655831576;-0.4044453455448151,1.2026149891972544,4.696834536653758;-0.4044686412155629,1.2035462918639184,4.6970715019673115;-0.40449231513142586,1.2044804305911065,4.697308451601863;-0.40451551141142844,1.2054040733933449,4.697542306885124;-0.40453849206566816,1.2063356391310693,4.697778171625734;-0.404561361438036,1.2072567009687425,4.698011448675394;-0.4045837925732136,1.208165951704979,4.6982421986401075;-0.4046062642216682,1.2090511555552483,4.698467488142848;-0.4046285972476005,1.2099469970345498,4.698694789406657;-0.40465116644501686,1.2108361028790475,4.6989204294830555;-0.4046730553686618,1.211715690767765,4.69914321346581;-0.4046953954279422,1.212599909102917,4.69936727644503;-0.4047164987385273,1.2134339599967006,4.699579139509796;-0.4047365716457366,1.2142400306701662,4.699783713242411;-0.4047555453777313,1.2150059822082522,4.699976651045679;-0.4047750348448753,1.2157860332727435,4.700173977047204;-0.40479399573802943,1.2165421754121781,4.700366512447596;-0.4048118476510048,1.2172718966126443,4.700552702155709;-0.4048293945670127,1.2179873029351236,4.700735414960979;-0.4048456611931323,1.2186525768995284,4.700903851592541;-0.40486146355271335,1.2192991839647291,4.701067894637585;-0.40487691775560386,1.219932240843773,4.701228042125702;-0.4048915677666664,1.2205358531236647,4.70138094985485;-0.4049069626152515,1.2211741557717324,4.701542745193839;-0.4049229774653912,1.2218250658631322,4.70170781776011;-0.4049381068944931,1.2224381835341451,4.70186395187974;-0.40495394444465643,1.223080056655407,4.702027380186319;-0.4049693885564804,1.2237317652344704,4.70219199283719;-0.4049844087600708,1.2243560548901558,4.702349794042109;-0.4049989217102528,1.2249712927937508,4.7025060744792215;-0.4050140340149403,1.2255979939103128,4.702665676274894;-0.4050287023603916,1.226208511412144,4.702821247139573;-0.4050435079157353,1.2268264774203301,4.702978147414326;-0.4050585415303708,1.2274526248574253,4.7031372733622785;-0.40507388188242927,1.2280986233353612,4.703302322247625;-0.4050894913792611,1.228750342798233,4.703468179032207;-0.4051051831960678,1.229395122718811,4.7036322787851095;-0.40512055864334107,1.2300375295639037,4.703795295286179;-0.4051360807657242,1.2306895837783816,4.703960906517506;-0.4051526868522167,1.2313701994299888,4.704134207993746;-0.40516908623576164,1.232048769271374,4.704306832045317;-0.4051853546380997,1.232733067071438,4.7044807219803335;-0.4052016946315765,1.2334205037951471,4.7046553828418265;-0.405217853140831,1.2340884682774544,4.704825527977944;-0.405233298778534,1.234734599030018,4.704989615094662;-0.40525030422806746,1.2354374815225602,4.705168533474207;-0.40526711667180065,1.2361344841718676,4.705346298605202;-0.4052832247376442,1.2367889406681063,4.705513927239179;-0.40530003012418747,1.2374787312269213,4.705690164881943;-0.40531639664769176,1.2381532881498338,4.705861902478336;-0.4053326494991779,1.238822012448311,4.706032013323902;-0.4053490589559079,1.239494051361084,4.706203328502178;-0.4053648206293584,1.2401477917432786,4.706369896817207;-0.4053809969067575,1.2408144395112992,4.706539753490686;-0.40539633301496514,1.2414424904108048,4.7066998157560835;-0.40541164309978484,1.242076989376545,4.7068612883359195;-0.40542724878787995,1.2427257722258571,4.707026435402037;-0.4054437549948692,1.2433982140779496,4.707197950008512;-0.40545986551046376,1.244055071282387,4.707365696218611;-0.40547522958517074,1.2447004286885264,4.707529627606273;-0.4054909755587578,1.2453559314846994,4.707695470997692;-0.405507765620947,1.2460394374370574,4.707869389647246;-0.40552432448267944,1.2467127753257752,4.70804077373147;-0.4055404841244221,1.2473795971155166,4.708210613206029;-0.4055559688389302,1.2480147175788878,4.708373121961952;-0.4055707833468915,1.2486407633543013,4.708532179734111;-0.40558555254340173,1.2492620433092119,4.708690320512652;-0.4056008813261986,1.2498997227072715,4.708853371837735;-0.40561592131853114,1.250538178503513,4.709016670098902;-0.40563112901449216,1.2511727345108983,4.709179134753347;-0.40564630879163743,1.2518126970410344,4.709342436078191;-0.40566150529384626,1.2524524531245231,4.709505288887025;-0.40567778325080867,1.2531292353510852,4.709677454805376;-0.4056942989766599,1.2538166551589964,4.709852464580537;-0.4057116704642773,1.254544098234177,4.710037212765218;-0.40572808477282524,1.2552304472684863,4.710211975845695;-0.4057441540658475,1.2559028830289845,4.710383574041725;-0.40575956655144696,1.2565605046272281,4.71055084810257;-0.40577541185021404,1.2572331854820253,4.710721285223961;-0.4057915527999401,1.2579114432215692,4.710893869006634;-0.40580736356377595,1.258576522600651,4.711063949173688;-0.40582312705516815,1.2592457969307902,4.711234750291705;-0.40583884193897246,1.2599189284443857,4.711406428417563;-0.40585502624511716,1.2605999846816063,4.711579079443217;-0.4058716675758361,1.2612999004721641,4.71175635009408;-0.405887137401104,1.261949286711216,4.711921208223702;-0.4059031180024147,1.2626141295552258,4.712089255294204;-0.40591892862915985,1.2632800513625146,4.712257740002871;-0.4059351416170596,1.2639518726944925,4.712427487981319;-0.40595170183181767,1.264651395750046,4.712604899394512;-0.40596781270503995,1.2653277834892274,4.712777406656742;-0.4059839157938957,1.266011025452614,4.712950713330508;-0.4059994886279107,1.2666726117849352,4.713118843102455;-0.4060142417252064,1.2673028447866441,4.713279002603889;-0.40602871914505967,1.2679207027673722,4.713435635969043;-0.40604394521713266,1.268607554125786,4.713610449129343;-0.40606089761257175,1.2693429929494857,4.71379661359787;-0.40607882829308517,1.2700847453713418,4.713984529063105;-0.4060963387787343,1.270847913992405,4.71417847199142;-0.4061134234786034,1.2715811689972878,4.714364369627832;-0.4061304288864136,1.2723805036187172,4.714565841165185;-0.4061463973283767,1.2731932062149047,4.714770039257408;-0.4061634768724442,1.274002961397171,4.714973485872149;-0.40618345237374304,1.2748558196663855,4.715188750839234;-0.40620294242501265,1.2756904746651647,4.715399542218448;-0.40622259711623193,1.276567306041717,4.715621174302697;-0.40624114655852317,1.2774346790313718,4.715840146508813;-0.4062586629211903,1.2782842800855634,4.716054199847579;-0.4062751058161259,1.279153650331497,4.716273853954673;-0.4062936652064324,1.2800644775271417,4.716502961796522;-0.4063111009716988,1.281020052754879,4.716744340080022;-0.4063292142271996,1.2819891950726512,4.716990385848282;-0.406350012922287,1.282984276378155,4.717241180837154;-0.4063707952558994,1.2840242004394535,4.71750362598598;-0.406394291883707,1.2851012012481693,4.717775800189376;-0.406417551445961,1.2861470518946652,4.718038979446888;-0.4064388016343116,1.2871515993714338,4.7182924217939375;-0.4064580842792987,1.2881864634752278,4.7185544501364225;-0.40647710734009734,1.2891843824625018,4.718806783610582;-0.4065019814431666,1.2902773928880695,4.719083389982581;-0.4065296640217304,1.2913760805368426,4.719360366693138;-0.40656265224218363,1.2925739475727083,4.719661216950415;-0.40660776194334025,1.2939696461200714,4.72001277450323;-0.4066595179438591,1.2955232910156251,4.7204125227808955;-0.40671475687026976,1.297089991092682,4.720820209014415;-0.40680058850646017,1.298840535235405,4.721280075550079;-0.4069951142251491,1.300925538134575,4.721844640493393;-0.40726500419378275,1.3032251111984254,4.7224757392555485;-0.4076163573741913,1.3056464107990267,4.723175947627424;-0.4080701371967792,1.3082188647270203,4.723957461893558;-0.4086208650887012,1.3109417037963866,4.724828470635414;-0.40924838600754737,1.3137810708284376,4.725799245882034;-0.4099806294381619,1.3167698330640791,4.726995497357846;-0.41073445945978165,1.3197436742305755,4.728239479357004;-0.4115770662903785,1.322870594549179,4.729920192092658;-0.41247198408246033,1.3259919668674467,4.73177383311093;-0.4134984074175357,1.3292307175636289,4.7342150845676665;-0.41462054908275603,1.3324638643980022,4.737212853720784;-0.415815553021431,1.3357151069402693,4.7407340307980785;-0.41699507279992104,1.3388575013160704,4.744432828575373;-0.41814931151270873,1.3418723945617674,4.7486738789856435;-0.4193125169575215,1.344716879248619,4.75310058194697;-0.420490250569582,1.3472719400167465,4.757918092063069;-0.421653758084774,1.349518839097023,4.763293170148134;-0.42278756492137914,1.3516761414766312,4.769091441214084;-0.4238645342648029,1.3535346613168717,4.775046776895225;-0.42469212175011634,1.35490587952137,4.781414518003166;-0.425319606512785,1.3558843759059909,4.788122469846904;-0.4257535895645618,1.356509996557236,4.79520432871133;-0.4260591782331467,1.3568772259473802,4.802293905414642;-0.4262101622819901,1.3568877130270003,4.809936456538736;-0.42626459217071544,1.3566776318073273,4.817578976541759;-0.42605959652662284,1.3560057658195495,4.82563953768611;-0.42575961941480645,1.3551513151168824,4.833970532917976;-0.4252448989272118,1.3538660316467284,4.842476356366278;-0.4244366122484207,1.3522369232654572,4.851877295217664;-0.423415967464447,1.3503377969741819,4.860954110323639;-0.42203747207522396,1.348152082490921,4.870133879408986;-0.4204845798194408,1.3458637521266936,4.878956090579183;-0.41870459657311443,1.343379460000992,4.888003921575099;-0.4167518566310406,1.3408288061618805,4.896808676523715;-0.41455859095454217,1.3380190688371658,4.905823822916579;-0.41218279814124104,1.335213476395607,4.914585386986752;-0.40945088014602665,1.3322452426910403,4.923251563434676;-0.40645036129951473,1.3291965357780455,4.931935932553932;-0.40313869062066077,1.3259537560939787,4.940985450479761;-0.3997574470341206,1.3225282900333402,4.950064415324107;-0.3963326617956161,1.318918390762806,4.9593578839812436;-0.3927642941713333,1.3151437430024147,4.968962562713399;-0.3891387743651867,1.311284506571293,4.978794261856004;-0.3854096976220608,1.3074420968174933,4.9884961296211925;-0.3816212010681629,1.303499637770653,4.998377713237331;-0.37789064468741423,1.2996305687904361,5.0078903355222195;-0.3739959844231606,1.2954429693579679,5.0175966077696526;-0.3698871968388558,1.2909747808814052,5.027135009584947;-0.365864887547493,1.286495760393143,5.0357907380688935;-0.3615552970290184,1.281530243229866,5.044573065281286;-0.35715279569029806,1.2762063311219216,5.052991033628955;-0.35232081373333923,1.2700112376332284,5.061658254060521;-0.3472754916965962,1.2631489912152292,5.070178397453203;-0.34192754721045493,1.2553954132914547,5.078728891057148;-0.33616230259239677,1.2467636957883836,5.087159726047609;-0.3302787682563067,1.2376331670522691,5.09545802709451;-0.32420075670480725,1.2276097216486932,5.103357420044392;-0.31788536903262143,1.2167185711979864,5.110978268679976;-0.31142345159649854,1.20510559040308,5.118205227344482;-0.3045900828778744,1.1926629319787028,5.124934371723979;-0.2977490993112326,1.180173541724682,5.131042279254644;-0.2906362561255694,1.167125350368023,5.13637138988003;-0.2831636626690627,1.1534848999857903,5.141458448539673;-0.275448607942462,1.1393059224486353,5.146037598364055;-0.2676416554659605,1.1250200917720794,5.150383303433657;-0.2595781463116408,1.1104215850114825,5.154509355247021;-0.2514889339953661,1.0959613199830058,5.15818869317472;-0.24352190010845662,1.08174818264246,5.161485755571723;-0.23525744689702988,1.0672901366353036,5.1647300267502665;-0.22697533735334874,1.052985513627529,5.1677687668338415;-0.2185601124227047,1.0387048833847046,5.170702028271555;-0.20990307649970052,1.0243659330844879,5.173595838060975;-0.20120470648109912,1.0102573964595796,5.176417562574148;-0.19278730449080467,0.9968336253881454,5.178992270427942;-0.18467697250843046,0.9840669733405111,5.1814186792552475;-0.17650719252228736,0.9714062471747399,5.1839465255081665;-0.16874187927097078,0.9596773700952532,5.186397019883992;-0.16141339971870183,0.9488141257524492,5.188721348479391;-0.154277831569314,0.9384396121621131,5.190954143944383;-0.14742833144962783,0.9287204940438272,5.193266344073415;-0.14047947373166675,0.9190018447875978,5.1956677488088605;-0.13380463725998995,0.9096695070981979,5.198124001705646;-0.12743642099946734,0.9007463627457618,5.200515076416731;-0.12129517516344786,0.8920432762265206,5.202948447304964;-0.11511514721289277,0.8830519923329353,5.205349877107144;-0.10885939306095242,0.8732298150420188,5.207712546628715;-0.10275084422454236,0.8630774101018908,5.210033686533572;-0.0968434540055692,0.8527711678266527,5.212279228392244;-0.0914114259637892,0.8421359030246738,5.214474390664698;-0.08635809885784981,0.8312053792715073,5.216529620835186;-0.08178611606955526,0.8201178707838057,5.2183994761377575;-0.0778669147878885,0.8093524683237077,5.219902706351876;-0.07433770528063177,0.7985801172614099,5.2211461708724505;-0.0709005547635257,0.7873544714331627,5.22226734138131;-0.06770224637016653,0.7758747785568237,5.223130095025896;-0.06473267219886183,0.7639197681427002,5.223803341183066;-0.06182914109304548,0.7514397191822529,5.224412083995342;-0.05885405807942153,0.7381809931814671,5.224964980876447;-0.05607211540676654,0.7248531757354738,5.225420538043977;-0.053562389538064595,0.7115752272367479,5.225722181355954;-0.051223507090285426,0.697682308459282,5.225817322507502;-0.04908520828075706,0.6834755707859995,5.225769534417988;-0.047030062710866335,0.6687068808853628,5.2256308533102285;-0.0451091307874769,0.6537352261364461,5.225435478404164;-0.0434132369466126,0.6381683798551561,5.225285824984312;-0.04214057637900114,0.6232987022519113,5.2251578412711615;-0.04096274316832423,0.60806656113863,5.224983110707998;-0.03974045143947005,0.5923019196391107,5.224783968240023;-0.03846208583600819,0.5768515531778337,5.224520025089383;-0.03714758673720062,0.5608882810235024,5.224238403543831;-0.03583522766530515,0.5449937849819662,5.223981002750993;-0.03458938840031624,0.5291906543076039,5.223695057812334;-0.03340367768853904,0.513664587378502,5.2234348685860645;-0.03224443753436208,0.49790434044599535,5.223174841141702;-0.031111396642401812,0.48220829790830616,5.222996021530034;-0.03007295119948685,0.46674980885982514,5.22285189331472;-0.029120975889265537,0.451377192080021,5.222729446482661;-0.028379761447757484,0.43626063748002053,5.222652309590581;-0.0277825192078948,0.42105308218896387,5.222602574157716;-0.02721879454106093,0.40582643636167043,5.22258676813841;-0.026820627921819697,0.3909367794185876,5.222697044911981;-0.02648570913672448,0.37585828343331806,5.222895480838418;-0.02630952560007573,0.36056006728708734,5.223141364541649;-0.026235067196190363,0.34511497065126895,5.22339528402388;-0.026200922392308718,0.33026658777594564,5.223562864792346;-0.02620727135762573,0.31554515795111654,5.223643757539987;-0.026233612934872513,0.30144046520888806,5.223741006165743;-0.026367419810220605,0.28725343630015854,5.223809556645156;-0.026533874236419803,0.2732926489621401,5.223883419364691;-0.02676547668911517,0.25980712009072304,5.223958292067051;-0.02709150416068733,0.24554658121764658,5.223985064437986;-0.027586346758529546,0.23063552895486353,5.224001705506444;-0.028176943166553975,0.2151452096626163,5.224111947467923;-0.028912942670285692,0.1996552155986428,5.224272367319465;-0.029714552119374273,0.18411317830812188,5.224538630536198;-0.030562656483054156,0.16831742534395314,5.224897605600953;-0.03142578031979502,0.1517295864267275,5.225321717196703;-0.032251544714346526,0.1347918559042737,5.225706476783753;-0.03306194268539548,0.11762893519159405,5.226002014225722;-0.03389583944156766,0.0995592741107568,5.226176936215163;-0.03470138025209307,0.08090473525132988,5.226280596140027;-0.035513923878222706,0.06232414484228943,5.226385184618831;-0.03622834907472134,0.043730388814769726,5.226498972499371;-0.036879136763513086,0.02571280224975201,5.226599064242841;-0.03748676703684033,0.007816272113285973,5.226725990560651;-0.038063031649217004,-0.009888471212424326,5.226882462105156;-0.03864154239147903,-0.02748597029093653,5.227034769251942;-0.039163499687612055,-0.0444363301957026,5.22723252785504;-0.039679478698596365,-0.06151252479497342,5.227366003331543;-0.04017232585437596,-0.07912941404823212,5.2274807127088305;-0.040584607121348384,-0.09606914539579299,5.227607199555637;-0.040880102938413626,-0.11187183729652314,5.227757942157984;-0.04111780539043247,-0.12681842896733433,5.227834548503161;-0.04131143847815692,-0.14090969052407892,5.22787914185524;-0.041511074097454546,-0.15427669708207253,5.227827586847544;-0.041671726547181605,-0.16730538594424735,5.227675172001124;-0.04181351934298873,-0.1799690812446178,5.227444833403826;-0.041948599147796625,-0.19163953192457567,5.2272174507319935;-0.042052129542827596,-0.20265392059981835,5.227046283859015;-0.04212212849259376,-0.21254729081094278,5.226979449290036;-0.042158056614430325,-0.21777596418637984,5.226973169919692;-0.04217842595362001,-0.2225597507572837,5.226971209608846;-0.04218904509789804,-0.22662521166661218,5.226975297731511;-0.042207308506593114,-0.23091936857253323,5.226978825896977;-0.042209492029746366,-0.23522145168781292,5.226964383629958;-0.04220241180700914,-0.23969621776683,5.226957008859941;-0.04219220295089942,-0.24441365768817763,5.22694253114095;-0.04219156430910031,-0.2493178627540669,5.226931553319096;-0.04220062454993075,-0.2542600540789692,5.226971675330942
