# Supplementary material for: AI co-pilot bronchoscope robot
Source: Nat Commun. 2024 Jan 4;15:241. doi: 10.1038/s41467-023-44385-7 (PMC10764930; doi:10.1038/s41467-023-44385-7)
Supplement: Supplementary file 9 — Source Data [file 41467_2023_44385_MOESM9_ESM.zip › Supplementary Fig. 6/Sim+A/1-siliconmodel3 Centerline model_21.txt]

Path length,0.41143662873956477,1.2666681544918388,1.853055248244689,2.871004444269261,3.913404889808821,4.447287537405261,5.581606027085598,6.504362557379005,7.5382996948136665,8.122915351727311,9.53576585934883,10.368761889162037,11.250634358442863,12.156494899112602,13.071436587373391,13.943387564024842,14.852474099316742,15.810889497175836,16.77768879276179,17.822577660014144,18.87302439359535,20.005052179034667,21.13099120424769,22.31630444120151,23.52752167425887,23.52752167425887,24.80239751193135,26.12621692592195,27.44662744988102,27.44662744988102,28.79540776817867,30.056094018305036,31.2836936681251,32.4823366143969,32.4823366143969,33.65971643157783,34.82963208594955,35.903581050715744,36.98802578283215,38.013878307444614,39.010762254597644,40.01876899276265,40.96785108781604,41.97959648913357,42.93825520989318,43.964196111455436,44.9315835770322,45.889433503182225,46.79578012177574,47.6764759674957,49.30333375502239,50.13141609228029,50.9727163267907,51.79305706757531,52.595756797908614,54.279025768750465,55.17031781965893,56.058966083689185,56.93459914414964,57.79535301896743,58.648427265510925,60.280023085654065,61.11332956729657,61.933605992654215,62.79938013443741,63.667988412774854,64.55462216152856,66.33178628387485,67.29110368538821,68.24469419510379,69.18042990429211,70.14264022787206,71.12268216532563,72.06108309629556,73.00399920863772,73.96236993857535,74.96979294990003,75.96211976555452,76.96767897133282,77.95741226168343,78.94603388552916,79.89994117090669,80.86730631942406,81.83648443077121,82.819308594975,83.76368849258688,84.71922143391762,85.70574187245745,86.5990134262048,88.44720019786904,89.3503744542535,90.25633752398706,91.18505243671575,92.08477757077526,93.01817771337241,93.8865702370909,94.76644585265744,95.62667783054589,97.4304413520976,98.36383712372759,99.2881805172709,100.15070841362746,101.01150514037587,101.86043525815182,102.68472601288894,104.29483002590348,105.0685603743624,105.83538408083103,107.36431358010977,108.08078268524848,109.41184331463623,110.727892043995,111.42265625577022,112.66348067846789,113.82239025732845,115.16072947997205,115.87749824943054,117.31159802401262,118.05938488445314,118.79640855019882,120.23493500217836,120.94273739562207,121.67149493969211,123.17951865455659,123.96053378273182,124.7309402922256,126.29092336244494,127.13216689546731,127.95156541709387,128.76614202448854,129.54522940423834,131.22234744081806,132.09000159687082,132.9983735015383,133.9173931445448,134.91754724916998,135.90571658834077,136.9571006421216,138.03504201708375,139.1093788786356,140.27472242543294,141.46545330484852,141.46545330484852,142.6635499982846,143.90268684418257,145.11188420982617,146.34425004804115,146.34425004804115,147.55941513897463,148.7643640653439,149.9591468134136,151.1344125785966,152.26346067967813,153.35649461415304,154.42250567385062,155.4223692887061,156.36625959191596,157.24439522585166,158.14572937765485,159.7765394489268,160.59798024610248,162.1043055100563,163.53138511823917,164.26911476508624,165.6860092265117,166.39990420780762,167.81494142641995,168.47788712350237,169.80062850639777,170.46540538334526,171.8341185241336,172.48273965595618,173.85756275563133,174.51128764848949,175.83466346986242,176.5202520773459,177.81711194486843,178.46330246479312,179.73448634009662,180.96697648713024,181.6082195468024,182.81632031958313,183.43113794494133,184.65435965249227,185.9112866976164,186.4869322951678,187.66487647477163,188.7543915648174,189.798913897459,190.79021834041896,191.83443708218994,192.85800198524728,194.00337432916484,194.57120758211656,195.71235785917912,196.85860087369124,198.03490465667133,198.58852397168397,199.6538441159019,200.72099732714847,201.73250084862846,202.69335866132198,204.02225855112573,204.78604019329146,205.82635723027582,206.75810079576897,207.912888517422,208.80198334577017,209.9791903360607,210.83128915898698,212.01709957181492,213.02524967647457,213.995704478877,214.953629941655,215.9218232747309,216.9064406039343,217.9663232761006,218.97087971243266
Error,8.750393536740757,8.249268015397321,7.633599318032956,7.060020092338465,6.542103495983157,6.059614944481768,5.623964031391482,5.214692955708355,4.83431985352696,4.474163154637204,4.15844533315406,3.875009834571228,3.6583548045342633,3.4735701235546355,3.357049808296162,3.2574818785091595,3.156007818597524,3.039586296809978,2.9214586180877746,2.776181398785892,2.629214393510263,2.4828817385251556,2.3496024873487125,2.2275978462821104,2.1392628029972975,2.0135955892431476,1.8439803492038869,1.7259646023976307,1.6795469997775565,1.6184180494309344,1.453694373488932,1.378004895468601,1.3537851725474916,1.3525199437406568,1.3022664821548215,1.1633920474893569,1.031439831313672,0.9146911040717983,0.8058646857503846,0.7063895561764079,0.6148090747871012,0.5291543936331123,0.4580236101026594,0.40408016930053886,0.36110925252939446,0.327506285104646,0.3065767210137479,0.3071666706347457,0.3408767799044002,0.4148107042001326,0.5053844491437444,0.4218171276859039,0.40180673975327835,0.4530798257894816,0.5768244767257573,0.5982376128606587,0.5647260837794219,0.551953425857575,0.5562885786468771,0.587570207049952,0.6496737941487113,0.6429440574840746,0.5775316992573365,0.5583430804031586,0.57482488925748,0.6202650811354224,0.67494746152269,0.6098092271631411,0.5740348537265012,0.5386310752475604,0.49769479553458934,0.47242063384604827,0.45551568678123994,0.4347314124029289,0.42188340579049477,0.41969377627220805,0.4126721457523147,0.41228401812389726,0.4080877224219928,0.40268467643356415,0.3956154782900678,0.39495822821555193,0.39980901843362693,0.4120368719938562,0.42199289179204275,0.4559669784699619,0.4835725922760126,0.4873660046212864,0.5520314436839977,0.5508526775505704,0.4730036242424065,0.41273047060120555,0.3865989961796348,0.3695037966679387,0.3947704225969053,0.45826462839054494,0.5621593508665018,0.6986657245322547,0.8028834747227452,0.8734715284394866,0.9920564892270781,1.1481148241290966,1.2858771729692935,1.458776647821177,1.629613471467134,1.7619622781999535,1.9134278435415646,2.0830869721172602,2.2403262540940725,2.327499127384886,2.3908848732633743,2.394372965865839,2.386472398829511,2.310373996995667,2.1803412375602154,2.0449163751373365,1.881699112855401,1.75412220663874,1.581296920462019,1.462865884204585,1.3438215274804033,1.190759187011272,1.1015667743539184,0.9498219880833748,0.7919145500377012,0.695001286603478,0.6589988919478031,0.48286735518186397,0.32985269588949123,0.2839552357082667,0.4025760569051243,0.36824718261964323,0.23973591042300776,0.1532589781286418,0.07798830796423568,0.11074419517202898,0.1614266050483116,0.23309816427219224,0.32801357473012777,0.4218360112516544,0.561875544874403,0.738842538632738,0.6745085960000425,0.6313312053366394,0.6865072546691704,0.8119016350097088,1.0168140503444671,1.1263076578108038,1.1913936360130857,1.2436130535849903,1.3885745793133553,1.4557250312454906,1.537341880997173,1.645497356733729,1.8019268339164027,2.072279088255918,2.286571871463857,2.4886094062606166,2.678346106610407,2.8434386983201,2.9431175170625856,2.9349583347679444,2.8935532627658445,2.7907053519775045,2.6441393781643474,2.4713951744537788,2.2775121972879586,2.0595875883962793,1.9034213941014926,1.7359732248290132,1.5607720502153355,1.4259230239746103,1.3233715274834121,1.1983717759292833,1.084737492909039,0.9316409784756436,0.8098743904358493,0.7033473284249242,0.6222525346997851,0.6578756118743246,0.5773781161120742,0.5698045994473118,0.5941720383983863,0.5370250237708513,0.5914263177593483,0.6441357295373523,0.6589254320283489,0.6875135619790559,0.7183461311696102,0.7084697944908851,0.6890727289845923,0.6026060422461236,0.5109451615355352,0.4566267389240022,0.3146376756880497,0.25023834887007385,0.3229171291097292,0.38754650115056327,0.3753406492024014,0.37944142237401873,0.39840363940013923,0.416934563762572,0.35123481426775677,0.257997918008966,0.17315898905361946,0.19503304006772818,0.17202043445065163,0.19857993339617627,0.20727823848750923,0.19178612306283094,0.21301036395880726,0.2080540629133154,0.1817234459037828,0.15126022931904448,0.13143306226060997,0.11951185484429624,0.13294397340644407,0.12823716936519433
3D pred;-0.08564567697205716,-0.26273818211187694,5.1510039045876646;-0.08304199124665519,-0.254090206185959,5.1552973103486055;-0.07996371555589607,-0.24621080931233996,5.1606301635886345;-0.07702931002452156,-0.23800513434688225,5.165534871789812;-0.07448156838707554,-0.22946466124554854,5.170070214307662;-0.0722284177107948,-0.22071632717709286,5.174358566328739;-0.07019329106746858,-0.21171207179649082,5.178203256769662;-0.06822035104542473,-0.20259261693592023,5.181800901932187;-0.06633254262934214,-0.19336372456414047,5.185157049273153;-0.06455305735660086,-0.18404109188689008,5.188306962308327;-0.06293529064270251,-0.17460714268132196,5.191202378210432;-0.061490760974052254,-0.16504411022666926,5.193744374337032;-0.060253241567799314,-0.15532273270249233,5.195735194457378;-0.059062200266737044,-0.14554279547417348,5.1974481592641695;-0.05792701316775426,-0.13566310455580788,5.19849842475816;-0.05690683510358027,-0.12576242017037892,5.199465733094473;-0.055902821536226666,-0.1158613480071132,5.200445899801913;-0.054880570910188484,-0.10596907374548897,5.201493713521222;-0.053824153814752584,-0.09608163578449186,5.202553219768444;-0.052739198690334825,-0.08620226994253796,5.203658209785972;-0.05166788625255481,-0.07632194258228701,5.204767903849637;-0.050642824756943094,-0.06643471726129402,5.205859702540848;-0.04966529686197247,-0.0565381760025266,5.206909897916989;-0.04869774848994516,-0.04664052837912747,5.2079589077695685;-0.047745248713897945,-0.03674036980950825,5.208997947938679;-0.046799442679049764,-0.02683725939244282,5.210014734549455;-0.04590074450913852,-0.016924442383398408,5.210978269989695;-0.045034188933537646,-0.007003074284846466,5.211881340577984;-0.04421212975050937,0.0029283723879514004,5.212712355430421;-0.04342846580070095,0.01286926850239716,5.2134636578033495;-0.04273756832049517,0.02282464361721761,5.214106438477498;-0.04216009060408804,0.032796886058538276,5.214576438667472;-0.04170621035377063,0.04278043912884245,5.214926668321831;-0.04123263135998277,0.05276146924377319,5.215320064790408;-0.0407383280373273,0.06273913500721943,5.2157693421414555;-0.04019434432397613,0.07270940950250741,5.216314968577966;-0.03960229906178285,0.08267192681983958,5.216945627843633;-0.03899232378912389,0.09262825471649261,5.217652356208051;-0.03835866844717296,0.10258033293102413,5.218397084426574;-0.03771032406909913,0.11253077986093481,5.219150911636517;-0.037038599581697425,0.12247983157323,5.219902680376956;-0.03637330364667371,0.13243045885986507,5.220639157071302;-0.035687336206646,0.14238157804678703,5.221349562306992;-0.0349621831812369,0.15233234616095437,5.222025111733615;-0.03421596902896524,0.16228590787401945,5.222633201910442;-0.03350409310208796,0.17224613725989787,5.223168984744635;-0.03282651251073626,0.18221141500799046,5.223652848305564;-0.03228191146164226,0.1921878394903268,5.224070417755555;-0.03180028907385362,0.20216924907200676,5.224443918275405;-0.03135477107029723,0.21215468276063196,5.224748266363251;-0.030969649071691634,0.2221448581773249,5.2249675291961575;-0.03059844098544828,0.23213680454560134,5.225119885128746;-0.03025248845836001,0.24212998226702395,5.2252491750241905;-0.02997373618230566,0.25212562065584126,5.225346696142911;-0.029775255662890476,0.2621234422021656,5.225411270218715;-0.02966602234247582,0.27212276304051575,5.225451900914595;-0.029599732377922423,0.2821224960235649,5.2254826565371495;-0.02959771589031832,0.29212248055078627,5.2254651811513195;-0.02963691260307125,0.3021221154457213,5.225389249697315;-0.029697331974093882,0.3121214174327729,5.225287715115264;-0.02977963772670046,0.32212063799193685,5.225193832357099;-0.029889408756586737,0.3321197040666039,5.225112420101015;-0.030033859809794068,0.34211843860086455,5.225045774721496;-0.030221226801958382,0.35211651786519516,5.224988288771828;-0.03043434300698853,0.3621141343316375,5.224940891798568;-0.030662455528604565,0.37211144961524684,5.224900249485725;-0.030903298872759118,0.3821085040750583,5.224870306019998;-0.031143618624602395,0.3921055703366901,5.224840097123655;-0.03137057074662071,0.4021029721676606,5.2248188989063244;-0.031587595010206054,0.4121005819440868,5.224792455999464;-0.03181601096253999,0.4220979003195901,5.224754358079009;-0.032063168339938754,0.43209480856549554,5.224727178054256;-0.032330080153118536,0.44209120645638433,5.224699119347608;-0.0326243070600392,0.45208682989698856,5.224668418193114;-0.03295433721430862,0.4620813314365354,5.224636495266108;-0.033338415900171045,0.47207390872500765,5.224606785049436;-0.033771356698929174,0.4820644886160639,5.224577192732974;-0.03425183821224279,0.4920529148456726,5.224555307326216;-0.0347665660189927,0.5020395099318483,5.2245007741278;-0.035320843536006855,0.512024036013328,5.224455881340132;-0.035928339082318995,0.522005559120162,5.224443813658084;-0.03658064083961095,0.5319840844202162,5.224503271656817;-0.037262426950254404,0.541959700592217,5.224652434950725;-0.037994934354681,0.5519312291899658,5.224831461001166;-0.03880291590059988,0.5618966737283023,5.225024025210702;-0.03971783952871216,0.5718528501018622,5.225217588568009;-0.04067956869185666,0.5818042108856899,5.225430885466375;-0.041616098893933674,0.5917578517870787,5.225649846619999;-0.04266275631014611,0.6017013973606788,5.225824230331465;-0.04380806977316348,0.611634187356234,5.225991382883437;-0.045012937630266085,0.6215606572641169,5.226107523379456;-0.04623234682423645,0.63148585184084,5.226167137403358;-0.04747634678598697,0.6414081726896589,5.226163522398502;-0.0487339360886243,0.6513287809686553,5.2261642439250195;-0.05008773532615532,0.6612366001616418,5.226115803615887;-0.05155606399719896,0.6711269986257106,5.225960790275376;-0.05319773129333594,0.6809883053701398,5.2257167456461175;-0.054940667823121354,0.6908292240045688,5.225372517983534;-0.05695324200955762,0.7006149355351718,5.2249373226435845;-0.0593142699020111,0.7103215520250898,5.2244821923230065;-0.06207730642092352,0.7199092637619038,5.223817803245043;-0.06522027640830547,0.729363206752347,5.222954842300466;-0.06814205035553697,0.7388929130310361,5.222149898051966;-0.07125644929284922,0.7483397180741985,5.22112111540449;-0.07435859589993132,0.7577953659828723,5.220137545856689;-0.07777267448893282,0.7671339452845688,5.219072180185171;-0.08149327655073188,0.7763363205302173,5.2178583391181395;-0.08535531813858346,0.7854945106763469,5.216757345012325;-0.08962276345845388,0.7944402683625599,5.215429817287011;-0.09353444851474065,0.8035741320532819,5.214302318240566;-0.09768574095796462,0.8125829164570032,5.213034022290048;-0.10163598046925623,0.8216838672720063,5.2117817036140215;-0.10589485528586583,0.8306133785567502,5.21032368663467;-0.11003668002713532,0.8395945045991748,5.208845626141087;-0.11423760726452348,0.8485300289614134,5.2072617654407685;-0.11853487825390213,0.8574040981867374,5.20559312604653;-0.12296881893281321,0.8661966323548744,5.203852001996371;-0.12753023323012425,0.8749096735295689,5.2020419155077295;-0.13228321477105215,0.883503681080506,5.200157187228631;-0.13716161122443504,0.8920071281194792,5.198184210670483;-0.14210911992232844,0.9004584587493092,5.196160064364119;-0.14710511757422334,0.9088808054834016,5.194134210728492;-0.1521058899302341,0.917312415140777,5.192159309609698;-0.15707085420931416,0.925782449639287,5.190259929368275;-0.16195194187800677,0.9343282930446344,5.188486925233531;-0.16683199194656562,0.9428936049154023,5.186807477739609;-0.17172741162584185,0.9514678279010995,5.185220793664155;-0.17652511358663442,0.9601012916107236,5.183657028889641;-0.18128673148097696,0.9687665461545383,5.1821602461000635;-0.1860701452437104,0.9774354113673723,5.180756775866604;-0.19091039114928185,0.9860789645984701,5.179392588520681;-0.1957516150758604,0.9947147623347518,5.1779834936513565;-0.2005536631990708,1.0033685489368134,5.176550904642482;-0.20533849709387625,1.012022206493732,5.175061080664052;-0.2102196414295929,1.0205957801350816,5.173427598190849;-0.21475107526770798,1.0293717701447858,5.171862955509481;-0.21930992428681004,1.0381256550153133,5.170254728132963;-0.22380312848244682,1.046895355101426,5.16855076907948;-0.22827976672563902,1.0556581490760562,5.166769434804905;-0.23282937232648612,1.064376852673807,5.164956896129096;-0.23745126839486264,1.0730404247472096,5.163064649934204;-0.24208171514765228,1.081678102370137,5.161077318016289;-0.24675350091624235,1.0902642309005097,5.158967148688411;-0.2513584700141788,1.0988361880855162,5.156661544727306;-0.25587659152291425,1.1073225401440632,5.153910470978622;-0.26024780643041984,1.1158914717512876,5.151178092647733;-0.26465458816273324,1.1242770806126416,5.147974682154504;-0.2692525403030586,1.132759329789247,5.145345940055847;-0.27399828620490363,1.140628949479524,5.141402973943195;-0.2785581235200547,1.1488890558940374,5.138089588109901;-0.2833189909759155,1.156746591950764,5.134140756866993;-0.2878649500632936,1.1650431711314528,5.130900227608608;-0.29233189368786194,1.1732483898642136,5.1273336045275295;-0.29689346901150965,1.1811151034512866,5.123173454541574;-0.3014272225326248,1.1886310882606361,5.118382311530203;-0.3058034251042414,1.195269581944349,5.112317721464628;-0.31010011738606885,1.2020770219390027,5.10638499897369;-0.31449651504318155,1.2085917726417916,5.10020198102765;-0.3188857679228024,1.214957222929811,5.093860411680123;-0.32326548490794604,1.2211504055628555,5.087344080810393;-0.3278244865592214,1.2270927595310135,5.080718076489478;-0.3324544975896481,1.2330796808315998,5.074182040137168;-0.3370276687093606,1.238909361537508,5.0674663176312125;-0.34143904177878137,1.2446470559675116,5.0605656908285015;-0.3458627338448773,1.2503768165399873,5.053666358086383;-0.35024363506784884,1.256036314642528,5.046682248572501;-0.3543472707766002,1.2617075770701602,5.039541033238485;-0.35837024768922604,1.267414958661207,5.0323827197405535;-0.3624039091044048,1.2724621733003312,5.0247502103252755;-0.36646865726152983,1.2775987107931106,5.017194166055658;-0.3705944163231272,1.282741523300729,5.009675549715059;-0.3746135995686835,1.2876086374263949,5.001919431734627;-0.3786878784624338,1.2923671552115588,4.99412476945944;-0.3826691397126557,1.297064940265115,4.986245659455889;-0.38670355188647304,1.3017586941536985,4.978391221675554;-0.3907156855963949,1.3063505347525621,4.9704654546459;-0.39461829283554034,1.310819912501547,4.9624159627815745;-0.39822566690552924,1.3151434787723362,4.954151966955022;-0.40144922635725483,1.3191675010018151,4.945583658512987;-0.40416088488648577,1.3229947244232536,4.93675193903696;-0.40668904088767427,1.3264690722049062,4.927722136451866;-0.4091224336470265,1.3299165335426715,4.918656067292448;-0.41147613257662685,1.333242317112096,4.909523747488689;-0.4136993145207175,1.3363538650600344,4.900283848603357;-0.41572904056822096,1.3392607948454645,4.8909334490720715;-0.4175109138502387,1.3417020214586193,4.881401117760684;-0.4190771705269702,1.3440135584883384,4.87179884529096;-0.42054026222113633,1.3463256362380323,4.862180443179703;-0.4217331478455499,1.3485539403714364,4.852505130028383;-0.42274852795889195,1.3508496116324176,4.842825310986328;-0.4234007610671127,1.3531441678973954,4.833113997814599;-0.4244638643481383,1.3554896946859427,4.823451269654391;-0.4251645303978597,1.3581084072013994,4.813825709314953;-0.4258427470965757,1.360686284856532,4.804187526451739;-0.42609012444448385,1.3630447935941647,4.794472782966589;-0.4261072244320153,1.365390921065728,4.784751908855811;-0.426066217795077,1.3678846872645298,4.775067929890456;-0.42604351660576223,1.3704454707200195,4.765401396243378;-0.4260114992153258,1.3730828226566412,4.7557554981696315;-0.42600028305611226,1.3757979495739199,4.7461311561131145;-0.4260102238234399,1.3785631357048203,4.736521075632566;-0.42599499407692654,1.381359888227863,4.726920141127025;-0.42597657724136684,1.3841726614856569,4.717323893557251;-0.4259306459399103,1.386944509615951,4.7077158371326595;-0.42579392808946853,1.3897042637479997,4.698105162579851;-0.4256527174593713,1.3924342696041871,4.6884860603565075;-0.42546527430551284,1.3951364207455517,4.678859885401039;-0.4253276910194202,1.3978118046719965,4.6692253957059116;-0.42513904627180077,1.4005035817216729,4.659596338146938;-0.42491650577218903,1.4032004053608362,4.649969416625222;-0.4246986763141856,1.4059274225146106,4.640350896584683;-0.4244569979458744,1.408642755573212,4.630729641056055;-0.4241832608220338,1.4113634305455367,4.621110753610929;-0.423882514887923,1.4140966858916897,4.611496240253726;-0.4235953540096554,1.4168179587618093,4.601877913341194;-0.4232826850077214,1.419522235734723,4.592255589082003;-0.4230091251200168,1.4222124551810533,4.582628134365494;-0.42273963108237644,1.4249053463064973,4.573001311922436
3D gt;-0.4219955278249888,1.4371993298809342,4.528791889437162;-0.422055098740371,1.4368002862250053,4.530227199431733;-0.4221054594577887,1.43641729888916,4.531619631703695;-0.4221678583179,1.4360024738740635,4.533158810876248;-0.42223266657734965,1.4355954089154253,4.534679143943367;-0.42230400587033007,1.435190023068159,4.536184666701097;-0.42234805914805484,1.4347170255807729,4.537877677866129;-0.42241124924189366,1.4342470917438488,4.539590471404063;-0.4224709876622909,1.433783789792835,4.5412907769488475;-0.42253103163869754,1.4333429110507732,4.542907335610332;-0.4225932971660907,1.4329199761023887,4.5444683548619205;-0.42270904511671786,1.4321359498244066,4.547375497325017;-0.42283718160775996,1.4313006915752704,4.550413393977239;-0.4229788422217736,1.4304201248168946,4.553575872497559;-0.4231022182934101,1.4295883734130856,4.55660967914288;-0.4232320282745361,1.4287207696063702,4.559818216059759;-0.42334843713613657,1.4278711462637095,4.562971923534688;-0.42345624305725105,1.4270313642765926,4.5660961380063565;-0.4235703945159912,1.4261871273099458,4.569244790661151;-0.4236804127913255,1.4253640842848556,4.572260389251708;-0.42379119659423825,1.4245255850454475,4.575351357175386;-0.42389633358295153,1.4236650159865158,4.5785611560469395;-0.4240242364854079,1.4227402769118087,4.581951109149638;-0.4241485288238526,1.4218171376859225,4.58535342285743;-0.42427748034550594,1.4208938631028394,4.588746177872878;-0.4243904302802452,1.4199631392493612,4.5921730491109995;-0.42452181898850655,1.4190913654268704,4.595427259333683;-0.42463698667086086,1.4182404182551458,4.598595826597948;-0.4247504699354905,1.4174116086519681,4.601676042116606;-0.4248644799804687,1.4165822268442008,4.604744743353036;-0.42497540331913874,1.4157344731492263,4.607868208929207;-0.4250843609325702,1.4148788617882364,4.611014854079026;-0.4251965852708082,1.4140206456111029,4.614214372846162;-0.4253034918858455,1.4132172977858324,4.617261825133103;-0.4254036620976375,1.4124113912024867,4.620265330481896;-0.42550356405404893,1.4115966371506914,4.623241219846285;-0.42561580280597394,1.4107357879169176,4.626398488253081;-0.42573480979332556,1.4098537805175784,4.62962091891949;-0.42584678053048935,1.4089712646719128,4.632849640056904;-0.42595971646822417,1.4080902627798229,4.636076524640596;-0.42607359131446254,1.4072037701181268,4.639341992698082;-0.426185306455172,1.406355305387057,4.642406644510122;-0.42627399265582744,1.4055888212702827,4.6452059832998405;-0.42636570760873643,1.4048077297973633,4.648003064058743;-0.426450119188749,1.4040352481079101,4.65076267520611;-0.4265351449584962,1.4032812491079478,4.653446065949661;-0.4266196785618709,1.4024967502770058,4.656203057248042;-0.42670063564593985,1.4017065338134767,4.658955423404987;-0.42677750190734864,1.4009108085514952,4.661704813534664;-0.42684530901395357,1.4000848828594503,4.664530633835427;-0.42689506547781136,1.39923740234375,4.667362243922308;-0.42694526715792147,1.398359561744103,4.670238711362986;-0.4269918524874174,1.3974665931114785,4.673094861165561;-0.42704267229520365,1.3965676484562801,4.675936328274654;-0.42708951573885406,1.3956844752385065,4.67871643148569;-0.42712238643352807,1.3948165190007136,4.681443542392437;-0.427137496478741,1.3939023359562799,4.6841603849557725;-0.4271379835921068,1.392973293691782,4.686848485670824;-0.42714702525212217,1.3919500809185323,4.689642085533142;-0.42715180729205793,1.39092180086576,4.6924184175051185;-0.4271339097477839,1.3898030324143629,4.695299280735896;-0.4270852076545128,1.3885715395648661,4.698324106771029;-0.4270408245614859,1.3873197839120717,4.7013748382069505;-0.42697825499314535,1.3859617243370643,4.704582179075387;-0.42689058858431306,1.384558473346417,4.707919880288931;-0.42678391045203573,1.3830855371328499,4.7114793471820535;-0.4266916910846416,1.3816550521850584,4.714981491995591;-0.4266812001683162,1.3801746578275238,4.718844520354638;-0.42671483534592847,1.3787041392869215,4.723166681553768;-0.42678229504511905,1.3773121713256837,4.727536248350878;-0.4269097921166054,1.3759901500056342,4.732093460617066;-0.4270526084547777,1.3747270259211617,4.736786107700055;-0.4272114768160307,1.3735129946195164,4.741529325922453;-0.4273555568577693,1.3722845626126803,4.7465969074249275;-0.427486096120981,1.371083024949294,4.751827984067477;-0.42762572875389687,1.3699319864126356,4.757002315820547;-0.42779828684880183,1.3688511568509616,4.762114579925536;-0.42799233938363884,1.367779092900203,4.767429140842144;-0.4281641269566463,1.3667857591130184,4.772872780397855;-0.42834742122356706,1.3657796224036582,4.778735015842731;-0.4285427683081994,1.3648875149770885,4.784475084973848;-0.42873767201937163,1.3641018090585562,4.790125927016918;-0.4289182225623498,1.3633211846454327,4.795823766208062;-0.42904591381366436,1.3626438494873048,4.801433640171931;-0.42907746018629805,1.361952458613469,4.807151347147135;-0.4290589350186861,1.3612482685499925,4.812785815488375;-0.42895226540198694,1.3604946121920074,4.818563141698104;-0.42870273186316854,1.359718686734713,4.824130263510484;-0.4284031924966666,1.3589449459838867,4.829213087464845;-0.428041598540086,1.358116751075158,4.834217703696031;-0.4275913081066426,1.3571717724609376,4.839423864785709;-0.42711741838895356,1.3561885315410906,4.844438282030546;-0.4266054049799992,1.3551939507821888,4.849285356763693;-0.42603085435133714,1.3540944190861628,4.854065556514447;-0.42534733904325045,1.3528292462158202,4.859065889759064;-0.42464066869882444,1.3515038712017353,4.864088331847558;-0.4238474235006479,1.3500885938673752,4.869231899123559;-0.4229700987361028,1.3486160067044772,4.874459832490041;-0.42196214162973256,1.3469976084078277,4.880072390752205;-0.4208444449967604,1.3453140463726336,4.885564281212;-0.41971002965486964,1.3436345672137922,4.890952159921207;-0.4184267326002855,1.341776783118615,4.896678423836782;-0.4170154679518479,1.3398629348989632,4.902635261562055;-0.4156375596207839,1.3379986156522305,4.908342351995615;-0.4142120491614708,1.3361260068218521,4.913939982901353;-0.41272108568044813,1.3342331685462363,4.919596329991634;-0.4111606402763954,1.3323440720073991,4.925185675938313;-0.40959164765578054,1.3305080934964693,4.930654325029116;-0.4078306252171443,1.328447344970703,4.936465639995795;-0.4060676422529953,1.3263834037898137,4.942203571260801;-0.4042306500654954,1.3243830545748196,4.947528267670733;-0.40223829603928773,1.3223285555795523,4.953005632523987;-0.40003039080693165,1.3201476443481446,4.958753167338601;-0.3977203789285513,1.3180317437744142,4.964404983744668;-0.39537726916973404,1.3160163507080078,4.969834073938819;-0.3927763463475154,1.313824618718074,4.975631423811776;-0.3900816143564077,1.3115796405029294,4.981522235825475;-0.38737336355356067,1.30928688873291,4.9872609958170475;-0.3846929503631592,1.3069627329195461,4.992691385354125;-0.38200642413212704,1.3045345139840931,4.998133990719731;-0.37915766372093784,1.3019191965073804,5.004030205961238;-0.3764251166945237,1.2994655206650954,5.009630357269003;-0.3738053217198299,1.2970402256774904,5.015045664811364;-0.3710875155991774,1.2945439801964393,5.020829890618553;-0.3684635774054894,1.292043329561674,5.026614016690483;-0.3659353486457238,1.289594838256836,5.032253677964073;-0.3634909956007738,1.2871053769155651,5.037850054427156;-0.3610603184626653,1.2845607514718864,5.043472147658834;-0.3586686764995869,1.2819366825045073,5.04907071984314;-0.3561721034240723,1.2791310528094952,5.054872341155226;-0.3535424818596473,1.2760132720125639,5.060853282229625;-0.35100401298522954,1.272800233553373,5.066701116364185;-0.34855149850111744,1.2695242066486065,5.0723721512214945;-0.3460317075406588,1.2659160962266185,5.07803964240826;-0.34341479541778563,1.2619881144479603,5.083709495428525;-0.3409273924900935,1.2580440428396371,5.089019203484975;-0.3382958467190082,1.2537562887807996,5.094175903364328;-0.3354552174406785,1.2490824724872296,5.099344338042186;-0.3324874147767287,1.2441692476712745,5.104230726811336;-0.32913169081174415,1.2384782447345442,5.109112130356569;-0.3258107506707999,1.232718528090257,5.113512686847541;-0.32225395076751706,1.2265101496065582,5.117788199212734;-0.31834702098259554,1.2196615100567159,5.122155390677817;-0.31451075635763315,1.2128105436471794,5.126087254376044;-0.31036111173189607,1.2052400996633676,5.129903236270317;-0.30592486572559063,1.197096029862624,5.133640424154722;-0.3011583948164719,1.1883096982750527,5.137344353182866;-0.29623679157550514,1.1792378378178525,5.140943170707409;-0.29110623775775607,1.1697528038259655,5.144287794625209;-0.2857660979989858,1.1597783506422779,5.147468699044448;-0.2803468547879732,1.1495357829754171,5.1503794020726135;-0.27486985588660606,1.1391792277996355,5.153196215776298;-0.26933988864898684,1.1286885684204102,5.155847281215374;-0.2636815075918344,1.1180022647798977,5.158225977125902;-0.25813585293403035,1.1074773907588078,5.160391287303337;-0.25241956045884356,1.0966879175743691,5.162502514677781;-0.24687008671100327,1.086236315460205,5.164376260405321;-0.2413346769949106,1.0758231195420485,5.166022040695777;-0.23588832982283373,1.0656381812579814,5.167573457092872;-0.23080578098883997,1.0562498747605544,5.168776523038425;-0.22566136984605062,1.046851127389761,5.169957345903837;-0.22060790039355943,1.0377046519939717,5.1711172067495506;-0.21580908378894512,1.0291192237736628,5.172070960259072;-0.21090788236177885,1.0204602841656025,5.173086742093014;-0.20632775824913613,1.0125469403310923,5.174014730720521;-0.20168472812065716,1.0048015322758603,5.174997012249873;-0.1971490135750404,0.9974705611008865,5.175980134136494;-0.1926785515902593,0.9903754007192761,5.176981458044787;-0.18812442926553583,0.98349137692965,5.178069881222065;-0.18377078621350804,0.9771166017737757,5.179121426949134;-0.17911588691417993,0.9705646811382586,5.180447229887156;-0.1743745953912002,0.9640321751051681,5.1818571636962885;-0.16945754794194148,0.9573912570777304,5.183435111832251;-0.1648233957041227,0.9512275256582405,5.185062692988469;-0.16027873101307796,0.9452053260216345,5.186691738797701;-0.15573129252507137,0.9392283246553863,5.188408968209487;-0.15112478022795456,0.9331891582195576,5.190227477560778;-0.14659875356674196,0.927359246427096,5.19210548797901;-0.14214656774227435,0.9216618335430441,5.193959142089259;-0.13779625665371237,0.9161151061776971,5.195807753668566;-0.13357999840516313,0.9107359202575684,5.197647848240781;-0.1293506891837487,0.9052384711749738,5.199500874718887;-0.12513165795693032,0.8997006313030536,5.201360354978123;-0.12086674229695249,0.8939967970628006,5.203256972430303;-0.11653610209391667,0.8882124520756648,5.205181921096215;-0.11238696636933547,0.8825799655972993,5.207047334764921;-0.10837080496054427,0.8769914061091496,5.2087966964046775;-0.1043622363743415,0.8713015101154034,5.210509065628052;-0.10075262430264398,0.8660030547039325,5.212036256922209;-0.09711861386372492,0.8604713940194936,5.213565149985094;-0.09406489330511826,0.8556230328017014,5.21478839064965;-0.0911384280175429,0.8508331413973295,5.215940125031105;-0.088318338401501,0.845771871279203,5.216957693689787;-0.0853382854989859,0.8400491093210073,5.217934171151381;-0.08230106508548445,0.8338769465519833,5.218908558091384;-0.07954887845112729,0.8279166911550668,5.219740885851932;-0.07698009430591879,0.8219434075927735,5.220469777136582;-0.074608286623588,0.816022294745812,5.221134577856796;-0.0723405209519313,0.8095468645653359,5.2218434799282365;-0.07009903588441704,0.8027819632310134,5.2225814856808;-0.06793378258631781,0.7955318604337253,5.223304269324082;-0.06598821182397697,0.7881230609835111,5.223963665128855;-0.06412757600124067,0.7807110256605883,5.224597405128479;-0.06238102444795464,0.7731930790827823,5.22514137400407;-0.06067645359112668,0.7652496512545073,5.225598421748234;-0.05914753164584822,0.7574428825143669,5.225973921984159;-0.05766602501575764,0.7493418854698769,5.226326781481229;-0.05624617659715507,0.7409755712303749,5.226565634994507;-0.05485230585171628,0.7324837569603554,5.226773758098896;-0.05355996244137105,0.7239567561692458,5.226898430539645;-0.052251739859214205,0.7148068431384746,5.2269917907216;-0.05099408139962417,0.705558268162654,5.227061953142607;-0.049914603933921234,0.6964774750929612,5.227102391929627;-0.0489799691420335,0.6876339407348634,5.227125690970788;-0.048103264267628,0.6790764127291167,5.227128618809628;-0.0471959362745285,0.6703245667853723,5.227120978340737;-0.046293109176709105,0.6616877123788687,5.227106600673382;-0.0452952390234287,0.6524080815594012,5.226978969832201;-0.044260775940234844,0.6434735096095159,5.226746931284391;-0.043181458678979136,0.6342558478604831,5.226399188502385;-0.04208312453526717,0.6252722696685792,5.225991888427734;-0.04095498324394226,0.6163233309467022,5.225526951100275;-0.039834411541498624,0.6071220022935135,5.225040678050701;-0.0387723719556515,0.597996674969013,5.224553870911231;-0.03780605700822977,0.5891265394181473,5.224129209157504;-0.03687391281494727,0.5793112682694657,5.223791841336764;-0.03603905546114995,0.5697977256833593,5.223475865296583;-0.03528756000262041,0.5603867421076849,5.223243525425838;-0.03454149122091441,0.5505892149176965,5.223028639156636;-0.03385956195244423,0.5409235541006236,5.222827158156175;-0.03317553554168115,0.5312760989086446,5.222631584014893;-0.03252008035219634,0.5217613041921763,5.222450005085285;-0.031904778107496416,0.5118950128291204,5.222327655583895;-0.0313870264687905,0.5020118905463586,5.222213525012089;-0.030912205413304843,0.4919677899287298,5.2221392324770415;-0.03049757664350362,0.4820534672076886,5.222064808871929;-0.03005716372416569,0.47198913647578306,5.221991353076055;-0.029682149002735424,0.46241276966975275,5.221994243610088;-0.02929982969467456,0.45299139064495375,5.222017237287668;-0.02891528854846954,0.4436156130453256,5.222098189333403;-0.028462071992433984,0.4338262813392051,5.22220681445782;-0.028006677564841043,0.42421605378371013,5.222351772821868;-0.027573220563668472,0.41487001575763405,5.222506110076905;-0.02715523462185493,0.4053444655080941,5.222656663117043;-0.026717231183785654,0.3957621559407161,5.222785053256109;-0.026293283924322862,0.38702118839263916,5.222853043541543;-0.025905947499642007,0.37800966700920696,5.22292571826348;-0.025548393787970906,0.36915098987285916,5.223014797891469;-0.02523177991940425,0.3604714513749343,5.2231305616202715;-0.02491556620231041,0.35182068358201246,5.2232744780408416;-0.024697941725070664,0.3436222226304274,5.223426855900103;-0.024512881260651813,0.33529252921764663,5.223574942051814;-0.024368024004789504,0.32707154758159934,5.223691621545645;-0.024271443025515635,0.31897972195258506,5.22377889721797;-0.024262758801900423,0.31044903031569265,5.223807036018372;-0.024300350085772006,0.3018416525473962,5.223843889113207;-0.02439472608126127,0.29308597906552836,5.223894886245727;-0.024575597127400917,0.2842015555601854,5.223957162716205;-0.024796493233534007,0.2752916344686655,5.2240254492774385;-0.02509980444724743,0.2665185472400372,5.224075928330054;-0.02549480874318343,0.25847422682542065,5.224133127426734;-0.025918956334407512,0.25045874644646277,5.224202832685618;-0.02635870023544018,0.242267386157696,5.224267136808542;-0.026844516568917492,0.23386843518183778,5.224281746873122;-0.027340868238669176,0.22560259647222664,5.224321510857802;-0.02783230244306418,0.21748048695490912,5.224361609188959;-0.02830684112512148,0.2093629095708407,5.224397670387854;-0.028790304054847126,0.20056934693409847,5.22444280370272;-0.029306672880466168,0.19152060219104475,5.224441747967646;-0.02987660369542929,0.18195907619329602,5.2244486445676355;-0.030472579621535083,0.1723036669158936,5.224406988393342;-0.031094336153177117,0.1620631533380656,5.224434806148821;-0.03172459061072423,0.15249730642465448,5.224437343227679;-0.03236559230914482,0.14240039201809815,5.224503009033202;-0.03291037821402916,0.13292581754060895,5.224609447294381;-0.03344020299544702,0.12286313364432411,5.224872956161499;-0.0339544245995008,0.11291066765941112,5.225121466463529;-0.034469197210898764,0.10267047694398809,5.2254543981317365;-0.03493389656066894,0.09184188770083279,5.225811815561147;-0.03537045186849741,0.08111915045600668,5.226222867058973;-0.0358198909161641,0.06943425845815579,5.22658558923281;-0.036291735303218546,0.05767445774894488,5.2269123514468845;-0.036741260720032906,0.04569941313459319,5.227178292509225;-0.037204990637119,0.03343453939226958,5.227418951339721;-0.03768757401026212,0.02083811233456321,5.227592504771306;-0.03817348943747007,0.007359928844983802,5.227745117750901;-0.0386457919384883,-0.0058351111242403945,5.227872576514023;-0.0390833737211961,-0.019065657283251047,5.2279772407561085;-0.03947150765162248,-0.031807921596582064,5.2280992750519975;-0.03980645910409781,-0.04391503563578307,5.228200841442989;-0.04008447528655713,-0.05576397017469768,5.228349852397625;-0.04032017754811507,-0.06702058335221725,5.228433357279852;-0.040560107877437884,-0.07833803808569902,5.228512997052119;-0.0407513603085738,-0.08884066352101466,5.228558991423388;-0.04095852083132817,-0.09928746425069289,5.228585703274653;-0.04113774805252369,-0.10895270846027587,5.228440721321107;-0.041302290118657624,-0.11853438124289872,5.228297612689092;-0.04141442474511954,-0.12762145619355708,5.228060278469966;-0.04154680888652802,-0.13633588527679436,5.227793724984389;-0.04166961289332464,-0.14548025542332566,5.227515798571661;-0.04179486740845901,-0.1545356769114273,5.227310896415711;-0.041900545141513534,-0.16335201284995438,5.227134947436406;-0.04200809366372916,-0.17168045679972718,5.227017929235606;-0.042066939697999226,-0.17901266788042508,5.226972802866422;-0.04210479742637047,-0.1858084804564256,5.226969160346985;-0.04213200218934279,-0.19165457310896655,5.226971849145157;-0.042156446916140046,-0.19730859770994924,5.2269712934758115;-0.042169602925227236,-0.20199387309294486,5.2269706073819675;-0.04218197132257315,-0.20650080870995158,5.226974846613956;-0.04219794066355778,-0.2112213917306754,5.226977396756686;-0.04221158600953909,-0.21703552614945637,5.226977884098933;-0.04221439509391785,-0.22256454895312974,5.226966891241807;-0.042212547946343056,-0.22790336717458876,5.226957686529893;-0.04220732224170978,-0.2331083644866944,5.226951773153452;-0.04219865368036123,-0.23832735300504249,5.226944235279378;-0.04219453343611497,-0.24348636891585135,5.226934847426782;-0.04219393367400536,-0.24850682957282438,5.226927642593384;-0.04219040260623824,-0.251495256471827,5.226943344162543;-0.04220074494027684,-0.2543705161885319,5.226969873477253;-0.04221676608297081,-0.25669637106986065,5.226988014846044;-0.0422125798362952,-0.25814381413459775,5.226980633009399;-0.04220977220681998,-0.259607954105475,5.2269741632393085;-0.042207550229083055,-0.2611818321814904,5.226969055548866;-0.0422070844830846,-0.2629226474513669,5.226964376939401;-0.04220926202749595,-0.26488192894764434,5.226959616294274;-0.042210382030727155,-0.2670370041587136,5.226956470980344
