# Supplementary material for: AI co-pilot bronchoscope robot
Source: Nat Commun. 2024 Jan 4;15:241. doi: 10.1038/s41467-023-44385-7 (PMC10764930; doi:10.1038/s41467-023-44385-7)
Supplement: Supplementary file 9 — Source Data [file 41467_2023_44385_MOESM9_ESM.zip › Supplementary Fig. 6/Sim+A/1-siliconmodel3 Centerline model_22.txt]

Path length,0.40832379683243836,1.459177216315561,2.25216170370592,3.266636307230976,4.302460798467407,5.408215202830268,6.331462309691936,7.2861580459506,8.475030400481796,9.17811624397355,9.933572752940764,11.662850284328128,12.517230922210487,13.414344598847805,14.26821984209083,15.158432629950887,16.106539001240446,17.068133343919786,18.105298787378654,19.150362212527817,20.273336289918998,21.386658378093866,22.56383679067951,22.56383679067951,23.76051641969901,25.025949967197302,26.303221629212103,27.59341957335279,27.59341957335279,28.90490948972002,30.130397730581613,31.331747784900767,32.49675686327818,33.661994267147435,33.661994267147435,34.813998582362316,35.88260045550756,36.94288971499636,37.956939296215154,38.93181952487272,39.90595444689392,40.84081852098962,41.80026271472156,42.74760574424537,43.738167758385586,44.69698233122184,46.5418403079498,47.406474254834556,48.217678805039874,49.013468874098635,49.82625751572995,51.444126138989645,52.245871918786335,53.02457662661314,53.8533040416444,54.7033690533994,56.44286424427373,57.31064496485444,58.14848380773688,58.9741906350085,60.5342613117702,61.34629439539443,62.14805629112501,63.00547562440204,63.85330916693497,65.59330346343027,66.4532040665963,67.40053321146142,68.31504201235883,69.23736851900237,70.19345255079986,71.1312527053358,72.05615898392809,72.99156557841334,73.93206986744303,74.92365900914609,75.90789974135828,76.8950339108305,77.87752973355143,78.83329760663075,79.76563239542753,81.63991365361227,82.59313948265536,83.53991818135273,84.48067253017,85.42965404893147,86.3176144561686,87.20497236623837,88.11605826213152,89.0172868011046,89.89928382013906,90.80941193970133,92.5835463471209,93.44862034119011,94.31113828884351,95.16436870121069,96.0210171508725,96.88730830166298,97.7809708241583,99.6029153843006,100.44854059111165,101.28548225209157,102.09774045205029,102.91002635727624,104.49413737599278,105.24541971131546,106.00002040160132,107.4825819799494,108.18783989735228,109.49258302886695,110.78961501350888,112.09106621159496,113.19483518381335,113.77649496372766,115.086395189504,116.48673669825844,117.19032064512722,117.90297290050849,119.3416883423316,120.05387763755199,121.44311804659544,122.18594855562768,122.93381797401743,124.43577165817162,125.1679353900835,125.9548573054739,126.73260731053719,128.35901060119264,129.1002574037098,129.8716026456128,131.4925649545006,132.3454678527036,133.23668994003842,134.14898526930335,135.14551522961287,136.12299177893826,137.17132663687545,138.23289193143088,139.283422566347,140.43409782996184,141.61884192042118,141.61884192042118,142.79103493758103,144.02255598020906,145.20314930804884,146.43170164578575,147.61176418940923,147.61176418940923,148.82426839200537,150.0325735137243,151.19166368289342,152.3470786933956,153.4388257717231,154.5623259446033,154.5623259446033,155.63249510571904,156.6893595454512,157.6637069341031,158.66339104553023,159.67962834364212,160.6635251476938,161.71166232240185,162.6799265394093,163.62578768554906,165.4164116219247,166.27644496214432,167.14263178945933,167.9986633878833,168.81115295610854,170.46230692808604,171.24153134679273,172.0135683688547,173.42107477891335,174.1683900606199,174.95120752189754,175.76417593381672,177.2009965961387,177.81874173816968,179.03454328859215,180.30400353085759,180.95198975022052,182.18690628646343,182.83533615043487,184.13415162912656,184.79586344747977,186.18645028539126,186.88883965354438,188.16234392871263,189.41447445090554,190.75957931455025,191.4718842510577,192.83648324682395,193.5122642329469,194.86013231458065,196.24710904278157,196.91217401001165,198.23234644333576,198.87239706426274,200.15443948518526,200.815611027194,202.06881357044733,202.65084382296118,203.78602312345012,204.87483448709952,205.97040115990058,206.5064620095932,207.60849261762536,208.7013491277288,209.7106274008488,210.72130962871069,211.63823189804307,212.48920081808774,213.72681581625352,214.89541247662706,215.66674253574723,216.7350554343667,217.82373564137546,218.91430575756323,219.99480951267327,221.0188151356565,221.90431238120362,222.94436718068772,223.9237048196191,225.0698318941533,226.04425884280306,227.02452379383837,228.12316708824957
Error,4.023975998592276,3.780690073372206,3.582262667984362,3.4056194137393887,3.2524990040598367,3.12828310432883,3.014479578620029,2.8989287678879934,2.7912443420207596,2.674734684391835,2.589659781925311,2.5080449937751186,2.3910697437864536,2.287594524628407,2.181227625797053,2.0724425675657367,1.9616584034038913,1.8450576237717964,1.712830448972734,1.580258118428584,1.4562740916616346,1.346500309993952,1.2739247117274957,1.2522313662369813,1.0753840339173728,0.9180842436407618,0.8494308960986104,0.9048276074676408,0.9342028413570687,0.776516374412362,0.7280441413328855,0.7315422344877098,0.7681202556776485,0.8347041641650408,0.7752462994200581,0.6554532915922048,0.5931004267409915,0.5496924816823423,0.5374018875320263,0.5393268283935451,0.5457271334796403,0.5689983573821922,0.5891507740317056,0.6182774191665495,0.6229416350750024,0.6501440641280706,0.6572026394340281,0.5867997091780651,0.5265081106853361,0.5329819080505617,0.603096052577952,0.6277930980079777,0.5634907357828487,0.5794836709621282,0.6518521825517022,0.7434264337172253,0.6940313942705703,0.6490481894437407,0.6223969986144727,0.6390407530587398,0.7226363057997535,0.6364588345641885,0.5998068632433752,0.6082801185821862,0.6531951897787719,0.7041267254082452,0.6096094665226567,0.5724827949201634,0.5313304087401318,0.5026083038811344,0.48726962640420907,0.47906700249779566,0.4841457453512516,0.4950153346270237,0.5164287733908299,0.5121234201633335,0.5153624931499904,0.5159670013781609,0.5178188236052046,0.536688023583433,0.5742818178922544,0.6083660371424963,0.5712672238710147,0.5326877967978726,0.4944694759893441,0.46413474627491963,0.3979104310282399,0.35604588154338973,0.35058241113904093,0.37496905036822636,0.43844075397307325,0.5081563361152573,0.5215028439321703,0.4588982044444405,0.4486847843496551,0.5057641610731001,0.613919937550294,0.7613042307633477,0.9216578486827612,1.0660313233483936,1.2066129666874021,1.330780448447098,1.4985874746589904,1.6576163643937067,1.8083516134520219,1.95959096177786,2.135813112918876,2.2785015670672677,2.371529471427429,2.4199238716883427,2.4095782377948587,2.401200748047494,2.309561233573173,2.1927401457832616,2.0237451034213185,1.897144370302889,1.7126772840283984,1.5923971751058332,1.4507685905407377,1.3178928588411394,1.2068137659768015,1.0448050596031422,0.9350162408748848,0.833057323885153,0.648755501348093,0.5552935918177875,0.5562941783952821,0.4215895998165128,0.25228211414824075,0.29257150899899814,0.4458655923311262,0.29883586709400534,0.1905344163217443,0.1084572846556236,0.12280048500544678,0.15564956050330273,0.2233034591945406,0.2978646393606457,0.3624842898436776,0.48030916526733336,0.6370860222011446,0.5855325765215458,0.46447670119811196,0.3639365440756523,0.3739454749440034,0.48880709947526646,0.6092067799404156,0.5735919296994151,0.38516753428063527,0.2531347000819063,0.25154258375296407,0.34026731058606213,0.416773214355677,0.5267536747444107,0.6218923683349158,0.5516425423137079,0.46762488106549166,0.4512605324068499,0.42390111735030817,0.4030105489611336,0.42766309242356976,0.40029082581936837,0.4520178411296082,0.5277480551906556,0.44950057290368894,0.3592969263389525,0.2798532802198261,0.2673282510637994,0.36332585036229037,0.4158860895689043,0.2215799934081474,0.17003873508934367,0.3648945032950151,0.1942433742387446,0.2503719521226677,0.402573551974463,0.3041634974775584,0.44318935103034973,0.4870673119816273,0.6784110182140067,0.7582797227622029,0.9236842035246933,1.0964879691358838,1.2269666516032214,1.4327767264168596,1.5437268196493554,1.7618003389110304,1.9142460631843956,1.974258401853977,2.0524937504839977,2.062629969710552,2.057807151706684,2.001635624940867,1.8734431546441606,1.7173247382080474,1.4670587585449681,1.2361080592047076,0.9716135355287798,0.8127645484822613,0.6330004140044689,0.5631448520652054,0.48392683042940826,0.4219319802666958,0.3980370163663893,0.38375476655819885,0.485175618542508,0.5634940482693817,0.7244432753888714,0.6372752925484856,0.5059355036391787,0.3864924817306083,0.3849942855983174,0.3816241574152112,0.43529073617316416,0.4683015936115996,0.5369404193572154,0.6279705925894562,0.6998004446074159,0.7731196734974565,0.82421789562153,0.8459193759209511,0.8430049409785929,0.8126054470593752,0.7427538628233114,0.66023108069837,0.5807045221737295,0.502349505325242
3D pred;-0.07861091701079125,-0.26316950462488475,5.20981516649098;-0.0764499582905959,-0.2534757914383969,5.2109822920488025;-0.07459634877351759,-0.24367573792560443,5.211705536754695;-0.07296673557274991,-0.2338319920923984,5.212372641534413;-0.07153708814121328,-0.22394872548696132,5.212899091368066;-0.07032675548545299,-0.21403056344286092,5.213305485916955;-0.06919192749588993,-0.20409976099549376,5.213607691452097;-0.06804453556382228,-0.1941718411928232,5.213953957456735;-0.06690429643087382,-0.18424357263306027,5.21431359355742;-0.0657864758444543,-0.17431413277859847,5.214709448724372;-0.06469144950184566,-0.16438365766915378,5.215141399427222;-0.06359142634886193,-0.15445534346712347,5.215608867253562;-0.062459634457019506,-0.14453029269568152,5.2160697515100285;-0.06131303466445853,-0.13460533526611473,5.216494638479688;-0.060118609748244345,-0.12468815779320128,5.216966803800592;-0.05888491970271846,-0.11477719112440832,5.21746755180273;-0.05762292531678285,-0.10487134807910076,5.217998252972503;-0.05631916820302604,-0.09497502268206584,5.218600715439658;-0.055013113354259714,-0.08508149379035732,5.219242826645714;-0.053735603634393926,-0.07518566920272127,5.219906622281725;-0.05249743547813001,-0.06528460219809816,5.220566782706756;-0.05127085076888639,-0.05537973846027639,5.221190613041249;-0.050092997929393486,-0.045467280432101714,5.221787135067811;-0.048954345591073346,-0.03554811612229956,5.22234717992993;-0.04786067742358381,-0.025621027740402307,5.222853940423082;-0.04681066545510108,-0.015685448252119538,5.223280244420317;-0.04585479502375317,-0.005738426754576692,5.223658497042113;-0.04509187648136711,0.004229335236138353,5.223906843965065;-0.04458516464544115,0.01421580260515004,5.224023944789133;-0.044133959142280466,0.02420523581701528,5.224111338722569;-0.043690451435625374,0.034195240789609754,5.2241670303886885;-0.04320517462924012,0.044183348897885874,5.224213964795826;-0.04270097179405452,0.054170011959449836,5.224325052129869;-0.04215848527347051,0.06415390086173041,5.224491397439101;-0.0415244135509915,0.07413128483069087,5.224714471836294;-0.0408666784974987,0.08410559258580913,5.224998319340413;-0.040218575919079,0.09407926929779135,5.225323489899827;-0.039587137900990214,0.10405430472982335,5.225639645176579;-0.03893974523251727,0.1140289859587296,5.225933953033275;-0.03824306910517987,0.12400029126969137,5.226230116449624;-0.03750159739523529,0.13396873782817098,5.226513476492833;-0.03668426972576238,0.14393111935365263,5.226801451876253;-0.03582522673371231,0.15388931353225319,5.227111957655741;-0.0349630106629547,0.16384843160928814,5.227381309795148;-0.03413323840427561,0.17381107992479852,5.227620300464808;-0.03337995987250726,0.18378008576375326,5.227847223439544;-0.032737685043162976,0.1937579399372188,5.228020166021482;-0.03214625794248802,0.20373956312738567,5.228152122355585;-0.03154362880151821,0.21372109605115655,5.228228533154114;-0.03095156160521172,0.2237035146629407,5.228256373667095;-0.03040303980200054,0.23368845265658605,5.228244664932784;-0.029911146820907696,0.24367631191567757,5.228218043217373;-0.029529254244742745,0.25366888735836557,5.228167111081559;-0.02932665008586191,0.26366642084404135,5.228076139890541;-0.029253683436040522,0.2736654408921937,5.227956666275623;-0.02921786476658061,0.2836646735757353,5.227838079753155;-0.029233617175532828,0.29366338600801695,5.227678387680248;-0.02928682283982916,0.30366097770851436,5.227465480781741;-0.029351549238590475,0.3136584857109368,5.227251835667584;-0.02944117936955467,0.32365609966940034,5.227052633315292;-0.02956492234069907,0.3336536562975883,5.226869469063139;-0.029733254607515393,0.34365082858824886,5.226701509428711;-0.02993622624827912,0.35364760732888745,5.226549137109171;-0.03016650081693137,0.3636439566281117,5.226407806606694;-0.030405441298197052,0.37364031256862656,5.226282206618853;-0.030651490301189344,0.3836367052180042,5.226174531702577;-0.030894191409298038,0.3936332695270257,5.226075545907031;-0.03112770228980361,0.4036302260270579,5.225995963213245;-0.031356364136837574,0.41362725911452114,5.2259120393913845;-0.03159880642475506,0.42362389723438126,5.225820126184563;-0.03185848979017433,0.4336201510027737,5.225733667248502;-0.032134906391795295,0.4436159378246746,5.225645125317986;-0.03244295339878407,0.4536108234518148,5.225559286271675;-0.03279194309562482,0.4636043865271406,5.2254762004667255;-0.03320015838248268,0.47359576251834884,5.22540026574553;-0.03365397373491053,0.48358517411464713,5.225324717180736;-0.03415049160371556,0.493572572128649,5.225251567226062;-0.03467792795797117,0.5035581358191132,5.225149937132624;-0.035245692772357826,0.5135416489619891,5.225065625558272;-0.035861639643769115,0.5235225635467828,5.225021427112042;-0.036514634926744845,0.5335011564765451,5.225057208427164;-0.037198715254097965,0.5434769660214384,5.225180731824724;-0.03793588573671597,0.5534486077928165,5.225332191597812;-0.0387604622517504,0.5634131914080821,5.22549695489844;-0.03969708782190976,0.5733676430845317,5.225674787298617;-0.040668797433242865,0.5833184740011277,5.225866475849554;-0.04161446926511866,0.5932716680658005,5.22606555547523;-0.04266979734698341,0.6032146583192884,5.226217961048195;-0.04383542169662511,0.6131454577743257,5.226361286061206;-0.04504898305660266,0.623071190695782,5.226445516682053;-0.04627812521333599,0.6329953272964255,5.226472392141279;-0.047526241331197726,0.642917101836455,5.226447976303043;-0.04879605306498901,0.6528361368014037,5.226429989506477;-0.050177317906417655,0.6627399312760874,5.226346548263335;-0.05171216524442812,0.6726196744566677,5.226159683780939;-0.05341275981101648,0.682470017837017,5.225879124679682;-0.05521927096475087,0.6922988003765365,5.225516424745479;-0.05730364833799074,0.702069465242402,5.225081132837828;-0.05973087975279818,0.7117583342559332,5.22459702035337;-0.06256293450928266,0.7213226370194428,5.223887387698967;-0.06576514120614438,0.730752885514144,5.222983902447974;-0.0687265495274183,0.7402684794440281,5.222157141952883;-0.07189605388290456,0.749692685392217,5.221090097255284;-0.07494242968574771,0.7591703258645612,5.220144620896598;-0.07840842301589056,0.7684891260291792,5.219073708329054;-0.08215432206372826,0.7776797014673709,5.217848325352872;-0.08606529314606351,0.7868141902249126,5.2167234163203355;-0.09034483033374949,0.7957507250178495,5.21537289517876;-0.09425871658389218,0.8048843641003237,5.214251230553284;-0.09842018672159915,0.8138876731098992,5.212977420060679;-0.10237914479884976,0.822981876775315,5.2117037989888875;-0.10661971584859602,0.8319168261477448,5.2102258825893;-0.11077177811875402,0.8408872803142569,5.20871216829947;-0.11498586126511601,0.8498123765957036,5.207104636152839;-0.11930349252960405,0.8586730077858007,5.205417249067137;-0.12375164847238862,0.8674559643606098,5.203664085494139;-0.12832408780028728,0.8761598636496286,5.201837904846092;-0.13309712531066983,0.8847386830077274,5.199934757099439;-0.1379871103575352,0.8932311726303795,5.1979433590351185;-0.14294130549490525,0.9016771731723937,5.19591332815231;-0.14792478148861163,0.9101068990404985,5.193887324991217;-0.15291540571713802,0.9185451535733186,5.19191513578909;-0.15786240152963465,0.9270278743108592,5.190025511138521;-0.16273153667007362,0.9355829719349946,5.1882643105180195;-0.16761154684084678,0.9441510453586168,5.186598892089945;-0.1725088978583092,0.9527237548508768,5.185009991535135;-0.17729630923408754,0.9613661959676635,5.183464383608802;-0.18206271284508407,0.9700307963525489,5.181979090106721;-0.1868495548012429,0.9786991558109539,5.18058421076189;-0.1916881519881857,0.9873431034514003,5.179216677781765;-0.19652478720247776,0.9959807356958577,5.177803076348058;-0.20132042205947775,1.0046361892197866,5.176359119765111;-0.20610904075755224,1.0132863930346356,5.174861419886624;-0.21095662700962003,1.0219040309228786,5.173365684363251;-0.2155677385835514,1.0306530885354843,5.171885265184753;-0.22012360138751302,1.039412863162717,5.170300821247099;-0.2246218057303321,1.0482006468749203,5.16870676506309;-0.22917098008545211,1.0569560680376067,5.167079616345024;-0.23381698756210223,1.0656553067918553,5.165424968459977;-0.23851409090904718,1.0743255134599474,5.163762218785285;-0.2433028791990673,1.082946557697823,5.162105383560538;-0.2481503487027225,1.091525023141575,5.160398934017924;-0.253019589342694,1.1000848505416827,5.158661162321063;-0.25792213322574614,1.1086181766755667,5.15688706858974;-0.2628201724407502,1.117151493450817,5.155100530971465;-0.2677468979242036,1.1256660494274127,5.153303390873389;-0.27278910320277605,1.1341322397826454,5.151600514836297;-0.27784632405703225,1.1425818237019907,5.149860098558157;-0.2829118208066872,1.1510410190782514,5.148191939013784;-0.2879698327976499,1.1594851656151355,5.146427596653893;-0.292913175987474,1.1679344797042082,5.144384939185833;-0.2978137008467349,1.1763744760301387,5.142205187337102;-0.30278748223886254,1.184735337287982,5.139890560436191;-0.30804464465072734,1.1929917364018616,5.137842606079374;-0.31239204854244845,1.2014257163560704,5.134685382372658;-0.3172001192108115,1.2099582873172572,5.132666053464248;-0.3219902872482227,1.2185974184143793,5.131110513667231;-0.32682709369462776,1.227237909009399,5.129715083383273;-0.3317449701738955,1.2358645983357934,5.128534099809917;-0.336581602881287,1.2445110835803066,5.1271756900888805;-0.3412784665693097,1.2531977104751784,5.125600258501846;-0.34588345328291176,1.261950211183335,5.124121127432175;-0.3505701894842765,1.2706728271761876,5.1227245337117076;-0.35520745558815325,1.2794339338157554,5.1214059080893435;-0.35987947868726733,1.2881569472821088,5.1199632590581645;-0.3645813150192566,1.296824401571214,5.118299536949921;-0.36929098625224155,1.3054539889265357,5.116469449806076;-0.3738853876823414,1.3141527478534958,5.114674159124953;-0.3784595115788335,1.3229008074682718,5.113077649320453;-0.38315687543113525,1.331596786550165,5.111556228719053;-0.3878989092426501,1.3402714298993559,5.110051676262411;-0.3926839884757596,1.3489087162511586,5.108470442184285;-0.39745800581802704,1.357542033686856,5.106835025274072;-0.40216999946418297,1.3662033873787798,5.10516827151242;-0.40683557769717305,1.3748924088381165,5.103515006309546;-0.4114867239434068,1.383596367671684,5.1019000947888395;-0.41632101244288117,1.3922114699756205,5.100347784576106;-0.42120403345310226,1.4007582022878693,5.098584414905134;-0.4262697528828259,1.4090529917399188,5.096231766481445;-0.43154818095150815,1.4172066656637825,5.093853574170665;-0.4366932941702975,1.425521174927631,5.091756732338953;-0.4419119610077943,1.4336239134769777,5.0890900594231;-0.4472488685705981,1.4416776622657768,5.086510418340893;-0.45253062288230383,1.449753946524872,5.083888071308736;-0.45803191625047224,1.4575367087494588,5.080860798041769;-0.4634262352222981,1.4654436363354038,5.077965660915341;-0.4691337710597258,1.4728126208453167,5.074343216718788;-0.47506187163650215,1.479881530237704,5.070484700999779;-0.481009554534644,1.4869521765077498,5.066659648128636;-0.4870442746770902,1.4938489082728845,5.062657493238812;-0.4929147222670253,1.5008190431712336,5.058539840437441;-0.4989103550493711,1.5077185519606098,5.054484083294246;-0.5049133199179855,1.51458845681753,5.0503891083195915;-0.5109645817754838,1.521476413645427,5.046396830690341;-0.5168542586251242,1.5285500720508451,5.042488498134088;-0.5228042815055377,1.5356194395905418,5.03866472116475;-0.5287939688538482,1.5426950445096788,5.0349151264536145;-0.535176895622991,1.5493787698083392,5.031095956125937;-0.5417091603964606,1.5557341930012651,5.0269803622480005;-0.548494325054742,1.561806225419911,5.022846119528116;-0.5554017138660667,1.5677225838399422,5.018688634368201;-0.5621105762142403,1.5737673982105855,5.014393126805907;-0.5695003035226622,1.5793307016631706,5.010592918258785;-0.5783078914464995,1.5833582371186712,5.008101863639038;-0.5876246242374691,1.586644182860928,5.0065523312319495;-0.5971255795044155,1.589078305980109,5.004601204978692;-0.6061022430803218,1.591955992151282,5.001263775826599;-0.6147789173086066,1.595405998798459,4.997684281662523;-0.6244800085923171,1.5978307489630803,4.997781310237102;-0.6342951147283061,1.599549098720249,4.99862449802835;-0.6441172030600237,1.601297620861468,4.999309517097869;-0.6539340858153161,1.6031689208229587,4.998953077168895;-0.663564977689943,1.6049251740623938,4.99691310259596;-0.6730068165553156,1.6066577443369097,4.994111339029168;-0.6822521576196311,1.608444603858436,4.990745213414338;-0.6910677637009843,1.6103409722699693,4.986422150117769;-0.6996314644213485,1.6123278926401075,4.981656105907445;-0.7081867602824714,1.6143406741781976,4.976885820464353;-0.7165067890553741,1.616362216135473,4.9717195365645805;-0.7247236970316567,1.6183656423100239,4.966383929113462;-0.7328221889690696,1.6204409811195728,4.960896908322064;-0.740827989134046,1.6225597997974401,4.955291752558948;-0.7487416749120279,1.6246692979243325,4.949553843962604;-0.7566306990219317,1.6268140438677559,4.9437950799084405;-0.7644647899506439,1.6289918339783267,4.937974061994453;-0.7722447898243756,1.6312022627487406,4.932093109128151;-0.7800014343589338,1.6334550108187387,4.9261973825658325
3D gt;-0.8201316196666044,1.6444565385706285,4.896470795081644;-0.8188160783492308,1.6440468520710174,4.89765651290812;-0.8176684249803131,1.6436873261694813,4.898694698137397;-0.8164349471907809,1.643314417498144,4.899790287483873;-0.8151341780333959,1.6428821994557101,4.900963304303274;-0.8138520675359988,1.6424630557789521,4.902131727790833;-0.8125828145532048,1.642062917877646,4.903317483490005;-0.8112647496523743,1.6416487317464756,4.904511950695804;-0.8100191851846534,1.6412554692785724,4.905639562851464;-0.8088720206623846,1.6408906539586305,4.906680617564234;-0.8078081660775579,1.6405533042458926,4.907647789457266;-0.8055586453830494,1.6398604241763846,4.9096670241987015;-0.8033317603616155,1.6391669488794665,4.911679297253666;-0.8011567583420698,1.6384840765111588,4.913651691582624;-0.7989145832959343,1.6377733406964468,4.915685077702298;-0.7966828282300163,1.6370563858481009,4.917703382022241;-0.7944895873350254,1.6363449851989742,4.919711373146842;-0.7922632804197424,1.6356319320229922,4.921730831022823;-0.7900602719924029,1.6349290355457977,4.9237221797059565;-0.7879267667882582,1.6342407562704646,4.925649691571908;-0.7859719972049487,1.6335980005152089,4.927405646725262;-0.784011209375718,1.6329668552623076,4.929183837155735;-0.7819955456228816,1.6323287947262035,4.9310194978335335;-0.7799884172551772,1.6316769749809716,4.932853992704784;-0.7780101209079517,1.6310609464757584,4.9346495934177845;-0.7760940659242518,1.6304643943337833,4.936378012617896;-0.7742498816097484,1.6298828675213979,4.938014347513985;-0.772514811482149,1.6293352675494028,4.939574504358628;-0.7707592332278981,1.6287822308708642,4.9411453374610215;-0.7689753820531507,1.6282241093355065,4.942733858812556;-0.7671921964308794,1.6276661153007954,4.944318318390846;-0.7654080993203557,1.6271059112997617,4.945905314651657;-0.7636242318770464,1.6265569246628704,4.947474599182604;-0.761858351875754,1.6260073462542366,4.949009407734168;-0.7602877959980684,1.6255264667735378,4.950368027086817;-0.7586134969599106,1.6250281473047594,4.951813404394597;-0.7568787469976088,1.6245136651431813,4.953255675399302;-0.7551035186094397,1.623984119011374,4.9547024703481615;-0.7532896803911995,1.6234474394854377,4.95617619017643;-0.7513844767850989,1.6229013651230755,4.957683610908424;-0.749432962103451,1.6223485751432531,4.9592120240015145;-0.7475801732904772,1.6218162206761981,4.9606354181275645;-0.7457381316016704,1.6212865575005029,4.962024886157233;-0.7438419096778423,1.6207745111353258,4.963419339665947;-0.7418150770748364,1.620239234116498,4.964871030162013;-0.7397131090051989,1.6196925131405102,4.966341747463102;-0.7374176396089441,1.6191239549524645,4.967875821887045;-0.7350822154325597,1.6185491005392638,4.969410483701791;-0.732646607836555,1.6179726090823905,4.970969318050497;-0.7301018087499281,1.617391428016214,4.972553234974076;-0.7272676651449764,1.6167404198141662,4.974242471766297;-0.7243782341452205,1.6160788588579966,4.975933953908788;-0.7214223915997673,1.6154023739085481,4.9776091000016995;-0.7184229691000545,1.6147143497242644,4.979272795512045;-0.7152030017179601,1.6140026542663573,4.981005830511012;-0.7120749978458182,1.6133325501834643,4.982616209708505;-0.7088792906368482,1.612667459510354,4.9841919073507635;-0.7056020472807044,1.6120109416737276,4.985733297300163;-0.7023849339877859,1.6113725766799027,4.987218522943104;-0.6991008478276871,1.6107472645927878,4.988670942647277;-0.695821468308393,1.6101309006634879,4.990101122485105;-0.6925552670647118,1.6095194046918084,4.991515563693296;-0.6893226051554961,1.6089205427730786,4.992888856023115;-0.6860758010639864,1.6083332194160012,4.994180124593749;-0.6827467866785386,1.6077451306511374,4.995349202726258;-0.6791082329693963,1.6071302337646487,4.996543820664202;-0.6754991676891552,1.6065013371635886,4.997676661612273;-0.6718371342266307,1.6058943814894733,4.998764335536522;-0.668219915636848,1.6053209688972025,4.9997614907497026;-0.664337619040994,1.6047527342852426,5.000646330370714;-0.6604702289356905,1.6042672894197352,5.001367787570379;-0.6564009411306942,1.6038451689327462,5.001961054636016;-0.6521601681877587,1.6034435504688935,5.002358933126294;-0.6478963351978976,1.6030756197761087,5.002651639588552;-0.6436992013931275,1.6027040452844958,5.002885113382716;-0.6392408028883094,1.6022413914399987,5.0031015959571645;-0.6346078534518973,1.6015835240083582,5.003246227317494;-0.6297101387921502,1.6006347628425146,5.003542602374551;-0.6247205764097326,1.5995950808805577,5.003900234967761;-0.619855828633028,1.5984860442666446,5.004250884608629;-0.6149245213228114,1.5972950725779813,5.004676563525562;-0.6097020632126753,1.5958838926427505,5.00534593615647;-0.6044680541319006,1.5944323828753304,5.006054336305938;-0.5993363960266114,1.5928812644958499,5.006822326378623;-0.5941214918136597,1.5910943332896514,5.007833948258979;-0.5891919875537648,1.5892645223729753,5.008876974250124;-0.584364373106115,1.5874140376371497,5.009980466582856;-0.5793232168534224,1.5852713578168085,5.011441389077211;-0.5744155098859002,1.5831159119998708,5.01290636525909;-0.5698513285917395,1.5808718390520882,5.014504993992528;-0.5652061421450447,1.5783030518475702,5.016474747081199;-0.5607229748333202,1.5755682585772346,5.018665126579836;-0.5563589424245498,1.5726704756344065,5.0212016589836495;-0.5519110372543334,1.5696103248596192,5.023968821015943;-0.5472582548253676,1.566360267010857,5.027065336041756;-0.5426810487410602,1.5630124499152689,5.030464760397803;-0.5382530529471005,1.5596916704514445,5.034063518826928;-0.5341752285003663,1.5565612047532025,5.037562220695264;-0.5299809588600607,1.5533086025911218,5.041139253137742;-0.5257199443704941,1.5499221802206598,5.044808221802291;-0.5214253741881426,1.5464369195377123,5.048478328162432;-0.5171466540056116,1.542810711849437,5.052052445181329;-0.5127701163123634,1.5389436750524186,5.055672625482083;-0.5083453036139992,1.5348610326430379,5.05924090642859;-0.5042166283102596,1.5307462511399215,5.062555027018575;-0.5000949534247903,1.526445472762164,5.065779008732823;-0.4959979774811689,1.5220874672384823,5.06892393640981;-0.4920536226272583,1.5176151770199047,5.0717524251159505;-0.4878492401571835,1.512730111963609,5.0745994659129305;-0.48358700476253735,1.507739150731704,5.077367405160735;-0.47953121965071743,1.5028228044397691,5.079806058284815;-0.47560062492595,1.4980047493429745,5.0820983572048295;-0.4718497320623959,1.4933187650792739,5.084173248032963;-0.4682655467874864,1.4886693774952608,5.086073719832476;-0.4647491984872258,1.4836436757704792,5.0877091247502495;-0.4613105632108801,1.4784417513679056,5.089091245466119;-0.45773223917344036,1.472548292945413,5.090432076311112;-0.4542345323001637,1.4666299987344182,5.091691327271741;-0.450854161307391,1.4607074355630316,5.092848760346804;-0.44765525141323315,1.4550020466972804,5.093849643174339;-0.44453839259428135,1.4493541831521433,5.094774645339741;-0.4414948193269618,1.4437063048418834,5.095621077660953;-0.43843513263253603,1.4380449602014882,5.096417082085328;-0.4355126876045676,1.4326474138147693,5.097150434348161;-0.43259099079580865,1.4272664355109723,5.097890571782167;-0.4295746331271003,1.4215817001342776,5.0986481892052815;-0.42660685985789576,1.4159518211364748,5.099386803077249;-0.42371324299083035,1.4104213113672595,5.10014525791617;-0.42098071845559515,1.4050807202058682,5.100924869991751;-0.4182309160569135,1.3996799405715046,5.101689186185949;-0.41551223205117627,1.3941937203799977,5.102508363418018;-0.4125244030671961,1.3878473961325253,5.103471525138967;-0.4094602140763227,1.3813203164493337,5.1045305690933676;-0.4060071430206299,1.3740580675910503,5.105725477325215;-0.4026810952467077,1.3670590954051296,5.106835482872233;-0.3995239629521089,1.360365363446404,5.107872054705901;-0.3965013671538409,1.3541512321472167,5.108738040379917;-0.39337847226086786,1.3478179342382093,5.109574617901971;-0.38997658823798687,1.3409407697116627,5.110432469586765;-0.3865406937094296,1.3340012763752658,5.111302602044274;-0.3828300902759328,1.326623817174575,5.112251826216193;-0.3791789926977719,1.3193408440533807,5.11317550001425;-0.3755456809660968,1.3121342439763686,5.114112458411386;-0.3716119082170375,1.3046034589655258,5.115157311907938;-0.36753651819790123,1.2970412742614745,5.116267501385073;-0.36334238836625055,1.289636240970387,5.117508666781818;-0.35903227905946633,1.282095547799503,5.118836503295338;-0.3545104675741757,1.2743162608875946,5.120321734448042;-0.3498123355248396,1.2662778790193445,5.121988258664748;-0.3450354505707237,1.2580517441693473,5.1237953654569734;-0.3399102081018336,1.249158148799223,5.125915508076725;-0.3349483375717613,1.240908383290908,5.12794688741179;-0.32980516742818505,1.232381063820334,5.129973324711182;-0.3247497102456935,1.224025071738748,5.132107939728568;-0.3198080426216126,1.215905678311516,5.134250521079232;-0.3145238331682542,1.2070342743593103,5.136502535014992;-0.30922400043150966,1.1980311724494488,5.138822477321063;-0.3037099158062655,1.1885554589664236,5.14127828443471;-0.29833537956686584,1.1793732350068935,5.143726200215957;-0.29267002482694743,1.1696209837520828,5.146235330699472;-0.2870543171433842,1.1598022469688867,5.1487661877127255;-0.2812142607240116,1.1495329829720893,5.151303131681331;-0.27539820820864513,1.1391866850235883,5.153781900736865;-0.2698315905458787,1.1290533556545483,5.156144772798876;-0.2640544286391314,1.1184448617374196,5.158384938366274;-0.25858716579886043,1.108184708853329,5.1604388031146105;-0.25286514217152306,1.0974763227126176,5.162501160918966;-0.24743372861076804,1.0872523429870604,5.1643379059342776;-0.24192485368953034,1.0768906939787022,5.165965905601839;-0.23655609889871937,1.0668278523164638,5.167489403519911;-0.23160051101235787,1.0576393052942614,5.168661672179839;-0.22655239326252657,1.0483723343793083,5.169815727943531;-0.22151874717263614,1.0392494140176212,5.170971292114257;-0.2167922603607177,1.030744065093994,5.171901562264385;-0.21191659750657918,1.0221111387813793,5.172905400494967;-0.2073811670247246,1.0142483455433566,5.173818981153824;-0.20286516299528232,1.0066210753496958,5.17474533847921;-0.1984360895269057,0.9993893831140855,5.175656530554154;-0.19403377569983987,0.9923656111997717,5.176628261442746;-0.18980139915802902,0.9858084935132194,5.177590349130069;-0.1855138059391695,0.9794748109480915,5.1785895276798914;-0.18130899439419018,0.9734631992340088,5.179650077864703;-0.17674352756107553,0.967130720542459,5.180976655012019;-0.1718917138015523,0.9605058920691996,5.18246611174976;-0.1673097767914043,0.9544265130211326,5.184058754416072;-0.16268482058749484,0.9482753333821016,5.185701124426897;-0.1583457440965316,0.9426003446915571,5.18730527267456;-0.1538296429606045,0.9366491732204661,5.189028696890437;-0.14945227250491872,0.9310296339820413,5.190850851305792;-0.1449971014583812,0.9253156994314755,5.192703759720746;-0.1405655558782465,0.9196482811871698,5.194553486925013;-0.13632809498450335,0.9142626776751351,5.196383808012571;-0.1322850244409898,0.9090958564533906,5.198169646218245;-0.12809485344045304,0.9036396873249728,5.200011939531215;-0.12399506247744843,0.8982299536761115,5.2018271037438355;-0.11973693524809444,0.8925323013305665,5.203721274134693;-0.11562311318060932,0.8870204229242662,5.205587550679376;-0.11159856521101559,0.881538620331708,5.2073919594484215;-0.10765733155923732,0.8760292087106143,5.209105966994342;-0.1037446809095495,0.870451185091804,5.210779370352802;-0.10014382552820096,0.8651698967653163,5.212304811971328;-0.09666373495214127,0.859845741518806,5.213771135262883;-0.09362868875335247,0.8550348926992977,5.214986469852224;-0.09090273113531225,0.8505372870725744,5.216062575654422;-0.08816313697450302,0.8456742527456844,5.217057018139783;-0.08523780496681438,0.8400920251060935,5.218022937006109;-0.08231874712074504,0.8342002505358528,5.218938110536687;-0.07958348320091471,0.8283089817944695,5.219762402764489;-0.07706135939149296,0.8224448069179757,5.220472692607431;-0.07471397608869215,0.8166695016075582,5.221117422378764;-0.07244782742612502,0.810317365803438,5.221813162186566;-0.07021509800518261,0.8036665555617389,5.222534629765679;-0.06805966407691733,0.7967397702834185,5.223243536287196;-0.06612567164056442,0.789484772715849,5.223896229485905;-0.06428817120439867,0.7821920731937183,5.224514570819631;-0.0625911523033591,0.77489361558802,5.225057855426565;-0.060925236596780674,0.7671725290859447,5.225531475981544;-0.05940229791052202,0.7594011469897102,5.225908319983763;-0.05793779281167423,0.7514192900938146,5.226263319267945;-0.056570830650890566,0.7434181853574863,5.226563445556865;-0.05520018302973578,0.7351649491478415,5.226792686815822;-0.05393908291985008,0.7268042971218333,5.226924304642397;-0.052663357465407436,0.7180766002094043,5.227027601976955;-0.05137969943775851,0.708766537397048,5.227097471893535;-0.05030554489668678,0.6998948246675378,5.227144116059471;-0.04939998952500961,0.6912794738096348,5.227185767684262;-0.0485386163914905,0.6827564148622398,5.22719838255153;-0.04766716282998815,0.6742687419891357,5.227184542459599;-0.046762341312099914,0.6656911587098064,5.227175371343949;-0.045863081395626074,0.6570873166140386,5.227152256084891;-0.04483188719749452,0.6481887638765222,5.2269437288677;-0.04379709340684555,0.6394730834736543,5.226681384675643;-0.04271641856221593,0.6304440782322602,5.226303859003853;-0.041604266705232526,0.6217051314297845,5.225872812383317;-0.04048441899243524,0.6127752117381376,5.225399776077271;-0.03940272989693811,0.6037423500509823,5.22490469082103;-0.038386872761389794,0.594939248118681,5.224442266009836;-0.037451031128097986,0.5861184195798985,5.224036614917307;-0.036595777102778934,0.5766732634039486,5.223698742664562;-0.03578299620081396,0.5673053878671983,5.223408622663162;-0.0350317785094766,0.5578703182669248,5.2231759769047015;-0.034322315032341906,0.5483664579054889,5.222982979701547;-0.03366308449366513,0.5390095269483679,5.222786695177415;-0.0330124780493624,0.5296735039991491,5.2225947027206425;-0.0323839809607057,0.5203730875576243,5.222415646126691;-0.03181771641689189,0.5108330790800206,5.222286010349498;-0.031312670981884005,0.50102176472159,5.222172679704778;-0.030866187681170075,0.49116082244199866,5.222096149483849;-0.030458872138752664,0.4813271399217494,5.222020228245679;-0.030025321939412285,0.47142093686496517,5.221956370460285;-0.02966741312461742,0.4620227306926952,5.221977672857397;-0.02929267375819824,0.4526762104371015,5.22200373470082;-0.028917601704597472,0.4434352588204777,5.222100153535955;-0.02850675594526179,0.4340670957004322,5.222225207536361;-0.028052737247943882,0.4245181751251221,5.222372348471248;-0.027623064776729135,0.4153061815149644,5.222524577836429;-0.027218915391669558,0.40617124319076536,5.22267357374079;-0.026777727122166577,0.39670901993583235,5.222795781988256;-0.026354901554304012,0.38812062617470244,5.222855914138345;-0.025945670731628644,0.3794221475208507,5.222909485244751;-0.025565623663453496,0.3707391732384177,5.222991925256393;-0.025253395453621357,0.3622672310660867,5.223096237087249;-0.02493626947613323,0.3537000501576592,5.22323635740841;-0.02469619729589013,0.34568743571674126,5.223386653496237;-0.024492405266621532,0.33757094771441293,5.223531097973093;-0.024373688147348516,0.3297233823551851,5.223628278945474;-0.024238858180887557,0.321973786348455,5.223744615094801;-0.02420279818422654,0.3137168039153604,5.2237554426754205;-0.02421181757940965,0.3053384674464955,5.22378353767956;-0.024297789026007932,0.296661204624176,5.223828888797759;-0.024441391482072715,0.2880747026275186,5.223898409338558;-0.024638117593877455,0.2792702019354876,5.223967314832351;-0.02491835502806832,0.27077448525148273,5.22404023551941;-0.025282034992470465,0.26249537563323966,5.224094949823269;-0.02570912452585557,0.2547203254475313,5.224160458138411;-0.026134030036365285,0.2467144250084372,5.224228597764409;-0.02658236576458987,0.2385985902113073,5.2242854136410894;-0.027079220893102534,0.23056367196475755,5.224299990250083;-0.02756334822177887,0.22245030395002932,5.2243376437187194;-0.028050185620083528,0.21450736926303188,5.224368648669299;-0.028505857408747955,0.2064082029090208,5.224402557642319;-0.028968823584388285,0.19777432672556708,5.224434660283256;-0.029500321990602162,0.18887985671828772,5.224419515357297;-0.030067962509744313,0.17935853153397055,5.224419503778568;-0.03065503963652779,0.1697884754265056,5.224375856837105;-0.03125767058274326,0.15990122246461755,5.224395226815167;-0.031885019212610576,0.15044858925202315,5.224401598902309;-0.03247028307634241,0.14087259665377,5.224507183260076;-0.03300302053900326,0.1315396548348315,5.224604504910637;-0.03350753017593832,0.12181466003586265,5.224857152523713;-0.03399946168801363,0.11208152669545482,5.2251086774489455;-0.03450934493050855,0.10195908652912167,5.2254340687134695;-0.03496230203754761,0.09137188496466944,5.225790893981037;-0.03539620633756413,0.08070271555833956,5.2262050769918105;-0.03583964721244925,0.0691969392567873,5.226568210736443;-0.036307168623279124,0.0575587125569582,5.226901262911629;-0.036747507799372955,0.04592028241736047,5.227179939365388;-0.03719466967021719,0.033917991960925195,5.22744312249913;-0.037678135230961966,0.021673731077593895,5.227605847179189;-0.03814872319558087,0.00856817125169668,5.227758911514282;-0.03862062389289631,-0.004324606516606691,5.227880009224835;-0.039054043204644145,-0.017089521029240964,5.227986756795994;-0.03943278714979396,-0.02973754557423734,5.22811417126375;-0.039763044906363766,-0.041699314852146556,5.228220091079263;-0.040039597474126255,-0.05346692792089549,5.22836740994173;-0.040269214351738206,-0.06459750775992873,5.228445356963663;-0.0405067409473307,-0.07582443944408615,5.228526989830241;-0.04069870806862326,-0.08627320811310238,5.22857323033389;-0.04090347266056958,-0.09664280480689866,5.228600645300923;-0.041086521754545316,-0.10625597168960996,5.22845963643018;-0.041254732196471265,-0.11573450524736857,5.228319365372378;-0.04136800346094018,-0.12463346715955177,5.228110733464185;-0.041509685740751374,-0.1331672266272938,5.2278554520887495;-0.041630326300508835,-0.14213281012282653,5.227563813063678;-0.04175163825820474,-0.15067296275391293,5.22734540087195;-0.041859612571491914,-0.15946180115166828,5.227162112129436;-0.04196951239389531,-0.16796155783148367,5.227038709337571;-0.04204583128901089,-0.1755154389044817,5.226971553881028;-0.042083873710912816,-0.18254619409617245,5.226969423036014;-0.042115876813495864,-0.18862061439121464,5.226968739891052;-0.042143217858146224,-0.19443476873566118,5.226970539586684;-0.042159204160465924,-0.19948803060475512,5.2269685391145595;-0.042171528882138876,-0.2039816825025221,5.226971554262498;-0.0421854781333138,-0.20852176240472228,5.226976050040301;-0.042201803825883316,-0.21321410113502942,5.226977940032061;-0.04221075417714961,-0.21884926012263572,5.226973290578057;-0.04221127631383785,-0.2242716245258555,5.226962073769288;-0.04220550046387842,-0.22949657686457908,5.226955919226478;-0.042198273508689,-0.23462985371982342,5.22694966174294;-0.0421911380557453,-0.23974171221116003,5.226939686578863;-0.04218910789349501,-0.24477457764569444,5.226931300185709;-0.04218876057372374,-0.2497780337614171,5.226925523219389;-0.04218836117233654,-0.25270433144229854,5.226948179292235;-0.04220676707130632,-0.25503488483927605,5.22697806544709;-0.042215192082019015,-0.25706156008631303,5.226984822619745;-0.04221145558006623,-0.25844258513871365,5.226977971673012;-0.042209082369710896,-0.25989706692415127,5.226971979537665;-0.042207242835469616,-0.261471436003677,5.226967114328337;-0.042207558347089266,-0.26321252157461594,5.226962525216702;-0.04221014406634313,-0.2651707175479216,5.226958307724372;-0.042210077686105824,-0.2672957514798578,5.226955531757783
