# Supplementary material for: AI co-pilot bronchoscope robot
Source: Nat Commun. 2024 Jan 4;15:241. doi: 10.1038/s41467-023-44385-7 (PMC10764930; doi:10.1038/s41467-023-44385-7)
Supplement: Supplementary file 9 — Source Data [file 41467_2023_44385_MOESM9_ESM.zip › Supplementary Fig. 6/Sim+A/1-siliconmodel3 Centerline model_23.txt]

Path length,0.4092233668091338,1.495883872918595,2.2887434314117874,3.311092789817015,4.3521643787641064,5.466158839918609,6.391158654097909,7.373581954239201,7.954503776403765,9.298713841498698,10.079175846824679,10.943607471559703,11.824832960930904,12.68722201335013,14.443044755307739,15.3629206510219,16.311827291583132,17.30827136069948,18.352369640830617,19.430856601984587,20.557892247111393,21.69459808765077,21.69459808765077,22.87176361020885,24.08919572098307,25.371922668745544,26.656054652102796,26.656054652102796,27.97017533645635,29.271292099738872,30.50379557894256,31.682256989618363,31.682256989618363,32.849222714608715,34.023956609917285,35.15743948813127,36.22704973487483,37.28387902189757,38.268937947107375,39.25974225441535,40.22907461198605,41.16947385859543,42.146688992472576,43.09869922379678,44.09503385904969,45.06105483089184,45.99725569251387,46.885474586995365,47.741628795011756,49.34333638319492,50.15793359793948,50.982539172461195,51.79371603032644,53.3870945470347,54.26312226814507,55.13252392669246,56.018809062066396,56.87897149485379,57.72942392562152,59.374701801569564,60.16521296348426,60.981849238036276,61.80000091674249,63.51006484348524,64.37155420379086,65.27211274003089,66.12650022226806,67.04402347477291,68.00460388871105,68.92359907189162,69.8672260027008,70.81893441409596,71.74174388924831,72.69325747600894,73.62952270924771,75.61392643694035,76.60434276181557,77.58604139964834,78.56880966167422,79.507279043813,80.44657512206895,81.39667687005225,82.34364620916904,83.3145773151252,84.24367987601778,85.19406339958432,86.11639929842384,86.998073301739,87.91445345762295,88.8249361061806,89.7219691233551,91.50646321453934,92.40518933194531,93.28987639188993,94.15149272886208,95.01506666084681,95.86827376959091,96.74086320648846,98.57334823987411,99.46933294531564,100.32146223049239,101.15875312321405,101.98572223088304,102.80813971244771,104.40024788680553,105.15947004027988,105.91816523545994,107.41917942208934,108.12847171808417,109.44059537980004,110.74197700699429,112.05992705360308,113.18363597374952,113.767334432112,115.08579184138239,115.79564524675384,117.20791524678764,117.92870003719989,119.3739167088262,120.08890080438704,120.77667268776435,122.23556526176134,122.9893429185931,123.72857044456002,125.2275692266289,126.01536647363147,126.79410622115878,128.42420277901235,129.17458373110694,129.96577855972322,130.76401766114674,131.59815076261006,133.378560514666,134.2999502257583,135.29612634271595,136.27333376834926,137.3333065774919,138.40300824896767,139.4905691919364,139.4905691919364,140.65153326662096,141.8447477476729,143.05159954592887,144.28666325215212,145.50094657855547,145.50094657855547,146.73531516379214,147.92964604668032,149.15267398792437,150.349888704103,151.51228200195928,151.51228200195928,152.65300221388082,153.74533449264305,154.8610778676465,155.93812209149286,156.98962337832398,157.9602027196908,158.99709514265447,159.99685900202635,161.0004221571092,162.02822259497674,162.9898276340247,163.92489633821214,164.8345319257408,165.70894668736852,167.43122184977082,168.27203336198914,169.08205291387083,169.91760815803866,170.73963132774614,172.29194453506244,172.99760849002743,173.68916498668236,175.285675935951,176.0698304012881,176.7990294233797,178.08736591418622,179.34383453107057,179.9620410438636,181.3303856328478,181.98823015330652,183.2915027042464,183.91532578074361,185.17779073490226,185.8312717093461,187.1383597767281,188.27014101839467,188.87433603047091,190.19376418322025,190.9171281502869,192.40930177741544,193.14558729381338,193.85405421233492,195.2178481364076,195.9082268504016,197.28160999566214,197.94361878217498,199.2251459841045,199.87900820924133,201.16337234400157,202.37063652878518,203.4873391671177,204.48601370988388,205.37992817588898,206.3063973944226,207.21049869639384,208.1380301008131,209.18062349133106,210.19213024908575,211.17544528796674,212.54602936839234,213.40974223590368,214.3002811911541,215.57291535081927,216.34939027104784,217.4175834724876,218.62869812651184,219.46742622177794,220.50720652714057,221.55188344740475,222.44104002995257,223.61578073529614,224.49716211456789,225.67291100483357,226.50762830812369,227.6031857221756,228.62709738644546,229.49999849394808
Error,4.877616002273381,4.622878248495973,4.321961091075449,4.0666604065416205,3.861250589313524,3.6387576156993346,3.3980773910481146,3.204517107914536,2.975460208289227,2.8215147888084506,2.652722729412522,2.4598888761648507,2.3736148413994225,2.3274903836055922,2.273650575734702,2.2032295477266097,2.1361407041377767,2.0725257159218438,2.0160712757928194,1.9719763813441564,1.9384432497524762,1.9178717556234257,1.83063005123755,1.73039887816017,1.645108101991246,1.5951467618379722,1.600887923737161,1.5333683945634504,1.4130621457940018,1.3571217035152154,1.3483865183215415,1.3528769637244613,1.2715246557488769,1.151757133887094,1.0330294875402073,0.9261290833625483,0.8154485899237023,0.7132746069527025,0.6019932461069142,0.4999848967718913,0.40078855763698185,0.30625167621059146,0.233038283186046,0.17138363658070724,0.13365218691351474,0.1103851775530118,0.13762350521800543,0.23746920485240397,0.3792066576271805,0.31723795829677803,0.23118214843585203,0.2708208037668766,0.40713162141202536,0.4415486143942888,0.3966749830622956,0.3871540756761715,0.4150756296000765,0.4771574800718396,0.5705432096674039,0.5187363229669892,0.452591324356006,0.4730213920138775,0.5562433476526828,0.6111068592302271,0.5288437317102199,0.4825829248204533,0.44500817910019974,0.4410328414052592,0.4442586820409351,0.46676249648327317,0.4877667763421141,0.5111433750581764,0.5581035007972388,0.5881101763159583,0.635676476135481,0.6368223618672517,0.6274884498860381,0.6068182086178533,0.5868449269533211,0.5319932696305847,0.4826322607219581,0.4482512682504707,0.41805483508506613,0.40527731535554773,0.3826130627499683,0.37340323355276644,0.35672945758957236,0.3667008185194258,0.39786535702877773,0.4498327230470317,0.5257321355509549,0.48192278090434,0.4251523216263082,0.3989883203420105,0.42208679337811883,0.5089333606939952,0.6374337300119626,0.7925249133274445,0.9149436711677422,1.0189151310521611,1.170989443085599,1.3047509100299155,1.4811893360785013,1.6450906851941605,1.7790202196715184,1.9361405274094494,2.1149670916702243,2.256540335434096,2.3523210807728274,2.4018177323998966,2.3926549012829477,2.39084363117628,2.305262837581197,2.1810476165567594,2.0184589310977374,1.8875284721912995,1.7113397702547952,1.5770681583522714,1.4596534118784534,1.3098251330212034,1.2253468720072511,1.05210992899264,0.9168350761508497,0.8479321329849638,0.6673417909123502,0.5347615716919814,0.48750511259520535,0.5065844461249567,0.2908182415018017,0.21247897856529227,0.3109313216374317,0.4485821541038244,0.3697948357908492,0.2877872810647468,0.2911006439083686,0.2918923322852252,0.372473331714675,0.45847073004772687,0.5519513560153358,0.6240070344521349,0.5059487075476277,0.3977603118695658,0.3539586079355148,0.43398940451468027,0.5812913463075817,0.6394660784573211,0.44946201150641546,0.321658207576003,0.2890358164133803,0.38876261319217115,0.5198290775052238,0.5820682066129986,0.4654516657825989,0.3900406604752565,0.36393128156573873,0.3242441436939384,0.24933688906175538,0.1752385273478005,0.07931599899656823,0.05885822592295326,0.1055895669464853,0.1618094080974042,0.21909432246370697,0.29214379683714997,0.36054098915001,0.44586808174290465,0.48206046165908306,0.34931670848942864,0.24688998867876255,0.24527453655445075,0.34998033208729334,0.28885483893730746,0.12414869651720029,0.36218720715916813,0.2515434286784203,0.04231774865600554,0.24395394186528147,0.08840998181595548,0.32177478670056386,0.17165190735020439,0.36200203238782636,0.24394249325586653,0.3571447718727652,0.3118805302567211,0.3352387150371135,0.43211086346147826,0.4330075792855047,0.47028137238319434,0.4537181741159431,0.38335437073781775,0.36791762853595295,0.4446631055943446,0.32509804374961243,0.42031985148496115,0.38505539831818897,0.4394221913522545,0.4463745941027326,0.6203479020112483,0.7567211664932982,0.9260609722011984,1.0094091376898218,1.0535057762641913,1.0275419197817852,0.8858669896684537,0.6819559157028687,0.4891450666165815,0.361212703193434,0.3442310549148177,0.2867749358271916,0.3254220135559983,0.4425215713316783,0.5217592556410962,0.5917909580204669,0.6814221028662965,0.7086955304888695,0.7009023267505944,0.601719516182982,0.4877713592651952,0.43813774850418225,0.4190967380387603,0.4155340628315435,0.4379026281924981,0.44412594977017744,0.46248365228711596,0.49082070218175117,0.5074586921128054,0.4863470846221924,0.42682682352641244,0.35928060566377784
3D pred;-0.028887117531411682,-0.2630176481077272,5.1800411184305375;-0.029481095501704274,-0.25334593998697613,5.182511999285173;-0.030072854497617603,-0.24380493323323138,5.18544781457496;-0.030603763833756764,-0.2341429941370866,5.187970723249326;-0.03109127302997515,-0.22436138009222936,5.189991208701155;-0.03158240120515549,-0.2146283740374148,5.192233392068431;-0.0320728321158241,-0.20491581625676625,5.194562705031393;-0.03251496148670211,-0.19510496184910794,5.196447289179458;-0.03293744628192303,-0.1853841098033373,5.198755219443146;-0.033276088258545264,-0.17549379559833503,5.20019292822381;-0.03348975696108924,-0.16565009607935982,5.201941048776198;-0.033772721729560896,-0.15587868766747912,5.204048062916642;-0.03397282791502102,-0.14594436782285614,5.205174671428624;-0.0340135964167837,-0.13598441187563726,5.206067764625733;-0.033944880166333055,-0.12601958520264667,5.206902933742846;-0.03382165987095659,-0.11605448950531856,5.207728575615513;-0.033697551156264334,-0.10608579432443734,5.208509417095977;-0.03357884962604858,-0.09611267357261818,5.209232447120497;-0.0334645440315616,-0.08613055544107352,5.209819176904091;-0.033327625309377634,-0.07614467257130057,5.210332398663851;-0.03317862828711415,-0.06615950367124503,5.210856041600135;-0.033070329623199696,-0.056172135427397296,5.211346701320487;-0.0329837036352725,-0.04618474837087014,5.21184126751558;-0.03288405932756444,-0.036199241379352654,5.21237015420883;-0.03275767702059136,-0.02621561329726875,5.212928005292103;-0.03266212474127527,-0.016230631243419294,5.213467452366636;-0.032569322212017554,-0.006243701593609133,5.213970069378193;-0.032470987701335954,0.0037465509216851947,5.214400400651359;-0.03237804828245259,0.013739559768724973,5.214762528318628;-0.032284453721812406,0.023733867298405785,5.215086653387674;-0.03217888967463804,0.03372908184779004,5.215377415049042;-0.03204318174652759,0.04372392825783574,5.215668324997041;-0.03187910695875481,0.05371737898739987,5.215990849383393;-0.0316884145445108,0.06370619232611882,5.216423566944141;-0.03144652491614448,0.07368687177141578,5.216995866881163;-0.031155433528596285,0.08365625583639895,5.2177215714828815;-0.030871519869570582,0.09361570062111632,5.218575300136719;-0.030617672530155925,0.103571390097208,5.219480732952509;-0.03040223201547836,0.11353065189018802,5.220356341268781;-0.03020203155486626,0.12349111247083337,5.221221872780039;-0.03000533143445588,0.13345443468288692,5.222054650998673;-0.029787708736616382,0.14342092610939894,5.2228431235769195;-0.02954289564614,0.1533911776327695,5.2235739800002055;-0.029309730766568093,0.16336739537097822,5.224222604528561;-0.02910740926476,0.17335377741317923,5.224703478438346;-0.028942587652988808,0.18334596266342335,5.2250627384571295;-0.028815683003551047,0.1933408558208662,5.225356006220877;-0.028676608849362305,0.20333629175999102,5.2256241829657455;-0.028518648818675416,0.21333279466536714,5.225836263826533;-0.028315839856183814,0.22332921049994228,5.226011017902275;-0.02807419090429073,0.2333254587228068,5.226139964600282;-0.02784189028113322,0.24332235962586077,5.226229456247935;-0.02766358645794792,0.25332059993189854,5.226287753154879;-0.027585027303043685,0.2633202658980391,5.226310314732649;-0.027572884008008586,0.2733202422805311,5.2263283394375675;-0.027602139043248496,0.28332019091393995,5.226315244702088;-0.02768722185619928,0.2933195847684897,5.226245362969614;-0.027816079148459648,0.30331798530100235,5.226121336401164;-0.02796268501081292,0.3133160670906158,5.225991462426391;-0.028143436976400024,0.3233138130630561,5.225880088293442;-0.02836451188625147,0.3333108764662836,5.22578084517739;-0.0286255253174123,0.3433071767064957,5.225704337032142;-0.028913509750125896,0.35330279745659265,5.225636287147897;-0.029221790667273227,0.36329785472494414,5.225574699174255;-0.029547556637304243,0.37329241378019323,5.225523067556926;-0.029878718981374765,0.3832868434217541,5.225481743934642;-0.030203724704698533,0.3932814937226397,5.2254451838086275;-0.030503174303756125,0.4032769617869849,5.225414392376707;-0.030785795230009776,0.4132729047451086,5.225379040007877;-0.031070297597307867,0.4232687465031303,5.225332072448952;-0.031360447542278666,0.43326442710090113,5.22528535631918;-0.03166511120953858,0.44325964525534467,5.225232497120037;-0.031998546082021434,0.45325391124923514,5.22517360374879;-0.03236445743307417,0.46324703653810334,5.225113972849472;-0.03278910983972142,0.47323787878565715,5.225061613341999;-0.03326176847505228,0.4832265661522657,5.225009474042028;-0.03377657285245928,0.4932131945441357,5.224962253117655;-0.03432308014546275,0.5031979414260097,5.224883770740003;-0.034909588732962425,0.5131805049227585,5.224817184629079;-0.03554668823603737,0.5231601497533694,5.224789019437079;-0.036222965974223295,0.5331371334323313,5.224838467294104;-0.03692676029277587,0.5431113925580839,5.224975684091593;-0.0376791282620169,0.5530817744485083,5.225135143797973;-0.03851762067410572,0.5630450475678432,5.22530869270868;-0.03946529670139782,0.5729982945431602,5.225495199533323;-0.04044792698670834,0.582947922521768,5.225693544711472;-0.0414036138343637,0.5929000124833769,5.225899864960748;-0.04246593347959788,0.6028421451477405,5.226059474031742;-0.043635166953462985,0.6127723744826826,5.226212570207553;-0.04485658922720381,0.6226970493795349,5.22630720540714;-0.04609652150123681,0.6326198149766649,5.2263431339504445;-0.04735563999606553,0.6425402148311122,5.2263261827304035;-0.04863150424695407,0.6524584851264151,5.226316976068802;-0.05001246015500173,0.6623624206711592,5.226246113486412;-0.05153712536941944,0.6722439307539182,5.226069607202453;-0.05322460311025224,0.682096862017203,5.225800972887484;-0.05501101188824359,0.691929411314817,5.2254408090526745;-0.057089008205394434,0.7017010601033887,5.224997174903052;-0.05949306904023253,0.7113963636639151,5.224526451659902;-0.06230214971276485,0.7209689802204702,5.22383791840989;-0.06548602810673464,0.7304067828412758,5.2229486490113795;-0.06843989040051573,0.7399257255055867,5.222133524417871;-0.0716037395089968,0.7493533136071437,5.221079654688663;-0.07464666372662906,0.7588321526261396,5.220135079092055;-0.07811168116260568,0.7681521643413965,5.219071577424989;-0.081855458671306,0.7773442231122973,5.217850845874788;-0.08575626383861007,0.7864843843901913,5.216736767394239;-0.09003473911860516,0.7954225159990163,5.2153934682385055;-0.09395066510145991,0.8045545574932355,5.214265930281423;-0.09811108422937363,0.8135584937608831,5.21299312064592;-0.1020703737571406,0.822653133776198,5.211723652478872;-0.10631424272251958,0.8315870841570523,5.210249167213728;-0.11046925277624511,0.8405567949963484,5.20873914108387;-0.11469113326868925,0.8494798383013032,5.207140697063762;-0.11901087140547846,0.8583412677170723,5.205462921411622;-0.12346069805988255,0.8671238713261291,5.203712231092937;-0.1280332778892404,0.8758288404008332,5.201891509501755;-0.1328056176204655,0.8844094153070801,5.199994536184057;-0.13769529189071075,0.8929035552655017,5.198009423618572;-0.14265553111816104,0.9013466746882913,5.195982169017153;-0.14765156758597978,0.909768842584916,5.1939556677136025;-0.1526466161693695,0.9182043078426975,5.191982747154042;-0.1576034091062662,0.9266802115469484,5.190088212863775;-0.16247970237114787,0.9352303715391596,5.188322843751532;-0.16736223326923394,0.9437964047023862,5.186654321088894;-0.17226218639809462,0.952368299933046,5.185069054079976;-0.17705434425221264,0.9610074906508388,5.1835199876376254;-0.18182440905076752,0.9696695592974511,5.1820316837106795;-0.18661462466778023,0.9783358913458445,5.180635788596598;-0.19145729821243257,0.986977741202668,5.179269427007544;-0.1962944106696916,0.9956151327003592,5.177855987517703;-0.2010923116791039,1.0042698624160975,5.176415224021707;-0.2058812104172137,1.0129204074188782,5.174920392917202;-0.21072996878302602,1.0215377786442839,5.173426921968869;-0.2153444356770623,1.0302857389025812,5.1719504780643835;-0.21989727849703572,1.039047556320857,5.170368650707996;-0.22439462198311333,1.0478357525917537,5.168774439971477;-0.22894661693491214,1.0565906303125638,5.167152263022912;-0.23358661693754748,1.065293960199462,5.165502278521357;-0.23828627225535357,1.0739619514985967,5.163835195220516;-0.24306895236489623,1.0825853631752498,5.162173045400329;-0.24791615041370935,1.0911652020825109,5.160472740897885;-0.2527873025482086,1.0997240370975316,5.158735438371489;-0.25768966887146766,1.1082580238346362,5.156964033617206;-0.2625908540572198,1.116789760624099,5.155178578176629;-0.2675140247803812,1.1253056822154526,5.153378170033866;-0.2725530367294897,1.133773129763325,5.15167209541628;-0.27761075488777087,1.1422224390598013,5.149931791005014;-0.2826756443397758,1.150681280921947,5.148259998795982;-0.2877344470938382,1.159125332982059,5.1464974723418235;-0.29268656602468773,1.167573819896475,5.144472728666277;-0.2975761056601386,1.176016859243672,5.142280130040208;-0.30253687600279777,1.1843784007002442,5.139940176605326;-0.3077953563272233,1.1926360611692226,5.137900708964812;-0.3121651049907963,1.201069959265913,5.134774263777088;-0.31696652543849985,1.209590613904145,5.1326898439008755;-0.3217549786559197,1.2182296772583017,5.131128658406627;-0.32659223081716604,1.2268698192716476,5.129732614883763;-0.3314989883976838,1.2354992658385127,5.128525808355916;-0.3363346937330353,1.244146492677871,5.127168818341827;-0.34103774324095887,1.2528307342604337,5.125598699409482;-0.3456450405349632,1.261583045914636,5.124125657538939;-0.35031993833126446,1.2703108578413382,5.122721866398402;-0.35495576229118825,1.2790731203620975,5.121405852823285;-0.35963013487958234,1.287796567636362,5.119973474186891;-0.3643337086714282,1.2964654451047335,5.118322124126176;-0.3690534997686229,1.3050896114113126,5.116492553817249;-0.37358406435913877,1.3138322319799398,5.114748830764645;-0.3781648929824504,1.3226183047425881,5.113399410691689;-0.38284401291822684,1.3313305646610258,5.111915374391525;-0.3875873529142323,1.3400138032763915,5.110465514801455;-0.3923591745281711,1.3486791813040768,5.109002318942367;-0.397098319484012,1.357373973684787,5.107609088687215;-0.4017578577309356,1.3661192233207924,5.106263981951894;-0.4063071935173167,1.3749308159993836,5.104975813341289;-0.4107732053507882,1.3837985802725576,5.103785227309659;-0.4152854570336565,1.392663218586992,5.102756746729039;-0.4198893288792202,1.401483636562369,5.101754453972769;-0.4244616926328164,1.4103400207551968,5.100943313581819;-0.4291132540084517,1.419169534847724,5.100308760464609;-0.43357723486325844,1.4281068491312765,5.099864588960652;-0.43854856707209877,1.436730856239416,5.098909414909444;-0.44339193494686807,1.4454209893692576,5.097897795507057;-0.44793604006129817,1.4543118330389775,5.097346426710687;-0.45281070327332235,1.463016642257852,5.096665284264254;-0.4571849665131688,1.4720087850992656,5.096750067683301;-0.46163558576611813,1.4809636076129198,5.09680612135606;-0.4662516327641381,1.4898340133196724,5.0968956350962475;-0.47071980092707805,1.4987780825823298,5.097093367977878;-0.4750149402315827,1.507794253084621,5.097603708872296;-0.4804006241080134,1.516219710602615,5.097681649847613;-0.4850234711294211,1.5250683331050254,5.098257119418049;-0.48945800057245414,1.5339835057911324,5.099181589317919;-0.4944148868195478,1.5426408277534447,5.099874449458378;-0.49958497375081273,1.5511734975377929,5.100555439527641;-0.5048942845735526,1.5596306660323918,5.101091648107861;-0.5104295946553519,1.5679228698812688,5.101866049571572;-0.5171638369315712,1.5752904943705275,5.102472754071685;-0.5239146273370446,1.5826588188769244,5.102839663964982;-0.53086918235749,1.5898075893799468,5.103567156069897;-0.5379990587534609,1.5967479495125165,5.104565286225947;-0.5450518910099408,1.6037632306029739,5.10558675006957;-0.5521708398873724,1.6107109388377048,5.106611404726304;-0.5592496901373964,1.617706282068613,5.107588672458054;-0.5663342575234325,1.6247042895282122,5.108503438301376;-0.5735097063951213,1.6316005833476208,5.109480200834527;-0.580683517792604,1.6385020517393543,5.110432127339702;-0.5878844001655867,1.6454372779467392,5.110655578683099;-0.5952807167703431,1.6520573308590942,5.11186776683674;-0.6025269803763452,1.6589484533840553,5.111931751978021;-0.6095015917327345,1.6660804153723134,5.1112318129625605;-0.6164410506361753,1.6732283602778004,5.110365329404966;-0.6232727740380263,1.6804274986677763,5.109140600127707;-0.6300664376523262,1.6876199260554052,5.107686253893338;-0.6369076109199745,1.6947427330880906,5.106116550642038;-0.6438731835926716,1.701731759626963,5.104493496305205;-0.6509123299410046,1.708651287587898,5.102890202356925;-0.6580169041327345,1.71548509171183,5.101209682571283;-0.6651491991233954,1.7222793532037632,5.099486784157149;-0.6723601807879275,1.728981878051993,5.097732388508316;-0.6796609096395053,1.7355863132373697,5.0959771694000855;-0.6870610425690177,1.7420766000405474,5.094212457004809;-0.6945778040990612,1.7484251673093645,5.092425283332844;-0.7022063602342178,1.7546548943232039,5.090694493736791;-0.7099389408071427,1.7607753534399808,5.089037032460294;-0.7177325051753501,1.7668283630734525,5.087417949752182;-0.725490497266994,1.7729108656816996,5.085739640863253;-0.7331591421253261,1.7791164141293963,5.084101637658108;-0.7408401724267525,1.7853042683618487,5.082454751655226
3D gt;-0.7736543739072739,1.8102941850231538,5.075838534009772;-0.7722782677264253,1.8094165062656467,5.076030766157365;-0.7707348453077986,1.8084607525375231,5.0762741043595625;-0.7690173074630645,1.8073789323685858,5.076538704400566;-0.7674780271200141,1.806411151893977,5.076773622777106;-0.7660214329157408,1.8054920892351882,5.076997185755569;-0.7646045722430054,1.804595507093189,5.07721720958997;-0.7632704726938587,1.8037483877063887,5.077421522929336;-0.7618715666357335,1.8028624424789887,5.077635862525878;-0.7603528341560346,1.8019094259854098,5.077876279974152;-0.7588350042751457,1.8009227124435108,5.078134443690699;-0.7558996921214889,1.7989817105514212,5.078657705079773;-0.7530091206614922,1.797098133523443,5.079138475622948;-0.7503499756642449,1.7953978525424632,5.079562787200698;-0.7477756400793528,1.7937449661210132,5.079970535304189;-0.7453140082485166,1.7921462162498856,5.080358652149826;-0.7428651072370691,1.7905520549337883,5.080747896142718;-0.7404583040388448,1.788959667619722,5.08116752950327;-0.7379819713156245,1.7873116263112714,5.081612459644194;-0.7355546125932173,1.785693489007586,5.08204616273533;-0.7331609677401456,1.784087478145476,5.082490291419266;-0.7308243022706152,1.7824942715552545,5.082936856222991;-0.7286700550202401,1.780991033000331,5.083349258600441;-0.7266688011706399,1.7795720981810448,5.0837562507827965;-0.7246641537842512,1.7781461958227969,5.084169852604964;-0.722588130167852,1.7766456155189672,5.084607714387329;-0.7204174093878514,1.7750548149399745,5.085084611555698;-0.7181992397252417,1.7734130570755675,5.085589443770322;-0.7160384555492234,1.7717733970038005,5.086102820389432;-0.7139905345055366,1.7701597896587118,5.086611299373538;-0.7119180510176941,1.768525524777052,5.0871480513094465;-0.7098078722911848,1.76681340821118,5.087702087459676;-0.7076188671302237,1.765035436837205,5.088289072734519;-0.7054254482638453,1.7632393206599175,5.088886072020376;-0.7032347511112517,1.7614406315867857,5.0894881078826355;-0.7010506740245651,1.7596387453051257,5.090093817811556;-0.698745166308719,1.7577220033886145,5.0907402261569;-0.6964847410655091,1.7558424443219767,5.091372900536332;-0.6943129965594786,1.7539995370456551,5.092007954885533;-0.6921822484483467,1.7521581837047233,5.092650422494782;-0.6900270435523428,1.7502723867690464,5.093319797377433;-0.6879513743559984,1.7484365875378383,5.093978320409826;-0.6858368814306174,1.7465537064404084,5.094663485150884;-0.68364860045805,1.7445605478370645,5.0953791246358255;-0.6814209402761151,1.7425101476316929,5.0961179789182385;-0.6792997727827592,1.7405278227462098,5.096845300793298;-0.677346506661334,1.7386686217903737,5.097529512331283;-0.6754220317717522,1.7368119065628718,5.098206038662415;-0.6736181344622392,1.7350577490798187,5.098848385110278;-0.6718169364369859,1.733285705409791,5.099510485763774;-0.6701264206894683,1.7315848400306142,5.100140523127447;-0.6685104278273597,1.7299249021021155,5.100776713007706;-0.666798065789634,1.7281113019478984,5.101456389095777;-0.6650559239429463,1.726237665663017,5.102164281710851;-0.6632529175498271,1.7242841745192004,5.1028899115942785;-0.6614069243959667,1.7222803632227204,5.1036398363337145;-0.6596220116041973,1.7203216219815338,5.1043871340402065;-0.6578145169344816,1.7183213852465677,5.1051728338803715;-0.6558998848755688,1.7161676433037454,5.106056557297356;-0.6539904535522909,1.7139751230502758,5.1069653583957315;-0.652142152450651,1.7118399600479262,5.107858722665792;-0.6502112282224415,1.7096154014609777,5.1087881323696935;-0.648001198021897,1.7070722104517249,5.109776863135901;-0.6458355700417349,1.704587313296858,5.110689471499311;-0.6433931312281366,1.7018546888737383,5.111484980074193;-0.6408526198926909,1.699023010209159,5.112214677817661;-0.63829639570734,1.6961746346258348,5.11291698226761;-0.6356223716679905,1.6931648598500364,5.113499956186915;-0.6329009248839795,1.6900990453815183,5.114064299847722;-0.6298160165020448,1.6868176096135918,5.114448441838238;-0.6267310561574448,1.6835439733689832,5.114771861407763;-0.6237108544771972,1.6803617279634449,5.115041906215578;-0.6206655038794464,1.67720541214034,5.115227117991518;-0.6177092134358246,1.6741579720729258,5.1153403527324155;-0.6145561407598233,1.671010829668241,5.1153194399047806;-0.6112938120050515,1.6678619423024466,5.115234003599787;-0.6078707674423621,1.6646217924101265,5.115078287360954;-0.6042424648374407,1.6612734382830758,5.114794922831471;-0.6005893899296736,1.6580516529698528,5.114387651195973;-0.5968719848789428,1.654860225308326,5.113919313566425;-0.5929042663630153,1.6515513455567123,5.113391068749413;-0.5887266749608552,1.6482309554203518,5.112759480123995;-0.5847336370182876,1.6452238915407065,5.112025490997125;-0.5808613512481063,1.6423523018129411,5.111304688197776;-0.5773252280115033,1.6398114586659538,5.110666231892325;-0.5737195380146553,1.6373766106524426,5.110079229462531;-0.5698522254574684,1.6348477435517519,5.109551428771089;-0.5659927557220905,1.6324397820167877,5.109117927738647;-0.5620164761417422,1.6299793742115547,5.10869483480006;-0.5583125085411184,1.6276518967256517,5.108411343066923;-0.5545040155338052,1.6251631819649528,5.108179645241879;-0.5505153700808976,1.622358074445529,5.107911640715389;-0.5465009806624606,1.619221114776701,5.107618301716018;-0.5423086129017938,1.6155784420561585,5.107232674804251;-0.5382665171133809,1.611720855981374,5.10686046176502;-0.5342112082484181,1.6075730879663375,5.10642327342355;-0.5300974679314846,1.6028945042450757,5.10585966180007;-0.5260628031341912,1.5979242211842468,5.105207048245538;-0.5221814620501835,1.5928723153480686,5.104510481584105;-0.5183088060194446,1.5876568426540518,5.103765524678215;-0.5146038335649149,1.5823149891514934,5.103007749454016;-0.5112270543554311,1.577080572312878,5.102290036921626;-0.5077642492534828,1.5714885519928246,5.101539135524604;-0.5042338968987339,1.5657378904504857,5.100793492286435;-0.5006366827061448,1.5598469629595357,5.1000261772245254;-0.4972129559838526,1.553904333366327,5.099235275383219;-0.49406897199188854,1.5480044360118879,5.098395042529902;-0.4909891811605772,1.5418867735429245,5.09755867297069;-0.48791899535662975,1.5355490993824175,5.096783829226172;-0.48481170376864346,1.528915838515654,5.096038024006001;-0.48167713500327736,1.5221875985556688,5.095286932143997;-0.47852772284812606,1.515457789781856,5.094607880879008;-0.47540726295873925,1.5089627065350937,5.093973714827093;-0.4724096685280898,1.5028907846803192,5.093452667560745;-0.4695127607105066,1.497197684950843,5.093015204740061;-0.4667734957328641,1.491823672386908,5.0926665249346295;-0.46419613656969727,1.4868926016396444,5.092483827776922;-0.4614854480933584,1.4818213720908966,5.092564511384433;-0.4584487615848216,1.476115077670369,5.092823503339045;-0.45538146879246505,1.470282876828549,5.0932229418782535;-0.4523340128062407,1.4645225706799638,5.093708352511229;-0.44926985285359045,1.458747940041103,5.0942109544270195;-0.4464615693637703,1.453396349574114,5.094755138864265;-0.44355775909759443,1.447906028121098,5.095338044823789;-0.4405501429258553,1.4422158757990053,5.09601724683784;-0.437496134207046,1.436452610743011,5.096726353181073;-0.43442432890190064,1.4306826378830717,5.097466195510629;-0.4312211371894456,1.4245968950780603,5.09827110054486;-0.4280882026974407,1.4186559991472978,5.099031267363305;-0.4252167587559943,1.413227390210999,5.099740452779004;-0.42231017478540134,1.407610674905637,5.1005382389337095;-0.4195066849940682,1.4021459135799463,5.101311052013353;-0.4167846048304761,1.3967396210253764,5.102093149979443;-0.41389767000192756,1.3906696208607068,5.102982507300167;-0.41082750614647284,1.3841390282415575,5.104030636741269;-0.4075066716817816,1.37713114155073,5.105193136262754;-0.40396231169714597,1.3696964754121397,5.106369763770061;-0.4007226012277464,1.362855700540403,5.107445345713595;-0.39777754676796484,1.3566674404423957,5.108371158866937;-0.3946838695492564,1.3503809398080597,5.109210940251952;-0.39125986477356867,1.343472034655708,5.110079037357285;-0.38784009639258965,1.3365559709834216,5.110943154679015;-0.3841638005667768,1.3292634820798275,5.111879457912837;-0.380440870872341,1.3218446488478317,5.1128365182932525;-0.37683256885383143,1.3146515362535403,5.113759803293737;-0.37301293272986097,1.307228827065387,5.114764874483483;-0.36889062989981647,1.2995057831481756,5.1158868558399835;-0.36485351069721655,1.2922315968823923,5.117024368480504;-0.36056174356287174,1.2847258220795663,5.118329817448894;-0.35609844041919425,1.2769331817067615,5.119778047844113;-0.3514440044951229,1.2689847086797363,5.121388436282485;-0.34669539321832293,1.2608138051298705,5.123164795264471;-0.34166151479122575,1.2520843097205734,5.125187998637427;-0.3366355878041287,1.243649892555304,5.127265151888046;-0.33158145620955753,1.2352620220352128,5.129278149506913;-0.3263530673505274,1.2265734399029236,5.131443116053807;-0.3214295135649068,1.2184886148178682,5.133587095357106;-0.31616503624622416,1.2096672275576774,5.135830731019945;-0.3107966346628855,1.2006139139639669,5.138115507469848;-0.3053173089349025,1.1912046543132526,5.140550902772158;-0.2999445629930916,1.182014468744004,5.142998977724058;-0.2943416160824012,1.1723954420565161,5.145490076214687;-0.2887109858493302,1.1625535265231761,5.148049083776837;-0.2829176976519946,1.1523869048982769,5.150580866599712;-0.27703418838803023,1.141961412110986,5.153085492996875;-0.27136018990491495,1.1317318275653023,5.155494635379209;-0.26554654948382783,1.1210803830770453,5.157756248916;-0.2598653571444872,1.1105696215028287,5.159923353992251;-0.2541305538384446,1.0998317190489115,5.162008472160162;-0.24851574143496427,1.0893265199297688,5.1639485235605775;-0.2429734602198223,1.0788946811083124,5.165632547763087;-0.23755998919087068,1.0687408419186766,5.167174507360656;-0.23245104740232314,1.0592296706057014,5.168484169348945;-0.22737545772731482,1.049886948884757,5.169658097324484;-0.22228674625721148,1.040661682632312,5.170821589377619;-0.2175661735534668,1.0321559547021593,5.171750147936981;-0.21270073126068567,1.0235199507548314,5.172741910366719;-0.208128258660392,1.0155736626096488,5.173661094246022;-0.20353253075104658,1.0077560402990438,5.174607068293955;-0.19903775175715477,1.000380857417311,5.175533737467881;-0.19464231032709925,0.993357577170095,5.176498844871074;-0.1903719271313061,0.9866833167201963,5.177466647078215;-0.18599287318624017,0.9801699685463108,5.178466200876096;-0.18175272224375935,0.974069770443824,5.179522543823266;-0.1771652627704431,0.9676850737742313,5.180852188004078;-0.17232794344250413,0.9610690432797429,5.182326894958699;-0.16774052932605016,0.954980199931304,5.183915975774839;-0.16311023568827387,0.948821233363445,5.185556086101142;-0.1587763734045616,0.9431548927844096,5.187152263532287;-0.15424965490274067,0.9371950171350385,5.18887545262334;-0.14985246710064126,0.9315391828475461,5.190698091221695;-0.14536523602225565,0.9257765723421427,5.192562267448896;-0.140918447274966,0.9200867178908542,5.194414344678527;-0.1366570566952054,0.9146681165946895,5.196250300608773;-0.13256704495589405,0.9094402019131568,5.198051335980815;-0.12835877721959893,0.9039632834716975,5.199899056938037;-0.12422759195227073,0.8985169987720478,5.201726248302068;-0.11995990447914144,0.892807661017365,5.203623795128988;-0.11579555132661742,0.887233067543276,5.205503992413496;-0.11173471899396159,0.8816993486510694,5.207324623907766;-0.10777326055216296,0.8761638488657665,5.209046974184926;-0.1038088873047982,0.870524921875895,5.210742684322368;-0.10020209164983011,0.8652304024794237,5.212269142852851;-0.09668097523020856,0.8598512037506552,5.213756273887723;-0.09363767344720898,0.8550217735536636,5.214975005711977;-0.09086584821963938,0.8504426914114408,5.216063901758612;-0.08808926638969578,0.8454793538292134,5.217065941223301;-0.08514191550872892,0.8398283324479359,5.218032889897523;-0.08219883051505887,0.8338439239658568,5.218960207721005;-0.07945935284846688,0.8279363034379796,5.219786370599025;-0.07693249766288265,0.8220449654251949,5.220497793303907;-0.07458315572361093,0.8162465829261937,5.221143621232153;-0.07231797950987942,0.8098395395250965,5.221844671979327;-0.07008504871818677,0.8031467563819327,5.2225728409115515;-0.06793529215725985,0.7960934207614218,5.223283956757039;-0.06600210840611165,0.7887702049188252,5.223937944210869;-0.06416074986122222,0.7814364423667931,5.224560170422551;-0.06245131844928888,0.7740589653865334,5.225101008185893;-0.06077328287121838,0.7662444647623996,5.225566338883118;-0.05925821302223764,0.7584849474283257,5.225940883921739;-0.05778041376256524,0.7504024193839243,5.226295709453371;-0.056392997616546946,0.7422545740793177,5.226570452667751;-0.05502575955362965,0.7339971700763424,5.226797483754647;-0.053752872317417634,0.7255724647835204,5.2269260554411545;-0.05247235919792982,0.7167051364026114,5.227024202139846;-0.051205377200481836,0.7074362468775418,5.227094086619067;-0.0501471441421341,0.6985294683126412,5.227132848722844;-0.049237785389696045,0.6898511580190353,5.227167915028212;-0.048379842099206545,0.6813623354511879,5.2271757739757865;-0.04749471840026441,0.6727720858050932,5.227163098972914;-0.04659125441959527,0.6642034248452733,5.2271545312998935;-0.04566987060941209,0.6554047960242219,5.227106550605416;-0.0446370026984872,0.6464798036838207,5.226886189508298;-0.04359564144100961,0.6377089796821394,5.226605733446362;-0.04251358547343536,0.6287744025624742,5.226221476149349;-0.04138557481835665,0.6198867742756595,5.225769282841612;-0.040268327386148516,0.6108634451868947,5.225290580780275;-0.03919281476718589,0.6017764600882434,5.224795370286512;-0.03819583894954748,0.5930278839323877,5.224344416545633;-0.03726902731038258,0.5838592859866683,5.223959471193576;-0.036430694393748055,0.5743981570246631,5.223632177943008;-0.035644165858495266,0.5651442193565479,5.223369181054079;-0.0348880954376064,0.5554672016076678,5.2231359295635285;-0.034191741850019546,0.5460250732108645,5.222945152358226;-0.03352716175167441,0.5365494389743748,5.222745096712868;-0.03287469886859491,0.5271811095990043,5.222554284859262;-0.03225537759572529,0.5178182914711512,5.2223913247816025;-0.03170626621092519,0.5080067561085272,5.22226644003636;-0.031207766969882145,0.49820305986488317,5.2221557150558295;-0.030779172853290855,0.4883084432596336,5.222082783743783;-0.030361620532452525,0.47838530000144086,5.22200708747819;-0.029933939901614814,0.4684828395675704,5.221955801871514;-0.029571257503151545,0.45912724964779494,5.221981442230538;-0.029179880663796252,0.44962021355614984,5.222011433909016;-0.028801610682017635,0.44040039862915215,5.222109705348868;-0.02836815330185149,0.43089421004354084,5.222248929292225;-0.027917963644276615,0.4214698520112248,5.222397197312274;-0.027502176853568677,0.4122906238634216,5.22255246039919;-0.027078336999213592,0.4026952665250672,5.22269720324463;-0.026632732413031844,0.3935314551630328,5.222801557269613;-0.026212410587719115,0.38499807139925246,5.222851437962999;-0.02582320418525651,0.37600118657780535,5.222923198713934;-0.025477138941938232,0.3673937479953263,5.223016105593124;-0.025159798704633966,0.3586941556930542,5.223133500885054;-0.024860621589369795,0.3503063584073199,5.223283391748356;-0.024646186001489594,0.34212904976819625,5.2234345794996555;-0.02446987502595896,0.3339657172709268,5.223570216774592;-0.02432897052422297,0.3260627505198953,5.223688758601193;-0.024230483923489744,0.31802287001344137,5.223774569287679;-0.024218958928787816,0.3096110745091593,5.223798405107515;-0.024259990205513067,0.3011067231533465,5.223833875533073;-0.024365209257847402,0.29250594943429725,5.223893553524073;-0.024548932779569425,0.2836452300108074,5.223957044344145;-0.02478296026141762,0.27495467423693526,5.224030500912597;-0.025086811337652788,0.26619982200913417,5.22408240282221;-0.02549114773420294,0.2582486350655206,5.224141560520944;-0.025913757994028126,0.25028803389093396,5.224209951607714;-0.026349415283398892,0.24218823226805658,5.224274804285893;-0.02683934781872981,0.23395675850194225,5.224290331739835;-0.027333344703545665,0.22582582668684795,5.224318208666491;-0.0278166726617869,0.21777877020626124,5.2243548513647395;-0.02829440450353706,0.20983774045765222,5.224382276381216;-0.028763393518512197,0.20128915427087693,5.224423825166093;-0.029255548090878818,0.19242061455438567,5.224432048627009;-0.029811000582060154,0.18307509965980512,5.224437453753787;-0.030405603631500622,0.17343329666646698,5.224395811766124;-0.03101008991412054,0.16348830541207993,5.224399789798993;-0.03163889119771919,0.15398899197718263,5.22439866466746;-0.03226244620458822,0.14423690176289797,5.224452119262337;-0.032821453847144015,0.13484996554858517,5.224541636111799;-0.03333867449005329,0.12517235779167962,5.224733763292039;-0.03384291084211243,0.11528011769912805,5.224975939241672;-0.03433310637061547,0.10544623480811496,5.225273536693316;-0.03480386791690703,0.09489359770404977,5.2256037607193;-0.035236901474138854,0.08421422799329253,5.226016256189767;-0.035672511765684194,0.07289390127487543,5.22638880173412;-0.0361431186510321,0.06116110899808467,5.226735337486715;-0.03659514722691253,0.04950372865280447,5.227021788149636;-0.03702690602397639,0.03773046574232516,5.227306383348281;-0.03750523323886905,0.025416238171089435,5.227499993844466;-0.03798888576030732,0.012415092742512998,5.2276636427155;-0.03845104725969152,-0.0007173205706730655,5.227795720816358;-0.038893363707575984,-0.013550556487526701,5.227904840614789;-0.03930635818043762,-0.026370670210755804,5.228018691132846;-0.039659467690151815,-0.03853945091934846,5.228119607805158;-0.03993602412921593,-0.050306938320835305,5.228266657258758;-0.04017972465204704,-0.06167095105861288,5.228365860799191;-0.0404183135801746,-0.07293845435583696,5.228451763704026;-0.04062939739192336,-0.08372110556280157,5.228509114477991;-0.04082209538469567,-0.0941602203669436,5.228552374699948;-0.04102045056302527,-0.10412242477188358,5.22848014655351;-0.04119685765410449,-0.11360889232455809,5.228345257115853;-0.041330504216406716,-0.12280491002354103,5.228164803720289;-0.04147141538337529,-0.13153102102622258,5.227926415314772;-0.04159694196227009,-0.14035302764369598,5.227634619175864;-0.04172228787791344,-0.14897294391075536,5.227404793756099;-0.04183205273144405,-0.15778238706714592,5.2272111464917135;-0.041941701147213704,-0.16642491750493424,5.227073857595494;-0.042034376229708494,-0.1742284752029128,5.226984455363143;-0.04207779939223595,-0.1813636480636261,5.2269707286141145;-0.042114446985406964,-0.187670322806954,5.226966781493156;-0.04214143825276507,-0.1934794778558166,5.226969113114992;-0.042159311994429564,-0.19876929530090598,5.226966228468326;-0.04217171528542147,-0.20330366254342266,5.226968052039049;-0.04218432856305254,-0.2078590207197799,5.226973311303998;-0.042200741373548775,-0.21255361106458648,5.226975325078208;-0.04221208098976494,-0.21824193749190077,5.226972990707219;-0.04221289824810197,-0.22369353133842043,5.226961318815908;-0.04220772797900561,-0.22894728840411233,5.2269545778766755;-0.042201395034090865,-0.23410423287478363,5.226948487863512;-0.042193733727127924,-0.2392489042841445,5.226939157284599;-0.04219113219448548,-0.24432770415834676,5.226930447368678;-0.04219070581187251,-0.24933648595502306,5.226924223206261;-0.0421881640812997,-0.2522562081851715,5.226946706696782;-0.04220399806925977,-0.254753500682673,5.2269755438353735;-0.04221558673928395,-0.2569473012858719,5.2269858350025;-0.042211703236851174,-0.25834913511779656,5.22697881857321;-0.04220929867268075,-0.25980826721862615,5.226972622794023;-0.0422073393782962,-0.2613826073789177,5.226967678737281;-0.042207420841985484,-0.2631224887322121,5.226963099577129;-0.042209879633035595,-0.26508108745921743,5.226958711508549;-0.042210173004311076,-0.2672147139699515,5.226955825914481
