# Supplementary material for: AI co-pilot bronchoscope robot
Source: Nat Commun. 2024 Jan 4;15:241. doi: 10.1038/s41467-023-44385-7 (PMC10764930; doi:10.1038/s41467-023-44385-7)
Supplement: Supplementary file 9 — Source Data [file 41467_2023_44385_MOESM9_ESM.zip › Supplementary Fig. 6/Sim+A/1-siliconmodel3 Centerline model_24.txt]

Path length,0.4106122682357355,1.1623942098771032,2.1308151122535235,3.1232985177185464,4.13919368671189,5.211924992464508,6.131791117460976,7.026091198734237,8.115350065441103,8.726467453196959,9.430104421274352,11.028259881150106,11.896473213363993,12.715119084487982,13.54938396957178,14.38118272855276,15.255172467907165,16.188223294325045,17.13188409025672,18.156707315086862,19.191701447637634,20.299257632079293,21.403131773586807,22.55879186778818,23.726483168251455,24.955615620996404,24.955615620996404,26.184998651906845,27.428916876621834,28.70918986647614,29.93054327031312,29.93054327031312,31.11871633119831,32.226594561153206,33.37211356232889,34.508326187064014,35.57483471747299,36.61640762404713,37.62610633774145,38.57264697506089,39.537320558680946,40.43723061420313,41.35915950930231,42.24608500811552,43.18372999785961,44.11128179220594,45.062636356099524,46.82651549460527,47.64140876990534,48.41831770099933,49.19321756199602,50.78202505592488,51.55872883287387,52.34360706449161,53.11673893543147,54.751976461700345,55.61578114401787,56.4560994061596,57.29085143217566,58.11484879153651,59.67667710541055,60.405326488147224,61.18260527245474,62.791304505272386,63.63473108111993,64.45866556461756,65.31752851052727,66.16348425779998,67.03140172933114,68.85175988892868,69.77274988370385,70.70240599326134,71.5988080456926,72.47850636722565,73.40640541431527,74.32316376585499,75.2990889614122,76.26626166417519,77.22346018128627,78.1884488244618,79.08827709323545,80.9099041732068,81.80991476056069,82.74170775950651,83.66133701269231,84.57957810343385,85.48442567870428,86.34491964223334,87.20815172046372,88.09207534720879,89.83376575977026,90.7039627882409,91.56475946322482,92.43952857779645,93.27091283410736,94.12369061757133,95.78874039266759,96.63055429458942,97.46746744896362,98.36922146939382,99.2501230284652,100.09571331848701,101.71948223192277,102.51662723389872,103.28175081149287,104.81096807758479,105.53951073780676,106.28772024869279,107.71399871740026,109.05236043219917,109.66952705933397,110.94355916209291,112.17927363433296,113.23048351683475,114.4053443845695,115.71076623191728,116.39803809244118,117.76088024916918,118.48772267626345,119.18558855928285,120.56186716750936,121.24478804883128,122.6974851850549,123.43057133643704,124.14275092984488,125.6000628221794,126.37459608803154,127.13112947594392,128.66269583852474,129.36482927701724,130.12130463438828,131.71064814664183,132.53552936702627,133.38072158391057,134.2896458354978,135.26455340989796,136.23492072974787,137.24277161267906,138.2843885544648,139.3258632328006,140.44919068215336,141.60405938370664,142.74206783951405,143.9617830556707,143.9617830556707,145.12104112954225,146.34790348890854,147.49981083667402,148.6828663273555,149.87943166032213,149.87943166032213,151.01229925486552,152.1278800047855,153.21521102935253,154.26223169868797,155.32393364608356,156.35958894703347,157.3364809889794,158.30141463387488,159.257358900242,160.22610205082492,161.19668782522038,162.1510841178723,163.08478319196215,164.00483520144152,165.73564224763166,166.53911753178744,167.38299814286918,168.21349041861922,169.8152356156967,170.612653492154,171.38618234902282,172.15601421648958,173.50563188342355,174.20538595465217,175.75076185677057,176.47536029632022,177.17115666519462,178.37162329248818,179.56994312959094,180.17958118899358,181.47945482468765,182.11401408269984,183.39027552782204,184.5812012247499,185.2129318360866,186.48886538792485,187.65612358035312,188.726053203689,189.3430729823213,190.66459377309565,191.36962482839974,192.80950347172669,193.5014934465221,194.17845164714407,195.50991700264626,196.19207971966225,197.55021264361233,198.8084415825969,199.44045523554473,200.70774665164586,201.32632182747165,202.4634940391844,204.03252004663628,204.94010653058155,205.7994773725013,206.68793730941445,207.97834087019442,208.91538003972036,209.8145068632088,210.7142083724611,212.06336284476953,212.924441562282,214.30246221812266,215.21834622512972,216.12376655088488,217.0711236434325,218.44642983467097,219.3344430676071,220.18933376569106,221.3950544527504,222.20381419548113,223.31894668679112,224.38843138112,225.34350402961914,226.41111853788422,227.42621205441736,228.4424296382296,229.43720881567677
Error,8.719245275611003,8.34186933214302,7.982066595459996,7.601245122285145,7.2908485763845965,6.9866127420678925,6.6325565560939355,6.301535960076866,5.942483999370881,5.57446404628846,5.215282619356934,4.850432859856312,4.507599879961443,4.214638958862482,3.9824581099545444,3.786962642114843,3.6211500884613828,3.463652642009006,3.3132432294358654,3.173578130970172,3.0495305791373273,2.9323275480372053,2.825536275863723,2.7417584775801878,2.685969135765026,2.6620531095740705,2.62529538536484,2.538193793303335,2.464990799795964,2.418038889540926,2.3932844718219064,2.355560503741075,2.2720546942174074,2.219443089397161,2.172439186136864,2.136629022598983,2.112082144670249,2.0883694653811444,2.0544276001270654,2.0050329143460424,1.9543562150594749,1.8891799520367087,1.8270459262514176,1.7724734660413208,1.7089254338461808,1.6494217027776097,1.593812195035819,1.5214409772259074,1.438017217052516,1.3767527658599006,1.3508380780772744,1.3096804046789376,1.229651068016173,1.193470009061367,1.2068251569212847,1.171364841924069,1.1153467729741373,1.073935299246507,1.0527990063210284,1.0600640422480594,0.9859494057716901,0.9345903811742132,0.9484420562966713,0.9400326655767337,0.8740936411439446,0.8323370688305572,0.8186087484482768,0.8341627441956424,0.868394156190316,0.8238884901917527,0.7754442120125804,0.7377755632513854,0.6975137715587345,0.671941679178863,0.6562331190940756,0.6562809139881646,0.640588251575514,0.6295313472372168,0.6224376369371849,0.6173092829603867,0.6524967503469973,0.6412924073282924,0.5692857490986369,0.527368452208034,0.48707992999474153,0.46239514166793805,0.4430162213243947,0.4430835192293735,0.4868940186366597,0.5511022079494902,0.4511121866927037,0.3577288120074687,0.30525933019467016,0.31955491241927536,0.4197235084899333,0.5557361480195331,0.5675540981671309,0.6004597360667925,0.7047317404506062,0.8517571035267575,1.0366717230559046,1.2665060376374393,1.3774324401690186,1.5334439570520897,1.6901771164904766,1.8524354652478328,2.0072511426992903,2.1881694749421037,2.3148954815581044,2.3928455280782126,2.448030809469652,2.4222744673640837,2.3804622193576663,2.2767960277369066,2.1393175198700733,2.005323714605046,1.835189944887397,1.700281969057857,1.542422415272422,1.444255972727016,1.285046487177105,1.1718871900363645,1.0399333583010757,0.8796327647986977,0.8002158728684159,0.6423426809622169,0.5110058421570045,0.4901195194854787,0.41111907429144173,0.2568200957150454,0.3466994716976275,0.36256827033143824,0.20049503690745016,0.11118559516029103,0.13584048158143744,0.16715006141038846,0.22195760854248278,0.2581850597712758,0.28409383106343916,0.3148892758237966,0.3365036860979321,0.40768198714981596,0.49664506849299206,0.6668350368681829,0.5766462289189762,0.4678632009128626,0.3674675735017887,0.3455773477150046,0.40829504305342873,0.5391320536043357,0.5941639715899671,0.47485416868971053,0.38372558083336356,0.33509881292602567,0.3069546424252448,0.2860215358025274,0.25271094066936656,0.18528432241804252,0.13263306616711137,0.1481367906693603,0.19549105250287424,0.2563707805016791,0.3281952583770009,0.4216570178281195,0.5174677905751054,0.4699437673979687,0.3371162156801889,0.27818758242955643,0.32438289526631864,0.4482856125967384,0.26266771952831725,0.14272408246412666,0.284424301740328,0.11704940199735173,0.22188169367870636,0.3327740370905757,0.06788878415709021,0.2594262982212693,0.11907208479590926,0.20737251290131498,0.305721752228648,0.2574779588988979,0.4080676867415979,0.2777510941906476,0.3446147558585565,0.3845823634114397,0.35251696957516465,0.46639260470807004,0.5163868006131543,0.4651366529633989,0.47102938597298827,0.4416487441584022,0.5464668284315622,0.4563470785278679,0.5729272911913836,0.5250486920220189,0.606342614924204,0.6416299931806636,0.8003477080509593,0.8857062023419607,1.0034761338911091,1.135085743529279,1.1324763710832044,1.0658555943356922,0.9178720089187304,0.7994057008161551,0.742596775252658,0.7370977523754174,0.8012843525465222,0.9277224754661836,1.0687699296394788,1.187959941353203,1.2198426494652073,1.3185918109409014,1.268115131155525,1.2302729796801923,1.178881903997191,1.1082350217707657,1.0262281278014953,0.9660883750872951,0.8888339801201162,0.8375534668015867,0.7485082895501101,0.6802966457052457,0.612795840727229,0.5369751798914443,0.46138192111937715,0.39850584963130875,0.35394711195747597
3D pred;-0.02701856135920796,-0.26394410816338476,5.31281965894348;-0.027635088006186977,-0.2546790028330662,5.309107824072198;-0.028488489680697022,-0.24537074129123357,5.305554238185972;-0.02911156349752255,-0.23611534850641386,5.301819337462058;-0.029919158873820278,-0.22660912195997504,5.2988227649940605;-0.03003618848014242,-0.21709024454078743,5.295760531046478;-0.030685056821236945,-0.20773535576649726,5.292287056432121;-0.03124574845720038,-0.1982978134742407,5.289028464654799;-0.03166669903531376,-0.18897970802902678,5.285423508133195;-0.03203762894631806,-0.17966917780852534,5.281793571768153;-0.03236681989061119,-0.17037479098304467,5.278118519814707;-0.03269860326092853,-0.16099383414203253,5.274670684473185;-0.03300781560283677,-0.15152009307495995,5.271484367175477;-0.033325958613342255,-0.14187197037756352,5.268874287973451;-0.033645488132831705,-0.13207428750753705,5.266898608023518;-0.03388834297183698,-0.12222328975328656,5.265196002733698;-0.03405054084066234,-0.11233819097847692,5.2636931673922165;-0.03420018316318909,-0.10244665163464821,5.262231984109805;-0.03431844135871218,-0.09254505628441066,5.260837557876781;-0.03442147666150571,-0.08263636101050201,5.2594932581724;-0.03446710694300895,-0.07271176229222946,5.2582684079127056;-0.034450353693843486,-0.06277574602303677,5.257139116087276;-0.03441032306343153,-0.0528330892125677,5.256070484673803;-0.03436483617044752,-0.04287613349143364,5.255144761329632;-0.034311933131667686,-0.03290420481457855,5.2543978746366165;-0.03419730030125671,-0.02292396847408943,5.2537800219825215;-0.03404603935892646,-0.012942040602129046,5.253198441303419;-0.03389350877978161,-0.0029590031949092536,5.252636570723591;-0.033744359604945325,0.007021199912576175,5.252025587534801;-0.03359292362765483,0.016998797621861204,5.251373965637953;-0.03342502327135313,0.026974865617084377,5.250703237060183;-0.0332439652193904,0.03694923455045232,5.2500110070674175;-0.03306556203654548,0.04692483591074897,5.249336062769865;-0.032846867540722365,0.05690025936842947,5.2486704055326525;-0.03259453989032194,0.06687599012626878,5.248021462851098;-0.03229684127257665,0.07684925473565057,5.247354103454487;-0.03203410701351182,0.08682433405843114,5.246699303322119;-0.03177225608367042,0.09680115043491065,5.246071155982277;-0.03148965736097171,0.10677550005328026,5.245413518048107;-0.03120192495869575,0.11674616801704095,5.244704299872144;-0.030939579387093477,0.12671679604212036,5.243984750300146;-0.03071435496013447,0.13668829937675597,5.243264753630117;-0.03047790367541353,0.1466604416376297,5.242557314926872;-0.030163078352204144,0.1566303594987791,5.241849061541563;-0.02978410406195126,0.16659725245777882,5.241129740173071;-0.029434017452947672,0.17656659856807083,5.240430042024294;-0.029129670714228912,0.18654130225140916,5.23978765624283;-0.02893315682345802,0.1965227304049989,5.239211050393519;-0.02878056812532926,0.2065064643105578,5.238661710797097;-0.02861827165019794,0.21648968486524564,5.238105862606835;-0.02842855170963076,0.22647112017349877,5.237527109178068;-0.028247033747929605,0.23645148709750652,5.236927670030404;-0.028110227624756002,0.2464337699298073,5.236348607390775;-0.028064484812579286,0.2564187827299699,5.235803238730395;-0.028082142813786834,0.26640566350891925,5.235291476576612;-0.028118526499790613,0.2763929891954447,5.234789478709423;-0.028187605170634514,0.28637981890903197,5.234281088692758;-0.028287334098611665,0.29636617932487613,5.233768585243223;-0.028394566135664705,0.30635137815705005,5.23323538211853;-0.028507710729171947,0.31633781375172365,5.232727147512865;-0.028651592102020864,0.32632420574455223,5.23222587601346;-0.02883444432257035,0.33631070911305005,5.231739753049157;-0.029065597608815642,0.3462976036684458,5.2312831292459405;-0.029336960248164904,0.3562848832363009,5.230858147891679;-0.029633062580076787,0.3662733751697922,5.230480851849271;-0.029928619949567633,0.37626332713675564,5.230143946018062;-0.030210698784695525,0.3862549457679661,5.229847317194072;-0.03046781608063372,0.3962480563119327,5.229579674984784;-0.030701439221730763,0.40624219959384106,5.229329634410815;-0.03094270546147919,0.41623621272627703,5.229081658383234;-0.03121166877109699,0.42622961098046214,5.22883742474237;-0.031491735517647626,0.43622290330627367,5.228601477484803;-0.03178560799549891,0.4462154525260001,5.228351279447027;-0.03211421869987318,0.45620694329613365,5.22810202617161;-0.032489774789344165,0.4661969916043103,5.22786141772629;-0.032928832796797085,0.47618476067960674,5.227634048061112;-0.03341227092097518,0.4861707208020223,5.227417511658588;-0.033933170445522375,0.4961545469418441,5.227189741390254;-0.034494056650596815,0.5061358890167021,5.226948459294721;-0.035085510284285484,0.5161162419341865,5.226741727000052;-0.035706398451162774,0.5260959593311062,5.226601233007829;-0.03635820622138338,0.5360745645301356,5.226550390972232;-0.03704160725775371,0.5460510995299209,5.226591772387696;-0.03779834822099079,0.5560220669056899,5.226676346059196;-0.03865310304293209,0.5659850492493683,5.226767872087845;-0.03962193834642356,0.5759372683897679,5.226889084035166;-0.040604327496177726,0.5858880520432339,5.227018761482541;-0.041565117718621446,0.5958407097664385,5.227165343859354;-0.04264703019687036,0.605781535323276,5.227262568536957;-0.043840363775970115,0.6157097373523324,5.227344784345874;-0.04506435494784743,0.6256345362398273,5.227359367004922;-0.046302532311370985,0.6355575020486972,5.227318545779338;-0.04755430906302976,0.6454785893188246,5.227247255229308;-0.04886487536262208,0.6553921201405932,5.227181508592762;-0.05029865206124687,0.66528754349614,5.22702377149193;-0.05190277335192806,0.6751548019208018,5.226770777290956;-0.05367129176356906,0.6849911477816452,5.226426331745831;-0.055573027072992706,0.6948003909271886,5.226023651072717;-0.057738772620184495,0.7045526185252726,5.22557242707071;-0.06029192522881816,0.7142047048501459,5.225007943825411;-0.06320532309930695,0.7237391549871955,5.22422924399085;-0.06648246412454296,0.7331380871095798,5.223269857906144;-0.06947996726931548,0.7426370076388025,5.2223835827363505;-0.0727014718802524,0.7520376982778632,5.221266030254188;-0.0758019372212026,0.7614940245043643,5.220283681554615;-0.07929923399524375,0.7707958962481398,5.219168290440864;-0.08309576276777017,0.7799617401930218,5.21791382878045;-0.08703369905294447,0.789081708434065,5.216765422451544;-0.09134093571015153,0.7980018048296826,5.2153944400768575;-0.09530175993831536,0.8071116351388523,5.214244282186947;-0.09946025778079902,0.8161138649083237,5.212953253577;-0.10343658927524671,0.8251946991992106,5.211639009905637;-0.10764401306212226,0.8341381645217223,5.210118479372348;-0.11180150015419789,0.8430970122703348,5.208551843455357;-0.11603438439098403,0.8520083079479326,5.206917370945831;-0.12038811217929371,0.8608455439065914,5.205200305147358;-0.12486549574071065,0.8696088744073012,5.203423489180724;-0.12948723008294521,0.8782814147543643,5.201572377191035;-0.13430347375037546,0.8868287111960004,5.199636525834466;-0.13921432451794385,0.8953038469689371,5.197622669243503;-0.14419312632054318,0.9037328791739104,5.195582338707057;-0.1491753668704362,0.9121644124018272,5.193560822808149;-0.15415700825788334,0.9206076746593151,5.191587355925186;-0.15908852903097148,0.9291013789042695,5.189706640352899;-0.16395274218102812,0.9376625382295272,5.187961366323306;-0.16883796065504392,0.9462330223414853,5.186323855240044;-0.17373551825399347,0.9548052723258045,5.184733113346677;-0.1785284118375435,0.9634473904424786,5.183202765165962;-0.18330242372832423,0.9721112336283211,5.181737626360997;-0.18809463489385234,0.9807772301139706,5.1803465055698;-0.19293412010864153,0.9894170284444294,5.178956085609919;-0.19775648566628076,0.998059923470381,5.177525996102624;-0.20255375132123185,1.006710968730286,5.17606118958062;-0.2073423776669675,1.0153583891377849,5.174547525807882;-0.21217700570998582,1.0239790065715149,5.173027220987482;-0.21678698588010017,1.032723759520868,5.171518122353882;-0.22131534603106995,1.0414978597873716,5.169934102512955;-0.22581431352687376,1.0502840913840874,5.1683336570122975;-0.23037746694401307,1.0590283086152104,5.16668553811289;-0.2350311649020101,1.067721464841921,5.165020566601503;-0.23974536537640848,1.076382095181078,5.1633562961860795;-0.2445475659677485,1.0849944866860728,5.1616932922638865;-0.24939662324017003,1.0935705771985733,5.159979432558376;-0.2542619711456056,1.1021323440537503,5.158240312643975;-0.25916550758244866,1.110663888575773,5.156460402960508;-0.2640579585582871,1.1191985899099601,5.154665188047122;-0.2690096049045193,1.127703266781748,5.15288989377058;-0.2740702074682268,1.136157982233209,5.151184581972984;-0.27911996267944594,1.1446135910317723,5.149451765724092;-0.2841824108687373,1.1530730159690707,5.14777553541147;-0.2892168518637658,1.1615185137725244,5.145951262756564;-0.29411947232294017,1.1699695385228202,5.143819481036225;-0.29903611509067435,1.1783901518162452,5.141601397255778;-0.30404511185949806,1.1867151966346454,5.139234209020437;-0.30932157946353533,1.1949653640453972,5.137210937580883;-0.31379062255414875,1.2035344886184551,5.134642327469236;-0.31855153881706516,1.2120880180583893,5.132600071251795;-0.3233216010487653,1.2207424815795838,5.131068154979272;-0.32815961388759596,1.2293850416311016,5.129689827178196;-0.33307384233355586,1.238013126221631,5.128503861293532;-0.3378796370972663,1.2466641048161284,5.127066883198139;-0.3424963744065468,1.2553877055151283,5.125459236638255;-0.34706854039277224,1.264154690551097,5.123964154174475;-0.35177284857949126,1.272894761146096,5.122747334352642;-0.35652350999465665,1.281610296801709,5.121534628966245;-0.36129440745942915,1.290263370842883,5.119997473470342;-0.36602505514634837,1.298894708072643,5.118230841055716;-0.3706783218632339,1.3075496432556577,5.116376331460341;-0.3751685488685333,1.3163187700096455,5.114661607746918;-0.37979000274393065,1.3250723394083197,5.113241330710502;-0.3844652462728828,1.3337796240773052,5.111716440013356;-0.38921338611207396,1.3424570165637082,5.110247417309514;-0.3939653453717655,1.351133751263161,5.108786883794136;-0.39867253028551547,1.3598483820348248,5.107409342251628;-0.4032852288989362,1.3686195146863231,5.106071342434152;-0.4077937230266517,1.3774548587591746,5.104802415401307;-0.4122219296324962,1.3863432329432097,5.103624370147281;-0.41677054624130017,1.3951916560707838,5.1026166523784955;-0.42138160795218255,1.4040159428540793,5.101683875521691;-0.4258609652257292,1.4129258259438822,5.100942699603323;-0.4304384921360586,1.4217967340943294,5.1003483630223005;-0.4349306791773099,1.4307180228910685,5.099867882230188;-0.4399153441538221,1.439333167948994,5.098902278427982;-0.44480529268981134,1.4479833723390911,5.097778727216457;-0.4494151277904097,1.4568367334838697,5.097172578071923;-0.45456887121459305,1.4653570669560656,5.0962545114946725;-0.45948956042185196,1.4740442458056522,5.095689054722797;-0.46365567367379695,1.4831108527602377,5.096352484223973;-0.467853873797896,1.492164983812508,5.096983219197103;-0.47217094801137566,1.5011600370298175,5.097655445240244;-0.4768205185922629,1.509996628124844,5.09819964302841;-0.48113953279334043,1.5189745505434737,5.099061632225532;-0.48650903115719046,1.5273948025130466,5.099579168784159;-0.49135407650583296,1.536092989121744,5.100510342929996;-0.496431501935799,1.5446629777195886,5.101390710146532;-0.5019458491340114,1.5529915568380857,5.101866887471174;-0.5071151304561157,1.5615238902763506,5.10255813034543;-0.5135437860544134,1.5691832456913348,5.102639750351724;-0.5197075693120317,1.577040306342153,5.103163557455982;-0.526395508084191,1.584395451071335,5.104246756880204;-0.5332453921124017,1.5916007914336072,5.105324791695908;-0.540375265807233,1.5985408160720969,5.106325271137431;-0.5473802134382466,1.6056042170018818,5.10734462190722;-0.5545381956990656,1.6124818073286806,5.108553770885025;-0.5618164770390909,1.6191822008476462,5.110013684384668;-0.5692064351515443,1.6256462610384028,5.111912221965666;-0.5765630748062349,1.6320468624172135,5.1141285601575035;-0.5839019645417307,1.6383028790968366,5.116774869427886;-0.5912834225630419,1.6442615600412538,5.1199384431795565;-0.5985190429935103,1.6500424558664388,5.123710318103854;-0.6055686991091903,1.6557661253751337,5.12789862993631;-0.6124263566959411,1.6612383092335998,5.132697352291482;-0.6195272380439006,1.6669110899511324,5.136868328557656;-0.6264612915100378,1.6720187972558542,5.141950673352929;-0.6335217231616888,1.6773966221792365,5.146558200236824;-0.6405504017877572,1.6824041952899926,5.151610119506951;-0.6475211323268084,1.6873675522191056,5.156784479732734;-0.6543148568344702,1.6922435998023853,5.162268043106999;-0.6611146836121262,1.6970072145514472,5.167842119740523;-0.6678298480400366,1.7016700749509583,5.173600965076247;-0.6745130703910682,1.7061692247987763,5.179524831183238;-0.6811808799929235,1.710573708810877,5.185536556035604;-0.687836984059958,1.7149074348898725,5.1916123355675685;-0.6944569938937248,1.7192045850396764,5.197753180003871;-0.7010800510730657,1.7234391651075263,5.203934073567762;-0.7076944349848172,1.7277072191879796,5.210101215517992;-0.7143096562858637,1.7319868494217228,5.216259430535398;-0.7208717386874214,1.7362552327041925,5.222481968499051;-0.7274482738803645,1.7402779261326466,5.228851200983161
3D gt;-0.7561835363051472,1.7590368795955882,5.255591528387631;-0.7553375362457438,1.7585135279364765,5.254686593142423;-0.7543757868748086,1.7579293127620923,5.253654509619171;-0.7533977259985463,1.7573339788514564,5.252599162537588;-0.7524972040512983,1.756776850083295,5.251622718201966;-0.751573527317421,1.7561890593884038,5.250606560202206;-0.7505947853537166,1.7555784943524528,5.249559653857175;-0.7496875483106988,1.7550112503210153,5.248590840402359;-0.7488661862042993,1.7544989557203905,5.247713793336956;-0.7480353002872997,1.7539790103310033,5.2468260799325295;-0.7472058738259707,1.753456174513873,5.245933731640087;-0.7454639650232651,1.752341204923742,5.244051605561201;-0.7434831109888411,1.7510995864868164,5.241899902512046;-0.7415042013280531,1.749883469076718,5.239772579698003;-0.7395076361263498,1.7486394653320314,5.237628959206974;-0.7375601066140567,1.7474233169555664,5.235531682968139;-0.7355427288728602,1.7461640292896945,5.233363091749304;-0.7335166320800782,1.744901673709645,5.231181630639469;-0.7315040137347053,1.7436572898415956,5.229020706737743;-0.7294242977815515,1.7423579653571637,5.226778371474323;-0.7272657432556152,1.7410181745641373,5.224469506319832;-0.7251484915789437,1.7397036738676181,5.2222060852050785;-0.7231708214703729,1.7384654989803536,5.220092484754675;-0.7211237139982336,1.7371725006103518,5.217897814414082;-0.7189874103770537,1.7358330576279584,5.215607558362624;-0.7167880080727969,1.7344740596098056,5.21326629077687;-0.714702626172234,1.733178999956916,5.211030105703018;-0.7126186978957232,1.7318865289127128,5.208796332303215;-0.7104203147888184,1.7305146803014417,5.206423991595998;-0.7082151682236615,1.7291508591595819,5.204048279762267;-0.7059237136840821,1.7277237153894762,5.201582565419814;-0.7037171945010914,1.7263525956097774,5.199232023856218;-0.701752020443187,1.7251255102718581,5.197152224204119;-0.6997320662105785,1.723857714933508,5.195002565159517;-0.697712968265309,1.7225870994119084,5.192830012321473;-0.6954951331194708,1.7212230682373046,5.190523270606995;-0.6932618735818302,1.7198537691901712,5.188201993942261;-0.6908821763431324,1.7184098833869483,5.185739846790538;-0.6885561460607192,1.7169940921559053,5.183333546806784;-0.6862281305649701,1.7155876518698303,5.180927335094003;-0.6837507158167222,1.7140459433162918,5.1783609646067905;-0.6812040580300723,1.7124568266027118,5.175766267860637;-0.6785477023405188,1.7107913553574505,5.173093638560352;-0.675860336079317,1.7091081197402058,5.170420982697431;-0.6732611409355612,1.7074829438153436,5.167867026974173;-0.6706822682548971,1.7058806798598347,5.165387124314028;-0.6679366526884192,1.7042162089628334,5.1627848742148466;-0.6650060171239516,1.7023995325425094,5.160025800452513;-0.6620831078922047,1.7005977370318248,5.15733831503812;-0.6590522933286779,1.6986784084544468,5.15458895335478;-0.6559746470731846,1.6967566119923316,5.151903612052694;-0.6527999060013715,1.6947704629337088,5.149193741686204;-0.6496225811453427,1.6927607574462893,5.146514450297636;-0.6463405489080093,1.690618964700138,5.1438147530555725;-0.643054458730361,1.6884708153219787,5.141204208654516;-0.639927287045647,1.6863793779260974,5.138744350265055;-0.6367577717724967,1.6841611444809856,5.136331723521739;-0.6336744315203499,1.681920705458697,5.134073623404784;-0.6303291568756102,1.6794801765890681,5.131790167836582;-0.6268200709399053,1.6768889743580537,5.129557647480683;-0.623609213436351,1.6745061820535099,5.127631035608404;-0.6203778438568115,1.6720442118925205,5.125835235707902;-0.6172226013856775,1.6696253262688134,5.124129486027887;-0.6140704958298627,1.6671912684721106,5.122549250742969;-0.6108217388601865,1.6646854153801414,5.12094484797646;-0.6075278109382182,1.6621549139583813,5.11942965670193;-0.6040405611150407,1.659421033522662,5.11797223295885;-0.6006348986906166,1.6567790917789236,5.1166864388129305;-0.5971985894371483,1.6541333856021658,5.115489150580239;-0.5937717796774472,1.6515347707411823,5.114440306158626;-0.5901974621941062,1.6488663330078126,5.113471417791703;-0.5865286860746496,1.6461829560223749,5.112537576731513;-0.5827569859448601,1.6434713659847486,5.111645826928756;-0.57923303491929,1.6409916305541992,5.1109517241365765;-0.575806958142449,1.638603988198673,5.110331783154431;-0.5722512631135829,1.6362229564891142,5.109756659507751;-0.5685380314097686,1.6338851022159353,5.109296789141262;-0.5647492641000189,1.6315460416008445,5.108873939065372;-0.5610657620149501,1.6292955699247471,5.108520053723279;-0.5574459535935345,1.6270600060855642,5.108256524198196;-0.5536722824994256,1.6246225078807162,5.1080227242918586;-0.5498969649146584,1.6220455950568706,5.107780624137206;-0.5459405323477351,1.619066715016085,5.107484379908619;-0.5419786378075093,1.615721889271456,5.107195747403537;-0.5379836171094108,1.611905564252068,5.106847356010886;-0.5340518903171314,1.6079668852862192,5.1064401296447315;-0.5302349436142865,1.6036318821626552,5.106014021396637;-0.5263303769055534,1.5988720586440142,5.105412387202767;-0.5224639158809886,1.5938508233463062,5.10472493645724;-0.5187305071213666,1.5888275604248048,5.104019348425022;-0.5151880773656508,1.58364435487635,5.1032915452788865;-0.5118231032876407,1.5784183556051814,5.102574835833381;-0.5085106885573443,1.5730805646110981,5.101834927614997;-0.5049928445255055,1.5673499136532052,5.101090318315168;-0.5014736833011403,1.5615616464053879,5.1003360175805925;-0.49808538145177506,1.5556933216768152,5.099550668800578;-0.49497342491149904,1.5498886153277227,5.098711663919337;-0.4919654104569379,1.543989969590131,5.097865705882802;-0.4890382540085736,1.5379420583388381,5.097040015164543;-0.48612587973650756,1.5317142957799572,5.096253845888026;-0.4831282654930562,1.5252006782082952,5.095493257270141;-0.48012963496937455,1.5187078265021827,5.094770440550413;-0.4771554180594052,1.5123475611069623,5.094131741271299;-0.47419043383878823,1.5062154428818646,5.0935705692347355;-0.47131194226882045,1.5005381218405331,5.093126588737263;-0.46853131024977746,1.495042918934542,5.0927495326154375;-0.4659827798955581,1.4901714172363283,5.092472455389361;-0.4635500915751738,1.4855824172076058,5.092398697712843;-0.4609003975812126,1.4806812115837549,5.0925019011777986;-0.4580205920724307,1.4753092395558078,5.092744781606337;-0.4550536522584802,1.469693205440746,5.093166523232179;-0.45206447590098664,1.4640610243853405,5.0936394326827115;-0.4491280117034912,1.4584923136094041,5.094163832187653;-0.4464090975593118,1.4533002252017753,5.0946986736409805;-0.44361853947358965,1.447991959964528,5.095267530272988;-0.44070680124619416,1.4424748472325943,5.095929290799534;-0.4376834984947653,1.436776554780848,5.096636330997242;-0.4346993488984949,1.4312225593118106,5.097353638957527;-0.43168399911768296,1.4256102030137006,5.098114085646236;-0.42863304968441235,1.4198259663301356,5.098864101942846;-0.42579797385720647,1.4144746412389417,5.099565187650568;-0.42303654457541073,1.4091580496395335,5.100305833704331;-0.42036387881110693,1.4039020515890681,5.101076362301321;-0.4177277258704691,1.3986696131089154,5.101836319446564;-0.41504525005116183,1.3932544070973116,5.102641550007989;-0.4121172622231876,1.387012435913086,5.103578535444596;-0.4090757215163287,1.3805212065752817,5.104635541439056;-0.40575461533490353,1.3735338552138385,5.105829333277309;-0.402523079030654,1.3667116510727828,5.106909395302043;-0.3995602735631606,1.3604473271089443,5.107881817565245;-0.39672268463583554,1.3545460061465993,5.108729564470403;-0.39369981058906106,1.3484039786843693,5.109540243793936;-0.39030388383304376,1.3415485406763412,5.110397426156437;-0.38689799544390513,1.334656718534582,5.11125614676756;-0.3833513144324808,1.3275725411807788,5.112163346851573;-0.37976033996133246,1.3203786845487708,5.113063864707947;-0.37623567166047944,1.313335890826057,5.113964394008413;-0.37248354160084446,1.3059918574164895,5.114943391098697;-0.3685360350889318,1.2986084471309884,5.115999749688542;-0.3646996816747329,1.2916289172453037,5.117060790819281;-0.36041740142597867,1.2841428583930519,5.118362452535069;-0.3561844780865837,1.2767903000326717,5.119682608464186;-0.3515936727523803,1.268967268551097,5.12122347018298;-0.346975554410149,1.2610367676230037,5.122943799832288;-0.34224417776219984,1.2529428847817812,5.124729958814734;-0.3373452540004954,1.2448108269186582,5.126748338222504;-0.33244845412759216,1.236687234990737,5.128716823521783;-0.32759013041327983,1.2286879656174603,5.130663955828722;-0.32269410986058855,1.2206545214933509,5.132809288473689;-0.3177474094278673,1.2125094041263358,5.134958479965434;-0.3125743239907658,1.2038256703545067,5.1372146149523115;-0.3073346535738777,1.1948917281206917,5.1395494880956765;-0.30217732395845304,1.1861010809505688,5.141947758674621;-0.29682114763820877,1.176958786908318,5.144388805697945;-0.2913798569510966,1.167532700706931,5.146836926516364;-0.2858877778894761,1.1579442017499142,5.149334255891687;-0.2801088515449973,1.1477714661990899,5.15184350305445;-0.2744596929550171,1.1376640844906079,5.154270408826716;-0.26906689666299266,1.1277470851225013,5.156563861566432;-0.2632986738541547,1.1171532911412858,5.158804008792428;-0.2579621801376343,1.1070565261840821,5.160795264777016;-0.25229468334422384,1.0964453270856072,5.162808335724999;-0.24704732143177704,1.0864971232694738,5.164541759603163;-0.24167720682480756,1.0763941603267895,5.1661115305003;-0.23644627716962024,1.0665627766777488,5.167583850552053;-0.23153841259900262,1.0574503591200886,5.168743014980764;-0.2265898656284108,1.0483533419440776,5.169862276666303;-0.2217746005899766,1.0395629440756404,5.170919853210449;-0.21709451540778665,1.031112159280216,5.171837629093844;-0.21234789786619296,1.022650992225198,5.17279822882484;-0.2078313860051772,1.0148160826739143,5.173709075927734;-0.20358178363126864,1.0075604025896858,5.174564046410954;-0.19931873377631687,1.000548450694365,5.175401804924012;-0.19501046046088719,0.9936241704155417,5.176328222386979;-0.19089060502893782,0.9872007504631493,5.177243715791142;-0.18670097550223852,0.9809749132044174,5.178198415475734;-0.18272879911871517,0.9752664770238537,5.1791652182971735;-0.1783732196302975,0.9691946067810058,5.180373333089492;-0.17388146955826705,0.9630254433575798,5.181702897688921;-0.16942625143948725,0.9571055104872761,5.183232506471522;-0.16486382776148184,0.9510572817185347,5.184842909195844;-0.16062372465694652,0.9455292279860552,5.186391708598418;-0.15623136590508854,0.939761937758502,5.188047472897699;-0.15199417198405546,0.9343015758290012,5.18976520762724;-0.14762737770641549,0.9287015030804803,5.191585049236522;-0.1432170011576484,0.9230602919634648,5.193421881956213;-0.138953171673943,0.9176401901245115,5.195250361891355;-0.13487468037885778,0.9124615684958064,5.197035265193266;-0.13084264039993285,0.9072994503694423,5.19882083051345;-0.12674998199238496,0.9019508494208841,5.200630169083091;-0.12268078038271737,0.8965755428987391,5.202432766409482;-0.11848059418622185,0.8909484769035789,5.204310146387885;-0.114534587467418,0.885639165317311,5.206112002260545;-0.11066247610484854,0.8803586663638845,5.207840322831098;-0.10679137504802032,0.8749360587176154,5.209526787757874;-0.10314239301401025,0.8696631707584155,5.211085687525133;-0.09960371773383196,0.8644786370221306,5.212591173115899;-0.09642028302304886,0.8595672154146081,5.213899187873393;-0.09341268393572641,0.854815066393684,5.215103076990913;-0.09079446290521062,0.8504728227503158,5.21613423611136;-0.08817512890871834,0.8459231845631319,5.2170995888990515;-0.08533857037039363,0.8406187367158777,5.218062227361343;-0.08255115301468793,0.8350729758318733,5.21891634200601;-0.0798447320321027,0.82924868033914,5.219726519023672;-0.07736074402753045,0.8235372065375832,5.220422589245964;-0.0750358540170333,0.817855635025922,5.221058274830088;-0.07276071202053744,0.8118285428215476,5.221715801239013;-0.0705333217312308,0.8053268412421731,5.222413068939657;-0.06839710440355187,0.7986720899694105,5.223105365753173;-0.06646562055980457,0.7917249327266918,5.223749409675597;-0.06463620205486521,0.784495927698472,5.224362974222968;-0.06297771171962513,0.7774221413556267,5.224900000628303;-0.061358980347128465,0.7700816935370949,5.225399942117579;-0.05985493369663464,0.7624804483301498,5.225796386438258;-0.0584623625979704,0.754965176526238,5.226146878018099;-0.057113413936951574,0.7471155631121466,5.226475393126994;-0.05575577956087448,0.7390099482816809,5.226736345796025;-0.0545279324054718,0.7310916043449851,5.2269174371046185;-0.05327725856444415,0.7227295572617475,5.227036925091463;-0.05204264508976655,0.7140078815011417,5.2271197331372425;-0.05089762544631958,0.705063574734856,5.227185595287996;-0.050016539826112635,0.6967409972022561,5.227213056900922;-0.04918292623407701,0.6883643431944005,5.227255724906922;-0.0483641588197035,0.6801302581113928,5.227246118882123;-0.04749627151208764,0.6717995633517996,5.22722836040048;-0.04659666300521177,0.6633193732990937,5.227219642526963;-0.04568716330388013,0.6550556436426499,5.227159971573775;-0.044652409202912274,0.6463723248874439,5.226933344728807;-0.04362153128315421,0.6378308621574851,5.226654424106374;-0.04253345945302179,0.6292058281618006,5.226268192179064;-0.04143384777798373,0.6207230740715477,5.225842080340667;-0.04033130251660067,0.6119527162664078,5.225359174616196;-0.039295706615728496,0.6031882985058954,5.224864583632526;-0.03831309577296762,0.5946239905637855,5.22441284533108;-0.037373964835615725,0.5860807519800524,5.223993210119359;-0.03654432650874642,0.5770776348114014,5.223631969283609;-0.035756896853446955,0.5679327896342559,5.223370375521043;-0.03500810189106886,0.5587698237475227,5.223144192863913;-0.03431770927064559,0.5494794577430276,5.222953728114858;-0.0336716274654164,0.5405044325660255,5.222770952000337;-0.03305165067841025,0.5314524712282067,5.222578204772051;-0.032433753855088183,0.5223342158373663,5.222392398946425;-0.03190565120472628,0.5133529195224538,5.222229563376482;-0.031404264422024,0.5037167256299188,5.222116928100586;-0.030964491170995378,0.49415543724508854,5.22201079598595;-0.030562763480579153,0.48449238418130325,5.221931272114024;-0.030146713810808516,0.47474221106136555,5.2218678250032315;-0.029808836495175083,0.465580925324384,5.221903463139253;-0.029447479745920963,0.45630902840109433,5.2219352892707365;-0.029112210056361033,0.44751908504261684,5.222042077288906;-0.02875154941923478,0.4385631477131562,5.222163627344018;-0.028329374060911287,0.42927742049273315,5.222315568643457;-0.027890064099255728,0.4200792032129622,5.222464103754828;-0.027482703790945168,0.41109557780097505,5.222612859782051;-0.0270632602817872,0.4018966627120971,5.222750059632693;-0.02662109208808226,0.39322905417049625,5.222821636143853;-0.02620051209365621,0.38478006845362045,5.222864827099969;-0.025790463840260226,0.3762014264499439,5.222922427345725;-0.025428759133114535,0.36797046672596656,5.22300772117166;-0.02511685910645654,0.35954266312543093,5.22311581246993;-0.024835720882696265,0.35142128921957577,5.223262251012466;-0.02459792301935308,0.343466786440681,5.223410353941076;-0.02441098481767318,0.3356971657696892,5.223529851184172;-0.02430202308823081,0.3284121416316313,5.223627539185917;-0.02416628514317905,0.3207421092426076,5.223738679941962;-0.024112732578726374,0.3127960601694444,5.223754203403697;-0.02412738488702213,0.30455613955329447,5.223779862179475;-0.024216905425576602,0.2962092606039608,5.223831750252668;-0.024347907809650196,0.2878074375601375,5.223907156383289;-0.024559826275881595,0.2791723074071547,5.2239811207266404;-0.02483109365491306,0.27081500395606545,5.224063935392044;-0.025223905430120576,0.2628346282173606,5.224123626204098;-0.025652252512819624,0.2551154510834638,5.224187752162709;-0.026071576630367948,0.24727813894608447,5.224251702084261;-0.02651507306098938,0.23952402950735657,5.224314737319945;-0.027009614264263827,0.23154543814939615,5.2243320071837465;-0.027492812766748316,0.22366610036176798,5.224346342591677;-0.02795685958161074,0.2159310328259188,5.224365583868586;-0.028424353999250078,0.2081760417713839,5.224383231387418;-0.028864457516109242,0.20003904205210077,5.224408716201783;-0.029341798950644093,0.19148567126779004,5.224416689592251;-0.029883200414040502,0.18242973751180322,5.224407442990471;-0.030458768984850705,0.1729336792440976,5.2243735487320855;-0.031017213982694282,0.16367505811242505,5.22433739566803;-0.03164511865728041,0.1543196560495041,5.224338195632486;-0.03219854713187498,0.14546795334535492,5.224407189874087;-0.03274784153349259,0.1362653929065256,5.224487475563498;-0.03323378682136535,0.1272799459415324,5.224584484941819;-0.03373417768057654,0.11764945565427057,5.224835040541256;-0.034196105087504654,0.10819898798535858,5.225098102737876;-0.03468967445457682,0.0981196777820588,5.22543432342305;-0.035120423281894006,0.08772017294519095,5.225824408755583;-0.035554177978459514,0.07707196981766654,5.226238741425908;-0.036005071261349844,0.0657244595780093,5.226597376991721;-0.03646020152288324,0.05428312061814712,5.226929035635555;-0.036876524055705344,0.043216715518166124,5.2272464800441965;-0.037322856300017415,0.03134603636405053,5.227498047548181;-0.037806492279557624,0.019143160076702394,5.227660282752091;-0.03825724791078007,0.006349148455788151,5.227801629346958;-0.03870114818040062,-0.006081634086721044,5.22791050041423;-0.03912923250478857,-0.018367519056095776,5.228020218232098;-0.03948830925015843,-0.030653032765668976,5.228138012212865;-0.0397813274159151,-0.04232548622524037,5.228273171032177;-0.04004523069017074,-0.05387835038409518,5.228402438668644;-0.04027291332974155,-0.06491447499219113,5.228479420998516;-0.040505919239100296,-0.07598731376143067,5.228557009696961;-0.0406955416062299,-0.08633540874369008,5.228604539029739;-0.04090754037744859,-0.0965814381136614,5.228618782828836;-0.041090477452558644,-0.10601518957229225,5.228475824019489;-0.04125524986491485,-0.11534315082255538,5.2283330884821275;-0.04136695703338176,-0.12407970215292545,5.228118615150452;-0.04151219259290134,-0.13239240056626944,5.227860024227816;-0.041640089399674354,-0.14072909157416408,5.2275719004799335;-0.04175048296591815,-0.14891155823539298,5.227341338494244;-0.041858766948475554,-0.1575911401860855,5.227160864773918;-0.04196920201357673,-0.16603728544010843,5.22703887092366;-0.04204653063942405,-0.17357039460013898,5.22697158835916;-0.04208551998699413,-0.18060665607452397,5.226969982315512;-0.04211953433822183,-0.18671773520637963,5.226968967493842;-0.04214497218412512,-0.19245123767852784,5.22697167003856;-0.0421611731192645,-0.19761024090823004,5.226969490331761;-0.04217350226290087,-0.20213204950444838,5.226971669309279;-0.042186489694258755,-0.20655320206810446,5.226977025032043;-0.042203360543531535,-0.2111113433276906,5.226979486745946;-0.04221600999551662,-0.21575181366415586,5.226977275006911;-0.04221696134174572,-0.22120548427806183,5.226965812739204;-0.042212842113831466,-0.226479107688455,5.226958338849685;-0.04220746215652017,-0.2316242607341093,5.226952406658846;-0.042199727058410644,-0.23663804009381462,5.22694397763645;-0.04219611758344313,-0.2416433750601376,5.226935204337625;-0.04219556041324839,-0.24656286032059613,5.226928327840918;-0.04219194730590371,-0.2512710484336404,5.226943706849043;-0.04220088378563754,-0.25405372885358596,5.226968502895013;-0.04221723411597458,-0.25624676579743433,5.226988511303671;-0.04221310658438395,-0.2576176338459794,5.226981306307045;-0.04221008384928984,-0.2589718238045188,5.226974987001981;-0.04220780866286334,-0.26041851799160826,5.226969825520235;-0.042206610050521974,-0.2620032740039986,5.2269652501274555;-0.04220781993002913,-0.263764517339646,5.226960600080532;-0.042210640416425825,-0.2657326442120122,5.226957057410595;-0.04220950725881811,-0.2678706330284078,5.226954538477933
