# Supplementary material for: AI co-pilot bronchoscope robot
Source: Nat Commun. 2024 Jan 4;15:241. doi: 10.1038/s41467-023-44385-7 (PMC10764930; doi:10.1038/s41467-023-44385-7)
Supplement: Supplementary file 9 — Source Data [file 41467_2023_44385_MOESM9_ESM.zip › Supplementary Fig. 6/Sim+A/1-siliconmodel3 Centerline model_25.txt]

Path length,0.4078028675763309,1.1923839762817354,2.1930525503555605,3.1948104005469005,4.2230943773585965,5.314008172295659,5.77744758511931,7.138652106867796,7.695036134574115,8.931205245725977,9.653240151953826,10.461839652571244,11.332648070328247,13.0535435876491,13.876056461483296,14.737623653419313,15.673985356955757,16.617510378766116,17.62230420086709,18.66230554543193,19.745257511356325,20.863779842170697,20.863779842170697,21.996211798467545,23.169821254762628,24.388035624071307,25.661337923851775,26.91461127014473,26.91461127014473,28.227014978475424,29.49230670320116,30.710008086358563,31.854523674716162,31.854523674716162,33.008164497882944,34.170885937033354,35.27469144103162,36.34031204651742,37.37504591842693,38.33814683050015,39.316100032901005,40.24721884711745,41.174455003266694,42.10295191979823,43.04330248142072,44.0067265488569,44.967311426152214,45.896594241479136,47.60821227740822,48.39782457454328,49.187042885836405,49.98741436069357,51.59353124300425,52.386234836486814,53.16039018509229,53.98803899347043,55.70579624320651,56.548316737082125,57.39898700095747,58.230885664161235,59.03200167415091,60.568447659124836,61.3755647200788,62.17099062772951,63.01533797219189,64.71441313226082,65.57683540355022,66.42300864581725,67.35030608883241,68.25916659041901,69.17129037167122,70.11726030572562,71.03498550970238,71.95672661992748,72.88552794114217,74.78802633937869,75.77206764734909,76.74792485879549,77.72551543849026,78.67297536820152,79.5888550860241,80.5254772045778,81.44438291894645,82.38573463269509,83.32765697278133,84.23943949697129,85.18695679745495,86.09297674528842,86.96009318081933,88.75462416257592,89.64001966736357,90.51118384101017,91.37787046360052,92.26156274001148,93.11718554372993,93.97171040928909,95.65540478343438,96.51261843618457,97.36955798507962,98.27870645993315,99.17714001243148,100.03119542582466,101.69078169289124,102.49461820205397,103.26438086086351,104.05403249554655,105.55238697884603,106.30688270918043,107.75048134407434,108.44440246895597,109.71757369715576,111.00858071395048,112.27049578144141,113.34545757714749,114.56529373693004,115.21614073936534,116.61120468311137,117.30443790690734,118.01638586092564,119.4415018538546,120.14930463689511,121.52957274774892,122.26966241249681,123.01067215162989,124.50245058550871,125.22081923063793,126.00387225061608,127.59246625589968,128.37980615482473,129.10729494485116,129.86364212850324,131.46437505559228,132.29688914612936,133.16215558029376,134.07171166524114,135.0509640253753,136.02724372962416,137.04944136036374,138.0998550157546,139.1459102626093,140.28195361268897,141.450658023034,142.59249661866482,143.81557499010125,143.81557499010125,144.977505598473,146.2066400365409,147.3745286254032,148.56938532916834,149.77599350920138,149.77599350920138,150.92664032379562,152.06276864691063,153.15273552205167,154.2320724829661,155.30533250411798,156.35748294975934,157.34604628266885,158.31127870099104,159.3044765175738,160.27608638448086,161.2736101638065,162.24267010300412,163.18337220807925,164.1030920751191,164.99031093160107,165.86264985588647,167.54148259831726,168.3678867502315,169.16816785879269,169.99411629937575,171.5743058297788,172.3229814185313,173.02606581566712,174.4494932386918,175.25635052802636,176.02793469892984,177.42849823661237,178.0297371534504,179.25174141071346,180.5001026674117,181.17953669449628,182.47092964704353,183.1168194702531,184.32684765398562,184.95058528505513,186.24707226574662,187.4625298858127,188.55659743412136,189.11940440366158,190.38793861318516,191.78085534711872,192.45426014692723,193.82263229467037,194.5244762578722,195.935638735355,196.66959533181566,197.40791061739657,198.9078444171828,199.70204588837115,200.49230408929972,202.10023339649058,202.8620159527296,203.63759836854408,205.07827614735828,205.71328123461953,206.92996760596586,207.9853527270185,209.3755918445939,210.27476601496232,211.4740939479494,212.51198444811928,213.44760842658727,214.32607482547516,215.31947143864164,216.3136726066383,217.3567211061917,218.50343963064822,219.60907569766638,220.64773174332498,221.69996570079257,222.8808390759217,223.74220506216642,224.58527390501922,225.7767890919132,226.59983365674793,227.92528633156644,228.8255350837972,229.68475086997125,230.9044505402335,231.8821512730687,232.73462158125594
Error,8.540966534806943,8.162481421158878,7.792904764510938,7.434998097043179,7.090190467690892,6.753972763751115,6.425144869280921,6.101383008949119,5.789105315343866,5.481282156735805,5.182940289950087,4.902022361813734,4.622467561338701,4.348721090405851,4.084951531737157,3.838205782973695,3.606930675312396,3.392220585039233,3.1997033553378906,3.0238642070969783,2.866382257457868,2.7282779079498938,2.601180100293534,2.433557908525647,2.2759784992835734,2.1362037748959897,2.0328319565781574,1.975565479310322,1.8315452399099623,1.688640291825758,1.6126402320038795,1.5721593029617331,1.5404007554716157,1.422983619058128,1.3082204752033304,1.2223812764926472,1.1778637689214733,1.1586465586228258,1.1446633932168075,1.1250681125134527,1.1065203046679624,1.082939560309489,1.0629693430462281,1.0528692060807878,1.0401165986020837,1.0252459179433882,1.013129407371713,1.0199803997527166,0.9779103371751807,0.9106220292401512,0.885337790237447,0.9061902546849715,0.8911255268298137,0.8262755566471109,0.8215544059885364,0.8611497487022032,0.902479616527092,0.8317742210287351,0.7831401669437071,0.7610635699234365,0.7858706565605347,0.7712056820494086,0.7160750678240725,0.7145202186725511,0.748484835112797,0.7798935435673527,0.6982563101806288,0.6338715776195551,0.6084109096763822,0.5983009662680137,0.6020562088166895,0.6071081369104814,0.6311601786577986,0.6616238672670371,0.6934037615160261,0.7078939580553547,0.6857761177384161,0.6594242988274788,0.6296272094397245,0.5817304131028579,0.5165027090681268,0.4718415172365915,0.4358398019207386,0.420538776805147,0.415111333837401,0.42818028950004006,0.4398398931787664,0.4647030518967153,0.5324591650650786,0.5216224176247737,0.42598164935381927,0.3438748217003239,0.30977527992421383,0.3345787103305582,0.4250333484147139,0.5571837724512457,0.58720711621204,0.6143118048492648,0.704467534116576,0.8370717056429803,1.0096290929597915,1.2289920936355851,1.3885251989535985,1.523614730359301,1.6583535439777874,1.8482611696081417,1.988298547399529,2.1469153290056697,2.306746038583179,2.3848716959679925,2.4308190132150442,2.4238426269856856,2.4011788174904654,2.2979755334564755,2.179714136784052,2.008683875320389,1.8752933950290547,1.6957718934447672,1.586722263796296,1.433817265719942,1.3141270024440173,1.1825778658187567,1.0338694890803353,0.9440957437374936,0.7951793425852579,0.6396234314365328,0.5859672802854494,0.5393559387297164,0.3528762973948705,0.28776789489086085,0.4277989925800116,0.2877030520655819,0.15188540515776747,0.12887759114818073,0.18076930077030667,0.20793518838182679,0.2529521261821663,0.2741090519509787,0.28908041298410125,0.3137210082433616,0.32928836064099415,0.4067401529209847,0.4999295120262831,0.6755309221032465,0.5606506698398699,0.4511463307441909,0.3581808332681473,0.35042058090306366,0.436233924067951,0.5863620303728962,0.5376633834894121,0.4065113820423886,0.30777766218326463,0.2692292950541314,0.2540275372200298,0.33193085516775606,0.29854312913349973,0.2085661064922094,0.11719692498082016,0.07101298535434533,0.0898162757837514,0.15020846113687414,0.20112174136046201,0.259686374858941,0.334291997093988,0.4087609273004554,0.49541884556738613,0.4075618553229029,0.28315092427440486,0.2460845810529797,0.3203405977726756,0.35612281135543367,0.13419921847336072,0.23944609270818681,0.20677041588033945,0.03901149848572532,0.22351451855405208,0.19272964025703926,0.2421589476867189,0.13705116715940474,0.3104490676112786,0.24977733349803993,0.3892747901942178,0.42585101848909845,0.5083978364905444,0.6889849081887361,0.7568968496745048,0.9173532325544187,1.0414836103113798,1.1063085307701719,1.1434340899535111,1.2498300853013309,1.2853536951648774,1.351647277407668,1.3405366644535452,1.3168370006829981,1.2651545098692227,1.2826798661753085,1.229001799156164,1.2116689522791129,1.2302316559397795,1.1598439074256606,1.0310421677509851,1.0093627523339581,1.1053688989561807,1.1979777795475315,1.265806400175737,1.364230850389591,1.3811923628181213,1.3128404397833824,1.0702809171249135,0.7011610615795724,0.3542201977087405,0.2810591674691566,0.43064129348508823,0.645211287909916,0.7777708387985016,0.8570038180913145,0.9190210218806668,0.9696331217461924,0.9486386801583695,0.9155491566159678,0.853431342299612,0.8102834497991311,0.7271997570599653,0.6887665762607287,0.6205384254101005,0.5382589626486434,0.4926570713308217,0.4688879858684161,0.4163943079240018,0.34129197338432354
3D pred;-0.11584808749157366,-0.2634390588950561,5.270226940888171;-0.11227053236156591,-0.2542034441431268,5.2688468976114216;-0.10890692343772097,-0.24493177674823619,5.267196952543865;-0.10578556443203059,-0.2355889020659562,5.265474219068017;-0.10275528660977261,-0.2261995958531276,5.263843775827156;-0.09980287469646457,-0.2167939500140526,5.2621653568556095;-0.09697417538509721,-0.2073531240987513,5.26047146599642;-0.09416739441265766,-0.19790060477434676,5.258806575911606;-0.09141572173076895,-0.18841073488523122,5.2572668788831605;-0.08866492905238982,-0.17890613627035468,5.255819210132837;-0.08594310209914162,-0.16937997766292695,5.25446128516337;-0.08328891085111333,-0.1598194857902754,5.253215386302365;-0.08061505318445958,-0.15025208652699482,5.252068496370656;-0.07814414575082657,-0.14062363953474355,5.2509787142952735;-0.07581898989243453,-0.13095014788218456,5.2499701462598605;-0.07355022000990057,-0.12125553274347417,5.249038953190516;-0.07131964781713905,-0.11154598754060269,5.248173343783061;-0.06919500561802175,-0.10180748450666506,5.247368698405446;-0.06718063586391831,-0.09204028444932351,5.246631055176222;-0.06527666579704607,-0.08224818935960991,5.24593121823917;-0.0634674598515427,-0.07243564461125353,5.24526733616511;-0.06172517360773736,-0.06260935592780116,5.244628204446212;-0.06003896993339515,-0.05277313000140054,5.243991512453613;-0.058419205304837095,-0.04292496871640675,5.243366947122506;-0.05685158468998117,-0.03306866800257397,5.242737739806609;-0.05533886735669645,-0.023205651315343606,5.242080025509216;-0.05385045341334489,-0.013340553899756826,5.241398500077394;-0.052431173834602586,-0.0034634495864058496,5.240743934679172;-0.051085045234683366,0.006426123369335844,5.240124027794598;-0.049827246400023284,0.016330946661772237,5.2395650844726624;-0.04864640180123201,0.02624850512571971,5.239067449920316;-0.047418313627691736,0.03615983975769621,5.238560256415829;-0.046113389134529795,0.046060220022521,5.238031443897999;-0.04476118713324459,0.05595538706340134,5.237524276291782;-0.043402478897710144,0.06585046733122354,5.237033054932264;-0.04213032813124055,0.07575850937288325,5.236572256355797;-0.04104099994642258,0.0856907763183553,5.236167982402091;-0.040093849325149956,0.09564001985776391,5.23582819026834;-0.039190497076334305,0.1055948842140301,5.235537277286676;-0.03828903284863268,0.11554998418598471,5.235248578837488;-0.03741769138365263,0.12550770463728028,5.234957773979797;-0.036543780904126404,0.13546552822345995,5.23467843565393;-0.035689986961845915,0.14542568452598556,5.234420904425951;-0.03488324490437088,0.1553905027064928,5.234193823202303;-0.034105876220375905,0.16535758606016082,5.233963720290158;-0.03336286972548961,0.17532779254086334,5.23375653901515;-0.032665571132264315,0.18530162605016717,5.233565699290319;-0.03199819352128572,0.19527771404367267,5.233386045539453;-0.03134585927678346,0.20525485760860668,5.233209789140575;-0.030677016549051916,0.21523021887702004,5.232998088951158;-0.030027513490395532,0.22520549252427732,5.232729646333211;-0.029449332908422023,0.23518459609140216,5.232441203598469;-0.028957366175773654,0.2451680663685996,5.232144067336323;-0.028593686279925774,0.25515668657792345,5.231835517101769;-0.0284240232358492,0.2651502655763348,5.2315199331129705;-0.02841691328562814,0.2751454280092984,5.2312090032377885;-0.028442508723867617,0.28514002220400664,5.2308812353982335;-0.02850631669771211,0.2951338210526079,5.230534950665433;-0.028597557857102218,0.3051267033145426,5.230168919041193;-0.02869599493272255,0.3151203253365589,5.2298256567169945;-0.02882294279210159,0.32511413847689347,5.229497658001943;-0.02898571380042882,0.3351078189131675,5.22918165652017;-0.029201124971908736,0.3451010295025333,5.228882758303734;-0.02945153888039444,0.3550939239638386,5.228601061375013;-0.029724202721953676,0.3650870739902249,5.228350847507208;-0.03000440152754431,0.3750807000912706,5.228129655324155;-0.03027998559451511,0.38507503979785646,5.227936711675923;-0.03054105104906012,0.39507006533735234,5.227759767353413;-0.03078440535973858,0.40506584573735943,5.227601170776187;-0.031030992847529113,0.41506155358565633,5.227442996118415;-0.031297229757070555,0.4250566721107637,5.2272795226433395;-0.031573454634375955,0.43505168419375767,5.227126443324156;-0.0318649129430578,0.4450461006993376,5.226963070231842;-0.03218706434495896,0.4550395650508708,5.2267990924013645;-0.0325588561331109,0.4650313767842093,5.226639501825885;-0.03299120862133566,0.475020941387715,5.226492293272084;-0.03346422855989137,0.4850087009349054,5.226347685646987;-0.033977917503159004,0.49499443694715883,5.226202083575747;-0.03452613078175939,0.5049779537653638,5.2260322185064;-0.035108214612165914,0.514959940263793,5.225886877667137;-0.03572829314360647,0.5249402885311822,5.225796594354912;-0.03638175514805296,0.5349189142931184,5.2257926813039175;-0.03706755006094477,0.5448949966499832,5.225879088169986;-0.03781576166494385,0.5548662524863309,5.225998404731044;-0.038657288762838506,0.564829951362128,5.226127000438395;-0.03961558922527831,0.574782820278375,5.226275528414515;-0.04059450072703285,0.5847335034287343,5.2264356443502855;-0.04155126192224809,0.5946861578987418,5.2266067496277335;-0.042622793194731765,0.6046278218343422,5.2267297899612535;-0.04380612398257995,0.6145569175460828,5.226842867782354;-0.04502608861852706,0.6244821169169499,5.226888734279685;-0.046259175831242644,0.6344057986668741,5.226882696725653;-0.04751655440053918,0.6443263056677383,5.2268322985185725;-0.048814811878031855,0.6542415864338182,5.226790646964706;-0.050223055984719225,0.6641411862625957,5.226669107810317;-0.05180329344878778,0.6740131638675616,5.226452525899244;-0.05354993906534625,0.6838541994261477,5.226131203281301;-0.05542261785951603,0.6936696637526109,5.225744248258339;-0.05755934764092484,0.7034291562639502,5.225312169836809;-0.06005821683405672,0.7130978884198362,5.224791332766939;-0.06293282179845928,0.7226476977046578,5.224057991835197;-0.06619225563836172,0.7320549476630938,5.22312004766692;-0.06915864345764335,0.7415662521777849,5.222262359067001;-0.07237100136094211,0.7509720967387116,5.221161975135456;-0.07545523921967619,0.7604355974423135,5.2201978012591885;-0.07893887537692681,0.7697452996821591,5.219105224795361;-0.08270458142108952,0.7789258758349361,5.217865676695439;-0.08663255070137388,0.7880516227889378,5.216729102956225;-0.09093251029821861,0.7969765068556866,5.215366461455097;-0.09487558139336091,0.8060958750022319,5.214230981404005;-0.09904035301799294,0.8150965080088,5.212949075480882;-0.10301259885417004,0.8241818078681307,5.211653471574197;-0.10724362173332,0.8331177435944764,5.2101543057759185;-0.11139645923062681,0.8420834495461956,5.20861480666638;-0.11561778616048222,0.8510029261826144,5.206995135254131;-0.11995427561562065,0.8598518711293683,5.205294831594548;-0.1244156002557847,0.8686257652113055,5.203529791908306;-0.129012734556306,0.8773139492176119,5.201690820756946;-0.13381277553313733,0.8858738314198982,5.19977039806813;-0.13871310451269134,0.8943569239627415,5.197764427778793;-0.14368277446368388,0.9027927604907388,5.195729964053113;-0.1486627118067772,0.9112251277160902,5.193706252849486;-0.15364739391747625,0.919666374624919,5.191731842841542;-0.15858661008994127,0.9281544012794748,5.189845696740836;-0.16344932413609506,0.9367151199378225,5.188094095142882;-0.16833342080005487,0.9452842684804147,5.186446280519786;-0.17323082561960865,0.9538571189702606,5.184858306807107;-0.1780261282103693,0.9624976570069333,5.183326583757775;-0.18279272841208172,0.9711642782235937,5.181853763604474;-0.1875757818287527,0.9798355908390258,5.18046425378489;-0.1924109422927368,0.9884795995061326,5.17908500128788;-0.19723866171033197,0.9971206893169416,5.177662084527662;-0.20202954174737126,1.005776743886159,5.176205998072319;-0.20681294061223537,1.0144281201929848,5.1746984227682935;-0.21165927101890375,1.0230438188629154,5.17318752303027;-0.21627103036421305,1.0317898389408613,5.171691258168316;-0.22081125834161072,1.0405571947915937,5.170103869967566;-0.2253033739891686,1.049347068684351,5.168504178135246;-0.22985896894493937,1.0580966668789893,5.166863725139474;-0.2345094814955873,1.066792300922276,5.165202797205606;-0.23921231938631135,1.0754593603894045,5.163539849230826;-0.24400484294213712,1.0840772839818065,5.161877588444314;-0.24885092817348156,1.0926557700054051,5.160167314935935;-0.2537132311841499,1.1012193965505586,5.158428835765053;-0.2586170027305938,1.1097514193924165,5.156651869010637;-0.2635085319722412,1.1182868775150787,5.154857740722473;-0.26844417280139754,1.1267985387817703,5.1530713835110875;-0.2734952917541695,1.1352598015393405,5.151370433813916;-0.2785492167732269,1.1437141112878206,5.149643445516765;-0.28361528645705947,1.1521729756618988,5.147975347360329;-0.288666233275696,1.160615721900683,5.14618426607161;-0.29359137787626816,1.1690636252993891,5.144092405935371;-0.29851440268685187,1.1774885216838853,5.141904953621633;-0.3035157719234566,1.1858363665253557,5.1396028258532676;-0.30878711744820253,1.1940848295366102,5.137559354710651;-0.313091932143899,1.202490576454162,5.134271195773832;-0.31789803661666216,1.2110904690809279,5.132555618143708;-0.32277490496983674,1.2197254931140953,5.131270116291346;-0.32761452201483277,1.228362110803126,5.129860527077672;-0.3325364345582796,1.2369896118219086,5.128702510201472;-0.3373719062127202,1.2456362168257593,5.127340733499334;-0.34202355268948326,1.2543444907716679,5.125750717795566;-0.3466128038285464,1.2631004958952228,5.124243684863315;-0.3512963874106448,1.2718237665330439,5.122840618860296;-0.35595683791415667,1.2805732787989725,5.121526755772802;-0.36064221866865304,1.2892787992944115,5.120023053645089;-0.3653522687649818,1.2979302736831957,5.118300433840755;-0.3700163756681719,1.3065859523766585,5.116476884238702;-0.3745302158537242,1.3153415975211933,5.114755278917417;-0.37913849544319633,1.3241063820235903,5.113361610430368;-0.38386384735619733,1.3327998813727622,5.111914503535821;-0.38861251051641654,1.3414737861575106,5.110426695088507;-0.39337760679138406,1.3501412037341582,5.108953694734702;-0.3980990101983928,1.3588465465185398,5.107566122439396;-0.40273251371546326,1.3676054773128052,5.106220099966119;-0.40725801761078967,1.3764302640958128,5.104938322790538;-0.41169498889486117,1.3853111115672476,5.10373672634687;-0.4162202520475386,1.3941695351780712,5.102711872927974;-0.4208336788216233,1.4029889263173756,5.101745108565723;-0.4253133190303113,1.4119005939679012,5.101027471270648;-0.4299092145735108,1.420761190669489,5.100421195551349;-0.4343801827786652,1.4296928976442496,5.099936372052009;-0.43891186009987254,1.438600675730377,5.099596680685087;-0.44333946413458697,1.4475655509650078,5.09943134908108;-0.44760491804244523,1.456610196886061,5.099414522830333;-0.4518096885099671,1.465676893667386,5.099753513672338;-0.4560614966391365,1.4747094900986535,5.100331725867458;-0.4600841401167928,1.4838209956486543,5.1012254853787224;-0.4639386690120485,1.4929778924370811,5.102362959862716;-0.4678290570587522,1.5021286716050182,5.103425090488258;-0.4713356485374758,1.5114019600417752,5.104732736376889;-0.47439994882598147,1.5207674730324998,5.106434861566889;-0.47716759636345873,1.5301573716217345,5.108476902602761;-0.47992524891725946,1.5395168661570258,5.11066670040995;-0.482712453429192,1.5488093945217931,5.113091655584516;-0.48556360262600773,1.5581288430268823,5.115331929634379;-0.48834011885661294,1.5673482662712868,5.118032520803312;-0.4910183824428,1.576545617903708,5.12090229903734;-0.4935445901126285,1.5857013734132077,5.124031263060649;-0.49613329399101164,1.5947161729608288,5.127499980596895;-0.49887532513118404,1.60361518300435,5.131145372958717;-0.501645323380781,1.6126538596279598,5.134405654325568;-0.5041418761073566,1.6217878501940635,5.137620843405818;-0.5067168492128468,1.630561881385384,5.141668792288862;-0.5091243318228628,1.6381312625275297,5.1477440286305525;-0.5116146737886865,1.6456330519031925,5.15386949620915;-0.5140393871152926,1.6527599680678822,5.160451884169857;-0.5165485287231993,1.6593514132936948,5.167541105440672;-0.5190653292570652,1.6657384471083163,5.174812385529048;-0.5215580152968017,1.6721452824233654,5.182074546196036;-0.5242300318419022,1.6786823687852532,5.189154576526475;-0.5268969468415987,1.6851963074682212,5.196257826995023;-0.5296666884551101,1.6917611076301302,5.203274373882815;-0.5325717760773173,1.6984028428171496,5.210162611655483;-0.5356271879866555,1.705226843978474,5.216803203964496;-0.5388600013390795,1.712272344774811,5.223120627201639;-0.5421350965068963,1.7194219649007205,5.229297736857208;-0.5454611569346287,1.7267406169152393,5.235245396457542;-0.5488391657161096,1.7340647822504425,5.241156881788222;-0.5523415911066604,1.7415405245595088,5.246800133803865;-0.5557469671295668,1.7491615359730481,5.2523068205733585;-0.5592142747075176,1.7569586499162204,5.257520532525229;-0.5627061669954921,1.764763496634437,5.2627061912060835;-0.5662642674286232,1.772584398774989,5.267822186809645;-0.5698784476309777,1.7804441713695587,5.27283832837728;-0.5734936580588101,1.788350139935075,5.277780586424323;-0.5771282808177718,1.7962661740287178,5.282692400918817;-0.5807946295232397,1.8041916058888812,5.287565327862639;-0.5844641839047877,1.8121491785869495,5.292383149714453;-0.5881213874684483,1.8201420482797097,5.297151681581654;-0.5917470142251625,1.8281681293993597,5.301888437062127;-0.5953730327493711,1.836166127037612,5.306672161912137
3D gt;-0.6102530525870944,1.8690884784200918,5.326960198278012;-0.6095991104487845,1.8676548230318213,5.326249472425861;-0.6089524414228356,1.8662539175282353,5.325547668899315;-0.6083463738993258,1.8649406392279277,5.324880978766093;-0.6077687596386262,1.863700937780534,5.324248160605104;-0.6072530655791792,1.8626000636004016,5.323685068489849;-0.6067896621123603,1.861614707863849,5.323180640313936;-0.6063590585850083,1.860709543447665,5.322718479517476;-0.6059234362984625,1.8597724925607872,5.322241841606472;-0.6054487976493224,1.858768540301639,5.321728783919554;-0.6049749517855436,1.8577523299507468,5.321210892387058;-0.6039243129232655,1.8555015872457754,5.320071914092354;-0.6029127179021421,1.8533222380928371,5.318982145724089;-0.6019548573701279,1.8512251951798144,5.317936386605967;-0.6009502729332966,1.8490754517264985,5.3168592061167175;-0.5999131856171982,1.8468547990218451,5.315738788687664;-0.5988653702943221,1.8446042334515116,5.314603559494019;-0.5978070235874342,1.8423281677909522,5.313450659295787;-0.5966229570637578,1.8398114554363751,5.312156633377075;-0.5953620785422946,1.8371509724492612,5.310794139779133;-0.5942250041132388,1.8347606705375337,5.30956261920929;-0.5931246317987856,1.8324620630015498,5.308374236562978;-0.5920497793114703,1.8301305372818657,5.30717892559715;-0.5909750449139138,1.8277522957843284,5.305959010455919;-0.5897954490495765,1.8251556184188182,5.304620342544888;-0.5885952382295028,1.8224855950396996,5.303230901635212;-0.5873421790081522,1.8197077258566154,5.301754918761875;-0.5858801741392716,1.8165978798244313,5.300049806221671;-0.5842895558398704,1.8132222465846848,5.298210854571798;-0.5826973191136899,1.8098125315127163,5.296344130433124;-0.5811319539443307,1.8064571211441702,5.294497675978619;-0.5794529647827149,1.8027991445790168,5.29258859953673;-0.5777685382677162,1.7991074089382006,5.290676971103833;-0.5760558141625447,1.7954021696007767,5.288743029428565;-0.5743835387851882,1.7917570631607713,5.2868258727944415;-0.572726508513741,1.788146692358929,5.2849237031522005;-0.5710777673306674,1.7845480403070866,5.282990907917851;-0.5694580168516741,1.781029429891835,5.281085612089738;-0.5679986004207447,1.7778340832254163,5.279360257770703;-0.5666313022115956,1.7748298266866929,5.2777128558366195;-0.565142691321995,1.7715794996178666,5.275950857908829;-0.5635456829900327,1.7681499975453252,5.274035182165063;-0.5619379818128503,1.7647947785750677,5.272124090941057;-0.5602943125185759,1.7613999749888543,5.27016971488621;-0.5586705768419348,1.7580145615287446,5.2681644630017495;-0.5570078503152598,1.7545693004442295,5.2660789042348455;-0.5553472007253895,1.7511307303387185,5.263985700068266;-0.5538990012459133,1.7480213623046876,5.262105010779008;-0.5525931445412013,1.745237188919731,5.260346997053729;-0.5513033700196639,1.7425024019324262,5.258537603627081;-0.5499819135251254,1.739739224309507,5.256662112775057;-0.5487559809477434,1.7372296384728476,5.2547107911731885;-0.5475200867030933,1.7347328305451768,5.252658649900686;-0.5463072838990584,1.7322501569001574,5.2505523628566575;-0.5451210357831873,1.7298176995982295,5.248409313284833;-0.5438846007637357,1.7273141350124193,5.246106672079668;-0.5426345388163691,1.7248134596451472,5.243750641822816;-0.5413523885478144,1.722253462086553,5.241281042098998;-0.5400834103459897,1.719707762345024,5.238814648628234;-0.5387935361447542,1.7170953020842181,5.236161661770032;-0.5376185246343199,1.7146966466489046,5.233512555205303;-0.5365756797790527,1.7125193869549296,5.231015055075935;-0.5355527177893598,1.710343283943508,5.228433658848637;-0.5345919969807501,1.7082862220432447,5.225863750416299;-0.5337329614058786,1.7064361996858017,5.223307672583539;-0.5329038417650307,1.7046602856179944,5.220596530914306;-0.5321091416400412,1.7029713771654216,5.217843113443125;-0.5313176493437395,1.7013045053896696,5.215044550066409;-0.5305605321967084,1.6996921788091246,5.212155293920767;-0.5298691210539446,1.698222268809443,5.209412628712861;-0.5292282981043277,1.6968379237962803,5.206749593983526;-0.5286649584562882,1.695620293327,5.204167824703715;-0.528149120082026,1.6945137485006583,5.201641232946645;-0.5276627948595131,1.6934846387116802,5.19887603540006;-0.5271704535276993,1.6924766603552779,5.195980837365857;-0.5266566964854364,1.6913762930165166,5.192954383062282;-0.5261684580263883,1.6903571422411048,5.189972098143206;-0.5256297779083252,1.6890911642986794,5.186742311104485;-0.5250166230409041,1.6876740337869396,5.183402936852497;-0.5242983954885732,1.686068907364555,5.180110625888991;-0.5234956137615701,1.6842041689001994,5.176770043642625;-0.5225937053016994,1.6818100363689918,5.173249871730804;-0.5216762669604756,1.6791811855150303,5.169727437288865;-0.5207544129413108,1.6764557309358015,5.166265101868174;-0.519814961143162,1.6734478434687072,5.162810699276301;-0.5189060948413352,1.6704108269732931,5.159609043100605;-0.5180322758218517,1.667069543921429,5.156390251864558;-0.5172169352821683,1.6632985027147373,5.153044206411943;-0.5162406863336979,1.6590972684777299,5.149717850000963;-0.5151315807674244,1.654338508605957,5.146263284766157;-0.5139745601985767,1.649390246847401,5.142741625868757;-0.5127694370435631,1.6442147249968155,5.139265306286191;-0.5114610057499098,1.6381539893772292,5.1356195476366135;-0.5101040940492049,1.631917186902917,5.13225757366678;-0.5086068007427712,1.625074384938116,5.128927861607593;-0.5071452994968578,1.618253582498302,5.125866500066674;-0.5055018145519754,1.6109589518671452,5.122718807821688;-0.5038561863277269,1.6036932966812798,5.119896732475446;-0.5022212195189103,1.596458600583284,5.117169672095258;-0.5005610177413277,1.5891479687898058,5.114547842481863;-0.4989915239085323,1.5821128845214845,5.112093633859055;-0.4973337841863218,1.575288691976796,5.109808940576471;-0.4955326791016953,1.5684514743970788,5.107683047273886;-0.4936849341185197,1.5616643829345702,5.105587705653647;-0.4918085108217986,1.5551133794369902,5.103668069196784;-0.4899160818017047,1.54860700690228,5.101788088342419;-0.48790277970355495,1.5421074162358823,5.100067498124164;-0.48572083315641984,1.535790219845979,5.098585056989089;-0.48346702044943113,1.529464804276176,5.09729428131684;-0.4811217918395996,1.5232488907523776,5.096194406654524;-0.47858530019677215,1.516851653057596,5.095205862791642;-0.4759388245292332,1.5104589767456054,5.094308451984239;-0.4732046932552172,1.504677932407545,5.093676192428754;-0.47049726287178373,1.499060499440069,5.093136317294577;-0.4679344601009204,1.4940606706038766,5.092806283867877;-0.4653898664557416,1.4891932081139605,5.092534351597662;-0.46285016068168316,1.4843809064782183,5.092496835687886;-0.46017852667103654,1.4794597589244014,5.092601970859196;-0.45712367207071053,1.4736694325986117,5.092910179677217;-0.4541636217366095,1.4680559964387314,5.093339185403741;-0.45108684398816984,1.4622328195986545,5.0938301809974345;-0.44819415714429767,1.4567328371794332,5.0943662961462275;-0.4454677476468293,1.4515319008205252,5.094905676572219;-0.44258955250615656,1.4460705772068194,5.095515024910803;-0.43958522854680593,1.4403951449186907,5.096208474449489;-0.4365353308967922,1.4346422125774883,5.0969196553230285;-0.43353116317417306,1.4290822581415592,5.0976680782566905;-0.43038253535395077,1.423112538213315,5.098450156605763;-0.4273788621321968,1.4174098202249277,5.0991927256376846;-0.4245952529077945,1.4121450354534646,5.099886010957801;-0.42181974386132276,1.4067370761373765,5.100669913395591;-0.4190737936600395,1.4013543830539867,5.1014366152390185;-0.41640758282205337,1.39602173150104,5.1022131271154985;-0.4135367554374363,1.3899971217279847,5.103098041451495;-0.410477342688519,1.3834820815376612,5.1041464346180785;-0.4072186622619629,1.3765831093166183,5.105295084891112;-0.4037856523265009,1.3693714138528574,5.106438658175261;-0.40057309565336807,1.3625568907364554,5.107506754771523;-0.397754617276399,1.3566277840655783,5.108397945632106;-0.3946710538449495,1.3503646323162575,5.109233010706695;-0.39137246455316954,1.3436965272322945,5.110073960760366;-0.3879654902582583,1.3368025511036747,5.11093283680211;-0.38437678668809977,1.329638595746911,5.1118439606998285;-0.38070471390433935,1.3222997015248175,5.112779693416928;-0.37714638038303544,1.3151886367797854,5.113683023929596;-0.37342582370923916,1.3078734379643981,5.11465240855839;-0.36941937504643985,1.3003069816257644,5.11572251711721;-0.36552754866558584,1.2932148949996285,5.116790975632875;-0.3612444717987725,1.2857273740353794,5.118090899571128;-0.3568965181267781,1.2781164379949155,5.1194637365548505;-0.3523064836004507,1.270295895120372,5.120999690843665;-0.34765176345991056,1.262303633150847,5.122717065023339;-0.3428636937763381,1.2540769379657248,5.124534643525663;-0.33787549984973414,1.2456887212006946,5.126598889122839;-0.33296633508931045,1.237540500475013,5.128576052168142;-0.3279336783367655,1.2292190609807552,5.130593526093857;-0.3230361112511676,1.2211829928522524,5.132738941628;-0.318037073964658,1.2129329706274945,5.134900539605515;-0.31277384994340973,1.2041055150239361,5.137153661105944;-0.3074819106641023,1.195068884642228,5.139503852014957;-0.30217295837402347,1.18599036208443,5.141931254179581;-0.2968037194791048,1.1768253838912304,5.144376091044882;-0.29126295695097554,1.1672259723829188,5.146872089033541;-0.2856855161086373,1.157477626302968,5.14937423042629;-0.27986147266885514,1.1472144738902217,5.151891878252444;-0.27414989007037616,1.137007996103038,5.154336032432058;-0.2686700930802718,1.126955735745637,5.156642601801001;-0.2628898894268533,1.1163418011872663,5.158881080212799;-0.2575389682520991,1.1062220190296999,5.160872543376425;-0.2518527922422989,1.0955829781242037,5.162890037184176;-0.24657942481662917,1.085605910259744,5.164630511449731;-0.24114159235746963,1.0753818749137545,5.166207242012024;-0.2358411486252494,1.065445850704027,5.167703961247983;-0.2309072856903076,1.056295604539954,5.168867210844288;-0.22590484192060384,1.0471285489953082,5.169997491214587;-0.2209924461115961,1.0382296427851139,5.171077600147414;-0.21627195300226626,1.0297346806733505,5.172007530046547;-0.2114711049536,1.0212566521686055,5.172991607873337;-0.2069476224235866,1.013419086953868,5.173908070895983;-0.2025533184797867,1.0060190000119416,5.174801046993422;-0.19822392086360768,0.998963209732719,5.17568428586877;-0.19383862325419549,0.9919620331473972,5.176650505231775;-0.1896940605536751,0.9855486798493759,5.177558743974437;-0.18547590815502663,0.9793506058402682,5.178557330546171;-0.18134311476997705,0.973453997404679,5.179593680754952;-0.17679668223339579,0.9671634534752889,5.180916337137637;-0.1720604058763255,0.9607058261373771,5.182376428604126;-0.16749488171287205,0.9546534428803817,5.183963554838429;-0.16289019008304761,0.9485348845772121,5.1855997890804115;-0.15862712928523187,0.9429698144663933,5.187168756360593;-0.15412683793772824,0.9370369874705438,5.188887125388436;-0.14979135328790416,0.9314799638831097,5.190691727762637;-0.14537732437382575,0.9258191538271697,5.192530510404836;-0.14096123515004697,0.9201742822398311,5.194376276347948;-0.13673982972684115,0.9148112049932067,5.19619967456486;-0.13272785688483196,0.9096960379559059,5.197972177007925;-0.12856254857519397,0.9042754778654677,5.199806901226873;-0.12448957909708439,0.8989127596979556,5.201609779979873;-0.12027944801164714,0.893277671813965,5.203485360767531;-0.11617213419209357,0.8877689082933509,5.205348284970159;-0.11219511115032695,0.8823828421882961,5.207145730350329;-0.1082739385003629,0.8769250843213954,5.208858011245728;-0.10434987775139189,0.8713594574306324,5.210544528339221;-0.10077442961153778,0.8661382020038108,5.212065989618717;-0.0973039369997771,0.8609031594317893,5.213536304681197;-0.09429462104258331,0.856156879093336,5.214741377208544;-0.09152365559080372,0.8516340967261273,5.2158400538485985;-0.08889593990989353,0.8470986737790316,5.216822299045066;-0.08605275268140047,0.8418187685427458,5.217797427674999;-0.08310305541494618,0.8360536706343942,5.218736568533857;-0.08036769475107607,0.8301958294744077,5.21956130836321;-0.07780849375932113,0.8243830214790677,5.220287803401119;-0.07543264808862103,0.8186428501295009,5.220940775622493;-0.07314963358381518,0.8126089920375659,5.221601449427398;-0.07090622728803883,0.8060804615850035,5.2223071909365455;-0.06872819797889045,0.7993426848701808,5.223017203704172;-0.06677003729861714,0.7923203853109608,5.223670484003814;-0.06491027726297792,0.7850351846114447,5.22429779898602;-0.0632057082031084,0.7778852728138799,5.224853731528572;-0.061560636572215846,0.7704699217754861,5.225356518579565;-0.06000323273824607,0.7627390556335449,5.225760464626808;-0.0585906023253565,0.7551804593956988,5.226114799665368;-0.057210262879081396,0.7472685145502506,5.226448124014811;-0.05582340055963266,0.739020983322807,5.2266925302173775;-0.05454772743971451,0.7308935372725777,5.22687481071638;-0.05327564507982006,0.7224491265338401,5.226996460458507;-0.052019218164941525,0.7135534660505212,5.22707953150376;-0.050849084283994594,0.7045378583825154,5.227148088123487;-0.04992898427921792,0.696018040035082,5.227173590162526;-0.04906602444856063,0.6874895220217498,5.2272083100857945;-0.04823878065917803,0.6792097153041674,5.227199866543645;-0.04735426372548809,0.6707398780325184,5.227185403782388;-0.04645467444088148,0.6622421167622442,5.2271772124249;-0.04552095594613449,0.6537374185479206,5.227091677168141;-0.04448536034770635,0.6449645213251528,5.226857113713804;-0.043450157072233125,0.6363644990506379,5.22656981381126;-0.04236264398305313,0.6277298603887143,5.226178620504296;-0.04124030579691348,0.6189589961508045,5.225726052823274;-0.04013660622161368,0.610057938783065,5.225238048843716;-0.03909300059339275,0.6011696581633194,5.22474662469781;-0.038117021265237236,0.5925649569967519,5.224304274766341;-0.03718875183748163,0.5835610053850255,5.223911355143009;-0.03635112266436868,0.5741286391382632,5.2235831055019215;-0.03558484309652578,0.5650462173793627,5.223344007699387;-0.034851911617361994,0.555658177583114,5.223121994847837;-0.034165394269901776,0.5462716249383014,5.222933240310006;-0.033528462005698166,0.5371067633421525,5.222737280099289;-0.032877557878908906,0.5277651592752208,5.222545299447101;-0.03227556453580442,0.5186278359786323,5.2223706777406775;-0.03173795063080996,0.5091692662446395,5.222250420860623;-0.031241750027822413,0.4994066276550294,5.22213637314672;-0.03081430258439935,0.48965772910740074,5.2220589425045505;-0.030405661453371462,0.47982610039089046,5.221982661537501;-0.029995313898376803,0.470138598151829,5.221944554950879;-0.029637731920117927,0.4608167746170708,5.2219720571766715;-0.029267422857491877,0.451536207282025,5.222005681079366;-0.028891511512839287,0.4423269993325939,5.222104913296905;-0.028497174729471626,0.4331593171824579,5.222246537789054;-0.028046241698057757,0.42371152164625075,5.222393950545269;-0.02762440667981687,0.4146013136324675,5.222546083367389;-0.027219169528588005,0.4055229255012843,5.222692346572876;-0.026773584562799206,0.39626132766060207,5.22280331619926;-0.026351247238076254,0.38781029021221664,5.222853444265281;-0.025935487187427025,0.379196231012759,5.222901870395826;-0.025552561962086228,0.37063799982485557,5.222985130890555;-0.025241397629613464,0.3622208075730697,5.22308663529935;-0.024926933521809785,0.35378438074692425,5.223228263481802;-0.024681237899738813,0.34583531806779944,5.223377507043921;-0.024475825771041536,0.3377680111346037,5.223519491942032;-0.024356918822164123,0.330134491879007,5.223613394364067;-0.02421895513845527,0.32240720665973155,5.2237326699961795;-0.024159629557443704,0.31439630562326176,5.223757793799691;-0.0241643056506696,0.30607736007027003,5.2237835154740715;-0.024238215581230498,0.2975710780516915,5.223824665525687;-0.024364209973293804,0.28914713954925536,5.223898582914602;-0.024560875773429875,0.2803518279946368,5.223967645603679;-0.024831297325051353,0.2719767993429433,5.2240493217136565;-0.025192312769267873,0.26370838024305265,5.22410561059869;-0.025620451906453012,0.2559789446955142,5.224170212248098;-0.026042202990988028,0.24806341391024386,5.224236523047738;-0.026480903179749205,0.24005761080202853,5.224299122976221;-0.02697767689435379,0.23202986953569496,5.224313676626786;-0.02746316272797792,0.22404092425885408,5.224336185413858;-0.027937011926070503,0.21616302853045255,5.224364116005274;-0.028404556056727537,0.20828079609248945,5.224388037930364;-0.028855249311613002,0.1999050095184989,5.224421457041864;-0.029348768208337872,0.19119076336985044,5.2244242722055185;-0.029900178178496984,0.18191430950164791,5.224426672645237;-0.03048925301303035,0.17232663600341125,5.224383796318717;-0.031070225404656454,0.16270993322911464,5.2243741941037385;-0.03169891928071562,0.15332746771107547,5.224372554779053;-0.03227881790762362,0.144060919046402,5.22444635063669;-0.032829975102258775,0.13480530572974164,5.224527201154958;-0.03332491401485775,0.12550849301141245,5.224677312353382;-0.033826742047848905,0.11574492320159213,5.2249225057519;-0.034302404258562166,0.10612968942782161,5.225200645322385;-0.03477885814853336,0.0957987004064996,5.225533926134523;-0.0352089809593947,0.08515924586550057,5.225948328018188;-0.03564386506702589,0.07413668641966328,5.226339119703872;-0.036109333007232,0.06252422272770305,5.2266942831951635;-0.03656129662368608,0.051000799636478036,5.227002769884855;-0.03697973041430763,0.039567392817010064,5.22730889871846;-0.03744897491517274,0.027401250353325975,5.2275197375339015;-0.03793107666658318,0.014758588429378425,5.227684030698693;-0.038393880439841224,0.0016433666180009534,5.227814869797749;-0.0388309907913208,-0.010881281239830917,5.227922287816588;-0.03924594701373059,-0.023607019723757415,5.22803746609066;-0.03960044961908589,-0.03578355555819427,5.228142002852067;-0.039877741191698166,-0.04751546018926992,5.228288422460142;-0.04012519766973413,-0.058836585727722754,5.228393757156703;-0.04036074228390404,-0.07001900510036427,5.228478822791058;-0.040576306161673174,-0.08084618064502014,5.228544381846552;-0.04076647001764049,-0.0912443539461364,5.22859030980649;-0.04097439739496812,-0.1012900697783284,5.228552598828855;-0.041154107886811966,-0.11072261770134388,5.228415885635045;-0.04130263559196308,-0.12008370311623037,5.228256689652153;-0.041431897355162596,-0.12869556586638742,5.228035524575607;-0.04157064327986345,-0.13691442700054338,5.227746018119482;-0.041688520276028186,-0.14564865464749543,5.2274806727533765;-0.04179631202117258,-0.15411528277397157,5.227271285139997;-0.04190463010124539,-0.16282126197607621,5.227113413769266;-0.04201045694558518,-0.17090582926377007,5.227004383087158;-0.0420642131411511,-0.17812590178199436,5.226971161344778;-0.042103405496348514,-0.1847576654475668,5.226967089570087;-0.04212853337370831,-0.19048741933573843,5.226971095665641;-0.04215077749542568,-0.1960512151096178,5.2269704520184055;-0.042163468910300206,-0.20069152384218963,5.226969995042552;-0.04217592133646426,-0.20514978425399116,5.226974307765131;-0.042192202785740714,-0.20966319299780803,5.226977470729661;-0.042207421561946026,-0.2142975621016129,5.226978048988009;-0.042211710764014206,-0.21984144700091815,5.226968981286752;-0.04221107593826626,-0.22520668150031048,5.226958917659261;-0.0422057185276695,-0.23039754274617072,5.226952915647755;-0.042196930906046995,-0.23548950323851212,5.22694636581255;-0.04219135038749032,-0.24055438551695452,5.226936920663585;-0.0421903176618659,-0.245507063575413,5.226929099041483;-0.04218868403849395,-0.25039209846828303,5.226931818132814;-0.04219219918109188,-0.2533216252970751,5.226954987349171;-0.04221147830935493,-0.2555133964243719,5.226982554007268;-0.042214373334899274,-0.2572475753354905,5.226983147008948;-0.04221090271421101,-0.25859661366628567,5.2269765744001955;-0.04220857620239258,-0.2600423703400985,5.226970943174499;-0.042206936548955694,-0.26161609608194103,5.226966221791615;-0.04220764437646771,-0.2633591574729486,5.226961600389767;-0.04221043883890346,-0.26531577255414884,5.226957687156788;-0.04220990891513146,-0.267437178494902,5.226955018250838
