# Supplementary material for: AI co-pilot bronchoscope robot
Source: Nat Commun. 2024 Jan 4;15:241. doi: 10.1038/s41467-023-44385-7 (PMC10764930; doi:10.1038/s41467-023-44385-7)
Supplement: Supplementary file 9 — Source Data [file 41467_2023_44385_MOESM9_ESM.zip › Supplementary Fig. 6/Sim+A/1-siliconmodel3 Centerline model_26.txt]

Path length,0.41078121261318296,1.370531473890431,2.5215678630829657,3.0531866841704063,4.124352816024116,5.261179259238705,6.311996998247234,7.375745840946489,7.989216949021317,8.69819219771017,10.333886244870826,11.225291416719632,12.174898325772046,13.12041663377643,14.073145705193472,15.050751940819012,16.02628964339169,17.074757202172073,18.139609989114422,19.280612909377997,20.425790855009083,20.425790855009083,21.642425297442426,22.85339682228493,24.136947078316084,25.47588933629859,25.47588933629859,26.874958375052493,28.237150721673665,29.579890375421048,29.579890375421048,30.839362390518065,32.114076149108115,33.319810584886554,34.52090480857646,34.52090480857646,35.66536825752603,36.78517941447299,37.85792598714755,38.884097296007326,39.931442638519954,40.92636847888216,41.97702920128631,42.99034172223667,44.04202824961655,45.03351752038973,46.01857599985166,46.9652839785796,47.87352456877024,48.742697261709125,49.579399910269395,51.32008798746068,52.152947903275795,52.98102285140588,53.86452046138608,54.79927048456067,55.698518935585476,56.62358215061075,57.52658024936673,59.27576947170782,60.14232681806002,61.021031033794905,61.87176404984671,62.769884475456216,63.676235789362046,64.61269432262223,65.52667133689997,66.47353209008494,67.46539790017945,69.4278541723475,70.42015006758008,71.4267653079459,72.42602681109102,73.38325889647308,74.42595480328961,75.43963147249904,76.47211953574453,76.47211953574453,77.49353940385944,78.5452636126862,79.55923771938458,80.54827633807639,81.5738447739962,82.57904349358186,83.58395496863629,84.54628205444962,85.55876305518909,87.46692701725932,88.42223496264722,89.357322241538,90.32558421604243,91.28539448760665,92.22031666089597,93.18410558599203,94.07241844670897,94.9661110674357,95.87217309025175,96.82688882263436,97.80687234095478,98.76130379519809,99.68538641560009,100.58707396164944,102.30234622398507,103.16240608674454,103.99426660825064,104.811721402225,106.38778830990209,107.18536958576443,107.92292082676826,109.31194880018036,110.68499958695513,111.39557910349826,112.70099790776071,113.9905427407418,114.69477789171307,116.15673740534824,116.90647100360047,117.68396255288589,119.19467123937268,119.92815877844166,120.6790780013594,122.1749141434173,122.94830920876878,123.76715980776243,124.55018802002486,126.17751372220734,127.05357679945477,127.91863868494546,128.76536720487422,129.6136643022731,130.4974144009723,132.28271897958274,133.26525387790207,134.2559090363578,135.26624243714133,136.31844109996976,136.31844109996976,137.42411829021955,138.52303761730678,139.7023088750442,140.9189877150289,142.18173551213877,143.42647230324866,143.42647230324866,144.7154819068694,145.96114483151612,147.2554562611482,147.2554562611482,148.50432685746262,149.74402855482705,150.99985596155346,152.19993384070813,153.3724219852648,153.3724219852648,154.55451074454456,155.71206704707566,156.78046985981982,157.81403253322827,158.91377360351888,159.98021838929876,161.0700683382676,162.1602728846399,163.16047442874466,164.15886134461567,165.08761152873018,165.9879082067997,166.9066318448576,167.80300938411173,168.66959619454732,169.53004449064443,171.20951950941006,172.0073859885707,172.77422749491453,173.60365522402478,174.41097720435238,176.0970213040261,176.83304353794534,177.54693101691973,178.86610682610763,179.54251978872463,180.94401152536696,181.67966814780877,183.0194146407792,183.6766074947651,184.99194331764087,185.6645319645324,187.04106932748164,187.65677074316147,188.88686661548942,190.252390250799,191.00207267418475,191.73151662954507,193.2411927301207,193.99469997664363,195.4606462387937,196.21632448792235,196.9742162903393,198.57586305945452,199.3722582796377,200.18935484279012,201.00806165249176,202.66634609169375,203.48370486315503,204.2727317132768,205.0774151278687,206.50655517493144,207.2000156616467,208.53291768285365,209.1937168242774,210.52821355580406,211.18882557203798,212.4999782894627,213.13969933101916,214.3959827961472,214.9940939913746,216.1567943866439,217.23429123986108,218.21633910249352,219.23733617974372,220.21988187213063,221.5297389320975,222.46359744462708,223.4608470225306,224.46910611180414,225.46902742719337,226.4671743828632,227.49238674472628,228.55468382781177,229.60369114969663,230.17247648288995,231.3271681540658,232.49492438005524,233.56961561982015,234.52989892624547,235.53101412362327,236.47696405486877,237.44069140115732,238.8687044979311,239.809157300661,240.60564531373677,241.72129053268532,242.42944431883856,243.50417060110422,244.55949483783556,245.56551753113953,246.54999331864755,247.54832154095223,248.46962446586338,249.74250615807443,250.6982736293755,251.72581145378854,252.70183985916321,253.7376036166466,254.79887782298775,255.7749312313787,256.7625169953322,257.6762284095233,258.5376486577945,259.73526511948984,260.5402694399388,261.6790536150114
Error,5.814294562657805,5.571086028231713,5.291784616915416,5.006550939915551,4.713448506197744,4.422805846933127,4.140561252338705,3.870861046573394,3.608368481358238,3.392363986660299,3.175357977146952,2.972308482423749,2.782830580570864,2.6077479133663,2.437138960526223,2.274759419650203,2.1232190980667487,1.9951568241608493,1.8948488113725663,1.8378240950288136,1.8102134294194827,1.785515890776589,1.6707494534968423,1.5796367361642958,1.5184467234459664,1.529190936573237,1.4751846808615363,1.3337300948969544,1.3001963775231116,1.3618033069495257,1.2433781263258525,1.1355788737226222,1.0853277648433042,1.073308035752314,1.094364598439437,0.9989035051189008,0.8675540528498357,0.7523393633110148,0.6588073637507238,0.5811914216284965,0.5179400128316227,0.4736775510223038,0.4345785352263226,0.4134819022491241,0.4038996680456727,0.3772928923323422,0.35615724635509854,0.33980554215281,0.34512725325259774,0.39752991704525753,0.5042043082899236,0.512292642004214,0.41610103426132333,0.3747976199550261,0.39404167442264865,0.42215476811613567,0.4751730392928042,0.5217665887376285,0.5905605078100457,0.5309607990760804,0.46852877471914467,0.44661762130855764,0.458733227249213,0.4918698800537421,0.5385233553761037,0.5767145600148997,0.6316627033964384,0.6673183638987971,0.6731512772029465,0.6542539321426111,0.6448223938675924,0.6441050670518824,0.6358180750413209,0.599991513681537,0.6200809820282288,0.6238222857835672,0.6442595170235276,0.6306199524477646,0.6088209897078625,0.5625985156063649,0.5466604904528956,0.5515403556083429,0.5316538335384137,0.5290227409153487,0.5299773372127695,0.5604095008417878,0.5485031502521052,0.5725833678579363,0.5265516998654597,0.46925388405407753,0.4478318240341831,0.4274780409717311,0.40117257429300673,0.4120493349647718,0.42119664601693274,0.4796597195749077,0.5673974868299707,0.6715859858262174,0.7861381754237445,0.9444505567159913,1.1442079286595672,1.3111147108199754,1.4473998378848116,1.5528633520544217,1.698654265623825,1.8787356262692938,2.0293238132654023,2.1850283541553503,2.2912957716876576,2.3503073452071135,2.3483026882307847,2.3433526535144202,2.269755294661394,2.1424319862329226,2.005463637768563,1.8581275438118976,1.6910064697743648,1.5684205595108351,1.4454441986575224,1.2951435862238843,1.1963881466683142,1.070415264966557,0.909386548978419,0.7900448720138701,0.7316930659075518,0.6238546692043314,0.4700747641722404,0.3323192657105719,0.2609945503455723,0.2961669685899993,0.3732403587078641,0.4652178401113919,0.4416969283089288,0.42724653877294194,0.44156069658021757,0.5031438866154008,0.5451050931056711,0.46997549984137504,0.41587122894969336,0.32750008735963115,0.3241585903193163,0.469168266025015,0.6663614243028249,0.5253179724521754,0.34178978261357906,0.33150471369166584,0.5031597534033486,0.6530225174886981,0.4189322817454549,0.237141771365413,0.2577978644700194,0.4069378826510553,0.5717770304445746,0.5353512457243362,0.463630461427218,0.4089421647232641,0.2598980414730864,0.14728422289423157,0.1159091859568454,0.16359902666718015,0.2616620851582709,0.3650436049780146,0.3877671490138753,0.41789700094111,0.38641475296839345,0.3293562926295518,0.26992496587506104,0.24763701896562848,0.2858104615447547,0.3615491334955272,0.4123653994991591,0.21620136637685344,0.10923899045232999,0.2363774612479947,0.420972363509642,0.26941019483377027,0.04162021756572131,0.29308191521241406,0.11124052629774167,0.3246505391115189,0.2403719632925129,0.3177465689029145,0.4152992754165071,0.4761843367410081,0.595166532616622,0.717301756724073,0.8692037333198175,1.0044576998169776,1.0083149658095942,1.0822803581218519,1.0764662915143066,1.1896676276220965,1.2116310227861955,1.1997516086809614,1.1653645873705507,1.066719163679037,1.0275159754989662,0.9482213649684462,0.7824629972229771,0.7122247054469799,0.694835646269991,0.6894005181448964,0.5555216195765396,0.42655786086426906,0.35911827124629003,0.39628991056706186,0.17497720822047977,0.3231456346283826,0.03815357195179629,0.33156100416865114,0.1267582994265407,0.3281308323069307,0.1903669844818969,0.28673131213021474,0.37298080508305514,0.4043922440207851,0.49682745209958906,0.5841188215536366,0.6541738567791492,0.6947416246054218,0.6863062150128824,0.5854668729420125,0.4798797346717417,0.36261175138937274,0.24661833987823387,0.1330478249681662,0.13525457377647424,0.29844178536422306,0.4870815672794282,0.6496058687246369,0.729893884982419,0.7912548412955901,0.8198271159612947,0.8025420901507943,0.7934771149245007,0.7655329292117563,0.7253113030959989,0.6468092332468146,0.5210953991912121,0.37539555059886565,0.3413670952640743,0.3474004752246243,0.3157546142808426,0.3017690558997303,0.30220872184131187,0.30710461654732296,0.31223746559367277,0.345042922059561,0.33743135261142315,0.3177781924363486,0.32378490177469155,0.3152620161896728,0.3250954030403082,0.34663030618389834,0.334627391144068,0.3285496562601842,0.3111070845696102,0.32952181673466086,0.3135176220124327,0.30027059514264054,0.2389277815057649
3D pred;-0.00664285065867324,-0.2619849788310136,5.180967935319549;-0.007987702308279838,-0.2522798234867967,5.1829682687380485;-0.009588608313025795,-0.24268645779426162,5.185293012735408;-0.011239670548245085,-0.2331189691103167,5.187688248376847;-0.0129335405691972,-0.2235505983179073,5.190049833592562;-0.014639520058082292,-0.2139765807136766,5.192379602013969;-0.01627525729452919,-0.20438362634343465,5.194681685883805;-0.017822775238153964,-0.1947627625628325,5.19692760848471;-0.01924044250628715,-0.185098664868574,5.199071305121992;-0.020474305015797646,-0.17538155644539874,5.201085104317513;-0.02153780311624948,-0.1656122860547456,5.202937218737478;-0.022514224809335504,-0.15583498402028467,5.204794896213306;-0.023411122921505528,-0.14603999303459264,5.206598704785909;-0.024254867855161236,-0.13622537185618588,5.208319549233063;-0.025015817065209594,-0.1264057531476881,5.210050457872896;-0.025674433630526447,-0.11656582408169958,5.211706362518763;-0.02624037590752204,-0.1066989903261119,5.213231256278572;-0.02671382995946513,-0.0967798338869905,5.214408616375117;-0.027163612971114172,-0.086823373549601,5.21522506771624;-0.027485353323117256,-0.07683983731272176,5.215699922802358;-0.027675457162355675,-0.06684835922675113,5.216066291725543;-0.027806495382463287,-0.05685547517934166,5.216419982833575;-0.02792393909648253,-0.04686291664336863,5.216787380273944;-0.02803431401985958,-0.036871613592996975,5.217189475700334;-0.028123612164816375,-0.02688134060349324,5.2176212990861055;-0.028224553094387587,-0.016890005430424904,5.218025071779764;-0.028310148422285363,-0.006896940228534683,5.21838745460305;-0.028380086751721646,0.0030987295739905787,5.2186732759265375;-0.028432692445660716,0.013095635726180012,5.218916380894159;-0.02845059885793464,0.023093279743650677,5.219132698855347;-0.028446631888684373,0.03309167801924236,5.219311629528515;-0.028429347964851706,0.04309024906250303,5.219479791232972;-0.028380868722977577,0.05308831635696616,5.2196703171852565;-0.028313519760289414,0.06308435071751566,5.2199437420925685;-0.028200948097202777,0.07307561735588519,5.220346133173078;-0.028097136850501938,0.08306202266679577,5.220856948395321;-0.027995897542482554,0.09304256531262976,5.2214721874522745;-0.027909151976435682,0.10301859992778756,5.222158633782255;-0.027846939890765143,0.1129918364981287,5.2228871129984356;-0.027792439436202722,0.12296280113978722,5.223646648261111;-0.0277202878052147,0.13293515662371963,5.224386188824048;-0.027636234937772917,0.14291125684563122,5.225072016410144;-0.027516568473132712,0.15289104847022117,5.225696066942557;-0.027388205058520975,0.1628746661388416,5.226253651985936;-0.02726045702703579,0.17286471856293176,5.226680890800163;-0.027175975256932404,0.1828601289228329,5.226971811008642;-0.027130506992085798,0.19285727033206135,5.227206536978193;-0.027081345040759656,0.2028553593071346,5.227395745722865;-0.027014393235080075,0.2128542599092256,5.227528049181704;-0.026901407780325574,0.22285320372703016,5.22761946480073;-0.026734790147133928,0.23285171278331673,5.227664799287216;-0.026552105738138092,0.24285002935542693,5.2276818911149805;-0.026439651952585408,0.25284938516808286,5.227666480793158;-0.026415456791334117,0.2628492581226037,5.227622259897477;-0.026454418261305977,0.272849047312458,5.2275703160592455;-0.02653593820800134,0.28284838533730794,5.227489115301361;-0.026664158840533605,0.29284664758453877,5.227353795291786;-0.026827918308857723,0.3028435542275012,5.227166604457534;-0.027016437575023033,0.312840179951778,5.226987901869382;-0.027246707216589876,0.3228363385422546,5.226833663980996;-0.02752682462003631,0.33283146255623586,5.226695714042896;-0.027842258132621995,0.34282580193111195,5.22657874328185;-0.02819045969413576,0.35281911077334405,5.226466787682059;-0.02855241193579974,0.36281210011286463,5.226371107825336;-0.028927384490120583,0.3728047526860019,5.226291797447201;-0.02930191645410272,0.3827974922352819,5.226221925362571;-0.02967262557155799,0.39279041878880466,5.22615873006104;-0.030014480159560125,0.4027844279950908,5.226104735382324;-0.030329078668395827,0.41277932789457294,5.226049928653084;-0.030637173729225826,0.4227743400448838,5.225980577743711;-0.030945721412706136,0.43276931944489366,5.225908569963597;-0.031266499873167916,0.44276381591304864,5.225824062405702;-0.031617018537795874,0.45275725602873185,5.225733005720053;-0.03200220841866441,0.46274941655942414,5.225641590816716;-0.032440529353648315,0.4727394603043718,5.225558520172163;-0.032926516672393734,0.4827272760557421,5.225472771453815;-0.03345559986045673,0.4927129610381554,5.225394244948001;-0.03401354237767578,0.5026967769790912,5.225284156778812;-0.034608929357299555,0.5126785696436337,5.225187567200799;-0.03525072568912033,0.5226577873341199,5.225130019356812;-0.03593059297448181,0.5326346294360571,5.22515007296769;-0.03664152325926648,0.5426086869252927,5.22526301247184;-0.037404922635874055,0.5525784243015134,5.225409839039545;-0.038253906334215076,0.5625410269593663,5.225570384863823;-0.039211245007341716,0.5724936507336124,5.22574003943419;-0.04020786059918129,0.5824421678671532,5.225923789823975;-0.041177558139770414,0.5923931982816578,5.226115311022223;-0.0422509792588336,0.6023343741189033,5.226259498657319;-0.04342275231957811,0.6122644692817768,5.226401477354281;-0.04465282911004132,0.6221881586028641,5.226486925280535;-0.04589657178099266,0.6321104711468,5.226515525086637;-0.04715497013456137,0.6420309438882535,5.2264899483430565;-0.04842662815676477,0.6519497433496934,5.226472538049908;-0.049798660976711144,0.6618549369266647,5.226404228872526;-0.05129926748993012,0.6717401554572227,5.226229201173004;-0.05296290386874221,0.6815973054775414,5.2259666988377305;-0.0547305613506169,0.6914331356122765,5.225603611262332;-0.056790153875682425,0.7012079916518567,5.225145061334649;-0.0591858762116877,0.7109049044606208,5.22466506501384;-0.06198611488350037,0.7204799174291646,5.223973841437055;-0.06515625994998223,0.729922820576532,5.223089669277971;-0.06808971609857802,0.7394489250705583,5.2222845803430324;-0.07124712454039543,0.7488788630534583,5.2212324199131555;-0.0742898597675006,0.7583569181624595,5.220279406960216;-0.07774025332415715,0.7676825896632512,5.219217976150646;-0.0814732376103615,0.776878727923888,5.217994918747985;-0.0853734037584725,0.786019259659223,5.216881642675997;-0.08965634625040939,0.7949544884894776,5.215533277235269;-0.09357289731967218,0.8040864492558678,5.214407257571602;-0.09773819034392346,0.8130876285282034,5.213130893309567;-0.10169991678218038,0.8221813923205028,5.2118627514727525;-0.10595936178558339,0.8311082997648749,5.210390524675483;-0.11010979444091823,0.8400827337362179,5.208896053642798;-0.11432398851499685,0.8490097596787018,5.207299564955641;-0.118638034605826,0.857873582006057,5.205619785185766;-0.1230795399805245,0.8666603840572585,5.203869031142639;-0.12765018036686235,0.8753665903393518,5.2020493557231156;-0.13241576908149505,0.8839514307840115,5.2001547109694215;-0.13730350635388883,0.8924467614510796,5.198169923521551;-0.14226306684594126,0.9008897144169102,5.196140316430894;-0.14726757496034332,0.9093061614121919,5.194110952365848;-0.1522712016830929,0.9177349315028531,5.192131165918233;-0.15723851352097348,0.9262022596731064,5.190225866266607;-0.16212365388664338,0.9347469585857903,5.188458516810703;-0.16700890985829575,0.943310052169322,5.186782896814668;-0.171910762927251,0.9518799477876568,5.185192700103183;-0.1767163574936787,0.9605101255400955,5.183635043907345;-0.18148685195449124,0.9691707973747696,5.182140003449217;-0.1862761208581154,0.9778365418780329,5.180737229207602;-0.19111999706179492,0.9864777127274144,5.179370836264401;-0.19595898724803668,0.9951139759422212,5.177956929739192;-0.2007588781961895,1.003768181739375,5.176519651441038;-0.2055479439869459,1.0124189478742391,5.175026636326681;-0.2103940785689116,1.0210385369747548,5.1735374542183585;-0.21500687403008695,1.0297886064285433,5.1720683039240605;-0.21956930064021715,1.0385461407578762,5.1704903762014665;-0.22406747170357005,1.0473334067032236,5.168893374545064;-0.22861305813095661,1.0560915375633801,5.167270787762321;-0.23325222545287339,1.0647949312052696,5.165618799362369;-0.23794558326179166,1.0734659772380457,5.163949861623882;-0.24272412125126283,1.0820902087578759,5.162280069608227;-0.24757122004626744,1.090670579753521,5.160582168890117;-0.2524402912244612,1.0992302374649414,5.158843087027465;-0.2573428151187457,1.1077646237807413,5.1570740450046015;-0.26224730255037654,1.116294755076666,5.155289986959789;-0.2671659270116476,1.1248132211417796,5.15348919010659;-0.2721994316753239,1.1332828531708028,5.151777710017984;-0.2772645082359002,1.1417274605240184,5.150035984986437;-0.2823369327301609,1.1501818746713854,5.148364640864234;-0.287394593958627,1.158626829825804,5.14660316553431;-0.29234339560875255,1.167078401641638,5.144583191259842;-0.29722175069730894,1.1755243967036704,5.142377104443309;-0.3021625387531913,1.1838879355598686,5.140002271567566;-0.3074193031153649,1.1921508914147976,5.137979899450452;-0.3118082597654187,1.2004107774831465,5.134442761954985;-0.3166883668376476,1.208836201231158,5.13216311513365;-0.321531617309771,1.2175478162315614,5.131356462203932;-0.3265674083678274,1.2261276534845413,5.130342952888743;-0.3315038553700298,1.2347265293045269,5.1290426353787035;-0.3363493410057478,1.2433667165023787,5.127675728600562;-0.34103549803154515,1.2520582427955358,5.126095442859017;-0.3456829435332695,1.2607763187863736,5.124547411423135;-0.35025558178530003,1.2695468430485577,5.123074698422409;-0.3548084116327872,1.2783428848215668,5.121695789612041;-0.3594291102853213,1.287090462999405,5.120236673446318;-0.36409908987802486,1.295777796080832,5.1185869660370855;-0.36879101319250873,1.3044178488866134,5.116760673857747;-0.3733136289727753,1.3131611723080903,5.114999923434905;-0.3778717700297385,1.3219562529415667,5.113632478095787;-0.38259428315130367,1.3306542710573999,5.1122033697467515;-0.3873479732583857,1.3393272401623713,5.110726197695147;-0.3921153018826301,1.3479914324871665,5.109241492624293;-0.3968466622874126,1.3566863238564872,5.107822657610711;-0.40150466106929966,1.3654311967263861,5.106469791823855;-0.4060520547360361,1.3742416697932007,5.105167188592376;-0.4105174705147861,1.383108956574688,5.103970824493219;-0.41501463117508613,1.391979620120378,5.102928291877608;-0.4196075646731481,1.4008036696588548,5.101907943101509;-0.42418683259396817,1.4096545753473695,5.101076213696975;-0.42884947136462975,1.418476895699067,5.100423172116104;-0.4333089793358123,1.4274161210517828,5.099972573904478;-0.43783570052950344,1.4363263228271472,5.099630375779293;-0.442296281954223,1.4452738455058178,5.099418122939212;-0.44660965871984964,1.4542950751057702,5.099307681177651;-0.45078832652611994,1.4633744050911952,5.099630949457261;-0.4550423314606985,1.472408253165524,5.100172272823213;-0.45914438728745566,1.4814840457812561,5.1010684460153985;-0.46300794949409324,1.490629850640421,5.102263075896792;-0.4671508555216854,1.4996953855806106,5.1030707923660685;-0.47066549213440323,1.5089765156557498,5.104298780154643;-0.4740615932299464,1.518284218658194,5.105652723346635;-0.4767907138902722,1.5277279414964988,5.107487934335776;-0.47947323626934796,1.5371647152584165,5.109424780910015;-0.48228087125718166,1.5465578587199686,5.111396085474457;-0.48509967694243944,1.555926581133387,5.113465233813526;-0.4879479217496986,1.5652729497593076,5.115594293471292;-0.49075439481018474,1.5746084857296152,5.117823974414355;-0.49364847064611683,1.5839208378613365,5.120038567566765;-0.49633425760824224,1.593305864326382,5.122208320235728;-0.4988348112330906,1.6025917909251899,5.124950363045534;-0.5010929773208981,1.611947493453953,5.127665416657007;-0.5033522219703979,1.6214058670032698,5.129996721745426;-0.505573889967745,1.6307221553153346,5.132872650012273;-0.5075448132463519,1.640261827555647,5.135133206354693;-0.5096948804356886,1.6498282115206504,5.137098278596486;-0.5125632520286192,1.6589199158748198,5.140117112202574;-0.5141862105458497,1.6686565401747624,5.141718409455777;-0.5158938428950339,1.6783793993978446,5.143315281488265;-0.5176326703586391,1.6880946246601223,5.144924901677942;-0.5195109599749556,1.697784360268408,5.146531466945449;-0.521120718153044,1.7075190088902115,5.148157903177859;-0.5230065802442464,1.7171917361196622,5.149855510941038;-0.5247027903843607,1.7269111015762588,5.151485482192838;-0.5266832501398279,1.7366115379216618,5.152892363092474;-0.5290917915718373,1.7462116365912375,5.154319609989372;-0.5318613942678229,1.755722617053025,5.155687291078619;-0.5348195318879067,1.7651793755273686,5.157036046422844;-0.538117580841664,1.7745375813847233,5.158279773173378;-0.5416187886737968,1.7838278937740517,5.1594762845293225;-0.5452772938974747,1.7930664217329804,5.160600980346161;-0.5489681772176422,1.8022993215794307,5.161664437323347;-0.5528368486588515,1.8114655634589678,5.162671110599932;-0.5571405966033228,1.8204541160696168,5.1634979573790005;-0.5616941921750995,1.8293244248889637,5.164261101413972;-0.5663798372505644,1.8381302427824797,5.164969833699823;-0.5710074022254028,1.8469471416862664,5.165890668171405;-0.5754970075821922,1.85580942809995,5.167032300013168;-0.5798370755981506,1.8647161018462914,5.168386911541647;-0.5839018035841853,1.8737394673943617,5.169821087467203;-0.587772739601221,1.8828094294309716,5.1714798951735;-0.5916761411781221,1.8919029274612653,5.172919252565705;-0.5953908180093248,1.901063098630436,5.17443333320795;-0.5989831102452063,1.910247267642922,5.176090582749242;-0.6026047454959154,1.9193598730610955,5.178051240955941;-0.6059951474829991,1.928542335304163,5.180097594180733;-0.6093797089303393,1.9377217817839312,5.182167015871508;-0.612739954982802,1.9468996474841853,5.184282560164357;-0.6161129989902111,1.9560913902979504,5.186315891954715;-0.6194702773811226,1.9652467061000072,5.188531489926037;-0.6227700756993748,1.9744094132211052,5.190802201107989;-0.6260987258243939,1.9835323303604018,5.19318809113369;-0.6292918251450864,1.992708885862259,5.195553454921678;-0.6325346464370498,2.0018380453274864,5.198031873273538;-0.6357840021352149,2.0109611053292897,5.200524154106491;-0.6390889465208623,2.0200365834817458,5.203115107388986;-0.6423944862528979,2.0290700779882287,5.205848124783969;-0.6456951275046816,2.0380698329061233,5.20869596233988;-0.6490093926311584,2.0470384642776414,5.211625006210026;-0.6523660803747588,2.05596720349518,5.214626716285491;-0.6557612893324428,2.0648622644597983,5.217684566276808;-0.6591903619479269,2.073716570133607,5.220821879144931;-0.6626663485981044,2.082518912598859,5.224052402930977;-0.6661993034481956,2.091271095992521,5.227356569372143;-0.669797972048843,2.0999636504122603,5.230746124204652;-0.6734659346722803,2.108605455790686,5.234190721422685;-0.6771923398078564,2.1172013018891356,5.237687196021094;-0.6810127422800835,2.1257326919466792,5.241239647095528;-0.6848914099280187,2.134205017927856,5.2448694721251305;-0.6888435617593511,2.1426227049003836,5.248546841012614;-0.6927170704130519,2.151094196860059,5.252184113986542;-0.6964915706026314,2.1595672810398443,5.25592042136163
3D gt;-0.7122996056512231,2.194473444133225,5.2713414684799655;-0.7116406532823057,2.193241991680072,5.27069609239536;-0.7109706719386969,2.191962758000033,5.2700412398216425;-0.7103071693520757,2.1906770042519783,5.269391084342612;-0.7097036807824734,2.1895035802020932,5.268797420625947;-0.7090753995009244,2.1883003111000923,5.26818040576994;-0.7084691278304461,2.1871428482520154,5.267582820348171;-0.7078810578299456,2.186019842513485,5.267005619353108;-0.7073232645376291,2.1849492769345655,5.26645806958501;-0.7067660278099774,2.1838768415864567,5.265919691530013;-0.7061736623437911,2.1827125395147298,5.265330201316991;-0.7048635671447595,2.18018293173202,5.264048441229706;-0.7035294406673451,2.177601804407149,5.2627394713391915;-0.7023422789894854,2.175286862961369,5.261577943987179;-0.7011736416890832,2.1730008090122994,5.260436060989459;-0.6999891452196347,2.170679011468443,5.259280503025944;-0.6988061593110079,2.1683610472209716,5.258139481727324;-0.6976012799851017,2.1659560621587723,5.25695902989936;-0.6964196809363489,2.1635753010962295,5.255793741117487;-0.6951894671188118,2.1610623342089084,5.254587008066127;-0.6939803787982525,2.1585788033836244,5.253385635435272;-0.6928602429721022,2.1562430572509763,5.252270031894427;-0.6917371277191479,2.15392198671331,5.251168479726722;-0.6906339413044985,2.151642897531776,5.250092286144513;-0.6895445884941773,2.149391682679171,5.249033076061487;-0.6885060251660916,2.1472264155649765,5.248028108574566;-0.687430731422543,2.1449440206023693,5.2469832765648405;-0.6863087868369305,2.142567596751791,5.245894092861234;-0.6851335068539635,2.140053633042568,5.244757901335009;-0.6839353038412302,2.1374491785672047,5.243586600026935;-0.6827605889473556,2.1348904540699385,5.242451158246846;-0.681666355666719,2.13246218551873,5.241389136704756;-0.6805563731910034,2.1299872898635477,5.240307795126821;-0.6794873289493699,2.1275882078575967,5.239262543992057;-0.6784136546930501,2.1251524227715524,5.238214027466552;-0.6772878095300705,2.122555235907204,5.237117881253594;-0.6760957489211326,2.119772752356653,5.235961038848897;-0.6748826918725523,2.1169242673093174,5.234774323698153;-0.6736695970130091,2.114076766849182,5.233595528120821;-0.6724798876115078,2.111282911389603,5.232442438893985;-0.6713047173159111,2.108507062842809,5.231318646206139;-0.6701160160025168,2.105702237144036,5.230187056657565;-0.6689376644470532,2.1028513280245926,5.229032518137304;-0.6676851521427767,2.099786108086146,5.227811226076413;-0.6664382389147664,2.096728868889685,5.226591097604425;-0.6651878121232739,2.093627874957465,5.225358775509453;-0.6639303688286499,2.0904946614991813,5.224142636187953;-0.6627526618285501,2.087511039200224,5.22300654940778;-0.6616067630589935,2.084550440397905,5.2218869498208385;-0.6605176868932853,2.0817397708991647,5.2208162150308866;-0.6594425404504174,2.0789415567625373,5.219750115528007;-0.6583085991162709,2.0759527125185633,5.218652587139544;-0.6571815610599024,2.0729661383554725,5.217569885992632;-0.6560195753759672,2.06987696298787,5.216452270198979;-0.6548843114882553,2.0668418985870836,5.215358570459593;-0.6538085012781806,2.0639624743288665,5.2143186631128575;-0.6527482677420186,2.061068987297888,5.213265632589864;-0.6517615235975988,2.058340524920528,5.212305542382551;-0.6507590988139416,2.0555523642505387,5.211344034624841;-0.6497539047083088,2.0527109337050677,5.210378410566657;-0.6487303223684043,2.0497968636547346,5.209395390718095;-0.647722840027488,2.046909951007428,5.208425986275154;-0.6467539430529343,2.0441310393377905,5.2075131628896285;-0.6458535405588892,2.0414926254391053,5.206656720868047;-0.6448886898169247,2.0385715239727435,5.20572154007304;-0.6438524792478495,2.0354597246436876,5.2047399307680875;-0.6428644403497173,2.0324730074788624,5.203795418902383;-0.6418806104363556,2.02949551858062,5.202850416242769;-0.6409303747285835,2.026623437555343,5.201945319531496;-0.6399581405165282,2.0236695170427237,5.201038665405828;-0.638936595388027,2.0205034714733383,5.200133192586158;-0.6379844558547816,2.0175336244217474,5.199287048310196;-0.6370251557048737,2.0144444269763375,5.19841058239912;-0.6360263464043177,2.011232503031202,5.197528479081978;-0.6349959181454515,2.00790092742999,5.196636410564955;-0.6339682122956903,2.004581182469976,5.1957455104867405;-0.6330020669037812,2.0014610303572424,5.194931957877361;-0.63199694678944,1.9981728254328122,5.194068222357201;-0.6309600627780576,1.9948037564173884,5.193203172140171;-0.6299404263175213,1.9914833053233092,5.192368179756125;-0.6289524657244511,1.9882096239791636,5.191540330540948;-0.6279728090108369,1.984893375930391,5.19068039965753;-0.6270215241130771,1.9814868340961678,5.189787754560381;-0.6261065654655813,1.977969345547375,5.18887900742595;-0.6252112485065362,1.9744351123948174,5.187950500419103;-0.6243791325919987,1.970682690951491,5.18688835323907;-0.6235733007668214,1.9669422126137532,5.185803029139425;-0.6226750174062857,1.9626700489459261,5.184637531848768;-0.6215459976146875,1.9580747414821176,5.18342019472468;-0.6203646045991176,1.953459851615787,5.182201906594587;-0.6192193070100379,1.949072427225854,5.181027681943666;-0.6180603153890896,1.9446875948732998,5.179877082093391;-0.6166769289155082,1.9401791642935162,5.178757046798348;-0.6152430108470621,1.935742051692824,5.177660750680635;-0.6138017481423413,1.9314121897208256,5.17659209653627;-0.6122981044344333,1.9270094684146226,5.17552773138649;-0.6106206902321138,1.922318847300475,5.174441394326599;-0.6089645487236853,1.9178108356851369,5.173407883683634;-0.6073203543430783,1.9134218523094688,5.172397343484848;-0.6056159903669606,1.9090314842579896,5.171428134673617;-0.6035948379743903,1.9042581807072299,5.170487158656738;-0.6013996236484904,1.8993195031714567,5.169589517351259;-0.5989753830766431,1.8942128075318014,5.168809010730506;-0.5962784731276913,1.8889336343873968,5.168094695839857;-0.593439891494,1.883716191978652,5.167490609055356;-0.5906015324913777,1.8789316079727727,5.167102771689855;-0.587682713385073,1.8740613317341381,5.16676724239211;-0.58473295905553,1.8695599067371742,5.166514866300197;-0.5819266712307314,1.8653022614118349,5.166338312756829;-0.578998755529137,1.8609103389008674,5.1661413664842515;-0.5760153802762996,1.8564833111738293,5.165980372579602;-0.573064299519198,1.852176256980303,5.165851667480764;-0.5702322988312479,1.8480208642989244,5.165762189175798;-0.5674287362222226,1.8438938874951298,5.165669734408818;-0.5646306292479519,1.8397616772231662,5.165570461359666;-0.5617790082625156,1.8355328467374021,5.165475310046437;-0.5590245505071055,1.8314831861387268,5.165427931074033;-0.5562412311623133,1.82728508728897,5.165324741160932;-0.5534881319184377,1.8230598337242643,5.165200365439598;-0.5507506441254689,1.8186610188261834,5.1650200019327475;-0.5483245358936527,1.814539571435958,5.164784556695217;-0.5460489804658247,1.8103819251381672,5.164485950818334;-0.5439572794919187,1.8063165602214597,5.164084007481838;-0.5421170758163374,1.8024901352719322,5.1636407666366955;-0.540431226206567,1.7985153798908766,5.163122416596338;-0.5387534838958108,1.7943949721934263,5.162586288693038;-0.5370951506659157,1.7899016694380212,5.1620093913720675;-0.5355123055907729,1.7851994021321826,5.1613800105257965;-0.5339664714744055,1.7802844204284987,5.16065331637674;-0.5326105912806457,1.7755143520770296,5.159964547567417;-0.5313666382478309,1.7708283428132845,5.1592512964695825;-0.530169706369311,1.7661131209141232,5.158516247056308;-0.5290532762744883,1.7609680376003438,5.157705680866933;-0.5280056381274998,1.7556817658379906,5.156905808401848;-0.5269706168446515,1.7500757607178372,5.1560654864372975;-0.5259797261440691,1.744358968863215,5.1552107548478965;-0.5250640520728314,1.7385203741992694,5.154290943165518;-0.5241356522505766,1.7324739931729174,5.153362029836585;-0.5231630060265101,1.726248901466014,5.152387986499411;-0.522216610873919,1.7200095200415106,5.151339770512259;-0.5212557131762331,1.7137565193571578,5.150277515001248;-0.5202449668577915,1.7072542758012683,5.149035252998531;-0.5192606241196548,1.7008417758645173,5.14778956542361;-0.518263611808342,1.6942429753634596,5.1463879148342455;-0.5172947233526201,1.6879387038631144,5.14500886614335;-0.5163546150978366,1.681571876288696,5.143510449099416;-0.5155461402161753,1.6752436555061934,5.141818654019597;-0.5146224515746913,1.6688224204661317,5.140032028765258;-0.5136292547314897,1.662212221313635,5.138186067807242;-0.5126290699262075,1.655593219519897,5.136284067683886;-0.511555142822661,1.648624639936062,5.134272073974262;-0.5103995759598332,1.640978708118973,5.132045881788964;-0.5091530888068245,1.6335487869934717,5.129700912947481;-0.5078257742026928,1.6258683780610874,5.12723979720427;-0.506350520519395,1.6181924047321856,5.124665311614466;-0.5048178883438901,1.6104251769268454,5.122000855968407;-0.5032583925415197,1.6028295940932833,5.1193734659543315;-0.5015926868260833,1.5952701640746754,5.116757147622232;-0.49996560660545064,1.5879064636428122,5.114197252980168;-0.4982147337019135,1.5805433368781687,5.111714715596927;-0.4963208332111182,1.573093007003705,5.10932121040784;-0.4944318314537484,1.5660779911693514,5.107162223696092;-0.49249831176421804,1.559089262789395,5.105035221377802;-0.4905916824489059,1.5524481770609326,5.103099833161103;-0.48854236762387765,1.545500703821528,5.101216867477783;-0.4863329696408208,1.5384978992481924,5.099526717864171;-0.4837842306967226,1.5314582417344798,5.098125822308151;-0.4811923116130532,1.5245491572760546,5.096902464351507;-0.4785124981045105,1.5178451929438297,5.095861162189375;-0.4756525323996271,1.510981606122743,5.094905052514891;-0.4728047198211591,1.504454934214063,5.094071502641076;-0.4699978486441577,1.498640606559002,5.093455597183248;-0.46730120836761946,1.493163930843531,5.09302165698264;-0.46445876069143033,1.487681017762021,5.092771339564744;-0.4615936169599622,1.4822312755288236,5.092762157149884;-0.45841632626587864,1.4761660272865096,5.093045612805866;-0.45521529088489754,1.4700497104466888,5.0934003054354475;-0.45209264029369456,1.4641112645994196,5.093870903987341;-0.44899748351536883,1.4582510625216627,5.094366147381036;-0.4459644898725915,1.4525218093753476,5.09493567499472;-0.44289736227915083,1.446745478694303,5.09558141249696;-0.4397789791186238,1.440847502555254,5.09627455590426;-0.4366707164833582,1.4349686141335283,5.09700440405811;-0.4333144706024406,1.4284724460661102,5.097813403836186;-0.42999949797694537,1.4221589737333782,5.098633141833883;-0.42683171860788766,1.4161486627054953,5.099399550020385;-0.42372440198295463,1.4101970894176106,5.100222233672215;-0.4206773820343412,1.4043516847481994,5.101020842004933;-0.41771981430053706,1.3985628819045623,5.101837447191149;-0.41467781154849986,1.3921736555741857,5.1027795402966625;-0.4115650101893924,1.3855869219488428,5.10382752919444;-0.4080285876180224,1.3781788708978362,5.105019974682614;-0.40438064517876027,1.3705205920125536,5.1062072574968775;-0.4009390486682635,1.3633052197787427,5.107334508568511;-0.39735625364866906,1.3558983576680712,5.1083818906872995;-0.3939895970636082,1.3490681381818548,5.109286498222944;-0.3904731180260219,1.3419630698960061,5.110187315456608;-0.38687119781415086,1.3347751158877357,5.111105272453683;-0.3829708494077693,1.3270598288323594,5.112103567249417;-0.3791136177438529,1.3194349231127012,5.113113371033743;-0.3751814759111157,1.3117811029365025,5.114140292315903;-0.37100194992302615,1.3039350615486578,5.115289407777045;-0.3666582433053249,1.295933551116311,5.1165195931017085;-0.3622538468380666,1.288193619505729,5.1178417736026285;-0.35768838422409616,1.2802457325792065,5.119340217786749;-0.35277642016830846,1.2717338020443298,5.121100130018175;-0.34783011963206867,1.2632300691654028,5.122905940365914;-0.3425295351058091,1.253957494735718,5.125091749694063;-0.3372198032616334,1.2446979754947012,5.127292963517144;-0.331855830721287,1.235742711536625,5.129475048332017;-0.32633123403509673,1.2265087969191955,5.13174588396265;-0.3211249861816051,1.2178454524914837,5.1339061215887405;-0.3157826391353509,1.2088694266778819,5.136150836639453;-0.3100449272980962,1.1991004370555978,5.1385255290374845;-0.3042514424793461,1.189108237291247,5.141040456671787;-0.2985054800596879,1.1792019723882328,5.143554949951911;-0.29265386704459706,1.1690634717200084,5.1461984553757105;-0.2865697184547859,1.158393362173762,5.148814204934964;-0.2805903769330039,1.1478375432108348,5.151365320540463;-0.27459537199247686,1.1371748476571988,5.153882186831588;-0.2683929756317732,1.126074603619353,5.156298603470461;-0.2625174566056444,1.1153252557942286,5.158556347851926;-0.25644857647258384,1.1041781066439929,5.1608067557206425;-0.25064267194085793,1.0933660417764297,5.162887066702768;-0.24474918516435765,1.0823626864635882,5.164796565428917;-0.23907268039179588,1.0717356266258913,5.166491744693697;-0.23354581433133137,1.0614359146375112,5.168053075676755;-0.2283128067570029,1.0518499133945127,5.169272329809752;-0.2229854024136005,1.042240105268251,5.170506248624831;-0.21789402754689746,1.0331041482520225,5.171657071795488;-0.21294461120842656,1.0243545990187886,5.17267000032089;-0.20805344824716837,1.0157995560799238,5.173683671617756;-0.203068219231818,1.0074009612187202,5.174755389240739;-0.19825196729916986,0.9995497893002365,5.175843965009087;-0.19371365277260696,0.9923416294631563,5.176859931730853;-0.18893079140643382,0.9850026195901664,5.178028090509108;-0.18423600393008693,0.9780221172490886,5.179120040216594;-0.17943253889479166,0.9711816553797747,5.180472713020799;-0.17444440488617652,0.9642753277121432,5.181974166926943;-0.16934745942249196,0.9573306195155327,5.183568163958239;-0.16465649576755384,0.9510729605126258,5.185208827305335;-0.15980724908280247,0.9445913759933233,5.186961125887738;-0.15518514406742828,0.9385168639860005,5.188707484161299;-0.15037608803245073,0.9321588687600251,5.190578448379595;-0.14577867401819775,0.9262380602248592,5.19248155199802;-0.1412990350859153,0.920499608183154,5.194346676754827;-0.13686422103303705,0.9148237736064534,5.196222975681482;-0.1324283835122005,0.9090761862739999,5.19814040971667;-0.12811559401645564,0.9034501788480294,5.200024098705134;-0.1237277735774381,0.8976170561597755,5.201967470858381;-0.11934986411722212,0.8917747218571794,5.20390605064995;-0.1148613771725195,0.8857431197981758,5.205886599177524;-0.11060216763353099,0.8798662280739897,5.207765781073991;-0.10647402458610929,0.874050347856907,5.20953081894168;-0.10242897250985852,0.8682556010429107,5.211247255925687;-0.09864969169290572,0.8625277758781156,5.212829586540479;-0.09506362038572833,0.8569961195832088,5.214343323724875;-0.09191180497377029,0.8518849442042218,5.215583348849894;-0.08885470084761088,0.8464488909825143,5.216690794228272;-0.08579454504084708,0.8405509653239669,5.217694386576125;-0.08272606653067731,0.8342188833661648,5.218685094729606;-0.07984945445295441,0.8279910331192413,5.219579344991574;-0.07714526210053595,0.8217902213081795,5.220382834219562;-0.07470473752491212,0.8154529562737658,5.221113305459985;-0.07242255535212204,0.8088121320497187,5.221845979781966;-0.07015904323362934,0.8018333985719039,5.2226022702325805;-0.0679652561499047,0.7942016252606644,5.223348543317824;-0.06597476378376618,0.7866761341292625,5.224024363782121;-0.06404347730115287,0.7789951918804584,5.224679886304034;-0.06220751998770422,0.7710474247314769,5.225214200919155;-0.06045975322303376,0.7629268846363602,5.225662901959888;-0.0588080757751366,0.7544953153442224,5.226051357405174;-0.05727164526801035,0.7460566517824954,5.226352870108551;-0.05584145810567035,0.7376100104435739,5.226585829885513;-0.05438937621413116,0.7287126921717986,5.22676811762795;-0.053046997217316705,0.7195706105009879,5.226883140608438;-0.05171128396234363,0.710120630881947,5.226970863952538;-0.05039644536267908,0.7004096388495649,5.227038708051869;-0.04926972966552399,0.6909292224182366,5.227059420180444;-0.04830921884583687,0.6819196890648166,5.2270832243361;-0.04738211339156246,0.6730309813306738,5.227083796864346;-0.04647239383051434,0.6641945718261244,5.227067946322841;-0.04546089674030561,0.6546107799599208,5.226938654731592;-0.04443620814622375,0.64531991080546,5.226744462428314;-0.04334590099697904,0.6357898625882796,5.226408326981598;-0.04223547863651435,0.6261799935256879,5.225995405792572;-0.04110033983578954,0.6169097720477248,5.225533588115415;-0.03994919640350836,0.6074381313966347,5.225060070188552;-0.03884200397983116,0.598017623367705,5.224576120640947;-0.03785116924708371,0.5884940474218656,5.224161512135224;-0.036909132761349946,0.5784182081568428,5.223842438396395;-0.03607896015773782,0.5688360066982132,5.223526890201272;-0.03528547363701262,0.5588218515079875,5.223258968128442;-0.03451882756744641,0.5488018039792314,5.223027996461008;-0.033782951107914586,0.538574697899695,5.222818595530455;-0.03308134964340091,0.5287111106931854,5.2226258736299105;-0.03239162621813117,0.5185957871718728,5.222488539871156;-0.031760185570605684,0.5080982545299234,5.222364152238776;-0.031235736108196827,0.49789787239608374,5.222280415848746;-0.030758487910186684,0.4875842467441459,5.222213183835381;-0.030321769664942294,0.47745717545247457,5.222137399947706;-0.029851194513276454,0.4670412710763013,5.22204268742349;-0.029471396114233245,0.45747649207139884,5.222051758914414;-0.029040577046302935,0.44749317216131973,5.222060342067264;-0.0285735238398295,0.43743822954602807,5.222146449669657;-0.02810329390591291,0.42752714431841765,5.222266398783175;-0.027654838664544056,0.417832404497374,5.222420227028545;-0.02721621677294913,0.40792511402387077,5.222577182950134;-0.02679167877423331,0.39801666856676815,5.222726362823823;-0.026356943215422063,0.3885587562995872,5.222842246957394;-0.02597925769665081,0.3794271802679863,5.222926336735641;-0.02564365705739649,0.3700690357005658,5.223015560710986;-0.0253121415021506,0.36101241015399677,5.22313763268871;-0.02499505751645627,0.3520377740069375,5.223269517728085;-0.0247611650243942,0.34353506829701563,5.223424296191319;-0.024593480470575822,0.33475113850677574,5.2235872968219095;-0.02443865133443645,0.32608787014323815,5.223713679778141;-0.024403948561515218,0.31740358520665934,5.223765694168564;-0.024413680235030124,0.30859632588421126,5.223811185290775;-0.024474423033276994,0.2995666703486072,5.223857959818962;-0.0246096489191673,0.29031710307462233,5.223895568103987;-0.024797874477552013,0.2813267894853583,5.223955654482766;-0.025046080138708033,0.2719826622330464,5.223993607412348;-0.02535160872015929,0.26315309939853887,5.22404130564576;-0.025741955887468377,0.25488178733964045,5.224103256314529;-0.026182755122530647,0.24656516156171895,5.224173936166911;-0.026655701942085608,0.23764972966816758,5.22419045695122;-0.02714738289896071,0.2291851849617736,5.224228443746123;-0.02764849792675651,0.2208333256677025,5.224278065029204;-0.028157138505747904,0.2121567683763455,5.2243470240479315;-0.028671516156876027,0.20308910559496116,5.224401835379823;-0.029197692513774708,0.19363666599278626,5.22441295776219;-0.029783556793946675,0.18380351880300846,5.224413388306614;-0.030407589753983548,0.17390836034908194,5.224374408282147;-0.031048117567220507,0.1634110661677128,5.224405938862519;-0.03165458317124164,0.15329613850647922,5.224431714638528;-0.03233348927380507,0.14281155713852206,5.224469601349511;-0.03289373685010357,0.13287934893029957,5.2246280486398415;-0.03344388342336052,0.1224236649667815,5.224891180263283;-0.033976440120237476,0.11217934018134146,5.225161270188544;-0.03447550914571693,0.1014684572061572,5.225487516902271;-0.034949965493049025,0.09028682925378409,5.225866713726459;-0.035390633522846535,0.0788565423305634,5.226232789044554;-0.035855838361490575,0.06685967840578583,5.2265814634580074;-0.0363242640884429,0.054814695708723896,5.226861681458863;-0.036803649729397626,0.04207848982698249,5.227082511210071;-0.03728771376486269,0.029494625390116352,5.227280029627943;-0.03777724644680715,0.016077245185643886,5.227451038330947;-0.038264878245215336,0.002464921351773108,5.227604836869116;-0.038748782156662616,-0.011516825549111459,5.227731360084651;-0.03918628325641464,-0.02489872149891494,5.227831812050676;-0.039557564711014834,-0.03772821176770128,5.227960091044865;-0.039876350753974416,-0.049833164757783516,5.228077103713633;-0.04016551123721611,-0.061995018787720624,5.228237195627678;-0.04040701913833618,-0.07344395423962351,5.228319679976745;-0.040646810876273115,-0.08485123632894588,5.228391663739101;-0.04083972001724292,-0.09549790675567531,5.228440044249896;-0.04104732590543173,-0.10598052317652987,5.228431386888337;-0.04122206962664508,-0.11573331631974852,5.228290420752115;-0.04136980565100753,-0.12550636222279138,5.228097695461826;-0.041488134720473704,-0.1350298171877243,5.2278546479057155;-0.04162141173954454,-0.14448017548279432,5.22758362685831;-0.041760098634606196,-0.15397280587371762,5.227369005381134;-0.041867878747727585,-0.1628841234754404,5.227176339638665;-0.04197772529273453,-0.17156113866450248,5.227046091586196;-0.042056323750031425,-0.1792386354263582,5.226972413001283;-0.0420928046505686,-0.18632829330498682,5.226969152136787;-0.04212591381023585,-0.1924629149301064,5.226967992646707;-0.04215341115739062,-0.19825725986920484,5.226968442454857;-0.04216784939494157,-0.20310031640220796,5.226967155345364;-0.04217944054714757,-0.2080049601317687,5.226970514191247;-0.042194024457215026,-0.2136084591934717,5.226973458836115;-0.04220777935994104,-0.21945095390606412,5.226973238104984;-0.04221025824361515,-0.22497669521638147,5.226961887611627;-0.0422077175718515,-0.230333980898783,5.226953111127251;-0.0422021807549531,-0.23568834277385253,5.226947343018389;-0.042194028974197065,-0.24100451756759006,5.22693861350865;-0.04219088513369387,-0.24623682909308311,5.226929414321722;-0.04219049302635058,-0.24942474865087666,5.226922246515834;-0.04218736836055126,-0.25251477262379446,5.226945849324206;-0.042204773849701234,-0.2551227743456327,5.226976591753762;-0.04221452255168727,-0.25733250245529127,5.226984699427154;-0.04221054465947785,-0.25881513606122525,5.226977453291107;-0.042207983299858205,-0.26038956555324855,5.22697124843682;-0.04220615265235429,-0.26211195378248403,5.226966169576998;-0.04220703084954738,-0.26403770306773333,5.226961174159469;-0.04221022988960421,-0.2662197533678008,5.226957256718733
