# Supplementary material for: AI co-pilot bronchoscope robot
Source: Nat Commun. 2024 Jan 4;15:241. doi: 10.1038/s41467-023-44385-7 (PMC10764930; doi:10.1038/s41467-023-44385-7)
Supplement: Supplementary file 9 — Source Data [file 41467_2023_44385_MOESM9_ESM.zip › Supplementary Fig. 6/Sim+A/1-siliconmodel3 Centerline model_27.txt]

Path length,0.4086291937994603,1.234278220918989,2.2671544049167442,3.284804363032078,4.322405372962161,5.431512435084975,6.355480383447068,7.321579819299748,7.902838017883404,9.228563092203782,9.994302878899402,10.854108118148933,11.734106428787952,13.48144387871467,14.343157407918616,15.245567987804383,16.194003370067755,17.169987290722272,18.210003557672156,19.265818445749833,20.39046293533454,21.505264345497306,21.505264345497306,22.68243745663793,23.885867484585056,25.158412395216388,26.437316010297845,26.437316010297845,27.737352443422502,29.045703153668494,30.27274740215951,31.46411468212617,31.46411468212617,32.62856288148456,33.79770585363032,34.94586709894966,36.014883686150014,37.07597342708246,38.078099361188386,39.063496486025194,40.03565153742722,40.971052087063406,41.94087754634652,42.88776670864626,43.88943011838781,44.85090201557795,45.8016731581915,46.69154720646495,47.5543501455934,49.16460292960904,49.97813513616828,50.7833663053651,51.594052385343446,53.17649422785931,54.02890525975953,54.877384464415776,55.76044481534703,56.60974415765301,58.30992644758559,59.127030666146915,59.89993515723081,60.697171713475676,61.513677766331945,63.19145225588488,64.03752918577824,64.92246180854845,65.77994388293614,66.66382280114166,67.63981881502446,68.55512665832663,69.4850173610193,70.44205703726556,72.31439341906764,73.24763827822626,74.20521118186528,75.19940800923419,76.18171814067554,77.1679454790886,78.15521624445006,79.10436317032524,80.04653508175448,80.9900886975622,81.93289052907446,82.89713984685704,83.82474188623169,84.77718047129595,85.72336583087468,86.5873863832001,87.48774320023635,89.29994273332805,90.17420386301626,91.08159133402408,91.96886988727505,92.86793376782563,93.72945064251765,94.59654226808324,96.31472073653026,97.19152511340886,98.10323262566264,99.02760662174285,99.89534368627902,100.74066628167824,101.58492100065723,103.18359786886684,103.98739847495106,104.76200651174628,106.26904516393665,107.01724667486327,108.43676663239157,109.0948241405502,110.37748097627475,111.69400931888802,112.85217884567432,114.00885549277152,114.67440996585978,116.03495098513245,116.73643151660806,118.18536194798148,118.90958657315673,119.62027461610218,121.02652665067065,121.74739704284777,123.24679869741439,124.00023984439392,124.76707185724909,125.51475889713875,127.09876718941592,127.9006976763616,128.6949373042444,129.4426642585267,131.07154346295087,131.90457034649882,132.77893849993217,133.69445194933058,134.6478164864863,135.63540144606787,136.63673004968314,137.69578474219455,138.76029398224213,139.8816721993938,141.04418251446626,142.21453077071655,142.21453077071655,143.4376680778881,144.6410302927069,145.87369903646575,147.08791111471254,148.28855608832404,148.28855608832404,149.50589900790717,150.68395285760408,151.83839789939148,152.95312669509775,154.06114307703305,155.1557257625249,156.2115489295943,157.231191529621,158.20175055436277,159.23022897906517,160.21368898458516,161.22886154699208,162.22869614249868,163.1833778559917,164.10918060275816,164.99982179370258,165.87309462989674,166.7038439450279,167.5775879731094,168.4088818123523,170.05834700017283,170.8667044852161,171.6416758103736,173.10515780666972,173.8034224272314,174.56754322917294,176.16386241219215,176.89278918738165,177.55260673030764,178.7721215216682,180.03477275608168,180.71401369107434,182.0522491009606,182.7075550695707,183.9691430305076,184.57701681544526,185.8865027963613,186.54930202649876,187.75645528944855,188.8652057948864,190.12089947118784,190.82597975527798,192.2174382948658,192.9142666480377,194.3159543622856,195.0241237215044,196.47073762630762,197.20902431505343,197.96088605531398,199.48131473819475,200.26295798362116,201.04118520471218,202.61991822967835,203.39834423277466,204.14937112875018,204.89067888935236,206.29668450539634,206.97689330546473,208.21148994390776,209.44062320362892,210.0761743816797,211.32983364459355,211.96917364002593,213.18837747104845,214.37789928071257,214.9442285785802,216.05405298149884,217.1013878027665,218.04715599955756,219.50036322175492,220.39802983923357,221.2438052767075,222.4734963101834,223.359395929978,224.32606049250424,225.27593986563303,226.2312067011411,227.68708833595736,228.7134959147978,229.23429929272686,230.25730705977386,231.3839101640904,232.57054384900107,233.72402188658975,234.25115217503424,235.33520568111626,236.45283579384255,237.53945297904374,238.5845906942309,239.5815929413448,240.5588444432842,241.5038427325194,242.6551019742615,243.60126218041654,244.77942270154344,245.65383470349374,246.59522941848508,247.81064341768487,248.73838735904837,249.75404656881355,250.727798471851,251.70159229789215,252.61338326293102
Error,5.250711284263611,4.9690981611841885,4.710454867678257,4.431161484413909,4.1737808608110205,3.9284828700552104,3.687515255933698,3.4541695430322754,3.2340858421140233,3.0182528387822583,2.829048301719893,2.677803176309391,2.54861424444046,2.425688684180096,2.2719614065829097,2.1317935090449094,2.0036890138139687,1.8784068971756285,1.7663861578332656,1.6647221918386086,1.5895407884317998,1.525555499338582,1.3906728967324313,1.2493302709961678,1.1311216916854288,1.06803643775737,1.0883243526399287,0.9908521757030555,0.8100100902287511,0.736255052781061,0.7607832184507928,0.8376925079040695,0.70498235498759,0.5953170716049705,0.5423496581272921,0.5587897286184611,0.6097195717931747,0.6592600574931341,0.6885183602357698,0.705830553498552,0.7180451096024553,0.7130694943279859,0.7177929925476805,0.7146176351581673,0.7141642763499899,0.7094164164406477,0.7135869285330377,0.7322888302822466,0.7769095491257733,0.7466840691162684,0.6847021295100657,0.6697625094504996,0.7132766903439323,0.7127919394019425,0.6628705763761829,0.6457645367669761,0.6528035478188285,0.6920672020413637,0.7469162062603718,0.6524254111296288,0.6039816767929198,0.6337128510572271,0.7124437519953735,0.6625827572058128,0.6046795457925824,0.5795000683870818,0.5778267126694616,0.6024075187756671,0.6070003189267725,0.6441188965656952,0.6796907842689245,0.7016962832416479,0.6612081483268106,0.6130823499395971,0.5819842324375357,0.5656150629114614,0.5467929721248882,0.5261714713462707,0.5054523737241733,0.4657885679044663,0.4279333714455133,0.40430977612530455,0.3948069646276907,0.3949134125900356,0.4086645857886245,0.42182524725293635,0.4354417639920482,0.5004215011759713,0.5634356196217507,0.4750523693284035,0.3805417329252262,0.3352114117506049,0.31551992418585256,0.34780597143316894,0.4367432872100247,0.5618814366758402,0.6591293445364292,0.6896107631113343,0.7737860770848372,0.9093275027053288,1.0857861547491359,1.2469900428833112,1.4354308062314365,1.5592593375718191,1.7033630803798554,1.8874397636751301,2.0407097069414295,2.2097882041514154,2.302533399455365,2.378545558380052,2.3713443270116543,2.369936571585853,2.2993511616556144,2.182334541842588,2.033969591510306,1.8822733976621306,1.728798174012947,1.6022710631217394,1.4473979022142365,1.3483346111910794,1.1979368447017462,1.0690649331562587,1.0013780148908449,0.8074782914551328,0.6722678109095859,0.636687610052709,0.5165233110485817,0.34735528242764036,0.2870277361275321,0.4224219487860172,0.3202605599955801,0.18050999205649249,0.12593668435155822,0.14656592502318225,0.19308880926049923,0.22564874568296125,0.262797407614355,0.2757828608556339,0.30202670102692425,0.3362732607547153,0.4197388860382685,0.5385783742729783,0.6987425455019115,0.5217349596833892,0.39941382197310343,0.3569412937274009,0.4264364529285429,0.5568390350514646,0.6005978820233268,0.4014295696058332,0.2709183236864392,0.23292794700832697,0.28130294244120946,0.34838450711053714,0.5021154836323359,0.5686871328650873,0.5055041620599765,0.43138593533574626,0.44209049773281506,0.42277940172183553,0.44590072407626874,0.4593065539721478,0.4421605176337338,0.41635694301519494,0.36978486044663356,0.3281805857714439,0.3051053659491718,0.35086892012887344,0.4714812812556134,0.32824973003191776,0.18222562180726595,0.21183741804987216,0.3183279408818123,0.07635347216351565,0.2440845929618428,0.35920664977667793,0.09611219307713571,0.2649418628709356,0.11387219085237522,0.2777060458182046,0.23009895237615952,0.3798046592431049,0.37838675888698753,0.47917724553249885,0.6061555782841219,0.6964574019463713,0.8741045812993136,0.9891179043129894,1.0490391791023295,1.1144472325415777,1.1349891561083962,1.1955835215801176,1.244832116021,1.2381904437507698,1.1887193166881387,1.1436820181124498,1.0465788595576653,0.9782009307525448,0.8237417264751327,0.6952162760314088,0.6593214093056733,0.6500896120171896,0.49727562124313607,0.4025971236016518,0.4493997045486722,0.23582227405367037,0.2671851110170923,0.005995863906943391,0.24282382716507228,0.19232422334379326,0.20325153930526946,0.3182585250617854,0.2134482313329124,0.29936034192830807,0.4222599773756817,0.4577686060223603,0.53868604364367,0.6499823681751518,0.7366838417530494,0.7453294800106819,0.7416891231097517,0.6665269092480491,0.5753270102301858,0.4837655332180614,0.43894490367490596,0.4104284907627726,0.35947199503682503,0.3953763033639331,0.42381958304049105,0.4539975284312315,0.4506531892266809,0.46461386397692905,0.5525338777610447,0.612550950672802,0.6345870253840412,0.6766827418939562,0.7324906338124835,0.7849654026486271,0.8222905742986625,0.8377116636976765,0.8379921346275965,0.8199408048895102,0.8252154418280668,0.8199318901156809,0.7924042088409059,0.7727140810300064,0.7207825596053083,0.6705733260803372,0.6210767925803399,0.572686170709518,0.5257654132062213,0.4866067784508181
3D pred;-0.09245688636203134,-0.2632038930475945,5.242194185303882;-0.08967925911970906,-0.25361596524894114,5.241597169868136;-0.08715635703699526,-0.24396128383959906,5.240947483816922;-0.08447016200480095,-0.23435463801622541,5.240242705643826;-0.08199443359337812,-0.22468922802358154,5.239571424400998;-0.07958142422203475,-0.21500905362286,5.238884686208217;-0.07724918212861744,-0.20530684347989162,5.238230648625677;-0.0749581898794138,-0.1955906349752272,5.237641881432318;-0.07272528962399896,-0.1858564406276797,5.237132355325487;-0.07057820006538609,-0.17609740176778063,5.236743553372977;-0.06861946024791292,-0.16629521034868017,5.236460036687828;-0.06695002381043651,-0.15643849023967887,5.236219099612981;-0.06549380480067382,-0.146548479133458,5.235960050362001;-0.06405489556007705,-0.1366550633844324,5.235736745605542;-0.06263259855058548,-0.12675897039136694,5.235525997676983;-0.06125562914779694,-0.11685596627595271,5.235340350824402;-0.05986614201493513,-0.10695433389348741,5.235176028975197;-0.058440112139919745,-0.0970574032712597,5.235044868560532;-0.05702256796642703,-0.08715923484547591,5.2349151367949;-0.05565581196074514,-0.07725391468363521,5.234786255018204;-0.05430688852588915,-0.06734633207433399,5.2346440846740085;-0.05296606416576256,-0.057438201951908706,5.234467598095539;-0.05165242396105756,-0.047526745901479414,5.234274237362733;-0.05036527040505641,-0.0376121244549919,5.234065629366426;-0.04908870160556496,-0.027696509901452546,5.233839885870831;-0.04783730321199771,-0.017778498029385442,5.233580960078154;-0.046589616899834686,-0.007860285283503037,5.233312008792868;-0.04535777039050757,0.002059580731813254,5.233031273302359;-0.04414383671328187,0.011981502448147944,5.2327452060336554;-0.042951698800022385,0.02190695566311287,5.232491857117511;-0.04178504140600451,0.03183602160259049,5.232262597233342;-0.04062109377865813,0.04176594109330071,5.2320578416990875;-0.03945753830815122,0.05169620800324691,5.231868269115941;-0.0383457271925381,0.06163289086895512,5.231706375108825;-0.037310762781775204,0.07157877640044233,5.23161576791812;-0.03636396537794519,0.08153385396333779,5.231613445669999;-0.0355281672822251,0.0914986954469478,5.231671546872359;-0.03482082472004834,0.10147357932077664,5.231708400683053;-0.034222555817499126,0.11145566156911581,5.231697993587656;-0.03363812727088681,0.12143853764465609,5.231672923001107;-0.03305319892960484,0.13142134685043463,5.231635785464997;-0.032417658944021634,0.14140105197321962,5.231596104373982;-0.03174323693509172,0.1513782778359228,5.231585193898401;-0.031105319010625146,0.1613578983345036,5.231569850301994;-0.0304606311536497,0.17133706015244773,5.231543261237436;-0.02984518248726616,0.18131809106651972,5.231527614148688;-0.02931549924315955,0.19130404363875708,5.23151394352549;-0.028863676759139364,0.20129379343500373,5.231486458050712;-0.028396189172501807,0.2112825246639227,5.23140458135831;-0.02795266658802823,0.22127174854682882,5.231267855595412;-0.027547777210369738,0.23126155329079282,5.23106819145408;-0.02723476146617906,0.2412542067278115,5.2308470615566725;-0.027072386815741045,0.2512500323531064,5.230608095990966;-0.027086111657882595,0.26124707386398593,5.2303652531231295;-0.027110579798633468,0.271244268335922,5.230129660253164;-0.027157176698211053,0.2812410860452932,5.2298817400753785;-0.027252431082653322,0.291236774654975,5.229604006713102;-0.027383513035122098,0.30123130517710744,5.229300399789762;-0.0275329056748183,0.311225886285568,5.229007090557709;-0.027714799187203876,0.32122083816120245,5.2287466068655055;-0.027940590704706607,0.3312150668271496,5.22849281253266;-0.02821387092394877,0.3412085941901334,5.22825887072993;-0.028518671725621034,0.3512014510765979,5.228035470376442;-0.028842032513802827,0.3611940976649897,5.227829431641813;-0.0291761376928656,0.37118699300244995,5.227655028362347;-0.029515578893396975,0.3811800648067238,5.227502399446316;-0.029848461816356524,0.3911735416405305,5.227362364694306;-0.030167227717020396,0.40116772288858366,5.2272409996184575;-0.030463459993702112,0.4111627170636012,5.227129923610166;-0.03076026107663795,0.4211575224032591,5.227004323691718;-0.03105731507352215,0.43115232661019115,5.226879232572816;-0.0313623083825251,0.44114673872091326,5.226742463999985;-0.031691446091426045,0.4511402281803644,5.22659469122706;-0.032063269425376774,0.46113228405304874,5.226451279771854;-0.03248423562340007,0.4711225363943847,5.226318442967645;-0.032954074539854904,0.4811105934974281,5.2261844030522075;-0.03346858367979979,0.4910965609575889,5.226058966895053;-0.034019046138854224,0.5010802090636229,5.225904818991871;-0.03460131886541097,0.5110621994140849,5.225760502966457;-0.03522183848072476,0.5210423614824117,5.225654105142497;-0.03588080476796148,0.5310205723049333,5.225621360469683;-0.03656758599887878,0.5409967370167306,5.22568821242516;-0.03730929184038618,0.5509684755603586,5.2258078069994385;-0.03813282336593157,0.5609335942465118,5.225942734377358;-0.039071817857997855,0.5708884959148451,5.22607772370169;-0.040066138073212125,0.5808376007039486,5.22624094503931;-0.0410397788276495,0.5907886378580507,5.2264108957350395;-0.04211441271078363,0.6007299439947575,5.226535772928689;-0.04326973498165454,0.6106621919514162,5.226660996640017;-0.04449289093619282,0.6205867587328878,5.226743844156511;-0.04572695291354912,0.6305102905954563,5.226768469522127;-0.046976372849876546,0.640431872772231,5.226734455815866;-0.048240474577733894,0.650351603190247,5.22670290814534;-0.04960011434070913,0.66025855520859,5.2266422334291365;-0.05106527556920422,0.6701492013944584,5.22647364932407;-0.05271382555366143,0.6800089837121785,5.226214852886847;-0.054464352993671916,0.6898481721604387,5.225859853786293;-0.05647307926919723,0.6996340088689721,5.225409944168775;-0.058805200152225234,0.7093471067804346,5.224944174752339;-0.06153529102833015,0.7189449630900905,5.224290142591504;-0.06464126486422987,0.7284118644797217,5.223435329974784;-0.0675162171496048,0.7379554482188374,5.222626220111227;-0.0705980385283542,0.7474132807645746,5.2216006565947755;-0.07371398803327069,0.7568616354581927,5.2205909773058945;-0.07711656227634527,0.766202699828288,5.219510697270857;-0.08080936469856224,0.7754155404783634,5.21829136244121;-0.08468115877545124,0.7845673767793239,5.217171941632671;-0.08894033332021362,0.7935163324995937,5.215839416318128;-0.09284598404184569,0.8026510451179402,5.214697962061122;-0.09699687473235305,0.8116580427594947,5.213415737447222;-0.10094353360259414,0.8207592783303149,5.21215423245461;-0.1051959502775786,0.8296910678981564,5.210691328651173;-0.10933381072888766,0.838673165855675,5.209208079795777;-0.11353156326348142,0.8476089092063848,5.207617053577088;-0.11782503308337654,0.8564846076221665,5.205947294750867;-0.12225212174781301,0.8652811082286477,5.204208771516225;-0.1268050001614187,0.8739987427174911,5.202399311080113;-0.13154802877041988,0.8825980253707746,5.200513570519184;-0.13642755086905275,0.8911000657976164,5.198537318341626;-0.14138099063205192,0.8995464250060121,5.196506936447231;-0.1463971355523126,0.9079551484454025,5.194474287865014;-0.1514079592556181,0.9163774074889581,5.192485017039401;-0.15639020836273548,0.9248327271470063,5.19056544330681;-0.16128706922454913,0.9333647640862568,5.188769587141271;-0.16616937117441127,0.9419241210730182,5.187066491241578;-0.17107523631248817,0.9504921190255224,5.185478442648844;-0.17590592552732615,0.9591055959829181,5.183906037989075;-0.18068348660973235,0.9677599886442697,5.18239726439207;-0.1854620009327256,0.9764297811035758,5.180982874213404;-0.19029958629211513,0.9850745309591964,5.179616833282696;-0.19514705274598226,0.9937071060487144,5.178209454050767;-0.19995205558423887,1.002358789052296,5.176774069457746;-0.2047503822911729,1.011004969863444,5.17528423114623;-0.20956344870835023,1.0196344656850769,5.173745987495744;-0.21417591617019038,1.0283853491026274,5.172280660458559;-0.21874398589063135,1.0371421633546591,5.170715111614031;-0.22325550170091943,1.0459232308291364,5.169121662806507;-0.2277947679154377,1.0546871891177771,5.167512906346163;-0.23242101643383845,1.0633962881454393,5.16585476920697;-0.23709977514414088,1.072075419803451,5.1641868691519095;-0.24187227549424709,1.0807046890596612,5.162525859666066;-0.24671664813222752,1.0892883604485273,5.160836883872175;-0.25158442727629976,1.0978501715488047,5.159104799322362;-0.2564788388899408,1.10639129472552,5.157345836606317;-0.26139092174883943,1.1149181617158324,5.155567078242504;-0.26629877504141025,1.123443019177368,5.153767138988223;-0.27131902777340344,1.1319206453142479,5.152056315329803;-0.27638720861712746,1.1403626619532352,5.150311065203784;-0.2814673941055097,1.1488143843112812,5.148649708954771;-0.28654355845329404,1.1572536326383562,5.146914300303115;-0.29152714346767467,1.1656990822713884,5.144955152299426;-0.29639907218867506,1.1741411904294161,5.1427201757032055;-0.30128312573599925,1.1825256727425366,5.140302226719492;-0.30649038795969336,1.1907917595207123,5.138167694098669;-0.3107916779798876,1.1991170683929075,5.134676542949732;-0.315666673030804,1.2074758219060262,5.132153516402019;-0.32071755530073115,1.2160678839383052,5.131338005317603;-0.3256924973410538,1.2246764669150096,5.130269243965089;-0.3305416378108634,1.2333156492420017,5.128908962587931;-0.33541632604768895,1.241952663593257,5.1276285729246;-0.340123130513824,1.2506360152231837,5.126064796665469;-0.34478772534832725,1.2593489429700329,5.124539527801264;-0.34933736787952535,1.2681362996634709,5.12309622770059;-0.3539379666241227,1.276923232557475,5.121821746822949;-0.35859460557321515,1.285668727629631,5.1204682219282045;-0.36328210232446406,1.2943577346774042,5.1188780864840435;-0.36800484790713534,1.3029851797696992,5.117071746167051;-0.37256422971294023,1.311705816690783,5.115293396021684;-0.3770981476707284,1.3205043666849088,5.113868929120379;-0.38181091457999183,1.3292043801864324,5.112419931835268;-0.3865648362282365,1.3378800110039857,5.1109592269096;-0.3913177543680263,1.3465502155695832,5.109463458897123;-0.39605481403462495,1.3552417753728212,5.108043228668666;-0.40072519527718203,1.3639816316306275,5.106700674520016;-0.40528256778934796,1.3727858845215741,5.105390908580006;-0.40975760731431815,1.3816471942186959,5.10418624609547;-0.41422304437090335,1.3905287952969605,5.103101334034405;-0.4188212126666378,1.399355582769074,5.102129392037039;-0.4234027998941836,1.4081997059506735,5.101240266834896;-0.42809364958311136,1.4170054586448482,5.100565990419084;-0.4325658348870368,1.4259381766610197,5.100111999834471;-0.4370876597188413,1.4348498516160633,5.09974437273247;-0.4415659560643486,1.44378775424016,5.099501971156612;-0.445924109118715,1.4527864016263512,5.099326337521701;-0.45012269788168136,1.4618591992418712,5.0995633941126375;-0.45439395797794163,1.47088767392831,5.100056326183443;-0.45855001741313384,1.4799446865282442,5.100891606217794;-0.46241787293455655,1.4890920500978384,5.1020601238218815;-0.4664814861485772,1.4981770822990015,5.103034412049599;-0.4702574260771924,1.5073618340095483,5.104210257988103;-0.4736796522985127,1.516677745814783,5.1054358822890995;-0.47660330295834935,1.5260768731343646,5.107199025065376;-0.47927718055483587,1.5355056281430701,5.109186223491507;-0.48205787725382626,1.544914192116738,5.111121849958992;-0.4848305027709281,1.554301755759553,5.113167869654403;-0.48764519600918804,1.563659907431045,5.115289778999273;-0.4904134741720415,1.5730016230274075,5.117541219811231;-0.4933482217880761,1.5823169830776669,5.119688619067125;-0.49619923288189655,1.5916754085316425,5.121760238908045;-0.4986422721321444,1.6010679281189295,5.124171075904647;-0.501040198369586,1.6103761421505682,5.126929173310648;-0.5032336472870707,1.6198136754965509,5.129403389588553;-0.5052727404742636,1.629249207507787,5.132013530320177;-0.5071616173808706,1.6388303270562508,5.1341662709524245;-0.5092842140805208,1.648399282580737,5.136148611342227;-0.5122039044007858,1.6574431579323499,5.139260480082749;-0.5138922301992216,1.6671679884113964,5.140865854852747;-0.5156279639129018,1.6768770225327672,5.142515668449869;-0.51734673593444,1.6865846573262195,5.1441912726557995;-0.5191526588620627,1.6962809714211506,5.145840555940116;-0.5208377816819736,1.7060008310112007,5.147479058497797;-0.5229453749096826,1.7156248581182358,5.149192579151181;-0.5246914904782523,1.7253255475302356,5.150880093700189;-0.5266228430793224,1.7350277520872894,5.152341977369782;-0.5289437722199568,1.7446449803830477,5.153798757322768;-0.5316241492362938,1.7541740461587911,5.155217377952764;-0.5345147683728632,1.7636461661427842,5.156604195899048;-0.5377735200010727,1.7730133934994934,5.157883097565855;-0.5412093160582577,1.782323970010162,5.159111295633113;-0.5448234757929423,1.7915821642527947,5.160217500305796;-0.5485475699476872,1.8008031361990113,5.161268594542142;-0.5524796874553465,1.8099470696140176,5.162231368455317;-0.5568601648737069,1.818907911546179,5.162948814936982;-0.5615326427423494,1.8277291644946798,5.163543329012185;-0.5665814062822341,1.8363591847399547,5.1637242634878255;-0.5716970634852316,1.844945863434853,5.16403890673342;-0.5768962376157933,1.8534834409735492,5.164318831957095;-0.5825394838049577,1.861738276288637,5.164211750823075;-0.5883335970310214,1.8698862620730778,5.164015333970178;-0.5941541567027872,1.8780151131760379,5.163808295680672;-0.6000456794566494,1.8860917123995793,5.163566418391511;-0.6059916093358977,1.8941174930397944,5.163083963226534;-0.6119723290545912,1.902078692632717,5.162161850062069;-0.6180287178573859,1.909960111439994,5.161064857694876;-0.6241436248932742,1.9177668994582953,5.159775682462508;-0.630355608278201,1.9254447432640127,5.158206613655731;-0.6365861517200931,1.9330789989240567,5.156504124614421;-0.6428292911461129,1.9406769952459568,5.154689279717558;-0.6490613562305949,1.9482480566138431,5.152729587255338;-0.6552834413543404,1.9558017167815962,5.1506734075980685;-0.6614781961369663,1.9633566670322937,5.148540864540445;-0.6677438965950632,1.9708113290619187,5.146267318457017;-0.6740167387731513,1.9781929811915144,5.143784847340079;-0.6803187303180181,1.985512973982958,5.141195907769204;-0.6866392938413506,1.9927802707750504,5.138505763891423;-0.6929943494278125,1.999993373852195,5.1357517826838865;-0.6993795454590795,2.0071494289973915,5.1329197963842725;-0.7057837089960995,2.014258872471585,5.130014197843808;-0.712239792951484,2.0213317577779844,5.1271343934401115;-0.718715127735639,2.0283703513862172,5.124214078482567;-0.7251728561609114,2.035413628424542,5.121266199219972;-0.7316033188039245,2.042474469315436,5.11830078590809
3D gt;-0.7592274872070964,2.0739701777983477,5.108030785397412;-0.7582183130956935,2.0729053897514587,5.108540124712376;-0.7573084390779655,2.071955530911206,5.1089976268167385;-0.7562297223341018,2.070808957914716,5.109565611660407;-0.7552534276206043,2.069770500526982,5.11008040535623;-0.7543331496838791,2.0687939645151827,5.110562214166298;-0.7534419190819888,2.0678397316346193,5.11102946859152;-0.7526039581682817,2.066945058337245,5.111469071741635;-0.7516932482841251,2.0659720724222566,5.111950191417339;-0.7507088959616336,2.0649309124505053,5.112468812866275;-0.7498112870690656,2.063980809012836,5.11294120704554;-0.7478815764360888,2.0619363858228064,5.113937024074443;-0.7459451677556981,2.059895553711264,5.114945673608526;-0.7440387840576987,2.0578759770928854,5.115948624174862;-0.7421542312703668,2.0558788951322997,5.116950541554925;-0.7402377839725922,2.0538636259803162,5.117957081103707;-0.7383458012157582,2.0518635597229,5.1189475532355795;-0.7365259746306718,2.04991353858091,5.119896899846786;-0.7345913118270628,2.0478411404818777,5.120906065944682;-0.7326867108982513,2.0458354250454014,5.121907267490172;-0.7308140533875653,2.043866470234917,5.122896219426936;-0.7288750519879998,2.04179795145861,5.123944843649228;-0.7269243526662734,2.039686881243864,5.125016487623919;-0.7249807680405398,2.0376045225418826,5.126041763280165;-0.7228511570711187,2.035356820336,5.127148128628095;-0.7207628045413583,2.0331526985780437,5.128236410940395;-0.7186721235061074,2.0309527758226036,5.129325455956281;-0.7165489709211543,2.0287125324310464,5.13043224851843;-0.7144638410660036,2.0264952565361467,5.131525926283975;-0.7123889456662265,2.0242741128238126,5.132601928394747;-0.7101720528424105,2.021916316496497,5.133746634710282;-0.7079381968044341,2.019540277511678,5.1349025848434575;-0.7058348911101804,2.0172953892264136,5.135992810137132;-0.7038400146157983,2.0151759629275072,5.137015103386049;-0.7018233426751936,2.013011448722472,5.138050559725992;-0.6998700111307562,2.010887366208163,5.139063086924069;-0.6979046451548203,2.0087487170377516,5.140090442642171;-0.6959504334760859,2.0066331593314595,5.141108167770712;-0.6939858108357311,2.0044991678452106,5.1420899717578274;-0.6920930325921206,2.002431196222968,5.143028688286714;-0.690091010312983,2.0002011052095954,5.143990598478419;-0.6881038830395051,1.9979858631399228,5.144912996556032;-0.6860845757958723,1.9957484406047967,5.145831929243822;-0.6841537758118329,1.9935687950868661,5.146728420824928;-0.6824057883196337,1.9915460557784628,5.1475469410942205;-0.6805886197217645,1.989445287877863,5.148385685066489;-0.6788186091152741,1.987394459607129,5.149191809614712;-0.6769586382065229,1.9852165126698538,5.1500062509207805;-0.6751137470204563,1.9830467241868615,5.1507846452896615;-0.6732408902887356,1.9808061085869284,5.151573793153712;-0.6713370021371281,1.9785285608016232,5.152334520183145;-0.6694155569127537,1.9762197578348577,5.153097216296324;-0.6673707317617487,1.973762404518331,5.153908142627879;-0.6652195207626423,1.971178533931467,5.154741614094393;-0.6628778002172866,1.9683968254946134,5.155565311231715;-0.6601896713634223,1.965182333063952,5.156617356923812;-0.6573949899367469,1.9619030924302372,5.15762834107302;-0.654222475974955,1.9581423817802879,5.158646595353111;-0.6511812969248563,1.9545088125422676,5.159590324683623;-0.6480756668662002,1.9507731333645908,5.160492871530552;-0.64489897033875,1.946983715648957,5.161286887305305;-0.6417553620108946,1.9432188949176972,5.162037918408286;-0.6384851780957717,1.939271888324921,5.162733191365226;-0.6351438805789233,1.9352328376974015,5.163355043191961;-0.6317146888263723,1.931082990880956,5.163939913416929;-0.6282759925005907,1.9268882020756528,5.164482087995917;-0.6247865525260966,1.9225901930701927,5.165005556443158;-0.6212997191781029,1.9182091048949546,5.165431363138923;-0.6178817499946146,1.9139151460576191,5.165813872416388;-0.6145622587866962,1.9097440706344853,5.166110534517523;-0.6113161676223267,1.905598915956875,5.166369800695124;-0.6078207769801911,1.9010673685328847,5.166583850794298;-0.6042963948326314,1.8964533491695632,5.166724928509106;-0.6007367833438404,1.8917358224430187,5.166872351891218;-0.5972177054869299,1.8869332934088887,5.166972755768721;-0.5938609370471322,1.882324541652904,5.166821425840817;-0.590638484837537,1.8777931118521463,5.166672233935985;-0.5877514866966614,1.8736271646061045,5.166509249837643;-0.5848304360231612,1.8693779928237997,5.166345962473416;-0.5818760833434243,1.8650915354152413,5.166198656755336;-0.5790172259437847,1.8608782086091886,5.166067112249488;-0.5761045405188985,1.8566088745402776,5.165908452115596;-0.5733222784307552,1.8525166640052184,5.165786053481588;-0.5706350169309321,1.8485569298688105,5.165703319873402;-0.5679327550826864,1.844563155250754,5.165629086377149;-0.5652396130638326,1.8405917192958896,5.16555149229835;-0.5625666927653838,1.8366616097108568,5.165472942234998;-0.5599177856190318,1.832800580845797,5.165436932920771;-0.5572054513023498,1.8288206937861315,5.165410649863157;-0.5545098252525942,1.824755254429292,5.165322437329726;-0.5518942483555187,1.8207468385543415,5.165197845275389;-0.5495099724193309,1.8169064416936371,5.165038361467781;-0.547282686774106,1.8131908009983,5.1648572402535935;-0.5451854354124019,1.8093328468608345,5.164514478884916;-0.543358083153791,1.805830316614977,5.1641439321729585;-0.5417045256364791,1.8022980477032178,5.163707499969453;-0.5400466153404928,1.7984414047812396,5.163201769830071;-0.538446735866567,1.7945627216604307,5.162668024500424;-0.5368944039115293,1.7905255422541166,5.162144889289682;-0.5354317016040577,1.786182468332709,5.16156108545747;-0.5340433144390901,1.781567184611438,5.160898086971141;-0.5327500265294856,1.7769532833405357,5.1602236353445825;-0.5315185465124201,1.7723387221882045,5.159516447856465;-0.5303584830697208,1.7677378223439586,5.1587859831175065;-0.5293402364292247,1.7632537205945997,5.158049350222164;-0.5283362908592836,1.7582551884982671,5.157262399822632;-0.5273596962250491,1.7530899781619798,5.156480091997645;-0.5264792345373388,1.7477513102771123,5.155649774566689;-0.525604862498727,1.7422611763286082,5.154798511769043;-0.5247691119902912,1.7367211728019512,5.153972213170106;-0.5238873116549324,1.730849051429626,5.153080595953578;-0.523038321464457,1.725085427166944,5.152208773183313;-0.5221051476422478,1.718956334323169,5.151195178952447;-0.5212124254665274,1.713186457016889,5.150278827361245;-0.5202414643394755,1.706966076978388,5.149165422833539;-0.5192938304431935,1.700786425095829,5.147971995393222;-0.5183621446283105,1.69480236975522,5.146782726332466;-0.5174108339554486,1.688662093749021,5.145446856367397;-0.5165040409118734,1.6827321933807535,5.14406080457106;-0.5156812144141784,1.6768506890567227,5.142523790675689;-0.5149686441166516,1.671147938264245,5.140950935279622;-0.514106467925291,1.6650521578253272,5.139248402694967;-0.5131359305152281,1.6585746133773722,5.137413225256822;-0.512146676089037,1.6520478573763433,5.135520721278725;-0.5110829966336011,1.6452170177194525,5.133534499423389;-0.509998976426966,1.6382076305858593,5.13137878334841;-0.5088224736381979,1.6311501979929879,5.129095665692009;-0.5075370113352402,1.6238599337205533,5.12668852262701;-0.506216704822479,1.6166342764869732,5.124201622691383;-0.504731870651245,1.609181779382063,5.121598551825406;-0.5032614911737288,1.6019753114424926,5.119055214491758;-0.5017331731765664,1.5947514660677171,5.116490664158276;-0.5001835405839318,1.587739253141026,5.114048403863601;-0.49861562187786407,1.5806943405681753,5.111607206215834;-0.49686959209544135,1.573742432986989,5.109337411373057;-0.4950649423242253,1.5669056008894813,5.1072142793584;-0.49318621882780356,1.5601099325781838,5.105137903399646;-0.49129182306075486,1.5535240093577993,5.103220417114502;-0.48937749388383683,1.5469679477508058,5.101348577340018;-0.48729752421251604,1.5404959847965345,5.099698550493322;-0.48503168017341497,1.5340099905697422,5.098249610574486;-0.482683815726622,1.5275667033271998,5.097013262149483;-0.48027343240013726,1.5212882087013944,5.095947795424231;-0.4776462798807072,1.514758162962562,5.094976383938509;-0.4748977605901299,1.508321409868047,5.094123347004468;-0.47213296420561435,1.5025575583962838,5.093514488123318;-0.46945542517065364,1.4970580010031636,5.093036829157947;-0.4668934439898812,1.4921385092301804,5.092731978299146;-0.46433693386526664,1.4872360171149759,5.092536061160706;-0.4616387257040503,1.4821619804912713,5.092601690344632;-0.4586672610063604,1.4765836101266792,5.09282344030059;-0.45559462298938935,1.470722818711225,5.093198008783361;-0.4525551607570546,1.4649550337561952,5.093663446717084;-0.4494912004521824,1.4591777324778512,5.094164004749155;-0.44667809728122654,1.4538165909058274,5.09470775601188;-0.4437988056856043,1.4483680930316134,5.095280176639557;-0.44081346839252006,1.4427164509615162,5.0959517985524965;-0.4377630820452848,1.4369599887419515,5.096659525263118;-0.4346994448320113,1.431199463563807,5.0973909083075695;-0.4315344583490953,1.4252144347614144,5.0981866393777775;-0.4283856772203497,1.4192444866608809,5.098949346305215;-0.42549970843575213,1.4137849957675217,5.099662591579763;-0.42257381400960015,1.4081379050596508,5.100462031242044;-0.41979490208243303,1.4027144034074586,5.101235913942205;-0.41708758698427745,1.3973560926875965,5.102002899042427;-0.4142527482802856,1.391461639689889,5.102871825032056;-0.4111823500770936,1.384933498790557,5.103915594944979;-0.4079525051218941,1.3780950426111882,5.105043088816067;-0.4044106922557648,1.370663113864348,5.106222417234737;-0.4011711148960705,1.3638271758339624,5.107300911449494;-0.39821006602017006,1.3575752256668827,5.108250993917332;-0.3951121999006221,1.3512785454408371,5.109092869179771;-0.39177721886456335,1.3445404088841402,5.109950366108174;-0.38836461320152893,1.3376359945695029,5.110811319673762;-0.38476503133008827,1.3304561732185078,5.111726392392806;-0.381033713758948,1.3230161552123207,5.11268752988647;-0.3774193991135786,1.3158077695611963,5.113607714983232;-0.3736714233918623,1.3084524433829567,5.114585876277423;-0.3696101805641052,1.3007942517326478,5.115681900913065;-0.36566234294870953,1.2935650303478547,5.116762353962118;-0.3613752383267816,1.2860691767809862,5.1180636832471835;-0.3570121777835377,1.2784298116918555,5.119452199300979;-0.3523963123642825,1.2705584071256264,5.121016120391734;-0.34767424289427984,1.262446277771404,5.122758858085315;-0.3427595472259318,1.2539526502333862,5.124674838140048;-0.33771105951676395,1.2453959499399931,5.126761266927668;-0.3327439555790336,1.2371459557130378,5.1287574713191875;-0.327549738187841,1.228523742543185,5.130868000341609;-0.322627082531465,1.2204386929088737,5.133012275452282;-0.3174954826615074,1.2119069708655865,5.135213071883043;-0.312216094269472,1.203044349803007,5.137462129934586;-0.30683002896487394,1.1938207220903696,5.139855060750787;-0.3013849846845005,1.18448929681625,5.142313927441357;-0.2959012848451176,1.1751032251368234,5.1447822716835345;-0.290289341987773,1.1653438675926333,5.147338709271528;-0.28458353239457235,1.1553491289577384,5.1498546631234206;-0.2787178962651421,1.1449824489960696,5.152368353190906;-0.2729887931920628,1.13471714999969,5.1548088141635136;-0.26726995586201474,1.1242550414794268,5.157104523639627;-0.26147091788276633,1.1136098067951712,5.159340001265632;-0.25590302426547296,1.1031396589330174,5.1613851483059445;-0.25021018006839857,1.092499974306892,5.163383928740089;-0.24478809535184648,1.0822722723853782,5.165106315114282;-0.23937754826877206,1.0721010689556918,5.1666605429993595;-0.23412724283289782,1.06229611120377,5.168090929976121;-0.22908752236391772,1.0529932012098997,5.169263566089823;-0.22402003466254244,1.0437648141218379,5.170411226458728;-0.21919777248504965,1.0350474483877579,5.17142079041986;-0.21439802293471474,1.026469830273307,5.172379579748061;-0.20969421895430052,1.0182329199683857,5.173337666807328;-0.20512634110068256,1.0103541658472888,5.174273729314141;-0.20063510492906214,1.0029090714786144,5.175196407083521;-0.1962642467060191,0.9958805967728723,5.176139551068372;-0.19191395376582837,0.9890143088274461,5.177115888730727;-0.1874569264503724,0.9823252077051661,5.178132064967231;-0.18325649312983222,0.976224836063895,5.179157435911862;-0.17870389419188473,0.9698462449548078,5.1804493635504;-0.17405646835418948,0.9634581860832989,5.181828996663425;-0.16935564299445743,0.9571606328219652,5.183389412206761;-0.16474940582010197,0.9510426028450543,5.185011594252152;-0.16033126123831234,0.945225659385722,5.186607450826921;-0.15580558761938373,0.9392769254694648,5.188320336311259;-0.15134624292123763,0.9334709493973676,5.1901014154531095;-0.14685924773930228,0.9276903729260286,5.1919661404844275;-0.14241948289794715,0.9220103271606771,5.1938144875618235;-0.13811375157080868,0.9165285811806745,5.195652026943982;-0.13395772987381022,0.9112378140107834,5.197468316233732;-0.12977459115650564,0.9058116713641164,5.199306722449746;-0.12560842677233688,0.900354825412526,5.201143473936274;-0.12141300990109778,0.8947543782728878,5.203009914367594;-0.117122312336682,0.8890134953891529,5.204921938903828;-0.11305729474103388,0.8835284944932091,5.206764942697024;-0.10907861727954234,0.8780200300267674,5.208506906670044;-0.10511333802294605,0.8724137204522119,5.210210991020508;-0.10152197340592983,0.8671784343005504,5.211740009662302;-0.09792794228492574,0.8617858243320077,5.213256246350029;-0.09484989271444433,0.8569518919144083,5.214498909713114;-0.09190730441572831,0.8522097386446866,5.215671797867128;-0.08922563264905449,0.8476006055311723,5.216678517428313;-0.08634703202107372,0.842250498572773,5.217665489319175;-0.0833621947516732,0.8364228373644824,5.218619575383192;-0.08061057632300941,0.830539009624624,5.21945184136457;-0.07798953010755426,0.8246221919238248,5.220213183688608;-0.07558043205100584,0.8188275532543978,5.220877774666976;-0.07329308968495557,0.8126942919562845,5.22155241468501;-0.071040062474057,0.8061143042008508,5.2222683210984915;-0.06884442778832134,0.799291613665494,5.222989038617854;-0.06686081157393632,0.7921080851733365,5.223654422125077;-0.06498254628041208,0.7847770697241798,5.224290379544631;-0.0632436364430157,0.7775290049180628,5.224865656704827;-0.06157287428085815,0.7699816702470422,5.225363707131881;-0.05997550896782289,0.762114318633462,5.225767122648617;-0.05852143351343227,0.7543414644557525,5.226126233246236;-0.05712926205275529,0.7463985027884417,5.226459508913722;-0.05572891971835477,0.7380761922438516,5.226693584964874;-0.05442247466671276,0.7297262297543613,5.226861979680902;-0.05313276748797473,0.7211460628356526,5.2269809433610686;-0.051848416557286524,0.7119923323615988,5.22706087807283;-0.05067675869350128,0.7029511150013318,5.227129180961752;-0.04972071798217489,0.6942354102211203,5.227161859300685;-0.048831961675761225,0.6855479954602247,5.227185960695705;-0.04797796609057463,0.6771422777226903,5.227176469652411;-0.047073332593084036,0.6685186861874586,5.2271666726479555;-0.046173470018700494,0.6599506540706452,5.22715233631695;-0.04517009393639744,0.6510175903340711,5.2269936074700585;-0.04413408733721086,0.6422089210755049,5.226747926120452;-0.04306497657522161,0.6332048881755156,5.226402099619574;-0.041968621195000125,0.6245408497060685,5.22599504364238;-0.04084513066541702,0.6156524597106771,5.2255299633786;-0.039740355392828344,0.6065820348709026,5.225035645089685;-0.03870152956725442,0.5976514368618236,5.2245565836085355;-0.037750322315782146,0.5890743426970622,5.224130189497841;-0.03685275140133771,0.5796618927889331,5.223774062205126;-0.036016600005448186,0.5701795518793524,5.223457854125589;-0.03526441615788057,0.5609369277342119,5.223228348752394;-0.03453421138378388,0.5513243327319304,5.223022210462846;-0.03386173619529143,0.5419222888385548,5.2228301763560046;-0.033202927832616205,0.5325118026988391,5.222635074470133;-0.03255280345550834,0.5231144014348322,5.222448048145376;-0.031961902220300174,0.5136423886345033,5.222307343026534;-0.03144811251201732,0.5037837058949599,5.222194421857436;-0.0309771154832075,0.49393310434168036,5.2221036080880605;-0.030572409455788967,0.4841186306846333,5.222028512817015;-0.03014521016029113,0.4741860957069193,5.221957923629068;-0.029770931849823913,0.4646176840379275,5.221958599929503;-0.029401596930256502,0.45529258875413364,5.221986642396386;-0.02901914191724144,0.4459270625190939,5.222061454143116;-0.028618825307823108,0.4365865236170152,5.222169116624537;-0.028170518105042803,0.4270277131330521,5.222312841968741;-0.027728626789256212,0.4177405278006977,5.222463150195259;-0.027320188068132346,0.4085978248565592,5.222614825794404;-0.02688475282211355,0.3988485711398608,5.222753642311707;-0.026451367748931132,0.39002076590124934,5.222832548916658;-0.02603354207876532,0.38145625376063863,5.222878421482555;-0.025649339292138657,0.3726156087584674,5.222955615061489;-0.025335285009547355,0.3641612479750485,5.223054462323214;-0.02501729863372079,0.3554958085962795,5.223183292327716;-0.02475493003627196,0.34739592991793217,5.223333357321386;-0.024547228402313697,0.33923486353879306,5.223481913780783;-0.024410389867377147,0.33126443733123534,5.223592339984874;-0.024272123554811113,0.3235375566227551,5.223712057057549;-0.02421077389066869,0.3153668479103455,5.223753115001209;-0.0242086458770349,0.30697157856742324,5.223779453575929;-0.02427613446769867,0.29836543024542495,5.223820740993011;-0.024401676878890884,0.28987366127585334,5.223891706861915;-0.024592870159901397,0.28104537890429165,5.223958293917344;-0.024858928063655285,0.2725651209800638,5.224036618905909;-0.0251932239280665,0.26404773476289556,5.224089863935257;-0.025614205441054173,0.25624509388367767,5.224153078446414;-0.026038618641422394,0.248246466256718,5.224221682461826;-0.026480821266850047,0.24015191412482034,5.224283929141448;-0.026978080927688174,0.2321149840966903,5.224298494073797;-0.027466267377297515,0.2239943924957418,5.224332126676081;-0.02795558094659592,0.21595444716871742,5.22436949488441;-0.028420325526579186,0.2079203187552366,5.224400737155568;-0.02888012538937962,0.1993046344142547,5.224438928772423;-0.029395442583662945,0.19042082893784673,5.2244333947253105;-0.029955869393233952,0.18092965595097468,5.224444957037024;-0.030545649992909662,0.17133313860230268,5.224402125628875;-0.031149829116415857,0.16133476602074937,5.224423850008511;-0.03178004674286766,0.15188687038676627,5.224425399441133;-0.03238270604419198,0.14220773975734408,5.22451127244317;-0.03292519693196138,0.1328699403105573,5.224604137690948;-0.03343493431264704,0.123164434709651,5.22483189464508;-0.033938029079832496,0.11332639074986954,5.225077935422806;-0.034439815219392114,0.10332262753922353,5.225391895732778;-0.03490038849293867,0.09272720328363823,5.225732484832805;-0.0353339346765197,0.08205383872722878,5.22614597379715;-0.03577186977767689,0.070586381270844,5.226510743393618;-0.036240660173051505,0.058909261929080414,5.226849341053377;-0.03668529448279724,0.04727658038016625,5.227126795934484;-0.037125886169984385,0.035374173585664116,5.227399176258455;-0.03760788659042217,0.023114437180327203,5.227573238436552;-0.03808537335956798,0.010040601070472246,5.227731269629882;-0.038553268549276556,-0.002950733273504272,5.227856883321854;-0.03898730154279719,-0.015731960125227706,5.2279631903872765;-0.039380131940471935,-0.02845076098233305,5.228085026315189;-0.03972495807077796,-0.04047974672746214,5.228179789703797;-0.04000151223071756,-0.05224730811216298,5.228326997764608;-0.040231491172058695,-0.06339267094194256,5.228405836138495;-0.04046945468053461,-0.07463628879532144,5.228489225173378;-0.040667599570942445,-0.08519246223337837,5.228538709885298;-0.040867401448800605,-0.0955906501234694,5.228572641640424;-0.041056784753493454,-0.1053480018250605,5.228460022490293;-0.041228366288271825,-0.11482979845203825,5.228321964768804;-0.04135001744306024,-0.12385093256177752,5.228124922033301;-0.0414923081334262,-0.13246336139395914,5.227878257055335;-0.041614958200225226,-0.1413698950291955,5.227586553412964;-0.04173945545767718,-0.14992736969465878,5.227366015072175;-0.041848166178892005,-0.15872468235467208,5.227178466108393;-0.04195899373133552,-0.16732108445856023,5.227051607659794;-0.04204203954928699,-0.1749776517720146,5.226975302617181;-0.04208164593561447,-0.18206475495144644,5.2269697643932815;-0.0421155592101143,-0.18823469614727611,5.226967738850231;-0.04214276247547272,-0.19404721412684192,5.226969754203756;-0.042159525038086794,-0.19919776585140328,5.2269673900910245;-0.0421718820735095,-0.20370816303191974,5.226969915170721;-0.042185281869561914,-0.20825452653609497,5.226974724953188;-0.04220164339172648,-0.21294779130354285,5.226976665853817;-0.04221169188825842,-0.21860445404562726,5.2269730573184985;-0.042212335401677833,-0.22403883984509637,5.226961653344771;-0.04220646096933335,-0.22927182388815645,5.226955462866289;-0.0421996016999617,-0.23441483468805407,5.226949274259455;-0.0421922108043324,-0.23953955464439597,5.2269394624042;-0.042189945650610704,-0.24459131185511218,5.226930942953589;-0.04218956581411516,-0.2495969583006466,5.226924982065823;-0.042188285596264016,-0.25252057917514653,5.2269475668180565;-0.042205634032128764,-0.25491973910385557,5.226977021157281;-0.04221536052343268,-0.25701518333869444,5.226985231356337;-0.04221156394656967,-0.2584048050163902,5.226978311873375;-0.04220917827517804,-0.2598612429504939,5.226972235443332;-0.04220728998242489,-0.26143564994322427,5.226967337187963;-0.042207511142172076,-0.26317613888061475,5.2269627566516075;-0.04221004543776181,-0.265134554308791,5.22695846860634;-0.04221011688828643,-0.26726242262006217,5.226955652737653
