# Supplementary material for: AI co-pilot bronchoscope robot
Source: Nat Commun. 2024 Jan 4;15:241. doi: 10.1038/s41467-023-44385-7 (PMC10764930; doi:10.1038/s41467-023-44385-7)
Supplement: Supplementary file 9 — Source Data [file 41467_2023_44385_MOESM9_ESM.zip › Supplementary Fig. 6/Sim+A/1-siliconmodel3 Centerline model_28.txt]

Path length,0.41020888757842977,1.3858726793863165,2.1432650987587993,3.1367845633726894,4.154724355414117,5.229843672383998,6.147689396117677,7.044627871281198,8.141826873173684,8.761137079979259,10.229598764448127,11.08275728160159,11.947175279463721,12.772203704502274,13.601294811330442,15.319527194167351,16.25358130104554,17.200298667399437,18.227514745515585,19.26282097118789,19.26282097118789,20.376309165511223,21.478940187030215,22.649661373784152,23.823600844973384,25.06213394454416,26.29278516740024,26.29278516740024,27.549531907932412,28.829921664942887,30.04837416838378,31.23394952144879,31.23394952144879,32.3469624296027,33.49552283374995,34.62959810332708,35.69553031784927,36.73123924358399,37.73736201110198,38.68242743946698,39.647783952548565,40.55624210874619,41.480192519889194,42.37933226749033,44.24239609090831,45.188586886933905,46.09009858228787,46.94368512105356,47.75373336573411,48.52525613661015,50.101902750783,50.88811307671761,51.68024851818406,52.46452505409442,54.05440207404604,54.88678695362131,55.76466784998224,56.601850005647755,57.436553499694156,59.044976959394354,59.81672015791071,60.5553286526509,62.14660004881431,62.971529476816656,63.81244262791971,64.64999317119062,65.5099169182489,66.35360791095385,68.15578108396606,69.05791726441257,69.988951982121,70.90564637930378,71.82063412035374,72.7114228820185,73.63816896651413,74.56309068486144,75.54179951287662,76.50337375625976,77.46451979175258,78.41180847897988,80.23098125195929,81.12574116753123,82.03886055378827,82.96266707628749,83.87054705350495,84.80707923508336,85.69604805086556,86.55106104800544,87.42160431226814,89.19643543482209,90.04231381506055,90.91166909877954,91.78357844128723,92.64992710897157,93.49855210566051,95.19164237044116,96.02450829025419,96.86300494718755,97.71195561937873,98.62593803389605,99.49333046021093,101.15243708086128,101.95979220582655,102.75686207651549,103.5281187304697,105.04575644808325,105.77702087919674,107.22950326129993,107.92972259963727,109.23814168712398,110.48998709171568,111.1331314929053,112.36351425317466,113.41741829641931,114.6170040341569,115.95007956202276,116.63732236299667,118.0174015064575,118.74014401637756,120.13429980587127,120.80591046113554,121.50541287091514,122.96666105274095,123.69306649129499,124.44061588481883,125.91239758056383,126.68486879527852,127.46107774447361,128.96384802829928,129.68983866462025,130.44744457544382,132.0545487902947,132.89872267145049,133.7865874557837,134.71255235783158,135.68753068624446,136.65790424963012,137.6835489845246,138.7270138882692,139.79734128095436,140.93850298069137,142.07513758897665,143.254029865469,143.254029865469,144.44128663185714,145.62236669565115,146.80938483536227,147.98132555523466,149.1774629231986,149.1774629231986,150.34981757277765,151.46591604807415,152.57570131173148,153.6639372721803,154.73623791897836,155.75184137747152,156.78876394457174,157.75841718492504,158.73722847449926,159.7143809055232,160.67121975626782,161.6595971335699,162.61202490054492,163.53679727534686,164.41368850502954,166.13718110247083,166.9583174530842,167.80329795531432,168.60998721918864,169.40773359970038,171.0023085425925,171.7738800528916,172.48144595598262,173.8391978937546,174.59807333122745,175.38598532346677,176.8512714447696,177.5016977537476,178.6908484807969,179.89281156756007,180.53347319130236,181.83103104858597,182.48560197528317,183.73974716730507,184.94051347297696,185.59780795663374,186.87868861845482,187.9710532295934,189.05389207316142,189.65880138004013,190.97352582059196,191.6736167131773,192.9994734050392,194.34281551482775,195.03712488564042,196.45516300955606,197.18700850561973,197.91191255568384,199.40507148551973,200.15159831924723,200.91529280016167,202.45124294977623,203.2090709994998,203.9384949118292,205.3549156684027,206.03603570449494,207.36036704563935,207.95461272859802,209.12896098885182,210.36002680077544,210.9649396783142,212.21306197787948,213.45185945706805,214.0630837601964,215.23572913026982,216.406923861961,217.5784833501689,218.764298935164,219.39511281637584,220.67330688771563,221.93174965304493,222.58983291446438,223.91282528183868,224.5314268929527,225.7737357123923,226.3697695156861,227.55931507632448,228.68360396250114,229.69773974306202,230.67857226685527,231.65889485571716,232.6353338131517,233.55738143562937,234.83485843992878,235.60793337425977,236.73589788812967,237.80286638522114,238.83065207976446,239.72632565926602,240.8426486872024,241.61627626172466,242.65911102800465,243.79053308935534,244.81463544290918,245.76889564082856
Error,7.00841476939086,6.734913329849089,6.426877545635598,6.089532459521192,5.730763902157085,5.37340843723412,5.066903324926315,4.790173049543285,4.506411460959249,4.247822521137302,4.003541894393246,3.7857838278127067,3.5935325154778632,3.425684013270237,3.2678047038864295,3.115422954949865,2.9702968177443805,2.838923616219363,2.7450756338133218,2.665338544902764,2.6072976741837386,2.5197507148056584,2.4447749614561114,2.3849780336355595,2.34105038841226,2.3125722940952853,2.312123515405075,2.2679426859121445,2.1807938871242163,2.119232875412972,2.091612063298572,2.08652763617047,2.06165637314278,2.0061717507388788,1.9508857991069561,1.9099901154577499,1.887776441720532,1.8653161317223916,1.83724682145239,1.8018001389760792,1.7640760232055952,1.7181040189190449,1.6742853965046944,1.6384455961381366,1.5913532002749329,1.515458101236998,1.435761760515923,1.3619305750201156,1.3055370497694323,1.2816593876681557,1.2559717833327795,1.1703275468906542,1.128177396214714,1.134864013893282,1.1185945649743896,1.0647595572753867,1.032644169896062,1.0201007935012967,1.0297811241245525,0.9753973684586428,0.9084071564910555,0.9079367206189108,0.9363458518443032,0.8598638814989812,0.8159803375020711,0.8007516070000442,0.8082165519154635,0.8483943639761956,0.8007693021816139,0.7446934737304541,0.7073770839794249,0.6752836857298925,0.6492748708800307,0.6383055272047276,0.6357538537685463,0.6456388154589727,0.6353225811465284,0.6333026915306038,0.6326005058386106,0.645439735826291,0.649777366984063,0.5710938275756421,0.5173985549322028,0.48177833093416644,0.45476461367488,0.4459376790192829,0.4457360987380553,0.4840143860098514,0.5495854675817532,0.5068035722178529,0.3907651507309719,0.3290894393948062,0.32210849640051675,0.3773703123276844,0.4934524015954115,0.5814173091071756,0.5632409300755208,0.6269692458081717,0.7554815775729495,0.9133688451659039,1.1160682682879084,1.2605826694555806,1.3806667020629897,1.526941210105359,1.7172275523260467,1.8699702740535598,2.0256157160844794,2.211272238660636,2.2920722307849895,2.3627839595981737,2.378199393192966,2.3905068776236034,2.3129043391685573,2.199947033000593,2.0466312920297516,1.9018747706604948,1.7455943845046802,1.608852406574364,1.4620295310818234,1.3801788363953218,1.2076928401262401,1.109021493465827,0.9649582776417519,0.8085632171887274,0.740040573910085,0.5896516155766971,0.4436308643535751,0.4208961683279939,0.3744122075022584,0.22181972071114125,0.31056360804474165,0.3926515856184047,0.24383288361988445,0.14664524729769085,0.13625662205914627,0.1686343921883524,0.22342159031922107,0.2674306994480823,0.31236568184788316,0.3628516944236159,0.44022636549661576,0.5324701702528576,0.6695452347341295,0.596556432201342,0.46812350736987207,0.3908386057767971,0.3711328867537848,0.42224749643422055,0.5463079508680679,0.6028657769978298,0.44404765360874543,0.3494338291401797,0.28885181650755065,0.2966967268599892,0.24902442811917422,0.21440739792615177,0.18927869318314816,0.14618583836692808,0.13057593415678356,0.1579716480232965,0.1906831310262458,0.22460633965315763,0.2814736929721085,0.35829839520304757,0.456310310127797,0.5469259712929693,0.4026379302055404,0.30567777008141006,0.29902036746871136,0.3956482776023465,0.32901732773170217,0.1439039387318534,0.26416952899146473,0.12957581658224843,0.1334846561223789,0.34076274090800945,0.13332180942279548,0.23996877828536614,0.12388445425748563,0.23877404807579697,0.2957942649671152,0.31369299465336814,0.4383438182936438,0.4532956495223713,0.6063722316248807,0.6989761647781957,0.8423313638399524,0.9979167270210599,1.0927633074100793,1.1330875444519333,1.152824104153451,1.2403435065442785,1.2890166375154959,1.3365082688489087,1.2698078738650982,1.259426466156228,1.1832876225295295,1.1689402314982367,1.0711769816283752,0.9511142459678674,0.8692253015438005,0.7442548335628724,0.6464278553002302,0.6096947552051594,0.49229634643288434,0.41028664981111646,0.3814531247091309,0.3883507861330634,0.29117344028828873,0.39406991592092594,0.4931241740940415,0.5992333016096106,0.8150104634778188,0.9347549939417273,1.024769369863941,1.0714899228292867,1.1631524789014347,1.1685826932398742,1.1270444602681264,1.1416236869344245,1.1382369264557606,1.049590353602378,0.9095997013279169,0.684208028935909,0.4743498202183252,0.36402285841241117,0.2572980988524665,0.3769575484157261,0.5019217959336986,0.5681858637309256,0.5795436444150854,0.5480183718138337,0.4874987985174188,0.40356400572776097,0.37231480657646177,0.37370804906905264,0.3996752487806243,0.4258763194727137,0.41422340396552215,0.43594994133956094,0.4259137252333009,0.4072139124377472,0.37542822989022684,0.33207434226332755,0.2785560845393975
3D pred;-0.05278263148082129,-0.2638281618373293,5.296242316779237;-0.052837371955674,-0.254220439644781,5.293469470272265;-0.052310490933728956,-0.24472578061846886,5.290375306998812;-0.05186307409652872,-0.2353027554281376,5.2870577153367515;-0.05134196835783783,-0.22595884858994075,5.283533534040592;-0.05078933531981606,-0.21661590339526943,5.280011606753629;-0.050218553884938975,-0.20709751852322955,5.276999206052971;-0.04966391034988973,-0.19749027679665887,5.274280147952035;-0.04921419228733594,-0.18791118502134488,5.271444878225126;-0.04869707228443074,-0.17825747523258875,5.268887834186188;-0.04825582319510672,-0.16856395677419833,5.266471018277184;-0.04781442550941782,-0.15876619849326956,5.26451932651065;-0.04731217559877071,-0.1489178020949033,5.262858955043808;-0.04678384407266499,-0.1390322476208525,5.261445916283159;-0.046251321961383846,-0.1291368912522575,5.260104893337977;-0.04571683022718741,-0.11923283501481748,5.2588305352126055;-0.045170440239880386,-0.10932045704544507,5.257627945933562;-0.04466692656855113,-0.0993924317639316,5.256541305242067;-0.04422500891203729,-0.08945125702611915,5.255552490994019;-0.04380115471445506,-0.07950023929579192,5.254659409950718;-0.04340359663500829,-0.06954094698327405,5.253850432690661;-0.04302331726446195,-0.05957459113751892,5.25312438947148;-0.042640248168385984,-0.04960321130450157,5.252472590197679;-0.042215957225269184,-0.03962709920817788,5.251927462105234;-0.04178102513313614,-0.02964871721278002,5.251434788958866;-0.041371435612053795,-0.019671563927752645,5.250897528545949;-0.04101804485561589,-0.009689829231370444,5.25040754137846;-0.04064688434115969,0.0002898003544686053,5.2498886645125715;-0.04030725484226329,0.010268988931813028,5.249340533924775;-0.039973031976519885,0.02024433833358409,5.248723525506193;-0.03964700451169886,0.03022109836036455,5.248125223358263;-0.039285610735046834,0.04019463188097227,5.247494332201636;-0.03893152834368565,0.050171273008660686,5.24691015973614;-0.038492279615315976,0.06014448399431323,5.246325246759462;-0.03799048895567954,0.07011391570210881,5.245726383204467;-0.037507711537591984,0.0800841871624704,5.245125872612317;-0.037009745629840336,0.09005476676860211,5.244543144311557;-0.03650795856571168,0.10002510407674733,5.24395954881459;-0.03600146264316367,0.10999341914913782,5.2433462328291505;-0.03545008415959046,0.11995805102388193,5.242712124503479;-0.034845522296001755,0.12991885030120934,5.242066382519488;-0.0342232117265844,0.1398785495503439,5.241420533913405;-0.03358706306799407,0.1498377332502443,5.240780241077421;-0.03298544261148904,0.15979927216505974,5.240143220453789;-0.032402741627324254,0.1697611589178997,5.23949416584388;-0.03185296154658917,0.17972650993449954,5.238870049685797;-0.031366027651203096,0.18969784940939302,5.238291012158554;-0.030947064518082153,0.1996750524613218,5.237761966646648;-0.030515557542260256,0.20965303298155236,5.23725827381593;-0.03003633683949093,0.21962832172981772,5.236744501583547;-0.02952951633457634,0.22960012787331668,5.236191134424895;-0.02912879803897917,0.23957708414461476,5.235643623321647;-0.02887752582887213,0.24955950086772974,5.235106763337571;-0.028769825341810946,0.25954638581429834,5.2346062339487345;-0.028758270959507212,0.26953569306795916,5.234144057480046;-0.028757555999851213,0.2795248980284908,5.233679532189751;-0.028798123853694305,0.28951354933536483,5.233204980486648;-0.028868422255486647,0.2995016363330158,5.232722097206692;-0.028940444725876303,0.3094892275515242,5.232229314885851;-0.029026673536421663,0.31947769200650494,5.231756935352194;-0.029152740354444352,0.3294661640783259,5.231293758466062;-0.029324007219935017,0.33945519467596796,5.230857942702056;-0.029537966897739732,0.34944472196705173,5.230453510066174;-0.029788628184918235,0.35943457301535653,5.230079284262956;-0.030057861690566037,0.3694254333609042,5.229747285956938;-0.03032717864881596,0.3794173589173786,5.229449138258852;-0.030581037502811506,0.3894106992015304,5.229187020637549;-0.03080977504987355,0.39940519769794636,5.228946856236143;-0.031026575266635707,0.40940029080174695,5.2287207776826055;-0.03126302647415481,0.4193948841997408,5.228492318418753;-0.03152740806077725,0.42938906113463743,5.228276610814262;-0.031805193228563,0.43938281454025047,5.228058142811214;-0.03209687150388079,0.4493758752234175,5.2278264922851;-0.0324347273056838,0.4593677278552928,5.227605733502545;-0.032819101358480776,0.46935817104916083,5.227397643671868;-0.033265486722227885,0.479346248426205,5.2272000318877785;-0.03374956577978875,0.48933272077323614,5.22701019635893;-0.03427619393576972,0.4993164731233011,5.226792591676304;-0.03483713738484465,0.5092985499935813,5.226584063973693;-0.03542576266340016,0.5192797444551447,5.226412957568493;-0.03605072305438319,0.5292597144525163,5.226314858836266;-0.03670479774114494,0.5392383007221611,5.22631332150291;-0.03740073743414675,0.5492137541750086,5.226390757629977;-0.038178334403993874,0.5591829486912516,5.226493244945261;-0.03907045520383494,0.569142537498499,5.226596740206232;-0.040049606539155555,0.5790935877047313,5.226730390704111;-0.04102055125046895,0.5890453464124583,5.226870978721924;-0.04209319037963056,0.5989872089791342,5.2269648616486;-0.04322580001688511,0.6089224156916618,5.227059005097355;-0.04443135709446349,0.6188492097002833,5.227132441076937;-0.04564762465935999,0.628774958546387,5.227146690801605;-0.046888408878311034,0.6386975649386114,5.227098349235752;-0.048133748515893415,0.6486195983588635,5.22704954355508;-0.04946119788698886,0.6585308998333979,5.226986446423037;-0.05089728303865493,0.6684257729732754,5.226815727405664;-0.05251738006108482,0.6782902426571389,5.226555874574137;-0.05425304218249946,0.6881319593694629,5.226197979122017;-0.05621756564731789,0.6979268496126142,5.225749902475898;-0.05849290968529871,0.7076534058522799,5.225284163036462;-0.06115949580310731,0.7172708204166744,5.2246559468532245;-0.06420189929149071,0.726758706680145,5.223805185273627;-0.06700864084679463,0.7363229319753652,5.223000327308519;-0.07005381194865684,0.7457928814026552,5.221977101622292;-0.07314722928774378,0.7552476948745653,5.220958636415413;-0.0764920094854015,0.7646096690665465,5.219878875026015;-0.08014991295785596,0.7738350022844602,5.21864884689436;-0.08394940302800483,0.7830163464830941,5.217523327497347;-0.0881779584296366,0.7919826683958113,5.216210166969134;-0.09206935378337833,0.801122024782365,5.215057254552496;-0.09620293614871278,0.8101366945966805,5.213773033010913;-0.10012908319175791,0.8192476058211431,5.212517379373818;-0.1043690022006292,0.8281858870464129,5.211057853582267;-0.10849095157317953,0.8371751891139656,5.209573946001444;-0.1126577050316118,0.8461243787542121,5.207977020705901;-0.11692664340533857,0.8550117326072683,5.206306360162316;-0.12133877837314705,0.8638157396350411,5.204567819026545;-0.12588127368275992,0.8725403308902719,5.20276580798571;-0.13059542575983357,0.8811579599475126,5.200891444193373;-0.13546081423683234,0.8896706358199702,5.19892615936456;-0.14041481573605136,0.8981181477059548,5.19690195283313;-0.14543601330059833,0.906522582678377,5.1948640500356165;-0.15044496157787138,0.9149419891098579,5.192858050908712;-0.15543375043483917,0.9233881376128877,5.190915227909733;-0.1603487214096238,0.9319021539140983,5.189083674814749;-0.16522405111719696,0.9404616972791466,5.187361647630205;-0.17012881951248823,0.949027058791817,5.185756085689382;-0.17493809325550214,0.9576480009001507,5.184159137590815;-0.17970871278391307,0.9663036627435049,5.182635750782206;-0.18448238333406305,0.9749729646944006,5.181202128390212;-0.1893132281525045,0.9836212868919053,5.179834845863342;-0.19416919193509638,0.9922507726275024,5.178437852061894;-0.1989944276574114,1.0008932735262341,5.1770150806679185;-0.20380026693268471,1.0095379183574513,5.175540623275401;-0.20860961509048984,1.0181719612587299,5.174016328856367;-0.2132270488886321,1.0269226621790812,5.172565626087936;-0.21779225364267152,1.0356816341959512,5.171003795507692;-0.22231804778833786,1.0444568596615507,5.169418675518876;-0.22686085166679315,1.0532201514216413,5.167816286536943;-0.2314756596967308,1.0619364032658187,5.166163863880449;-0.23615535032133367,1.0706138372479368,5.164489756612683;-0.24091394919635611,1.0792498532034522,5.162823933944235;-0.24575212469247523,1.0878385350484956,5.161142683804198;-0.2506212707982916,1.096400476558826,5.159415091903923;-0.25550971272752143,1.104947017648457,5.157665871818343;-0.26042835878511905,1.1134701104994016,5.155887161832353;-0.2653398152529785,1.1219938302901877,5.15409166850391;-0.27034747830956984,1.1304780183388174,5.152376482255382;-0.2754154207460157,1.1389243983502126,5.150651772377178;-0.28049695438910965,1.1473701516100427,5.14896438750461;-0.2855814176756893,1.1558114727134854,5.14726370202046;-0.2905909929129663,1.1642567984137622,5.1453714468161325;-0.29547346242142625,1.1727033230921338,5.143176518034458;-0.30037180897001653,1.181104459519413,5.140846902654152;-0.3053788629444887,1.189350485960543,5.138213946439381;-0.31065510363729565,1.1976993026914624,5.1366459721586315;-0.31581792557046395,1.2061119973910086,5.135042277181829;-0.32086496523055247,1.2146082721026257,5.133512340354953;-0.325838300158946,1.2231698687678,5.132110554981618;-0.3306429069774363,1.2318096663560845,5.13060401890399;-0.3354454769405294,1.2404739331921133,5.129238075294727;-0.34011141077394,1.2491690380789011,5.127618133175393;-0.3446096633476762,1.2579309000469245,5.125887382287431;-0.3490672629963417,1.2667428441466022,5.124312756440959;-0.3535733659142799,1.2755470183958586,5.122835748559573;-0.35811544001193596,1.2843253525574414,5.121315744533594;-0.36273291317504547,1.293039695542452,5.1196607013536255;-0.3673800493467686,1.3017023283273903,5.117826875125552;-0.3719154452578382,1.3104271356084753,5.1160081058059905;-0.3764228063386466,1.3192228982999814,5.114485524195067;-0.3811183128674782,1.3279236980852016,5.112986090456881;-0.3858615201278506,1.3365997567403074,5.111493444786163;-0.3906186264091789,1.3452638140511601,5.109975534794626;-0.39536765488014675,1.3539420118923493,5.108514161874692;-0.40005440632165573,1.3626668761369234,5.107131734719553;-0.4046342128775734,1.3714556693578834,5.105796637109045;-0.409124347657869,1.3803042773441823,5.104555336839332;-0.41356463584156433,1.3891912191827482,5.103412487066317;-0.418148656228006,1.3980209733309787,5.102401448600928;-0.4227403320131967,1.4068583248719668,5.101497163676422;-0.4274354633727741,1.4156627360301022,5.100835283268179;-0.43190851365426963,1.4245939242631114,5.10036020651041;-0.4364277086943689,1.433505073926035,5.099949977459129;-0.4409297039707363,1.4424290090560314,5.099641075650812;-0.4453043067756779,1.451419409593878,5.099452532636926;-0.44950387787493223,1.4604930134633713,5.099635057708684;-0.45377730079738954,1.4695242979911876,5.100051898569739;-0.45798609041867,1.4785641638068876,5.1008048367862875;-0.4619012744635979,1.4876968438639413,5.101929776282365;-0.4658816712673525,1.4968055340281823,5.103019824343929;-0.46979713942300894,1.5059410090885468,5.104120825953147;-0.47321796597572235,1.5152554225938923,5.10536165098017;-0.4761511334433215,1.5246576722839726,5.107092035149192;-0.4786711892874656,1.5340840389159265,5.109281311436548;-0.4813775046086291,1.5434782326824281,5.1113848752838935;-0.4841870304222612,1.5528423579911126,5.113487188749053;-0.4869460901573444,1.5621892773572514,5.11572832411782;-0.48960328676465753,1.5714956615423312,5.118244376499982;-0.49214300191242066,1.5808123682021744,5.120842226376833;-0.4943234073458283,1.5902803726035462,5.123209233939469;-0.4967174147521467,1.5997189905030895,5.1254854634281;-0.49924992948445024,1.6091607272238728,5.127592588679735;-0.5019543127925555,1.6184269873380699,5.130204625130262;-0.5042093628434559,1.62772243025755,5.133121728179286;-0.5062816903033772,1.637244341838686,5.135366423869103;-0.5079907528424771,1.6469047632899059,5.137304299670658;-0.5097425782384356,1.6565789343618793,5.1391322826717465;-0.5114149379545693,1.6661534794976023,5.141484153931798;-0.5126379201680339,1.6758798600299532,5.143459460552415;-0.5140848852414397,1.6856131279305147,5.145239850412037;-0.5149740961133056,1.6953772362606163,5.147207461283981;-0.5154511979235574,1.705159596427602,5.149226818465369;-0.515385896025274,1.7148962990739673,5.151505492913012;-0.5149946332347347,1.7246340744570756,5.153746618526821;-0.5144081245089149,1.7343076440214684,5.156211990587463;-0.5142293469209153,1.7439496405769426,5.158857730748221;-0.5140181794852325,1.7533889515675762,5.162152395577336;-0.5124863468209696,1.7626055168548393,5.1657172816897265;-0.5110260863161922,1.7717776953546889,5.169423867831324;-0.5089534829808572,1.7809882248939517,5.172720906050806;-0.5060099208911597,1.7898962318322522,5.176182532057654;-0.5029287138504928,1.7987355595753491,5.179699981164984;-0.4999256976454873,1.807586343618755,5.1832560345236205;-0.49764747434081125,1.8167631134025077,5.186511275668303;-0.49582779276230743,1.8261238541659401,5.189522137889107;-0.49425491072626765,1.8356156244606476,5.192248369495779;-0.4926752558596483,1.8451642936772377,5.194763842949129;-0.49122797022347137,1.8547701201080267,5.197137334653111;-0.4898353475766657,1.8643711577157438,5.199562345790984;-0.4886672337512608,1.8740169630564723,5.2019274989402895;-0.4877148738974019,1.8837080032121098,5.204202746489585;-0.48689332672646324,1.8934302714713676,5.206394220911283;-0.48615322008172873,1.9031594065425665,5.2085842375598;-0.4854688206125152,1.9129037745825497,5.210724071400988;-0.4848600321816814,1.9226530489413762,5.212864404581315;-0.48445405734720476,1.9324090872621882,5.215021926473816;-0.4841767901756985,1.9421667758213006,5.217192326644055;-0.48403300932290644,1.9519263511156766,5.219367186901583;-0.48403618269419246,1.9616813065065064,5.221567376723538;-0.4841122128227743,1.9714268384138023,5.223807650649518;-0.4843402736529693,1.9811493653330734,5.226135838477375;-0.48461224726279006,1.9908582286766319,5.228515755058196;-0.4849121579374276,2.0005738847923356,5.230864388667048;-0.4851943435368306,2.010299670272523,5.23317295274042;-0.4853828160167173,2.0200276329983633,5.235481896076448;-0.485696498409721,2.0297418870559305,5.237834526829745
3D gt;-0.4875938403437047,2.0710618943177934,5.2481621536088126;-0.487396730592579,2.069558643657534,5.247723780317918;-0.48718805919362335,2.067865103980448,5.247244888880648;-0.4869738736499404,2.066225296668317,5.24676940003179;-0.4867682846778078,2.0645378427259815,5.246296367235802;-0.48658464954980746,2.0629711246455735,5.24586178930036;-0.48641731438089597,2.0615241906942563,5.245461668394954;-0.4862566291124865,2.0601248531899468,5.245075760954486;-0.4861101882647369,2.058837758141282,5.244721617417836;-0.4859775732576351,2.057661346049359,5.244398576990434;-0.48585341932995074,2.056555308982974,5.244094418014986;-0.48546462245586797,2.0535612412332833,5.24323676745618;-0.4851841970245695,2.051185620792576,5.242573561939387;-0.4849049964029281,2.0486316627127223,5.241874996602211;-0.4846310211035722,2.0459563577370563,5.24116607776496;-0.48436699215831647,2.043317757444955,5.240468222675428;-0.4841059961266857,2.040704255526183,5.239771970160022;-0.4838442753755331,2.038094457699302,5.239074544229142;-0.4835920648626943,2.0355004929506064,5.2383835024859735;-0.4833505029730459,2.032936302393512,5.237707361289061;-0.48311696822786593,2.030450783026023,5.2370580992620495;-0.4829089744338573,2.028076141482494,5.2364487524293155;-0.48271878541623314,2.0257688633652986,5.235857136992157;-0.48254824340278335,2.0234968169582346,5.235288851816145;-0.48238070295156676,2.021227621610047,5.234723818669553;-0.48220352120738214,2.0187965000340196,5.234118730732652;-0.4820275052388509,2.0163087518827507,5.23350464142346;-0.4818563556566916,2.0138053080240885,5.232896018163754;-0.4816871112760951,2.011304820326508,5.232287723494359;-0.48151703739687396,2.00869154653914,5.231652342509703;-0.4813394936003972,2.0059340595599737,5.230997170787041;-0.4811762391595892,2.0031039227761855,5.230322997827999;-0.481031714142346,2.00032065924139,5.229655939321049;-0.48089052557814965,1.9976029489652707,5.2290204044404565;-0.48077691574305137,1.995031259922382,5.228427086501825;-0.480676601034696,1.9926325414688866,5.227892731734312;-0.48057912884905035,1.99016395589693,5.227335843492726;-0.48047315902918414,1.9876638111885778,5.226777804921886;-0.4803677793096324,1.9851712135356632,5.22621892834752;-0.4802639051239347,1.9826186912828454,5.225656739318307;-0.4801725285118395,1.9799759645305695,5.225083334240107;-0.48011216992237526,1.9772259383071311,5.224502299835123;-0.48006531415220166,1.9745570621594706,5.223947662207599;-0.48000447967404225,1.9716998948894564,5.223349315205558;-0.47997469032787893,1.9687728994817681,5.222762569969469;-0.479956095731975,1.9659109577950233,5.222197787623589;-0.47995995979100636,1.9629140825115265,5.221609019414975;-0.47999297693388054,1.9597671680137758,5.221016264482925;-0.480064684654194,1.9563897036359605,5.220390258564974;-0.48015271949768057,1.9528104402302389,5.219735653668804;-0.4802589077767127,1.9492992212681173,5.219084782975618;-0.48037532107035313,1.945798356311569,5.218452261174312;-0.4805005714541576,1.9423150701470717,5.21784745662981;-0.4806770840003843,1.9386688115271067,5.217225571043504;-0.4808663176031061,1.9350256112937718,5.2166041861726935;-0.4810584111656649,1.931207744202327,5.21596436659495;-0.4812389957136144,1.9274327184541629,5.2153416549911915;-0.48140131599134434,1.9235850370229914,5.2147231867639094;-0.48149743651301485,1.9194515002307995,5.214076284700404;-0.4815301934330842,1.9152290728209451,5.213456624249943;-0.48153411608836694,1.9109514296484775,5.212838771715842;-0.4815248666773728,1.9066256236925803,5.212166180245863;-0.48166795611772384,1.9018393844020824,5.211442971948718;-0.4819767988548905,1.8970344012317764,5.210685675381311;-0.4824202169303685,1.892231570342851,5.209878684705723;-0.48302241159657955,1.8873990818294673,5.2090077421000744;-0.48370460816680405,1.8826787695962879,5.208094014214687;-0.48463952921257636,1.8779132430279848,5.20698922564814;-0.48561612433553397,1.8733239364207115,5.205852163809896;-0.4868925601563167,1.8686917429439354,5.2044834361310865;-0.48831315452283847,1.8639777644006277,5.20298840319524;-0.48997433270522156,1.8590207989385217,5.201327606581598;-0.4918214705003415,1.8538897808887917,5.19948104782834;-0.4938012608283205,1.8487460985027375,5.197434968135395;-0.49587449761687735,1.8435145912378865,5.195306611947023;-0.49800024268145127,1.8383913865636607,5.193124958616789;-0.5001727718707644,1.833176416490899,5.190870497515943;-0.5023966536078948,1.8277364747928142,5.188490835512922;-0.5046898701464544,1.8225062360919888,5.1861133249731015;-0.5070866554760542,1.8170039620738212,5.1835818698106575;-0.5094807872876445,1.811290249016767,5.180987700824529;-0.5118505311976366,1.805694500365544,5.178461979397008;-0.5140120026114209,1.8003733211996777,5.176010583682138;-0.5159664010011433,1.7948468391543533,5.17359594062899;-0.5177008802069992,1.7891704209541366,5.171181251770813;-0.5192305970218012,1.7834560092446587,5.168807609623247;-0.5206372145147272,1.7777521021274925,5.166509896390425;-0.521759006979687,1.7722941462198896,5.164422701059144;-0.5227988746101089,1.766841311095191,5.162400327262984;-0.5234767569349112,1.7613209792590534,5.160620052874415;-0.5239826297551556,1.7557054828998173,5.158966100098658;-0.5241749018788989,1.7500542346558288,5.15747032317959;-0.5240980913443642,1.744348102298591,5.156125636697468;-0.5237924873789802,1.7386944101469115,5.154986145530242;-0.5233391580112644,1.7328690549089611,5.153857464772105;-0.5227665334816186,1.7268827236154696,5.152764096734303;-0.5220713543084149,1.7207352548818122,5.1516596638387675;-0.5213110211169133,1.7147692621783484,5.150619598307896;-0.5205087046492947,1.708697861301443,5.149540041837535;-0.5195881266567877,1.7026128655939154,5.1483799844648015;-0.5186701252421395,1.6967438112686242,5.147238304268466;-0.5177318058118143,1.6907343043759873,5.145976491899438;-0.5168283433653619,1.6848562680854173,5.144624384791473;-0.5159692249819229,1.6793381832935772,5.143270094673491;-0.5152405800428547,1.6735960859288284,5.141701003632258;-0.5145099244352246,1.6679152884978414,5.140117502415766;-0.5136328376603257,1.6617564250341528,5.138394995942143;-0.5126592322802935,1.6552975965406074,5.136546781542523;-0.5116697833368687,1.6488285552061317,5.134658675253717;-0.510638095094858,1.6423444010833574,5.132696260293325;-0.5095536401363019,1.6354401098365987,5.13054855498069;-0.5083927918001603,1.6286075511577998,5.128273802811981;-0.5071641382623893,1.621521814773643,5.125883596613107;-0.505863592502198,1.614440204015846,5.123412492512354;-0.5044251869389269,1.60726437273703,5.1208712932372995;-0.5029892455033267,1.6001995945497938,5.118351390981934;-0.5015409109292785,1.593301071083611,5.11589315334174;-0.4999936929087821,1.5863180804643477,5.113462547974508;-0.49846683436534434,1.5794981258788394,5.1110993296461675;-0.4967789657050794,1.5727919325281363,5.108925241720481;-0.4949828761991906,1.5660171080625775,5.106819155549743;-0.49313881316471625,1.5594283178777644,5.104839671312134;-0.4912567773725165,1.5528969060345428,5.102939349812887;-0.48937183289449715,1.5464723300204253,5.101101318911776;-0.48729390626917757,1.540317722591546,5.099558470809394;-0.48513897365299075,1.5340748431930125,5.098131241032334;-0.4829097872770549,1.527974590322359,5.096904889424642;-0.48057808922939615,1.5218371444868912,5.0958540688368785;-0.4780107084388942,1.5153975553252008,5.094877865429133;-0.4753871462983512,1.5092097278865961,5.094043982594391;-0.4726525451889455,1.503483731295893,5.093434517792664;-0.4700167218505359,1.4980578929713515,5.092982587754401;-0.46747673025287567,1.493171507038054,5.092680244182629;-0.465012706339685,1.4884687360753128,5.092479540650311;-0.4625068566786136,1.4837609511828815,5.092483691754888;-0.45983978866618846,1.47884888399885,5.092592958202779;-0.4568269847181977,1.4731384336544517,5.092919159719853;-0.4538736252393879,1.467540293375651,5.093350315534351;-0.45080590961018563,1.461748431429837,5.093847366682166;-0.44797397140336176,1.456350927717699,5.094388131144268;-0.4452512378379948,1.4511577448193496,5.094927445917181;-0.44241033097564203,1.4457541389256883,5.095536037585774;-0.439429751036597,1.4401256360747126,5.096226526718973;-0.4363816780965837,1.4343766433632443,5.096936909688625;-0.4334080329749102,1.4288807327604034,5.0976756269189165;-0.43030532830660456,1.4230113314435784,5.098443276301107;-0.427339060423804,1.417380751104303,5.099179857256634;-0.4245759532907621,1.4121462656656902,5.099872123356074;-0.4218369020555839,1.406796794370224,5.100651726446516;-0.41914970488626446,1.4015055650804864,5.101417256157256;-0.41652833739525635,1.3962655453708002,5.102174422144238;-0.41372510994457806,1.3904598156037877,5.1030351521095945;-0.41069316133384487,1.3839990155162707,5.104063556843117;-0.4075636110253673,1.3773374751356782,5.105166982470966;-0.4042158876012584,1.370297358320059,5.106311549572345;-0.40101549987584517,1.363499857918161,5.107379584989912;-0.3982152049684785,1.3576094524612843,5.108273101366282;-0.39515218415807507,1.3513771265165402,5.109108711604864;-0.39204372921928027,1.3450725408251818,5.1099178209148475;-0.3886456327177787,1.3381984831387876,5.110773700953833;-0.3851813773275073,1.3312172522206123,5.111649968590242;-0.3815804041356988,1.324016544529649,5.1125685036872905;-0.3780374755546695,1.3169247434855809,5.1134595389183755;-0.37442781675578474,1.3097714277382102,5.114395056966875;-0.3705415181957307,1.3023381461888714,5.115415945709728;-0.3666295569789866,1.2951984964172696,5.11648760386764;-0.3625026151834291,1.2878995573325238,5.11770721461864;-0.35820341278555623,1.280379670586091,5.119025381137765;-0.3538399780930066,1.2729044506927658,5.1204308519128885;-0.3492485365320425,1.2650469431642628,5.122073603979225;-0.3445473296368709,1.256959437781996,5.123863233983191;-0.33962982267369346,1.2486207272680732,5.125856476624806;-0.3347822564964087,1.2406059096914823,5.127810411117116;-0.32983213009860346,1.232413967716238,5.129777902582303;-0.3248732072017232,1.2242508548674036,5.131917955474123;-0.31995474859664996,1.2161741067438179,5.1340621675324565;-0.31475600698606565,1.2074858433457671,5.1363000249471815;-0.30972122128804525,1.198964572406206,5.138576845765764;-0.3044426460266113,1.1899418798352852,5.140966517226943;-0.29908362791447035,1.1807920263947034,5.143413322787468;-0.29363338432416236,1.1714408829902692,5.145865524854816;-0.28821502470318733,1.1620121652780335,5.148377146238838;-0.2825462252507444,1.152059359795409,5.150876729850561;-0.27679781486427846,1.1418651273967138,5.1533481391922376;-0.2712695777351088,1.1318066920713,5.1557168895247205;-0.2657097533439678,1.1215614415570037,5.157958407099782;-0.26023570407804897,1.1113033276542288,5.160032267148377;-0.2547478295675393,1.1009696543542413,5.162046291085541;-0.24929287121986426,1.0906875638075864,5.163917318443131;-0.24402551519154195,1.0807491579316353,5.165553433472993;-0.2387139650928518,1.0707617846004296,5.167058362702855;-0.23368079798338845,1.0613990535006494,5.168309988827002;-0.22874970939511163,1.052274819212533,5.169456555233627;-0.22387003404064912,1.0433207182128572,5.170555443737676;-0.21919331318693733,1.0348677751092963,5.171471151221645;-0.2144713297150825,1.0263895949483568,5.1724100906966175;-0.20988617742257037,1.0183977429749536,5.173330840647546;-0.20545779270422257,1.0107550641878054,5.174230427924402;-0.20113645404023547,1.0035528250105394,5.175077031224153;-0.19692198042009695,0.9967351898235048,5.175945652826237;-0.19267097502849134,0.9900135214341794,5.1768902640473;-0.18854567031912461,0.9837183542095247,5.177755944288494;-0.18446960190736525,0.9777914213587027,5.178737460303176;-0.18033794190453703,0.9719469959279878,5.179796428617883;-0.17582511179043298,0.9657330637864078,5.181116731820863;-0.17128316464189625,0.9596136983652587,5.1825912202824655;-0.16672900578754196,0.9535807334816523,5.184183121535296;-0.1622778314788485,0.9477108829060541,5.18578135043806;-0.15801875848978597,0.9421498158981242,5.187357313468808;-0.15360586992378447,0.9363643562025059,5.189071338028205;-0.14927590845712552,0.9308173850429512,5.190873844829414;-0.1449112651986503,0.9252300833821947,5.192695307856701;-0.1405570380440176,0.9196766225053963,5.194532888839806;-0.13637629552747385,0.9143696797480347,5.196346204231347;-0.13237704604310419,0.9092721943881342,5.1981147442489375;-0.1282445443705783,0.903890397222967,5.199939610846055;-0.12420521719208182,0.8985705815091158,5.20172893243279;-0.12002173153298798,0.892979288486835,5.2035921456905;-0.11599585686876476,0.8875707987384065,5.20543238235953;-0.11208819122001774,0.8822778907525735,5.207197599906086;-0.10820243475736817,0.8768699816927885,5.208896329744265;-0.10437636477829981,0.8714336585998534,5.210546331129438;-0.1008122721187404,0.8662378898787371,5.212065734738209;-0.09742724622663904,0.8611634617372939,5.213501825650534;-0.0944249260138944,0.8564342426029059,5.214703771148224;-0.09170104003734275,0.8519878421429077,5.215783151699545;-0.08911791594562633,0.8475657233358082,5.21676247417992;-0.08633479889364189,0.8424813636613022,5.217737622599786;-0.0834227483728544,0.8368297943156925,5.218672945892877;-0.08070168161652777,0.8310599940982673,5.219490670318812;-0.07814346368195581,0.8253339898990152,5.220216242607825;-0.07576749065925514,0.8196391922372287,5.220870209224889;-0.07347429385602147,0.8138532475122338,5.221501598874076;-0.07122633076886661,0.8074430344586816,5.222196774102299;-0.06904672019859479,0.8008260461150624,5.222900674095571;-0.06707628645141266,0.7940828081558312,5.223548737739604;-0.06521073954222631,0.7868770731524692,5.224176836592251;-0.06349995290907354,0.779789083449567,5.224732154418862;-0.061883198444960555,0.7725614699275115,5.225241833665984;-0.060330344111541576,0.7649781031165619,5.225671273090801;-0.058907286904548675,0.7574064517828936,5.226030002646108;-0.057519705533981315,0.7495648050360342,5.226369461205488;-0.056169179206337426,0.741610619779493,5.226668200763848;-0.05487093397437548,0.7335364163508182,5.226876398988109;-0.05362112646676152,0.7252202892824602,5.227005397186906;-0.05238118372849428,0.7166359445853313,5.227097756536932;-0.051176924153103855,0.7075760698787503,5.22716714371749;-0.050238268716739184,0.6991386609520418,5.227195089319366;-0.049399920893497165,0.6907958045188197,5.2272348866905665;-0.04857330071144418,0.6825082684188595,5.227231970344086;-0.04772551530762449,0.6741814995437373,5.22721639102665;-0.04682405691459531,0.665668025345099,5.227207114970097;-0.04592445426755916,0.6572296243365346,5.227183834148887;-0.04491320223430468,0.6486275169289178,5.226991171560653;-0.04387884698930335,0.6399742222666089,5.2267206334494505;-0.042815205454826366,0.6313530411642106,5.226371686435137;-0.041728087051318655,0.6229742395786639,5.225965631042021;-0.04061468148492074,0.6141858300276792,5.2254966384908546;-0.03955624255782269,0.6053857953014269,5.225002045475068;-0.03855372360299846,0.5967508303324381,5.224536327507978;-0.03760911222559508,0.5882637068430582,5.224110690632804;-0.036766725480882195,0.5794222014588737,5.223730266320901;-0.03594877545690276,0.5700974802527922,5.223430625034811;-0.03519552046744549,0.5610528150464666,5.22320425469758;-0.03449686505038881,0.5518432362561668,5.223010894374117;-0.033837908656219315,0.5427376943181772,5.22282763542634;-0.03323211653636453,0.5338127203456692,5.2226342804444945;-0.03259603918054716,0.5245713293044292,5.222444986546626;-0.032051839473469,0.5156631907478706,5.222266100101784;-0.03154592652073322,0.506204470629249,5.222155413622413;-0.031084658783641667,0.49660475477625116,5.222042021511682;-0.030681277792961863,0.48699782110954254,5.221960708206469;-0.030269596601444515,0.47721964444228215,5.22189087509197;-0.0299191762261052,0.4679770900330257,5.2219111743416295;-0.029560494070496064,0.45871663013312325,5.221943733001668;-0.029218104032219434,0.4498156822809104,5.222023471227762;-0.028842961377133436,0.44067410384631545,5.222128677404644;-0.028441139081136775,0.43151718698303554,5.222277922786651;-0.027994768998661972,0.422218723839098,5.222425914232849;-0.02758172736467559,0.413208074194486,5.2225761087657325;-0.02717209746603106,0.4041432722748303,5.222718310898119;-0.026723969968290275,0.39520840019997366,5.222809235583237;-0.026301699622081277,0.3867821863883181,5.22285459715421;-0.025883038963776465,0.3781932744458726,5.222901501030218;-0.025509077758736953,0.36982653724170134,5.222984884642512;-0.025198048622881785,0.3614237678819668,5.2230859822862135;-0.024898170961056905,0.3531811762377214,5.223229552800538;-0.02465324921946708,0.3452569696968371,5.223377880982364;-0.024449554285065074,0.33727739576954663,5.223514114723832;-0.024328844856043332,0.32989289619883555,5.223608168826077;-0.024189291752101293,0.32217767015050675,5.22372886845323;-0.024116103989830436,0.3143478605343345,5.223761680332038;-0.024121288319103058,0.3060938833320076,5.223785838971373;-0.024192364493354428,0.2977472540485403,5.223827312808219;-0.024317806407402127,0.28937670650899083,5.223902108468645;-0.02451676297122664,0.2806004330942539,5.223972308575782;-0.024782668095468828,0.27228124705559564,5.224055356114288;-0.025153568917284902,0.26412440890432054,5.224113800726302;-0.02558162176543898,0.25640323724903047,5.22417802182703;-0.026001795327077155,0.24857200027945262,5.2242424437361334;-0.026435086534322937,0.24066276391868385,5.224306433437952;-0.026924452668982128,0.23281594991423388,5.2243328611968;-0.027409536467223872,0.22495111584272537,5.224342343987011;-0.027883156820724574,0.2170787172838638,5.224369995065073;-0.02835776338420931,0.20937811665196232,5.224385393632565;-0.02878678860039007,0.20128904813234919,5.224412295675017;-0.02926119265269712,0.19276638408306515,5.2244239667673575;-0.029805715749172575,0.18376774047632682,5.22440842577929;-0.03037180284984777,0.17432281236179537,5.224384331088249;-0.030930316364178888,0.16509785807197863,5.22433745663544;-0.03156139263364135,0.1557304183629041,5.2243360414661355;-0.03213210623772418,0.146757300087663,5.224387645460869;-0.03268552394707997,0.13753475002512905,5.224469714993337;-0.0331850032324348,0.12846440270363962,5.224564277497796;-0.033688179989981526,0.11882725138807562,5.2248161651840626;-0.03414766587194849,0.10939139044887385,5.225077445587826;-0.03464823638155161,0.09934818267121999,5.2254116745985275;-0.03507981437672683,0.0890071372453307,5.225793535592127;-0.035512781250020845,0.07836469602470846,5.226208424912125;-0.03596036971657653,0.06703850853264012,5.226568720854046;-0.03641862879359657,0.055566923380060994,5.226903135122498;-0.03683976658315606,0.04444912008004771,5.227214368340748;-0.03728043873974534,0.03260454966478018,5.227480547805954;-0.03776184821584837,0.020430685943756043,5.22764769245106;-0.03820814551551486,0.007635407709847486,5.227794207374908;-0.038661446687953724,-0.004923384248070281,5.227906008934063;-0.039090039653856254,-0.017221944885664222,5.228015359492901;-0.03945189396149475,-0.029601356379809853,5.228140484997483;-0.03975701916608655,-0.041336109350124925,5.228266419650426;-0.040029944934480186,-0.05303927499072144,5.228408670222173;-0.040257004426476735,-0.06406298517773708,5.228484661414975;-0.04049318503747221,-0.07519507319923954,5.228564854246669;-0.04068254663840018,-0.08554629246116983,5.228612813261687;-0.04089034219843442,-0.09581633228079865,5.228632567311896;-0.04107364565036335,-0.10528062035786648,5.228487556228219;-0.041241375542729275,-0.11461859281336675,5.2283466855033485;-0.04135049254516435,-0.12343495252158472,5.228133457579898;-0.041495196317063,-0.1317926918509228,5.227884080959798;-0.04162482060239614,-0.14007757941751534,5.227595911052057;-0.04173843349263967,-0.1483238065529391,5.227363488259863;-0.04184633389717894,-0.15696532831556811,5.227178267765566;-0.041957636932206284,-0.16549527311846207,5.227053372476921;-0.042040667985957826,-0.17311452163894317,5.226978341081754;-0.04208193352313641,-0.18017894467108886,5.226971876467512;-0.042117604323423624,-0.18637194361973333,5.22696967613762;-0.04214291140160274,-0.19210324396070888,5.226972568892391;-0.04215973502951242,-0.19734384944530134,5.226970088807611;-0.0421720804516735,-0.20187968122763716,5.226971855856681;-0.042184767393466556,-0.20631319559337014,5.226977270439022;-0.042201682072519606,-0.21086000660859824,5.226979783772119;-0.042214731983799755,-0.2154916019439697,5.2269779952679825;-0.04221578744851827,-0.2209550795841738,5.2269663912194675;-0.042212203468781365,-0.22624277561479578,5.22695851951349;-0.04220714089127839,-0.23139636593698798,5.226952646724513;-0.04219924411226493,-0.23642215490601748,5.226944506369001;-0.04219533186010977,-0.24143663709150634,5.226935629865511;-0.04219474641872886,-0.2463573351062712,5.226928595172902;-0.042191437385121336,-0.2510926891180986,5.226942029457926;-0.04219947650098651,-0.25393112301106485,5.226966408446222;-0.0422162726639109,-0.2561234018711444,5.226987576881322;-0.04221321933946209,-0.257549449107686,5.226981568620045;-0.04221012268887192,-0.2589021390187935,5.2269752091267065;-0.04220783382165627,-0.26034788600734016,5.226969974038379;-0.04220654967052689,-0.26193013561972406,5.226965377421978;-0.0422076739258704,-0.26368753498168784,5.226960730085657;-0.042210619082650634,-0.26565537783617527,5.2269571452410055;-0.04220957946493089,-0.26778961662030965,5.226954602460865
