# Supplementary material for: AI co-pilot bronchoscope robot
Source: Nat Commun. 2024 Jan 4;15:241. doi: 10.1038/s41467-023-44385-7 (PMC10764930; doi:10.1038/s41467-023-44385-7)
Supplement: Supplementary file 9 — Source Data [file 41467_2023_44385_MOESM9_ESM.zip › Supplementary Fig. 6/Sim+A/1-siliconmodel3 Centerline model_29.txt]

Path length,0.4096161486209353,1.5102327341953194,2.3030405656706057,3.3284964828653116,3.8451127177991187,4.918296904361631,5.958913073162194,6.868905004596495,7.987221080569467,8.626939141912562,10.133807194206861,11.001312143329432,11.8833490801617,12.751320556450354,13.628511809747469,14.50923830679357,15.440662651858043,16.392344122386287,17.402323304880614,18.4481206913146,19.541459157977574,20.669753231893136,21.82080291029584,22.99796341651259,24.226451780659513,24.226451780659513,25.515911161159377,26.805664076879825,28.129095787938603,28.129095787938603,29.421093336510058,30.657207366254813,31.840940917535466,33.00957138649938,34.187884696222426,34.187884696222426,35.31024511605686,36.383561388878185,37.43719115127027,38.41300976380987,39.40230303103669,40.36977685465354,41.317333260275,42.29944090936555,43.26429052489084,44.25710435360212,45.230234906577,47.04480203040693,47.8949652726704,48.69204664875555,49.50065454430648,50.31312316220389,51.95589010828171,52.74855834709372,53.55447695407099,54.42647947152558,55.3099735322497,56.19569237259113,57.90874376217198,58.748417981427814,59.53438006986461,60.33355948615905,61.96556305919484,62.82252101033402,63.684776081907934,64.55639569638709,65.44870205422203,66.3033705175395,67.24357564837499,68.18521043320006,70.06555306262327,71.02614195254858,71.95158211105552,72.89356566190489,73.83577210571282,74.83580090516163,75.82469524641125,76.81961550205206,77.80271607406236,78.7770541017849,79.7163897955819,80.65443280454286,81.60608567075823,82.56213192251965,83.51645272582267,84.46592655528681,85.43471473588737,86.33100089448475,87.22777930258103,89.05349929862466,89.94537314448932,90.8660181495735,91.74933174297047,92.65561142343934,93.52378367962368,94.39014637450741,95.24489911657724,97.0000572535609,97.91607463066644,98.86001999883621,99.74253664272027,100.59804779793413,101.44056531571128,103.06050367811619,103.86611255224241,104.6526373969322,105.40704889843798,106.92112253289446,107.64798269780201,109.02220367999624,110.31086425465682,110.96727501830128,112.26134274643074,113.38921470267607,114.6561347788475,115.31547852751649,116.73224379977276,117.4453765640358,118.92068545543042,119.63585724654013,120.34818244631924,121.7774328134995,122.52224040266711,123.27823229780009,124.81299032425291,125.57636057910895,126.36030168735637,127.18160537849452,128.77991477947737,129.53861615239651,130.3552510064527,131.19236866201558,132.92900873871346,133.8414702912399,134.82250628692282,135.80846639320538,136.8354251329721,137.90214512486344,138.9670115499976,138.9670115499976,140.11695933393773,141.29277753704605,142.46429101021957,143.69386784450825,144.8831571039908,146.11479912095282,146.11479912095282,147.32541113016816,148.53992620620974,149.75688035077422,150.93726925324523,152.103426700782,152.103426700782,153.2014860999489,154.3385564989294,155.42978277945554,156.4886051997978,157.48242577661858,158.47943180058667,159.52003672435754,160.51209008008829,161.56398825542482,162.54371262690074,163.50001556683236,164.43494350312588,165.3184496572806,166.19791190201465,167.93196767842332,168.75313255937422,169.5778715503742,170.42032410493067,171.2075762727276,172.70650930780207,173.4141359469573,174.1799099872665,175.7985397719081,176.52826132813254,177.86188518775512,178.48101492029508,179.73177244455786,180.3851410455702,181.73880534996883,182.39508639434476,183.68526014893314,184.2863227636252,185.58746569076698,186.23802243190843,187.47727234056214,188.60997319455126,189.8441131013754,190.53057641439716,191.95157440657476,192.64497074312658,194.04207840882955,194.76486298503542,196.20130807886287,196.94189798448102,197.69699497191635,199.2273431075104,200.0140260400037,200.78846296031122,202.38251435098863,203.15435270422256,203.9212150834945,204.66119833487096,206.09674056098552,206.782787914349,208.04532907706238,209.29746245171995,209.93313031758453,211.20381720956604,211.86586636955886,213.1352937917535,213.76534751537326,214.98585498487714,216.20237676662293,217.42945722962102,218.02379093541555,219.27032614412084,220.55819465969893,221.78255559719148,222.38418260044725,223.58271113654982,224.7585608797659,225.90017018781734,227.03340801023572,228.06330530257733,228.99588229866617,229.81340196711724,230.96575544878323,232.099484909816,233.15542580927496,234.13577938225757,235.37189444580906,236.31708809270685,237.3020777350955,238.27499244134205,239.52166934336785,240.47664660089384,241.41385049479683,242.3920669020874,243.36131680898467,244.28057992825796,245.5230515527922,246.44901571339997,247.41648584244547,248.43852985605878
Error,6.608483436543068,6.364720384174401,5.926464412320313,5.493342738162569,5.0788733966635204,4.687972892403189,4.327975568072877,3.9851637905665287,3.664208780544205,3.3721142959531867,3.105915275672987,2.831833730707939,2.5860194323628765,2.3683316821042877,2.181785416607825,2.008567392609356,1.8562320319588845,1.7260911949788622,1.6009706824969792,1.4962140685165568,1.4074469671196037,1.346972701794463,1.3122081194927577,1.3063781558732386,1.345440271043807,1.2283100152326134,1.1176475153524787,1.078050931794953,1.1347328211746834,1.103899630368081,0.9684289325709019,0.9090979056293971,0.9032245065814702,0.928793813316985,0.9925517753317872,0.9103026029085116,0.8352507624410699,0.7890060548433674,0.7497542940654676,0.7310581365343617,0.7097396632944171,0.6959659354853696,0.6901140696389692,0.6681726648960603,0.6585366990746091,0.6406715651023419,0.6385536407904348,0.6372988430827768,0.5490625248718775,0.4819378179711546,0.4927502531447166,0.5667910639906973,0.5758575383898348,0.4921546969343318,0.48917183747592174,0.5296150404098332,0.5879521858952358,0.658563631173065,0.5655641641747914,0.5033058436239152,0.5009609020955317,0.5800307471669884,0.603021287472539,0.539684653452286,0.5102995392586864,0.5123487347774135,0.5354077207864566,0.5956236429427253,0.6274767176081845,0.6643540391709134,0.6415573874181654,0.6124086813707517,0.5646634176678252,0.5268158506841137,0.4963506196537851,0.48384649529330404,0.4705981667101207,0.4594648530036445,0.4397918138854805,0.4170239474772312,0.38700573537810556,0.37261484142037365,0.37323538936743655,0.3821225011695839,0.39933042002979585,0.4218406831342409,0.43524262339842185,0.48931889518270055,0.5553623270937156,0.48665501238991815,0.4013938582910252,0.35750591155056666,0.3208796449159554,0.33582766787567014,0.40633133516751124,0.5215771835393022,0.6696385709923788,0.7062241874203296,0.7725569774331685,0.8919494248137946,1.0455774555114572,1.1898300743915489,1.3637741319876477,1.538166159077442,1.6605694652522343,1.8245130590398673,2.0092161661537076,2.1560228496412863,2.2611052274508587,2.3372517107137605,2.353567718607783,2.3721095037815365,2.3008027732579603,2.1847972277535295,2.0460874483481986,1.9158852312231838,1.7467914036551653,1.6048528281811147,1.4928029341921882,1.3371132929452938,1.2449246138520478,1.0901374519587044,0.9519140455796691,0.8733447720455072,0.7241896411821009,0.5662183531432522,0.49926001578073,0.510820319458327,0.36166474747591026,0.21921524755816754,0.25883117854415433,0.37824277788214117,0.4120605799771353,0.32090945756700917,0.2986656581881049,0.29808740178186943,0.34662069358780384,0.43150422853242165,0.512642870987522,0.649250437447766,0.5349504294757568,0.42438082189687615,0.35919763592663234,0.3794749425278001,0.48481133589230374,0.6627444475375632,0.5512152290118061,0.3859749397382019,0.27910384982005565,0.3179726870860549,0.44366254962930785,0.590852089909327,0.5151740040697368,0.4479549333875596,0.3606611327084436,0.31384219093156834,0.22191247109648463,0.12621389259348442,0.07336567162917818,0.06629795783832645,0.12161761100825733,0.1676679678548255,0.22202287835951018,0.2886475872684193,0.3512062380137501,0.40955548597247404,0.4785465411521451,0.46751795641006905,0.3227672498016485,0.2218563518773945,0.22823517645522454,0.3768703131893775,0.1764869601041961,0.16052075936384608,0.3813101315954521,0.24109978664878054,0.04798810276921822,0.3138935635031276,0.13555658444790303,0.22574352368854503,0.26261999297304217,0.32164868286344345,0.37704832584035425,0.4485464814150193,0.6020673942539291,0.6609578468197804,0.8580239185088856,0.95040903220612,1.0384014576669491,1.084110216586131,1.126701400986113,1.1798066033374202,1.2677107632917575,1.2702336821525824,1.2387095701024584,1.20737483145015,1.150781575885603,1.154472524916948,1.0605250987716455,0.943598388244468,0.852368049425443,0.8008928629570947,0.6662839358257572,0.5644112297508755,0.5858003163341651,0.4190154317748533,0.4327308247792865,0.337016984521405,0.41791812451530674,0.33667120489169966,0.4381889705955114,0.5011891953007472,0.6784892158157794,0.8637625168983214,0.9210899580049077,0.9802772795747348,1.0867133530494177,1.1094665827247745,1.0761553359913434,1.1560821116384257,1.1760053780635094,1.1836852685173207,1.2296224408801275,1.25665857476291,1.2407876825827018,1.1877610405409718,1.2147677268717496,1.180307830553763,1.2210834482258472,1.1671562538175764,1.131821254089908,1.1005682143493685,1.1000562689385387,1.114534527006762,1.0987643430718204,1.0622894208314213,1.0079721750902604,0.9491759751749355,0.8753650029539098,0.8008250948663195,0.7312637613069973,0.6628629296903293,0.6058325394018304,0.5358337632789612,0.46789184961981456,0.4161139582464489,0.3619956717629355
3D pred;0.02055220768845751,-0.26304666966030377,5.206264528621191;0.018203039897556728,-0.2533466166460248,5.2068893343593;0.014001160842125444,-0.24435329461977817,5.208099446476318;0.009794555012227868,-0.23535942197138182,5.209288867417911;0.00578556800677001,-0.2262814088436915,5.210520817434572;0.002129474629984493,-0.21706014909700927,5.211786261982723;-0.0011982099935641615,-0.2077178677926315,5.213070121428329;-0.004352331336153654,-0.1983172106798191,5.214365947189592;-0.007291936725538892,-0.1888476867081677,5.215664729659837;-0.009924172436331887,-0.1792841190824872,5.216933394088227;-0.012413510572168402,-0.1696843416803877,5.218216931962857;-0.014731509918729267,-0.16004128167177664,5.2194968822352;-0.016823086722074842,-0.15033557812346507,5.220690458838522;-0.01865035600268371,-0.14057068407227175,5.221834107012181;-0.02024286194361316,-0.13075329131890723,5.22287464742672;-0.021747242567954034,-0.12091659587874123,5.223862707017294;-0.023064626382015226,-0.1110415438447916,5.224727488615871;-0.02414993941644319,-0.1011283405147172,5.2254694423569505;-0.025081310931590942,-0.09120246652898494,5.2262501937387205;-0.025816643708811062,-0.08124588280257786,5.226820918020481;-0.026397619044621668,-0.07126474484409147,5.227019293202502;-0.026763235324476154,-0.06127157576069226,5.227073111475418;-0.02701802014004314,-0.051275112439775325,5.22714930708762;-0.02722279078442147,-0.04127782281957825,5.227260073657941;-0.027398867368204138,-0.03128000089157203,5.227372117098273;-0.027559329046464742,-0.021281689409520622,5.227461669081438;-0.02769601740675043,-0.011282798587732627,5.227520818266776;-0.027813477686558886,-0.001283496443494703,5.227533455944812;-0.027904883036954244,0.008716069555601376,5.22751543119403;-0.02793214220766476,0.018715962510545248,5.227478043665681;-0.027925392036395012,0.02871588419566433,5.227439047170031;-0.027898870805803427,0.03871576885003253,5.2273990031485145;-0.027840695506609756,0.048715489323005484,5.227352034041974;-0.027762363573543503,0.05871514935988367,5.227326280301985;-0.02766003001086899,0.06871454473294897,5.227366529712798;-0.02758765648126027,0.0787139924383322,5.2274427377144645;-0.0275290773763511,0.08871300487007606,5.227570483079546;-0.027492879191595425,0.0987117357425682,5.227725630206149;-0.02746496063156098,0.1087104511216369,5.227883463416788;-0.027458083978140597,0.11870922927403124,5.228039630541495;-0.027467545128675826,0.12870800414680772,5.22819587243781;-0.027475446361845422,0.13870674051361115,5.22835464472027;-0.02747714793071914,0.14870552379578675,5.228510625426606;-0.027491387081545336,0.15870441059538698,5.2286591515703105;-0.02749630010547442,0.16870389967817914,5.228760116640093;-0.027487063665590776,0.17870345159950668,5.228854329488757;-0.027458056651058663,0.18870295433581025,5.228949742379737;-0.027393960705662336,0.19870248078259642,5.2290229718123955;-0.02729168407816946,0.20870186703415775,5.2290655638721635;-0.027118298136002715,0.21870035339309354,5.229079980710717;-0.026863241500514813,0.22869706456701575,5.229053300795563;-0.02665284145920973,0.2386946539186035,5.228990539504644;-0.026518585799552578,0.24869334040238572,5.228899742935982;-0.026470914583083933,0.25869260915852454,5.228788604294521;-0.026490432909253826,0.26869184427767,5.228666472943132;-0.02654618363211859,0.2786907861838112,5.228532112924849;-0.026653039045424556,0.2886886799305058,5.22835689149222;-0.02679934265728363,0.2986851156193498,5.22813357832207;-0.02696984541360652,0.3086807593502623,5.22789267333093;-0.027171654764077197,0.31867670608372645,5.227691870223857;-0.027425650178211334,0.32867165885042454,5.227501067914979;-0.027724140169167452,0.33866578415394016,5.227332654308261;-0.028057341261227615,0.3486590152234963,5.227176738232412;-0.028415322820778743,0.35865149359589327,5.227027657112883;-0.02877972146578539,0.36864413394144685,5.22690785497629;-0.029150076459536264,0.3786367335160918,5.226803975626035;-0.029519384175092624,0.3886294605868684,5.226709015106881;-0.02987105387522092,0.39862292054879095,5.226624834280896;-0.030188862804474872,0.4086175828132733,5.22654917911968;-0.030495563401227103,0.41861248379527,5.2264603584912575;-0.030806827961646167,0.4286071944613645,5.226366161492984;-0.03111984402283209,0.43860177472397893,5.226264248198474;-0.031453027478135664,0.44859556112263044,5.226149260358945;-0.031822176009913994,0.4585880822695838,5.226034149589789;-0.032233979086740895,0.468579000346829,5.225924722903412;-0.032703163974546166,0.4785674019327596,5.225816559604486;-0.03321360368634838,0.48855385574484694,5.225715606349655;-0.03376352922501551,0.49853800447292057,5.225595789499309;-0.03434435464040373,0.5085203589681464,5.225472336801953;-0.034963392558797726,0.5185007080677255,5.225375259996689;-0.03562456137057462,0.528478772405769,5.225342277149661;-0.03631918029303039,0.5384544171198904,5.225405657668653;-0.037054834177256,0.54842650301788,5.225533392572817;-0.03785505587517297,0.5583933528548697,5.225680190260404;-0.03876401695361381,0.5683508136237106,5.225831070328252;-0.03975818000487204,0.5782997155563977,5.226007110554589;-0.040742876519740207,0.5882495329265047,5.2261846128788605;-0.04181782913597671,0.5981907071214905,5.226317023217568;-0.042950677460526214,0.6081254775200208,5.226447375824183;-0.04416625196497778,0.6180506932217078,5.226559053481357;-0.045396746415247005,0.6279745697209594,5.2266096364375585;-0.04664794603805684,0.6378959787656701,5.226597717066162;-0.04790267721973197,0.6478169250561879,5.226575937204103;-0.04923940760040687,0.6577271167197474,5.2265405383214;-0.050687911330432434,0.667620605834159,5.226396628324807;-0.05231443812538489,0.6774846551338136,5.226162231227373;-0.05407397444870165,0.6873229204114683,5.2258267192999766;-0.0560241197444781,0.6971227171311618,5.225425573967156;-0.05826290322159801,0.7068593358696369,5.224994176141304;-0.060889017913472475,0.7164911021442834,5.224417461258797;-0.0638787355983352,0.7259995116663089,5.22361015925442;-0.06668959977892652,0.7355626820204181,5.222807155308877;-0.06971717826978642,0.7450402484766325,5.22180241526801;-0.07279594008800952,0.7545024507851686,5.220808456949475;-0.07614530228015494,0.7638645736259432,5.219744300560556;-0.0797863146965411,0.7730998287069952,5.218538857832085;-0.08357758276025958,0.7822837941181012,5.217407016060177;-0.0877598382442281,0.791278048978548,5.216137323746211;-0.09164448477900597,0.8004203201054071,5.214984761408271;-0.09578439597796919,0.8094330678803892,5.213707454550365;-0.0997115443368633,0.8185458713251635,5.212468778182566;-0.10396615676892267,0.8274797534275709,5.21102516340249;-0.1080882979352196,0.8364742702253074,5.209573743483805;-0.11225221144652717,0.8454265314730612,5.207986657215729;-0.11652219673357116,0.8543162036082047,5.206331074243455;-0.12093076733655099,0.8631248379284375,5.204606989949994;-0.1254623303183833,0.8718582191222173,5.202820096034334;-0.13016493742500032,0.8804846184008495,5.200957108678927;-0.13502409333985288,0.8890038848189264,5.199005006352465;-0.13997365807655543,0.8974562334321573,5.196990158507687;-0.14499056251756606,0.9058644114093792,5.19495712802756;-0.14999601520716443,0.9142860828553084,5.192951911473416;-0.15498680101411033,0.922730566829062,5.191006982825313;-0.15990977660230823,0.9312384100901074,5.18916825652608;-0.1647876465894662,0.9397964513938081,5.187445957645938;-0.16969172071984184,0.9483614899453786,5.185836556659891;-0.1745963646728166,0.956934010847838,5.184269280975321;-0.17939408524202116,0.9655764288578413,5.182755845056557;-0.18419048589291595,0.9742336915558473,5.1813253404694235;-0.18902102789165068,0.9828815323239007,5.179953949187239;-0.1938729324018354,0.9915135862542466,5.178558718895262;-0.19869849281267857,1.0001557559991223,5.177135037462477;-0.20349610051049458,1.0088053896660478,5.1756630327729995;-0.20829784718502842,1.017444060502277,5.174140996289571;-0.21313607672363843,1.0260590319664644,5.172600281649231;-0.2177419472623593,1.0348030014015626,5.1710741902041955;-0.22226408468159242,1.0435803906357881,5.1694906146952695;-0.22679189558538787,1.0523528179128028,5.1678957955553795;-0.2313858926819391,1.0610810796534131,5.166248786853436;-0.23604568152855737,1.0697715782905781,5.164586980203322;-0.24078989118480498,1.0784168283308326,5.162928026774487;-0.24560896593878112,1.087018159932285,5.161256616233223;-0.2504639437816225,1.0955894559442803,5.159535548303049;-0.2553371556961944,1.1041459368148998,5.157792435929622;-0.26024228164973795,1.1126764258869433,5.1560118473832075;-0.26514155310668275,1.1212067726600974,5.154214537415254;-0.27012994319458056,1.1297007814768059,5.152491813249102;-0.2751863279298837,1.1381565849872013,5.150779399630207;-0.28025901189613994,1.1466068558387794,5.149088009694841;-0.285336988343163,1.1550552833696586,5.147403305727089;-0.2903495618272552,1.163503772505839,5.145533241989561;-0.29523099594508895,1.1719565188521186,5.14336006915734;-0.30014076577113524,1.1803659292198672,5.141084991681286;-0.305144817247945,1.1886531902189372,5.138578844448833;-0.31050391645975217,1.1968423052560866,5.136524957756159;-0.3151070390489588,1.2053942225114163,5.134142527550103;-0.31984740530581934,1.2140742143206746,5.132663788241764;-0.32473856191490014,1.222721725117918,5.131524865927907;-0.3295239207812471,1.2313826610536374,5.130079691461747;-0.33438139486737484,1.2400314157438574,5.128813205057954;-0.33910707753285346,1.2487003193057111,5.1272263735040475;-0.3436850694054695,1.2574303972875394,5.125544788286028;-0.34820200278429914,1.266219864510432,5.124014239760527;-0.3528344288955432,1.2749869458555048,5.122718511003133;-0.3575413106628068,1.2837146174859613,5.121425061375229;-0.36226283290308986,1.2923837724290457,5.119827256535047;-0.3669843340960618,1.3010098191216781,5.1180110117989805;-0.3715835015275855,1.309693274357252,5.116154869533799;-0.3760770337954172,1.3184777107723855,5.114529494307448;-0.380762429651554,1.3271870273117994,5.113047984574916;-0.38549839760320154,1.3358695328995105,5.111569910057061;-0.3902544758048265,1.3445349333949774,5.110056452296439;-0.395007945287097,1.3532106337655057,5.108594689332775;-0.3997011356380479,1.3619317922240233,5.107210724206347;-0.4042914873594995,1.3707140404787792,5.10586879027906;-0.408786645792285,1.379558402777021,5.1046154722022745;-0.41321344986337233,1.3884507419632535,5.103462341891687;-0.41779142587829293,1.3972834266761234,5.102449515959037;-0.42238831580431097,1.4061172835005955,5.101537607732952;-0.426864174596799,1.4150293826908131,5.100801961015138;-0.43141778400928255,1.4239154810912031,5.100252509891626;-0.43595126751280006,1.4328174479892832,5.0998024958153785;-0.44047593187170225,1.441730141081911,5.099500313294534;-0.44486338612585596,1.4507148651232733,5.09934226561731;-0.4490779555319284,1.4597817081251994,5.099514784311432;-0.45335412440941036,1.4688126483167847,5.099910383840326;-0.4575776540374356,1.4778495273238783,5.100615093207615;-0.4615124899312359,1.4869768955821554,5.1017142816203345;-0.46547518929842646,1.4960847923113083,5.102873260005101;-0.4694530311818915,1.5052018784335668,5.103900642402007;-0.4729031861598382,1.5145038254884613,5.105153723251788;-0.4758683023812261,1.5239016643249346,5.106853344091074;-0.4783344959988735,1.5333456192054116,5.109028109654483;-0.48112153849668376,1.5427740200198687,5.110855033899586;-0.48384027578664734,1.5521673986812805,5.112946183074441;-0.48660131657632044,1.5615046202516043,5.115224986950259;-0.48926301888036305,1.5707985236984006,5.117782075053216;-0.49181384398600153,1.5801022695599034,5.120415248846381;-0.493998424079039,1.5895542042851056,5.1228418802085;-0.49641740949676777,1.5989812449925895,5.125139577544586;-0.49896536991763885,1.6084058631265494,5.127303941359362;-0.5017043579205043,1.6176264786361352,5.130038570099163;-0.5038853402829572,1.62699707949327,5.1327653182560224;-0.5058667049482921,1.636571176974159,5.1348655209818075;-0.507685395996942,1.6462005456822717,5.136857409822276;-0.5094360710078009,1.6558082574804103,5.139008458638613;-0.5109882081340616,1.6654394866204778,5.141206251984857;-0.512422981855405,1.6751026655540038,5.143342696991685;-0.5139763663182142,1.6848076354551678,5.145186756624182;-0.5150114300727032,1.694552789254237,5.147176887387883;-0.5159908984947219,1.704285146700549,5.149255795790743;-0.5163630538647532,1.7140470404889978,5.151392833470243;-0.515834187458401,1.7237806040160435,5.153623985950285;-0.5151952282674702,1.733455668791298,5.1560703818191;-0.515067242497055,1.7431200326522303,5.158636252198927;-0.5147069079544954,1.7525514100464192,5.161940685503719;-0.5132363634993474,1.7617694975896012,5.165527377719629;-0.5115861621899284,1.7708945904099338,5.169270306607372;-0.5093594973228123,1.779985876824393,5.172790317246536;-0.5061503976536772,1.7887545529230535,5.1763697024996675;-0.5028617348981305,1.797517427616362,5.179890600735865;-0.49856781355473356,1.8057762256711694,5.183544980872992;-0.4934023627480548,1.8136210429063764,5.18697673851449;-0.4878733697827221,1.8212469099956725,5.190334771856446;-0.4821926613132096,1.8287972780330266,5.193609141075839;-0.47666771426288557,1.8365023268904428,5.1967883205605405;-0.4702241711445068,1.8436665899551445,5.199463033035059;-0.4639155692857394,1.850940536249776,5.20216326411598;-0.45692760093457874,1.8577256819179875,5.204428235767972;-0.4501904866510493,1.864766662369582,5.206672313621107;-0.4431713563420078,1.871648808470742,5.208507490655342;-0.4358346091985073,1.8782878923621358,5.209954800724185;-0.4281169772542849,1.884564975840468,5.210972828316919;-0.42013312012087206,1.8905478749083096,5.211653228212033;-0.41204965658974485,1.8964140916815637,5.212148322253735;-0.40389081142941746,1.9021794462197945,5.212588700157703;-0.395606082993246,1.9077662155417117,5.212977651674703;-0.3872018858852908,1.913180249579866,5.21321787324814;-0.3787227429870114,1.9184797499792436,5.213357269186223;-0.37022227489538423,1.9237464556040877,5.213419350459269;-0.3616599201971897,1.9289119738038238,5.21347854294614;-0.35308361517412534,1.9340546375964265,5.213477417062215;-0.34449468332937666,1.9391759747776935,5.213430992477856;-0.33591122139356383,1.944306272534198,5.213365983816445;-0.32729449903693253,1.9493797611721364,5.2132573151943005;-0.31863819445965047,1.9543848813457536,5.213126307129753;-0.30996160206008055,1.9593558774655544,5.2130492233529155
3D gt;-0.2656767161410788,1.9857441935331923,5.213071325571641;-0.2667222397694946,1.9851936926860583,5.213132497218286;-0.2678046738583109,1.9846270299994426,5.2131927631039545;-0.2690471200719725,1.9839646489325173,5.213243336486178;-0.2704217717218103,1.9832345595270948,5.213319992204631;-0.27192670632790833,1.9824380813819773,5.213404702739439;-0.27346462288628454,1.9816242908394852,5.213498746480631;-0.274984404985862,1.9808182353924604,5.21358506079525;-0.2764880561828613,1.9800195838633365,5.213674297113926;-0.2779908208170526,1.979220531559645,5.2137591455075505;-0.2793988645802373,1.9784705705228056,5.213839940444283;-0.28201103670700733,1.9770663532588788,5.213982627412547;-0.2847224045940068,1.9756159251669174,5.214135088702907;-0.28765363126215726,1.9740720815243926,5.214293087990387;-0.29069108341051186,1.9724837687948475,5.21444167689655;-0.29352947616577146,1.9709679245326828,5.214602227221365;-0.2963217904567718,1.9694765668951948,5.214766429621241;-0.2991137496595797,1.9679895836374033,5.214932991017466;-0.3019723280720089,1.9664664633377735,5.215100233938383;-0.3048601931385372,1.9649289834395698,5.215267588148946;-0.3078023722690085,1.9633671816120977,5.215438578315403;-0.3107329232796378,1.961800695253455,5.215605004289877;-0.31378038553569626,1.9601752031575077,5.215787403324377;-0.3167561423882194,1.9586009190600848,5.215982918376509;-0.3197408702373505,1.957004905534827,5.216165165797525;-0.32266517857883287,1.955444864521856,5.216337728956473;-0.32548000700577445,1.9539407477171529,5.216495945464011;-0.32826213281050964,1.9524497238656753,5.216653090839801;-0.33095108301743215,1.9510110740661624,5.216803312405297;-0.3336364174303801,1.9495777478425402,5.2169574230442874;-0.33641918219690736,1.948092837872713,5.217123067918031;-0.33919972311932106,1.9466178344228993,5.2173001636629515;-0.3419458134174347,1.945163904853489,5.217464795879695;-0.34467158950930055,1.9436965352763298,5.217619750064353;-0.34736454080498735,1.9422512484840724,5.217791028748387;-0.3500523584199989,1.9408238809834355,5.21795952454857;-0.3527536225318909,1.939393567375515,5.218122286381929;-0.3554717225406481,1.9379459244271984,5.21828299261176;-0.3582103445633598,1.9364814390099567,5.218445297303407;-0.3610810789854631,1.9349566544242527,5.218602380068406;-0.3640072479248047,1.933379648457403,5.2187704806431485;-0.36692248431496,1.931810265416684,5.218940449538438;-0.36971075207254167,1.9302877717225446,5.219093426766603;-0.37259262383502467,1.9287144930466362,5.219235890077508;-0.37535944449383285,1.9272078266143802,5.2193742609957;-0.37804403305053713,1.9257304875747017,5.2195158728412965;-0.3807911025752192,1.9241934680109434,5.219658197983452;-0.38351825054832134,1.9226664911353069,5.219798497780509;-0.38625646402524866,1.9211301574707036,5.219930837061094;-0.38910267491962597,1.919506221937097,5.220034219627794;-0.39185252724523134,1.9179307461614201,5.220122658698455;-0.3945503711285799,1.9163557505400284,5.220189977987952;-0.39726203626135126,1.9147599481499715,5.220252104842144;-0.3998643814791804,1.9132193619271984,5.220307786672011;-0.4025841829051142,1.9115816599804423,5.220334977543873;-0.40531069407255754,1.9099082212862761,5.220345025332078;-0.40814010020960934,1.9081053878120755,5.220313507111177;-0.410942710482556,1.9062816344551414,5.220263907463655;-0.41365879029813024,1.90450221824646,5.2202046415494845;-0.4163458802181742,1.9026625867926554,5.220099867986597;-0.4189757857944654,1.9008313353165338,5.219962498581928;-0.4215424684441609,1.899028272214143,5.219815092750219;-0.4240726554497429,1.8972375438524327,5.219649922028832;-0.42659283660805747,1.8953939961972441,5.219435017616853;-0.42904897297983585,1.8935858512546706,5.219202350357305;-0.43154313765401425,1.891732492198115,5.218912733855455;-0.4339759607729704,1.8899187167623772,5.21859005548643;-0.4364226143878439,1.888076522163723,5.218236325367638;-0.43911049110993094,1.8860123879805855,5.217783626805182;-0.44169005765085634,1.8840065768697987,5.217312477692313;-0.4442619678870491,1.88199526886318,5.216831853016563;-0.4470144434597182,1.879769481576007,5.216215748807659;-0.44981036988548617,1.8774861774444578,5.215575061507847;-0.45262181172163596,1.8751314243648363,5.2148503591910655;-0.45537554680782816,1.8727371680218237,5.214056468134342;-0.4581942245441934,1.8702493455306342,5.213161206991776;-0.46095892226177704,1.8677696763743523,5.212208363180576;-0.46367838021983265,1.865315636842147,5.211220338157986;-0.46644337061177127,1.8627785812875501,5.210174783789594;-0.4692594595784726,1.8601191295955495,5.208989379177924;-0.47209262943267827,1.8574234362892483,5.207678728912188;-0.475144759344018,1.854440848060276,5.206127001223357;-0.4782978351427161,1.8512843199190887,5.204397828153943;-0.48149290209231166,1.8479066257476806,5.202523193742918;-0.48480454737207157,1.8443224002174705,5.2004918363301655;-0.4881995582787887,1.8404872697747272,5.198252989986669;-0.49163173281628153,1.8365057345680569,5.195941314811293;-0.4950230683451114,1.8324521652719248,5.1935647035578025;-0.4981491221552311,1.8284302505824876,5.191187771589861;-0.5011470573259438,1.8241017834207285,5.188702556568643;-0.5041042266928631,1.8196220974300217,5.186167672742968;-0.5067779856557431,1.815014185283495,5.183638770689135;-0.509299597221872,1.8101088084345278,5.181061308710471;-0.5116781157410663,1.805184418885604,5.1785536120922675;-0.5138328896190809,1.8000571750972578,5.1761270003526105;-0.515725079142529,1.7946804538395091,5.173750206822934;-0.5173604201441225,1.7889398533365,5.171336357966713;-0.5188983479790066,1.783159405749777,5.168949734864027;-0.5203496416133382,1.777397534577743,5.166615740480629;-0.5215374520965244,1.7718377247685972,5.164456375096155;-0.5225875653805939,1.7663529349617337,5.162422266384829;-0.5232969169202057,1.760552857606307,5.160564840062806;-0.5237797307346178,1.7546660768260125,5.158890042014745;-0.5239500720604606,1.7487964684859567,5.157349137161089;-0.5238762521536453,1.7428636419047483,5.155957393537397;-0.5235627014947974,1.7369917061017908,5.15475594357304;-0.5230672125609025,1.7309217784715738,5.153576422779457;-0.5224431275906769,1.7247563032067337,5.152438792710719;-0.5217024856028349,1.7184067914382268,5.151262858079828;-0.5209260794805444,1.7123545710522194,5.150195584380109;-0.5200473980281664,1.7059128471042797,5.1489453761940425;-0.5191076310199241,1.6996899560016128,5.147735693605051;-0.5181614735437476,1.6935914659914757,5.1464784364337515;-0.5172122315738512,1.6874518366274625,5.14513260786948;-0.5163106198310853,1.6815458301875903,5.14372381978968;-0.5155243084741676,1.675432308445806,5.142065530771795;-0.5147671885075776,1.6696664939548662,5.140463422298432;-0.513863809855088,1.6633723220825196,5.138719619284506;-0.512879555868066,1.6568432928997539,5.136857062137645;-0.5118879912417869,1.6503242316867996,5.1349588556134185;-0.5107864768608757,1.6432063931174903,5.132890729981921;-0.5096951388690784,1.6362125026039458,5.13073388086713;-0.5084679237448652,1.629020530783612,5.128372255314952;-0.5072010499290799,1.621795533968055,5.125970610857011;-0.5058107174583104,1.614443243275518,5.123412541736728;-0.504309867941815,1.6069912416209344,5.120816390509191;-0.5028382429454638,1.599824689367543,5.118276685206787;-0.5012633172325467,1.592552991369496,5.115721490331318;-0.49971346838577946,1.585551006482995,5.113284412757211;-0.49805102327595596,1.5784061390420665,5.110849611551865;-0.49623528826755037,1.571415300535119,5.108647696614266;-0.49439802930666066,1.564561301936274,5.106527667475784;-0.49251039061339014,1.557852450163468,5.104516998513885;-0.4906094837603362,1.5512707834658417,5.102611095050107;-0.48863080126306285,1.5445677573162577,5.100768268315688;-0.486460583831953,1.5382386939007304,5.099258246027905;-0.48412709333585663,1.5316637406556506,5.097877945594165;-0.4817307788807413,1.525263447056646,5.096705867596294;-0.47918943531616875,1.5188127675263778,5.095684098269628;-0.4765000486995864,1.5122007215748663,5.094727607151737;-0.4737192129674167,1.5059711944745935,5.093963975859724;-0.47095344582847937,1.5002079030741817,5.093358429758445;-0.4683278568516608,1.4949169432598608,5.092957304420678;-0.46573420238494867,1.489949133665665,5.092650818394577;-0.4630893664567366,1.484884029554284,5.092578576663266;-0.4603832008113031,1.4798794915572455,5.092675029355546;-0.4572632818222046,1.4739552402496332,5.092975970040197;-0.4542431925483372,1.4682079798656957,5.093388845568119;-0.4511571641175644,1.4623528802291204,5.093873680819636;-0.448191221403039,1.4567342026751973,5.094398640466773;-0.44540690119370163,1.4514358332260797,5.0949486121302066;-0.44245305413785185,1.4458498137930165,5.095577391292737;-0.43940588913793155,1.440092321727587,5.096277100563049;-0.4363506927490235,1.434328075160151,5.096991045557934;-0.4332608015640922,1.428553482802018,5.097761584857237;-0.4300473347539488,1.4224514373281731,5.098556818065437;-0.4270220188057941,1.4167084210437282,5.09930131806498;-0.424097243723662,1.4111346995312237,5.1000603751306945;-0.4213016952846361,1.4056937051026719,5.100846669280012;-0.41850505173724634,1.400223424911499,5.10161281683134;-0.41575765837793766,1.3946971604720406,5.102435841057613;-0.4127539664558742,1.3883256922182832,5.103402983991996;-0.40968445541547693,1.3817907457766327,5.104462196878766;-0.4061899897119273,1.3744412727355957,5.105658525269964;-0.40280484997707866,1.3673248767023503,5.106787060302237;-0.39957227485076247,1.3604645692576534,5.1078489585544755;-0.39649462971480004,1.3541529339500096,5.1087235477177995;-0.3933020224985869,1.3476851966692056,5.109574473681656;-0.3898984752323317,1.3408019769502724,5.110432514885198;-0.3864178023545639,1.333796119150908,5.111315391084422;-0.3826540472818458,1.32632077125881,5.112277655243874;-0.37897781407314807,1.3189975300664485,5.1132130098083755;-0.37529698879822443,1.3117188882827757,5.114163838526478;-0.37130870406523997,1.3041275923770406,5.115229813456535;-0.36721939271429316,1.2965304788506549,5.116343397518863;-0.3629042488388393,1.2889784599801768,5.117644138963326;-0.35857267645130986,1.2813976047350013,5.118995592568232;-0.3539282083718673,1.2734330084427543,5.120545801188635;-0.34918410038948056,1.2653055009427279,5.122245387191358;-0.34435272634547687,1.2569808279120405,5.124073946237564;-0.33920731582848923,1.2480559027713278,5.126199843453325;-0.3342113040944804,1.2397330638636714,5.1282461096463;-0.328955181038898,1.2309996949900752,5.130340697739435;-0.32391146129110593,1.2226690174600352,5.132476769877515;-0.3188862063677415,1.2143727222110914,5.134641540532526;-0.3135934384283812,1.2054822997217594,5.136890426319577;-0.3082067956302477,1.1962902518977292,5.13925004825903;-0.30262732205183607,1.1866967715802403,5.141725430898044;-0.29722209225530205,1.1774588857319042,5.144178673713103;-0.29152659154974897,1.16760910411503,5.146735115196393;-0.28581092322391005,1.1575942149369611,5.14925799578169;-0.27993966867612746,1.1472391714427783,5.151787656483443;-0.2741277491320734,1.1368652957004046,5.154259291628132;-0.26841334888209467,1.126452871115311,5.15660133939204;-0.2626199159518532,1.115816795349121,5.158838353690895;-0.25712727748829384,1.1054652248880135,5.160867345058399;-0.2514083131603572,1.0947725437827729,5.162903502453927;-0.24598488043702166,1.084541909673939,5.164682514823001;-0.24051540148776507,1.0742565551426098,5.166279739561287;-0.2351423338392506,1.0642042760434358,5.167802834940993;-0.23010358359502706,1.0548974286784296,5.168980815602385;-0.22500691132960116,1.0455983211683189,5.170138263417327;-0.22006809593283613,1.0366606014500495,5.171228994379872;-0.21528227480598114,1.028092987931293,5.172179598321085;-0.21046253480081972,1.0196060868968133,5.173172462660334;-0.20591860053850258,1.0117474561774213,5.1740961471951525;-0.20137453616183737,1.0041826929838762,5.175042688048405;-0.19693126896153323,0.9970103734887166,5.1759991463474595;-0.1924978659930436,0.9899793172504593,5.176992012511128;-0.1880255661477213,0.9832259985467664,5.178031468650569;-0.18377601695060727,0.9770263088475103,5.179064888498059;-0.17922547780949133,0.9706249123034268,5.180342377455339;-0.1745786447939665,0.964226659318675,5.18171498226083;-0.1697728521098261,0.9577513525175009,5.183273421805838;-0.1651603341672731,0.9516232106167335,5.184894199765248;-0.1606599426217701,0.9456729262393452,5.186510988670848;-0.1561272128405778,0.9397151961533916,5.188223092929176;-0.15159964657348132,0.9337894727872763,5.190009046098461;-0.14710815337948174,0.9280019022900128,5.191875296665275;-0.14266523883135424,0.9223174107593041,5.193724864410318;-0.13833002616011575,0.9167921283141428,5.195566620225492;-0.1341362643552863,0.911452063228773,5.197395588190659;-0.12993774310920547,0.9060008752242379,5.199238869967669;-0.12574411054797793,0.9005102255448051,5.20108637669812;-0.12153432862654975,0.8948853389076564,5.2029600352100704;-0.11720365418558536,0.8890954132080078,5.204883253045703;-0.1131037896975227,0.8835639446507327,5.2067406169642565;-0.1091036692754082,0.8780239604867022,5.2084914064821985;-0.10511830575051515,0.8723846179298734,5.210200213960979;-0.10149067368196403,0.8670994270988132,5.211743088338685;-0.09785860115289688,0.8616291151461393,5.21327257206129;-0.09474766387887625,0.8567438061755637,5.214532190074091;-0.09178382851248203,0.8519655039828757,5.215713676691054;-0.08906289889501488,0.8472554524877799,5.216727039264596;-0.08615197520670684,0.8417988445033199,5.217713663826818;-0.08315249120670817,0.8359093372096185,5.218668709236643;-0.08039753357742145,0.8300099576037864,5.219502398501272;-0.07777769833544027,0.8240479323345682,5.220263263132261;-0.07537036753478259,0.8182313215421594,5.220927754485087;-0.07308879753558531,0.811963333254275,5.221618245622385;-0.0708365432438643,0.8053366309041563,5.2223413327673205;-0.06864197027164956,0.7984450712203979,5.22306439882776;-0.06666910059296566,0.791202311474344,5.223727673074473;-0.06479380315023917,0.7838597196496051,5.224362664305644;-0.06304840575612106,0.7765424245336782,5.2249322707342065;-0.06136598050076027,0.7688747494324394,5.225420468371846;-0.059777043739090784,0.7609867341414742,5.225814245649006;-0.05829860249032145,0.7530407454449198,5.2261745477862975;-0.05691172646180444,0.7450576027994571,5.2264936934657715;-0.055518476722033125,0.7367516892889273,5.226726572606874;-0.05421529499344204,0.7282977191261624,5.226875029802322;-0.052921632248422376,0.7195686147109324,5.22698788140131;-0.051621042567750686,0.710219490175662,5.227062866169472;-0.050464552692745045,0.7011328216221022,5.227124260653621;-0.04950548896063929,0.6923474715481635,5.227163338028865;-0.04862346632584282,0.6836783064759296,5.227186988405558;-0.047748683013345894,0.6751756687993589,5.227175512137619;-0.04684176551388658,0.6665596463161967,5.227166071404581;-0.045941709694655046,0.6579247335351032,5.227143993678299;-0.04491326885638029,0.6489226492176885,5.226946323985638;-0.04387791485890098,0.6401540764518406,5.226692426018092;-0.04279700333657472,0.6310189514574798,5.226318468591441;-0.041681522349948465,0.6221807774875476,5.225886868383574;-0.040558682645144666,0.6132128426717677,5.22541517733491;-0.03945996156723602,0.6040851175681405,5.2249199186408;-0.03843314249360043,0.5951885530430339,5.224453085090803;-0.037498061149016666,0.5862836525336557,5.224051516159721;-0.036624101882395524,0.5766408936251763,5.223722199108289;-0.03580116596299669,0.567186711601589,5.223420083201449;-0.0350502507492252,0.5576759689579839,5.223186159558918;-0.03433585527539253,0.5481442093227219,5.22299214689628;-0.03367150002329245,0.5386530220197594,5.222791364783825;-0.03301943039764528,0.5292972426621809,5.222599879845329;-0.032386343493409776,0.5199269128882367,5.22242303114352;-0.03181253884797511,0.5102013081053028,5.222293342818384;-0.03130655234922534,0.5003839844206105,5.222180175677589;-0.030858365811731497,0.4904451512875765,5.222106989000155;-0.030446533652751344,0.4805650764962902,5.22203137017333;-0.030005897919768876,0.4705747296084529,5.221963774432306;-0.02964540076126223,0.4611595862222755,5.221984148232832;-0.029263173635887058,0.45174753769584325,5.222007514186527;-0.028886901981156805,0.44250128634079633,5.222103452806887;-0.028449584043544272,0.4329061696218407,5.222228311590527;-0.0279959509683692,0.42336941741860434,5.22237588742505;-0.027570033519164382,0.41412575823327763,5.222530066189559;-0.027156554092531614,0.4047196602199389,5.2226782610831055;-0.026714320469161734,0.39532875269392254,5.222795964375786;-0.026294294866530787,0.38679256738787104,5.222850159696911;-0.025899571190709646,0.3778784884473551,5.222916894135268;-0.02553407456304716,0.3691704083421956,5.223005371995594;-0.025218717063250747,0.36055436028604915,5.223117828151454;-0.024902513847402902,0.3519918792766073,5.223264891033586;-0.024678295722474226,0.34386356617056807,5.223416171270868;-0.0244842447159083,0.33567991039027334,5.223560227756915;-0.024349573911532113,0.32769001720262614,5.223670882929927;-0.024227850031593574,0.31983204742099935,5.223776403800301;-0.024209052636571554,0.31143535093639213,5.223796756972438;-0.024233763273643412,0.3030047985159833,5.223829099489295;-0.02432962166356004,0.2943056136214216,5.223880221283954;-0.024507931399604548,0.2854504438275877,5.2239431496081155;-0.024720924893151162,0.27661834701247845,5.22401297190915;-0.02502017445149629,0.26790363182192267,5.224067998212316;-0.02541350753929304,0.259854248015777,5.224124474141908;-0.025836624052213587,0.2519391562938691,5.2241922172774435;-0.02626823957847512,0.24383721599371538,5.224258947527927;-0.026744818609693778,0.23553696017679968,5.224284615423368;-0.027241286276475242,0.2274274882078171,5.224307192999384;-0.027724580193343375,0.21935594924118212,5.224344051848287;-0.02821460220736006,0.21140026744033977,5.2243736748073415;-0.02868559407021688,0.20291179484388105,5.224415549547777;-0.029162488145672755,0.19403835913927658,5.224434292482294;-0.02971650029394938,0.18479553821294206,5.224432375140813;-0.030319534971662183,0.17508302066118822,5.224391640663148;-0.03092422430282054,0.1651733173080113,5.224383887415348;-0.03154349477135617,0.1555447159176288,5.224388059927071;-0.0321808629528336,0.1457443955307422,5.2244200842276864;-0.03274990573136704,0.13628638909692353,5.22451292170649;-0.03327207320928574,0.12662722330119303,5.2246814957079675;-0.03377568677715634,0.11675014422736743,5.224926034460897;-0.034260560289673184,0.10700821559033971,5.225212252150412;-0.03474147753093553,0.09648808017275903,5.225542459695236;-0.0351770281843517,0.0857715614726362,5.225951488702194;-0.035612516694742684,0.074562851006894,5.2263315553457845;-0.03608177394063576,0.06279431693741808,5.22668316461729;-0.03653869052036948,0.05112060937188242,5.22697556197125;-0.036970323549664535,0.03929453580826517,5.227258738662886;-0.03744622257999752,0.02694428667328923,5.2274652716387875;-0.03792808191154314,0.014034354350165132,5.22763027330067;-0.03838645313615385,0.0008086803221831751,5.227766624720201;-0.038838226626748636,-0.012080441241355083,5.227879338492518;-0.03926455062757368,-0.024967528166654332,5.227987910229228;-0.03962090666268184,-0.03724676178816871,5.228096529421599;-0.03989746460836867,-0.049014200282809554,5.228243474027385;-0.040150680131238445,-0.06052135663933082,5.228356481552124;-0.04038953852653504,-0.07180143183178232,5.228443671247233;-0.04060905139342599,-0.08273243327730376,5.228506295266359;-0.0407996662894021,-0.0931885689130944,5.22855223952169;-0.04100395235419274,-0.10328619186871728,5.228506711980571;-0.04118085266714511,-0.1128003814732251,5.228370093594426;-0.04132242883288342,-0.12211200654182748,5.228200606636379;-0.04145886753045995,-0.1309149616567985,5.227961270083552;-0.041586295637099646,-0.13968109141225402,5.227669412799504;-0.0417107875191647,-0.14835663990093306,5.2274310673423425;-0.0418212492103162,-0.15717410196169554,5.227233388776364;-0.04193012809753418,-0.16584726970092104,5.22708919990581;-0.042029168636902516,-0.17374799587415604,5.226991139733272;-0.04207511822814526,-0.1809145481845606,5.2269720129241115;-0.04211357335163199,-0.1873116110874258,5.226966795537782;-0.04214042447701745,-0.19311854305992945,5.226969336229821;-0.0421591232004373,-0.19849467581769686,5.2269662661863405;-0.042171557068824764,-0.20304488854822894,5.2269676260222555;-0.042184031699014746,-0.20759455789690423,5.22697279978835;-0.042200478413830636,-0.21229002451896659,5.226974861735883;-0.042212227225303656,-0.21800067794841263,5.2269730281311535;-0.0422131593382877,-0.22346364723081166,5.226961179132046;-0.04220857881981394,-0.22873250000373174,5.22695400094986;-0.04220259380340577,-0.2338986553731172,5.226947976112366;-0.042194753740144815,-0.23905651575586068,5.226938963682755;-0.04219192984311477,-0.24415319227135696,5.226930127859116;-0.04219147269103839,-0.24916404670217754,5.226923729658127;-0.0421880977322908,-0.2520811783967356,5.226946146635496;-0.042202931366105007,-0.25464332694592673,5.226974576245184;-0.04221575190344125,-0.2569021298025575,5.226986243572381;-0.04221181191504002,-0.2583120179046755,5.2269791636518805;-0.04220938271024953,-0.25977271787671075,5.226972896175108;-0.042207376797747165,-0.2613469760314278,5.226967923078478;-0.04220736114875131,-0.26308702312584303,5.226963326269168;-0.04220977002727813,-0.2650457430231398,5.226958872079849;-0.04221021009999302,-0.26718317601049374,5.226955940393591
