# Supplementary material for: AI co-pilot bronchoscope robot
Source: Nat Commun. 2024 Jan 4;15:241. doi: 10.1038/s41467-023-44385-7 (PMC10764930; doi:10.1038/s41467-023-44385-7)
Supplement: Supplementary file 9 — Source Data [file 41467_2023_44385_MOESM9_ESM.zip › Supplementary Fig. 6/Sim+A/1-siliconmodel3 Centerline model_3.txt]

Path length,0.40816411142889875,1.4397472849729425,2.2308997997985203,3.241471700595802,4.274982047175232,4.815653657178694,5.84548533931743,6.746103229489489,7.813876329802135,8.408882835020998,9.841787451790271,10.679176249948261,11.557201354977929,12.409313677471696,13.314110930751582,14.157777901397555,15.036101970736595,15.983780016508378,16.938863750839488,17.97231666404546,19.015826566268696,20.136624747788588,21.25154269348166,22.42872801205166,23.616618120185795,24.87102090402372,24.87102090402372,26.146166736390082,27.425363451485378,28.74094365929696,28.74094365929696,29.978517323520858,31.19287297067203,32.34979512639646,33.50994526776421,34.665282869529996,35.733575651059176,36.79282678185305,36.79282678185305,38.77841425993464,39.752928245750724,40.68709525270718,41.63547011192716,42.58340489061537,43.55395550931151,44.508271724459114,45.46362231972921,46.36031531000755,47.22731651610401,48.04731449690354,49.63893029417963,50.443693364244915,51.24715455598795,52.04984923723909,53.63705837485725,54.498162441932585,55.36796889580765,56.24065105227702,57.10089111789435,57.93652787439445,59.541913874505816,60.314820502503565,61.11772213586198,61.92629634120582,63.625798132302705,64.47826249629702,65.3665079598148,66.2181284757212,67.12812376375031,68.0687323312411,68.98175837394201,69.9222099815612,70.86494426348908,72.71697426746677,73.64922515408331,74.62001997095916,75.61027777997353,76.5913697755663,77.56744459854342,78.53598015059846,79.45878783326344,80.39746149931736,81.32944572381277,82.2700636616598,83.22465008971963,84.13712561499942,85.08658983684424,86.0107965635287,87.78393490728006,88.68943022649736,89.58031094092811,90.45676075721899,91.33825476738687,92.2274887545977,93.1018965297682,93.95814160263697,95.65139929046539,96.51640909422797,97.3867992742896,98.30219352220243,99.20638118732103,100.06268779987191,101.73685245823145,102.54629615789052,103.31978321064379,104.11608503932763,105.62324752298625,106.38188372980979,107.83231687985106,108.52577325269384,109.79973393029631,111.1009853561139,111.75668772802265,113.46394622367046,114.04777855846943,115.35380429460396,116.05722952530178,117.43845354099302,118.1461835735221,119.63431860817583,120.42475658925349,122.11341314247043,123.06255531926094,124.03757584347039,125.00692480318381,126.01924706396979,128.0442096904987,129.0730153792847,130.08618822754391,131.11358755969144,132.06896424493928,133.05765818979924,134.01161424865288,134.97854255326388,135.95152377433575,137.84611147553952,138.7468218034744,139.62576020193757,141.33943703204687,142.12792098859825,143.68310439753387,144.43639880891786,145.89828242423403,146.63999592307016,148.05852465688906,149.4752694181004,150.2064443508556,151.61381411040645,153.06389436299867,153.76939314915396,155.2419818242027,155.9007536201216,157.32327812964684,158.02993528683453,159.38498047846002,160.03677262104569,161.32822959687337,161.97624861212097,163.3155721056949,163.96169868996472,165.40189918166953,166.13844550072713,167.58301850741262,168.28610879956528,168.986159197715,170.36085049196706,170.98833561970542,172.21281001392214,173.4286296106894,174.02526537684415,175.24785741377366,176.39025939287416,176.95276439926698,177.9531693073525,179.4049682241067,180.36653991027566,181.24668653553059,182.08206026698642,183.34272488169628,184.24971515229328,185.18718671562726,186.127030552765,187.5140957113624,188.3878521946464,189.26874795797417,190.16933662385202,191.4874966417389,192.36416220446597,193.47524962477337,194.44605674181096,195.4273011762911,196.44310830172472,197.48895360181734,198.19909071176428,199.28424729111924,200.36187462483892,201.45791555215988,202.47800983949946
Error,8.550796446374516,8.159410278434933,7.774709072246108,7.3565347196262065,6.911784944968471,6.4474382640296755,6.019975868441588,5.648114745386692,5.292784101429555,4.968463943485708,4.6355763427482035,4.310504618678987,3.994918394225616,3.7054011578090926,3.430808738354771,3.181645027052238,2.9641397170451107,2.7571242533114138,2.5606167846768373,2.37804984649471,2.2185902988306023,2.0731796587182254,1.9330739437958488,1.8125256763007274,1.7182339711072663,1.677698591612149,1.547495872990694,1.410350075143092,1.3434410046911462,1.3675787758038767,1.3805390993830529,1.2672274605309486,1.2050558228349952,1.1822146346294968,1.185448266193756,1.2150244506504322,1.2377465059789472,1.2581856363059278,1.2502407451829691,1.2285401768401556,1.2007794470080146,1.146506092746524,1.0981520743297033,1.0446798720655586,1.0016570036951964,0.95504750674758,0.9196856702603278,0.8843781328289807,0.8694488325877374,0.8858225763114085,0.8786536475050101,0.7951785738968029,0.7566802919330553,0.7738796482400768,0.7842197999828089,0.7201622487704694,0.6800294150700312,0.6639032756488324,0.6747178054688621,0.7273753495869766,0.6559057930560163,0.6070321434582002,0.6337225667085673,0.7156064912606399,0.6802782790768539,0.6208021050223662,0.5923480923048982,0.586563844712146,0.6007766501190626,0.6192283618398751,0.6563049935431391,0.6838463567894415,0.7134688806932205,0.6756421678212639,0.6274098274765234,0.5991328025561795,0.5791649901463102,0.556387780847172,0.5258636415821879,0.4939280080892134,0.44524673419316774,0.4140583659532196,0.3995529046575407,0.4007328892943045,0.408723793587684,0.4426645879791663,0.4643443600810505,0.49694765286054904,0.5457522625422517,0.45874357842377633,0.36976625648861927,0.29904624401885743,0.28263144778007343,0.3199519799339835,0.4123111588773604,0.5481144198243544,0.5699870147640238,0.5973815792153255,0.6844130234150309,0.8142330712204182,0.9838138538920661,1.1995878529916713,1.3800886695409635,1.5064141586524642,1.6318729794933624,1.8117333471740988,1.967835166413999,2.1160804156339013,2.2883589336853207,2.3692837270360316,2.419495918912404,2.4435548766959934,2.4327940778968515,2.398261097829537,2.345791721697912,2.2873033019557667,2.28549400490607,2.2972678431747524,2.418417255079072,2.5662771291030517,2.768179670629374,2.9970896471254225,3.051784530750078,3.0548745849854573,3.0737671188760465,3.0208477642140097,3.008232007507733,2.905326001118674,2.7891054599393916,2.6616806278738494,2.46912683791313,2.2502392427197377,2.0564414692480564,1.993024200554967,1.9843774548536486,1.9453938276233418,1.8807192330701117,1.813332327889308,1.6364929045098273,1.4961865301599062,1.7420466234869345,2.0038692913795773,2.1462894904208873,2.3122094178334,2.4190053862236724,2.508096671348264,2.4864276232340523,2.476547780276037,2.447014144391267,2.3813451938839156,2.3218020866618034,2.2251202671412345,2.1215524015035294,2.002860258417569,1.8955481406994914,1.765232200683827,1.619374197323827,1.5020875382870038,1.3695984854476266,1.2720784166116117,1.1394000960060153,1.020084195435085,0.9560891650787273,0.7792349332304476,0.6959733477157386,0.5253237992002073,0.46908535306071075,0.3243546387686387,0.35494534215346424,0.28903112907767475,0.18826136982283023,0.23420880303383723,0.23809127562941235,0.23412777870502743,0.23200176906336958,0.20111443178866434,0.1620623059803345,0.2706519689673004,0.4663663242729372,0.5626046636371255,0.623401550395668,0.6766653538436685,0.6929197468940702,0.6297065699037467,0.5655865523994559,0.5186573486261332,0.39684181843998717,0.25401677497341885,0.20455048810170312,0.1572040558007319,0.13224433654942883,0.13765749302424954,0.16706294265394314,0.16234905972955968,0.08235286757116361,0.042555648167778196,0.11480890823017123,0.1329313207642434
3D pred;0.03413947356674709,-0.26335365692831,5.265468466076577;0.030644559250045708,-0.25415044427623307,5.2637116363183;0.027057420399457806,-0.2449263056003759,5.262280657438247;0.02349849973533224,-0.23585325197909193,5.2600415099014;0.019614042978170664,-0.226921109702357,5.257777038649672;0.015547364260328963,-0.21804759102588578,5.255603840429497;0.011777246433386623,-0.2089919580898998,5.25365917498278;0.00847992832915676,-0.19970094317686418,5.251984440614211;0.005332830581600702,-0.19034417548115828,5.250388610405222;0.002428242450853589,-0.18089091240673377,5.248905645457408;-0.0004989962199474611,-0.17142383773023753,5.247561855729136;-0.0032968258864140548,-0.1619026765867822,5.246329119083377;-0.0060453562309103325,-0.15235441221987175,5.245199416235292;-0.008550505143965603,-0.14272639961976627,5.244186695989801;-0.010952025698593605,-0.13305595056709957,5.243341051770595;-0.013194807102248254,-0.12333648671070173,5.242632564706778;-0.015234434457647758,-0.11356454262246368,5.242041777953832;-0.017154907204843944,-0.10376216124578383,5.241567326930652;-0.01899018816577181,-0.09394036182090483,5.241162357978877;-0.020656115916173928,-0.0840855661099606,5.240834202183567;-0.022099999737791608,-0.07419570879135998,5.240508746000046;-0.023246199465240674,-0.06426911834785602,5.240122704095932;-0.024372006315024584,-0.054343799347213485,5.2396530215728765;-0.02540617864396621,-0.04440858583394831,5.239181831547638;-0.02635020255393362,-0.03446440775872733,5.238710512902023;-0.027188926669960947,-0.02451066657350695,5.2382419211022215;-0.027885187744330252,-0.014545035803616924,5.237793118389954;-0.02836424092234125,-0.004564619706241186,5.237390871480853;-0.02858863228669788,0.005425953468117639,5.2370192585594095;-0.028618798183344615,0.015420911212980537,5.236703173607087;-0.028594037821331544,0.025416283535130764,5.236399992034319;-0.028545975540051016,0.03541209895405797,5.236114748054794;-0.028458045133804354,0.04540762550042105,5.2358288856672575;-0.02833559781729865,0.055402826578883395,5.23554434734684;-0.028168785105807243,0.06539768066022526,5.235270366668747;-0.027966212037579524,0.07539199263987913,5.23500075174821;-0.027761897632474466,0.08538747245629685,5.234780209544874;-0.027606463282807747,0.09538475156403198,5.23460628253436;-0.027483118350615978,0.1053825538348496,5.234436766218518;-0.02737050868235241,0.1153800347155483,5.234242613951785;-0.027302976411075295,0.12537784675391617,5.234044639615562;-0.027276879219954604,0.13537609737410786,5.233859427649286;-0.027267072687599644,0.14537470201281094,5.233692667009961;-0.027238343154448518,0.1553732979760838,5.233527581040997;-0.02714472645066064,0.1653712522556809,5.23334828760593;-0.02695446991719813,0.17536752602447195,5.233152550049863;-0.026674290181056836,0.18536222308663794,5.232986628529299;-0.02640010639904681,0.1953576003113114,5.232855261143083;-0.026154947903084265,0.20535374057951453,5.2327245819547406;-0.025907741233169777,0.21534919599182253,5.232552071193011;-0.025639932655192633,0.22534282053043314,5.232315962855925;-0.025441176202734925,0.2353371830374152,5.232045382088615;-0.025394756931552725,0.24533298822062374,5.2317595080068875;-0.025422772643827165,0.25532879893900606,5.231471439955658;-0.02550024619496905,0.2653246280513784,5.231193234626589;-0.02560055258133972,0.27531999582111005,5.230905898975018;-0.025735655615503592,0.28531415993120035,5.230592161966134;-0.02591158835877343,0.29530735292285054,5.230267906663204;-0.026117566967941576,0.30529945876877074,5.229928210362822;-0.026351019897556564,0.31529218727123687,5.2296267525620355;-0.02663406419253037,0.3252841111806536,5.229341546468992;-0.026964681767220472,0.33527507510363974,5.229074466127342;-0.02734441893927073,0.3452646202209518,5.2288199311997765;-0.02775356158529865,0.3552535148861621,5.228586295452224;-0.028169055913127794,0.3652429432995313,5.228389611854246;-0.02857954874357216,0.37523314569025884,5.228224227972158;-0.028978774056080157,0.38522405103108526,5.228074462754237;-0.029365943573766436,0.39521552293722806,5.227930974380724;-0.029720010600819753,0.40520845708639885,5.227804864782796;-0.030053585940903082,0.4152020713094265,5.2276767934987864;-0.030383331829744804,0.4251956993945325,5.2275401723241;-0.03070971470966548,0.43518923351806205,5.227389341499847;-0.031044551655553494,0.4451822287346028,5.227222216331596;-0.031411680987630426,0.4551739909561311,5.227049289289267;-0.03181390673305956,0.4651644524222286,5.226879306513272;-0.032281386561697364,0.4751522455643334,5.226719773568894;-0.03279286192877833,0.4851378985593376,5.226561257915936;-0.033342620507222476,0.4951215104782102,5.226402328501504;-0.03392820424279452,0.5051026863096121,5.226220063004846;-0.03454704005592031,0.5150822658035914,5.226061837344032;-0.035199731561539785,0.5250604483570396,5.225962505936341;-0.03588354458125352,0.5350370329600551,5.225949880052497;-0.03659681571457364,0.5450112589068289,5.226027732817872;-0.0373752192253915,0.5549803064311779,5.226138093280069;-0.03824552670141583,0.5649416228346734,5.226259503356368;-0.03923201966822278,0.5748918238311982,5.22640209282021;-0.04023446825120043,0.5848402816245152,5.226554684999156;-0.041211932233005066,0.5947910061535382,5.22672095439434;-0.04229951484946576,0.6047310064452347,5.226837394307792;-0.04350068994595485,0.6146580316611248,5.226943924822941;-0.04473979366939967,0.6245808954443272,5.2269812919549565;-0.04598957481191872,0.6345024765302197,5.226964683166272;-0.04725462840652192,0.644421993063062,5.226911474544321;-0.048557966638180614,0.6543365977053518,5.226867608373028;-0.04998240987385545,0.6642338577995344,5.22674430348082;-0.05157840083905227,0.6741032054056588,5.226523417382356;-0.05334297025505517,0.6839408839327261,5.226197264083758;-0.05522733433137577,0.6937540609767221,5.225809026616398;-0.05736859907379998,0.7035123916266589,5.2253731731669975;-0.05987732539253653,0.7131780663723143,5.224843056228126;-0.06275248832461498,0.7227274136822749,5.2241058967692915;-0.06600643819140653,0.7321365324195359,5.223167656473562;-0.06897280927390217,0.7416478090856433,5.2223096012412515;-0.07218874892804307,0.7510525692812426,5.221210411628767;-0.0752744144797114,0.7605155400211542,5.220245604456932;-0.07875836712024702,0.7698252612230214,5.219154199334161;-0.08253045608072274,0.7790029240188605,5.21791248661371;-0.08646036756064958,0.7881274691161926,5.216772981226846;-0.09075487830924557,0.7970560606593253,5.215417462696507;-0.09482581214110825,0.8061081665081957,5.214198086857218;-0.09897220330852242,0.8151155241388388,5.212903888726913;-0.10315327512376513,0.824098455972138,5.211552750631054;-0.1075363996509402,0.8329653131823603,5.210080656003387;-0.11226209187661937,0.8416487151281988,5.208575211339786;-0.11730502906070381,0.850141149978213,5.207010815329933;-0.12256361361225972,0.8584840447441647,5.205354495482079;-0.12822691553155663,0.866542195992128,5.203624405936467;-0.13440209983334558,0.8742058045573621,5.201853473244971;-0.14124989863009266,0.881257155106006,5.200013335456813;-0.14881247259101874,0.8875803861943896,5.19833279278005;-0.15686008218413974,0.893349267141719,5.19693422477947;-0.16536204078133585,0.8984834356552148,5.1957693154754505;-0.17337758576848553,0.9043753620380615,5.194751355722761;-0.18123795381798857,0.9104113474200246,5.19341662931069;-0.1894008196480378,0.9160130338367017,5.192006405665366;-0.1974472790999586,0.9218417267939008,5.19087466863792;-0.20603047080685677,0.926872835584409,5.1898663212470355;-0.21434613126063312,0.9323555782738333,5.188977882268228;-0.22287799203738345,0.9374667970226608,5.18793730810567;-0.2315547120719562,0.9423185075452191,5.1868531335593255;-0.2402438641296806,0.9471596032296946,5.185822391549172;-0.24898210914894178,0.9519139565423731,5.184802980659696;-0.2580855939035424,0.9558899227091331,5.183654826330551;-0.26773508631872023,0.9582940454150071,5.182602452754046;-0.27756778486204553,0.9598168051736523,5.18160283178911;-0.28751730832137573,0.9607261180535646,5.181178410985351;-0.2974978693737994,0.9611046053856819,5.180683286336126;-0.30749727148307693,0.9612121762743273,5.180702932223553;-0.317494504020396,0.9611815607997629,5.18093617949039;-0.3272688740238896,0.9593387136526222,5.181968461151119;-0.33497196712647304,0.9533805979011641,5.184240731677522;-0.3415237013583375,0.9460769463939995,5.1861724286560635;-0.3479960261193847,0.9384646828790315,5.1865754874188035;-0.3539232735135908,0.9304901690079069,5.18770458743524;-0.3594105502766182,0.9222755877897981,5.189257149555425;-0.36461650138915136,0.9140273563451758,5.191462767620698;-0.37008188993980456,0.9058683350011938,5.193349537002163;-0.3750141018007728,0.8977340078303964,5.196432718417025;-0.38010689457723823,0.8897632819258581,5.199677867148702;-0.3850689373940612,0.881854769289461,5.203260262850458;-0.38979861619520645,0.8736992555240976,5.206594589418292;-0.3943500711585103,0.8654921924666241,5.210048337192474;-0.39884746952733835,0.8572979066955917,5.213601798690045;-0.40336857757539896,0.8491669053276283,5.217268731846231;-0.4078561943419248,0.8410802143788239,5.221072246701641;-0.4124084076543446,0.8331394581788323,5.2250998694409905;-0.41715896364777266,0.8253972950580134,5.229282109028094;-0.4218374664068381,0.8176191847761518,5.23347884733023;-0.4263438079355345,0.8098873178255385,5.237941035076701;-0.43095741508641777,0.8022047481843523,5.242378686794179;-0.4355105873325988,0.7945593189164187,5.246941145978176;-0.44005617062192054,0.7869432874449943,5.251559991849832;-0.4446989274366191,0.7794193878595639,5.25623286507601;-0.449389219443886,0.7719317803045321,5.260916548881349;-0.4540900357080551,0.7644370194978338,5.265578188818206;-0.4585871647020532,0.7568052667493101,5.2702184669129695;-0.4623853323034524,0.7489264216486777,5.27506591188449;-0.46659863532903156,0.7412517981246417,5.279897912648042;-0.47110634322497924,0.7337655983981085,5.2847597418489975;-0.47580503413251846,0.7263945843784423,5.2896167425775635;-0.48086324235923134,0.7191613711054234,5.2943172909798495;-0.4861329323722717,0.7119580817348371,5.298827611302183;-0.4915344449389602,0.7049084957718365,5.3034240229180165;-0.4970359124861453,0.6980273049898212,5.308155097663651;-0.5025017422764947,0.6911995522640998,5.3130034476323855;-0.5078955384339839,0.6844025434984973,5.317974125136688;-0.5128999980161848,0.677572257994572,5.323294142451038;-0.5176124186106609,0.6706117115341647,5.328711142092285;-0.5217074556644492,0.6634912028330244,5.334414564517907;-0.5255823997179284,0.6564932691998719,5.340415708862813;-0.5292061384254829,0.6493813043621907,5.346439700390609;-0.5326233085983192,0.6421845245572058,5.352483648475134;-0.5359483401270565,0.6349556456431011,5.358540667129399;-0.5391428352439046,0.6276931763142246,5.3646276811917755;-0.5422507476657794,0.6204342001350819,5.370763489631467;-0.5452510161441583,0.6131337036188121,5.376903615010772;-0.5481813329261941,0.6058025783975717,5.383041028680014;-0.5510923968960005,0.5984315589053897,5.389139698880113;-0.5539674879766466,0.5910564727788049,5.395250505365631;-0.5568280705590758,0.5837126683594417,5.401405633629058;-0.5596569105340673,0.5763819093078844,5.407590909380704;-0.5624145121107792,0.5690574653833254,5.413815710963092;-0.5651591559398359,0.5617543099808386,5.420071176686662;-0.5679061734837894,0.5544681634027256,5.426345406731493;-0.5706500496952277,0.547136314972497,5.432567556033178;-0.5733642085807982,0.5398059726612102,5.438804496239982;-0.5760959050287869,0.5324782572077893,5.4450368650311995;-0.5788601333990439,0.5251340272279815,5.451235359003187
3D gt;-0.5886984548066793,0.4975170214803595,5.475097320456254;-0.5883654807058819,0.49843559785322705,5.474315200604891;-0.5880254809898243,0.49938457555938176,5.473500956401491;-0.5877112604828499,0.5002763539673345,5.47273918221354;-0.5873665588063405,0.5012530044326208,5.471907584326608;-0.5870425679390892,0.5021523963526675,5.471131517443741;-0.5867298914884267,0.5030257557567797,5.470379607928427;-0.5864139813756796,0.5039151573771662,5.469620308890801;-0.58608629672848,0.5048581339183607,5.468808756488109;-0.5857838468472384,0.5057385704590013,5.46805338143642;-0.5854374044819883,0.506755367178666,5.467160662048742;-0.5845943652203208,0.509153735211021,5.465093881657249;-0.5838358178891634,0.5112893844403719,5.463250893442255;-0.5831040837639256,0.5133566958778781,5.461467890890021;-0.582343677520752,0.5154851516924406,5.459634184235021;-0.5816437143024646,0.5174561440317255,5.457943739690279;-0.5809074017876074,0.5195435398001419,5.456164240887291;-0.5800869175258436,0.5218435475700781,5.454183070534154;-0.5792478896693181,0.524233084026136,5.452132588085375;-0.5784070579127262,0.5266113809284413,5.450083872393558;-0.5775377709238153,0.5291010088669627,5.447940017499422;-0.5766201317435817,0.5316994091837031,5.445697690762972;-0.5756713267878483,0.5343859865790919,5.44338866178613;-0.5747148900283011,0.537087916976527,5.441063228055051;-0.5737809454767329,0.5397210858495611,5.438789566140426;-0.5728494009218719,0.5423672943617167,5.436512729544389;-0.5719225126567641,0.5449967978628056,5.434250561212238;-0.5710045673972682,0.5476133211035477,5.431997484257347;-0.5700743111058285,0.5502553233096473,5.429752076901888;-0.5691090738396896,0.5530031522449693,5.427438545227051;-0.5681858743366442,0.5556134175752339,5.425229215872916;-0.5672617601093493,0.5582391226919075,5.422965397433232;-0.5663603811264039,0.560810157524912,5.420746925805745;-0.5654555414601375,0.563344743778831,5.418568744408458;-0.5645272724251997,0.5659081147846423,5.416365129922566;-0.5636030529925697,0.5684604192031057,5.414170485496522;-0.5626436991440622,0.5710410844903243,5.411952722047505;-0.5617482303820157,0.5734887845892656,5.409856266824823;-0.5608660059979088,0.5758935430426347,5.4078110070981475;-0.5599703769181903,0.5783740930055318,5.405720814303348;-0.5591048714487176,0.5807564139617117,5.403709160353007;-0.5582523575832969,0.583121593123988,5.401711162767912;-0.557447021082828,0.585407327451204,5.399755089358279;-0.5566232716409784,0.5878482729259289,5.397687946972093;-0.55582458737022,0.5902859695334183,5.395626798880726;-0.5550443278864811,0.5927707084354601,5.393510416984556;-0.5543173280515169,0.5955990278846338,5.391089437233772;-0.5535587020171315,0.5985354984183059,5.388540542953891;-0.5527846008601942,0.6017988847431383,5.385618082347668;-0.5520486279035868,0.6049560901240298,5.382765656119898;-0.5512510686171682,0.6081729665555452,5.379914146071985;-0.5503703616292853,0.611412416207163,5.37709145641327;-0.5494412278125161,0.6146952146730926,5.374276001277723;-0.5484336314452324,0.6180275889446861,5.371423571937962;-0.5473823934354283,0.6213509078778718,5.368569253218802;-0.5463335619976648,0.6246193328656648,5.3657663872367465;-0.5452291135787964,0.6278432930394222,5.36301904281817;-0.544032498460067,0.6310438800610993,5.360287585158097;-0.5427653713226318,0.6342004028119539,5.357555034587258;-0.5413193870343659,0.6374317944175318,5.354762681910866;-0.5397298213055258,0.6407993091282093,5.351858727204172;-0.5381148953186837,0.6440981018166794,5.349024125751697;-0.536378048043502,0.6474088645734286,5.34621972967449;-0.5344936219265587,0.6507141760775919,5.343418290037858;-0.532588752746582,0.6539635472046703,5.34066649344093;-0.5305777609975715,0.6572314672470093,5.337935017410079;-0.5283682708238301,0.6603395714006928,5.335393952771238;-0.5261392208400526,0.663384898436697,5.332966147573372;-0.5239222653037624,0.6660069353204026,5.330974092182361;-0.5214772618946277,0.6688568496704103,5.328812139962849;-0.5190400131125201,0.6716938682355379,5.326682310003983;-0.516723815165068,0.6743643773731433,5.3246879172074175;-0.5142702276330245,0.6771559954191508,5.322535449253886;-0.5118210514470152,0.6800131374158357,5.320380120252308;-0.5093052806854249,0.6829854831695557,5.31819608971947;-0.5066863731585052,0.6860771121978759,5.315922171918968;-0.5038644175278514,0.6893986323507207,5.313534753297505;-0.5011055091054815,0.6927506873482152,5.3111759263088825;-0.4984348833184494,0.6960426953968248,5.3088915606548905;-0.4958388437973825,0.6993211747219689,5.306614153360066;-0.4932567546744096,0.7026788420426219,5.30430475844835;-0.4905963597046702,0.7063118713780454,5.301744952176747;-0.48778289518858253,0.7103002819262053,5.2989488500795865;-0.4850443484155755,0.7142504519412393,5.296145282042653;-0.482201942243074,0.7184458879169666,5.293203647964879;-0.4792737841355173,0.722898259815417,5.290032036982085;-0.4764545753880551,0.7272215266980624,5.286924501519454;-0.47366583362378567,0.7314903542368036,5.283826525637978;-0.4708594172126369,0.735804303721378,5.280640513696169;-0.4680897847727725,0.7400747665606048,5.277268908425381;-0.46537601295270414,0.7442516942275198,5.2739027610829;-0.46259571361541757,0.7485869246031109,5.270392092428709;-0.45982930078004547,0.7529679383729635,5.266852680482364;-0.4569940346667642,0.7575175483101294,5.263063346134989;-0.4540549224050422,0.7625590103550961,5.258876715936159;-0.45122466448733684,0.7674850712826378,5.254786407897347;-0.44853386703290443,0.7725820624702855,5.250759760931919;-0.44583852823157066,0.7778906612396241,5.246673031882236;-0.44315528929860964,0.7832100755791916,5.242586933888887;-0.44049065870987747,0.7887347749408924,5.2385092520964776;-0.43787278095044596,0.7943745433405827,5.23446638729698;-0.43538130770231553,0.7997144832611085,5.230714806456317;-0.4331391492140922,0.80468473504719,5.22724821176027;-0.4308826979586954,0.809942152224089,5.223753390262003;-0.42865671479074585,0.815227547394602,5.220310528554416;-0.4265662335847554,0.820435714219746,5.217070505242599;-0.42450674152374274,0.8256334677244489,5.213897410342568;-0.4224381960316708,0.830911312404432,5.210745665048298;-0.42037161049089944,0.8362743695911607,5.207671556799035;-0.4183189638539365,0.8420201957100316,5.20481553280981;-0.4162548678046779,0.8478673202113101,5.201991313081038;-0.4141133877101697,0.8540138644168251,5.199239860534667;-0.41207673830735053,0.8602396160928827,5.196678123122767;-0.4100974299280267,0.8667601319363245,5.194378970848886;-0.40830831141220897,0.8728466768766703,5.192603850138814;-0.40602489315836054,0.8797406859146923,5.1907525789110265;-0.4036460193332873,0.886355842188785,5.189057697496915;-0.40112335360677615,0.8927594106573808,5.187507432285107;-0.39824957410912765,0.8993932249169602,5.1860127981838415;-0.3952992260079635,0.9057355769307991,5.1846931477847855;-0.3921926159607737,0.9118367336674741,5.1835549518183655;-0.3888283792294954,0.91802769620795,5.182443056959855;-0.38516968842556604,0.9242674996225457,5.181375108844356;-0.3813735995543631,0.9301419976886949,5.180523106198562;-0.37712721448195613,0.9358239054428902,5.179891168343394;-0.37278889851821095,0.9412395092813591,5.179380439055594;-0.3679759970213238,0.9466112940938849,5.178914733786333;-0.36273213953720895,0.9518437366485596,5.17854406542527;-0.35727503736395577,0.9568779906222694,5.1782187094939385;-0.35164978720012463,0.9613487214540181,5.1780616650832325;-0.3455274565094395,0.9657365418484336,5.177964989737461;-0.33881643629074093,0.969558561927394,5.177934692558489;-0.3317955610877589,0.9730220592900327,5.177951924123262;-0.32439455875597495,0.9757394195355868,5.178060610620599;-0.31590241715782563,0.9779475856580234,5.178148136440075;-0.307634619185799,0.979186861540142,5.178313530972129;-0.2988654596680088,0.9797389165978684,5.178537913222062;-0.28986333056500074,0.9798905590458918,5.178795955206218;-0.2805181865190204,0.9793464457863253,5.179047732704564;-0.2709884605909648,0.978404134248432,5.179366969911676;-0.2613741110500536,0.9769720125700296,5.179794235706329;-0.2518807186076516,0.9752061263636536,5.180296411438992;-0.24258793395443973,0.9731255472082839,5.180860822627419;-0.23310830260577955,0.970419440520437,5.181612585720265;-0.2240544702379327,0.9674463315261038,5.182293176224357;-0.21454849446447272,0.9636716106816342,5.183264178752899;-0.2053388982321087,0.9595802492844433,5.184311089063946;-0.19621724846488553,0.9549712135917263,5.1854927870097915;-0.18727168679237366,0.9502001656984028,5.186749040352671;-0.17861550548202115,0.9452897610915334,5.188027545276442;-0.17018517347386009,0.9398662626366867,5.189439920124255;-0.16238167889494645,0.9343201371243127,5.190959691399023;-0.1547601222615493,0.9284587718562077,5.192579189451118;-0.14753809634007903,0.922530124965467,5.1942466950165604;-0.14146366749311748,0.9167849483489989,5.1959594125747675;-0.1356181852190118,0.9110823218696996,5.197710402739676;-0.13040106586406106,0.9054196778347618,5.199497956476714;-0.12551103043556217,0.8998099801916826,5.20129698281539;-0.12115695192939357,0.8943474776619361,5.203142416828556;-0.11702618842375907,0.8889036022989375,5.204983393142096;-0.11309594966235914,0.8836067764884549,5.2067504083984755;-0.10913344656793693,0.8781242122650147,5.208486980011588;-0.10518894944692911,0.8725534595690275,5.210186498290613;-0.10162117764824315,0.8673528179369475,5.211706914500186;-0.098061145575423,0.8620364470230906,5.21321151986875;-0.0949961501987357,0.8572234549271431,5.2144472099354395;-0.09206519419268558,0.8525062985671195,5.21561573169106;-0.0894087779270975,0.8479634127365916,5.216622010281212;-0.08656405199201482,0.8427282515074079,5.21761022249021;-0.0835956764095708,0.8369601168381541,5.218565172170338;-0.08084665423945378,0.8310919460497403,5.2193963743009055;-0.07821981015958285,0.8252186004237124,5.220160752948962;-0.0758064461821004,0.8194450491855019,5.22082640223754;-0.07351229070989711,0.813456438064575,5.221484186448548;-0.07125814506254699,0.8069368665594803,5.222192839321337;-0.06906005218781926,0.8001856729607834,5.222911678514983;-0.06705758363322209,0.7931264576159025,5.223578987573322;-0.06517464828491212,0.7858051990709807,5.224216653020758;-0.06342829162823527,0.778585661436382,5.224793551670877;-0.06176882675446963,0.7711644341318231,5.2253023621659525;-0.06017016549486863,0.763374816994918,5.225721655946028;-0.058740568091994835,0.755781647029676,5.226079766574658;-0.05733190163185721,0.7478179291173033,5.226418538043372;-0.055932880922367686,0.7395337919937937,5.226662606189125;-0.05462163113292895,0.7313031329104775,5.226854486440357;-0.05334341694179333,0.7228368984021639,5.226977544157129;-0.05207535787632591,0.7138847877100896,5.22706283037286;-0.05088262842830858,0.7048091442710475,5.2271317908136465;-0.049927416726162556,0.6961578552346481,5.227157774799749;-0.04904674009272926,0.687552765143545,5.227189856755107;-0.04821399301290512,0.6792461395263671,5.227182509296819;-0.047324176182872366,0.6707080806932951,5.22716967002969;-0.046424201529276996,0.6621930617784199,5.227161860842454;-0.04547595018148422,0.6535010640495702,5.227067570912211;-0.04444052551294628,0.6446723361768221,5.2268326915690775;-0.04339493077679684,0.6359248118149609,5.22653149697655;-0.04230852021669086,0.6272367338381316,5.226139781249197;-0.04118336029429184,0.6184110643989161,5.225683252133821;-0.04007660329341888,0.6094372300599752,5.225195847260324;-0.039026323061240355,0.6004751270695737,5.224704073203237;-0.03805162597957411,0.5918466126793309,5.224263576030731;-0.03712728457701834,0.582658844947815,5.223881052243082;-0.03628986560984662,0.573206788163436,5.2235561170578;-0.0355276626944542,0.5641169799503527,5.223320337948047;-0.0347898910233849,0.5546022262573241,5.223099702533923;-0.03410549214011745,0.5452228725834897,5.222911199670088;-0.033459749422575305,0.5359275383698313,5.222713114663175;-0.032807660190682666,0.526565430841948,5.222521940908934;-0.03220894314427126,0.5173583314795244,5.222353830387718;-0.03167438681188383,0.5076884790721693,5.222234182960109;-0.03118136492214705,0.4979408571343673,5.222120156739886;-0.030759729608109125,0.48813929357026764,5.222044488103766;-0.030344473274130573,0.47824571800231946,5.221968478303206;-0.029939620946582996,0.46854626264070226,5.221938180973655;-0.02957866408009278,0.45923078828108954,5.221966801869242;-0.02920405492343401,0.44993064378437253,5.222010949210116;-0.02882620000839234,0.44072642622495967,5.222110609506305;-0.02840060338221099,0.431309771035847,5.222252965374997;-0.02795137352378745,0.42191715797625096,5.222401070318724;-0.027536913761967114,0.4127976140975952,5.2225553363749855;-0.027118947603200615,0.4034019261159396,5.2226995562252245;-0.026670265263632732,0.3943135978046216,5.222800130015925;-0.026249976073440755,0.3858079131527951,5.222849484970696;-0.02585133263625597,0.37693464121065645,5.2229137406851125;-0.02549074803528033,0.36841808775851603,5.223002313990343;-0.025175759591554336,0.3598269976565713,5.223113756305294;-0.02487177752821069,0.35143640106602725,5.223263304961355;-0.024645366750265425,0.3433552247097619,5.223413476241262;-0.0244507848557673,0.33532971783688204,5.223549419628946;-0.02432333987951278,0.32760245980714503,5.223657617041939;-0.024192986206004484,0.31982327413558964,5.223769549093747;-0.024167483373692157,0.3115505486287569,5.223783825347297;-0.024191023735623603,0.3031942694563615,5.223814208331861;-0.02429237237415815,0.29459264130341384,5.223869150312323;-0.02445855589916831,0.28586765703402073,5.223935837319022;-0.024672945850773863,0.27717254053918944,5.224008726345865;-0.024964260066810406,0.2685666667034752,5.224072702784286;-0.02536072220614082,0.2605548013887908,5.224129633727826;-0.02578601642658836,0.25271639030858095,5.224195978039189;-0.02621156323583503,0.2447010160747328,5.224263512736872;-0.026678572576296956,0.23668010114368646,5.224306110959303;-0.027174900748227777,0.2286478035073531,5.224320702778665;-0.027658218104588357,0.220577734093917,5.224357505672857;-0.02814182996436169,0.21276116853011282,5.224380221642946;-0.028592110878542847,0.20457363579147742,5.224415201689068;-0.02905955114490108,0.19591626748285793,5.2244393409427845;-0.029606358499903423,0.1869660496586248,5.224418496357768;-0.030180409848690026,0.17742981844199338,5.224403159467799;-0.030763218638144036,0.16790457500909506,5.224358267282186;-0.03137824600307565,0.15821857994481142,5.224367822396128;-0.03200185738739214,0.14875977541271013,5.224380476625343;-0.032575938657710427,0.1392939167148189,5.224477621705909;-0.03309597100082197,0.12996730259531425,5.2245807484074644;-0.0335984231421822,0.12023839446745424,5.224833016797116;-0.03407581304562719,0.11064192101280941,5.225091685546072;-0.03458451935805772,0.10041593521911849,5.2254249409123465;-0.0350275554060936,0.08983944479180012,5.225802915924474;-0.03546204699026911,0.07917341907792971,5.226217716166847;-0.03591322623114837,0.0676344940450631,5.226578470631649;-0.036379094622637095,0.05604693012880655,5.226904299083508;-0.036811967548571134,0.044489405730053055,5.227192636113417;-0.037267687948126536,0.0323570036613628,5.227443838696731;-0.03775073408766797,0.019991772812448082,5.227606902850301;-0.03821233545165313,0.006844888672232674,5.227753497199008;-0.0386780684496227,-0.005938066685670279,5.22786998189123;-0.03911068836011384,-0.018681732230280534,5.227977303279073;-0.039475129557283294,-0.031219797575944314,5.228106664833269;-0.03978641009017041,-0.043094008561027665,5.228227117362774;-0.0400629605839127,-0.054861688955049746,5.228374580558977;-0.040294396648281494,-0.0660081780356796,5.228454712240319;-0.04053135410735482,-0.07721337378887752,5.228534057466607;-0.04072276781734667,-0.08764661504328249,5.228580202052467;-0.04093399699738151,-0.0979789679419053,5.228599128045533;-0.04111549155335677,-0.10752701777768761,5.22845665693283;-0.04127931070327758,-0.1170013007584371,5.228313502713254;-0.04139058236071938,-0.12578114572951668,5.22809611370689;-0.04153147210572895,-0.13421242799884395,5.227829608340013;-0.04164949501815595,-0.1432549317071312,5.227538053487478;-0.041766657703801204,-0.1517725201092268,5.227322410884657;-0.04187367274886683,-0.16055031966535666,5.2271446716408985;-0.04198232259875849,-0.16892265721371297,5.227025679563221;-0.04204987879175889,-0.17634277594716924,5.226970442646428;-0.042088274121284484,-0.18325108303521803,5.226967716141751;-0.04211778897360752,-0.1892010747884449,5.22696878164693;-0.042143872606126884,-0.1949521945024791,5.226969917121686;-0.042158847727273636,-0.19987872353352995,5.226968390339299;-0.042171148256251685,-0.20435296382402118,5.226971991237841;-0.042185813245020416,-0.20888485850785904,5.226976077983254;-0.042202092264827934,-0.21357599095294347,5.226977901659515;-0.042209612137392945,-0.21918313847090065,5.226971896271957;-0.0422099761649182,-0.22458984342374294,5.226960923270175;-0.042204328731486676,-0.2298043334107649,5.226954815538306;-0.04219662281713988,-0.2349249305223163,5.226948468333797;-0.04218996456422304,-0.24002237229598195,5.226938655828176;-0.04218824050928417,-0.24503062870627956,5.226930442759865;-0.042187689235335904,-0.25001236052262155,5.2269262396159935;-0.04218843603398331,-0.2529420636301226,5.226948989197157;-0.0422082181074466,-0.255183157474674,5.226979438519617;-0.04221494630394337,-0.2571201508997395,5.226984303684056;-0.04221128640990509,-0.25848986390389894,5.226977542858374;-0.04220892756445367,-0.25994166856063045,5.226971661484032;-0.04220714941060633,-0.2615158408387263,5.2269668404141765;-0.04220758536566608,-0.2632575335097217,5.22696224139287;-0.04221023519833883,-0.26521524517159717,5.226958117275907;-0.042210026620107415,-0.26733916670511787,5.226955374165585
