# Supplementary material for: AI co-pilot bronchoscope robot
Source: Nat Commun. 2024 Jan 4;15:241. doi: 10.1038/s41467-023-44385-7 (PMC10764930; doi:10.1038/s41467-023-44385-7)
Supplement: Supplementary file 9 — Source Data [file 41467_2023_44385_MOESM9_ESM.zip › Supplementary Fig. 6/Sim+A/1-siliconmodel3 Centerline model_33.txt]

Path length,0.4126106342353528,1.2786069329329737,2.403358873782653,3.450724657573665,4.514602772076442,5.076463825152204,6.143204548083779,7.100565492282043,8.309087294845078,9.02117565028586,10.663621151793388,11.551706515568704,12.486053272691947,13.404135682123128,14.287604897992704,15.23367561989373,16.201513635772944,17.224293930749976,18.27772370726883,19.3882864910842,20.52391231403289,21.702880726169212,22.888860794528846,22.888860794528846,24.140570481125803,25.45066663734102,26.793937398250385,26.793937398250385,28.13149512101372,29.44701796924239,30.69818318549689,30.69818318549689,31.933526545343412,33.11918996353849,34.31229470142586,35.44804807716122,36.54536215388304,37.61219136193021,38.62496253512464,39.63334667628818,40.61070414446332,41.599918743586045,42.58533834567182,43.59836716325438,44.58940596542322,45.574071764829924,46.505559966945405,47.41169834574594,48.255745701092145,49.08491359316463,49.916872266039164,51.58775186136382,52.402248829602904,53.20989868117157,54.090538664960434,54.98975917976298,55.87887786861432,57.647721300915244,58.509518591488174,59.34903488093192,60.180581305312984,61.03071732289892,62.72613904712132,63.602489637278595,64.50154794267418,65.40847852255158,66.29637884211337,67.27205141591166,68.24301967472506,69.18749594619507,70.15362530408173,71.15031022072034,72.10628825028142,73.05571590646807,74.03853392219155,75.05481373036898,76.05798494187026,77.07344545568142,78.0753376454776,79.08003390994934,80.0338057002618,81.02433857371373,81.99974429461511,83.0049923981334,83.96749100848136,84.92370899754992,85.90287967798051,87.73788201404543,88.67067645547789,89.58512336215048,90.51279457045337,91.43700617051731,92.35267152996549,93.27578392285187,94.14569439984982,95.02324593747173,95.90533618591641,97.7648826846796,98.71173958190234,99.62301442052997,100.49894624131565,101.34759859017055,102.18744977693359,103.02312740339758,104.64297122078581,105.42056982480983,106.1904291162232,107.70871093169956,108.41627011725346,109.74566313546038,111.11018886600574,111.77895954908598,112.98418771468621,114.24321553243556,114.92465806031129,116.36029295679855,117.09469523030485,118.59235767385708,119.32314222041836,120.04725022771056,121.49259135535753,122.239960864883,123.00962464879834,124.5683350144017,125.35661445519402,126.15020127814307,126.9909964333457,127.8350003484673,129.44579431821433,130.27929199528143,131.12745584781624,132.00347682379666,132.92575302106616,133.85931858928728,134.8611811557094,135.85562481765274,136.91446858993274,138.00458133834587,139.102096432822,140.27531185106898,141.47241244114463,142.70223629134088,142.70223629134088,143.94164546063206,145.18602134374393,146.427904991897,147.65992878514737,147.65992878514737,148.89797820168445,150.11995740998273,151.33010764603213,152.50107652028015,153.6223544996305,154.7652940550721,154.7652940550721,155.8851182131548,156.94846780077341,157.93774793319272,159.01881724730268,160.04358971867507,161.09865238843238,162.15828881007488,163.1429871228405,164.09944357809323,165.01372232992614,165.89582883348996,166.78590830178402,168.52320265463126,169.35840082214105,170.2228514214159,171.03630766872027,172.58431056835045,173.31186385021368,174.08417166487064,174.9066774419128,176.4978285099901,177.21923701182502,178.49617295087606,179.14111009733355,180.4541975427189,181.11906278375196,182.4062762280304,183.08111795996206,184.42593768527254,185.11679959370636,186.55575448914294,187.28475575247822,188.5940052049241,189.91223044685867,190.61257455730635,192.06299944764237,192.73524265612187,194.11717785423414,194.82838289152312,196.2494321578781,196.92818226523,198.29927567370444,198.99242305171109,199.71230272467213,201.1771018579471,201.88913937856466,203.2034937055677,203.82367481982456,205.07993219059054,205.73939948363673,207.0778539098619,207.75777119935768,209.02000346375488,210.30359245361242,210.93380133537676,212.21288250426892,212.8163456593565,213.95645687437727,215.12067619146032,215.72354823920185,216.88843346575712,217.97368184802644,218.98700939785888,219.9890979316252,221.0061629281014,221.9693414893306,223.28520168850767,224.15065096087247,225.37006418074398,226.1656686976603,227.29430111934903,228.35988013794037,229.2878920576376,230.1447640758221,231.2269648165863,232.28239055933466,233.38865769954805,234.27573934580667,235.15906828038933,236.4088238788765,237.363741271377,238.26839098066793,239.42839421897864,240.46239843826208,241.47626398758638,242.39721065086383,243.42556963301894
Error,3.405568018492603,3.2332257313210593,3.0354083712955013,2.8717183965499204,2.748811947718508,2.642322104725702,2.5259110215348177,2.4084494452238903,2.273012771504627,2.183545051882673,2.0683855718537902,1.9436411308921553,1.835227719038777,1.730602609134532,1.6436413187036223,1.576841064993757,1.5222830834923418,1.4773990939630535,1.443929403325566,1.41684705190002,1.4021841102588852,1.4153053372378408,1.455546643255505,1.369812719232827,1.286424646056357,1.2546946284666005,1.3115964893243004,1.2937464679687345,1.1741624368921315,1.1432876555854827,1.1798845651078798,1.2434520851597002,1.134028797450415,1.0794812024028668,1.0643583900556899,1.0829243398008785,1.111317085450791,1.1310093901000577,1.1302750216341058,1.1261090930339304,1.1070379442938971,1.0853893302802924,1.0578495716288125,1.0404044271329418,1.0169460083256536,0.9925810018134904,0.9583742146861585,0.9278494081407946,0.9030763636902353,0.9028187449128678,0.9304868234302688,0.8529935417068337,0.785669926502727,0.7638761339653204,0.7668778805846299,0.7816455819658797,0.8157208539636248,0.7531935321854466,0.6829340738857677,0.6391405111592753,0.6420393511322625,0.6854539316495695,0.7520474107663532,0.687407928146142,0.6457588764426571,0.6167819926420838,0.5992468012674754,0.5962775810601795,0.5957356736112757,0.6005550901926386,0.6017591239127787,0.5905133738157478,0.5922728413164576,0.598943333666824,0.5929223533936566,0.5684623481966778,0.5529917595318689,0.5297618893286496,0.5112429926618226,0.4935162820230847,0.5047679039619527,0.5022367207934798,0.5147207365072087,0.5098023073119345,0.5359037891470199,0.564512319199756,0.5728669264766572,0.5082586970032549,0.4439617054620304,0.3724118564712806,0.32783625737377164,0.3022567047528606,0.30622390161164775,0.35299997791304727,0.4500677974393651,0.5776607282743835,0.7191879665412063,0.8018460532359488,0.8910049458612818,1.013477485197344,1.17845728020961,1.3161007300315288,1.493925715086269,1.6567961699278007,1.796365997166903,1.9424507658954058,2.1124229380961403,2.2598815045128324,2.3424264910561163,2.3925672140552585,2.3879745855588013,2.3590684495642242,2.2658075473469266,2.1230654358683405,2.00391687099527,1.8227608418500838,1.681903242285437,1.5610274604247496,1.4065507363593182,1.3043324055063694,1.1640494548190894,1.0170425281000899,0.9210633607593407,0.8173264345558194,0.6421903015448712,0.5256466850539169,0.46857195137217905,0.49069309513997356,0.34213314658789856,0.21344870866370763,0.1786696750360445,0.2368073973329272,0.29318497895407,0.3493915161128804,0.3511562857851214,0.3724375001759896,0.34558784566140355,0.31474495975532624,0.30484406732539754,0.32010957721742217,0.42220786435180674,0.5957907944351517,0.6077894353115062,0.4292645283640804,0.33174227643265186,0.3880111334259787,0.5345160455706539,0.6222007805837345,0.40153928551764173,0.2414885122729215,0.2470816000647347,0.35889731669844027,0.46898040120297146,0.6004082394115257,0.5253070294492863,0.41837033092413517,0.327233231116365,0.2934845134605763,0.18998885249830336,0.17178276133780424,0.15469389615401488,0.17980523553187538,0.24074334769286143,0.3071639475287131,0.36277102638846453,0.4333480407540508,0.5011820004773972,0.37817425824305634,0.2445716637738917,0.15538810651907858,0.22287827560497991,0.38500225882900885,0.16719287229333304,0.21323407013252235,0.36850447965808075,0.369990568953849,0.29635263931696804,0.4730908453581313,0.5095120107430711,0.7247172215992483,0.8161062690062157,1.0097359159345236,1.1541020460351752,1.326961457170971,1.4822149812654868,1.683030219069849,1.8768476317410636,1.9711434280199256,2.0544283616461683,2.0778601835121946,2.121113523465823,2.0776022637637723,1.9951739226623089,1.8428006733544777,1.6504347822827539,1.4296006316970782,1.2047354269082196,0.989106650343771,0.8825744441823217,0.6853090008218459,0.5852049061772521,0.5341055827427751,0.458635108211351,0.3625569751765195,0.3788741927248836,0.30904549002631,0.36164463542685904,0.25929303247371766,0.3890923284247596,0.19329728984061004,0.27706828746213275,0.21602680198187924,0.13456675048717584,0.20686385073532637,0.3471434598051085,0.3330497365835248,0.3900127301216902,0.4687265208889565,0.5639940532562095,0.6349769319850724,0.7328346853254145,0.7907727788727799,0.7988991466524178,0.7505953208939287,0.6563385484906687,0.5192239130421936,0.4151058722419646,0.36961080100414356,0.41961181921341006,0.4737104032323112,0.5391387913918152,0.5910929356257862,0.6028652310848698,0.6317807158319969,0.6104075533415662,0.5758240027173755,0.5380333173080372,0.4762988924809407,0.41515265163106696,0.34937357774239897,0.2592696192742658,0.20628033891280442
3D pred;-0.027341765151121578,-0.2628163988496363,5.257605312585136;-0.02800353264720161,-0.25296952024248753,5.25599253687934;-0.028806149737282686,-0.2431678591045488,5.254180564268142;-0.029452679041812795,-0.2333040716466997,5.252668050848445;-0.02993092189137335,-0.22338304031472409,5.251508559112036;-0.030403499286441482,-0.21344817966817706,5.250471633589464;-0.03085763899872176,-0.2035085698251313,5.2494726774894485;-0.03135816467508462,-0.19358058015577162,5.248384332336297;-0.03190538955152694,-0.1836549071975415,5.247297335896164;-0.032402895384038156,-0.1737122645181166,5.246350581178247;-0.032852434996705135,-0.16375978134188873,5.245486872452146;-0.03324494315865643,-0.1537983270183363,5.244702420348713;-0.03355609511371475,-0.14382767676479272,5.244002907673792;-0.033826535542945055,-0.13385050282441419,5.24338414912826;-0.03403278698484484,-0.12386680803016054,5.242851891110089;-0.03412368935609416,-0.11387789706558676,5.242389944683845;-0.03413848305671441,-0.10388581754705883,5.241992291516076;-0.03411109748719503,-0.0938923720750367,5.2416313238883;-0.03405978768747508,-0.08389794484543367,5.241301488085783;-0.03398966479040563,-0.07390326321608887,5.2409830200224805;-0.033897586814160226,-0.06390973127600977,5.240635398088608;-0.03379560040640263,-0.05391665702011843,5.24027753542099;-0.03371607245327232,-0.04392213719969171,5.239956211808773;-0.03362129211572708,-0.033927331168538674,5.239648203550374;-0.03355398053392553,-0.023932491073673186,5.239334132493088;-0.03344086945767336,-0.013937478506412158,5.239039294122581;-0.033322741109051625,-0.003942479673792677,5.238745961497074;-0.033215405165337025,0.006052289430994572,5.238440888494044;-0.03307471060056068,0.01604632555872256,5.2381255364413954;-0.03292015539765417,0.02603976978377433,5.237798144917324;-0.03272115949986863,0.03603211914202056,5.23746146267036;-0.03248586487595174,0.046023816899323944,5.2371288782951195;-0.032221383191263976,0.056014931434192866,5.236800732306883;-0.0319082545833862,0.06600495395985746,5.236482297993967;-0.03152019352291385,0.07599235265805304,5.236164059315258;-0.031124065558758206,0.08598097043688868,5.2358983574064535;-0.030767705333440965,0.09597195535718257,5.235667646088413;-0.03042751933341938,0.105963363278622,5.235430915792957;-0.03008669899616168,0.1159541955838887,5.23517185721705;-0.02975484025754964,0.12594535280261931,5.234913696011184;-0.0293944863223658,0.13593577997977416,5.234665684198233;-0.02896351860209621,0.14592370717999062,5.234429936309034;-0.028514301427359258,0.15591142919943016,5.234221099549042;-0.028035743241137345,0.16589773504623925,5.234009728793291;-0.02754726468354366,0.17588429423121227,5.233836453452279;-0.02709604225154076,0.18587307935094757,5.233693030481275;-0.026727709482029332,0.19586530786498962,5.233552672745226;-0.026413848681409086,0.205859078805273,5.2333913228428965;-0.026122757995925297,0.21585255814082743,5.233177694701795;-0.025838276255034934,0.22584461420821328,5.23289861463207;-0.02562851616944769,0.2358374971777253,5.232585101212691;-0.02556063291788328,0.24583184235803632,5.232255774200511;-0.025594050411594734,0.2558264987774348,5.231930618346665;-0.025672728350287822,0.2658213508213994,5.2316195839414625;-0.025774407791850102,0.27581582355035417,5.231303077762465;-0.025908126202189904,0.2858091657686722,5.230963621293506;-0.02608063376934505,0.2958016373606878,5.230616126513638;-0.02628060942823073,0.3057929814780158,5.23025136293954;-0.02650383165288441,0.3157852254044433,5.2299269663409245;-0.026775876380907275,0.32577677885019496,5.229618986785364;-0.027096969068078815,0.3357674490436501,5.229330181363232;-0.027466786436472386,0.34575693489955983,5.229059243273231;-0.027866040629919393,0.3557459416448771,5.228813600583494;-0.028270619466516204,0.3657355954101874,5.228605914247401;-0.02867223349714106,0.37572595384154706,5.228428588041311;-0.02906305826409149,0.3857169510052025,5.228263567808105;-0.029441097431417665,0.3957085694522832,5.228106573553678;-0.029787951234801,0.40570159632256386,5.227968347619325;-0.030115490102991548,0.4156952651685902,5.227829418551856;-0.03044162839785495,0.42568886837385556,5.227682691634307;-0.03076678826823945,0.435682297479965,5.227522548698602;-0.031099035915267075,0.44567520221158824,5.2273451606332;-0.03146578011232786,0.4556668283596778,5.227163761595897;-0.03186719317108456,0.4656571901771913,5.226986171304978;-0.03233603086013698,0.47564481522487667,5.2268202281575675;-0.03284736898554389,0.48563039161642385,5.22665652889037;-0.03339837242063533,0.4956137771189189,5.226487978829293;-0.03398576433675732,0.5055947344942818,5.226299668956838;-0.034604334325270374,0.5155742391977945,5.226135787774644;-0.03525798382493485,0.5255523310268737,5.226033681055711;-0.03594056211027249,0.5355289989676042,5.2260201280197;-0.03665227251669436,0.5455033552930824,5.226095521585636;-0.03743254264739879,0.5554722685545158,5.2262048235030365;-0.03830605305357357,0.5654333504461468,5.226322412271737;-0.03929239694400205,0.575383582784601,5.226463841195917;-0.04029422943491039,0.5853321522558566,5.226613163450667;-0.041269406367350325,0.5952831200970545,5.226778296651088;-0.0423620013773381,0.6052225815832729,5.226893802097416;-0.04356558937066955,0.6151493717523538,5.226994860898841;-0.04480508086835997,0.6250722001287151,5.227028592789293;-0.046053958246015124,0.6349938849245247,5.227006772885935;-0.04731646027517408,0.6449137233452018,5.2269529738708265;-0.04862732375512491,0.6548273233044566,5.226906360731105;-0.050064686607688307,0.6647225761616755,5.22677234982942;-0.05167245422004477,0.6745898369187667,5.226543770617274;-0.053445791379458325,0.6844257647422349,5.2262124110383175;-0.05534177097151759,0.6942367940951608,5.225826451943954;-0.05750645257900515,0.703989753819485,5.225386076928866;-0.06003535594652929,0.7136495362772683,5.224844550728182;-0.06292280665545572,0.7231941610738124,5.224094373484649;-0.06618645777814845,0.7325993815499803,5.223150758550463;-0.06917070109133207,0.7421042068742418,5.222283240595032;-0.07239728353392384,0.7515045906166893,5.221177821563222;-0.07550317863984816,0.7609600707067594,5.220204522093746;-0.07900492060627591,0.7702621826240639,5.219105196355622;-0.08279507703977661,0.7794323551383545,5.2178631616267435;-0.08674012537227015,0.7885493136179273,5.216715267147258;-0.09103319857332368,0.797478506689806,5.215359157426214;-0.0949735549297757,0.8065985618303297,5.2142197777625485;-0.09913453724549989,0.8156002594273802,5.212933050697672;-0.10311111616757901,0.824682489231651,5.211629240182723;-0.10732689303689628,0.8336246505699814,5.210124256466067;-0.11148880560156287,0.8425839485183161,5.208572011615202;-0.11572539277926559,0.8514954917842196,5.206948519790259;-0.12007262798827872,0.8603379899762545,5.205242128345902;-0.12454476958210985,0.8691051351417372,5.203470938008281;-0.1291543687689555,0.8777851936134812,5.201624812263989;-0.13396638409618247,0.886336999260624,5.19969838327126;-0.13887942131274023,0.894812200470816,5.197690142808695;-0.14385865708644888,0.9032419894731436,5.19565400222267;-0.14884399905162263,0.9116711699774233,5.193630322031398;-0.15382920714659354,0.920111801427968,5.191654609257255;-0.1587705570032008,0.9285988045167638,5.189769446090477;-0.16363596293920663,0.9371592624590893,5.188024056479085;-0.1685223649477595,0.9457285215372976,5.186383668030773;-0.17341856864468633,0.9543016301114609,5.184793385435192;-0.17821002636574385,0.9629439659589484,5.183259774008999;-0.1829838208830957,0.9716069916936333,5.181789103744701;-0.18777412337700938,0.9802744561225976,5.18040055688217;-0.19261179549811516,0.9889164366613992,5.1790174080052775;-0.19743992702068447,0.9975571574795615,5.177593648986571;-0.20223217042648078,1.0062120087572946,5.176134898665261;-0.2070183995851974,1.0148611015452298,5.17462320941613;-0.2118593718185036,1.0234794583369382,5.173110293672551;-0.2164729824300447,1.0322235963652262,5.17160874538251;-0.22099828727464366,1.0409982398739042,5.170019013531202;-0.22549693588051414,1.0497848775323715,5.168419901471432;-0.2300570758264677,1.0585312836696612,5.166775060033816;-0.23470862005369156,1.067226303652023,5.165113806348039;-0.23941642728087098,1.0758900704258596,5.163447764211632;-0.24421281152706956,1.0845057490296497,5.161785001342485;-0.24906580111609633,1.0930807656748787,5.160076908375799;-0.2539323443036719,1.1016421688511475,5.158339343108871;-0.25883811467182566,1.110173030053044,5.156562316308588;-0.2637316666230098,1.118707542896785,5.154769207326657;-0.2686779868447418,1.1272139230363136,5.152987238419544;-0.2737343687259763,1.1356718309498925,5.151285240770737;-0.2787823575737916,1.1441280558000824,5.1495502854758195;-0.2838414403516499,1.1525896074572357,5.14787462888806;-0.2888779399862217,1.1610367645681077,5.146063770479679;-0.29378399747513506,1.1694907369410759,5.14395167412;-0.2987011744336951,1.1779165593740795,5.1417546563490895;-0.30370921062345957,1.1862501019974254,5.139415502470678;-0.30899656087491756,1.1944965666154017,5.137405589879824;-0.3134867296949951,1.2030523865239457,5.134829482417049;-0.31825344003767775,1.2116082679634086,5.132810729013878;-0.32303761237519557,1.2202533121587362,5.131269656041639;-0.3278857580657869,1.2288914269392943,5.1298990881298945;-0.3328004084110525,1.2375138007421427,5.128673983241432;-0.33761638818358136,1.2461601552591934,5.1272432867690565;-0.34224433417268985,1.2548766129152757,5.125629136264419;-0.34681902749759475,1.2636388699751415,5.124114199896151;-0.351512143788719,1.2723698677526667,5.122793466279242;-0.3562175453393656,1.2811006050444165,5.1215154120591;-0.3609457925862023,1.2897795399787275,5.119992334129782;-0.3656689268905153,1.2984192685658247,5.118246741885093;-0.37035442374388877,1.3070562367570704,5.116389620537298;-0.37491920466398854,1.3157719152439695,5.1146008433950865;-0.37949008343536034,1.3245247142620227,5.113021103983984;-0.3843242227558614,1.3331509541271593,5.111531445358958;-0.38904295982000076,1.3418230730097485,5.10994151623923;-0.3938350597803765,1.3504526637040548,5.108339660309844;-0.3985812004222385,1.359098038458797,5.106686891615279;-0.4032750189471879,1.3677659837795324,5.105003207686633;-0.40790665423032607,1.3764729608480488,5.103348969211589;-0.4125909344597508,1.385160001770236,5.101738739802943;-0.41741713391460306,1.3937656396833005,5.10011061360046;-0.4223287971260272,1.4022791277357083,5.098267766433967;-0.42736826302255115,1.4105925432049118,5.095924498051092;-0.43263992411156743,1.4186867950535043,5.093337477298546;-0.4377834602904588,1.4269271836036848,5.090962602118986;-0.4429736457219705,1.4350297588204939,5.088240424673911;-0.44817407364115314,1.4431051151632588,5.08545758989715;-0.4534095783873274,1.451148362300419,5.082647667203667;-0.45886966559727477,1.4589351684236214,5.079556858561996;-0.4644464710910414,1.4665703305019988,5.076300550756889;-0.47026821447845996,1.4737158963232426,5.0724213507072236;-0.4760181406162299,1.4810523121561245,5.068799838297024;-0.4819853111943009,1.4880909967039515,5.064946295105572;-0.4879845814309733,1.495031062575557,5.060965812430675;-0.49387874560502293,1.5019916875574646,5.056865991879652;-0.4998133349155768,1.50895626814639,5.052831730245174;-0.5057723014632837,1.5159389629585407,5.04886528462678;-0.5116190544333218,1.5231051163118776,5.0450624270402;-0.5173843963913316,1.5303143038027072,5.041216851942861;-0.5233840642785103,1.5373252845565795,5.037363264768242;-0.5294376945176864,1.5442451251241525,5.033430153093409;-0.5356259483698406,1.5508485527076652,5.029175713246543;-0.5418146401406898,1.5572824158632694,5.024669550903664;-0.5478279097639,1.5636983903150983,5.019907633194164;-0.5537105626375368,1.5700612784820753,5.014916836730388;-0.5596241852291177,1.5763860876538414,5.009914251720106;-0.5656006585149023,1.5826959957106341,5.004967856327588;-0.5717860451608352,1.5889453780325729,5.000204851747015;-0.5778255742260482,1.5953505928879341,4.995461718676237;-0.5835503341078353,1.601829991219314,4.9904373260204835;-0.5894437402982206,1.608204388751638,4.985473978402693;-0.5954368430145128,1.6145328512628938,4.980571603256338;-0.6014079013382778,1.620896687942683,4.975688157218224;-0.607275811778699,1.6273470005207242,4.970793150097824;-0.612954407488151,1.633905644770346,4.965819445605647;-0.6185317703056442,1.6404485721878215,4.960712281538213;-0.6238547041869158,1.6470896365408434,4.955462268285408;-0.6289408033755767,1.653790603288702,4.950055916494486;-0.6336862464559152,1.660519861737249,4.944381601495834;-0.6381828843335136,1.6673073660222089,4.938575567274492;-0.6426819990685144,1.6740404829793247,4.9327084468016285;-0.6470377568352109,1.680646862651246,4.926594272948336;-0.6511035419418507,1.6869946999669005,4.92002355359041;-0.6549895476489237,1.6932253212849624,4.913235452409999;-0.6584809058895164,1.6991157255128508,4.905947547658431;-0.6618581409153877,1.704871938433746,4.898500380654171;-0.6652353647518326,1.710429058131146,4.890903487879666;-0.6687615746973301,1.715846778609181,4.883273668206688;-0.6723596532285244,1.7211762753130635,4.875615320097164;-0.6760434793372544,1.7264525967304187,4.867960918912133;-0.6799315771777554,1.7316747920452804,4.860370703416106;-0.6840892809850315,1.7368391390330948,4.8528845148504605;-0.6884574158275869,1.741968733359056,4.84549488292131;-0.6928342236535528,1.747128381804382,4.838131352438232;-0.6974695176833445,1.7522187769028152,4.830878633844544;-0.7021414655543362,1.75729209597625,4.823637478089427;-0.7069547630301787,1.7623047477658926,4.816446825167415;-0.7119052435088781,1.7673301280540248,4.809358927313349;-0.7169803219256845,1.7723483149208672,4.802354544425991;-0.7221457967424025,1.7773542133211442,4.795407685342639;-0.7274030320239813,1.78233375688921,4.7885109018134955;-0.7327486695663394,1.7872963971892746,4.781670115271152;-0.738169120634855,1.7922505046696098,4.774882219478853;-0.743606752394706,1.7971797527301077,4.76808996842325;-0.7490352122509609,1.8021680327685907,4.761333572501851;-0.7545648894870141,1.807192314291289,4.754686824060263
3D gt;-0.7769254166029826,1.8268637069744416,4.728595604117227;-0.775970053998207,1.8260960637565462,4.729562183678886;-0.7749781606996488,1.8253195191838623,4.730596627497827;-0.7738165908446069,1.8243930205876144,4.7318192388435785;-0.7727356919989454,1.8235260527550017,4.732961184211432;-0.7717014579315044,1.8227008751246627,4.734033169180182;-0.7706809166065542,1.8218821905722578,4.735098486346221;-0.7697511565127783,1.82114111935294,4.736068983769521;-0.768853387806224,1.8204262003101688,4.737006272383197;-0.767935953758986,1.8196911785939391,4.737971986074596;-0.7670169529267625,1.8189580419440017,4.738930005250545;-0.7649010613248619,1.81725805843702,4.741136872172687;-0.7631285292289924,1.8158351176253977,4.7430032062239915;-0.7614274758209483,1.8144906588102643,4.7447812211942795;-0.7597149327983487,1.8131434169145835,4.7465627068892084;-0.7581260687175551,1.8118710474664153,4.748208941438522;-0.7565539666278871,1.8106042004107106,4.749856462668843;-0.7549439800505493,1.8092909542516988,4.751544618197094;-0.7533259127291947,1.8079822838062065,4.753239052468719;-0.7517568458493727,1.8067214741587967,4.7548830882968005;-0.7501904452315988,1.805457458622898,4.756533847983193;-0.7486413683693165,1.8042045613339073,4.758182718443408;-0.7471427099909478,1.802981725148547,4.759759274736335;-0.7457764521781097,1.8018798860671446,4.761185830174389;-0.7444223557786598,1.800792294002966,4.762599720489946;-0.7429976615483079,1.7996491015320668,4.764088733599126;-0.7415773844309459,1.7985076041181993,4.765575079550703;-0.7401228464079035,1.7973306657785855,4.767096514271236;-0.7385827484447869,1.796061961483097,4.768721628733289;-0.7370181002841429,1.7947965557489372,4.770366266121165;-0.7354896684366581,1.7935484781027504,4.771988956044585;-0.7339578180603703,1.7922918920332047,4.773619128488766;-0.732429036507646,1.7910360943696506,4.775253005923325;-0.7309001448676197,1.7897861734532916,4.776886909141434;-0.7293291805404706,1.7884947409167515,4.778578654352648;-0.7276673922129285,1.7871117469386046,4.780416045220606;-0.7259908736590863,1.7857119878626269,4.782278382520597;-0.7242989192444862,1.7842951406547563,4.784192360782888;-0.722596152424482,1.782845316857842,4.7861486571251195;-0.720886684216951,1.7813695179101834,4.788138968663203;-0.719228543173243,1.779930264523155,4.790112362956736;-0.7174998728892148,1.7784325798013536,4.792181256125177;-0.7157701383152165,1.7769088118281064,4.794304192115065;-0.714026312186117,1.7753504012258432,4.796508832247303;-0.712300790939965,1.7737962115174184,4.798712385270074;-0.710674561656413,1.7723054376322147,4.800853937566446;-0.7090699149578231,1.7708163217349064,4.803001003371051;-0.7074221879214131,1.7692502214426475,4.8053127327493685;-0.705864342570635,1.7677581686933947,4.807559209459045;-0.7044202011087264,1.7663324534661882,4.809698808717595;-0.7030014001735359,1.7649222155330584,4.811829952041858;-0.701575734167548,1.7634979688269277,4.814000006686287;-0.7001846426121084,1.7620827186563335,4.816179962985073;-0.6987931100100362,1.760642826154291,4.818420729983216;-0.6974578065528764,1.759249828412592,4.820609325530455;-0.6962048093209307,1.757907779556232,4.822736835544459;-0.6949705850912923,1.7565594940396885,4.8248838326250745;-0.6938322034185944,1.7552792637579326,4.8269528342468915;-0.6926981559182799,1.7539811468362145,4.829091115239586;-0.6915809729515351,1.752690982364221,4.831235685323415;-0.690473269370124,1.7513841691162444,4.8334014623818975;-0.68948035648589,1.7501580166803499,4.835452184218781;-0.6885401328131763,1.748994344927927,4.8374108525498105;-0.6876255589852374,1.747780681092323,4.839479163888419;-0.6866806882081601,1.7465088435249645,4.841682412950616;-0.6857421950342915,1.7452302192835927,4.843913313832639;-0.6848137093118685,1.743921808660195,4.846213428381076;-0.6839122038125333,1.7426213078168622,4.848529693586345;-0.6830297808132014,1.741298437863506,4.850894775423647;-0.6821510666717784,1.739955125972505,4.853326289783224;-0.6812728810402826,1.7385570925979406,4.855911219168899;-0.6804360802351933,1.7371417939669538,4.858548488739785;-0.6796301438181024,1.735731976284545,4.861195132003267;-0.678799085611782,1.7342827153721014,4.86402343034348;-0.6779119055370215,1.7326406496634443,4.867154898910312;-0.6770175072202391,1.73095583620362,4.870354963840211;-0.6761096750190714,1.7292072005549297,4.873612384448752;-0.6752055490340554,1.7274436007893315,4.876836155865002;-0.6743195152388386,1.7256854991754333,4.879963178200074;-0.673286345706422,1.7237444434337668,4.883234170064371;-0.6721899617160787,1.7216902761063086,4.88650461745196;-0.6711034590808308,1.7196342001833085,4.8897405058446015;-0.6699634999304268,1.717474714897346,4.893050686344875;-0.668772099735334,1.7152033366364452,4.896244064165285;-0.6675397723401353,1.7127979763591061,4.8994079825541315;-0.666088508912401,1.7100831478467609,4.9026812228951755;-0.6646910833321782,1.7074684989908069,4.905785718640462;-0.6632322423306198,1.7047700418065461,4.908853573659121;-0.6616273779406774,1.7018899942752068,4.911956525447296;-0.6598999997136337,1.6988105388017907,4.915124044589388;-0.6580052709077535,1.695605129442717,4.918291290300374;-0.6559487503400472,1.6922831837662038,4.9214424264866885;-0.6538174426271646,1.6888292065564947,4.924614659977092;-0.6516229985889636,1.685294146720062,4.927650349012042;-0.6494619283808236,1.6819068895588287,4.930402970842377;-0.6471145650541354,1.6783492903141433,4.933199488496846;-0.6447615800683189,1.6748208600622791,4.935914277027849;-0.6421855770385827,1.6711215775296957,4.938738714916884;-0.6394754597935981,1.667271516435364,4.941644797828059;-0.6365470986775745,1.6632450780894945,4.9445857099644694;-0.6335732328251129,1.6591678767111824,4.947576945386105;-0.630517112478325,1.6549855574716161,4.950661391008759;-0.6274729897771186,1.6508604589446432,4.953703823568419;-0.6245340849171056,1.6469690361762641,4.956617568423544;-0.6215675634717017,1.6430666341385352,4.959513292592979;-0.618580426123664,1.6392180286312368,4.962487148599199;-0.6154204573961507,1.6351555908921682,4.965638017560638;-0.6119898940479986,1.6309458448034904,4.968906553587788;-0.6084217160137737,1.626705555162932,4.972211541991124;-0.6048863620335375,1.6226255078936547,4.975462820198284;-0.6011598186175909,1.6184967315758363,4.978804261435979;-0.5975231809853847,1.6144798160035194,4.982110326363821;-0.5938998476540943,1.6105887657228926,4.985350938700294;-0.5901173620356086,1.6066340421428311,4.988661285968089;-0.5860111118485724,1.6025112599930273,4.992178405357911;-0.5821003305958249,1.5986438190322834,4.995505166024103;-0.5778339079489669,1.5945441371674685,4.999163626982947;-0.5738108323274227,1.5906692159552325,5.0026692737424;-0.5699323572491675,1.5869783548370955,5.006052101349619;-0.5661255215938071,1.5834204735584207,5.009466107859558;-0.5622877842752557,1.579942721612566,5.012877775358743;-0.5582615325061239,1.576371599783858,5.016448131437663;-0.554056531752906,1.5727016752036989,5.020127891205735;-0.549553379830231,1.5688540638001673,5.024079758147505;-0.5448459961486986,1.5650247213728212,5.028260082837669;-0.5401434463913091,1.5612754637911053,5.032360873589029;-0.5354568613163322,1.5575988601726842,5.03640329619463;-0.5309401638950338,1.5540433859574168,5.040276715391251;-0.5265542749103749,1.5505555686845014,5.044084006042444;-0.5220573890400726,1.5469003965425359,5.047895736457403;-0.5177041530926142,1.5431843768302091,5.051544120360774;-0.5132409065648129,1.53917479213387,5.055212595301322;-0.5087184381775578,1.5349645350870993,5.058865761558435;-0.5043160616961873,1.530586140746225,5.062334191292277;-0.5001791813446215,1.5262625431472905,5.065562813356974;-0.49593950293268857,1.5216887071984626,5.0687854614135635;-0.4919208652306132,1.5171050431312285,5.071619481151124;-0.4876678295452509,1.5121542632507154,5.074477520700968;-0.4832489144755863,1.5069640924765462,5.0773036993837755;-0.4790715489955491,1.5019447271500268,5.0798342678315755;-0.4750377111989706,1.4970322035263783,5.0821980211721565;-0.47125724588008466,1.492301392869606,5.084270219862956;-0.4675493037205324,1.4873933240304036,5.086195908995546;-0.46385989464947397,1.482140215506514,5.087920382501016;-0.46004921181380254,1.4761157030015772,5.08944623622868;-0.4564195595315949,1.470099872092461,5.090816551565134;-0.45281540161618905,1.4639669868913052,5.092115633009544;-0.4494403419441794,1.4580492698901908,5.093263942792476;-0.44621663583877014,1.452298927391665,5.094264896878906;-0.4429825466451883,1.4464164353685036,5.095218653323578;-0.4398042507013127,1.4405280451893478,5.096094114520214;-0.43676746818035267,1.4349114850960942,5.0968725303018525;-0.4337414285654507,1.4292803125566393,5.097650479801474;-0.4306467544206952,1.4234470618926918,5.098425565282393;-0.42760930088286253,1.4177127182979004,5.0991826134996066;-0.42456900911516093,1.411910761613925,5.099972550261383;-0.4216229465780496,1.4062297064868365,5.100773000421286;-0.41875855592743505,1.4006588999993912,5.10154497454239;-0.41591578963324627,1.3949221120395818,5.1023889958600925;-0.412865503422111,1.3884612095375801,5.1033867511115245;-0.40970845257872684,1.3817686997093983,5.104473559882832;-0.40611803125608653,1.374232398923414,5.105664193881185;-0.40261381153518794,1.3668827191508706,5.106827906352331;-0.39934407943239497,1.3599676481970786,5.107894012227943;-0.3961685578882529,1.3534825005782276,5.1087841251867285;-0.3927624954477241,1.3466032903359533,5.109673221503597;-0.3893485379522857,1.3396965272961556,5.110534726072876;-0.38572121271994636,1.332474396660717,5.111459089297666;-0.38185111790284554,1.3248083198526228,5.1124496024665405;-0.3781199224054649,1.3173984670031431,5.113412856747899;-0.37428854111224996,1.3099233150218001,5.114412510737157;-0.3701336414305457,1.3021198265942178,5.1155520946365325;-0.3659193099146074,1.2943685662647364,5.116727475071218;-0.361593273965936,1.286793449021442,5.118036749711658;-0.35710535401584703,1.2789628213475615,5.119496341558705;-0.35236353982782764,1.2708239448737568,5.1211560954651345;-0.347494053180198,1.2624537654464594,5.122942508871866;-0.34232747459675805,1.2534451983760926,5.125048481257008;-0.33714194851238644,1.2445099891493523,5.127190461418965;-0.3319690046680271,1.23590931979573,5.129260485684773;-0.3265325456365654,1.2268373527949537,5.13149999771356;-0.32152222205661346,1.2185794969912709,5.133638219682793;-0.3162036182530369,1.2096507794599451,5.135888039981229;-0.3106343039436023,1.2002168816120007,5.138208583887264;-0.30502852765873195,1.190568633356913,5.140681974392519;-0.29952024596153537,1.1811194718168052,5.143151510711522;-0.29378525863393856,1.171234169133152,5.145702495158875;-0.28792173244021946,1.1609666956640017,5.148280170180461;-0.28201432698849505,1.150578255418265,5.1508308933408635;-0.27606823573548384,1.1400151426679872,5.153349083884601;-0.27019177114798426,1.1294597914634983,5.155765690516897;-0.26433627686011824,1.1187448619409284,5.158030855306958;-0.25849458183806356,1.10798133664118,5.160237267833668;-0.25273241328400586,1.0972073035094878,5.162318405148726;-0.24699544901332696,1.086502718505437,5.164253804616321;-0.24143298038683442,1.076035828429246,5.165929554355442;-0.23594877063666683,1.0657832909898415,5.167495556025624;-0.23076007736554768,1.0561957210001853,5.168764375197921;-0.22554983363059095,1.0466965236927996,5.1699698589858585;-0.22045593005732494,1.0374877594607028,5.171138542481737;-0.2156155911416559,1.0288550005038357,5.172107258978973;-0.2107051787759459,1.020181720046786,5.173124567541718;-0.20603592297773288,1.0121537015074837,5.1740750598564045;-0.2013145642980645,1.0042961380237359,5.17508837457641;-0.19672787780708886,0.996900482790622,5.176092299744032;-0.19223453398490548,0.9897779862675969,5.177101307499111;-0.18767594209602337,0.9828859109852122,5.178192351063863;-0.1832273288407154,0.9763837459912921,5.179279218398964;-0.17856710587710226,0.9698248073123498,5.180608248652513;-0.1736773018546382,0.9631055421697134,5.182083224394316;-0.16876329548537236,0.9564712778339756,5.183674678894953;-0.16410136639840717,0.9502622493204977,5.185315528267309;-0.15946527138179029,0.9441131543822566,5.186998888631278;-0.1549022476758983,0.9381158635781413,5.188725609612927;-0.1502675908794033,0.932047235853454,5.190571730246505;-0.14569066620137225,0.9261567655653173,5.192467080953709;-0.14123360181977548,0.9204519759730287,5.194323440612518;-0.13689573834147153,0.9149249856267279,5.196177840153597;-0.1326343917278702,0.9094443360431701,5.198036242049156;-0.1283707750669147,0.9038963608675715,5.199900319580225;-0.12411307233060165,0.8982635712980234,5.201784000663546;-0.11977729890749396,0.8924669236687743,5.203707625534395;-0.11544988451902227,0.8866709071235974,5.205638670569971;-0.11126701197795923,0.8809269524148957,5.207494804062671;-0.10721765881628212,0.8752466856303969,5.209240802088603;-0.10321769607034086,0.8695525634744493,5.21094924564573;-0.09952352768100199,0.8640410818274331,5.212502655393859;-0.09597728924605983,0.8586133468078442,5.214000051044031;-0.09289693000508147,0.8536910213142879,5.215232603170866;-0.09002500281043327,0.8488397435323023,5.216320283921472;-0.08707965505882642,0.8433511802060453,5.217332888130336;-0.08406844317087504,0.8374575662163816,5.218293793828863;-0.08113041622090536,0.831293647998588,5.219218484738526;-0.07839324184467919,0.8251740363060274,5.220044959636276;-0.07589316916267627,0.8192124106283003,5.220745054213294;-0.07359176934524916,0.8128618096856199,5.221450763734094;-0.07133180209804439,0.8061968449938662,5.222182059710706;-0.06910217785835267,0.7991909295502132,5.222924196890517;-0.06702955785154306,0.7917109442628982,5.223624007018979;-0.06511349938120536,0.7842832802009054,5.22427735178094;-0.06328105957224098,0.7767504107192613,5.224880676417469;-0.06155363464817774,0.7689211041881107,5.225369429966088;-0.059902905800335936,0.7609344847301367,5.225783786163435;-0.05836389587658593,0.7527289207437362,5.226152402029802;-0.05690893612806157,0.7444624876830717,5.226442536782029;-0.0554990973182002,0.7360971266411018,5.2266752814691815;-0.05413946541128396,0.7274453897555448,5.2268318234995785;-0.05281553907209487,0.7184300312084503,5.226944573077469;-0.051507538680554764,0.7090525626555042,5.227022141731346;-0.05029074755864131,0.6996569049338552,5.227085086199055;-0.049276550473268683,0.6905923725350079,5.22711269644687;-0.04837537718611741,0.6818176626009953,5.227138637159671;-0.04747043801377686,0.6730889332578452,5.2271323708484045;-0.046563663594280255,0.6644372237144744,5.2271220786974375;-0.04559812850106786,0.6552571474904829,5.22703494950873;-0.0445666479407255,0.6461613359636217,5.226819158937132;-0.04349854869393431,0.6369863787674838,5.226509267637934;-0.04241608699437984,0.6277812063423222,5.226121370275925;-0.04128535380621036,0.6187184694770963,5.225663595788696;-0.040154446226407944,0.6094715007771417,5.225189080346654;-0.03905761151465682,0.60019533917118,5.2246988471630855;-0.03805903282687274,0.591265606143138,5.224254265172329;-0.03712294689076759,0.5815248808504143,5.223908525337472;-0.036285915708277695,0.5720047625015978,5.223589135785511;-0.03550076874999788,0.5624156253899234,5.223320154002499;-0.034729030557946815,0.5523955146599345,5.223087396436782;-0.034030402169003056,0.5426686369190586,5.222883926967505;-0.03332135688631159,0.5327907137249978,5.222685368416383;-0.03266575221407777,0.5232772882942348,5.222503759257352;-0.032018262163423766,0.5132518952863699,5.222386669306874;-0.03147951345298429,0.5032482069284963,5.222265157731287;-0.030985131825766732,0.493105917082599,5.222190666124762;-0.0305581043975175,0.4830835530553168,5.222119148024563;-0.03011523482244761,0.47293072327484376,5.222039280389485;-0.029708898035773285,0.46311098153703434,5.222013054036697;-0.029321590488307035,0.453624632098338,5.2220343759462775;-0.028923315534631306,0.4440733401438536,5.222094362293255;-0.02845565387912074,0.4341179401260334,5.2221912403952055;-0.027999602171192538,0.42446846499139246,5.222333508039776;-0.02756108793591529,0.41503515482873465,5.222488128146967;-0.02713638458225536,0.4053359555405593,5.222640102460444;-0.02670344496863041,0.39558980610760297,5.222777330911061;-0.026277284644977538,0.3867213599794129,5.222853149099693;-0.025895512880380795,0.37766040850081933,5.222928755276751;-0.02554954790474636,0.36867695261038574,5.22302047305226;-0.025231008150240725,0.3599200521004167,5.223139894868528;-0.024916098391910675,0.3512231867438869,5.223282848418915;-0.02470318646378134,0.34297688197825427,5.223436207599588;-0.024530706848794402,0.33447862401365247,5.223587822866572;-0.0243847611455706,0.3261652586981861,5.22370445293733;-0.02432079138253864,0.3177705802124954,5.22376802191906;-0.02432134461501959,0.3091526714256266,5.223801261038001;-0.02437702383526144,0.30034198553080044,5.223843669508303;-0.024487020294091708,0.29146533509833,5.223893260313863;-0.024669041165684726,0.2825762314598316,5.223955783851919;-0.02490666158212519,0.2735873728960835,5.224016707433558;-0.025211731929197862,0.2647863929648148,5.2240653123459335;-0.025609833237867273,0.25671993196704046,5.224124899201116;-0.026038263034952647,0.24858655782947908,5.224197039165655;-0.026490717230080896,0.24017468947254722,5.224246846909668;-0.026981350869022903,0.23190462243325824,5.22426146574628;-0.02747503620270546,0.22359982946638918,5.224308496649575;-0.02798963954376051,0.21532428169382575,5.22435780983024;-0.028468882551814047,0.2068975461222789,5.224403059726937;-0.028945055786262257,0.19784876781421357,5.224442383203479;-0.02949079446350108,0.18854988670481207,5.224439838126757;-0.0301037917137146,0.1787223686075607,5.2244116233867945;-0.030711623002947865,0.16883065569037548,5.224392983959652;-0.03131966496273421,0.15871865657425985,5.224415285889792;-0.031968341086049484,0.1488858446989033,5.224429747161443;-0.03257799129803095,0.13901290866344587,5.224519262358752;-0.033114152144196954,0.1292555059721265,5.22468774477993;-0.03362769247653412,0.11918782880060234,5.224936763478118;-0.034152653275764555,0.10907758882361107,5.225216063840238;-0.03464005618676584,0.09842548412868854,5.225544027077524;-0.035094591718631434,0.087468688965917,5.225933713500851;-0.035531170307764384,0.07612565889822483,5.226306058862534;-0.03599760343361429,0.06420883502697684,5.226654828869406;-0.036460524837396154,0.05236458557637776,5.226936312173543;-0.03691749627405257,0.040022035782109326,5.227181186332598;-0.03739890166960265,0.027521291897650218,5.227383895525312;-0.03788524099895499,0.014376051045273128,5.227545615687595;-0.03834861971731001,0.0010092752987823194,5.227689325390761;-0.03881994604469997,-0.012414648161948209,5.227806645998333;-0.039254284607406466,-0.02550800078620206,5.2279098977434995;-0.039612877372559405,-0.0380193885781923,5.2280294832747405;-0.039902582401714154,-0.04987485879040486,5.22816648436253;-0.04017026674846532,-0.0616607682086589,5.228298150442973;-0.04040956152872365,-0.07301418183211472,5.228383813023237;-0.04063573990337076,-0.08411731841053985,5.228448397411864;-0.04082894036578339,-0.09464974206859382,5.2284948180349256;-0.041032408612917,-0.10487544758341319,5.228456080766927;-0.041207398700251814,-0.11455126511935054,5.228318327441441;-0.04134901403423162,-0.12400912167309393,5.228134274215909;-0.041479123195782924,-0.13283961387750512,5.227894974042834;-0.04160394876221211,-0.1420151409415987,5.227609224633827;-0.04174226189121976,-0.15135509272955786,5.227393455471028;-0.041851030285008396,-0.16023317250518582,5.2271999864314065;-0.04196089759229623,-0.16890435596978562,5.227065308473117;-0.04204734668507141,-0.1766549642607776,5.226982773437394;-0.04208675347933149,-0.18377573488557766,5.2269753297161206;-0.042121245377611916,-0.19000198405733398,5.226972475191894;-0.042149820755063,-0.195860786843498,5.226973968268102;-0.042166190089941685,-0.20094323976812598,5.2269717682022145;-0.042178510936013214,-0.2054343514851916,5.226974858207386;-0.042192186443429244,-0.21023995009023394,5.226978643232436;-0.04220728549864814,-0.2161017178960784,5.226980869948369;-0.04221453867526596,-0.22172031953922597,5.226973995110995;-0.04221482159094137,-0.2271219049120874,5.226963121194919;-0.042209197019936306,-0.23235908320736023,5.226957062908818;-0.04220026143435957,-0.23763127407010565,5.226950676365902;-0.04219467227808988,-0.24283271719808389,5.226940785595585;-0.04219374996341167,-0.2478785121051228,5.226932860828833;-0.04219175729308051,-0.25097217366827146,5.226938936283853;-0.042197869291449384,-0.2540801174936385,5.226963891648411;-0.04221638908560277,-0.2564197082513315,5.226988179332876;-0.04221327957931979,-0.2579604356671965,5.226981974206143;-0.04221010641113874,-0.25942640944222883,5.22697530578092;-0.04220770920507041,-0.2610000708021097,5.226970009684893;-0.04220681105344859,-0.26273982938713236,5.226965242410656;-0.04220871694640549,-0.2646964933249209,5.226960254798636;-0.04221048404815605,-0.26686592512723933,5.226956897659705
