# Supplementary material for: AI co-pilot bronchoscope robot
Source: Nat Commun. 2024 Jan 4;15:241. doi: 10.1038/s41467-023-44385-7 (PMC10764930; doi:10.1038/s41467-023-44385-7)
Supplement: Supplementary file 9 — Source Data [file 41467_2023_44385_MOESM9_ESM.zip › Supplementary Fig. 6/Sim+A/1-siliconmodel3 Centerline model_34.txt]

Path length,0.4104699053653715,1.262496386855913,2.327827226904515,2.8413814655237055,3.878653801822952,4.9575918859228345,5.533511624935674,6.456216489367246,7.465333558239746,8.70405148661477,9.427552236308676,10.238072747400185,11.112403302254926,12.001918639722643,12.889616752783281,13.758822259712794,15.608482622524955,16.56629184113171,17.605716420566722,17.605716420566722,18.65351300869352,19.77913428659988,20.906950829856132,22.089184057599397,23.282559937874844,24.535848211582234,24.535848211582234,25.843721853430978,27.151414574476497,28.490455785401164,28.490455785401164,29.7635043875931,31.00024917714823,32.19626649754417,33.368733670181136,34.54901587497445,34.54901587497445,35.64783258568085,36.73338743048788,37.77825968552403,38.75719488809812,39.74499190373981,40.68964205065287,41.65443261218865,42.6121623931452,44.576422403815215,45.54867963242796,46.45994850454569,47.346119012767055,48.17739077484378,48.99160758864471,49.810402783379445,51.449277383209676,52.25954878012883,53.04824026895919,53.903358416214445,54.76640950768634,55.65057452248578,57.39568715772157,58.24180262476276,59.084668102208795,59.85970467542058,60.6798919065476,62.326596254575186,63.20793066315781,64.07040713801352,64.96921186701343,65.834540145672,66.74393799223853,67.72397969187384,68.64671963448949,70.55155527289828,71.49834312726125,72.46303887326417,73.39925777820643,74.39231615897299,75.39307041852811,76.38864790387777,77.38351402329513,78.38865249197275,79.35043098729783,80.29256905969072,81.25810504197567,82.20809479025563,83.19193446467213,84.12669803217166,85.07917508772523,86.02323253732258,86.90666246741031,87.82833563037543,88.74650372649663,90.55152569607202,91.44436444150111,92.36023623426347,93.25476916016015,94.14891022421938,95.06167395889648,96.00000005631516,96.94240807546663,97.86535446028051,98.7949794041943,100.62598503120668,101.51960220474908,102.4146987258172,103.28929970673646,104.15433574050057,105.8782351244882,106.73372143503437,107.59354986591497,109.22729675460224,110.011984344427,110.77469121309196,112.22825608351403,113.60469079247424,114.26042551867384,115.49835032826917,116.56390625830504,117.68371860691111,118.73305667738616,119.74553656717784,120.86920190111508,121.44404301924834,122.61082000742462,123.75994643046026,124.91060891164638,125.50923636394575,126.80100295263877,127.49327732211482,128.92071586336704,129.63728144526942,130.36254208692435,131.8050556814913,132.57331656993517,134.06923347005255,134.79495079359697,135.50345595404306,137.05927910097884,137.86122314735587,138.70768788013353,139.5805192880425,141.21609343497929,142.02592078695758,142.8476432164994,143.6518602373386,145.25439465808228,146.0749936973921,146.9406843764233,147.80246279853444,149.50944583071052,150.38965367839367,151.2749704536815,152.19049157235895,153.10759536358228,154.8626515376999,155.67566140939655,156.48200887151535,157.33947651809152,159.1010386692954,159.95097384497754,160.7989131253935,161.68377408555892,163.42007700506335,164.27407664669943,165.15066095444854,166.84599435948311,167.67928523818355,168.56055332531818,169.39687242376084,170.21926898013487,171.84231247627486,172.68336952034522,173.51783946010437,175.1549813119603,175.91331256998805,176.70044748086607,178.21622384578345,178.94836014475283,180.31988548401253,180.97439586519278,182.22339990089705,183.43740317583425,184.59329252116117,185.7806856466852,186.8461752464752,187.7512103933068,188.63701778916973,189.6128262804821,190.58546760931515,191.58018622449725,193.0274170104247,193.94554440359934,194.84092113061564,195.69657659476633,196.61468250335528,197.5783869940425,198.96073643135233,199.91758228905798,200.89135760086072,201.90332167194126,202.89146365337015,203.87369233436053,204.8504624070215,205.84052182985096,206.830877734131,207.8861780135521,208.9804390290309,210.06160469935264,211.13654427015143,211.674543204014,212.762283810045,213.84031813258653,214.9326930123164,216.0295404828477,217.08769425830687,218.15032966941445,219.07381885178575,219.9565460492038,221.1367602485965,221.86214035968356,222.95593180717913,223.95865356743073,225.10101678063336
Error,8.361556337100817,7.923126224790228,7.417257489997846,6.904676703575785,6.395840372264298,5.917517252626235,5.453930666193214,5.0138000087455294,4.60106489259546,4.231656194343605,3.8884919576118406,3.578687901623931,3.2776846032660663,2.999415424160305,2.757041514484442,2.539634414895288,2.334852983907664,2.137163229961841,1.9773211776103699,1.8401245346955197,1.6939434967210139,1.535547943360539,1.3929392038602637,1.2785795365387103,1.2109861834056814,1.2146540487710173,1.2064232574826894,1.056554175893717,0.9877583594931962,1.0297909466452548,1.0913679532035627,0.937020376584527,0.8539462273075368,0.8322529949338169,0.849072485732965,0.9082839496455672,0.9307470899353055,0.8623918178237263,0.8076784502626277,0.7696952309193504,0.7566842555221773,0.7432995392797084,0.7469433860997065,0.7444572728436385,0.7448075690850942,0.7264971229851107,0.694318075684815,0.6288014196088699,0.5672755171343241,0.5107814260470367,0.5107954275891282,0.5693311427992064,0.6155230548108716,0.5265285974208249,0.5025106737112699,0.5376823205535974,0.6029417293024752,0.6729059047181317,0.5991590448680413,0.5312256096698679,0.505528512551725,0.5573988974202586,0.6574362426482545,0.5685249952760502,0.53070398808904,0.5188948704150922,0.5285900966004597,0.5683256132930931,0.6101987165450722,0.6196003980277875,0.6675125053889863,0.6660675725447419,0.6260619292864876,0.5962835750290805,0.5528863645268609,0.538940484420031,0.5286754642629408,0.5189546244270044,0.5037526464437181,0.494102290282457,0.45893759027054204,0.41829024900588774,0.39798738801531397,0.3722944008635761,0.3574421006446666,0.3321729860508458,0.31257372126067406,0.30430761580776317,0.34087801174535776,0.38895339129726714,0.4691439328040218,0.5783518459753514,0.5907973663666433,0.6779415353373864,0.7598584034168265,0.8606559167528416,0.9743605888117914,1.0911329978448947,1.2251591089767624,1.378400320628054,1.5559036628680274,1.6928761452408643,1.8141752245379055,1.9116391155959467,2.0172028783481473,2.1182684653678727,2.1631925685004147,2.211801798689229,2.3415262436152227,2.5238233076008876,2.6228444297117814,2.732239626297167,2.7850972079885574,2.820440921625942,2.7954889083866745,2.7584690822360463,2.706859194138137,2.653728860663661,2.5913491960391406,2.5072157073761705,2.411721961633255,2.3072709605746247,2.1688880600177955,2.039948853717575,1.9319813667501986,1.8171907828028342,1.745869438332279,1.6764275342696051,1.6449906482031942,1.6074526885823424,1.6285695701389757,1.5739869203698773,1.5371084191888198,1.5308010721681045,1.4751094019394273,1.4958197547738628,1.502771789009969,1.4585582047759904,1.4179286397293172,1.371572908125144,1.3296903910316322,1.2379597605968442,1.2306319646523958,1.2125857353345042,1.2366615297086931,1.1704955400738155,1.2318137138609286,1.2871205333613656,1.3892900164241202,1.3447427105967507,1.2936076039104867,1.2372902054441681,1.2324168443889685,1.3428053139230498,1.4193808046333407,1.542360038462541,1.6643611243330532,1.7338113221996485,1.7533514875825353,1.7416194157916014,1.726376310803378,1.6018694318955264,1.4349397064400888,1.3381129947047352,1.3100611814304437,1.1363226673526285,0.9770720983285703,0.8660627483600934,0.8733136318252172,0.6806639034617398,0.6598138127801053,0.8090140813873312,0.8979587712826382,0.8819334503148698,0.990784777398878,1.1072584996255317,1.2001213490646845,1.2576927755085483,1.2582567227279065,1.3026702895394675,1.2731693047034602,1.2261133380894744,1.2267438780038193,1.18639589174362,1.0713290085790668,0.9480883922698446,0.8383296719854855,0.7374990097056221,0.6432134334843638,0.5546054228190317,0.45350846726356364,0.36590063800330996,0.29903671527823805,0.31404180685715627,0.3077676448831288,0.29249372468929025,0.25675781967381445,0.23153517503781296,0.2441055031570611,0.2422779796106938,0.25543687013488325,0.3036382178780494,0.3871681233709157,0.4843153317253575,0.5888775814409588,0.7057535394768759,0.7929301749542577,0.8186690360755743,0.800111403935316,0.7404604830449332,0.6505523601423966,0.5362052466843583,0.417725803000533,0.3190622711896285,0.30187054815595354,0.27441500388193774,0.32963623848789725,0.43537659215695573,0.43258264309551775,0.4035702509143679,0.3674977420639716,0.329141392450369
3D pred;0.037102093430726395,-0.2629559211395579,5.200476265036926;0.03288654733306493,-0.2539697822931138,5.2016921925557025;0.028081633071788546,-0.24533965545108977,5.203252227693883;0.023186425545275648,-0.23676429576514427,5.204833413808492;0.018372094591326178,-0.22814998762579386,5.206450792164402;0.013844998199145463,-0.2193894176851615,5.208111458467785;0.009544031596033637,-0.2105181175893497,5.2097852926558;0.005489138931067838,-0.2015273100707638,5.21143551253186;0.0017232277625425503,-0.19240863726761576,5.213068827988196;-0.0017068898770472743,-0.18314889994875472,5.214647294891323;-0.004718275793737897,-0.17371792325877933,5.216057342242975;-0.007468548274106273,-0.16420134866262165,5.217425117531351;-0.01018015046133815,-0.1546706293678242,5.2187714470979785;-0.012696619912426665,-0.1450803352477911,5.220072846419093;-0.014887203746619554,-0.13541212487791687,5.221387019432524;-0.016916874928424953,-0.1257011375677676,5.222642869883759;-0.018793579619621456,-0.11594792933329011,5.223806015892205;-0.020458285546962995,-0.10613814833022789,5.22480449015198;-0.021904545854613516,-0.096276706413602,5.2256170751921625;-0.023121184967874155,-0.08637100211461717,5.226247005036794;-0.024230902524550003,-0.07645105388715531,5.226849627728768;-0.025275732501004358,-0.06652031333962605,5.22738695676945;-0.026255749239760283,-0.0565773398729685,5.22780748718821;-0.02703919402488385,-0.04661240586928919,5.228101263584434;-0.027628916997329195,-0.03663091359079443,5.228249717988612;-0.028018327826729996,-0.026639108362155307,5.2283601149038095;-0.02826333500225003,-0.016642406915158368,5.228437132197666;-0.02838385370346706,-0.006643231516136036,5.228481478361464;-0.02844715845526006,0.0033565404418679605,5.228457956109927;-0.02848749058243768,0.013356273381329251,5.228397009748508;-0.028471099843154823,0.023356041895953698,5.228330971898821;-0.028439369778872157,0.03335581522324538,5.228271586666595;-0.028370416072145875,0.043355343279253014,5.228203146594671;-0.02827680482676254,0.05335468843548012,5.228137318170908;-0.02816554716128234,0.06335404134332133,5.228113587256063;-0.028045056807229404,0.07335329410414095,5.228134234285425;-0.02794152057749017,0.08335246543340859,5.228210739037455;-0.027880808551793385,0.09335169153545135,5.228319327297237;-0.02783825807519386,0.103350936898016,5.228434573278385;-0.02780780560058308,0.11335032783488337,5.228540655974828;-0.027803221084164345,0.12334978964181252,5.228644302267451;-0.02781254192850353,0.1333492628721934,5.228746518884286;-0.02782941472442155,0.14334863018585475,5.22885773325044;-0.027836647286861704,0.1533480138643627,5.228968520163158;-0.027829411589614154,0.1633476092211258,5.229058188137862;-0.027796608449726,0.1733473465982435,5.229122812766979;-0.027741502564701544,0.1833469148097951,5.229197638724791;-0.027671169626384332,0.19334645621020383,5.229262639180939;-0.02755829010497527,0.20334567258941588,5.22931676879708;-0.027393956046224726,0.21334431594300676,5.229327967226778;-0.027131475117152748,0.2233408649934575,5.229317438988287;-0.026870350796356197,0.23333725499764132,5.229254185740604;-0.026682554045261875,0.2433350458160418,5.229159786949374;-0.02658735599360878,0.25333387447268846,5.229039941941207;-0.02657768713264662,0.2633330442828259,5.228911452170547;-0.02661652424322867,0.2733320934280129,5.228779134858844;-0.026689557958365726,0.28333057285854274,5.228620783497229;-0.02680958936297816,0.29332775131241,5.228415806856026;-0.02696501177824335,0.30332347415143046,5.228168079590028;-0.02714674491148574,0.31331925788735193,5.227941627447248;-0.02736797352571209,0.32331470336105145,5.227736377154807;-0.027636107930058974,0.33330929310288093,5.227545904496079;-0.02794359654491382,0.34330304985302823,5.227371902281668;-0.028283028932589202,0.3532959391004014,5.227207737291701;-0.02863511144454234,0.36328871522676476,5.227064687673879;-0.0289979671609755,0.3732814251400383,5.2269460103036;-0.029360242298939715,0.3832742700206009,5.226837346061884;-0.029719242825722587,0.3932673598923238,5.226741047373223;-0.030053577649937352,0.40326143275540727,5.226659024006455;-0.030360555102296908,0.413256370803922,5.226575488085469;-0.030668524641183924,0.42325117574188614,5.22648046695537;-0.03097716745572249,0.4332459098857057,5.2263803220233935;-0.03129460425901696,0.44324023771081,5.226267871144069;-0.03164257877907451,0.4532334841482202,5.22614980601552;-0.03202749808625746,0.4632253812597684,5.226032208229864;-0.032467604811241224,0.47321512326294896,5.2259256212676455;-0.03295293058694434,0.48320272978770207,5.22581528179988;-0.03348211702940424,0.49318815774453206,5.2257094979255205;-0.03404277596589528,0.503171526000593,5.225575259999407;-0.03463958320250413,0.5131530113952613,5.2254579124883325;-0.03528039694869798,0.5231321902599279,5.22538478978542;-0.0359557760866492,0.53310935480953,5.22539190105681;-0.03666284987305359,0.5430838161969396,5.225492731070472;-0.037180680989861145,0.5530671721082878,5.22574661230612;-0.03772485122409786,0.5630484202330578,5.22602690613043;-0.03825185250056028,0.573030429858306,5.226312831813184;-0.03877382694666308,0.5830122024356122,5.226615749116343;-0.03929578050119087,0.5929915157033249,5.226991077228493;-0.0398064672531891,0.6029693241576533,5.227418321292309;-0.04017641293130223,0.6129511082140033,5.227894899982182;-0.040300431081981766,0.622938656036841,5.228378126621384;-0.040166675810876205,0.6329303221394638,5.22876376637705;-0.03994166980841297,0.6429217751726789,5.229110520733782;-0.03936357657688546,0.6528983208754824,5.2294770504809165;-0.038932059321479626,0.6628833766751245,5.229812391406423;-0.038378563616171035,0.6728619114291213,5.2301623723594535;-0.03768245688919543,0.6828327897695772,5.230473853569942;-0.03669525124417358,0.6927782157413728,5.230811384685501;-0.03537301836218461,0.7026859922789719,5.231107466239785;-0.03359109220285714,0.7125179500149229,5.231504135171234;-0.03128873876181351,0.7222379991413589,5.231972978015039;-0.028554740654602142,0.7318467330380478,5.232417373393486;-0.025582477681055565,0.7413857130638514,5.232833922170228;-0.022727200303780167,0.7509630717437102,5.233182622351116;-0.01968949343448399,0.7604843900471211,5.233524433324265;-0.016363924169265895,0.7699085085886088,5.233880212438637;-0.012817763297087375,0.7792517019627314,5.234240046625982;-0.008862841872983846,0.7884272666936634,5.234649446671956;-0.00415677221617869,0.7972292030935854,5.235264933468748;0.0012077167873702334,0.8056410058557641,5.235945985611395;0.006609308783712286,0.8140361288742981,5.236533108604246;0.01210867876784607,0.8223689504230739,5.237099690296384;0.0176274665727703,0.830688137090479,5.237677716556246;0.023185605081814886,0.8389831649182822,5.238225082658818;0.02877843577471023,0.847256664066283,5.238744174836218;0.034461337644656614,0.8554697923626347,5.239243324036585;0.04025993873365462,0.863602568610631,5.23972724129263;0.0461513903820067,0.8716673671103544,5.24022706389515;0.052106835819767085,0.8796851497748531,5.240724889951843;0.05807258138125742,0.8876938765826503,5.241244673381387;0.06403922242692281,0.8956990270519815,5.241807488267072;0.07003241746738376,0.9036881518641475,5.242312956310202;0.07594891840275622,0.9117334307466566,5.242831130397156;0.08184619920122614,0.9197908221475719,5.2433793301750224;0.08776135480881271,0.9278327584320079,5.243960875474298;0.09379612835506068,0.9357890601166727,5.244488863871996;0.10006419100654819,0.9435635254292509,5.245007592799804;0.10637701103003733,0.9512993007854984,5.2455608404737335;0.11298643556216555,0.958785109060798,5.246088269918833;0.1198130494961381,0.966068582386061,5.246678488960099;0.12673884091679744,0.9732552218268345,5.247299477483214;0.13366391252892265,0.9804392045448331,5.247958093816472;0.14052518981596476,0.987685852446667,5.248597600014384;0.1475568384549527,0.9947761490490505,5.249130151897345;0.15468298070345257,1.0017806432351242,5.249524052711517;0.16197569908039616,1.0086096699923544,5.249949084738103;0.16928827675825972,1.0154112388260137,5.250463739094157;0.17660267355013323,1.0222178496126875,5.250875623992844;0.18388338446912506,1.0290642153691234,5.251219897783853;0.19110236765034688,1.035976806754453,5.251539838666989;0.19841166543331756,1.0427949816619997,5.251834214022551;0.20590765846231165,1.0494102860727503,5.252052928590825;0.2138336378470184,1.055506183220222,5.252190364978482;0.22161924400235922,1.061760889986476,5.25270318079541;0.22992175815956337,1.0673347797848927,5.252706525123779;0.23806827689711446,1.0731322428747714,5.252860324279246;0.24686967364485823,1.077878979228594,5.252797800075115;0.2555772199916391,1.082788863591825,5.252530083511633;0.26471171679896505,1.0868229544571084,5.251994286005489;0.2736695756500755,1.091239381996794,5.2514923571357395;0.28264319797961757,1.095631476706984,5.251063864027899;0.2916953452760461,1.099836815306666,5.250452507678636;0.30107056924064646,1.1032001979850046,5.249562096216089;0.310765701091251,1.1051358700594465,5.2480595676740585;0.32053262466542326,1.1060804366560881,5.246132134707445;0.33020317804569393,1.1065619592134615,5.243632428055441;0.33982870448726693,1.1068139196870448,5.2409332139768;0.34937377490741983,1.1066411445789266,5.237956339871914;0.35892028253983066,1.1061871186894687,5.235013882987604;0.36855979807229455,1.1058717956393302,5.23237185504047;0.3781166629181516,1.1052271558439304,5.229499439009981;0.38769707623648314,1.1046323338218331,5.22669553683409;0.3972203313238097,1.1036931208856,5.223792867097086;0.40658940087710377,1.101836749854067,5.220830701960092;0.41567262659955395,1.0987864248397872,5.2179687921463005;0.42472069828174536,1.095487555972,5.215276235178088;0.433706597989565,1.091701365419501,5.213058495891974;0.44247614045714684,1.0872636661871404,5.211214058191105;0.4507653686027864,1.0818078929556814,5.2099798640425075;0.458933551750566,1.0765391121817542,5.207630239983083;0.46612036470185575,1.069711096087783,5.206315737863023;0.4723102103215028,1.0618570704666832,5.206306107284372;0.4782224735050884,1.0537926977305845,5.20620105291138;0.483782948290584,1.0454872219110267,5.206517583432198;0.4886435332265415,1.0367946824029837,5.207420063892625;0.4930554019651402,1.0279397415116618,5.208877951420719;0.4968535047517265,1.01886811436887,5.210689027400542;0.5004773847588225,1.0097460680358399,5.212601032733228;0.504097851539852,1.000677085848347,5.214756440437213;0.5063319886205917,0.9913822701359217,5.217691577976838;0.5080295006987642,0.9819446893901105,5.220528922229965;0.5089579960242157,0.9723785366077903,5.223290555329405;0.5088711993794375,0.9629264029801918,5.226553933368873;0.508654301208279,0.9534840732582137,5.229839563385292;0.5084760347295041,0.944054096377362,5.233162778257844;0.5082887975997267,0.9346497320225626,5.2365573140640205;0.5076869485277916,0.9252779095298354,5.2399934049911385;0.5068557804563303,0.9158785644726076,5.243304216392012;0.5059640824662784,0.9065385760485242,5.24676391160005;0.504925060682109,0.8971734829470227,5.250112861425328;0.503808138468873,0.8878038036685266,5.253423691379841;0.5027047503941969,0.8784327466364104,5.25673516006571;0.5015864780014236,0.8689751636201506,5.259785338805737;0.500284740350155,0.8596139596958873,5.263052346637933;0.49919414118921207,0.8501315995788885,5.2660348690740095;0.49803148211292503,0.8407189380645358,5.269205046843244;0.4970067415539839,0.8312544704080651,5.272266706322429;0.4960791991823939,0.8217955258741787,5.275376052468126;0.4949959557906576,0.8124046670622854,5.278637701518736;0.49406833465153266,0.8029589409501713,5.28178695178462;0.4928017044669384,0.7935659129372139,5.284975473812657;0.49154876961553384,0.7841612682105048,5.288135032614534;0.4900084728559901,0.7747937255303581,5.291277743232483;0.48836663803252406,0.7654528591854813,5.294448325882344;0.486445701514267,0.7562217077608394,5.297779368702267;0.48410148717300583,0.747102368618083,5.30114720372222;0.48158823017198205,0.7380470405278099,5.304565474107124;0.4790874962590767,0.7289741077988643,5.307946039384245;0.47641604276650407,0.7200089020790831,5.311479935624802;0.47371345477777926,0.711147301380108,5.315243982810363;0.47120201673855283,0.7023034439799014,5.319178301717104;0.46876046421716616,0.69343634366864,5.323104286097529;0.46636762915045477,0.6845987744228046,5.327125692588867;0.4640498398439914,0.6757924676829767,5.331258102822;0.4619119627027062,0.666969208638048,5.3354509039328155;0.4598957364433482,0.6581219687492353,5.339653424369515;0.4579404232319177,0.6492825758658703,5.343900998229817;0.4561038486629216,0.6404376064846499,5.348189763844512;0.45437751753469596,0.6315731318958021,5.352484047381889;0.4527522842639889,0.6226928970409447,5.356785215332383;0.4512174943971939,0.6138020328428431,5.361097633896913;0.4497638182014684,0.6049001327408573,5.365415387953393
3D gt;0.44268092618669785,0.5680510502769834,5.3832351586478095;0.44281396180520327,0.5693318083792023,5.382597499698788;0.4429741188836476,0.5707243767995684,5.381895974174378;0.4431213191664699,0.5719478765075461,5.381278964591114;0.44325710906463417,0.5732122589941738,5.380646082689973;0.44338147880917506,0.5743711535741413,5.380066187661792;0.4435029581614903,0.5755062687964667,5.379492648442587;0.4436099160886279,0.5765199084241852,5.378981251756684;0.44372111981507967,0.5775737366852938,5.378450768990492;0.44383958811748003,0.5786947059153317,5.377890593354266;0.4439619348616827,0.5798177635556176,5.377344658079602;0.44420685114179337,0.5822157294863748,5.376148407981509;0.4444668756212507,0.5847065922873361,5.374891788755145;0.44473538716634115,0.5872091689336869,5.373623783202398;0.44499948047456295,0.5896513007027762,5.372392573674519;0.4452743700118293,0.5921635906582787,5.371123286746797;0.4455335914975122,0.5944771343412854,5.369968846729824;0.4457905488695418,0.5968843531835647,5.3687668251764205;0.4460378643217541,0.599319570632208,5.367551670256115;0.4462983217693511,0.6017108301435198,5.366363907496135;0.44658282507033575,0.6040871943519229,5.365183397656396;0.4468804023379372,0.6064903820582799,5.3639773236229304;0.4471491767338344,0.6089850010644822,5.362743128549485;0.44741348339262477,0.6116215780349004,5.361438092367989;0.44770300029572996,0.6142711742037819,5.3601313541049045;0.44804874438331244,0.617108481725057,5.358721478961764;0.4484222867148263,0.6200116322835284,5.357286751065936;0.44889750308082216,0.6231836954752603,5.3556958698091055;0.44941959517342694,0.6264362574077786,5.354076675051735;0.44997811417352584,0.6296381476266043,5.3524787038167325;0.450581881296067,0.6328373197828021,5.350838523501443;0.45124649374825604,0.6360197287059965,5.349209700902305;0.45198116511390324,0.639171533039638,5.347593260628837;0.45293992060706734,0.6425427034468878,5.345796336037774;0.45396784310113825,0.6458573037102109,5.344021495274136;0.45509685407366085,0.6492129530225481,5.342235083443778;0.4565391091846284,0.6529215466635566,5.340262680689495;0.4580466807229178,0.6565691387539818,5.338349556514195;0.45961236045474096,0.6602842500777472,5.33637659695035;0.4612902864728655,0.6642309753781273,5.334342671076457;0.46314189020792645,0.668506601969401,5.33218329988207;0.46513026346479147,0.6731011535099574,5.329927844910394;0.46713306154523576,0.6774805603027344,5.327771323067801;0.46915005039033436,0.6818813790820893,5.325601429076422;0.47117160942440944,0.6865122560773578,5.323331262361435;0.4731434110005697,0.6910643579392206,5.321125633058093;0.47509965978349966,0.6957283515930176,5.318942773137772;0.47695283190409354,0.7003608638218471,5.316838142622084;0.4787564746311733,0.7050189599536714,5.31476485929035;0.48050841858273463,0.7096607689630418,5.312704915864126;0.4822185807001024,0.7144042736235119,5.3106608634222106;0.48385795257205055,0.7191855121794201,5.308658972422281;0.4854285826001849,0.7239464792524066,5.306706896827334;0.486770338966733,0.7287000776018415,5.304910357111975;0.4880465811774844,0.7337061040969122,5.303042385328382;0.4892031589689709,0.7387544324965705,5.301164790198916;0.4900247176942372,0.7436865325201125,5.299399001848131;0.4907777748107911,0.7488048660641624,5.297579039800736;0.4915026843661353,0.753922698066348,5.2958251017161775;0.4920706946055094,0.7590118617103213,5.294050251642863;0.4924379744756789,0.7638493908473423,5.292372454279945;0.49267257472446974,0.7685086337498255,5.290809704780579;0.4928914806729271,0.7732275690351214,5.289222181183951;0.49310719907851447,0.7780169857570104,5.287646640050979;0.49329461642674033,0.782638019198463,5.286172547431219;0.4934728303636824,0.7873822775341216,5.28467270446959;0.49365101796104793,0.791936025710333,5.283201513926187;0.493930998756772,0.7966175084795271,5.2816425327119365;0.49423053487141927,0.8012351261320567,5.280092249597821;0.49453448586236864,0.8058593695504325,5.27855657137008;0.4948594683692568,0.8105992655072892,5.277000433649335;0.4951996474493118,0.8153276283627464,5.275436373619806;0.4955739812396821,0.8201737067812964,5.273802740233284;0.4959548235393706,0.8248494015648251,5.272203647113981;0.4963523114522298,0.8293586314973377,5.270663592520213;0.4968306591397241,0.8339714275541759,5.269099699519929;0.49734378623962405,0.8383700120108468,5.267603522981915;0.49788674599783767,0.8425041282290506,5.266174268586294;0.49853428450084875,0.8468492342631023,5.264701394489832;0.49927186757042297,0.8513297871180944,5.263201073464893;0.5001030475071498,0.8558985390436084,5.261621651740301;0.5009325236365909,0.8602855671473912,5.260053755987259;0.5017904859270368,0.8646063750130789,5.258511770248413;0.5026804091135662,0.868768935067313,5.257009896460034;0.5035941755203973,0.8727813084920248,5.2555517415546245;0.5045367683228992,0.8766136981419155,5.254142265819368;0.5054502087547667,0.8806760074070523,5.252640139852251;0.5063316849299839,0.8848399285816011,5.251096858614967;0.5072166711716426,0.8889903350103469,5.249528692063831;0.5081648401532856,0.8932508848281133,5.247904746736799;0.5091223241715204,0.8974515052068799,5.246306508200508;0.5101234299795968,0.9019908303760346,5.244606877326965;0.5111206227257139,0.9065118141174316,5.242919210252307;0.5121333807990666,0.9111193360828219,5.241154000872657;0.513122854232788,0.915607676006499,5.239425958451771;0.5140641352335612,0.9200056755429223,5.237723365919932;0.5150061343056815,0.9245057939801897,5.235979302224659;0.5159330632346018,0.9290743215651739,5.234204185213362;0.5167466199057442,0.9334344649541947,5.232449330647786;0.5174851623716809,0.9374155188060941,5.230832687650407;0.518116658619472,0.941562985374814,5.229209637551081;0.5187166512807211,0.9456993319193522,5.227598673684257;0.5192773181370327,0.9499214175996326,5.225939240682694;0.5196633288973853,0.9547445524306525,5.224084126472474;0.519907557532901,0.9598624734424408,5.2221606215522405;0.5199399294172016,0.9655942758832659,5.220066404842195;0.5199771741231282,0.9710162353515625,5.218088897795905;0.5197358115968249,0.9763731104532878,5.216266164961316;0.5192125536600749,0.9819549872988746,5.214443264643352;0.5185259418487548,0.987451411655971,5.212687066941035;0.5172516538529169,0.9933802591959635,5.210875131743295;0.5156274475824265,0.9991173869541713,5.209294293903169;0.5136970408303398,1.004958356948126,5.207839267549062;0.5114116952078683,1.0109441993350075,5.206503127506801;0.5088303268069312,1.0171364569891066,5.205319146247138;0.5059895695277623,1.0233487906683059,5.204326246125357;0.5025845296042306,1.0297833671569825,5.203548888706026;0.4990587553296771,1.0361539372035435,5.20290790998368;0.49487801106770835,1.0427883618672689,5.2025855484008785;0.4905513065883092,1.0493612612769718,5.202399112111046;0.48616763033185684,1.0555491521926155,5.202403376488459;0.4812796426500593,1.0619406351361955,5.202706911722819;0.47604360762096587,1.068377673376174,5.203307130677361;0.47037885220845543,1.074396030244373,5.204457754316785;0.46444066129411976,1.0801647685822986,5.2059400639306945;0.45865460432143446,1.0852233621506464,5.2076408902577;0.4523691895802816,1.0903829788934618,5.209575723738898;0.4460130587078276,1.0951549312046598,5.211687992913383;0.43935049138750343,1.0996125266665506,5.214071897870019;0.43215009743826727,1.1039691443670363,5.21668676944006;0.4252144278571719,1.1076312399364654,5.219501536278498;0.4179854162307012,1.1109276430039179,5.222361696016222;0.4105266589210147,1.113841665722075,5.225239174797422;0.4026424686795189,1.116207737695603,5.2282526864551375;0.39487159738086514,1.1182439280918666,5.231150793892997;0.3866453022729782,1.1198436435517811,5.233937001137508;0.3786236572719755,1.120942953745524,5.2366264418647415;0.3702132693245297,1.1217896187191918,5.23924300924937;0.36208116454169864,1.1221169511704219,5.241622468766712;0.3538993859972272,1.1222803321111772,5.243918288185484;0.3453850142161051,1.122180450257801,5.246162660008386;0.33682657341730027,1.1215117123921714,5.248142367453803;0.3284884204410371,1.1205514021373932,5.249896814845857;0.3206569893246606,1.119283876146589,5.2513396202723195;0.312784186908177,1.1176375182015554,5.252525787535168;0.304307520094372,1.1155987810407366,5.253703318459648;0.2959366044089907,1.1132050430661156,5.254604973157247;0.2872801475524903,1.1102825428190686,5.255400387128193;0.27878287242707755,1.106933875492641,5.256033344041732;0.2706909942626953,1.1033694234575546,5.2564746701376786;0.2627028943924677,1.0996899951753165,5.256833353133429;0.2551669585364206,1.095922830490839,5.257070217177981;0.24759386121659058,1.0917617370968775,5.257158414795285;0.240213032586234,1.0873137375967845,5.257088600340343;0.23284842064267117,1.0827648081098284,5.256980126290094;0.22596409452529181,1.0783014255705334,5.25682996454693;0.2192411801020305,1.0738049027579168,5.256565330596198;0.21275974235080541,1.0692415462675549,5.256250775564284;0.2062779325530643,1.0644963309878395,5.2558692321777345;0.19971108722686773,1.0595745228358677,5.255450756254651;0.19329805594398866,1.05464785639445,5.255022946085249;0.18706284654708139,1.0496917388552711,5.254529919851392;0.18057368455614364,1.0444271603538877,5.253960495721726;0.17386785375504268,1.0388745654878162,5.253340826307024;0.1674335542406355,1.0334090387253534,5.252725959369115;0.16143764223371232,1.0281220445178805,5.252087087858291;0.15548461795988539,1.022632772536505,5.251456350099472;0.15005044405800955,1.017598775591169,5.250804623785473;0.14488865813754853,1.0127951823643275,5.250112226168314;0.13961660705293927,1.007861378805978,5.249384474027725;0.13429712427230106,1.0028320786612375,5.248638250441777;0.1288200370470683,0.9976209457034158,5.247853590692793;0.12333288504963831,0.9922877596900577,5.2471674644833515;0.11824535371008375,0.9872196150280178,5.246480767250062;0.11317151405697783,0.9821395468938917,5.245809412229629;0.10811366396858584,0.976984503973098,5.245143090384348;0.1031374391147069,0.9718667004903159,5.2445170735858735;0.09827384160813835,0.9668370541163854,5.243929832912627;0.09331236427170894,0.9615750694274903,5.243378064337231;0.08858595246360419,0.9565429513113841,5.242865035147895;0.08407208633422855,0.951704828171503,5.242380694798062;0.07981063062804089,0.9471086730957033,5.241941227822077;0.07572218806403024,0.9427520306905113,5.241567346799941;0.07186781997907729,0.9386713587443036,5.241249918256488;0.06783345984844935,0.9344036160423643,5.240879625592912;0.0638145802418391,0.930149694351923,5.240499501546223;0.05992663798445748,0.9260992969331285,5.240126327151343;0.05594197619528999,0.921929095676967,5.239760832423256;0.05190273758059457,0.9176595046633766,5.23940332803272;0.04797539235864366,0.913476189386277,5.239056825637818;0.04411510422400066,0.9093220421927317,5.238723713647752;0.04037537282705307,0.9052254696800597,5.238404759089152;0.037060442827996753,0.9015098137628466,5.238047252200898;0.03368952521309256,0.8976574659801665,5.237674056325639;0.03030603138534796,0.8937120621090842,5.237312456312634;0.026923087844536436,0.8896670931861514,5.236985161781311;0.023350453962172793,0.8853280325390045,5.236657209895905;0.019827503222085197,0.8810288296654111,5.2363287601016815;0.01661085222519581,0.8770275571913947,5.2360048714138205;0.013216467137138066,0.8726981846037365,5.235672169367472;0.009566056683659572,0.8679108874003093,5.23533529812949;0.005835089843188035,0.8627837885902043,5.235004240989686;0.0021172058192037587,0.8573930685860771,5.234663243430002;-0.0017626520899079914,0.8516238635835194,5.23429833834512;-0.005411309133682924,0.845892169407436,5.233972468784877;-0.00909407176786944,0.8396760777064731,5.233667094866435;-0.012652163976005132,0.8333037672496977,5.233378966558547;-0.016180562132171207,0.8265489167712984,5.233071430842082;-0.019633856962834074,0.8195102889651343,5.232745954604376;-0.02296009680699733,0.8121695823669433,5.232420626049949;-0.02616744181300911,0.8045527568998792,5.23207581156776;-0.02924280521628401,0.796528702145531,5.231780551864987;-0.03218472417692342,0.7884994773864744,5.231530861355009;-0.03484061181527516,0.7804277834211077,5.231329161734807;-0.037255697033234995,0.7720320574442544,5.2310998354866385;-0.03942791094950267,0.7636628857567196,5.2308406329836155;-0.04121042658601487,0.7551037837437221,5.230601680437722;-0.042859950116702475,0.7463108596801756,5.230312999407451;-0.04432593981992629,0.7375015496753511,5.229993473643349;-0.04550166567734308,0.7284661521911622,5.229647904759362;-0.04633605673199607,0.7193187452952067,5.229300937652589;-0.04690973750750223,0.7100467190515428,5.228953556969054;-0.04722636086032503,0.7008284456162226,5.228627692812966;-0.04723162746429442,0.6914091353643508,5.2283279360816595;-0.04708581747327531,0.6820311061314175,5.228050639016287;-0.04665135293347495,0.6729175563993908,5.227789458274841;-0.046098907232284554,0.6639965445200603,5.227546199071975;-0.045387844766889306,0.6550839456830708,5.227265329542615;-0.04450594139099122,0.6459739646911623,5.226929760115487;-0.04350897676036471,0.6371087667374385,5.226568610145932;-0.04244604439962478,0.6281483453114827,5.226170086406526;-0.04131728587831769,0.6192126728239514,5.225714922087534;-0.04019736896810078,0.6101121254875548,5.225236289069767;-0.03911825063682738,0.6009720848628455,5.224743031592597;-0.03812421665305184,0.5922053369794573,5.224294843991599;-0.03719585633845557,0.5828178192320326,5.223924567767553;-0.03635781864892869,0.5733355030786424,5.223601106280372;-0.035576644375210714,0.5640241745540076,5.223341836974734;-0.03481646345342908,0.5542179073152088,5.223110972722372;-0.0341225197315216,0.544745339620681,5.222918734414237;-0.03344031894774663,0.5351161717914399,5.222719480014982;-0.0327865974448976,0.5257194078536259,5.222530032294137;-0.03215594548838478,0.5161233674912225,5.222388346444992;-0.03161121450151716,0.5060875186011905,5.2222644943963905;-0.03111333455358233,0.4961517850785029,5.22216871089027;-0.030691652581805277,0.486205199105399,5.222097543988909;-0.03026541400523413,0.4762070292518252,5.222021195729573;-0.029844495920907883,0.4662854651496523,5.221977738925389;-0.0294756509065628,0.4569305803208123,5.222003565107072;-0.02907219211828141,0.4472921495891753,5.222044336091904;-0.02866428801559266,0.4378335597628638,5.222141376586189;-0.02821445847692943,0.42820644850957956,5.222279938834054;-0.02776768633865175,0.4188085152762276,5.222430133683341;-0.027355023247855048,0.4095916425614129,5.222584622201465;-0.026922451127143126,0.39980181103660933,5.222726936567397;-0.026485580711137675,0.3907188444591703,5.222823407945178;-0.026071964939435317,0.38207561329432893,5.22287613373711;-0.025690443027587155,0.373095988591512,5.2229521292277745;-0.025370027831622528,0.36447777325766423,5.223053448177519;-0.025049244721730545,0.35567117768242246,5.223179965155465;-0.024778079021544684,0.34742862533387686,5.22333050310044;-0.02457178049995786,0.339213951247079,5.223481867517743;-0.024432852194422768,0.331014160882859,5.22360371299017;-0.024297578221275696,0.3232658578781854,5.223720633824666;-0.024258725393386117,0.3148373417173113,5.223749393009004;-0.024261262825557166,0.3063762370518276,5.2237783715838475;-0.02433991416863033,0.29759897082192555,5.2238237071718485;-0.02448114179997217,0.2889269760222662,5.223889026051475;-0.024672023886726017,0.2800876349948701,5.223955294972374;-0.024947330565679642,0.2714617777324858,5.224022461709522;-0.025282385587692264,0.2629173182532901,5.224073987597511;-0.025701761302493863,0.2550418272472563,5.224138732319786;-0.026129386754263018,0.24695071252187092,5.224209249269395;-0.026582441761380155,0.2386342616308303,5.224257482301621;-0.027079812475613186,0.23058981177920385,5.224272070067269;-0.027566823868524458,0.22241645726703457,5.224312727337791;-0.028071435814812074,0.21429004771368843,5.224354399181547;-0.028537812721161616,0.2059905217034476,5.224394832202366;-0.029001812946228757,0.1971410362606957,5.224428420203071;-0.029547759141240804,0.18804472643988476,5.224414777437845;-0.03014321413494292,0.17834042358398444,5.224396034694853;-0.030736184137208127,0.1686758722123646,5.224359803563072;-0.031336173653602604,0.15873417246909372,5.22437922963642;-0.03196747337068831,0.14917770939781555,5.224389601117089;-0.0325539018994286,0.13954822561854413,5.22449555624099;-0.03307451495102474,0.13011677344072436,5.224609844798134;-0.033578978112765716,0.12025487101645697,5.224860228311448;-0.03407708311080933,0.11048161704909235,5.225118707293556;-0.034578232418923154,0.10005015593625252,5.225449269476392;-0.03502723119940077,0.089210884566818,5.2258385359446216;-0.03546278286547888,0.07823848358364337,5.226234171867371;-0.03592413031487239,0.0664501545840786,5.226593429747082;-0.0363897181238447,0.054738758128313816,5.226900591169085;-0.0368286339725767,0.04278974755179318,5.2271730653672;-0.03729933961800167,0.03043333275687129,5.227399377232507;-0.037781138215746204,0.017713033967074916,5.227564129057385;-0.03824786802132925,0.004331533904586547,5.227708197866168;-0.03871929581960043,-0.008736351675930447,5.227827141353062;-0.03915432957240513,-0.021807425298861073,5.227932622546242;-0.03951749072188422,-0.034334415553581146,5.22805823639461;-0.03981995864141555,-0.04626366783749487,5.228184933934893;-0.04009385599976494,-0.05808196163603232,5.228327945845468;-0.04033186485086169,-0.06935728551518344,5.228414193925404;-0.0405696991398221,-0.08061074152872673,5.228488279887609;-0.04076021286419461,-0.09108687481851802,5.228534158252534;-0.04097739032336644,-0.10147884398273058,5.228546667235238;-0.041155257276126324,-0.11105425341214448,5.22840614132654;-0.04131259782541367,-0.12058879696755179,5.228257881573269;-0.04143859658922468,-0.12954430210590362,5.228017769813538;-0.04156938261645181,-0.1382306382088434,5.227730922381083;-0.041692835308256605,-0.14710304244359335,5.227474024500166;-0.041808105264391215,-0.15599512800716217,5.227270847910928;-0.04191541063217889,-0.1647363248098464,5.227111612456186;-0.042020730960936774,-0.17284010909852526,5.2270023525783;-0.04207217200597127,-0.18007486788431804,5.226971488180616;-0.04211071903365,-0.186659771215348,5.226966700008938;-0.04213726554598128,-0.1924618711017427,5.2269696951366615;-0.042158659004029785,-0.19796832831700642,5.22696780427297;-0.04217115933554515,-0.20255298285257245,5.226968156133379;-0.04218358414513725,-0.20708261112939744,5.226972891625904;-0.04220010455449423,-0.2117799824305943,5.2269750582831245;-0.0422127427941277,-0.21753916590554373,5.2269743131455915;-0.04221392455555144,-0.2230268608729044,5.226962079184395;-0.042210625920976914,-0.22832852572486512,5.226953950609479;-0.04220539716311864,-0.23351470193408783,5.226948067438035;-0.04219716855457851,-0.23870122991289405,5.226939746538799;-0.042193861325581866,-0.2438367631548927,5.226930637041728;-0.04219333729289827,-0.2488521226701282,5.2269238605499275;-0.04218891801093157,-0.25178217421796983,5.226944842948054;-0.04220163085473278,-0.25448981860327347,5.226972381955102;-0.04221622752876175,-0.25680563400439527,5.226987074256278;-0.042212172051270806,-0.2582331344627199,5.226979852744512;-0.04220956537458632,-0.25969544770982533,5.226973490397136;-0.042207458132789255,-0.261269527616955,5.2269684541793096;-0.04220723139934051,-0.26300993496681746,5.226963819007734;-0.04220953178784204,-0.26496891824025964,5.226959221098158;-0.042210290731289686,-0.2671146249977541,5.2269561892257626
