# Supplementary material for: AI co-pilot bronchoscope robot
Source: Nat Commun. 2024 Jan 4;15:241. doi: 10.1038/s41467-023-44385-7 (PMC10764930; doi:10.1038/s41467-023-44385-7)
Supplement: Supplementary file 9 — Source Data [file 41467_2023_44385_MOESM9_ESM.zip › Supplementary Fig. 6/Sim+A/1-siliconmodel3 Centerline model_35.txt]

Path length,0.4115805582717907,1.3159376626489303,2.4641714203467417,2.990628765962862,4.052362265486902,5.174162537110386,5.742876751736574,6.690094443291581,7.830446537724208,8.504928082987016,10.068300543814656,10.954213740473987,11.872196553292468,12.837481929844827,13.784370352041911,14.716969344087827,15.679721413184364,16.67543811787791,17.735148024428877,18.81342185259123,19.958851868698193,21.118057580339812,21.118057580339812,22.312461265466073,23.554308215995835,24.85350524069124,26.22575843368256,26.22575843368256,27.586745994729604,28.947067355183965,30.240824669439974,30.240824669439974,31.510168944621764,32.73097684207036,33.928216740116014,35.09906401891364,35.09906401891364,36.197412432355364,37.29341455760303,38.343991690340914,39.360983626068716,40.38197329077405,41.38222014092028,42.40901482256746,43.4307409443174,44.45796498971362,45.45185568151486,46.40852297919112,47.33573209097104,48.20287780445678,49.88049017109958,50.73058363673234,51.591489425625944,52.41066290073728,53.241078882922565,55.03882421234838,55.930821363811766,56.832870044080565,57.72306428329605,58.60173673946109,59.43845722991009,60.31091032431074,62.020576616603975,62.91967581803605,63.818653156225224,64.74409997544181,65.65398264399902,66.59873245075599,67.58319349939941,68.55054333503305,69.51491209283435,70.50358172836569,71.49288557708641,72.49130929568605,73.4442501330316,74.48292195831083,75.49157457237796,76.51648829211248,77.527013478102,78.56998520788353,79.57376844395556,80.54735453418897,81.56183352536831,82.5498399807957,83.53718521172537,84.49822506959832,85.5096885906745,86.45557214647891,87.39342628656298,88.34393186850114,89.26877296254649,90.2212799167507,91.17032052032218,93.05160019068965,93.98293291255978,94.93929754639744,95.89970008933942,96.86085166403744,97.84550158248251,98.80027922671087,99.75199133624444,100.69289024594927,101.6136478021822,102.523824753125,104.30670446874339,105.21107565758139,106.09313415393429,106.96167039981736,108.68004930028863,109.50470424053107,110.30751511042078,111.82410862700377,112.54598251723895,113.97099089988679,115.23733377298242,115.83625724512929,116.96163405276354,118.10116718799542,119.17836937478768,120.29332754933112,121.4847887038211,122.0918395248859,123.27753492531772,124.48436758378621,125.06482154754788,126.38161703716757,127.07088228626873,128.54721831825438,129.27416636232405,130.0124425641386,131.49134889489932,132.26776908866654,133.09077520732518,134.60171020071127,135.3453795748955,136.1103879507979,136.94051180370238,138.6811724985474,139.55982947800814,140.42558301126863,141.25713654201974,142.09500020242584,143.77769223227628,144.5970900215381,145.4347617231488,146.29638590550584,147.17039363336372,148.97525007553975,149.85167487556745,150.7459620102046,151.68061563941083,152.63335647917614,153.5616955595737,155.33420751615066,156.1664012673422,157.03018469145007,157.93445095629684,159.71985270526713,160.58163274010192,161.47329464274884,162.35936385005814,164.1628192539273,165.06030554829556,165.9613633075927,166.83783090824272,167.71223440023113,168.61737961367103,170.32400301854292,171.1603166955044,171.98917248165623,172.85763614851362,173.73460356574455,175.36606001426063,176.15581914625335,176.95341632104194,178.48313060988582,179.22372683352174,180.5900024881666,181.89220475040176,182.5553890175591,183.77485399326076,184.98871882493458,186.1715349785249,187.1681343659321,188.09334065178462,189.08560684061763,190.08608161980533,191.09432006670582,192.12355126771058,193.10418416806056,194.04441387600707,194.9572972055408,195.8658540996637,196.8271235760832,197.8294402740935,199.25078280116512,200.25851457503535,201.28945302623626,201.8266849780286,202.89457184494685,203.97234841101786,204.99279682079842,206.04936726723074,207.1608748462563,208.39589623730495,208.99772042440165,210.2132087832319,211.42557573112094,212.06065098715,213.33804653272773,214.56325871308488,215.17383697667975,216.49307028055733,217.19221781458083,218.60723999785918,219.30614623998633,220.53991536257178,221.11230666292076,222.27652912471666,223.38795916521784,224.38651375545194,225.31654698369263,226.64477118211573,227.48295274059421,228.5538532232007,229.5883421859057,230.608700289556,231.5981826546541,232.58216740758039,233.57342744295352,234.72758987144456,235.58962557245002,236.79630015875625,237.72138353303723,238.6820189436468
Error,7.357317810888748,7.0480716362309055,6.67534385016479,6.220809085240633,5.809816612573501,5.45116708375549,5.115983446061147,4.796351065277657,4.488339019203064,4.203983909779392,3.899137901818111,3.6142116378471814,3.345509369675946,3.0925096207629963,2.868755228136127,2.6770732913710007,2.512234166811372,2.35824384375992,2.2254757251901,2.102467292753057,1.9990975448117791,1.9181757528766215,1.8094416955751467,1.6659859477886705,1.5447583517269707,1.4842051675521424,1.533537112034714,1.4166557655829857,1.3268248970392142,1.3331565980028555,1.4081331178860748,1.2784069039759587,1.2035770946069124,1.187227504239053,1.2142543389779321,1.267351648103995,1.2557450071728977,1.220116947003707,1.1857826437089924,1.1609270158091851,1.1387758917891546,1.1157078786497754,1.0842845831394463,1.0427490365644505,1.0080323024911715,0.9770595745463357,0.9516298155150781,0.9402496634148904,0.9393839884462317,0.9658201341990783,0.8847819462997822,0.8174385882531086,0.7767084864388086,0.7780932206795921,0.8173248015178346,0.8293462207676615,0.7595519473458964,0.7019569153950921,0.6541417897150624,0.6279234725083455,0.6386054515070474,0.6792925623764222,0.7400063979199528,0.6846122695985,0.6423624450053017,0.61697866992125,0.5976507627650992,0.5910977704299992,0.589625714186802,0.589484320482952,0.5896720668488469,0.5824932038717077,0.5723415787077165,0.5555974043710623,0.555230474187367,0.5228387669717318,0.5043154375562461,0.4821707130790376,0.46183674469494584,0.4342338894074652,0.41476117414417724,0.402738083557149,0.3874557572677088,0.378302102761191,0.37093320992454176,0.36554484044739305,0.3495392763875744,0.361450242956047,0.3894353280339607,0.43462043025303576,0.529568488513771,0.617627183814672,0.7404266707758302,0.8383868023965915,0.9061696924241873,0.9905894364219086,1.0905889782695475,1.2206207339899495,1.33992027493209,1.469085540358124,1.6500087585486958,1.7993050546283293,1.9233500438889484,2.0516296378242784,2.1051977090141483,2.164747190071528,2.2275357237415165,2.3304792866795205,2.4847403737322415,2.5956707094694376,2.710944816683912,2.788435545008178,2.826015596234514,2.823308450249779,2.8025516757083144,2.751469970388173,2.687310332094088,2.6289552755529164,2.5585652107523527,2.466653762538942,2.3667877091750915,2.2313133152479625,2.094088868107132,1.991845752428846,1.8652935556941526,1.785692889749311,1.696072343735703,1.6741428778600829,1.6013564985697237,1.6007811610389036,1.5861565262375457,1.5307647512848515,1.5016978360770983,1.5012232441270692,1.465224135641764,1.475886117981986,1.5042571168450731,1.4593047623528064,1.3801327687050347,1.3147188760797828,1.2798510107238834,1.2962602180492022,1.2484832370845225,1.278291992350662,1.2573533454020993,1.2550478549222226,1.3542698201647267,1.3535212183910201,1.3620140509234717,1.3520341697895213,1.2947578207152823,1.2511273551180278,1.3482406523771173,1.399586979806132,1.5115323658486848,1.634019710677438,1.7418593050247118,1.7974518871973613,1.697121905381991,1.6495491803707674,1.5680062856828991,1.4002445094968043,1.2085208387554434,1.0262549588338528,0.8917880606738987,0.7759989537245296,0.7043932702334968,0.6256479879124194,0.5422169340670945,0.48983417569870635,0.5857425772361861,0.7261641569044129,0.7394448302746851,0.7670021443691208,0.9343955227301421,1.0265712801777136,1.1593468713219277,1.230371571346706,1.336702061297841,1.3364373895061465,1.2904980525483631,1.2553557317565311,1.2932506907814374,1.226795854328266,1.0998161257912555,0.9530640078581818,0.8235196509724353,0.7064375960976823,0.5787480067861822,0.4804099422873751,0.3985638151697665,0.3274779571166878,0.3142227216677345,0.3238627131571693,0.3375350142053585,0.3412431131370339,0.3593061713341881,0.39511552436094316,0.4360112715226,0.42113839392661795,0.3910608263176262,0.4119155498383533,0.4405179982277087,0.48467089221661125,0.5941227481775565,0.6108696435385875,0.6305794929467897,0.7254990574701181,0.7258503196433644,0.711271259601041,0.7536238482546698,0.6760955780413254,0.6806541980818289,0.6832682537777501,0.7189823990162716,0.6820281631822572,0.7159777098678966,0.7564950811057146,0.7284343312249887,0.7396786223511259,0.7265008825862896,0.737594681835021,0.7269191555690518,0.7049899791549241,0.7185183595441031,0.7335064206838003,0.750255306285909,0.7705804588456544,0.7833374343982109,0.802664700933901,0.7948959377804479,0.788932800479147,0.7392060698570967,0.6868113482579046,0.6250106789238221
3D pred;0.01903240857393617,-0.26247236938116475,5.267743366659258;0.01642870460456211,-0.25296110518570536,5.266083071792664;0.013307707374838074,-0.2436944691239129,5.263988117762061;0.009631802597727182,-0.23478962527662758,5.26130642424395;0.006265503355565458,-0.22566356654541117,5.258986277385104;0.003304641310420269,-0.2163305248975262,5.256954620536996;0.0005282530804423648,-0.20691275390339445,5.255057976685734;-0.002101237797709954,-0.19743263277980816,5.253265469725121;-0.004589491325131877,-0.18789056093280299,5.2516049098045325;-0.007094151891786735,-0.17832795695665302,5.250093856979127;-0.009553100647719727,-0.1687367721643438,5.2486928768595424;-0.011853976386662695,-0.15908785864625816,5.247426212438929;-0.014028780937712192,-0.14939476196908483,5.246279869570627;-0.016084001077995003,-0.13966095270799378,5.245265459671389;-0.017893685568602005,-0.12986305113626048,5.244413305439408;-0.019434104701281617,-0.1200083364991179,5.2436979675359225;-0.02075316086446746,-0.11011404217783319,5.2430954472274225;-0.022021671124019367,-0.10020775512091107,5.242589128684143;-0.023205617945934703,-0.090288453250745,5.242135564651843;-0.024352121907548763,-0.08036396352204132,5.241699637718908;-0.02541996767650523,-0.07043186567792181,5.241237969192194;-0.02641250329432632,-0.060494836191489626,5.240718048012462;-0.02731745476691378,-0.05055008335800194,5.240186113887686;-0.028125743897920753,-0.040595457457786255,5.239684026377932;-0.028799448216583253,-0.03062953646342358,5.239208062907552;-0.02925303954865992,-0.020649434487457628,5.238770090930383;-0.029480510445017864,-0.010659212918396865,5.238390973544362;-0.02952477080499002,-0.0006636644611583212,5.238095927684315;-0.029524119349991433,0.009331568235263458,5.237787183583177;-0.02949912574531629,0.01932637889096399,5.237466036768744;-0.029436820587698066,0.029320984280453953,5.237143575645952;-0.029342391122802125,0.039315811891498076,5.23683616045168;-0.02920597970363462,0.049310121908718106,5.236527681595977;-0.02903928742754273,0.0593038615330044,5.2362156206931685;-0.02881103157541397,0.06929658536490185,5.235910056157599;-0.028568060423466556,0.07928973434432482,5.235630881491164;-0.02834871057253436,0.08928472802384804,5.235402874936024;-0.028173585555955165,0.09928118281026305,5.235202318381086;-0.028013463458015263,0.10927750017228309,5.234983229103557;-0.027861948655991068,0.11927376479885483,5.234755771898092;-0.027753896369582753,0.12927045625472877,5.234522352448476;-0.027665156841508724,0.13926766500946028,5.234303394894423;-0.02756804093369513,0.14926503058986615,5.234095428665997;-0.027410633866033967,0.15926165693681393,5.233888825920228;-0.027150037950414135,0.16925578803829625,5.233666489924163;-0.02680732607223655,0.17924805148974893,5.233473565883881;-0.02646659842968624,0.18924119056859479,5.233328390044136;-0.02618894017059515,0.19923645376434643,5.233195651433284;-0.025949098495011865,0.2092321692179194,5.233027876161398;-0.025700244201490134,0.21922674679351428,5.232812259311381;-0.02546720677679247,0.2292201355253952,5.232533198005919;-0.025348619917468253,0.2392149840508067,5.232234969719409;-0.025352819304779325,0.24921008049710514,5.231921873257693;-0.02540333131845605,0.25920556322572436,5.2316256072313765;-0.025497708749378945,0.26920073818173396,5.231329684100664;-0.02561390683117337,0.27919504067534756,5.231012799781177;-0.025766979857154374,0.2891882069894373,5.230676354142687;-0.025959140460869105,0.2991803762899948,5.230330482820693;-0.026176918343215224,0.3091722529020643,5.229991403828216;-0.026427598111155005,0.3191645336896639,5.229688940085409;-0.026732176198509486,0.32915569300961783,5.229399168395968;-0.027085308741662848,0.33914579687424884,5.229128757262968;-0.027480513897306453,0.3491347552907083,5.22887474419402;-0.027897786912036232,0.35912342059498326,5.228645727447138;-0.028314075279911498,0.3691129579610008,5.228456393858701;-0.028720018067485885,0.3791033130541631,5.228289015348307;-0.02911902045067246,0.3890941483842831,5.228134075022251;-0.029499686330909086,0.3990858809471607,5.227991337922818;-0.029843247345406977,0.40907919301848245,5.22786611941583;-0.030172798883444138,0.41907282999842566,5.227729680063407;-0.030498981356804532,0.42906642765963954,5.227582674009612;-0.03082564420453487,0.4390597559342125,5.227419329647807;-0.031170283083769023,0.4490521717599154,5.227238083932929;-0.03155513052941796,0.45904315229103043,5.227058639037605;-0.03197815753616102,0.4690327436075071,5.226888012306579;-0.032464437174530875,0.47901955070804025,5.22672303942988;-0.0329896377090109,0.48900452873375355,5.226566904153262;-0.03355549932515303,0.4989868697645811,5.226386160756057;-0.034154255198867056,0.5089673472821931,5.22620850962565;-0.034784062991490464,0.518946420489217,5.226062085333922;-0.03544786387158995,0.5289240790601334,5.225986601336957;-0.03598600345091494,0.5389089872471114,5.22609621105725;-0.03650408842675691,0.5488939839333531,5.226273493694726;-0.0370395134992101,0.5588772888650042,5.2264901561821535;-0.03757702269968,0.5688596287896494,5.226743085991083;-0.03809786258450017,0.578842476593303,5.227010435095191;-0.03864449744689978,0.5888228858119017,5.227314773979531;-0.03919564107535469,0.5988004262832591,5.22769546656317;-0.039659787415782334,0.6087808392260489,5.228114901499795;-0.039936731357725026,0.6187671939103154,5.228557645413416;-0.039854779028418615,0.6287577966202653,5.228983252400746;-0.039765686147630985,0.638753313538383,5.2292690915132125;-0.03934108787515044,0.6487379199725201,5.229625953758897;-0.038848533277367585,0.6587198750845185,5.229969409884554;-0.03827478166866503,0.6686973051265385,5.230318263504442;-0.03758884388554627,0.678669054457567,5.230624375635568;-0.036590688750822956,0.6886143580999045,5.230931982184158;-0.035184152952509255,0.6985109444154207,5.231213471700124;-0.03350051380388354,0.7083612681488833,5.231582905812244;-0.03146330505432053,0.7181418803151591,5.2320181139964514;-0.028761199683637766,0.7277580302711023,5.23249590745658;-0.025939456847132784,0.7373438873687879,5.232882056478831;-0.023128895467219454,0.746935033904232,5.233214701733386;-0.020170435437153116,0.7564816627748081,5.233545445528463;-0.01705663010386995,0.7659789759537313,5.233869881543525;-0.013596285178360232,0.7753541185849833,5.234234180377152;-0.00982089136053476,0.7846067017819427,5.2346031054422655;-0.005520649675384977,0.7936193986659438,5.235131514683684;-0.0004417258615089549,0.8022064304158808,5.235815194885546;0.004880258496413018,0.8106532904338816,5.236387067537746;0.010317166429460189,0.8190276174517539,5.236944453512904;0.01582895089392129,0.8273518409453994,5.237516760463033;0.021357127186004812,0.8356663884396724,5.2380713475609015;0.026914387839900723,0.8439635805849838,5.238594278271842;0.0325477954118105,0.8522104971828598,5.2390973545646915;0.03829359449148234,0.8603807376087311,5.239580018339487;0.04412136978212528,0.8684922140536976,5.24007092061543;0.05003883782964991,0.8765377668092458,5.240573566379578;0.05600756138033896,0.8845449809259047,5.241082350484507;0.06195415698107181,0.89256674955075,5.241620150531729;0.06790559568236895,0.9005856770199304,5.242146629048599;0.0738021127494771,0.9086451628548539,5.2426717714616355;0.07966281180254497,0.9167309826541927,5.24319304373405;0.0855843684432309,0.9247678030081322,5.243780143001341;0.09157380316766231,0.932757961726673,5.244313092655907;0.09778078128028678,0.9405814972979425,5.24482856707281;0.10399560519737983,0.948397142237186,5.245368620647194;0.11049920151807704,0.9559749015461547,5.245898525122313;0.11717111014177464,0.9633997316239655,5.246496466283855;0.12406903847171018,0.9706139813306286,5.247107355737835;0.13100220027780138,0.9777919266897632,5.247746392350117;0.13788589695845735,0.9850169153225423,5.248390022107772;0.14483212788424402,0.9921908696985813,5.248923177372358;0.15196006445592955,0.9991899341665667,5.249376627262657;0.15922824951940454,1.0060474322465272,5.249761602542925;0.16654076807135407,1.012848884311601,5.250278634683024;0.1738599991163681,1.0196487109375816,5.250715915789761;0.18119042821947628,1.0264408523371922,5.251078716522946;0.18845001871051012,1.0333115704112332,5.251381336828838;0.19577465933367827,1.0401120824077812,5.251701768297706;0.20328290371555557,1.0467125902092795,5.251945823751174;0.21108520157312943,1.0529640672813776,5.252153627886672;0.2188597569756073,1.0592462604141557,5.252454190253374;0.22734643082011446,1.064535161351819,5.252391788902885;0.23554982900924928,1.0702527923049583,5.252505606450755;0.24386478994894792,1.0758075662747886,5.25258248762779;0.2526992657216026,1.0804881758498157,5.252372888418485;0.2614970047276551,1.0852265782381263,5.251989050968727;0.27066035761499235,1.0892005244414402,5.251498423375439;0.2797166796342039,1.0934019706791704,5.250923200813462;0.288733166057396,1.0976937894595775,5.250390975169081;0.2979399199402965,1.1015221413556633,5.249629788792802;0.3075862422200756,1.1037876598052387,5.2482822381892;0.31727242423346946,1.1054912856446992,5.246472393720046;0.32701432442629774,1.1058773747049693,5.2442483622745595;0.3366213912434661,1.1059998514066047,5.24147540958329;0.34617398557308987,1.1060070873443881,5.238517726501072;0.3557207690368921,1.1055226941719791,5.235581012563727;0.3654042158541029,1.1058894322164234,5.233111931571736;0.3749417085696186,1.1054746723003943,5.2301346497722525;0.38456060887660554,1.1051261030487531,5.2274225921841735;0.39415465450297604,1.1050114185547157,5.224604590057498;0.4035884403459858,1.1040848771957006,5.22141943609289;0.4129232056587008,1.1023679900895502,5.218270713300825;0.4220745008743181,1.0995745720627634,5.215363719732851;0.431073203030833,1.0960515973901315,5.21279233703976;0.4398583803742062,1.0917926762838979,5.210628486292514;0.44819427129124345,1.086489669113341,5.2090821882719895;0.45597920853593404,1.0802721016687469,5.208223930054346;0.46340088597570384,1.0737851746374556,5.206539150641273;0.4700195996879465,1.0663364651466116,5.205696918062717;0.4760395786399539,1.0583518799807992,5.2057759949068325;0.48172364459668654,1.0501287884461825,5.206044620692692;0.48695166245991667,1.0416271961772183,5.206669727174849;0.4913821478811204,1.0327512523968456,5.207930052902653;0.49562659971514117,1.023839828207489,5.2095335327266685;0.49882213290866173,1.0145349607901504,5.2113246245598415;0.5019741522791606,1.0052878093029718,5.213458860549879;0.5043823747503303,0.9959584838231794,5.216135453649595;0.506359604283562,0.9865897235444517,5.219019356250699;0.5077179384397641,0.9770611800166269,5.2217326174910585;0.5083505207135415,0.9676081889672428,5.224932742470988;0.5082318042167525,0.9584690951449859,5.2289901887739445;0.5081055369524926,0.9491902971069225,5.232716844586708;0.5079312897081191,0.9397657924332474,5.236055759014139;0.5077287856044189,0.930357465551409,5.239438417343392;0.5072288899451698,0.9209563481625076,5.242810226378607;0.5064217377062982,0.9115213918362677,5.246024274353549;0.5060485519340293,0.9020983542099225,5.249350998609008;0.5050029940252222,0.8926256836171037,5.25238007775939;0.5039515667211918,0.8831809204243528,5.255493106647338;0.5028405540997299,0.8736712576762826,5.258379621045867;0.5019988696195974,0.8641347987271215,5.261268828194354;0.5011272502878558,0.8545914518200264,5.2641262412816365;0.5002858378929051,0.8450497716548636,5.266998237940298;0.4995688235330737,0.8354939195523603,5.269856835673957;0.49899348220747936,0.8259288601645428,5.272716664561598;0.49854430802316185,0.816361486137018,5.275591311804232;0.49835649515197333,0.806783228549679,5.278458663878184;0.4981318197399508,0.797169362569365,5.281201491228163;0.49762793449830367,0.7875322553206877,5.283822991474348;0.49759126917357716,0.7778560125097039,5.28634667543175;0.49765955460473976,0.7681880979856383,5.288901429011892;0.49807158679440305,0.7585545830441193,5.291552017502437;0.4991925946539653,0.7488885367555673,5.293856554446461;0.5007169776522995,0.7392506958680263,5.296044768215916;0.5024408084452426,0.729611049311747,5.298071001585327;0.5045123477220652,0.7199559192461472,5.299648083840928;0.5066303130777302,0.7102936113852301,5.301115745093759;0.5087545469101169,0.7005919583695589,5.302284316610126;0.5107145254805717,0.690814004747308,5.303026008570759;0.5125960556855497,0.6810154203226718,5.303695028272288;0.5145334686650257,0.6712190065131148,5.304221058137296;0.5162440183395379,0.6613683357908267,5.304025338613281;0.5179280283433964,0.6515167412608553,5.3036933815016765;0.5194408229303455,0.6416504128986019,5.303087562068272;0.5207544045560695,0.6317755498104088,5.30221487523899;0.5218877235815078,0.6218883238103494,5.3012359217108145;0.5228461278760093,0.6120015306052748,5.300081460222339;0.523622114771005,0.6021072469356561,5.298856309209643;0.5243068556957707,0.5921978279022184,5.2977010844325125;0.5247039471881171,0.5823178348625179,5.296208417060933;0.5249905426964027,0.5724628839356742,5.294535752945179;0.5248739924150894,0.5626681487343352,5.292523396523574;0.5244140795903531,0.552940140863014,5.2902530786935875;0.5237983089942314,0.5432543059626036,5.2878436329367915;0.5229015497423726,0.5336244861206704,5.2853015092859605;0.5216578961469964,0.5240900057456973,5.2825543271453;0.5202368861139209,0.5146263693905215,5.279652548824529;0.5185068627154079,0.5052482151459364,5.276643023611914;0.5165593728499471,0.4959166167972602,5.273621673668113;0.5143647745565195,0.4866778240981745,5.2704866381350115;0.5120106814147811,0.47752345796481194,5.26722231183754;0.5095444080815454,0.4684456591508007,5.2638295158610475;0.5070299348821684,0.4593915025491545,5.260409037420466
3D gt;0.49589760612039,0.41734298750933474,5.244892053491928;0.4964073789055972,0.4184567701370321,5.245457197995108;0.49692617958667235,0.41959008684345317,5.246032926896038;0.49739995378174934,0.42062756879297314,5.246562385645386;0.4978537513027672,0.42162803762099316,5.247076757495142;0.4984067601222618,0.42294235678280095,5.247695444518444;0.49901345870074104,0.4243852970179389,5.248399626717847;0.4995926844454967,0.42575304103970113,5.249057991661414;0.5001330353231991,0.4270272611480912,5.249664159101598;0.5006700896035776,0.4283289506044181,5.250270930960451;0.501199764027315,0.4296324434841381,5.250867293470046;0.5022799853156594,0.43221400541417737,5.252135558128357;0.5034135089201085,0.43488623832253853,5.253420843348783;0.5045109260783475,0.437552890553194,5.2546688962824195;0.505605395821964,0.44028737292570225,5.2559262693068565;0.5067033487207748,0.44310879079033355,5.257216119093053;0.5077914851693545,0.4459525083654068,5.258506162643433;0.5088850941377527,0.4488691918990192,5.259818597681383;0.5099842328464284,0.4518181216296028,5.261136995259454;0.511008638830746,0.45462042180229645,5.262367730645573;0.5120415156869329,0.45746154022216806,5.263606401667875;0.5130359368043789,0.46026540980619546,5.264811630978302;0.5139843969906079,0.46299178751777204,5.265969119408551;0.5149667965384093,0.46588549064187446,5.2671782803254965;0.5159480083689971,0.46882978405671966,5.268396789101993;0.5168409139969772,0.47156684202306415,5.269538186409894;0.5176372699737549,0.47407445447585167,5.270552242391249;0.5184257963965921,0.47671814503389254,5.271601777581607;0.5192141463335822,0.47943005718904386,5.2726740475822895;0.5199819292180677,0.4821420740239761,5.273738588389228;0.5207272742776309,0.48493228340148925,5.274812511612387;0.5214175850363338,0.4876373299991384,5.27581134964438;0.5220731358247643,0.49031698249368105,5.276794996542089;0.5226409769619214,0.4928250355440027,5.277701155494241;0.5231843352598303,0.49534054240058445,5.2786027765274035;0.5237297907436596,0.49796522477093863,5.279488374036901;0.5242590816722197,0.5006703927657183,5.280397162605734;0.5247918224334718,0.5035626037822051,5.281342497825622;0.5253126163482666,0.5066192803102382,5.2823232646829945;0.5258255550160127,0.5097675771152274,5.283313897245071;0.5263140303667855,0.5129047468970804,5.284285699732163;0.5267668422250187,0.5159568741742302,5.285221699995153;0.5272201818578385,0.519104617623722,5.286173514422249;0.5276176724153407,0.5222487143348246,5.287078720709857;0.5279837868634393,0.5253327350616456,5.287948062055252;0.528329366571763,0.5285109451518339,5.288824064366958;0.5286705102359548,0.5317293919955983,5.289707870090709;0.5289591423483456,0.5349306627161362,5.290551766732159;0.5292035220651066,0.5382083215152516,5.291395837952108;0.5294235359640684,0.5415832862854003,5.292244505770066;0.5296165504455567,0.5449628810882567,5.293067808712229;0.5297834189919863,0.5483203496371999,5.29387443856632;0.5299376161238726,0.5516295198552749,5.294657585480635;0.5300719982596004,0.5549394494224996,5.29542116468093;0.5301488696827608,0.5584271812438966,5.2962175348506255;0.5301789312923655,0.5620462584776037,5.2971246966754695;0.5302307785258573,0.5659594071332147,5.298139011495254;0.5301964021570541,0.5701961857290829,5.299074723355911;0.5300758925045238,0.5744477981118596,5.299956868339988;0.5298753156101002,0.5787677124247833,5.300811898007112;0.5295925244724049,0.5832088716170369,5.3016593304802395;0.5292481605305391,0.5877728807785934,5.302516836334677;0.5288614533368279,0.5923230535843794,5.303359733749838;0.5283464747036205,0.5969786811155432,5.304194254482494;0.5276407416848576,0.6020846760693719,5.305066186400021;0.5267272062862621,0.6074768087723676,5.305866045671351;0.5258078098297119,0.6129285905501421,5.306671654252446;0.5247750185798197,0.6185550882676069,5.307468095779419;0.523629898071289,0.6242614649604349,5.308204530603746;0.5224461096595315,0.6298193648843203,5.308891242700464;0.5210398335176356,0.6355560649423039,5.309420780855066;0.5194184564702652,0.6417358618343577,5.309907271721785;0.5176131143008962,0.6484812344943777,5.3102033812578995;0.5157739234251135,0.6554033665376551,5.310363219934352;0.513979720396154,0.6621549076753503,5.310423761087306;0.5121933730630314,0.6689099630468032,5.310181031675899;0.5103516174765194,0.6755203065311207,5.309651475345387;0.5085531997680665,0.6815421274970558,5.309088396296781;0.5068338556850658,0.6873703971189611,5.308491981394151;0.5051977303448846,0.6931286567239201,5.307820145550896;0.5036654403910918,0.6991134253109204,5.307028324968674;0.502187609840842,0.7050884127897376,5.306148892514846;0.5006968501595891,0.7113943353540757,5.305149142321419;0.499332270902746,0.7175070955613079,5.304098359668956;0.49817976816962756,0.7234686481251437,5.302893936549916;0.4972334115645466,0.7291816745084875,5.301601115563337;0.49627611193937404,0.7350209202485927,5.3001992212183335;0.4954455707774443,0.7408448950823616,5.298688056048226;0.49478149021373075,0.7466187925899731,5.297125897351434;0.49414719951854036,0.7525805650598862,5.295439194174375;0.49374999640969675,0.7584497225144332,5.293743694529814;0.49358889108545645,0.7639793025746066,5.292025853886324;0.4936158734489891,0.7690536629171933,5.290419668365928;0.49368438215816735,0.7740350507848404,5.288840323616477;0.49376132953868207,0.7791136880762438,5.287193585451912;0.4938401438769172,0.7841040133307964,5.285594652624692;0.49394859919828527,0.7888311054005344,5.2840844053380644;0.49415924655689913,0.7938851156795727,5.282428490246045;0.49440050304637245,0.7990664601045496,5.280738834381106;0.49463245302088116,0.8041820627100327,5.279076490514419;0.4948822345733642,0.8092076692020191,5.2774280408410466;0.4951720325245577,0.8143105643777286,5.275773261406842;0.4955479706034941,0.819182445750517,5.2741320820415725;0.495938617033117,0.8240515094083898,5.272485481991487;0.4963656230253332,0.8288342763115377,5.270838896414813;0.49683703579622157,0.8335466708014992,5.269232140316682;0.49735890579223635,0.8381073962940888,5.26769270509832;0.4979654969608083,0.8424935607910158,5.266196764216703;0.4986288034775678,0.846901725993437,5.264714055229636;0.49942137628443095,0.8516680203606102,5.263071187804727;0.5002517175113452,0.8562509666891659,5.2614865143158855;0.5010897079916561,0.8607043573716109,5.259893422743852;0.5019917325412526,0.8651496371100931,5.25829500170315;0.5028996030022117,0.8693961982727052,5.256765522339765;0.5038379289963668,0.8735133202496698,5.2552644195556635;0.504772617901073,0.8775037711648379,5.253796146280625;0.5057239060121426,0.8818898333381204,5.252164861005895;0.5066296532574823,0.8861808404361499,5.250559978989994;0.5075701796587776,0.8905155971751493,5.248910716954399;0.5085567563000848,0.8949528296975527,5.247245998943553;0.5095525559818044,0.899509053398581,5.24554148387909;0.510586357902078,0.9042183505787568,5.2437803221309895;0.511612673366771,0.9089448174869312,5.2419843660242424;0.5126371143565458,0.9136054209540869,5.240195942990921;0.5136273354923023,0.9181663490744197,5.2384405283086455;0.5145867698893827,0.9227091291091021,5.236683496643516;0.5155364172318403,0.9273237145367791,5.234891952402452;0.5164304844351376,0.9319020192763384,5.233088143629187;0.5172452254575841,0.9364022416507496,5.23127071167441;0.5179243029426125,0.940697540507597,5.229562734940473;0.5185528584648582,0.9449213768454159,5.227907208442688;0.5191219705693862,0.9492881002987132,5.226190447021933;0.5194915587481331,0.9541635241788977,5.224307270723231;0.5197085297528437,0.9595066732518814,5.222319173644571;0.5197461529900046,0.9652584648132325,5.220219976537368;0.5197531940235811,0.970909963495591,5.218173723557417;0.5193751470902387,0.976701986649457,5.216208218069638;0.5188604314467486,0.9823417167663573,5.214361832618713;0.5179275291667266,0.9882317982841939,5.212531429459068;0.516503449496101,0.9944466045604032,5.210706732974333;0.5148674765194164,1.0004011508717257,5.209070568196914;0.5127333094652963,1.0065117928000058,5.207617300706752;0.5103801410899445,1.0125586624145508,5.206272815704346;0.5076187622967889,1.0189393225277172,5.205190341725069;0.5043010395274443,1.0255005573945888,5.204300853504853;0.5008160630394431,1.0320040509841022,5.203583450092989;0.496736396116369,1.0387366846869974,5.2031534300972435;0.4924319525325999,1.0454466700834386,5.202900474099552;0.4880608888513901,1.052022341559915,5.202738314965193;0.4833054442686192,1.0583821848701027,5.202955882577336;0.4781029506010167,1.0649196541730095,5.203465523831985;0.47239872730479526,1.071519977345186,5.204362605599796;0.46636761485829076,1.0776072122910443,5.205774755534003;0.46044862657434804,1.0832027109931497,5.207309735466452;0.4541604498694924,1.0883665035472199,5.209242644366096;0.4476091058394488,1.0934817960402545,5.211314047532923;0.44085141350241275,1.0980629142312444,5.213680533016429;0.4334431867038503,1.1025488539303052,5.216311750692481;0.4261845980251537,1.1065612074908089,5.21908159833796;0.4186750774383546,1.1099958529752842,5.222019260069904;0.41076396583108343,1.1131350268195657,5.224977369140178;0.402675989375395,1.115593469731948,5.227992142789505;0.3944011837454403,1.1177524120106417,5.231025733667262;0.3860438132005579,1.119360383650836,5.233829598651213;0.37768344766953416,1.1204138271107396,5.236569381321177;0.3692077921699075,1.1212659422930549,5.2392043876647945;0.3609448181040146,1.1216241769229665,5.241625422646017;0.35257742982752177,1.1217109404171215,5.243923561208388;0.3436893289790434,1.1214463215996238,5.246190008500043;0.33490579644371476,1.1207781154408176,5.248232752856086;0.32650309293410357,1.1198448190128103,5.250003546995275;0.31842312773536235,1.1185092295478374,5.251481723953696;0.3100749953774845,1.1165608459921443,5.252681033302755;0.30134647217918853,1.1143784058514765,5.253820889080272;0.2925378554849064,1.1115908467909872,5.254725947772755;0.2835957614674288,1.108405258851893,5.255539885633132;0.27495132098478436,1.1049097871219413,5.256182588352876;0.266808895111084,1.1012337011449478,5.256585379488327;0.25886558650521674,1.0975469667771285,5.256937346963321;0.2509721833397361,1.0933527327144847,5.257050555341384;0.2430885128133437,1.0887891170277315,5.257077405256384;0.2356419775345746,1.0842146447125605,5.256966652309194;0.22835538639741787,1.079618585249957,5.2568201935151055;0.22136162743848914,1.0750128209731158,5.256611246109009;0.21463220108256623,1.0703486146365895,5.256293010543375;0.2078022012991064,1.0654782328886145,5.25592953642677;0.2010477803735172,1.0604515861062445,5.255502701310552;0.1943930039405823,1.0553811461504767,5.255048674190747;0.1878805158559014,1.0502358380485983,5.254537371018354;0.18119369795743162,1.0447695532406078,5.253938109117397;0.17443975984348972,1.0391838648179,5.253315041261561;0.16760610134461348,1.033398328668931,5.252666155366336;0.16130682796590468,1.027837096270393,5.251999343647677;0.15520813927930943,1.0222414694393382,5.251362540862139;0.14961424785501815,1.0170632961497588,5.250715484731337;0.14419287286085242,1.012020509383258,5.250020208807553;0.13875282943949982,1.0069463846543258,5.24928636489195;0.13323816689322981,1.0017257331399358,5.248503550417284;0.1273161027852227,0.9960678284588983,5.247696594126085;0.12177564166573922,0.9906725780262666,5.2470056562984695;0.11656963098750397,0.985461145288804,5.246303718174206;0.11137427433799296,0.9802512507719152,5.245618720840006;0.10623543829076432,0.9749939967884735,5.244941358566285;0.10118973148570343,0.9697986497318041,5.244313220304602;0.09599565375552457,0.9643792381286623,5.243723820518046;0.09104870381074792,0.9591307007284726,5.243169846871321;0.08634240031242371,0.9541210385490867,5.242657352391412;0.0817414363412296,0.9492224125581629,5.242167893690222;0.07735091631552751,0.9445459237940173,5.241727469949161;0.07337968944100773,0.9403261952119715,5.24138698763006;0.06919676403438343,0.9358946580325856,5.240997334872976;0.06511286432602824,0.9315683342428768,5.240609858681174;0.061004195402650264,0.9272386977251837,5.240214202207678;0.0569546299120959,0.9229987023297477,5.239840846230003;0.052787775975816374,0.9185992310467889,5.239476085157956;0.04866419882634106,0.9142266996047075,5.23911597033108;0.04465741080045699,0.9099190242991728,5.238763717258679;0.0407912275475614,0.9056573688282686,5.238408602377949;0.037218705132822785,0.9016447269215304,5.238048679183512;0.033726577021619866,0.897627956839169,5.2376636846205775;0.03021681003009573,0.8934935480005602,5.2372980080772855;0.026636655837297445,0.8891604636697208,5.236954120355495;0.02297938469052315,0.8847178391849294,5.236619944291957;0.019322737372973388,0.8802410686717312,5.2362853767170625;0.015919552296400068,0.8759794358646167,5.235954890980442;0.012271918421282488,0.8712414310679716,5.23561282343023;0.00853130287107299,0.8662639691969926,5.235272376621471;0.004756376741563565,0.8610725768594181,5.234932058839238;0.000832323486314094,0.855263624976663,5.234568376597236;-0.0031284008744885015,0.8492273375567269,5.23417314417222;-0.006900183174540021,0.8430812963597916,5.233841440649593;-0.010610890810980515,0.8367178961809942,5.233528972962324;-0.014263317397412134,0.8298403392118567,5.233228670569027;-0.017861064267509125,0.8226710303811465,5.232900405995986;-0.021363178139223775,0.8152123736213236,5.232569929347319;-0.024688438732834425,0.8075109176635742,5.232219476082746;-0.027880283942993956,0.7993301517262179,5.2318838346705725;-0.030890926737995716,0.7911877490772922,5.23161396413691;-0.033710529186488966,0.7828329999587115,5.231388734705308;-0.03626259512848716,0.7741600714290844,5.231152102358201;-0.03853495442341358,0.7656261136672076,5.2308992586135865;-0.04047793028284523,0.7568481959174662,5.23064894356447;-0.042121324093902825,0.7479014562719009,5.23033699052474;-0.043638967573642745,0.738825906641343,5.230004417363334;-0.04491838780571433,0.7295112203710218,5.229645558918223;-0.04577388050976923,0.7200392039803897,5.229292526806102;-0.046458137287813075,0.710522388346055,5.22894317335241;-0.04690713261155521,0.7006919615128461,5.228604561974022;-0.04688007992856642,0.691085510590497,5.228293750482447;-0.04671974322375129,0.681486894607544,5.228014165429509;-0.04634068938563852,0.6719343148399802,5.227753648140851;-0.04583637762770933,0.6626381577884451,5.227498309920817;-0.04506315194859224,0.6531281602522908,5.227145715489107;-0.044195631833637464,0.6439102026995491,5.226806429975172;-0.04317296266555786,0.6344844399620506,5.226385774163638;-0.04208130209586199,0.6250322225234088,5.225948953291948;-0.04094759271425359,0.6158653427572812,5.225484062643611;-0.0398037850856781,0.6064415395400102,5.225004768203286;-0.03872147360969992,0.5971382248822381,5.224521056455724;-0.03774966981831719,0.5877382232441623,5.22411468629276;-0.036809251813327566,0.5776724457460293,5.223795965755686;-0.03597947235668407,0.5681030853495879,5.223482009551104;-0.03520834997121026,0.5582628318562227,5.22323738339368;-0.03445758595887353,0.5484137595681583,5.223018742000355;-0.033738028659540065,0.5382966494840733,5.222811177085427;-0.033050953815965095,0.5285869736390953,5.222618535827188;-0.03236752735165989,0.5185734826256245,5.222473606558407;-0.03175297497300541,0.5081626635158762,5.22234643049801;-0.031237477008034205,0.49807095090080705,5.222258603993584;-0.030772731668808874,0.48783257675170894,5.222191374217762;-0.030341009672950302,0.47775557978012984,5.2221154944475945;-0.029872601417934196,0.46737983580196607,5.222023588685428;-0.029496737346929668,0.4578578509162455,5.222035997727337;-0.029066765294355514,0.4478828807157629,5.222045256221994;-0.028618058197638567,0.43800042208503276,5.222134047339944;-0.028150391704895923,0.42812554965299715,5.222256306592155;-0.027701906961553245,0.41849350850722367,5.222409129703746;-0.02727155374779421,0.40883086198918966,5.222566065451678;-0.02684318963920369,0.39899665361292225,5.222711686302634;-0.026408730247441458,0.3895598653905532,5.222827844900243;-0.026024869357838355,0.38046950890036196,5.222909800697775;-0.02567260348796845,0.37122213150473204,5.22299407156776;-0.025342354683315055,0.36223918959673723,5.223111186308019;-0.025021691448548267,0.3532548543144675,5.223240924610812;-0.02477718580470366,0.34473696259891284,5.223394592397353;-0.024599533810335052,0.33616639176537016,5.223553104232339;-0.024432630314546476,0.3274445716072531,5.223692519244025;-0.024365430684650653,0.31907789763282324,5.223758615605972;-0.02436448392447304,0.3102913036346436,5.223806506493512;-0.024412475396605102,0.30138959503173823,5.223849624016706;-0.024513520374017612,0.292369784074671,5.223894147816826;-0.024691744460779087,0.28345180152444266,5.223955100508298;-0.024919236793237577,0.2743013366811415,5.224009076679454;-0.025223299166735484,0.26548270130157464,5.224056247206296;-0.025598742730477287,0.25718723089554724,5.224113546595854;-0.026028298553298506,0.24900709505642152,5.224186879270216;-0.026486543592284712,0.2404103444043327,5.224228920263402;-0.026970387409715097,0.2319232029353871,5.2242435789669255;-0.02746684270746568,0.22356320254942946,5.224293208290549;-0.027988512691329508,0.21517834091186522,5.224347326334785;-0.028486118295613466,0.2065213265979991,5.224398908054128;-0.028979685944669396,0.19726245795979216,5.224436540659736;-0.02952972067103667,0.18771161873200354,5.224449334761676;-0.03015658860346851,0.17779257420932543,5.2244110845678;-0.030786427469814533,0.16753966788684616,5.2244228696823125;-0.031398173030684984,0.157340766135384,5.224447307754966;-0.032070056214052095,0.14709485766466926,5.224473084169277;-0.032675875299117155,0.13711123077308435,5.224570825913373;-0.03322896206378937,0.1269193197208293,5.224817875862121;-0.0337484383022084,0.11676578028587739,5.225068955758038;-0.034297803254688494,0.10627914536174607,5.225385052737068;-0.03477917740625494,0.09533523663527824,5.225733200073242;-0.03523498418050654,0.08436817738063195,5.226124064782087;-0.03568440980069778,0.0726739682677914,5.226487141721389;-0.03615460850911982,0.06071535927583188,5.226817174294416;-0.0366187325926388,0.04851890775210717,5.227078615132501;-0.03710066835319296,0.035836373562321916,5.227289691756754;-0.03758301926360412,0.022909329703625504,5.227488873818341;-0.038077965483945965,0.009316011914435542,5.227644308987786;-0.038540863366688,-0.004285246812245419,5.227786438268774;-0.03900121449021733,-0.017999614342170567,5.227896359443664;-0.03942605741585003,-0.030984207228702616,5.228001938595492;-0.03977633277107688,-0.04339726789383325,5.228109720566693;-0.040055987715721136,-0.05533707951622848,5.228260411767398;-0.04030903154260972,-0.06692588468684868,5.228366956262026;-0.040553020694676575,-0.07837730315678258,5.228447432966792;-0.04075748712876264,-0.08915797443074339,5.228500018232008;-0.04095631102954641,-0.09975313618428568,5.228539070465985;-0.04113971022998585,-0.10970790731030353,5.22842044432023;-0.0413075920273276,-0.11933291443305857,5.2282782886168535;-0.04142006322916816,-0.1286552268477047,5.228041794496424;-0.04154302120909971,-0.13811962682359355,5.227777630076689;-0.04167665569922503,-0.1477679297924041,5.227513097538667;-0.04180196619033812,-0.15694459177465994,5.227307144613826;-0.0419071060068467,-0.16580134161780855,5.227130659383886;-0.042013615257599765,-0.17411885149338663,5.227014462190516;-0.042068260613609756,-0.1814332580285913,5.226974235534668;-0.042106341039433184,-0.1881779640422147,5.226969120754914;-0.042134249518899346,-0.19403496105530676,5.226971788294175;-0.042156595510594974,-0.19958137259763825,5.226970040657941;-0.04216910384683047,-0.20416798998327815,5.226970337194554;-0.042180850632050446,-0.20905351650013643,5.226974560625413;-0.04219627869830412,-0.21474063721825082,5.226976948962491;-0.042208358904894654,-0.22048934566273398,5.226974769423989;-0.042209328216664926,-0.2259586137322817,5.226962839743669;-0.04220438464950114,-0.2312545580583459,5.226955845720627;-0.042197542358847234,-0.2365759340174057,5.226949843070086;-0.042190114035325896,-0.241840492697323,5.226939823038437;-0.04218787081101362,-0.24699718957788797,5.226931140506968;-0.04218745094334747,-0.25021631146363055,5.226924803884405;-0.042187873382194374,-0.2533227241117191,5.226948721206266;-0.04220954824071442,-0.2556610016344327,5.226981233774996;-0.04221408826463363,-0.2576002917570226,5.226983535500134;-0.04221039068932627,-0.25906198142556575,5.2269765669878785;-0.04220789757095466,-0.26063603040550926,5.226970729427178;-0.04220639006584478,-0.26236592020923727,5.226965790140143;-0.04220768243658776,-0.2643041543399585,5.226960797590368;-0.042210332926581884,-0.2664817141976585,5.226957111154648
