# Supplementary material for: AI co-pilot bronchoscope robot
Source: Nat Commun. 2024 Jan 4;15:241. doi: 10.1038/s41467-023-44385-7 (PMC10764930; doi:10.1038/s41467-023-44385-7)
Supplement: Supplementary file 9 — Source Data [file 41467_2023_44385_MOESM9_ESM.zip › Supplementary Fig. 6/Sim+A/1-siliconmodel3 Centerline model_36.txt]

Path length,0.41093676698239195,1.3660022768981719,2.516803359768776,3.0479922497718794,4.118423008491775,5.253785594282019,5.814506940560791,6.78606534371087,7.9739144046277755,8.679958619582646,9.444524903666219,11.201899192011112,12.147889678375073,13.095054440150063,14.04724094235503,15.021096790014852,15.995125299022856,17.03919416499827,18.103868971955336,18.103868971955336,19.239595976627033,20.384988605010317,21.60126884073044,22.810233177001532,24.09168033510891,24.09168033510891,25.427200856881853,26.826165099175853,28.188336253717477,28.188336253717477,29.531821424191524,30.794149192461973,32.07048284224789,32.07048284224789,33.275909940791244,34.477399391931776,35.623265629754556,36.74175292880307,37.813257847766174,38.842357040125364,39.88989968758965,40.886558721444,41.93709515155528,42.950805528135696,44.00192671155315,44.992011247047735,45.977453037305274,46.92411864672322,47.834824891032405,48.706298554456005,49.542538584061276,50.385378474937184,51.27653253153313,52.11083908172084,53.820654975250015,54.75145429795645,55.65172731345417,56.57829893312611,57.4804427015773,58.3583644839949,59.23007304080842,60.97035053388856,61.815031863460355,62.71003479972785,63.61266502906658,64.54624638005453,65.4603831075724,66.39872209118855,67.39208762554804,68.38738041015806,69.35579575866514,70.34117800946508,71.35010182590268,72.34938912306951,73.31041541710688,74.35085509382561,75.36591991493378,76.39642226665187,77.41770669560934,78.46299158145504,79.48545538658605,80.46827619530481,81.49760594741655,82.50070750550306,83.50406335210465,84.47155768728982,85.48459340983952,86.4467143300862,87.39213286834587,88.3498301691197,89.28415700028668,90.25197867394058,91.21148122977607,92.1473044598503,93.10603688662577,95.02092009480958,95.98971260511948,96.95056274335774,97.93513710830224,98.9058913509201,99.87293495464588,100.82313372179105,101.74610098392792,102.65400422234892,103.56974163312603,105.36703247729413,106.2524370231849,107.128591611959,108.01048393056523,109.67389474865956,110.47544691958846,111.25954693891596,112.74158803032677,113.45721495271464,114.81999380025556,116.00629481413769,117.16333455969799,118.29975594157753,118.83983712640085,119.95468029039617,121.14535136820793,122.36805229829442,122.94738325386531,124.17924044388029,125.39403225002823,126.06529652623306,127.45999967501137,128.21013264549342,128.94700303152126,130.44013324988643,131.17858161659035,131.97693898922537,133.57454113046347,134.32743450224572,135.0788364437298,135.83666296242023,137.5216677309763,138.4099442503488,139.2910610393566,140.1681357746981,141.00317320301343,142.70680233954732,143.55262614656468,144.37956824896386,145.22277016895825,146.08059199450798,147.8686237318555,148.76129780106885,149.6673293114026,150.55675500819152,151.49952966508303,152.46298879095323,154.32340337887413,155.20173063777648,156.04891515936274,156.9141542138651,157.82315473408514,159.62755627695694,160.49450521811525,161.39347170041043,162.29527880082583,164.1136996473404,165.01521507130386,165.92535279884663,166.81097111360845,167.6999715698412,169.47458335052016,170.33853368574822,171.1751457275321,172.01675310512744,172.8896419732591,174.61191934982986,175.41190908023265,176.20898994661425,177.0062789019839,178.54338450985406,179.2849275672334,180.65454937211146,181.971765273585,182.64056950598538,183.85609595375863,185.08398365288215,186.25980446864864,187.25143403191734,188.1884155508932,189.19054425776415,190.18853810401885,191.21640315869246,192.2593419220122,193.23635425738473,194.20358583526493,195.11061921152856,196.04289393059247,197.02165018905242,198.04384287627445,199.00095333836052,200.00693720228236,201.03907649679923,202.12545412899482,203.21622084219356,204.26513409420727,205.3174222154165,206.3755263215103,207.56423447020987,208.20094500810035,209.41596964335582,210.63161967530996,211.2559676087003,212.54885011693645,213.17622708007718,214.4403314807831,215.67574225421248,216.33754368136414,217.6345010445106,218.2699563698125,219.49241798953145,220.56463982582702,221.6107684385729,222.58736833513925,223.44193190689333,224.62528472446655,225.43565896858,226.587100812979,227.67130361391946,228.67244846037505,229.64548578733678,230.63615238008103,231.58330660334153,232.70367000445776,233.75845309170975,234.56621532185866,235.61619331782228,236.6755129404495
Error,7.134844974933599,6.83937758732133,6.494308320674463,6.147596341183566,5.796110979193289,5.460782913709548,5.15123646994088,4.855563728999418,4.561593461655489,4.297481137957883,4.045050353063828,3.799309265070663,3.573284170339069,3.353018624626161,3.1562023586459693,2.97756812754331,2.8152973236952223,2.6743751733197367,2.540660781212891,2.42859450308449,2.2624368880105834,2.10468572665143,1.9613710672376667,1.8480638623822172,1.784529200818909,1.6728728980565215,1.4885408916305567,1.3938918804535643,1.410369264624387,1.216610380410959,1.0652403468307707,1.010471803595447,1.0449552164649607,0.9431400306973573,0.8112982958869419,0.7435458198656333,0.7408735860219474,0.7739023772976561,0.8078690541675201,0.8279564303110816,0.8555825318747008,0.8568190886169452,0.8750248356257287,0.878621248494398,0.900476213905997,0.8863358265074079,0.8742327674679591,0.8447221061932577,0.8033711850188027,0.7579566958449443,0.7228992565748279,0.7213748638356899,0.7336583762651337,0.7989768626077821,0.7422187112024814,0.7099129510146631,0.6776545580826278,0.6574443120680166,0.6454171069367549,0.6566484694239906,0.6946013950288155,0.7583242044620689,0.6779231837484007,0.6337888556100483,0.6071111481456128,0.5951752427390091,0.5903012178022625,0.5911269474066071,0.5867545567674863,0.5810497075350202,0.5835541009555387,0.5791461275067381,0.563587399415693,0.5492492589274419,0.5544711955811357,0.5205136360437224,0.5025529547805652,0.48025685423115005,0.46035145586427867,0.43150001931754595,0.41141629740621116,0.3985941387742909,0.37814206423758356,0.36356356623265473,0.35027397543265026,0.337542021849026,0.3188014230128025,0.31639334386155815,0.3304127311209705,0.366278682511495,0.4525437937854451,0.532349344370066,0.6527128832195032,0.7900916336168117,0.919280552832784,1.0187403664089907,1.1143678086508813,1.2417808062297222,1.3592226865746107,1.4804838248441345,1.6464679988632227,1.7812575771835666,1.9360351354218506,2.054196259917818,2.151423575009277,2.220993377969945,2.258953482704727,2.33115082918202,2.4887223100325793,2.6334981164091804,2.721265272814816,2.821316512759482,2.836201953522874,2.850785729176221,2.8099118363570956,2.7646840841971105,2.708410669029753,2.6605633751585716,2.5893124997402612,2.4925284780871855,2.3737633319664346,2.253857458769076,2.1166323280584973,1.9806171729911146,1.8879533926956742,1.7823231380745104,1.7272880195599871,1.6424265221826808,1.6125705088959208,1.6049319522595122,1.5638996490491548,1.5451090692195073,1.5319611492109197,1.470982934910683,1.4679965393989356,1.5125854550721038,1.4818258727563145,1.4334934189301538,1.373114755723886,1.3319311111409182,1.3232377480744695,1.3005952776028087,1.2201136358344338,1.2739027184489642,1.2658042273501848,1.3252222515550371,1.3617408739646069,1.33621188146661,1.3570006904033343,1.3361018614048321,1.2784091235336597,1.2642624255371537,1.337868055672728,1.3838756926095166,1.5097865623272315,1.5605630299602984,1.6975639587449423,1.7029090884339175,1.7655782289559303,1.6733271574843673,1.6309067545112643,1.5827993002928185,1.4502226827209186,1.3757342313362606,1.272016032743969,1.154905670784408,1.0482066820644538,0.8798309563484594,0.781225728479148,0.7063248325204681,0.7515331678016729,0.7941309812221027,0.7542746255494686,0.8082247906532629,1.0067254252907538,1.017751940333973,1.1676639713546926,1.2086864042788408,1.2910541225320227,1.3090179701187363,1.2563473550129438,1.2254417699642988,1.2316835983503187,1.1527142958823628,1.02810897313572,0.88969336260784,0.7635063308440776,0.6490693439642697,0.5390258356911041,0.43413387002328846,0.3407159197060167,0.27109692886667736,0.24769448397664898,0.25683756447893175,0.2635868637474993,0.32583839504542167,0.34974139978136415,0.36178564766485577,0.36056194856468565,0.40344548394037477,0.44784316098207466,0.505554602897426,0.5936924353155272,0.6893893305460272,0.6736322156530601,0.671285996341033,0.7238652885373547,0.7173914440954253,0.7017735283320509,0.7207083499379949,0.6324670257659608,0.6055879196306185,0.5498993664863793,0.499491636025272,0.49394424212324756,0.39533892019752626,0.4096777306107848,0.48042828379046665,0.520547496406743,0.5537912311354307,0.4974101632958839,0.45666856942049705,0.3848955673052339,0.3732204341322322,0.39621585435939966,0.4104143369937411,0.4312457688823146,0.45539905549384035,0.47696968523523897,0.48241967580836115,0.444767619211467,0.4064150472937181,0.3556886507780818
3D pred;-0.10970753774345215,-0.2621974100358999,5.250077959998919;-0.10671923250277184,-0.2526661679376787,5.249603138081124;-0.10340726376326566,-0.24329339940538008,5.248515906225223;-0.10009034079485175,-0.23390833023526633,5.24755752285006;-0.09675768817649204,-0.224533772032016,5.246551995615614;-0.09355297386280154,-0.21512260994749657,5.245475039541054;-0.09056167266466177,-0.2056323367153506,5.244481645801784;-0.08772309289743091,-0.1960864794171823,5.243576619090535;-0.08488760527772186,-0.1865312316654569,5.242765909301755;-0.08222785080247572,-0.17691932867053642,5.242033088076867;-0.07952755287931423,-0.16731103791960406,5.241409277230763;-0.07712906863569412,-0.15762048295858758,5.240825823821633;-0.07485789888491408,-0.14789449606339386,5.240328866200038;-0.07264260481753616,-0.13815153642711073,5.239919953347711;-0.07067507728723055,-0.12835479837197297,5.239529109521477;-0.06883583979828085,-0.11853246250038572,5.239156385112601;-0.06711133171236984,-0.10868830713184269,5.238811889914357;-0.06544923527466215,-0.09883224016804457,5.238503054299691;-0.0637771470888975,-0.0889767421400211,5.238232352030303;-0.06211868035547861,-0.07911866836032505,5.237971834375983;-0.06048232530355385,-0.0692571752497002,5.237701102454817;-0.05887699339598078,-0.05939122155391454,5.237408071502285;-0.057290337183869035,-0.04952282173959775,5.237096290859269;-0.05574459627068983,-0.03964795157172289,5.236783842148376;-0.05419886044957803,-0.029773780169917254,5.23645001599737;-0.05269310236758328,-0.01989498728103032,5.2360729965588995;-0.05119729462974768,-0.010015642174323807,5.235671624569312;-0.049745729116255605,-0.00013023146841208144,5.235257362894176;-0.048316292229506015,0.009758133626401568,5.2348367134695115;-0.04688737126385267,0.019647353254155668,5.234434817925919;-0.04549838258325694,0.02954380798386026,5.234073024852347;-0.04412520888576247,0.03944311361041314,5.233729306786764;-0.04277580148119465,0.049346306542258384,5.233403930986884;-0.041466440364759063,0.05925528257792422,5.233091253211264;-0.04024405421487596,0.0691770604243801,5.232838080412269;-0.03915260245165689,0.07911512329460405,5.23262917987124;-0.03819176280049602,0.08906808419324139,5.232505258464884;-0.03730017486723474,0.0990280067014356,5.232434444708953;-0.036488508838810184,0.10899475910843757,5.232363418546012;-0.03570663494731433,0.11896375704330438,5.23227536519617;-0.03495085416525251,0.1289346148033247,5.23217148575206;-0.034175808593082196,0.13890415011751245,5.23208390732879;-0.03340473702171748,0.1488741804051368,5.232021100516373;-0.032685801321785106,0.15884823143567475,5.231983186144593;-0.03196240408840971,0.16882186113406047,5.231924815927676;-0.03128142497821097,0.17879847033422855,5.231865348973874;-0.030665092060829027,0.18877934799526033,5.231818286776007;-0.030128419996330317,0.19876481571085802,5.231769117721275;-0.029579929023379668,0.20874933269445337,5.231676498841517;-0.029050393731856652,0.21873436254773593,5.231539490797638;-0.028539836876253923,0.22871920641989918,5.231334004677131;-0.02808012774683112,0.23870615520453214,5.2311114704338255;-0.02773491526491808,0.24869729948045582,5.230870920231147;-0.027585337844084033,0.2586930725628707,5.230621627070298;-0.0275960745112863,0.26868996700508785,5.230372656720365;-0.02761754378460898,0.27868668006765124,5.230117182621723;-0.027682302802680032,0.28868242542899347,5.229832786874948;-0.027784425104527413,0.29867721668755953,5.2295266517199;-0.02791088002445097,0.3086713659226219,5.229208862134593;-0.02806068442270433,0.3186662635671226,5.228926763360723;-0.028248216809120222,0.32866079119709724,5.228654276557889;-0.028482864618273325,0.33865479139385246,5.228399520845655;-0.028752170415394164,0.3486484122276515,5.228164963778198;-0.02904353531238325,0.35864169779871213,5.227942815197212;-0.029352589495420096,0.3686349856795226,5.227746135652788;-0.02967231799632563,0.3786284042867126,5.227574793226121;-0.029981373096076812,0.3886224788260847,5.2274232707961215;-0.03027887278468329,0.3986171380173924,5.2272880613848836;-0.03055811443410995,0.40861253880665016,5.227169794046492;-0.030835165531901305,0.4186078362741761,5.227038374014219;-0.03112267101176178,0.4286028592716023,5.226908543817533;-0.031419497109478986,0.4385975204943899,5.226772010636878;-0.03173279664816912,0.44859151082089455,5.2266236841295095;-0.032088621285924705,0.4585841288493236,5.226478860909407;-0.03248659703169058,0.4685752552879161,5.226340992153557;-0.03294355521485501,0.47856392083786226,5.226207763965257;-0.03344179840232333,0.4885507122571074,5.226082261476702;-0.033980665876853965,0.4985351308283016,5.22593732135084;-0.03454808632113129,0.5085179375913216,5.225790341176603;-0.03515392758843244,0.5184988656332188,5.225671885356547;-0.03579957892908489,0.5284778610131886,5.225619107019567;-0.03632341187814917,0.5384632878522383,5.225748914120532;-0.03681864227255662,0.5484490924467686,5.225945009649065;-0.03733512794777714,0.558433097818402,5.226174964615282;-0.0378621794219038,0.5684155288111089,5.226445682585622;-0.038367483821526126,0.5783986785489148,5.2267309697677184;-0.03889394336409445,0.5883797299578428,5.227049486835352;-0.03942917751829501,0.5983576356349111,5.22744308904534;-0.039883060487837164,0.6083379252825368,5.227876458171437;-0.04015748815106628,0.6183236089143708,5.228335600701136;-0.04008322060154618,0.6283135153229474,5.228778606659298;-0.03998958215549068,0.6383086056747195,5.229077606159857;-0.03955574772820035,0.6482924453315477,5.229444666640489;-0.03906230691296758,0.6582740669283399,5.229796442791351;-0.038473783335783246,0.6682502751063998,5.230155483718139;-0.03776333014911443,0.6782198836132753,5.230475112392051;-0.036713249460215515,0.6881595311296528,5.230792504573701;-0.03524403644274192,0.6980468099147751,5.231080829623871;-0.033531128784267845,0.7078914557718623,5.231466699164099;-0.031483686066157555,0.7176696691094407,5.2319077459199645;-0.02879657358987077,0.7272898228913546,5.232389480029317;-0.026014646290070127,0.7368873615959077,5.232774358338952;-0.02280019340769237,0.7463469854720978,5.233201919782477;-0.019833541790890474,0.7558894081695665,5.233577615466988;-0.016757597691250944,0.765399277591859,5.233895344072625;-0.013330354583357507,0.7747867949238424,5.234253845148089;-0.009623355379425842,0.7840672363941878,5.234616561314728;-0.005443369196871161,0.7931382343261955,5.235111245083579;-0.0004116876164242901,0.801753451758683,5.235789632188376;0.0049605776829399865,0.8101686205075042,5.236358579006724;0.010346041658613067,0.8185750306525519,5.23693220452914;0.01585421177529817,0.8269024018145827,5.237493409924189;0.021374209818023578,0.8352224253737126,5.238047331925768;0.026909078395006277,0.8435346380144126,5.23856920437313;0.03251994245507973,0.8517970570920168,5.239069839455219;0.038257165217205825,0.859973148096767,5.239555443058774;0.04407851862316708,0.8680893803430406,5.240043929135802;0.049992966815627655,0.876137240805176,5.240545172151412;0.05595678019247251,0.8841481872526116,5.241052781275134;0.061900107715268715,0.892172441032843,5.241589632490291;0.06783694783197981,0.9002020409590439,5.242118267008426;0.07371902037754702,0.9082718523310108,5.242646818793549;0.0795469395125687,0.9163811688729143,5.24317059716162;0.0854167611901597,0.9244555673184209,5.243761599036814;0.09140962159733929,0.9324429817615926,5.244297168502965;0.09759797778631255,0.9402809090759484,5.244817882525506;0.10379873546975885,0.9481082471318553,5.245350219927661;0.11028013877204962,0.9557040594182349,5.245893402165164;0.11694237300237621,0.9631382988356363,5.2464822309560875;0.12383615397152781,0.9703565515720004,5.247092649978837;0.13076833316759395,0.9775357663743547,5.2477280761470775;0.1376543187314625,0.9847584821439068,5.248372730881378;0.14459431742692222,0.991938077924383,5.248911082565676;0.15171904941480097,0.9989401582010432,5.249368319812742;0.15897329244509667,1.0058127019076977,5.249747926263597;0.16628576320852778,1.0126149994286473,5.250254404072043;0.17362830846030355,1.0193899731615628,5.250686561617311;0.1809692365797403,1.0261706205119865,5.251052069284063;0.18824291654649214,1.033026323857186,5.251356882971245;0.1955880284101986,1.0398055906560126,5.251658335090104;0.20308687575356565,1.046415768322471,5.251928223472088;0.21087168764281727,1.0526895034351214,5.252120451423398;0.2186241784396864,1.0589981018680854,5.2524374250123;0.22708764339369567,1.0643237330001736,5.252351320324911;0.23524236090006145,1.0701094933178135,5.252511195082755;0.24379635706683914,1.0752890038803622,5.252553855500001;0.2525726294453539,1.0800700488950978,5.252209396931824;0.26132120497201805,1.0849041872372795,5.251903565699115;0.2704235056744286,1.0890139824125604,5.251395918636545;0.27939499643104226,1.0934068520802491,5.250932184136323;0.28839260743247036,1.0977476927896126,5.250484860760103;0.2976766417240056,1.101373073964973,5.249670417019296;0.30731487010442554,1.1036621334477599,5.248304854728102;0.31700722255313657,1.105312491284872,5.246478759708819;0.3267471671721671,1.1057012328568279,5.244246639907274;0.3364426801238843,1.1064649870166028,5.2419199022369485;0.3460650757093717,1.1060406446443083,5.239231141044974;0.355598511464557,1.106078576845949,5.236212504953984;0.36503284416826215,1.104965183767869,5.233089409968319;0.374640723853656,1.1049766326449375,5.230316592470861;0.38416254752203216,1.1043300509425666,5.22733049030742;0.3936342767689454,1.102916417228392,5.22445160427367;0.40306168765056183,1.101126915653611,5.221637069110799;0.41219674549580326,1.0981519771102446,5.21886209905199;0.42131112367226026,1.0950265286980567,5.216186340714756;0.4303026208061992,1.0915216629840476,5.21356548291298;0.4391901578908856,1.087378100307088,5.211605234737256;0.4477450109220505,1.0824115553509346,5.2101396560755395;0.4557449543289626,1.0768345446752239,5.207926545728265;0.4634648826803178,1.070730815234821,5.206152512704812;0.47044596860806553,1.063686228437857,5.2048725767183495;0.47638924596340154,1.055648357914128,5.2051373251297095;0.48227987329210553,1.0475676480850202,5.205188689826594;0.4874362437356298,1.0390089064673949,5.205588421951742;0.49173315696421954,1.0300957422632733,5.207034810757124;0.4960370685446142,1.0212590260818453,5.208875678008457;0.499308144444078,1.0120203833540233,5.210862520480223;0.502459294169335,1.0028356657868567,5.213252336084071;0.5048531926715283,0.9935602510565198,5.216122167358108;0.5068085813037838,0.9842067009248296,5.219069633257963;0.5080082699138342,0.9746809949914728,5.221866358791534;0.5083265107664626,0.9652350772220314,5.225133369696424;0.5080678805680816,0.9558673116706229,5.228623080142053;0.5077751734504413,0.9464509234671451,5.231976579172124;0.5075688646050663,0.9370638059265054,5.235417430947272;0.5072096924160093,0.927692834540082,5.238889590306149;0.5065784458601774,0.9183100055535091,5.24229018554735;0.5057175198459387,0.9089219210755216,5.245625253197665;0.5048587294454446,0.8995174643352298,5.24891442824135;0.5039483797711958,0.890094548514814,5.252136216706155;0.5029989774975938,0.88067190979638,5.255347527171487;0.5019783271546283,0.8711826352554782,5.258332814689433;0.5012683882282815,0.8616517996559473,5.261275459672364;0.5004579442233793,0.8521254621451604,5.264206683673612;0.49968004191751797,0.8426028756881249,5.267158838000678;0.49903140223547154,0.8330607703527071,5.27007902503761;0.49856129306407215,0.8234982068595461,5.2729663034804055;0.4982214616570887,0.8139392851638458,5.275883756244427;0.49807632463132145,0.8043695808945541,5.278781979051951;0.49823359649408033,0.79477990699681,5.281612777542856;0.49830115394034447,0.7852040544028994,5.28449348632563;0.49864431262595194,0.7756009423180105,5.287261604892735;0.49922850913517874,0.7659617639976503,5.289858710155697;0.4999914818134482,0.7563282811108041,5.2924304566752935;0.5010929266337821,0.7466976729721219,5.294887732847584;0.5022773163539315,0.7370566730396195,5.297264356774985;0.5037977753836708,0.7273883458747407,5.299316588285255;0.5057187129144389,0.7177155865600435,5.300974214975082;0.5077918754881187,0.7080578373897762,5.302533021540149;0.5099576262327546,0.6984126433027065,5.304042907209616;0.5123205265525997,0.6888005575791935,5.305465760020806;0.514816721085418,0.6792330521590605,5.306959698737773;0.5176081612772063,0.6697828349293007,5.308663006098769;0.520664556881834,0.6604177668164589,5.310381710596303;0.5239598027612142,0.6512036325609766,5.312441099951519;0.5273174004835872,0.6421207688906291,5.314936721132828;0.5307675216193757,0.6331752985319666,5.317778415030959;0.5343018282502323,0.6243115889914401,5.320768955085909;0.5376736251689322,0.6153658950047757,5.3237024759458995;0.5408977277642107,0.6064559901418346,5.326899155127246;0.5441828601023634,0.5975520628092633,5.330050025416089;0.5473222709958206,0.5886237231991795,5.333279398582673;0.5502976133870513,0.5796959759218075,5.336662099604981;0.5532288334802375,0.5707724312392852,5.340094052265542;0.5559945356083448,0.5618042551784027,5.343546979991341;0.5586092469177288,0.5528348762071895,5.347112583115546;0.5611027113469881,0.5438565173977461,5.350741867925107;0.5634432149148731,0.5348432103580526,5.354386362301139;0.5657076410142076,0.5258152636487967,5.358042665441674;0.5678670059855965,0.5167656150146,5.36170886272468;0.5699971842602923,0.5077292284208048,5.365424513118016;0.5720293666676926,0.4986774214937966,5.369157477894064;0.573991725518208,0.48961579535505767,5.372903953499687
3D gt;0.5831085272320247,0.4479568161829718,5.390290547958201;0.582890497745461,0.44964621384693665,5.389539122392902;0.5827049654800788,0.45108045832136495,5.3888989822743305;0.5825191515375873,0.45255754603452664,5.3882432077450115;0.5823316926779142,0.45406120305680975,5.387579915290692;0.5821483639072338,0.4555567544983831,5.386916346275201;0.5819705377056099,0.45698320355792516,5.386287543127093;0.581792975628879,0.4583598101404508,5.385676326542529;0.5816275750595445,0.4596516557467187,5.385098283340254;0.5814615036836521,0.46091661366472075,5.384529947490165;0.5812824486985717,0.4622931016663375,5.383923482463858;0.5809500799340717,0.46500551170413784,5.382730797966996;0.5805981022247486,0.46775711021315586,5.38150833968793;0.5802107780693614,0.4706183492315691,5.380237135962579;0.5797677981866955,0.4735895063270957,5.378919767681489;0.5793407271164286,0.4764924431332087,5.377641573092359;0.5789454271726016,0.4792774548826918,5.376417321388331;0.5785514192688936,0.4820210892521056,5.375207643395763;0.5781684908516663,0.4846962864385486,5.374052541312524;0.5777823425389953,0.48711594581065204,5.372982868992002;0.5774162343881899,0.4894359867289914,5.37195957566924;0.5770458690514,0.49176207868931654,5.370935939503253;0.5766416662938176,0.4942423760796671,5.369853905230592;0.5762301003623144,0.49669206406975874,5.368782578980181;0.5758300740139634,0.49903189244782187,5.367762381812272;0.5753928819268438,0.5013667799685634,5.3667444320560165;0.574956174801972,0.5036561819335161,5.365742183308142;0.5744918175875131,0.5060443716264713,5.364703661428331;0.5739925697617612,0.5085087322838562,5.363632561128691;0.5734583631235327,0.5110468527044953,5.362527150396573;0.5729332021508513,0.5134237705112177,5.361482301496516;0.5724157863444528,0.5157644689581489,5.360452209160153;0.571841550514523,0.518224664898242,5.3593774851459575;0.5712693799228992,0.5206190224286527,5.358333090097892;0.570701853385753,0.5228776106322554,5.357352261257711;0.5701242422276298,0.5252065666974602,5.356347634525623;0.5694863400863389,0.5276445008886737,5.35528658873348;0.568806841780237,0.5301158642149242,5.354221895918334;0.5680931557369772,0.5326216021769465,5.35314907075591;0.5673470602628202,0.5351794765655604,5.352065641182291;0.5665759431979078,0.5378227621175475,5.350970731492771;0.5657129766496564,0.5406665834222136,5.349768123125626;0.5648027940631588,0.5435948319623699,5.348542277066721;0.5638623604963057,0.5465262384253032,5.3472981617545;0.5629144039692852,0.5494286684424189,5.346056581879739;0.561966830916324,0.5523217778879369,5.344808813897903;0.5610190626510793,0.5552058964583833,5.34356795171964;0.5600623207577204,0.5579967616722408,5.342363159783144;0.5590231189727783,0.5608538519487544,5.341175668786475;0.5579809087979593,0.5636358724744982,5.340017692441995;0.5568287494896496,0.5665839854041064,5.33877044198742;0.5556207138858946,0.5695273113735653,5.337513755017082;0.5543935417940389,0.5724811836986218,5.336193699502676;0.5531031408740976,0.5755955270400828,5.334740518435248;0.5518033640856123,0.5787364559874023,5.333252334788694;0.5503656123910246,0.5819450921150251,5.331736691986774;0.5489285724230405,0.5850470486064416,5.33028977487855;0.5474212078913456,0.5883717625881993,5.328720742468106;0.5458309393252356,0.5917871522256885,5.327191481132292;0.5442437247637302,0.5951779934996267,5.325679467389813;0.5426600534202016,0.5985211962683727,5.324209097342303;0.5410391593491293,0.6019298595062085,5.32290093721239;0.539459295412915,0.6052355748246621,5.3216924314364205;0.5378033714617713,0.6087314089597282,5.320593359588904;0.5359603517877181,0.6127303082687034,5.319553337905367;0.5339978934411947,0.6170566950490921,5.318573193313038;0.5320394478975714,0.621464964370943,5.31762897148779;0.529965426574319,0.6261921841842307,5.31674212339369;0.5279165932229682,0.630920619258773,5.3158883851503935;0.5258854726532759,0.6356633875841475,5.315094106903184;0.5237074568312049,0.6406496917002619,5.314278295048213;0.5214492386262972,0.6459904093392151,5.313539613766859;0.5190708859546038,0.6518522183315902,5.312716636498769;0.5167696471241237,0.6577293326437138,5.31197895482435;0.5145116604303912,0.6637188670540934,5.311261536794866;0.5124253328937597,0.6698578488247544,5.310499196227661;0.5104119905482578,0.6761117927475839,5.309703739812818;0.5085265831166067,0.6820872147608613,5.309038195938714;0.5067904484905091,0.6878488771417047,5.308383635076426;0.5051238448741071,0.6937723161460316,5.307671788202168;0.5035095653533934,0.6999611946903379,5.306865415325273;0.5020228735929154,0.7059872241370423,5.305950591787782;0.5005398555152161,0.7122658565327273,5.3049439801819585;0.49919056371915127,0.7184271568686276,5.303862464304025;0.49806844493090086,0.7244411902239094,5.302616155185269;0.4971185677253594,0.7302120871570825,5.3012966958196825;0.49615943331098833,0.7361274675703319,5.299866389279984;0.4953726694678183,0.7419804508834236,5.298329112085245;0.49471530999975677,0.7477852062505519,5.296764249203568;0.4940903695586038,0.7538757730473234,5.295016543151295;0.4937482535960311,0.7596546052727997,5.293339545624405;0.4935945253479953,0.7652448011172022,5.291588236590563;0.4936447995234345,0.7702532726330947,5.29000052569815;0.49372324300755227,0.7753292898943196,5.288387581989591;0.49380018172291046,0.7804265126804849,5.286737581341955;0.49387539888909987,0.7853449836774062,5.28516369588227;0.49401668771108,0.7901832380671961,5.283604666779944;0.4942476700443333,0.7953163562602243,5.281931271461444;0.4944926428875681,0.8005323432771501,5.280231627035949;0.49472513393359,0.8056837886551682,5.278574926535288;0.4949925291686409,0.8107840280478958,5.2769054255243075;0.49532227322745453,0.8159937831426072,5.275203587154885;0.4957062329114493,0.8209325103544247,5.273544839126242;0.4960979507036802,0.8257440649560616,5.271908016894495;0.4965569577297922,0.8305542350704387,5.270260355448318;0.4970395862557794,0.8352232309007374,5.268674212078589;0.49758267380019366,0.8397238327716028,5.267145989622772;0.4982576994060796,0.8442157230269436,5.26563454514304;0.49898002016746396,0.8490232465711689,5.263987492644853;0.4998169199841172,0.8537631283991753,5.262334868880988;0.5006783143544602,0.8584034297318107,5.260717677568985;0.5015409705221316,0.8628462387128065,5.259122724209801;0.502445395259534,0.8672482299804688,5.257542752872078;0.5033697463536666,0.8714453552806447,5.256021043661623;0.5043164459702658,0.875513805443284,5.25453767003582;0.5052621020193153,0.8797727511669956,5.252964563690337;0.5062333119387008,0.8843009220274155,5.251249258291923;0.5071614811999651,0.8886414216036178,5.249604098403521;0.5081327670038085,0.8930412374054646,5.247946715527335;0.5091292751118289,0.8976010811908097,5.2462414522763705;0.5101781318255064,0.9024065378264521,5.244442373914234;0.5112077824651858,0.9071661747862393,5.242641384456117;0.5122316140374221,0.9118511014173262,5.24085198586674;0.5132632136317969,0.9165702328223967,5.239037300303832;0.5142375420446449,0.9211444572190108,5.23727396955598;0.5151957060011093,0.9257037714942029,5.235509850202981;0.5161470158840977,0.930428693458859,5.233671506978697;0.5169702061098175,0.934873640049649,5.231879245337794;0.51771420824191,0.9392871843111716,5.2301002089182544;0.5183436044973169,0.9434864230829442,5.228455921922026;0.5189324565176235,0.9477624166995119,5.226772333096649;0.5193586528260828,0.9526754290586137,5.224876775849337;0.5196290665534928,0.957889083592905,5.222920656928909;0.519684587834245,0.9636961142653127,5.220797884545084;0.5197135257289907,0.9694123747227555,5.2187077951727625;0.519441657201045,0.97526092464641,5.216691206196607;0.5189336175972459,0.9809168706990906,5.21483528520832;0.5181194105202195,0.9867613156636557,5.212995763767911;0.5167486377705288,0.993036322599077,5.211131580258494;0.5151561943366703,0.9991849650151312,5.209423071837022;0.51305606855511,1.005265435364287,5.2079705868656365;0.5107201024664325,1.011331061907407,5.206612109246228;0.507972246800439,1.0177365020062292,5.2055143214457456;0.5047334891550959,1.0243415147598183,5.204580048447949;0.5012551672175779,1.0308629338862534,5.20384851139683;0.4972236969996307,1.0376901406218104,5.203356673744439;0.49292224297819837,1.0443983271755068,5.203102323006775;0.4885591969032072,1.0510660004265564,5.202902941162303;0.48382593761594955,1.057513276461154,5.203068002145843;0.4786306538339389,1.0640701820028702,5.203562647372315;0.4729205144785219,1.070767740605241,5.204415391428995;0.4668723821693893,1.0769076727527682,5.205799163955752;0.46091251434175307,1.082659147348781,5.20729275467975;0.45462133932921844,1.0878238095752262,5.2092264950692995;0.4480269088798997,1.0930074953413278,5.211296255224843;0.4411764438704583,1.0977215864752643,5.213639321785189;0.43371143517790545,1.1022153208350058,5.216286948912563;0.4263411348418328,1.1063570895329708,5.2190358770903895;0.41875249365359374,1.1098341727283716,5.221994660170066;0.4107429675032191,1.112966961176382,5.2249726117640565;0.4026194677622305,1.115458684791953,5.227984765702049;0.39422900860457777,1.1175962561806718,5.231018439047753;0.3858213913508054,1.1191934461216468,5.233835365793798;0.37730110727461047,1.1202590979883227,5.2365912231914065;0.3687495499330726,1.1210943402220304,5.239234575433246;0.36043706604855213,1.1214672521170927,5.241668419110573;0.3519993359517244,1.1215182228088378,5.24396156813196;0.3429871321047767,1.1211948176454019,5.246234686091794;0.3341583726985307,1.1205259304800952,5.248292304103657;0.3257407769213962,1.1195963684340657,5.250065396847697;0.3175194049097051,1.1181816276614949,5.251541781673323;0.3090549773280904,1.1161645163519909,5.252737860706565;0.30022258542217106,1.1139059658266057,5.253873279024651;0.2913051111334462,1.111020245579003,5.254786238150407;0.2822804016150998,1.1077453725135933,5.255595665872433;0.27356881046025777,1.1041982531358967,5.256234828636471;0.2654796969446086,1.1005206243116306,5.256620957854104;0.25730801813750626,1.096619159321327,5.256923523838237;0.24943504927252658,1.092413012693157,5.2570302532998845;0.2415642855315559,1.0877938051062117,5.257022740894791;0.23410676934624797,1.083210246350132,5.256911286984459;0.22687083403808256,1.0786058345945544,5.25674861848691;0.21984802675247198,1.073945093693706,5.256510669180228;0.21307998450327728,1.069205799113559,5.256170059333412;0.20622280871531382,1.0642685031890866,5.255790532761374;0.19937099571416605,1.0591498075258932,5.255351853157841;0.1926569761219671,1.0540035024739924,5.254884453827378;0.1861438442502318,1.04880600273003,5.254342364995493;0.17938640537773823,1.0432489228437176,5.253724390757286;0.17261901776130592,1.0376408458321782,5.25310099949271;0.16587630756561364,1.031894343726379,5.252455174244057;0.15948700455757184,1.0261370780643095,5.251770384004561;0.15345838546214136,1.0205822702935858,5.251133295991326;0.14792270318801798,1.015449217575418,5.25047140869313;0.1424467939010448,1.0103527978692353,5.249763304586464;0.13697948480864705,1.0052306949701684,5.249016688147508;0.13137905012551004,0.9999121284808143,5.248208466866595;0.12548997510220378,0.9942411518312442,5.24745407792808;0.11982264196468613,0.9886626816765738,5.246747356422877;0.11462773805620981,0.9834603390558965,5.246055111041852;0.10932150792132664,0.978114942744627,5.245347059195999;0.10420291983744519,0.9728595968451204,5.244681935789895;0.09909090778113758,0.9675880360253114,5.244068930211041;0.09393679858196925,0.9621676774644584,5.243499001465275;0.08904372272585745,0.9569768199812894,5.242948357072928;0.08441133062246828,0.9520347918063233,5.242445930968571;0.07981915826245214,0.9471623678692316,5.241965295093881;0.07551549013388358,0.9425733355290472,5.241551346609148;0.07151447640670894,0.9383291862186066,5.2412055053360715;0.06727954830523937,0.9338486647525075,5.240801355165277;0.06308018580062243,0.9293874279819638,5.240396342775915;0.05908304010542098,0.9252102761349436,5.240026661363698;0.05495510060790567,0.9208664518884346,5.239654277497092;0.050678935170678764,0.9163599818385928,5.239290054911274;0.04660248212002764,0.9120096643415545,5.238936949051033;0.04259667690140378,0.9076473234036546,5.238560540905106;0.03874940695196894,0.9033729914756815,5.238211292412322;0.03522349830954676,0.8993187614591781,5.237821895523933;0.03172003049421318,0.8952255594932425,5.2374474899243495;0.02813953459217598,0.8909431573253566,5.237094369282156;0.024480454118375142,0.8864928734019651,5.236761225051126;0.02080881749115632,0.8820194201819639,5.236426073702042;0.017187199714798807,0.8775353655087745,5.2360952578264435;0.013632906889816571,0.8729720536463678,5.235752816299934;0.009963871118007511,0.8681499819243694,5.235413892508899;0.006135174838805028,0.8629307300653833,5.235070160655652;0.002104503698573378,0.8570420516601391,5.234698703359075;-0.0018400370418330634,0.8510834121165303,5.2343147732335975;-0.00577417359786307,0.8449070507200425,5.233936536131606;-0.009583847472928245,0.8384692769670217,5.233608152222499;-0.013289406245405968,0.831565668095303,5.233307648044522;-0.01692079541814317,0.8244274887472895,5.232979019768495;-0.020490229980956932,0.8169680104013215,5.232649245062791;-0.023860189965415706,0.8093274454881915,5.232300186642147;-0.02711107734050916,0.8011368254322117,5.2319553960757075;-0.030187414030433946,0.7929382570557676,5.231665024778938;-0.03306888016169142,0.784569486585714,5.231430600500376;-0.035639707317302184,0.7759392492649919,5.231198570887249;-0.03798476622224189,0.7672901486757786,5.230946740570715;-0.040020994616009414,0.7583655721804516,5.230695326853606;-0.0417026774585247,0.7494488173231568,5.230391592322095;-0.04327345219961667,0.7403598087332344,5.230060765686681;-0.04461942499909696,0.7309606600939217,5.229697266322743;-0.04559336840971716,0.7213459685158596,5.229341635555869;-0.04634941115520769,0.7116742763896446,5.228990707160388;-0.04681364130199292,0.7018454412524985,5.228648423318807;-0.04678736673270242,0.6922420081176328,5.22833748846;-0.04665493737809402,0.6825593204228891,5.2280478088518985;-0.046340631038792386,0.6727929328983114,5.227783352251106;-0.04584998677511,0.6634355276937539,5.2275253689571946;-0.045083386440735077,0.6538856127410285,5.227167269895306;-0.04423528792763833,0.6445721933882116,5.22682454454562;-0.043229167208159704,0.6350394086891649,5.226402345013485;-0.042141061273671815,0.6254327442901956,5.2259597348008455;-0.041005441518826666,0.6161703218524739,5.225496527394332;-0.03985301989485315,0.6066748097899269,5.225021567331195;-0.03875808316974316,0.5972966571204406,5.224538879725893;-0.037777503018998834,0.5877341163764568,5.224133980225709;-0.03683635360945416,0.5776525604765296,5.223816795828652;-0.036006911324579165,0.5680184020026255,5.223501288527149;-0.03522168023505452,0.5580188786188762,5.223245867845028;-0.03446280637299273,0.5480191938701997,5.223018515756576;-0.03372536045346556,0.5377544583142815,5.222810305907902;-0.033032507515896516,0.5279525466315491,5.222620157608206;-0.03233754278677331,0.5177523958076865,5.222489121445156;-0.03171867238498676,0.5073186488447889,5.222362737119536;-0.03120112102550302,0.49711921739847637,5.2222857485140795;-0.030730304287988584,0.4868251724943603,5.222218809725875;-0.030291980846453525,0.47668428256686807,5.222142108068628;-0.029820711005205492,0.4662909791429164,5.222049260002072;-0.0294356890293838,0.4566884368583982,5.222058931366871;-0.029004468532942113,0.4467048759837609,5.222067379665913;-0.028533452129296664,0.4366270081471589,5.222153693934617;-0.028068868417861097,0.42678495466372396,5.222280039585241;-0.027621558992876178,0.41711236609981556,5.22243422607648;-0.02718392330576471,0.4071703046917242,5.222591269614332;-0.026759606025650008,0.3972468381547658,5.2227405184702675;-0.026323604987502768,0.38787423339671334,5.222850917571008;-0.02594742107930157,0.37874098872330225,5.222934122513915;-0.02561474817957582,0.36941155236723733,5.223025555063775;-0.025285547153087656,0.36039209743542866,5.223148812959423;-0.024972250714477173,0.3514485663667237,5.223283434493393;-0.024746801954541504,0.34300618428968443,5.22343839440642;-0.024576398397232857,0.33419328911829804,5.223602025597783;-0.024427975913225597,0.32560868216369115,5.223720971403823;-0.024396076487956074,0.31689182236235025,5.223774993923425;-0.024408000353029223,0.30811271229436843,5.223816825012703;-0.02447051204496858,0.2990916127296491,5.2238636526468785;-0.02461265839257483,0.28982706134602176,5.223900783686988;-0.02480347112309462,0.28082655444926463,5.223960919754653;-0.025059045142036378,0.27152214609566383,5.223998403422576;-0.025364978564997854,0.26269375552161267,5.224046424652896;-0.025759598546782458,0.2544390854242831,5.224109586519036;-0.026201836593407024,0.24610804494491406,5.224179814788581;-0.026674898624756915,0.2372090842077288,5.224196105008745;-0.027168987407859436,0.2287952773678775,5.224236588354164;-0.02767157904104998,0.22044814079898903,5.224286100595011;-0.028178953239473246,0.21174847094756735,5.224356460406955;-0.02869218824509174,0.20265604169355278,5.22441037174268;-0.029219550655049793,0.19320408929000468,5.224418261932114;-0.029810464754279724,0.1833674050980369,5.224414159077036;-0.030432244375937407,0.1734861777933304,5.224375742968866;-0.031071817548261528,0.1629944880412797,5.224406831983793;-0.031684424279773304,0.15287594326471882,5.224432077892756;-0.03236235342355771,0.1423925480020922,5.224471000156834;-0.03292174180988537,0.13244304489415917,5.22463651606188;-0.033470343976371025,0.12198527032970374,5.224898330208945;-0.0340056780475681,0.11171185310807943,5.225171882386935;-0.03449848461891971,0.1010131380646411,5.225498864402878;-0.03497164594453606,0.08984472018859148,5.225878264349058;-0.03541047115480832,0.07840030361105836,5.226243921473874;-0.03587584947091711,0.06639944756308859,5.2265911494378985;-0.03634349261771488,0.05435745324396483,5.226868875374228;-0.036823617075796185,0.04160501836257133,5.227087149646996;-0.03730753841507907,0.028992568509137596,5.227284806639462;-0.037797651453880275,0.015567711552741881,5.227452869835547;-0.03828293839349585,0.0019555053455850317,5.227605723316387;-0.03876837170460804,-0.012025154290141971,5.2277306463812705;-0.039205414143996045,-0.025372827248300506,5.22783127895991;-0.03957207239516037,-0.03818138964288986,5.227961559476151;-0.039886599355835016,-0.050266339265609826,5.228082149877386;-0.04017549033521931,-0.0624246633402203,5.228241708265186;-0.04041729144457369,-0.07387573954606119,5.228324250781602;-0.04065402910803671,-0.0852303240850652,5.228394593793793;-0.040846776557844244,-0.09587521689751391,5.2284430694472315;-0.041052366129759335,-0.10631386600367428,5.228425252143946;-0.041227024530960346,-0.1160515732649019,5.22828487631426;-0.04137182314247735,-0.1257870749455724,5.228088505262709;-0.04149163446554356,-0.13530508906086958,5.227845676009937;-0.04162494126046444,-0.14477193532286387,5.227575195428342;-0.04176352781831881,-0.15422844450554601,5.227362997707001;-0.041871088005728634,-0.16313521684024287,5.2271716797338375;-0.0419810865726848,-0.17179783744327087,5.227043528597234;-0.04205755482487758,-0.17944279021193071,5.226972746911022;-0.04209413939141957,-0.1865031367493214,5.226969328055948;-0.042126676446300436,-0.19260778403012763,5.226968601011288;-0.04215374470699977,-0.19838147714986637,5.226968867781472;-0.042167935541120624,-0.20319397383894625,5.226967697148943;-0.04217953965690849,-0.20809702518430803,5.226971128011154;-0.04219429245843725,-0.21370421851152752,5.2269739851601384;-0.04220790786594994,-0.2195389012185867,5.22697360126851;-0.04221004688470377,-0.22505781572686745,5.226961935482455;-0.04220730606176085,-0.23040999192976006,5.226953307469685;-0.04220177212812132,-0.2357621096945078,5.226947544760622;-0.0421936806083399,-0.24107398508093453,5.226938707755783;-0.04219061178541452,-0.24629999822142432,5.226929551604104;-0.042190216193764896,-0.2494905080803795,5.226922452690131;-0.04218738568480181,-0.25258188746967775,5.226946081315955;-0.042205145339230525,-0.25516741145683225,5.226976970765787;-0.04221445854269179,-0.25735460102221386,5.226984594349807;-0.04221050005533825,-0.25883485368056935,5.226977372753193;-0.042207942109996996,-0.2604091912224179,5.226971198013465;-0.04220612693900184,-0.2621322184549834,5.22696613248355;-0.04220703584438439,-0.2640589335364361,5.226961136847566;-0.04221023847215532,-0.26624157361391565,5.226957244593851
