# Supplementary material for: AI co-pilot bronchoscope robot
Source: Nat Commun. 2024 Jan 4;15:241. doi: 10.1038/s41467-023-44385-7 (PMC10764930; doi:10.1038/s41467-023-44385-7)
Supplement: Supplementary file 9 — Source Data [file 41467_2023_44385_MOESM9_ESM.zip › Supplementary Fig. 6/Sim+A/1-siliconmodel3 Centerline model_37.txt]

Path length,0.4113086737889853,1.3827072100624438,2.60882749875638,3.6063485795470576,4.644341460995893,5.188016585276914,6.550433142004605,7.502009486315197,8.671806645582775,9.36172557051985,10.100215766190752,11.797519259709036,12.605146354423363,13.435707108804035,14.259788004739809,15.120960623857044,16.05301965316465,16.991403604209182,18.002036977146187,19.036492313644278,20.11997872767567,21.22591111253061,22.355572776853254,23.518712954501236,24.731616785067796,25.962338793262713,25.962338793262713,27.185022610506955,28.464789288792076,29.697238465668264,30.88990122919571,30.88990122919571,32.00796042970468,33.14822885552673,34.2880303963387,35.36671877817688,36.418416406079494,37.4292929241764,38.37838050522032,39.331530286840014,40.2282767603534,41.14671596448672,42.03630182597976,42.97183681558796,44.85616824402906,45.770682389902476,46.63316555335915,47.456425498256365,48.236127107183904,48.990019233562585,50.58530611692359,51.33537959889863,52.120534428401335,53.68008125429608,54.51656892463625,55.351239704432565,56.20650631002021,57.03986710546902,58.666083609964424,59.41716068619167,60.15348995083609,61.69210515008604,62.48423839276288,63.315945362234494,64.13657711537569,64.99082267366518,66.66644174322673,67.57881903797424,68.47728328616837,69.38099550195224,70.31044897260941,71.18626779573867,72.09066063970468,73.00626198592768,73.93083561299177,75.85379297687452,76.80990199380972,77.78123803831927,78.69827511610457,79.59425836707919,80.52911172945811,81.41650558160164,82.34446362142664,83.2568127178684,84.16115010051057,85.10649484414935,86.8289546231268,87.70014684567707,88.58296200515728,89.46615968513348,90.31292782670907,91.16306138407127,92.03076736384568,93.71936982674802,94.59037189913764,95.46011933205489,96.3780117207728,97.26912934659563,98.1249329801386,99.89957455736564,100.75714449837592,101.63271189107073,102.48423871033569,104.15437418851809,104.98830565685459,105.81540241107605,107.4683363688002,108.26420179865848,109.04742325218251,110.5383722724482,111.2536512105962,112.60077743108002,113.93257010707902,114.5423416080328,115.70492686710834,116.72728699373491,117.79343965534763,118.78428441817721,120.23816423268532,121.3175628898958,121.86281869368956,122.9821097640295,124.08108312994408,125.16735603997216,125.72352393124177,126.9845221415415,128.32293324779363,128.98558647977342,130.38043710132453,131.08305573347815,131.77041024270588,133.16358570969692,133.89330552539124,135.27761053372774,135.97031906791733,137.4589738546329,138.23924121883636,139.05088404033046,139.90320163074398,141.443263656147,142.20981081340273,142.99570290440244,144.5408574825558,145.29631768023964,146.08702865750743,147.7224772252533,148.5189666790748,149.3135015208385,150.15463914046333,151.87770680396127,152.74566545059392,153.59653521697544,155.25334229750663,156.0229239652311,156.8121882572909,158.48886228264894,159.3418031222569,160.17674399883214,160.9875593398027,162.64857453729792,163.4742527322591,165.15229176047498,165.95785797455306,166.76760096232934,168.3687443211368,169.1960136991314,169.98036057621886,170.77507002395578,172.3470481549751,173.15321095807155,173.9318855502691,175.47864085313998,176.22832606374067,177.75857593671,178.47373143970867,179.86978723838428,180.5237419275461,181.76229612715665,182.93982625162099,184.05167901108464,185.08099376277008,186.55878907123005,187.44567863857614,188.42250896523618,189.48224534524235,190.52595088767924,191.61376775192554,192.71528358346757,193.7533619432736,194.82881147969547,195.93242867789718,197.03001607228106,198.1226606558075,199.13916963380456,200.04849815401303,201.35835384263504,202.19755178867294,203.47438908135075,204.28580065811707,205.47725522159945,206.63449260144085,207.79111366900764,208.56480841889572,209.7792503829827,210.5363669770093,211.6548078995068
Error,1.6255459049163308,1.56675724187338,1.5180905994186356,1.4526428966364213,1.3955083447384096,1.335525255141107,1.28157153535456,1.2300580816972593,1.2168071955401392,1.1477117122917202,1.1446656374276214,1.1247553333106017,1.0131623834373789,0.9279594181941896,0.8766976187593402,0.8561013665649181,0.837386540607549,0.827351775424812,0.7999253403651237,0.7673906071840849,0.7179583933265912,0.6707401100578483,0.6418246850075127,0.6519368818892669,0.7229533687465453,0.8576276983291476,0.7370274927086211,0.6357844964836115,0.6085954545629106,0.6824641384185615,0.7936023084438131,0.7595036310120701,0.7002681999725299,0.6517629862350277,0.6356955881620958,0.6573048422405753,0.6914688463425108,0.7198206218905414,0.7351650467281382,0.7529278282101137,0.7698646943369672,0.7903237320468243,0.8327217690387902,0.8563648755063398,0.8851937672457523,0.8395384474421632,0.7799782729140161,0.7368377398054994,0.7354732661304919,0.8033321028686887,0.7198293977506232,0.6757232691257208,0.7107270945197691,0.7352233868640159,0.6808535922242994,0.6630284826370035,0.6772264114236568,0.729850987433414,0.6934758536897911,0.6222171617735717,0.656998021238615,0.6856044157378884,0.6173674425087525,0.6076678423369362,0.6461406699771785,0.7059952966476458,0.6217403102637812,0.5790519048621994,0.5486526683937325,0.5356320604749256,0.5355833818425636,0.5649245578395776,0.601162061528232,0.640920773369538,0.6850681076522693,0.6705839280438924,0.6308922697688959,0.5984525054364913,0.5346099193860617,0.4664043233020827,0.4291239194596041,0.4045804112039859,0.3984493411857282,0.41079660402475227,0.4414333518555793,0.4573977240631606,0.5054139218374509,0.38965308597708104,0.3109172286593453,0.30746980010005925,0.3964567764132708,0.5607848106292013,0.7464517605027952,0.8628462428913779,0.9505612157395047,1.0750928688110752,1.2228000438445776,1.3774421359086884,1.559867158677508,1.7300919291344468,1.8501819077008679,1.993085193873173,2.1007695997090376,2.1977497439269875,2.243899724669641,2.287971924115872,2.3721733603721926,2.4520112823164117,2.6114656842905473,2.7243251946496474,2.8065703855312547,2.8469162730480826,2.8677612115310644,2.841128001911063,2.7924236820500403,2.735150214486417,2.6766837488025135,2.6085784867117594,2.5160597609144673,2.4162809266958107,2.2969816167384844,2.1577120018190334,2.0256796017180405,1.9087754996634245,1.8322487484101466,1.7326899952860746,1.7005982559010424,1.6342828242356393,1.6476151601264293,1.6016653215528924,1.603930961955503,1.5297590853127034,1.5177583966123582,1.4958572258555947,1.49639465953311,1.5189693367425303,1.4713599801811528,1.4331363689563876,1.3972098927702803,1.3108613641598152,1.2477068119768175,1.2903415085446464,1.2459208099525476,1.2654337411375056,1.271072844083799,1.3123397728850512,1.3757349786182345,1.3834657969472914,1.4357382072833007,1.3638922008474168,1.296712923862382,1.3078229933853884,1.4232695585517863,1.5333601436696276,1.719880539384289,1.8758315577357045,1.8915626554767135,1.9261313926253367,1.951432136297203,1.8343109033089087,1.7268853273321547,1.6158036185910885,1.4447818821228897,1.3557021339705413,1.268116810233342,1.0612395846927176,0.9216929003120149,0.9290044027085952,0.7567303598125487,0.7793026274354595,0.923096755955556,0.9148474896921287,1.0159617498522706,1.1762389907655335,1.2504948784066652,1.3872179026695861,1.432200391687847,1.4481710779051487,1.4751113915745493,1.4296056223818476,1.3770535453696844,1.3088250457833819,1.1987716302100406,1.0973512592516335,1.0705394984410965,1.0862524219434628,1.148218139859333,1.1999131578254603,1.2431011322974888,1.218565316072437,1.2713406930326905,1.3359146580085952,1.3379463082430982,1.206608387520649,1.0032331117108912,0.8738264417681006,0.8999368647736915,0.9666106255777013,1.0059810191861012,0.9748462815148722,0.9036660139652528,0.8372466605200964,0.7334431284877383,0.6610769208353631,0.5618669346770258,0.4581809556521255
3D pred;-0.050978011351449644,-0.2639232638498573,5.240647137296403;-0.05061275204016227,-0.25394057624429944,5.240186123407936;-0.05023652352875014,-0.24396223647008533,5.239646505526896;-0.0498716899470348,-0.2339827531430528,5.2391203791322605;-0.04949154459260501,-0.2240024913041337,5.238620516014877;-0.049113506275694475,-0.21401792095444838,5.2382137704394465;-0.0487231526468755,-0.20403111693075837,5.237880049842424;-0.048313230426813646,-0.19404465858627284,5.237559716410896;-0.047908697264110935,-0.1840565212291439,5.237288672031875;-0.04748440183121869,-0.17406787993999,5.23707183434549;-0.047054395091376475,-0.16407945187694972,5.236856429997438;-0.04660196539430529,-0.15409237518439708,5.236624899208384;-0.046130690381222625,-0.144106533206851,5.2363782012928635;-0.04564529749208573,-0.13412145534310227,5.236127973800268;-0.0451510378530703,-0.12413612437104463,5.235906901894078;-0.04464845571121459,-0.1141507942981417,5.235705421061569;-0.044138593581405115,-0.10416571895122548,5.235509689293601;-0.04363886077342591,-0.09417964445753176,5.235340623250207;-0.0431373483142166,-0.08419321133743708,5.235200484778922;-0.042636450250843665,-0.07420661170966504,5.2350703732702355;-0.04214621908948611,-0.0642198507639026,5.234914555361675;-0.041691832869865705,-0.054231828447771566,5.234733052260083;-0.041296787894969315,-0.04424134606922731,5.234548116293311;-0.04094214993903137,-0.03424908947977691,5.234377704524959;-0.04061119456495986,-0.0242558977188937,5.23421464940977;-0.040282058218263715,-0.014262520463406677,5.2340594711419675;-0.03997856645178593,-0.004268555043442387,5.233890509808408;-0.039694355142975445,0.005726179430066151,5.233733963534085;-0.03939991285117321,0.01571992959755642,5.233538358507088;-0.03909943991807925,0.02571362911832708,5.2333494513737495;-0.03877615783660755,0.035705990348136325,5.233129893297596;-0.03841265823973213,0.04569731928265205,5.232926880575383;-0.0380065438465446,0.055687389747398536,5.2327436779306264;-0.03749587098008714,0.06567327047003939,5.232597392536093;-0.03686613274315686,0.07565279246419745,5.232485274201002;-0.03615925948298217,0.08562751621137198,5.232413049817289;-0.03546625286187275,0.09560340092842301,5.23237476228399;-0.03483623437165766,0.10558340187641778,5.232323208622523;-0.03419707843732861,0.11556260486050031,5.232239617390386;-0.03355397245131864,0.12554156333663827,5.232157140591997;-0.03288583200755328,0.13551891392287693,5.232079271299666;-0.03219512825479153,0.14549479534663579,5.232010582544955;-0.031536481001798296,0.1554729881936827,5.23196755577112;-0.030879810282340985,0.16545123973912368,5.231910287436834;-0.030236547898267196,0.175430414942155,5.2318625823800735;-0.029649672475181264,0.18541314019982882,5.231834767499546;-0.02914795819808949,0.1954004594552823,5.231793091681495;-0.028678775431675477,0.20538925014208115,5.231730416750138;-0.02822469688906755,0.2153781591030839,5.231605875809311;-0.02779308311080171,0.2253671173748935,5.2314203436275815;-0.0274233380440274,0.23535775648658877,5.231195802483332;-0.027161599240293908,0.24535139754392601,5.230953663647695;-0.027089147944471228,0.25534786350705885,5.230697892152684;-0.027096537377854335,0.2653448836713257,5.230453897825873;-0.027125025924031678,0.275341779650864,5.230206391912755;-0.027189365567131498,0.2853379180836991,5.229936064626078;-0.027293672944428048,0.2953329587686873,5.229638942300306;-0.027433451924479612,0.30532678079638753,5.229316478169913;-0.027596021401718004,0.31532137572549446,5.229030745133425;-0.027796152293952766,0.32531570823270933,5.228760069384232;-0.028040210876694716,0.3353094778492529,5.228505110054847;-0.028329527991409587,0.3453024610259816,5.228267238583776;-0.028646720636962636,0.3552949010355879,5.228042446502006;-0.02897792154251224,0.36528747022532976,5.227845299479747;-0.029317837212760545,0.37528029020204895,5.227677948800032;-0.029650175798938,0.38527361129925053,5.227526012917625;-0.029972601986621945,0.3952674695114377,5.227388756266803;-0.03027288571140186,0.4052622655354016,5.227270933841146;-0.03056257482694113,0.4152573029617066,5.227147212124779;-0.030859711010657567,0.42525203097658926,5.227016361076461;-0.031160577438038763,0.4352465999392831,5.2268819339853225;-0.03147385378220136,0.44524062422249655,5.226735863595689;-0.03182000981810309,0.4552335281352227,5.226587379960797;-0.03220489905972535,0.46522508182867256,5.226443452678492;-0.032654523005952577,0.4752140791547199,5.226310145787455;-0.03314604741200838,0.48520110266420696,5.226176859707145;-0.03367706955719958,0.4951860813822624,5.226041894966206;-0.03424241142954788,0.5051688322975197,5.225883551253673;-0.0348425005814764,0.5151499012027786,5.225748805128637;-0.035482060400953995,0.5251291189586046,5.225670216203741;-0.036154988946156805,0.5351064481350047,5.225678563586901;-0.03685867686351263,0.5450811968110933,5.225774543604798;-0.03736379478110052,0.5550653427680147,5.226022909061783;-0.03789260108283547,0.5650476218463275,5.2262957978631706;-0.038404897248192196,0.5750305716743815,5.226575557348293;-0.03892453713805232,0.5850125572339805,5.226875455118915;-0.039448262607829035,0.5949916473185172,5.227254233044629;-0.03994947369440827,0.604970242987828,5.227674251990752;-0.04028352810099639,0.6149536192415814,5.228143939364898;-0.0403363116191202,0.6249425510450838,5.228611331411465;-0.04022289220378095,0.634936006520273,5.228954818968204;-0.0398829245855434,0.6449239353250319,5.229309361221848;-0.03935093283941557,0.6549038930639604,5.229652039367129;-0.03877907643999004,0.6648811601872583,5.230008579699761;-0.03808617212480564,0.6748514998367192,5.230343558631018;-0.03708199188008695,0.68479612714028,5.230653413160417;-0.03570714088641404,0.6946965651464405,5.230955260856066;-0.034145767274913745,0.7045668978037357,5.231327612409899;-0.032244863300828194,0.7143766600286723,5.231721476817422;-0.029670854313791867,0.7240269856642839,5.232217150965742;-0.02705138148191541,0.7336717072764999,5.232560235657784;-0.02402698875071138,0.7431924600123512,5.233016652079728;-0.02116651271688963,0.75276826157101,5.233365509312877;-0.018167921881242315,0.7623025602399617,5.233690473759543;-0.014812373643384983,0.7717162914707208,5.234039701963503;-0.011273529999266192,0.7810622694347928,5.23439925941032;-0.007302341922507682,0.7902306417744612,5.234812313765356;-0.0025595941935505524,0.7990124982761717,5.235433071659254;0.0028783713874058117,0.8073772415552115,5.236111009868896;0.00823284116329934,0.8158026092833572,5.236696528497603;0.013735526166491967,0.8241342748373427,5.237247715264653;0.019248941428808404,0.83245717478386,5.23782355259022;0.024782919358299196,0.840769041579933,5.238360170368764;0.030367143664636612,0.8490486351212445,5.2388747281276045;0.03607167864622995,0.8572467964136147,5.239373157729516;0.04187194348599046,0.8653784564958314,5.239855891710007;0.04777235179298943,0.8734366296323517,5.24035691816895;0.05373491751186145,0.881448889127998,5.240858423724808;0.059688272297302496,0.8894664052360614,5.241384733762344;0.06564926306986764,0.8974764532002654,5.2419376538474785;0.07162279976207772,0.905480508231861,5.242439612449366;0.07752244596663889,0.9135386989158727,5.242949256993253;0.08340907098089004,0.9216022377356856,5.243521085326726;0.08933091702650107,0.9296411734287917,5.244075388794319;0.09541425303068996,0.9375603494501126,5.244604231118151;0.10162464369099605,0.9453802124862508,5.245134127280075;0.1080288960390832,0.9530411526272696,5.245677770561784;0.1146426756956424,0.960521109663121,5.246232893427735;0.12149991617009642,0.9677749179619586,5.246833325138444;0.12843317516991135,0.9749546494168503,5.2474508815141085;0.13533875986349803,0.9821571828897471,5.248111496085173;0.14220316279190826,0.9894042557552101,5.24871141884612;0.14927788810704096,0.9964527619772948,5.249227966765148;0.15644507080494918,1.0034159966960214,5.249608564225365;0.16374534230286192,1.0102353076475579,5.250059157393331;0.17107503843229727,1.0170205772011303,5.250544617726936;0.17840406283368399,1.0238121278675574,5.250944918700245;0.18568789245489223,1.0306566566437774,5.251258370260629;0.19294951996295717,1.0375245078511386,5.25157678151618;0.20027613693592786,1.0443253245465343,5.251840554158819;0.20779842347401792,1.0509113279081412,5.252039965692513;0.21582177566430724,1.0568795006294867,5.252122026637963;0.2237063561754942,1.0630117774580505,5.252600117696727;0.2321313722976763,1.06839843446976,5.252655159309845;0.24033811542243463,1.0741123226407785,5.252684301261143;0.24896577141653067,1.0791683635530993,5.2526827713991775;0.25799042007505224,1.0834508856598235,5.252218313655499;0.26683011365797205,1.0881087960050035,5.251813729206527;0.2759020592114476,1.092299424578904,5.251441659279786;0.28486694622027714,1.0967065021410691,5.250985076012484;0.2940040180477517,1.1007089710792493,5.25028211028183;0.30352468397716337,1.1035969169008415,5.249273800214397;0.31322128570740815,1.1053538133937857,5.247574026818295;0.3229827360073569,1.1058064514010695,5.2454505375021006;0.33259519225068557,1.105856343289103,5.242694055002682;0.3421640534526289,1.1057679024300853,5.239790768328514;0.35169962628611806,1.105622846858436,5.2367821457835015;0.361222654895366,1.1051518199030934,5.233767173194109;0.37086770068996383,1.1046019659932556,5.231184393238722;0.3804397067030413,1.1042589173719124,5.228310542419872;0.3899969146915902,1.1036468658512097,5.2254321455744694;0.399509097070923,1.1025470301008435,5.222549655729817;0.40886039767058197,1.1004756686712167,5.219675175094524;0.4179245686199708,1.097281916728093,5.2169109837975896;0.42695599268994894,1.0938562062973414,5.214322956109782;0.4359387209878048,1.090017805963216,5.212183499355864;0.4446910894839616,1.0854821803519925,5.210502979786714;0.4529184858275071,1.0799088239394816,5.209385998271497;0.4610071618459589,1.074433349109491,5.207242987386162;0.46796732647120076,1.0673342054343236,5.206166759032669;0.4742877461771699,1.0595849063274663,5.206192412353296;0.48023138949440497,1.0515836661182414,5.207000656890407;0.48553823051423295,1.0431548240784037,5.207890634563013;0.4900521617720767,1.0343222583966682,5.209159574308347;0.4942701178780025,1.0253854740847061,5.210690173031054;0.4977544675221521,1.0162078049699608,5.212595349447443;0.5011471094210995,1.0070510285571421,5.214750210619574;0.5041271365797271,0.9978048630735838,5.217122522147282;0.5063397522387258,0.9885122455526929,5.220080831048661;0.5078649754642826,0.9790752086459164,5.2230161382782985;0.5087499447205182,0.9695876395913655,5.226049760346165;0.5098848719438503,0.9606008090719229,5.23028636481349;0.5107316242638609,0.9515896335291152,5.2345386260760725;0.5116688308641749,0.9428013145160806,5.239216990396374;0.5130282449414861,0.9347957362950793,5.245053317213288;0.5142989063062168,0.9268541493791702,5.250996095768244;0.5156921997961009,0.9195358258811952,5.257666993341287;0.5171817280948566,0.9122803091765435,5.264385533569322;0.5193155799710252,0.9054965858902637,5.27141602249583;0.5215496179393647,0.8985643400356339,5.27826825145924;0.52453516056319,0.8923717375819618,5.285530359286317;0.5280659905050293,0.8865564384228687,5.292859447606979;0.5315273989505381,0.8809550722744559,5.300385625178945;0.5361227932026593,0.8745757600814379,5.306565166230802;0.5406708860308239,0.8681968313537262,5.312779996873159;0.5463084740170102,0.8622024303399273,5.31846196468227;0.5534937990352552,0.8572956906188008,5.3233909615063;0.5613624059913717,0.8528875568647062,5.32770991755796;0.5695703639584551,0.8487553970758634,5.331653859937111;0.577953302344891,0.8448269648021464,5.335434569378478;0.5865217790828827,0.8411154976451529,5.339013147019532;0.5951662044691619,0.8374920253855566,5.342498022702392;0.6038788660766016,0.8339719759958337,5.345918370639102;0.6126399924301733,0.8305277176296894,5.349291759043065;0.6214245927249628,0.827075738912757,5.352595490357599;0.6301515131750987,0.8235215332363094,5.3559433973853565
3D gt;0.6681467457177505,0.808027820371232,5.371575054312652;0.6669437436583112,0.8084251914179755,5.371190501715265;0.6655856503180738,0.8088808212040356,5.370761858442294;0.6643494604633923,0.8093063097595304,5.370376468985105;0.6629828659736242,0.8097608878349037,5.369930412081695;0.6616884748830735,0.8101984506763003,5.369501369668253;0.6604244028847173,0.8106230628715372,5.369080219358768;0.6589517219534989,0.8110926102480535,5.368609773633747;0.6574019511040903,0.811576237868463,5.368116396198232;0.6558600581414414,0.8120606959777651,5.3676245606809765;0.6543174772262574,0.8125461775221915,5.367134479576686;0.6512612262401942,0.8135076951440775,5.366145429413272;0.6481338429900836,0.8144779765291034,5.365144186199836;0.64509741273916,0.8154405459278035,5.364184566605766;0.6420256717969786,0.8164226224287502,5.3632415851736965;0.6387619912489405,0.8174573289043501,5.362232392437053;0.635461807196995,0.8184999401164506,5.361212310179225;0.6322049670129452,0.8195214259309589,5.360226219932988;0.6286784872378942,0.8206140220210237,5.359163576252056;0.6253624745854791,0.8216391903139512,5.358166226171098;0.6219891672854153,0.8226808300738064,5.357130266171581;0.6184238242203335,0.8237918732481184,5.356027845220746;0.6150043707253798,0.8248498983203241,5.354966518815958;0.6114801630523969,0.8259200866627244,5.353888149171506;0.6078706254059413,0.8270511849601313,5.352768147954402;0.604115249885703,0.8282140961413115,5.351593697457943;0.6003646488549575,0.8293619646036401,5.350411916516862;0.5968154699937352,0.8304642652835487,5.349273463807016;0.5933124621409291,0.8315984017354137,5.348148424166554;0.5898387799173033,0.8327483474803421,5.34702366859508;0.5863624158355426,0.8339317203737655,5.3458788131138055;0.5828517871892678,0.8351323175970113,5.344704714685115;0.5794587660195692,0.8363264987153828,5.343562624985315;0.5759507158207444,0.8376102942700656,5.342305196906034;0.5725631484085658,0.8388867512469022,5.340974662402891;0.5692070070122772,0.8402912023652276,5.339454530733936;0.5659011521429386,0.8417137793055123,5.337916671294086;0.5625279974847469,0.843237140727493,5.3362531753666;0.5592598184189705,0.844851247751488,5.334453378605394;0.5560394993908,0.8464899631716172,5.33262632584122;0.5527871708240149,0.8483177168144371,5.330485781030836;0.54973367149425,0.8501332173977258,5.328313895000602;0.5466758866580027,0.8519977055315702,5.325927900782172;0.5437384618723168,0.8538631756980466,5.323444775239477;0.541048118285413,0.8556655563138567,5.320902292647451;0.5384987329267107,0.8574717705564678,5.318246313598921;0.5359050489821524,0.8594083608591332,5.315176358690802;0.5333679099172917,0.8613666803971777,5.311965598052403;0.5309059308249996,0.8633432245074578,5.308611983191293;0.5285622167767219,0.8652578071018434,5.305298747476542;0.526347201977136,0.8675809937962946,5.301392154918527;0.5243775526802494,0.8700533588337448,5.297378571015484;0.522647686724393,0.8729634675439799,5.293016048458387;0.5212047156207966,0.8758758890763767,5.288698249466014;0.5198732512671993,0.8789840665133493,5.284387947811271;0.5188407539331688,0.8823503567677624,5.2801659976761295;0.5178807544168434,0.8857924644182316,5.275933257696763;0.5171084971697825,0.8892748854295263,5.271751149159558;0.5166067433807084,0.8927854103952084,5.26769600716177;0.5161281724785859,0.8963077042057828,5.263674257233458;0.515864539182411,0.8997407586079722,5.259987679211599;0.5157005551716068,0.9035662208773052,5.256270735326804;0.5156693062332441,0.9076358159982932,5.252674571370178;0.515713401002704,0.9119108617890556,5.24908212509695;0.5158186353827423,0.9161659020477874,5.245654397505634;0.5160265455245971,0.9204705129659401,5.2423787364689804;0.5164122244097152,0.9248518786160451,5.239483149159629;0.5168491987372344,0.9292207034848771,5.236751220910054;0.5174188926624801,0.9337617642024778,5.234102014388677;0.5179917290525615,0.9383231945037842,5.231446187460198;0.5186039891692826,0.9426757825095698,5.229346787164796;0.5191858403367815,0.9470975555203995,5.2273238628855285;0.5196545837690245,0.9510986472795594,5.225665582269992;0.5200423720377796,0.9552688220761857,5.223985777018204;0.5203194318627411,0.9597435218163255,5.222206597337182;0.5204576851646855,0.9641715345922506,5.220544428186596;0.5204224195840224,0.9690803701292794,5.2187611627488755;0.5203418273026088,0.9738204755243265,5.217062652524912;0.5199632708711444,0.9787951781794708,5.215404958688987;0.5193482587922295,0.9840767490458937,5.2136860636225295;0.5186503449925837,0.9892947042573172,5.211991799822394;0.5173720245361328,0.994734960843932,5.210321658566314;0.5157311370777634,1.0002424521176319,5.20880836078356;0.5138725901909595,1.0057334885147382,5.20745113009327;0.5116377076023031,1.0116194201055562,5.206136445783221;0.5092080072906782,1.0175608336970492,5.204886712020299;0.5063982619339564,1.023618330901524,5.203923424495842;0.503082974397911,1.0299717571330524,5.2030958783401635;0.499564840856588,1.0361687821082353,5.2024922582698325;0.49560704267249917,1.0426365702287208,5.202079242094509;0.4913042834479853,1.0490310156120446,5.20193741406135;0.48696522153098637,1.0551445515830562,5.201934080753687;0.482548554078588,1.0612787835103161,5.202000258517716;0.47756746839127456,1.067398436024504,5.202531410037347;0.4723902433143472,1.0731430944406761,5.203441713414103;0.4667356515920388,1.0787279628897615,5.204792521827626;0.46097801825685325,1.0837832224863881,5.206484866259233;0.4551875969328972,1.0888377856848375,5.208190299744876;0.4491174765892749,1.0935606578970858,5.2101914063669605;0.4429949833132185,1.0979417425551508,5.212391673546917;0.4363930890065319,1.1023142607347023,5.214786154432117;0.42974765766791573,1.106025316778219,5.217491519595092;0.42309925444620966,1.109358387029396,5.220253784908439;0.4161708908620871,1.1124678205454126,5.223064046796763;0.4091100096432668,1.1151012724750449,5.2259105498925695;0.4014322628525068,1.1173802451007773,5.228893369485748;0.39391689556049847,1.1192597310048231,5.231683984108692;0.3862203795954866,1.120580118719137,5.234366271648767;0.3784306625600131,1.1216810805842563,5.236966726123163;0.3705015524648271,1.122285702255537,5.239428187604222;0.3627341917955651,1.122625181593985,5.2417292772868915;0.3547081558389484,1.122837794681765,5.244020602064313;0.34648035229377033,1.1228348315976702,5.24626872297503;0.33835797937861034,1.122271444572593,5.2481613072179405;0.3301853494194319,1.1212959493960974,5.249878073917245;0.32252185424768703,1.1199950138307968,5.251246365070342;0.31505104369937253,1.1185977001550063,5.25245471045656;0.30709330055848616,1.11687120171313,5.2536290084910835;0.2990922087903293,1.1147069009385018,5.2545616652470715;0.2909791299532045,1.112261824877757,5.255334640520923;0.2828605328595863,1.109252932782443,5.255943057168205;0.27493600437776095,1.1058800458368265,5.256386416453236;0.2671052510243541,1.1023271436511348,5.256751596747705;0.25954661282953223,1.0986478617326272,5.257036417250364;0.252487578365038,1.0950079875082344,5.257259821675859;0.24559637452071564,1.0910143851874012,5.257215155313601;0.23846025088148295,1.0867240883089464,5.257145926655464;0.2317126738980131,1.082376692394041,5.257027637373726;0.22510170170046245,1.078041845501594,5.25686474483418;0.21887591018316876,1.0737695912775005,5.256621075270311;0.21261559486389156,1.069347763241462,5.2563180564394525;0.206345800300814,1.0647538751926062,5.255955854622822;0.2000659816085167,1.0600444229773758,5.255571699844216;0.19401628919367517,1.0553553477953066,5.255155466673509;0.18817991723204555,1.0507367027570618,5.254717138776239;0.18199026819894895,1.0457815738893905,5.254210260139321;0.17542536542550569,1.0403786384654494,5.253614552263943;0.1692511130413919,1.0351442519493823,5.253017717055554;0.16341316302767336,1.0300040859366362,5.25240229121694;0.15783442095540604,1.0249747928763333,5.251807788641948;0.15246003907131694,1.019999926405133,5.25116090564008;0.1474109323654534,1.0153063864438039,5.250481409180838;0.14246035681130745,1.010678935464823,5.249770843109994;0.13738032980684958,1.0058747637406835,5.249046185817359;0.1321045609780077,1.0008877874410376,5.248307652410471;0.12716960573196406,0.9961456963881004,5.247624427156629;0.12216083181804076,0.9912258576806984,5.246944961457883;0.11729893218571283,0.9864103453654163,5.24629812667055;0.11237402584417808,0.9814415070515758,5.245647559561819;0.10749912346983855,0.9764634858257363,5.24502515882816;0.10266947042717126,0.9714970258316903,5.244427442010844;0.09810026745526297,0.9667296503174981,5.243874770776281;0.0935353875340156,0.9618920488537483,5.243340449477142;0.08897207055451736,0.95699543369941,5.242849287860798;0.08449371876131813,0.952193926721249,5.242374558439795;0.0804268119852498,0.9477646982804785,5.241965780159213;0.07664884374051725,0.9436965321954693,5.2416352457820246;0.07282660707212843,0.9396516481075649,5.241317309730458;0.06919506029138026,0.9358179710676084,5.241028574376736;0.065326470626975,0.9317338790173799,5.240674072454561;0.0616215854613286,0.9278858914645213,5.240323840942023;0.05777328848838805,0.9238765730228063,5.239956484353767;0.05390009043351658,0.9198149261474609,5.2396036837056;0.050179339389756036,0.9158438581070809,5.239261602653647;0.04643650910764369,0.9118328174015261,5.23892725783474;0.042840914905071255,0.9079522440568455,5.238646854283675;0.03960332282646647,0.9043990546172521,5.2383312450354955;0.03638024089246426,0.9008070162647177,5.23798620622563;0.033158674216038506,0.8971546530453667,5.237631139458351;0.02997800449011322,0.8934838529982658,5.2372837055224295;0.02673748355917634,0.8896382838195225,5.236965117895378;0.023312255936235482,0.8854727857697686,5.23664992990134;0.019991820481412542,0.8814068746746713,5.236326770350619;0.01684703877944289,0.8775127606661816,5.236003170373305;0.013620437086015107,0.8734371206535483,5.23568830285882;0.010117815248633066,0.8688692668338993,5.23535937921956;0.006625052726880293,0.8641745655131793,5.235038039450377;0.003114704199943636,0.859198699807221,5.234721271343951;-0.0007074084840363369,0.8535464363458022,5.2343618350028995;-0.004232303938389092,0.8481106497926533,5.234069479771381;-0.007675531972867407,0.8425916518805161,5.2337827096345295;-0.011147003275781577,0.836565649248519,5.233505471058612;-0.014572839964848917,0.8302933162833159,5.233215853916024;-0.017930703043551082,0.8237466888787612,5.232912934978053;-0.02116736747032768,0.8169378908625189,5.232593662909741;-0.024355817713440857,0.8097912029410308,5.232273942209639;-0.0274306670535918,0.8024569048611623,5.231968080385675;-0.030404231265644132,0.7946746627519715,5.231699411257258;-0.033182663662534834,0.7869694717695128,5.231470714506113;-0.035809712191094765,0.7791293478192023,5.231270773122896;-0.03812480847790556,0.7711208599378477,5.231050272725663;-0.04012316271156635,0.7630508759336652,5.230796288670234;-0.04188099631779598,0.7548568894368299,5.230559962326625;-0.04349680980702616,0.7464995455831853,5.230328137235821;-0.044892011714431475,0.7378614035912281,5.230015502497834;-0.04593540642621382,0.7293556767949521,5.22968906794854;-0.04678042631441692,0.7206735448837283,5.229350853560105;-0.047367919171756166,0.7116824654813085,5.229009825634506;-0.04759226509422625,0.7031327448431053,5.228706623005417;-0.047659368466656166,0.6942265585053644,5.228416098720622;-0.047532512588321044,0.6850525820390235,5.228142772710547;-0.04714105101126545,0.6763678796516276,5.227880547649455;-0.0465880611111533,0.6676789512814217,5.227633187671877;-0.04592013779788648,0.6593098680568191,5.227408695364898;-0.04510777982113498,0.6508655221687175,5.227148183057894;-0.044136382234546384,0.642249297375949,5.226818905389534;-0.04312127214895106,0.6338150800309091,5.2264929670117946;-0.042034530091960495,0.6254268908230765,5.226094341781905;-0.0409168896877541,0.6166779415922345,5.225635450210212;-0.03984420023324357,0.6079291561774489,5.225141130798269;-0.03883438067728621,0.5992890228055558,5.22466579024297;-0.03788434602292081,0.5908336899955318,5.224235194773045;-0.03700964181265743,0.5821818030735233,5.2238355086434565;-0.036173300939910835,0.5727710702284328,5.223509456967408;-0.03541600297981839,0.5637623607887413,5.22328084332988;-0.03470903812489421,0.5546685582826724,5.223078250012308;-0.0340386613337499,0.5454150828235556,5.222892779656176;-0.033427634846489404,0.5365642300011978,5.222703476114092;-0.03277777368167663,0.5272403054327337,5.222510623778937;-0.032205833340590864,0.5183006109381624,5.222328017117842;-0.03169273460473655,0.5091453766552909,5.2222092100629265;-0.03120933810607443,0.4994447225714631,5.222095151712309;-0.03079236092544953,0.48989316450874787,5.222003971495718;-0.03038982601548142,0.48013096179602305,5.221927089745143;-0.030008268810668093,0.47067990522564596,5.221908959955537;-0.029656225469877145,0.4614409329756253,5.221942072427496;-0.029300062550688698,0.45229197446355285,5.221989912159037;-0.028938025818680824,0.44325589782786823,5.222094267611233;-0.028589539604366953,0.43450589777388676,5.222242313241059;-0.02815486677187794,0.4252227597146665,5.222393252678637;-0.02773107972459974,0.41619681601254455,5.222542657231385;-0.027326431519580346,0.40722246218627367,5.222687687432991;-0.02688652830528764,0.3981099984240982,5.22280047990691;-0.026455636652010804,0.3898224069217467,5.222843309078576;-0.026031229552233005,0.3813758630302718,5.2228834142505;-0.02563642992838374,0.3728428819134551,5.222960316154193;-0.0252995737971,0.3646439866479838,5.223051375470071;-0.024989004164371855,0.35633369244269614,5.223178674454959;-0.024737696152813037,0.3484177500706799,5.223327698149772;-0.024514997522785985,0.3404490847857493,5.223470568063124;-0.02435725608524287,0.3330382225648412,5.223561236732411;-0.0242358649755424,0.3256767331249309,5.223669938258404;-0.024107852481446184,0.3181675465871703,5.223756006753669;-0.024077869910114225,0.3101108594840427,5.223762326537437;-0.024110728073794892,0.30190555823524035,5.223791716746563;-0.024230428793520303,0.29357309919933094,5.22386114074599;-0.024389146136787714,0.2850222199368026,5.223934416294098;-0.024626759214221316,0.2766792899887516,5.2240156010951635;-0.024921201783531126,0.26831994724273667,5.22409211704866;-0.025332095178793073,0.260477162469108,5.224154017601373;-0.025760483341396988,0.2527476070691953,5.224218184048276;-0.02618243482427778,0.2449076687974749,5.224282491674963;-0.026643549706576015,0.2374213728184969,5.22434387910591;-0.027137192841970702,0.22944620562499413,5.224356320057275;-0.02762051667132468,0.22149850074750063,5.224382000572276;-0.028071764822276142,0.21397309908327053,5.224388223099258;-0.028515478012696754,0.20618874219228625,5.224407361930271;-0.028974707275066743,0.19796899332640291,5.224430400020671;-0.0294734785118193,0.18935859661732066,5.224426339203456;-0.030006398346064233,0.18022899602943984,5.2244277016621705;-0.030589727935925976,0.17070050149143853,5.224383268563252;-0.03117821746614745,0.1614222988137658,5.224359481640581;-0.03180064665146595,0.15208767872486467,5.224364105845397;-0.03234537244742773,0.1432088971227969,5.2244466380623145;-0.03288754830832753,0.13404084707206143,5.224523844098145;-0.03336066925638128,0.12508667942038118,5.224644102195524;-0.033840339229916624,0.11557060900527347,5.22489663178066;-0.03430648172239088,0.10609492405771077,5.225162770091362;-0.03478184013771561,0.09600316502997332,5.225505651393027;-0.03521115747712693,0.08550273498358585,5.225909935348438;-0.03564586354764003,0.07473222183815707,5.226314830060276;-0.036100248729282955,0.0633488205387344,5.226670448123285;-0.03654997735653284,0.051959699062525025,5.2269973494151865;-0.03696587309297526,0.040791288104540815,5.227312412891749;-0.037421976998167225,0.02887553442958382,5.227538754085325;-0.03790141159408498,0.016561428451031916,5.227700103939705;-0.038360960193400115,0.0037726997595349406,5.227832424100839;-0.03878883343372705,-0.00844620802857977,5.227936292531355;-0.03919711442376082,-0.020746086315445326,5.228054474200842;-0.03955139594370464,-0.03286949347240758,5.22815961092823;-0.03983152165615334,-0.044496617808938155,5.22830458173212;-0.04007984836034055,-0.055789999221012396,5.228411435433154;-0.040308889123628726,-0.06684666949088856,5.2284903458829195;-0.04052785970579904,-0.0776790965742099,5.228560033096459;-0.040717932263635244,-0.08802179775288657,5.228606820619333;-0.04092830901213412,-0.09812593211683476,5.228592970407236;-0.04111061356877381,-0.10750696469646592,5.228453554675265;-0.041270375996265776,-0.11682504245976244,5.228307588325358;-0.041390440004051864,-0.12543329227420533,5.228094403527819;-0.04153659364974724,-0.1336682313703142,5.2278199048942;-0.04166238373855376,-0.14196817240849988,5.227540133044405;-0.041767219415250814,-0.15004056202465638,5.227312783583155;-0.04187442064060355,-0.15870817189846403,5.227138553844307;-0.041983357229322754,-0.16700964434641716,5.227021569081073;-0.04205084109756182,-0.17439404121434918,5.2269676642148;-0.042090216812097805,-0.1812931177121289,5.226965355639188;-0.04212137144466616,-0.18726276923575494,5.2269663874968035;-0.04214683221870998,-0.19299095086781487,5.22696870505135;-0.04216195812765157,-0.19800907473294244,5.226967043921632;-0.04217425916779717,-0.20250667348897683,5.226969934058639;-0.04218809629386326,-0.2068963863354809,5.226974856070752;-0.0422048914747418,-0.21147408829994924,5.226977228668501;-0.042216567255416004,-0.2161307673544254,5.2269740692444575;-0.0422173388499134,-0.2215675069700997,5.226962851749277;-0.04221229556146657,-0.22681683519651305,5.226956064656096;-0.04220636767486356,-0.23194742200059712,5.2269500299129845;-0.042198911705107055,-0.23694046778948805,5.226941102531721;-0.0421957290959808,-0.2419226108497044,5.226932518779107;-0.04219522073358859,-0.24684000239282286,5.22692591539419;-0.042191082668754286,-0.25150129088815654,5.226944651801632;-0.04220147653038002,-0.2541836292622935,5.22697006518223;-0.04221695512345752,-0.25637343229737675,5.2269879568147966;-0.04221291192231512,-0.2577353490073726,5.226980853445919;-0.042210016796049084,-0.25909212867044057,5.226974603522499;-0.04220776522834346,-0.2605404581153918,5.226969569116268;-0.0422067142914569,-0.2621295412145857,5.22696503036427;-0.042208071993812595,-0.26389742084442275,5.2269603756377245;-0.042210677247377315,-0.26586603804954195,5.226956905778849;-0.04220938260109511,-0.2680105009782376,5.226954428016833
