# Supplementary material for: AI co-pilot bronchoscope robot
Source: Nat Commun. 2024 Jan 4;15:241. doi: 10.1038/s41467-023-44385-7 (PMC10764930; doi:10.1038/s41467-023-44385-7)
Supplement: Supplementary file 9 — Source Data [file 41467_2023_44385_MOESM9_ESM.zip › Supplementary Fig. 6/Sim+A/1-siliconmodel3 Centerline model_38.txt]

Path length,0.4108899378718787,1.5423717652435658,2.339677544028959,3.3743166056284446,4.425591191082364,5.553998460847457,6.47581104357802,7.493034721661364,8.073013078321214,9.46753923328405,10.287825143687964,11.165514578257369,12.062131686717,12.96166665949585,13.832064416041076,14.73372794032923,16.65119163852386,17.692990026619608,17.692990026619608,18.74188075915821,19.872363233754346,20.999831995783033,22.18818506320771,23.390225193516958,24.654457272744708,24.654457272744708,25.97193596055875,27.287813890041413,28.633235242058376,28.633235242058376,29.897039915098215,31.130689929124255,32.33298280999783,33.507502709169486,34.68531900527272,34.68531900527272,35.77333005538207,36.85975159277308,37.89635921574765,38.88578054829835,39.88235817443881,40.82756879839919,41.812757597557386,42.76637825015076,43.775614209755226,44.73809356267153,46.61263717641385,47.49664425401236,48.316817690174226,49.13557860554891,49.96230598761753,51.596340065917246,52.40540789828296,53.19933013786683,54.07813162872357,54.95209091492102,55.838620674851455,57.57758516637508,58.42808522899022,59.26192960794063,60.05996571067258,60.89330503060727,62.5585445466324,63.43691473421838,64.30974327871544,65.21390683509404,66.07118268130708,67.00304818418768,67.98014645472696,68.90712175238833,69.85631748518884,70.82125926039801,71.74620613687664,73.65623634088936,74.66950291791338,75.6649974128494,76.66595120791978,77.65224294338998,78.64766631431482,79.59904600950254,80.53859190438045,81.50462536802429,82.45996627881924,83.4292914612697,84.37961541390686,85.34984392061618,86.26488696860774,87.16432471482288,88.09310871185906,89.00518945320273,89.90997609132549,90.83007890732327,92.64303806334364,93.50957699928551,94.43045095206219,95.36425364999872,96.30606666214105,97.23302271998276,98.17765554109397,99.12975451325919,100.0306789757357,101.84733132698386,102.72148034378756,103.5910803394958,104.46749076080512,105.34667647225614,107.05122171938125,107.90827349940389,108.72609517899878,110.30446603409332,111.06979665312176,112.48272169339137,113.18677746917996,114.51102914649749,115.72914299850716,116.80643414871447,117.92552958480009,118.96157247556935,120.01233162689486,120.56915197839812,121.72576197445579,122.88725591285437,124.03458509145592,124.60870804533799,125.79521012514112,126.44910958905342,127.83034570355045,128.54097410043974,129.9739738177863,130.69924710459745,132.1613744378189,132.90606627325948,133.6690357248469,135.11006439997692,135.83474212019513,136.61112921224492,138.26800039703443,139.13744534776075,140.0074239186125,140.81902408254575,141.60965621095377,143.2530936806745,144.06502956495345,144.8561830202183,146.50547390619911,147.37494410564813,148.22264658581145,149.0974027938285,149.96651115541476,151.77155993421218,152.69020355537063,153.59302572761408,154.4686308731794,155.31871190209733,156.95760714200634,157.8295318959875,158.73625746560492,159.59960077136347,161.2968904396417,162.17229570207584,163.03448850293287,164.78263828493283,165.6520545609602,166.51466854587665,167.34172806310193,169.05749447097548,169.8747317550345,170.7091100692373,171.5156579637487,173.15356668224797,173.9227330569556,174.67817310151824,176.1349605773083,176.91546055772343,177.70949041866533,179.26202874072675,180.01045871899964,180.71006102834468,182.0395128238455,182.68346029280534,183.84561760314725,184.9591347452862,186.03344377910517,186.55398318732483,187.60847425480225,188.63014106267352,189.92801577934702,190.7337133052681,191.9683295657969,192.75307809538614,193.85004026259207,194.85714699037698,196.04417542305234,197.13783979882822,198.20254599518307,199.26255778768726,200.0722508012003,201.27951627972377,202.18546331387972,203.39681377317893,204.33073701832876,205.28858866202629
Error,4.056422206729382,3.8972392349505567,3.70519375549989,3.47336523476988,3.213661387790276,2.96292621750443,2.720904480255281,2.5052068928014615,2.305037690162939,2.1441416556553685,1.9860792230881552,1.8705933937435657,1.7913974392993632,1.7363019268548219,1.7055509956749482,1.6901258558361931,1.6460951001961315,1.612455881983185,1.5770982809012024,1.5171352673533367,1.4312670201176108,1.356498686874172,1.290786226032763,1.2536518806506687,1.2706636053307114,1.2728542123584465,1.1210238693417025,1.0488110818633858,1.0872931746079852,1.1284003170887604,0.9818838986859199,0.8973813476759841,0.8701518146798614,0.8798638916200516,0.9276845943685438,0.9333278139759075,0.8611494441899386,0.7954085250107367,0.7523253016371362,0.7292475325151938,0.7085496257946741,0.7107034333943171,0.693121628185926,0.6933410732488916,0.6668578083027916,0.6734439507175234,0.6073722634400457,0.5361341307583813,0.4640172981225905,0.45692455760154327,0.5142470926352195,0.5960557436659327,0.4974672005557085,0.4642404904183012,0.48878056633716177,0.5433726675128214,0.6084595770342895,0.6055471932205574,0.5258838229117924,0.4824690567296247,0.5079944880932007,0.587440872863628,0.6029717522551017,0.5446659096485443,0.5073784355372196,0.4954098531940133,0.5093403826063295,0.5292823850351227,0.5375274882046424,0.572609580468437,0.5990876431113933,0.617595784087753,0.6664625592741045,0.6267131837051076,0.6251965225612265,0.6140941202448575,0.6088798508862131,0.5884096380962418,0.5739733475027308,0.5269069853528467,0.47710226902502734,0.4477460421025482,0.413574375563339,0.3881153076292429,0.3472476086054945,0.3170784030610491,0.2779342310070706,0.2691639676944883,0.297794841397227,0.38069637235336384,0.5016444702584751,0.6368241707709817,0.7705456419571357,0.8178159498734986,0.901149448554222,0.9954247278202559,1.1017346451902246,1.2307367919624894,1.362802958149343,1.542641796108426,1.7269943667391536,1.8748678807720895,1.9527520525456386,2.0319332640007333,2.1217310931924938,2.2052274802317053,2.2407611920723696,2.355847351015862,2.5299473168939173,2.6455326207998286,2.7355999459687967,2.7898236594466796,2.805332163737505,2.7848243998510323,2.750366869442604,2.6971039677453286,2.6506238591691935,2.5834432032450434,2.500898661578384,2.401761655546783,2.2812091282400355,2.1527796680773936,2.039220526122304,1.9103913293952046,1.8043909561757812,1.7574946031989769,1.6635682521561657,1.6435271605887813,1.6113866117679152,1.5934038017859233,1.593234180208759,1.5191039575524217,1.504224599236398,1.488709984508488,1.4745652285646758,1.5000581211433712,1.4906104915002756,1.413886603378569,1.338813889625698,1.2848781609497297,1.2842906807129975,1.2419079051865352,1.175798229197757,1.2299084904361264,1.2346511844684962,1.2428460649436361,1.2815131534635034,1.3279688620442534,1.3410915761486049,1.320752832854143,1.22963613138344,1.206199078639014,1.2786383274707027,1.4581858411918274,1.5817313364892986,1.6626226875947534,1.7535561914923299,1.7611417043927935,1.6798332527918045,1.6556730276644005,1.560081691342105,1.4584636235428452,1.313216239844154,1.2234765692158813,1.1223652861763902,1.0199402887677071,0.8295452030210183,0.7320667426255246,0.6508425738730752,0.773213062324402,0.8532237372820096,0.8442027972421455,0.9281265449068061,0.891800282388133,0.8810611529093663,0.9017069061121872,0.7688457980767143,0.8975149048017925,0.8010477002015839,0.7141072297644463,0.5616669836534074,0.7068103834216912,0.6643950388925318,0.5585828087524104,0.39238794797874044,0.3103280278872695,0.37596365898619,0.38745891737759364,0.46752337248715314,0.5498083950122682,0.5688412328933384,0.6644495834786548,0.7657409282767457,0.8610086622598221,0.8942302495172904,0.893515988918882,0.8640421105223166,0.7931371634779095,0.7221403359089229,0.6481648969911066,0.5402926791738298,0.4246003510898928
3D pred;-0.002721411110982147,-0.2629537330841821,5.217672623692508;-0.004298044549402606,-0.25308246317369965,5.217941430975256;-0.006158521681641396,-0.2432645131573115,5.218324161057848;-0.008440649570805763,-0.23354047871873007,5.218808977038175;-0.010996540841358461,-0.2238911957632128,5.219407941358879;-0.01350720475066972,-0.2142357654378854,5.22009294644443;-0.01576045946131416,-0.204518910666093,5.220803985510061;-0.01781715898829308,-0.19476094760923146,5.221547049461986;-0.01958089837887506,-0.18494620467019418,5.222295410606573;-0.021116263730139306,-0.1750934317338808,5.223047420382831;-0.022354510292125193,-0.16519892549237747,5.223799412197003;-0.02330726481879235,-0.15526918452863173,5.224501197922724;-0.02402172373433707,-0.145297564138824,5.224738548422132;-0.02457321375452235,-0.1353139653351268,5.2248922158697315;-0.02499235863467087,-0.12532438270557314,5.225072649948456;-0.02528493747999093,-0.11533011827684088,5.225243167243321;-0.025535222603504153,-0.1053339259981608,5.225359345057918;-0.025789296041485416,-0.09533797797277195,5.225487679627841;-0.02604337916587369,-0.08534162122224515,5.225578748184974;-0.026306561929484665,-0.07534567153207238,5.225687028490076;-0.02658384063100998,-0.06535050215773659,5.2258274054825655;-0.02684971972343464,-0.05535504227708964,5.225969144971025;-0.027073419930615825,-0.045358400607409345,5.226099963720898;-0.027276313516558178,-0.03536160945358043,5.226251623931605;-0.027452777311334484,-0.025364091825429536,5.226387645267965;-0.0276076140236257,-0.015365844767705094,5.226492913331647;-0.027741738615427017,-0.005366988919788341,5.226562858499137;-0.027839197119228765,0.004632500924836729,5.226589404445661;-0.02790302842579414,0.014632296991450817,5.226587357391294;-0.027907726544379934,0.024632289038427686,5.226575653200544;-0.027887099181128912,0.034632260623187784,5.2265637026408935;-0.027845414944190794,0.04463215988231371,5.226547052363909;-0.02777652269215766,0.05463191590990785,5.226535509131923;-0.0276893741261736,0.06463141795592955,5.226584129693978;-0.02761526053894924,0.07463076553174613,5.22667105054418;-0.027553272306257485,0.08462947069642332,5.22681955134844;-0.0275147267476193,0.09462769168520993,5.227004189641587;-0.02749104711271095,0.10462563376150798,5.227205667962703;-0.027470724688130155,0.11462375073923879,5.227398654746369;-0.02746692952603411,0.12462191921826113,5.227589999100425;-0.027462007162262995,0.13462011034478716,5.227780130549141;-0.027455704412658065,0.14461819406937762,5.227975788698542;-0.027456414285769386,0.15461633505385197,5.228168600395942;-0.027459556638760232,0.16461503289092405,5.228329943783001;-0.027460548647882436,0.17461416469486613,5.228461709420827;-0.027444144170634094,0.184613348591059,5.2285884071052715;-0.0274136922679034,0.19461276472884392,5.228692087310839;-0.02734050169167646,0.2046121316588689,5.228777551562281;-0.027229989767678774,0.21461143755264087,5.228818401989839;-0.027035496358736207,0.22460954598590116,5.228818667785959;-0.02678225735686002,0.23460629980256298,5.22879068320116;-0.026605882890210507,0.24460452716408188,5.228724791814098;-0.026514028356201154,0.25460368095194713,5.228632670854476;-0.02651609688460821,0.26460309465858567,5.228524406157187;-0.026560867229773823,0.274602374685189,5.2284130752730364;-0.026640614072035867,0.28460107255108874,5.228272784761592;-0.026765010930204284,0.29459847949802104,5.228082049974237;-0.026924982899053887,0.3045944011170146,5.227845491406182;-0.027111368943498203,0.31459050900364827,5.227637916452934;-0.027342955668510138,0.3245860151869681,5.227447591131409;-0.027621351766167264,0.3345806123989503,5.227272885141107;-0.02793621027274216,0.3445744291075745,5.227116386849547;-0.02828301665914702,0.35456731649033724,5.226968308877618;-0.028641156592521304,0.3645601501368066,5.226845787442298;-0.029009929870631126,0.37455280760842596,5.2267418503255305;-0.029376638679844594,0.3845456416017608,5.2266480770303065;-0.029737428933650358,0.3945387759796011,5.22656384105708;-0.030069865719386475,0.4045329969442744,5.22649289676363;-0.030378722496165033,0.41452793759469847,5.226416943581082;-0.03068866729823587,0.42452274524723577,5.226328885597621;-0.030998909554904256,0.43451749541167234,5.226235510586657;-0.03132066370710576,0.44451175627904177,5.226129567297537;-0.03167456473192378,0.4545048876578022,5.226019661376561;-0.03206397810922226,0.4644967118969675,5.22591100782066;-0.03251319568024087,0.4744861042530851,5.22580979552186;-0.033005166308401834,0.4844734578606059,5.225706196200593;-0.03353981148632868,0.49445864996892325,5.225605731810301;-0.03410594432250148,0.5044418097363133,5.225479182726648;-0.03470997499125224,0.5144229736910013,5.225371883794481;-0.03535696018785501,0.5244018594500492,5.225314882362503;-0.036040310536366825,0.5343784532159005,5.22533956296958;-0.03658739772812758,0.5443613516677225,5.22554555837055;-0.03712413243324326,0.5543439763887974,5.225788703459967;-0.03766559705972694,0.5643252132905141,5.226074581003813;-0.0381879002823352,0.5743074044913238,5.2263627791546226;-0.03871435442950767,0.5842887848188608,5.226670825884813;-0.03924471943264932,0.5942673793668056,5.227053401120772;-0.039755978193504654,0.604245112133661,5.227481727296331;-0.040109188074429626,0.6142273842360852,5.2279607747398895;-0.04019521905649598,0.6242156786190984,5.228436772626851;-0.04009002145060924,0.634208566237451,5.228798892097042;-0.03980227076636735,0.6441979489158234,5.229158660423543;-0.039235138077644144,0.6541756077254587,5.229511768327574;-0.03878053311469081,0.6641593454191699,5.229855739243245;-0.03820850020239688,0.6741370685224629,5.230198988454846;-0.03745380946626708,0.6841035887039284,5.230513499766631;-0.03643895815811046,0.6940466141679761,5.230839569458004;-0.035083043032806405,0.7039494364363579,5.2311487705152695;-0.033240579292738215,0.7137703243644287,5.231543089765127;-0.03076668370541815,0.7234476873211079,5.232021092722996;-0.028071187513120748,0.7330701857897384,5.232397687330649;-0.02504048366961281,0.7425894344576652,5.232843488868465;-0.022158056500102268,0.7521583053723725,5.2332017109087365;-0.019116193145436517,0.7616785744290829,5.233535693572033;-0.015748026198494785,0.7710874441604385,5.233894332381856;-0.012194862614950612,0.7804276107983052,5.234263541977421;-0.008217019931795508,0.7895929955578225,5.234678860888716;-0.0034677577063478293,0.7983709763909148,5.235304609087114;0.0019654757930246325,0.8067388483998122,5.235981876969128;0.007341915759374563,0.8151499940818023,5.236570537826137;0.012829532750315356,0.8234908301059137,5.2371331337554;0.018354341666592527,0.8318061950583759,5.237708626714512;0.023914952716771756,0.8400998093157661,5.2382522877286;0.02951659105700928,0.8483672697986772,5.238772619419626;0.035212795919245865,0.8565711616147639,5.23927202830759;0.04101634076933843,0.8647002107805188,5.239759292952011;0.046924000810059124,0.8727530687057374,5.240260323968533;0.05288467407472726,0.8807667551450507,5.240761526406913;0.058846442710689784,0.8887779540137654,5.241288790493646;0.06482642645094845,0.8967732751487177,5.241849713318306;0.07082331441215244,0.9047594835387045,5.242357463584157;0.076748781080137,0.9127985881582262,5.242868972804982;0.08266491532853049,0.9208413595665453,5.243428600921244;0.088556951027064,0.9289013135716666,5.243995219631256;0.09463946435287623,0.9368208655353224,5.244527881190102;0.1008759799697619,0.9446204261397028,5.245050114221361;0.10724427355257804,0.952310446807632,5.245605469035768;0.11386701500090457,0.9597834126403225,5.246147758047327;0.12071646469687913,0.967044812735018,5.246745342792004;0.127648529012432,0.9742254887244252,5.247365323969291;0.13456549750126073,0.9814171406991105,5.248025391238253;0.14142883772685763,0.9886632784181507,5.248648327113288;0.1484888009987528,0.9957255739037775,5.249178328125728;0.15563648652172518,1.0027087279321252,5.249560625759858;0.16294541044504315,1.0095199735149822,5.249992557112227;0.1702661427141096,1.0163133638191433,5.2504992396755545;0.17758256331901212,1.0231177488612269,5.250911954748246;0.18484564417998112,1.0299835044467645,5.251242192006418;0.1920747048760271,1.0368847977900606,5.2515780962229135;0.1993962081563192,1.0436905200477955,5.251856904879959;0.20689442617274043,1.050303481892752,5.252070123583095;0.21485553770607677,1.0563537417944193,5.252192835750608;0.22269228140160663,1.0625456024980073,5.252689131305631;0.23106817432770055,1.0680083996216798,5.252736726223479;0.23924741904319485,1.0737610920973368,5.252817256743017;0.24796769168213403,1.0786556106393907,5.252794162500023;0.256818390975085,1.0832907595795764,5.25236929036861;0.2657893480198788,1.0876924886389807,5.251986261664646;0.27475569446515186,1.0920955597387239,5.251519789464032;0.28376338258729883,1.0964180050934509,5.251097864293498;0.2928689933978125,1.100498464720059,5.250436274539137;0.3023467967889142,1.1035396363119938,5.249475796414435;0.3120406083903686,1.105393268655993,5.247865186663817;0.32180847043363164,1.1060742961939591,5.24583415919076;0.3314501626791108,1.1063300358290944,5.243193635022628;0.3410486787429276,1.1065447451016832,5.240396781558301;0.3505827743916011,1.1061955193198483,5.2374002733378475;0.36015571790323875,1.1063861722653738,5.234515415632976;0.3698074370618278,1.106275720765536,5.231901583628063;0.3793186189418019,1.1053491676617286,5.228955583188165;0.3889086075379363,1.1047159213567466,5.226193135388978;0.3984292707780992,1.1037334643193097,5.2232962837122425;0.4077791365328372,1.1017853749289934,5.220332340714188;0.41682967203979127,1.0986324684162563,5.217478047884203;0.42586336818218223,1.0952701412122718,5.214815889027129;0.4348424489962421,1.0914563679437153,5.21261788056704;0.4436121214907528,1.0869907809124741,5.210842668803493;0.45190299627409053,1.0815323303735136,5.209631589515942;0.45999406740603094,1.0761499360291558,5.2072726916674315;0.4670813087970945,1.0691789800825633,5.2061878955319925;0.47333604848765826,1.061378788767449,5.206375636978944;0.4802321618323437,1.0542480312482758,5.205112340521256;0.4864599368419754,1.0464368003211317,5.204665697674863;0.4927688274583257,1.0387348497750097,5.203728757454774;0.4989907493773606,1.031000014259604,5.202520449885051;0.5051178851012507,1.0231897606635256,5.2013129124794295;0.5112988040622547,1.0154314182458672,5.200046277674971;0.5161537039378336,1.0066889961864802,5.200048209940023;0.522345351231665,0.9988875560391297,5.199153204120994;0.5286042355129801,0.9912718797667742,5.197471585119023;0.5351436007011856,0.9838567580319069,5.195970694519284;0.5402360716554399,0.9752539558974285,5.1957287544128725;0.5470382545620597,0.9680632016199925,5.194306305599585;0.5544884063796818,0.9615493689415311,5.192869217665118;0.5622537420159436,0.9555036450102158,5.191094736162672;0.5705423467563715,0.9499197511629126,5.1907495391768705;0.579058476800121,0.944703304658383,5.191263557603902;0.5877048464252855,0.9398673411114802,5.192625082072305;0.5964659066535298,0.9354380410882192,5.194529058170111;0.605180038239361,0.931688375359578,5.197691955201042;0.6139017070585586,0.9280810683542254,5.200996471682672;0.6223763292808463,0.9252116953486319,5.205462731498702;0.630628608421713,0.9228640385678537,5.21059969525377;0.638731604627633,0.9209206942997132,5.2161282452935485;0.646791629222479,0.9191467007633151,5.221775275527512;0.654753894633042,0.9175574190097923,5.227612784674371;0.6625639745536055,0.9160863622255436,5.233682269295978;0.6703230474191453,0.914801936092986,5.239858598122818;0.6780729731983174,0.9136815333096895,5.246078192001883;0.6858077024259551,0.912658684555613,5.252333409360329;0.6935255037069301,0.9116430008373835,5.258610664331405;0.7012522364258201,0.910553114691428,5.264864443163415
3D gt;0.7359218417080966,0.9058089645187575,5.29424131663434;0.7347493242175971,0.9058615259127746,5.293113142146411;0.733613772949615,0.9059171602323458,5.29201945137668;0.7324659955370557,0.9059731823199993,5.290916508551721;0.7312081086790407,0.9060313872724828,5.289699609133662;0.73009782779578,0.9060776761538023,5.2886238416696525;0.7288251775890202,0.9061484744951323,5.287412295047339;0.7276057284874621,0.9062278337821057,5.2862569066274245;0.7263351254924207,0.9062913859974253,5.285030944653576;0.7250987284328542,0.9063523234265026,5.283839987469958;0.7238818832001128,0.9064025867016283,5.282671838475513;0.7215363745751318,0.906507767863088,5.280449215034386;0.7192777523684811,0.906615116317551,5.278283526148115;0.7170200281514749,0.9067234745273343,5.276102750134159;0.7147200499695616,0.906827704937427,5.273900290551124;0.7124901006128881,0.906946742664684,5.271760228429522;0.7102850389356736,0.9070561450116046,5.269622478646118;0.7081108342950995,0.9071767684143859,5.267513716648152;0.7057286441357105,0.9072963032908253,5.265216122230926;0.7033485092559417,0.9074120084093762,5.262923402885338;0.7010117955889021,0.9075242784673518,5.260677701318419;0.6986914725365578,0.9076401212122533,5.258435882147256;0.6964584157374,0.9077508364590733,5.256278133218939;0.6941385519845146,0.9078812882064226,5.254047718184335;0.6919622675412662,0.9080082296396231,5.25195634356412;0.6897266618307535,0.9081506946117848,5.249817150784778;0.687544557992514,0.9082949526402858,5.247748473340815;0.6852863597622164,0.9084449738341492,5.245628863891998;0.6830544908696954,0.9086147764131622,5.243571411281437;0.6808777267158803,0.9087870493802159,5.241569749782611;0.678712961320753,0.9089811509367708,5.23958886914439;0.6764855163871466,0.9091908925044072,5.237566116518788;0.6741799247543532,0.9094122173755201,5.235501754612117;0.6718446063747653,0.9096718558274308,5.233434881631429;0.6696035215699827,0.9099346519569298,5.23144229870338;0.667425468147575,0.91019489481542,5.229535713393966;0.6651187377533355,0.9105053217999346,5.227600982455464;0.6628770464116875,0.9108130251401431,5.225728964743675;0.660869275724733,0.9111349846976143,5.224108237774341;0.6588804911080893,0.9114746286466524,5.222532632592436;0.6568703159976316,0.9118337608436485,5.22095657908452;0.6547772464009076,0.9122417106133003,5.219389155908066;0.6525712915395763,0.9126912297830951,5.217759508046238;0.6504926619591652,0.9131461371384656,5.21627433317358;0.6483386923554657,0.913640356336321,5.214765334513282;0.6461260364582013,0.914162643977574,5.2132419811843285;0.6440185055423094,0.9146954981816281,5.211812003866419;0.6418645168155819,0.915287866518095,5.210419506023458;0.6397866991959609,0.915894218989781,5.209110554360724;0.6375657492798644,0.9165674786753467,5.207747100520445;0.6352118212464568,0.9173156789309017,5.206369869739978;0.6328002882623054,0.9181161293426117,5.20499817032009;0.6304252164023263,0.9189463792280719,5.203672966350208;0.6281112252767984,0.919783914343103,5.202428949901035;0.6255486476204613,0.9207397982609736,5.201114862231464;0.6228026773031656,0.9218025622182078,5.199775433057315;0.6200079398712555,0.92292810717496,5.198501046738068;0.6170920380926752,0.9241436340034783,5.197231156274871;0.6141838757403486,0.9253851479369326,5.195995428915149;0.6111111693196484,0.9267837172669248,5.194781329737083;0.6079658704237505,0.9282476112068473,5.19360508045593;0.6047735052975741,0.9298261802970588,5.192534835109463;0.6014418493989225,0.9315475439096425,5.191539634580737;0.598028887092293,0.9333612559925424,5.19064294620613;0.5945956850423441,0.9352897999751102,5.189867395884031;0.5910577650194042,0.9374364515527501,5.189280347774556;0.5875510018088601,0.9396003956485103,5.188762762404108;0.5842034376070098,0.9417532892103319,5.188353517061705;0.5808414801065023,0.9439988462274724,5.188029441833497;0.5774555585786895,0.9464408132875122,5.187953508600012;0.5741601662573877,0.94899557846862,5.188091883176334;0.5706587149880151,0.952005285832789,5.188454467922062;0.5670432274558329,0.9552865161648045,5.188942470364757;0.5632536813562568,0.958959548999737,5.18952831377302;0.5596239307453107,0.9626959571838378,5.19019035678715;0.5560658632749088,0.9665450739674754,5.190931168011257;0.5526988420362596,0.9704283188163461,5.191755610230682;0.549386874830568,0.9743981665078694,5.192563853288627;0.5459427552656695,0.9786375978147829,5.193290964151359;0.5427110455005201,0.982782088143485,5.194048181744366;0.5392771550711102,0.9874419587370639,5.194703002037942;0.5359957142371637,0.9920616558124493,5.195328460804828;0.5326632288152522,0.9969251463753839,5.19587156524906;0.5290401016086729,1.002231725618437,5.196295829624325;0.5253891027623958,1.0076034573146277,5.196735314356817;0.5215824047930829,1.0132066811400577,5.19711524381266;0.5176205034875251,1.0189623542389314,5.1974615158848945;0.5133015310114081,1.0250496277747216,5.198014978520282;0.5087092596772429,1.0312585788082766,5.198602560885541;0.5040007562265767,1.037426438715551,5.199169662574669;0.4990791440195851,1.043629493614296,5.1997597347854025;0.4940672010446524,1.0495806818379985,5.2003776411576705;0.48920694722757707,1.055240392957415,5.2009403152961236;0.4845444732021975,1.0605468412126815,5.201507233037577;0.47935723574749833,1.0659603955652808,5.202431875105028;0.47399143758996737,1.0713675620339136,5.203496042437368;0.4680904689640193,1.076879776892724,5.204941719761142;0.46213791272547333,1.0822513304375985,5.20654021701565;0.456152315709498,1.0873507376336433,5.20833482706392;0.4498407624975428,1.0924426063933932,5.210298467995285;0.443422004080438,1.0969713204123759,5.212551902609986;0.43666163744245257,1.1014370491226,5.214978069107254;0.4294698357767873,1.1054949832272223,5.21771698895987;0.4225397676492667,1.1090068789890837,5.220553093402416;0.4150854224663276,1.1122439545470402,5.223445215188063;0.407337344504022,1.1148566952494832,5.226399760840776;0.3994057136634728,1.1171540150828176,5.229427217149115;0.39136954716273714,1.1188886629575259,5.2322315673085;0.3833069923078859,1.1202522173794833,5.234965350609321;0.3750154126650327,1.1211907230228573,5.237611546281096;0.36684661013120184,1.1218141750979733,5.240114888141681;0.3587683543291959,1.1220587983564898,5.242427812489596;0.3504436329432897,1.1221321408160325,5.244714688325858;0.3416603421174087,1.121815459313331,5.246943733178176;0.3331810165875918,1.1210147632747502,5.248810602770223;0.3249553696025501,1.119945101205405,5.250508320808411;0.3172643220207908,1.1185707158175384,5.251819207773581;0.30905579453010057,1.1167107602899726,5.253012697380859;0.30063245078495565,1.1145629248681006,5.254062707021639;0.292048572664137,1.1119085538789824,5.2549459615311065;0.28343530787430793,1.1088003015394334,5.255681520722129;0.2749254839637062,1.1053358446096444,5.2562815587923115;0.2668885666859614,1.1016662424756334,5.256654280092808;0.2590306775477025,1.097968496496027,5.256993672754857;0.25131527609639354,1.0938479929341896,5.257111457254978;0.24397445148616645,1.0896086366826836,5.25710135269165;0.23656252171157247,1.085064402444022,5.256996114990926;0.2295547744329874,1.0806053105639175,5.256870338501868;0.22270914892716848,1.0761208620442972,5.2566841478223925;0.21620473733505655,1.071626577203924,5.25639018763505;0.20959434282624884,1.0669250908888779,5.256039903628362;0.20301930673401078,1.0620713886905027,5.255649313778073;0.19645417191146253,1.0570899871231674,5.255214116740536;0.19023900301425484,1.0522246046190138,5.254756246764939;0.18391676528113227,1.047162141180658,5.254236384676648;0.1772164735855994,1.0416472392887266,5.2536213889927055;0.17055401687498212,1.0360954935643583,5.2530023233859575;0.16427031195628178,1.0306418278186353,5.252355577964288;0.1581958010846918,1.0251346577731046,5.251727678769595;0.1525130506676513,1.0198826438111142,5.251094916009285;0.14723224500557047,1.0149672507248915,5.250410969969515;0.14199956215821305,1.0100959074342406,5.249704172902293;0.13677394890475586,1.005158936785413,5.2489707958295755;0.13126228090385342,0.9999414655512029,5.248188652509219;0.12592740881288206,0.9947936342412775,5.247484688337748;0.12063819119837371,0.9896161855722404,5.2468004073972825;0.11557866432140396,0.9845543492800231,5.2461297781312615;0.1104891727930539,0.979430680361661,5.245461027913279;0.10543755085437327,0.9742482940871993,5.244805657015219;0.10053667272840225,0.9691979244281719,5.244201711939526;0.09564565879958015,0.9640731389429661,5.243641508114802;0.0908247408247613,0.9589353394446434,5.2431046371707675;0.08622926005759796,0.9540213087998424,5.242605583785417;0.08178079818131087,0.9492515753213461,5.242137309966149;0.07756937615592756,0.9447288777239911,5.241723235823892;0.0736858677616367,0.9406087014334543,5.241397633230531;0.06974917477446717,0.9364432741140393,5.24106091348227;0.0658199877491245,0.9322947239070742,5.24069747476454;0.06186495454744858,0.9281414190515294,5.240316468573235;0.05789703868890737,0.923997708952272,5.239946708840209;0.05385996143384412,0.9197575454216498,5.239583602707107;0.049861228503964156,0.9155082110120103,5.239227412335284;0.04596049340514392,0.9113381886172606,5.2388856331961495;0.042201414671037094,0.907243078702456,5.238562690103209;0.038663955613390186,0.903310578532033,5.238220209332256;0.035237603496082806,0.8994077398126773,5.2378439128182155;0.0319288187630281,0.8956163844319132,5.23748082299666;0.028510853712580015,0.8915610182130493,5.237130190812148;0.02502046486285404,0.8873148846812061,5.236810275920026;0.02141380301364635,0.8829327538230203,5.236480288678949;0.018016078884483533,0.8787372346853278,5.236150721351822;0.014684179556592325,0.8745464785687332,5.2358201183591575;0.011054861892111505,0.869795637155508,5.2354855759855985;0.007356436385494926,0.8648392638169324,5.235149685277568;0.003716706557465449,0.8597484511833688,5.234821595699756;-0.00017303797355913974,0.8539692185141823,5.234457943532374;-0.004014146554247521,0.8480804050990514,5.234087518134675;-0.007687365027459037,0.8421057694670442,5.2337723587581095;-0.011245028977512164,0.8359582199988427,5.2334820553791985;-0.014818535668751262,0.8291970510111225,5.233182489878171;-0.018322578329786475,0.8222216657167903,5.232861800491035;-0.021695374149248596,0.8150066457971349,5.232536438124521;-0.024955556097210622,0.8075141858187587,5.232193674211379;-0.02809589594317142,0.7995461287064984,5.231874132552703;-0.0310701500094653,0.7915408869161233,5.231610281857577;-0.03384222219739254,0.7835068734404329,5.231397745640246;-0.03640466296692173,0.7750996017456055,5.231177674120123;-0.03864868932691487,0.7666314811706544,5.230923111197237;-0.04056960016411619,0.7581539651945042,5.2306736323740575;-0.04226703530472593,0.7495825092761547,5.230423616892332;-0.04378841192149496,0.740747322032978,5.230109000973887;-0.0450790731844964,0.7316492978380873,5.229758775302342;-0.04595208664373919,0.7226891231536865,5.2294129345386065;-0.04662884188008,0.7131986649500859,5.229063004951973;-0.0471470712067245,0.7037728044831908,5.228719916777178;-0.04717958202145317,0.6945078498295375,5.228429552127788;-0.04707168380161385,0.6850945846508075,5.2281467595657745;-0.04676153893594618,0.6757656627258698,5.2278751463332735;-0.046270086144472096,0.6665733598733878,5.22762831417926;-0.04561318489328607,0.6579365129842387,5.2273786557928315;-0.04476800843028279,0.6487385748578356,5.22704506256054;-0.04382232420011001,0.6399084942805302,5.226710344314576;-0.04277060439989164,0.6307765979766846,5.22630875427692;-0.04164589879419896,0.6218097468784877,5.225867727366362;-0.04052056365663355,0.6127709253484552,5.225396077019828;-0.03941363855770656,0.6035626002720423,5.224900660601529;-0.03838797660307451,0.5946390019701673,5.2244356478777805;-0.03745693077669515,0.5855444561103722,5.224044793376676;-0.03658417988133121,0.5758870071559757,5.223718724226023;-0.035765251859441974,0.5664238381076169,5.223419809601524;-0.035008801992837485,0.5567629952616506,5.2231852247807895;-0.034296494940658666,0.5472381489741338,5.222991453146006;-0.033620904447196356,0.537603602644685,5.222788574367375;-0.03296827910008368,0.5282327747840385,5.222598011462719;-0.032331856580523705,0.5187417240142821,5.222432923292184;-0.031763193087144335,0.5088046206932563,5.222301134988859;-0.031258769041532054,0.4989552116394044,5.222192339686604;-0.030819370443170735,0.4889555678181835,5.222122323209589;-0.03040040937337008,0.4790097295340006,5.222046815649255;-0.029947710168826115,0.4688874616251364,5.22197150679997;-0.02958345381780104,0.45947761458855174,5.221992882493255;-0.029178741654792395,0.4498027075730361,5.222009972621868;-0.028800459675974666,0.4405614799400429,5.222106341758332;-0.028355716790471754,0.4309232071963224,5.2222373579322525;-0.027903834418816997,0.42144317208327253,5.222385649854487;-0.027483937404372473,0.4121842417531199,5.222541264397757;-0.027056228345090694,0.40242371642125113,5.222687254930471;-0.026615419033285858,0.3931161672542621,5.2227992692179495;-0.02619512498378753,0.38455387153873194,5.222850578493887;-0.025810879837382922,0.37552070641208,5.222924450886714;-0.02547529759809568,0.3667994087144926,5.22302097984413;-0.025155905441804367,0.3580223484906283,5.223141897672181;-0.024856619639830158,0.34959811900498033,5.223292114815154;-0.024646226715731932,0.34138070640316254,5.223444218363079;-0.024483217877226994,0.3330500632942497,5.223582983363757;-0.02434145097144239,0.32507184303580944,5.223701582598994;-0.024276749096907576,0.31673386581222734,5.223761535223428;-0.024275235179182765,0.3082289167998673,5.22379112670948;-0.024335456727387066,0.29952218505314426,5.22383241493671;-0.02445219388875094,0.2908405716016696,5.223892621461447;-0.024637548316608773,0.2819774426175403,5.22395657356064;-0.02488846196137465,0.27324173194092594,5.224026464264114;-0.02519416742355792,0.2644591785034576,5.224076517451893;-0.025603643945285248,0.2565307587214879,5.224137681081698;-0.026030587176223845,0.24845166354984438,5.22420850778555;-0.026476764005499996,0.24024102175080939,5.224268289466957;-0.026972550563998034,0.23213882196723645,5.224282873438551;-0.027463661701648268,0.22388626816365628,5.22432739304877;-0.027966501748407042,0.21571423495280279,5.224371763563776;-0.028428672191384553,0.20752562413896838,5.224410467048744;-0.028897074914597844,0.1986980575772075,5.224449438974455;-0.02943432409113103,0.18963965755314022,5.224435622884082;-0.030020047056210503,0.179986306085215,5.2244281333824265;-0.030610649678614228,0.1703797452604616,5.224385376608217;-0.031218139996776327,0.16030571295688684,5.224408847350579;-0.03185002944686195,0.15079046578221508,5.224413519933625;-0.03246016958007564,0.14095788714483187,5.224501969671869;-0.03299046117299563,0.13152130803969,5.22461186955192;-0.033505943755050754,0.12157216767637757,5.224867955926178;-0.03401518509914349,0.11169430846053283,5.2251209932674065;-0.03452225362325644,0.10134595280111613,5.22545258497263;-0.034978826251896945,0.0904977526889219,5.2258257758772215;-0.03541481399226498,0.07963382859740936,5.226228109743689;-0.03587029734369997,0.0678700158975341,5.226589175410085;-0.03633867052932838,0.05613840967416761,5.2269049939242285;-0.03678329075930954,0.044126629288320375,5.227170063638067;-0.037251481237349574,0.031801202232961484,5.227402187074934;-0.03773359466527963,0.019173423987704406,5.22756652937307;-0.03820909633729365,0.005728423964667587,5.227713953885165;-0.038688388827559234,-0.007421056446316998,5.227836085616768;-0.03912478186712636,-0.020588193926718346,5.22794125677084;-0.039494634173133154,-0.03322443939416441,5.228070812832226;-0.03981094023624023,-0.045240119428603696,5.228186706196178;-0.0400894900111409,-0.05711944099138313,5.228336474406254;-0.0403269673957453,-0.06839130200271484,5.2284221176667645;-0.04056699758071403,-0.07969331586747977,5.228499128366445;-0.04075770569621742,-0.09018038888333683,5.2285450288599185;-0.040970530876865634,-0.10059618192291882,5.228563708875087;-0.04114898885534955,-0.11021062384371635,5.228421246850646;-0.04130945840594056,-0.11976564467030688,5.2282752252182405;-0.04142943331328305,-0.12877831583673308,5.2280363202776226;-0.04156091370830288,-0.13747685811426735,5.227758290402301;-0.04168408455167499,-0.14646742935614152,5.227492255792988;-0.04180369271860494,-0.1554304830687387,5.2272883294588555;-0.04191022394849109,-0.16420514871547748,5.227121691406547;-0.042016512409433146,-0.1724065458248188,5.2270090605995865;-0.04207065513226893,-0.17967486073754052,5.22697242155942;-0.04210890266492769,-0.1863514024437248,5.226968131164452;-0.042135299314152115,-0.192151125047114,5.226971349864811;-0.04215801852399654,-0.197721699107777,5.226970039132354;-0.04217055155394913,-0.20232329827469667,5.226969895090376;-0.042182951852872776,-0.20684306677285727,5.2269744149616795;-0.04219950851836762,-0.21154137513544652,5.226976633133827;-0.042212584337630824,-0.21732443435470783,5.226976423498872;-0.04221400242966491,-0.22282541915348597,5.226964141709464;-0.04221133445454883,-0.22814322684647195,5.226955545561654;-0.04220623359432468,-0.2333381515725866,5.226949677541659;-0.04219781382981833,-0.23853878339544518,5.226941696860573;-0.04219415335221725,-0.24368451966867816,5.22693246642026;-0.042193596415705505,-0.2487020955890804,5.226925503817471;-0.042189563055683804,-0.25165751075875,5.226944191737771;-0.04220124593200794,-0.2544379826610394,5.226971292041598;-0.04221646152624564,-0.2567581601357806,5.226987482934985;-0.04221234923059291,-0.258194325496624,5.226980191763345;-0.042209655241532765,-0.25965743244055545,5.226973782741662;-0.04220749814789016,-0.26123142465368493,5.2269687154695585;-0.04220716756540578,-0.2629720092415214,5.226964061424567;-0.04220941457913552,-0.2649311220903933,5.2269593928077;-0.042210330400162914,-0.2670808993658181,5.226956311645868
