# Supplementary material for: AI co-pilot bronchoscope robot
Source: Nat Commun. 2024 Jan 4;15:241. doi: 10.1038/s41467-023-44385-7 (PMC10764930; doi:10.1038/s41467-023-44385-7)
Supplement: Supplementary file 9 — Source Data [file 41467_2023_44385_MOESM9_ESM.zip › Supplementary Fig. 6/Sim+A/1-siliconmodel3 Centerline model_39.txt]

Path length,0.40899980434612043,1.4877155897055117,2.280604666789674,3.301185839340274,3.8163567998671404,4.885387134995237,5.922386585316509,6.830122662453775,7.934915793081528,8.560448788627166,9.272186255441996,10.909799397484003,11.790563105163749,12.649775029816126,13.535724081582234,14.404437243867513,15.317741040768942,16.266470326106383,17.255213956199373,18.297776183501693,19.367810190160363,20.49394613928044,21.62246435211728,22.799632729912002,24.011433496091325,24.011433496091325,25.29032903857586,26.57158857648173,27.880409828333374,27.880409828333374,29.185958279187947,30.416407314867723,31.598862396244236,32.76488077067215,33.93751099898166,33.93751099898166,35.077325108935106,36.14671198452641,37.2053395984301,38.19681995695102,39.18709759954197,40.157490436476024,41.09437936879146,42.06881245619332,43.01529667750985,44.01363592235798,44.97748044840982,46.80836212277792,47.66792641036465,48.466937862087086,49.272471174590585,50.08666758494172,51.71139613101483,52.511260002354845,53.30187977961698,54.17545189115182,55.03683571814613,56.77657871134307,57.630867550287945,58.47291078696926,59.281894898066255,60.06585805225142,61.6942649651534,62.522838749852426,63.39736181894229,64.25305112328039,65.15205992834171,66.00628757962662,66.91157837617894,68.80043518895933,69.73766424179819,70.69137837559951,71.61556896423522,72.56175571623402,73.49492047022737,74.47345205765691,75.46950929057505,76.45701727358572,77.44244205579021,78.43046295945335,79.37351636486088,80.31387893569739,81.26179062115828,82.20359419329783,83.17200990549492,84.09144348433286,85.04260004875137,85.98070764647775,87.76702237922636,88.67924264913776,89.57339762187372,90.45937844489951,91.34361408934055,92.24997357959361,93.13947808375377,94.00725694408021,95.84979008276366,96.78625004830734,97.6807125705029,98.60787804399611,99.53395248913091,100.42503684447308,101.31985341062182,103.0813137587809,103.92701024349935,104.79177202807217,105.64767148336311,107.3488528826519,108.18192115133837,108.99087832311814,110.53499167627665,111.28177146845046,112.66686250275437,113.3639301971733,114.67943836836095,115.85332688260152,116.91023028260936,118.01525659330913,119.03964155453086,120.06474031821861,121.18047595872483,121.75475562071456,122.90559066746492,124.03651394937462,125.16640276091573,125.7749477911778,127.08036762314923,127.77808907744569,129.17323723825885,129.8928194466033,131.32458074911318,132.03925076364902,132.78097822461288,134.26926857724325,134.98466539061167,136.4364089063245,137.24718873789897,138.05194552621415,138.88918155168417,140.57372192206958,141.35394750336982,142.1632380985103,142.97742254675666,144.55884071551773,145.3631315737355,146.17749104448313,147.04252435804273,148.7511081260523,149.5765232907045,150.45561038061075,151.32999638625446,152.2371182347139,154.01244156505828,154.88820312471634,155.69397576359833,157.34411437053396,158.2159681458524,159.09255979380538,159.9400256501209,161.64950963768715,162.49710890267463,163.36361404323068,165.0765926894148,165.9138903818509,166.75802702532206,167.57846611006718,169.28027388738386,170.08405403272846,170.9160264297471,171.70357964140845,173.33068281861762,174.08870965743364,175.53807717926134,176.28433438487062,177.05582642204726,178.60177405323213,179.35651427507247,180.09654317376297,181.5247737951134,182.20379169607256,183.4916659640585,184.07140195238944,185.17141991554803,186.27309430441784,187.339025452162,188.3758564089088,189.31279791519654,190.50890624566296,191.62267249084988,192.6281509872853,193.65988309984988,194.54246605100937,195.7860040185765,196.79276975620857,197.78394390382772,198.81838613888533,199.79759522622015,200.87521415013452,201.60304290474818,202.63904209615103,203.61353735222374,204.6295521810639,205.67084856495956
Error,8.018047833720118,7.7573210571570765,7.349748100592558,6.847745702435566,6.375397119248993,5.935014171116746,5.5226133205417325,5.129601202967579,4.7633944355403655,4.405280128500916,4.081327729722077,3.783757892382167,3.504002433149179,3.2659102392694246,3.076428344019028,2.890925932980311,2.7182943687362315,2.5600380335573765,2.422243461682843,2.2955640256650076,2.2032780799998983,2.133808970025447,2.0748635606198875,2.026137612263681,2.0030289904876115,1.8739936637712233,1.753602850564549,1.6837020620724514,1.6745737955151323,1.6331348991612114,1.5008356801899512,1.4238599623998307,1.3738710987955478,1.3423686028539505,1.3264427095035982,1.2370540993579369,1.1019592296193754,0.9818575473992902,0.8667059147136386,0.767263271940236,0.6817038754427378,0.6171088810956704,0.5820901282985995,0.5472925299045679,0.5414234796452236,0.5166597798345123,0.5194318346403831,0.5463256927371197,0.43034512357095056,0.3098275655665095,0.30040760665576577,0.39747009781798615,0.4641400471666879,0.35052057895304417,0.33710328659379374,0.3945644217530345,0.4878647698936328,0.5662357839263739,0.4730298877533663,0.40865640615849036,0.4085163240575467,0.5076635506311042,0.5379880241370082,0.4623490885769019,0.44275465270804626,0.46052108899541216,0.4953714275533492,0.5699532810852173,0.6310845631250337,0.6106085003880652,0.5668387993789459,0.5368663979103412,0.4933910213012405,0.4642841476262888,0.43733545169065674,0.4251538256635706,0.41651860113284594,0.4088309302796729,0.39559668428818745,0.3837973869078406,0.3685358861103192,0.36589759305374625,0.37092158286074733,0.3905088666967816,0.39885334926595284,0.4367416152045691,0.4570156522678238,0.4931845630996182,0.4360198365202423,0.3661276577001005,0.3368083451768362,0.37778185028795336,0.4991883202938776,0.6488207713301634,0.8039766761190612,0.9738353468423052,1.1329024038603999,1.246420202853136,1.361697400517594,1.4847396365153072,1.6569512948019356,1.8070149047285669,1.9682313783986727,2.0912025051231966,2.1321459243627703,2.2028228703196167,2.2680857924995657,2.3304911773067456,2.4261570976000044,2.589597272904047,2.7016506968711678,2.7807271678250713,2.828649289327643,2.837496453645762,2.8141768592699097,2.770124883333056,2.711229140127111,2.6582783222546884,2.5875930886976173,2.4977245400221673,2.397171369630926,2.2905826389722406,2.1484705989088204,2.0192158928362676,1.9055410917594933,1.8101198491502761,1.7248376454446452,1.6746828866561239,1.6315573404718942,1.6111241157409861,1.620472022611847,1.5639860941447525,1.5425267501884894,1.5068397541706695,1.478703306109459,1.5197200368238908,1.4874765860079637,1.4627313172316838,1.4346836379519001,1.4061429274971209,1.295866349972085,1.2344945736327382,1.2735175560627638,1.2530568828889275,1.2426739967805573,1.2294004806608618,1.2698168393751141,1.3661458285735022,1.3220112867219433,1.3106959735950183,1.2836064636003004,1.286871575424437,1.2877934629610666,1.4190321227184524,1.5809478898122837,1.7538624242977,1.8219453774063314,1.8706048226531313,1.906462949479101,1.9289021491152667,1.8251000879428492,1.7249039911859352,1.634966569366749,1.4928099908304655,1.3731157675932404,1.2667200677050614,1.0839835090871186,0.9022346721466546,0.834965284580283,0.7981290829672391,0.8011263531867421,0.9377310901856171,1.0233238476839412,0.9655792047323593,0.9877425963804297,0.9931859905535363,0.9009413007110676,0.8458219956641456,0.7767027759831787,0.7019384638785504,0.6044932153614647,0.6235836168070504,0.5081293758206176,0.5140336875221159,0.49288966722469424,0.5383715683643187,0.5287078097332528,0.35293901975147424,0.34888128913297944,0.424573091695465,0.4758251058604235,0.5085850488741795,0.5340566687821453,0.544534151392441,0.544631798079081,0.5613962400103273,0.5757580065509511,0.6191808028766028,0.6389274453205709,0.6406604781442559,0.6438443658853084,0.6166327168987927,0.5717623407596235
3D pred;0.003790675347157095,-0.2630000590664787,5.161289073235078;0.0029796476151525073,-0.25337783999673097,5.163888137334268;0.0010480233055282617,-0.24425428046493516,5.1674977756812845;-0.001702762556382187,-0.23563070310238055,5.171748315719203;-0.004487971726935459,-0.22683468660407857,5.175604830160751;-0.007008081624167636,-0.21784760117446517,5.179193888754129;-0.009335998408892831,-0.20873263059139274,5.182584775763912;-0.011550178610919316,-0.19952898194957513,5.185808168031527;-0.013658727956691197,-0.19023564157074474,5.1888393137323545;-0.015649296025872447,-0.18087324036135963,5.1917346690398185;-0.017512976962698747,-0.1714461547828482,5.194501752497384;-0.01923166234545678,-0.16194272505557122,5.1970961587827995;-0.02075447233390759,-0.1523520136194872,5.199483480271171;-0.021959095200281626,-0.14265171957572176,5.201593735993661;-0.02292333639914251,-0.13286121950956142,5.203387153782391;-0.023713482483645958,-0.12306406935146987,5.205228761217473;-0.02439323187254639,-0.11324374531675076,5.206989209064303;-0.02497069408659461,-0.10338633432151671,5.208569710839812;-0.025497898226736336,-0.09348255478477867,5.209849244615179;-0.025938764256489805,-0.08354793264372734,5.210902297348114;-0.026294315622131886,-0.07357629882047516,5.211565699278593;-0.026529761210460343,-0.06359027184840689,5.212038806759047;-0.026706613711456807,-0.053603726806560226,5.212526291446046;-0.026871731607120267,-0.04361894858558922,5.213052542297405;-0.027013110555745623,-0.03363680310950083,5.213632872967879;-0.02715904418857156,-0.023655819016712584,5.214231755188619;-0.02730808729405405,-0.013673558512879056,5.214808176376912;-0.027419488996072796,-0.0036866295107547825,5.215307013792626;-0.027500230646617135,0.006303485459092874,5.215744144980135;-0.0275653802627599,0.016296987462701258,5.216098649185176;-0.027609722075629995,0.026292069959398076,5.216409067753977;-0.02762154178848035,0.03628801296458344,5.21669364416107;-0.027626153047092455,0.04628466977214813,5.216952161874321;-0.02759114790032548,0.05627947173913837,5.217272643200372;-0.0275335021479992,0.06626994641008715,5.217705185471567;-0.027433961283548434,0.07625342135010518,5.218271153437389;-0.027327261362893377,0.08622830343032814,5.218971398117896;-0.02726230024702589,0.09619561746961369,5.219776650187552;-0.027237406435656763,0.10615840252000737,5.22063821523896;-0.027228675264185185,0.11611880148671865,5.221527246279241;-0.027193533271160503,0.126079574627593,5.222411420174106;-0.027146892885987397,0.1360449001160637,5.223242150324822;-0.027089457859228293,0.14601370911203404,5.224029264306124;-0.026995820714748642,0.15598670115597815,5.224757729663297;-0.026903378571795485,0.16596500958842028,5.225409508212546;-0.02682064454473793,0.17595183490753327,5.225915941945911;-0.026752682401013635,0.1859437963179202,5.226311022090133;-0.026725546919511043,0.19593939813827954,5.226606331951927;-0.026698663184528317,0.20593688647243155,5.226828827509833;-0.02665545984048243,0.215935557754647,5.226986009128551;-0.026569001478154993,0.22593457030187658,5.2270967928454475;-0.02643689640208015,0.23593340554003778,5.227173226666373;-0.026285687100605477,0.24593210066641458,5.2272300730991255;-0.026193545802054952,0.2559316643828987,5.227245417840103;-0.026189509693252167,0.2659316486649964,5.2272281532050044;-0.026250162138917992,0.27593142060731135,5.227198448280729;-0.026351451506375446,0.285930603957648,5.227120520170336;-0.026499221676479123,0.2959286752418496,5.2269911579932895;-0.02668130955465804,0.30592543318912196,5.2268131845450805;-0.026888582234623405,0.31592216982952165,5.226663870853041;-0.027146059027085764,0.32591793236558114,5.226528087849493;-0.02745307539275777,0.335912509335706,5.226409041054241;-0.027793208269095083,0.34590626290297566,5.226313128265108;-0.02816495709647175,0.3558989555307523,5.226224264008386;-0.028548280822537974,0.36589135004487344,5.226152746212025;-0.02893735022860192,0.37588358935451727,5.2260912760885985;-0.02932525151023347,0.38587591759052103,5.226037340760003;-0.029698554691660887,0.39586882391059575,5.225987661660305;-0.03003428628928975,0.4058630802374344,5.2259415664566635;-0.030352088192601528,0.41585789559019004,5.225889913629333;-0.030668397257939215,0.42585271107614064,5.225829813903984;-0.030986099673563278,0.4358474349679136,5.225762289816951;-0.03131605025946429,0.4458416651761785,5.225681697292058;-0.03167833180356649,0.45583474702239885,5.225597630071663;-0.03207287313404845,0.46582662077884274,5.225515192375009;-0.03253114829968909,0.4758158064790511,5.225436751828669;-0.03303316629926525,0.4858029157089637,5.225361737444083;-0.03357664016565457,0.495787810271749,5.225281011199199;-0.03415360087081782,0.5057706435830752,5.225180237080635;-0.034766239022631915,0.5157515298259449,5.225099093369621;-0.035425106072733505,0.5257297592950347,5.225070268510978;-0.03612101818200333,0.5357053485027043,5.225127942560569;-0.036676130250768386,0.5456873596406066,5.2253544469400115;-0.03740435166131468,0.55565988873591,5.225489935022691;-0.03799271604886737,0.565638421766713,5.225777521358654;-0.038544234659403785,0.5756184242340807,5.2260863546042176;-0.03906807224542598,0.5855991159449365,5.226420101748512;-0.039585661683066375,0.5955772481190974,5.226831172896878;-0.040068901705647045,0.6055555176970491,5.227279073901902;-0.04037824628532398,0.6155384374747155,5.227774673179244;-0.0403955479540054,0.6255264550607733,5.228263759422008;-0.0402939763045707,0.6355198528938364,5.228612590255165;-0.03993005475307404,0.6455060868551986,5.22899033669564;-0.03940454884775036,0.6554858229077404,5.229349101054332;-0.03882842219597685,0.6654621126940375,5.22972555846353;-0.03812179527178249,0.6754309326766225,5.230076708780088;-0.037074514694997014,0.6853705754476687,5.230403366058406;-0.035673055714695645,0.6952668478402029,5.2307191277712475;-0.034075069781470665,0.7051305326287564,5.231111764179738;-0.032149693847109015,0.7149345278856597,5.231529621229454;-0.02954293115354861,0.7245753213784368,5.232039414412114;-0.026917539168470627,0.7342177043296984,5.232402412960196;-0.023870528419394847,0.7437309920164273,5.232864021977165;-0.021003547504112638,0.7533041596069342,5.2332312857998815;-0.017994709906474577,0.7628349544330899,5.233564221668727;-0.014622582666486906,0.7722422878624431,5.233925933745257;-0.011053212926230916,0.7815761715644294,5.234297706115315;-0.007074030257275849,0.7907401884655489,5.23473002489016;-0.0023184591449628925,0.7995145605947357,5.235358465129391;0.003128517287070919,0.807873505893114,5.236035577562881;0.00847264748536197,0.8163052766974204,5.236623381550075;0.01396143675547908,0.824645731092341,5.237180169511958;0.019490524089675835,0.8329584934722511,5.237752161527614;0.025036757365282512,0.8412618854342075,5.238293436299492;0.030642282301931865,0.8495270328602857,5.238808633552781;0.03635038168430816,0.8577227639779826,5.239306220617856;0.042151323120810096,0.8658534734358766,5.239796773532014;0.04805923664562113,0.8739058757893152,5.240302119078834;0.05402335696205773,0.881916716177459,5.240807792023287;0.05997840704604832,0.8899325705979103,5.241340198266015;0.06594218102336287,0.8979404461014241,5.241894571667009;0.07191616895043068,0.9059439846820173,5.242399386916586;0.07782646888162414,0.9139940939610981,5.242913288967752;0.08372834493462543,0.9220459755933924,5.243492133709052;0.08963720395966439,0.930094354482336,5.244047995456452;0.09571501840602205,0.9380173064225423,5.244583723100714;0.10192939162355992,0.9458337258643473,5.245117719938646;0.10834584318075137,0.9534842437250546,5.245664278148917;0.11498038942319933,0.9609452790518055,5.246226192741889;0.12185766833699453,0.968179676000317,5.246831614523158;0.12879452931591998,0.9753549485084003,5.247460442157573;0.1356978350069322,0.9825593876078171,5.248124089503105;0.14256644219449238,0.9898029824331318,5.24871786497386;0.14965125702580762,0.9968414173607261,5.249233454516031;0.15682720632307282,1.0037958554160056,5.249609676549358;0.16412425166439312,1.0106178860100703,5.250071225962055;0.1714691433912155,1.0173877374970686,5.250542051158113;0.17880713405079268,1.024169355932688,5.250946457480544;0.18608870514131412,1.0310162501064548,5.2512607226980315;0.19336048751641027,1.0378733889226461,5.251578257490965;0.20069836694125634,1.0446621265502285,5.251840110446396;0.20823168269751163,1.0512354001042399,5.252043158471975;0.21628061305463608,1.0571691251104938,5.252118176178675;0.22418873715833465,1.063272178991979,5.252581108657757;0.23257491114668397,1.0687185858304753,5.2526745879961965;0.24082176143881642,1.0743744896833762,5.252660032382302;0.24939746718237957,1.0795181329415193,5.252645713416648;0.2584057769131306,1.0838374849762593,5.252205765925642;0.2672558081803237,1.0884767775341506,5.251813450832892;0.27629537911416935,1.0927383191367694,5.2514593032631955;0.2852621560333365,1.097144870621845,5.25103596452026;0.2944608257571084,1.100993161392935,5.250277588983928;0.304027084284065,1.1036865529314692,5.249167480964147;0.31378026726512315,1.1046516193960454,5.247181513074943;0.3234526541160697,1.105295593150126,5.244725860328789;0.3330625228346115,1.105635167490968,5.241980844394512;0.34266154789458053,1.10573065409397,5.239179130596364;0.3521898568856174,1.1055327367063754,5.236150573765295;0.36174348028687126,1.1052253189312524,5.233212245291732;0.37128542808417164,1.1043464882941552,5.230352369604767;0.38088727631433117,1.1038970861141242,5.227595097720174;0.39045803957797404,1.1031213237139865,5.224802485457465;0.39994541455037086,1.1016770556737352,5.221991114624393;0.4092608105707028,1.0993058327774283,5.219234178107095;0.4184253252782445,1.096318688678431,5.216571728049896;0.4275076780137635,1.093011508711925,5.214007858034323;0.4365206895286052,1.0892342807980577,5.211886968428513;0.445289706286548,1.0847224789713417,5.210229262370324;0.4535444906756127,1.0791898322216897,5.20911196445409;0.4615998279315402,1.073663686897264,5.2069734463815465;0.4685304425160806,1.0665314669898258,5.205925581565599;0.4746300020548902,1.0586076059824736,5.205837263001977;0.48110245173983046,1.0510787231087688,5.204644234188431;0.4874987844281887,1.0434764760060258,5.203507235011354;0.4937261175069998,1.0357163121274342,5.202507145363898;0.4999305722003751,1.0279992910955322,5.2011098879248285;0.5060029528167261,1.0201546027829347,5.199850102654094;0.5122019442352769,1.0124381661715178,5.19842563383565;0.5181823260884056,1.0047457648742157,5.19617574602244;0.5239378705430456,0.9967793945927497,5.194328950806603;0.5300381026000458,0.9890315468099367,5.1926682209715285;0.5351143686525366,0.9806418091408067,5.19070765350074;0.5407072800077256,0.9727132384099934,5.188287507071392;0.5447664035982943,0.9642325456628408,5.184881429238329;0.548934376034739,0.9560582639692353,5.180905360254695;0.5521911255370188,0.9478412783756507,5.17622831733911;0.5555369542078926,0.9398346807420229,5.171258425505443;0.5587999278613142,0.9318499834470828,5.166199017235176;0.5600305374174752,0.9240176840722041,5.160104701307809;0.5595217618260759,0.9163170861226884,5.153745303646276;0.5586274781911054,0.9086952030144964,5.147333817495213;0.5575212667577564,0.9011293954308606,5.140889063669648;0.5562560647012422,0.8935918202318058,5.134440480579171;0.5547988840571987,0.886088908861248,5.127991996607245;0.5531688153693654,0.8786037275708349,5.121564326957785;0.5512655490234293,0.8711199620115987,5.115210522564288;0.5490665021857227,0.8637076980143925,5.108868398673879;0.5465951303612293,0.856340039416332,5.102574756795958;0.5439294415192003,0.849028547639864,5.0962949326742075;0.5412281767865718,0.8417259781092384,5.090019930913679;0.5383994733843492,0.8344714068228309,5.083745408420877;0.5354817450937825,0.8272628680729488,5.07745861029195;0.5324493338239437,0.8200821717679186,5.071194260168794
3D gt;0.5190189504747267,0.7858256018997787,5.0417332529743;0.5196796824827948,0.78682042366217,5.04257572132131;0.5203887336697929,0.7879243215750823,5.043491701638544;0.5210753526411332,0.7890593272084362,5.044406160377004;0.5217810828433629,0.7902421587517621,5.045400721613242;0.5225689081794772,0.791550372301242,5.04648767707255;0.5233550327474421,0.792862107506046,5.047581493647455;0.5241346288729115,0.794211960567419,5.048713742943553;0.524871429000238,0.795493531605554,5.0497882383760775;0.525585672752709,0.7967538655529426,5.050841969071556;0.5262797284807478,0.7980161483566481,5.0518948607986625;0.5276696427580598,0.8003236216755658,5.053827158359738;0.5290740548666422,0.8027329485013887,5.0558274032334225;0.5304110017256303,0.8051301342852705,5.0578112168799745;0.5317466722215924,0.8075429454159426,5.059830213577717;0.5330325711981043,0.8099384884029239,5.06184025873147;0.534321624062278,0.8123720832428374,5.063922208292144;0.5356168958242837,0.8148396583160796,5.066038626056213;0.5368821152030647,0.8173201215917414,5.0681383567181495;0.5380796337870808,0.8198005387690159,5.070239470867367;0.5392596681768244,0.8222662276973972,5.072326491538581;0.5404514287973379,0.8247845600920838,5.074456701266301;0.54158554957749,0.8272767600270059,5.076582842860903;0.5426941025845415,0.8297395127284062,5.078711165391004;0.5437883417203829,0.8322188636977952,5.080842607281426;0.5447788021038106,0.8345806341295118,5.0828818163686;0.5457144982350337,0.8368775570361644,5.084873077011729;0.5466148442231216,0.8391898422736626,5.086873516599854;0.5475528994473544,0.8416373589503301,5.0890027707815175;0.5484651712690081,0.8440912913285293,5.091146563441724;0.5493677388847649,0.846592528974855,5.093341780616092;0.5502788129657894,0.8491519120699401,5.095592727939804;0.5511539021157599,0.8517466337773708,5.097884156069199;0.5520222131927293,0.8544458616430111,5.1002731597052;0.5528516556380632,0.8571366649974476,5.102652638104055;0.5536640222970541,0.859780009975681,5.105009783593092;0.5544106593070093,0.862302143716193,5.1072515715376126;0.5551010973917975,0.8647272845924675,5.1094083558057815;0.5557666053771972,0.8671390757870364,5.1115656462520755;0.5563914583131865,0.8694487920984046,5.113645652312737;0.5570363862793166,0.871950582454731,5.115900466504035;0.557658977347535,0.8744810852199407,5.118185704689521;0.5582564519039995,0.8770026665229302,5.120462084897154;0.5588239494051251,0.8794545973740616,5.122677818245703;0.5593311528787985,0.8818276282719205,5.124825739702621;0.55983766778723,0.8842722432768191,5.127011114922437;0.5603387020408334,0.8868121039402951,5.129302070617676;0.5607996700584116,0.8892936260421557,5.131543226167753;0.5611861773032648,0.8916788692474367,5.133694651637759;0.5615541313097075,0.8940346371786936,5.13581836083957;0.5618908165894546,0.8963002665631186,5.1378659311084;0.5621995287684652,0.8985969480043885,5.13994537635283;0.562475530797785,0.9008413803051045,5.1420018036675135;0.5627076426171638,0.9029619010578503,5.143958784471858;0.5629261691229684,0.905097816046182,5.1459310847288595;0.5631401593716113,0.907321078684423,5.147957070273238;0.563319022636909,0.9098874468865332,5.15019857400114;0.5634359079583899,0.9124773249688086,5.152452906853194;0.563471762991571,0.9151033568691898,5.1547202821644875;0.563445751140644,0.9177221787935725,5.156932936525964;0.5633493091286003,0.9202063515898468,5.158993564800782;0.5631502670684417,0.9228399250971808,5.161130365040394;0.5628335878941918,0.9256195318296356,5.163301618811371;0.5624556740352084,0.9285318768241189,5.16552505997249;0.5619405813093308,0.9316737768247529,5.16779959285414;0.5613057039434258,0.9347944572002858,5.170026715049495;0.5604683262341982,0.9379933024567444,5.172225456135614;0.5594860710168813,0.9412953136741343,5.174455959347936;0.5581640067286304,0.9450090909933117,5.176757871519436;0.556638279493753,0.9489429833300702,5.179055588539546;0.5548171983941808,0.9532352113104487,5.181313093947127;0.5528921339604762,0.9575637721272259,5.183427981865871;0.5508213823120315,0.9619963755174119,5.185439713992082;0.5486442174416084,0.9665076665259027,5.187373305648952;0.5463691691113757,0.9710806494378426,5.1891704348527;0.5438707410886692,0.9758425159702055,5.190741011136539;0.5413722940791738,0.9802732063640249,5.192042821419704;0.5386017437600472,0.9851809545492196,5.193181522239339;0.5357812374659947,0.9901442917662783,5.194191180365427;0.532739825434499,0.9953702421807625,5.195102176951124;0.5292445316810113,1.0011111811600724,5.195860855963323;0.5256546798062016,1.006837640365997,5.196514430337138;0.5218121263454487,1.0127395726488786,5.197070546150208;0.5177954707331474,1.0187189954287046,5.197528343473161;0.5135394455798262,1.0247506163460867,5.1980480319307985;0.5091078571715913,1.0308362617492677,5.198585827852225;0.5044296078743875,1.0369793079921177,5.19913020520396;0.49969165565441187,1.0430508283639883,5.1996469408505925;0.4947482435424607,1.0489455530488647,5.200225641052445;0.48990362844838725,1.054594239643642,5.2007842339602375;0.4852738106962923,1.0598652762128162,5.201334993820686;0.4801749951994264,1.0652369466756846,5.2021987395720055;0.47489520336745616,1.0705783773149764,5.20322508540711;0.4691281574422662,1.0760518259816354,5.204588519765186;0.46315914537999536,1.0814507303114058,5.206178784649093;0.45736835509461243,1.0865096570299815,5.2078811402073155;0.45109543182323497,1.0916169634236916,5.2098263039465085;0.44484337963995985,1.0961785476486403,5.211996567769485;0.43816718440860897,1.1006354603210053,5.2143869036885055;0.43106883975437704,1.1047786279405867,5.21705925199583;0.42422745037078863,1.1083131701481808,5.219890229188003;0.41699049299413515,1.1115826554236474,5.2227526724183715;0.40962403750729254,1.1143451586141215,5.225618095992447;0.40176158585486477,1.1166869193733515,5.2286351730049425;0.39410146245089456,1.1186097236484676,5.2314631397135845;0.3860234713864018,1.1201109263680198,5.234215514436944;0.37804977893829356,1.1211899651366397,5.2368797883492;0.369780713180443,1.1219449634304295,5.23944314991344;0.36171706442399465,1.1222494723084684,5.2417934807368685;0.35356023577900686,1.1224164202553886,5.244086538215735;0.3450856880274687,1.1223138352183553,5.246325468416337;0.336613784412285,1.121619932769181,5.2482640888226495;0.32832421037748266,1.1206338708307837,5.250001235324065;0.3205806285684759,1.1193376085603393,5.25139765884969;0.3127744104707396,1.1177332178834198,5.252587551333686;0.3043366035733904,1.1157092253697383,5.253771907701119;0.29603589516181444,1.1133539595418163,5.254671995354936;0.2874615649186171,1.1104744785110672,5.255446613900071;0.27903467559814443,1.1071755883105387,5.256072604811036;0.27104811430596676,1.103641504139095,5.256497076814823;0.26307310454876387,1.0999602869207208,5.25685382648567;0.25568168889082865,1.0962950680720343,5.257107134137835;0.2481470693055685,1.0921492296689514,5.257190514502587;0.24086780821193346,1.0877889054038308,5.257127088348588;0.23350859427761725,1.083243749123115,5.2570185157478635;0.22667548527655668,1.0788157732331904,5.256877854248146;0.21998371561161884,1.0743608973119165,5.2566274990230415;0.2135669386510725,1.069856417916038,5.256322464261737;0.20713712807444784,1.0651651053738285,5.255945143464325;0.2006194681935496,1.0603022356652594,5.255542353877774;0.19420467743935524,1.0553863103296852,5.255118957593845;0.18810153727097945,1.0505487724403282,5.2546445073586;0.18176435481108627,1.0454584439017558,5.254109014300557;0.17507334898044538,1.0399330259793764,5.253493378242889;0.16868815666050108,1.0345514247696124,5.252889968190874;0.16266381842130193,1.0292550479591667,5.252242596353803;0.15670625690670756,1.023791544629382,5.251614913556482;0.15124824296344413,1.0187436863787762,5.250973962399867;0.14610828247937294,1.0139596878398547,5.250286085333142;0.14090262973463383,1.0091054625325389,5.249567102562297;0.13567417841143428,1.0041627571304124,5.248833148219368;0.13014897974125753,0.9989295979784683,5.2480467521556005;0.12484322236884726,0.9937928569595534,5.2473548034259245;0.11977847498577912,0.9887968610540613,5.246673861559335;0.11474183253808454,0.983757335960091,5.246007504995767;0.10973088995822063,0.9786830812924869,5.245351136541986;0.10473032600848704,0.9735484177477949,5.244711256925162;0.09989782447319526,0.9685617500651966,5.244117090974536;0.09510204938170198,0.9635172228379684,5.243567248579744;0.09034295536326124,0.9584418264859684,5.24304485143934;0.0858053772588829,0.9535787334442141,5.242553674487326;0.08147313453779592,0.9489104270191937,5.242101374539462;0.07734070876202026,0.9444610911034921,5.2417024102520635;0.0734745163375681,0.9403624546744608,5.241379308935885;0.06959550104590204,0.9362601065202194,5.241054001678121;0.0656785509315404,0.9321238335943841,5.240692471968664;0.06181609409041219,0.9280844827627208,5.2403207161333665;0.05787913761200843,0.9239756816021808,5.239951501852508;0.05388026322018017,0.9197820320624809,5.239590217683224;0.049955590173021536,0.9156043941448262,5.239238087140121;0.046095646652308364,0.9114792445046561,5.23889830153329;0.04237824322728367,0.9074406098452483,5.238589637768732;0.03891327886264044,0.9035975857524129,5.238252217014114;0.035564938900193986,0.899814103262765,5.237886467419661;0.03228238945909134,0.8960657919846572,5.237524480169469;0.02890169338765856,0.8920670445925228,5.237170849707219;0.025485723899169394,0.8879377786215248,5.236853057273022;0.02188078607173708,0.8835584716301461,5.236523440107122;0.0185198038781618,0.8794211861251237,5.236196311572931;0.015257385535286608,0.8753481241696841,5.235872362948085;0.011756223569055636,0.8708112175681375,5.23554140515761;0.00813917170136004,0.8660375453404019,5.235206949159696;0.004498378243926264,0.8609622342493625,5.234881679454408;0.0006403743721447683,0.8552523118056261,5.234522086508862;-0.003207246119712873,0.8494512181715532,5.234156756165739;-0.006804748250679555,0.8437421414511543,5.2338448823705885;-0.010368943830202171,0.8376132598976037,5.233557996762263;-0.01391635396379931,0.8310482798489659,5.233266579355512;-0.01740523157762244,0.8242652964158491,5.232957454935296;-0.020776749993686568,0.8172310658492051,5.232633273713001;-0.024057814798958903,0.8098440631519666,5.232304677498805;-0.027212336953971305,0.8021408052320605,5.231974402731114;-0.030217262991837107,0.7941495289492918,5.231699847258531;-0.03308058042654939,0.7861817265795423,5.231468349258622;-0.03570756254780605,0.7780383464515984,5.231266575169254;-0.03801820606515781,0.7697084858138841,5.231030688124818;-0.040080278917566534,0.7615108132795856,5.230773248814917;-0.04179175541540246,0.753028744338395,5.23053866635979;-0.04337060399256744,0.7442157503846405,5.230236182968337;-0.044776762419706816,0.7353848135068819,5.229909164552565;-0.04580851435661316,0.7265405549879199,5.229566072693118;-0.04662070325133088,0.7173219942117668,5.229219844143112;-0.0471808845633036,0.708073658769781,5.22887623102634;-0.04732519985716062,0.699135435389234,5.228570197929036;-0.04729373263229021,0.6897754090172905,5.228279263508785;-0.04712406115253249,0.6804287513262266,5.228003507725605;-0.0466614176894163,0.6713711228804153,5.227746832890944;-0.04605197170415481,0.6627181267428706,5.2275054856771;-0.04531539670910153,0.6538580493060023,5.227225643969201;-0.044410578779585944,0.6448459495569202,5.226890807913495;-0.043398855490343904,0.6360690063996747,5.226531708636841;-0.042324705223758495,0.6272835413078207,5.226134208697777;-0.041197669656245745,0.6184251008095678,5.225676896665003;-0.040085792225676695,0.6093838906350073,5.225192304834143;-0.03902618172571257,0.6003411195804546,5.224698903480133;-0.03804636897049941,0.5916622817423437,5.224256931738419;-0.03712033411202493,0.5823345001765661,5.223883385230968;-0.03628282200903088,0.5728653900592359,5.223560262859641;-0.03551675419838398,0.5637062022097699,5.223318956752876;-0.034770415922264,0.5540534240053847,5.223095906808778;-0.03408433139479006,0.5446623118140481,5.2229069711573715;-0.033421214373080765,0.535208494793285,5.222708789683007;-0.03276814568816842,0.5258295078525296,5.222518312070276;-0.03215681862057029,0.5164200543242615,5.222365223661646;-0.03162056423781755,0.5065551462049608,5.222244601763687;-0.03112767995177925,0.4967137774430312,5.2221410348260555;-0.030708454766830835,0.4868478749386676,5.222067416420232;-0.03028698124978449,0.4768965151031296,5.221991267730664;-0.029879393644921187,0.4671197430375334,5.221959533183607;-0.029514687258701815,0.45779526788538155,5.221987785587063;-0.029126667323824646,0.4483414759450145,5.222034641154402;-0.02874404448115981,0.4391080288081975,5.222134030007698;-0.02830499974318914,0.42958204083628465,5.222274947637088;-0.027856770006093122,0.42022165518921695,5.222423609634499;-0.0274438947710124,0.4110573162599043,5.222577620041836;-0.02701415798029343,0.40135423651608554,5.222720398054496;-0.026571344777361144,0.39231267102972245,5.222816067565573;-0.026150854348362267,0.3837808818445576,5.222863492464091;-0.02576294109883247,0.3747994594140486,5.222936001728108;-0.025428920221019106,0.36624961750847945,5.223031143721048;-0.02511042229231302,0.35751100413830245,5.223150539169064;-0.024825094659607132,0.34923153840102156,5.22330049555023;-0.024613836615116565,0.3410449322353709,5.223451575390704;-0.024452377443189743,0.3329541821851359,5.223577726810008;-0.024309453588027462,0.3251168008903404,5.223699587072645;-0.0242249400398948,0.31702769528426133,5.223768559201971;-0.024217554341663013,0.3086073057372848,5.223794377271231;-0.024268540382385257,0.300064652504859,5.22383203638374;-0.024379087325814484,0.29151989234577524,5.223896584380756;-0.02456534057933015,0.28267037633177516,5.223961101401936;-0.024811340162506357,0.2740603827253564,5.224036626518546;-0.025119400223354245,0.265330249544862,5.224088559695652;-0.025529999470555943,0.2574349541787977,5.22414924380067;-0.025953773236119904,0.24944784609683146,5.2242181027152315;-0.026391893257568404,0.2413500196345441,5.224281974866792;-0.026886531254687866,0.2332277159071588,5.2242965410777495;-0.02737834191941595,0.22510067467565661,5.22432658362079;-0.027862716004445953,0.21706000247249357,5.224363516293563;-0.0283355612909639,0.20908394364877184,5.224392377580916;-0.028803410327279722,0.20050114207763176,5.2244337408387835;-0.02930428001091078,0.19162685850378752,5.224436787933499;-0.029860552314814038,0.18222289237418735,5.22444636085436;-0.0304527467295721,0.1726027489172948,5.224404257600958;-0.031057117441257876,0.16263767253578476,5.224414912830699;-0.03168989667180297,0.15319400688270463,5.224412156321785;-0.03230558951179703,0.14346936826272444,5.224477808586963;-0.03285739813145105,0.13411717255161953,5.22456741761542;-0.03337180314048545,0.1244290680204119,5.224772950766923;-0.033877928888642946,0.11454221993123556,5.225015958030502;-0.03437248547201033,0.10464441828816748,5.225319712131054;-0.03483808949938069,0.0940735782886094,5.225651068563586;-0.0352713159361443,0.08339646806248603,5.22606393784362;-0.03570699554294736,0.0720126117334351,5.226432202537339;-0.036176918960236885,0.06030076681851572,5.226775751522609;-0.0366261653876924,0.04865267958172735,5.227058817454747;-0.03706089083947145,0.036839454628236894,5.227339409555707;-0.037540600125665805,0.024545729769321213,5.227525664849715;-0.038024246541710646,0.011500218405932563,5.227688130737898;-0.03848856538534165,-0.0015791128806092619,5.227817776556138;-0.03892544761183975,-0.014383810796714452,5.227924760409763;-0.039330855199268884,-0.027165804789631393,5.22804161549853;-0.039681899837085186,-0.039278340309664796,5.228138365844627;-0.0399584554186115,-0.05104585554789413,5.228285474975387;-0.040196817932190834,-0.06232814981198154,5.228376881326947;-0.040435171541455504,-0.07358666603073669,5.228461838369245;-0.04064145771326957,-0.08428487941913018,5.22851618772358;-0.04083682859640617,-0.09470859516305585,5.228555938039507;-0.04103180803958473,-0.10459372219269154,5.228468512473167;-0.041206399478695616,-0.11407843227432923,5.228332430944813;-0.041335532678412154,-0.12320864870331509,5.228145735684928;-0.041478366592487735,-0.13189131803946066,5.227906763918988;-0.04160281086200243,-0.14074512858514668,5.227615002582599;-0.041728642875498,-0.14933338016813452,5.227390026587944;-0.041838011103791074,-0.15813825913373528,5.227198673855175;-0.04194810317863118,-0.16676343343784283,5.227065309493572;-0.04203715517768612,-0.17451168489456176,5.226980835177681;-0.04207914093407718,-0.18162892775411726,5.2269701843014005;-0.04211475971921698,-0.1878841554685072,5.226966960188631;-0.04214183075242229,-0.1936945758454211,5.226969172812127;-0.04215928640458491,-0.19893199351236418,5.2269664840202825;-0.0421716722915699,-0.20345734183819258,5.226968571539048;-0.04218458150269149,-0.20800931570127412,5.226973661682822;-0.04220097501556595,-0.21270340728759765,5.226975648037799;-0.04221200399894219,-0.21837926981046601,5.226972968894165;-0.042212755884443016,-0.22382438899944349,5.226961397808867;-0.04220724994176395,-0.22906955390781544,5.226954905739078;-0.042200718963301034,-0.23422125572972474,5.226948778629304;-0.0421931594006427,-0.23935842025434811,5.226939266966535;-0.04219068443310726,-0.24442704512236949,5.226930628714623;-0.04219027556382217,-0.24943464721952163,5.226924503611279;-0.042188208417703425,-0.2523558445850302,5.226947024932726;-0.042204612151196856,-0.25481622311976043,5.2269760939982035;-0.04221550007646006,-0.256973026631168,5.226985601850646;-0.042211649183716095,-0.25837027706109084,5.226978621521553;-0.04220925161848853,-0.25982840850962186,5.226972470221582;-0.042207318913737565,-0.2614027887284202,5.226967542910178;-0.04220745481811203,-0.26314267500535354,5.226962970548815;-0.04220994201831487,-0.2651012047647913,5.22695862011476;-0.04221015189023339,-0.2672326647095304,5.226955760755393
