# Supplementary material for: AI co-pilot bronchoscope robot
Source: Nat Commun. 2024 Jan 4;15:241. doi: 10.1038/s41467-023-44385-7 (PMC10764930; doi:10.1038/s41467-023-44385-7)
Supplement: Supplementary file 9 — Source Data [file 41467_2023_44385_MOESM9_ESM.zip › Supplementary Fig. 6/Sim+A/1-siliconmodel3 Centerline model_4.txt]

Path length,0.4127801039342955,1.5832971807992375,2.39300913708693,2.912175314098777,3.9615620946147545,5.060401568925593,5.649453538189262,6.575595049820819,7.660592040581259,8.274450826562846,9.74883268321252,10.61306350063425,11.499714510973314,12.428291234129864,13.345848907886582,14.221623809350415,15.158968332731677,16.123938856226356,17.132859198629344,18.185346910273463,19.28024380811366,20.416069357508007,21.580400220158996,22.758243241643626,22.758243241643626,23.999977916534842,25.30102008004499,26.639087598597595,27.97063987400048,27.97063987400048,29.29522921846925,30.54927144768697,31.779192123854532,31.779192123854532,32.962887984026516,34.15240314863877,35.29823804126662,36.387923161463576,37.46248024983607,38.47502483840702,39.47508168016336,40.4632962761259,41.433228799407665,42.43283330335667,43.4337262759083,44.43885275035232,45.430197594481406,46.366412649802086,47.274896258631,48.12996986886747,48.96277927946118,50.5941881671278,51.4465610414631,52.265665460081266,53.06833270353927,53.94966017536634,55.72614014608826,56.6129592735626,57.50136501542994,58.35898881562371,59.21944652582557,60.02917145432238,60.88552411443149,62.566442149268966,63.44962977952322,64.33875886987279,65.24632401301268,66.10669287006445,67.06236802246451,68.04775086212004,68.9858196374638,69.94587359159543,70.93150691810125,71.85985115746301,73.77757469710846,74.79808772978902,75.79363568183753,76.80570849185177,77.7929980298703,78.80239749633556,79.7625134774362,80.7300095482181,81.7123690307151,82.69528237718436,83.65288402743278,84.61030394899535,85.6182308287151,86.5295408023822,87.45649212442672,88.39219859919429,89.29928147907798,90.22068588571334,91.1641168623273,92.0676540727273,93.02062644245014,93.89339383074025,95.651641042348,96.54926574259576,97.48138276385065,98.4229203309712,99.35252424367172,100.21636776324978,101.08097398000015,101.93123815887628,103.56317784693847,104.37752242839889,105.15485263395543,106.69782885266198,107.45675878936687,108.86047347669248,109.50071149839285,110.82748121633823,112.1687525015403,113.35400610930664,113.97919179078187,115.37055291268568,116.09196617749372,117.52742268280001,118.26037938820966,119.81382907884448,120.6672775704106,121.52765386941964,123.44302586792368,124.42990899930169,125.45063878830747,126.49728504017068,127.52677682388287,128.56735395439293,129.62676490883928,130.66469075875474,131.67611368156668,132.66770273859606,134.63675091876502,135.63163711453603,136.60599635051673,137.57471314481847,138.53043142468775,139.42911997405372,141.20002230332335,142.01945917145082,143.64640132012963,144.41344577567887,145.16357536144434,146.68305063292965,148.123829130914,148.86081301535046,150.34664689407649,151.0650036883079,152.5413743694304,153.2719563728894,154.79284234205835,155.52181558072425,157.02847712651217,157.76815440494286,158.45648076607634,159.84730064052107,161.15545000032392,161.82927560717118,162.52641922162184,163.895303941279,164.6254105824086,166.143032104537,166.86877845169843,167.60095441648974,169.07205424198204,169.8204813126666,171.14702780759936,171.7666000141761,173.01940654889873,173.62366366285553,174.86474390844958,176.05818404141513,176.64269465968832,177.71042974616998,178.72094435698773,179.73674479907734,180.6715477731197,181.9735452065552,182.86445048927618,183.70880654929041,184.60698905508573,185.95114324449784,186.7904227417133,187.98926386007065,188.76230978916226,189.89916168983555,190.95203891895508,192.2213859851061,193.27305981846055,194.37052378040457,195.43826463303097,196.61447886964802,197.5341918034734,198.534160661002,199.58769762537509,200.59243144488818,201.65114406225157,202.39285176299916,203.49118220801606
Error,8.06166034561076,7.784400086376117,7.333872510108738,6.799219281797635,6.290761074782797,5.8194132686039195,5.377143890131662,4.978191855032451,4.614345213959754,4.282139030918744,3.9575573179914088,3.649230040856456,3.3745117320434415,3.134550686053475,2.9213241171184903,2.7258695174084075,2.5489721323189887,2.3904417519235905,2.2459005476195864,2.113700600889014,2.0155741766331734,1.9455384169059866,1.8903568347245312,1.8519434367098038,1.8203104632927194,1.6878630550632199,1.5821465785738467,1.5438401904332857,1.5843851984773334,1.4367708988788264,1.3362401423599786,1.2985165388971012,1.3042527131343418,1.2952050805651927,1.1706251872669693,1.0583309949847004,0.9721621657307533,0.8964050957766988,0.8300024935257709,0.7570255497123226,0.6950114592345349,0.641427361287081,0.5912123628788859,0.5538528102925028,0.5301029461957115,0.5077474710523902,0.47733328274681036,0.43944074804521394,0.4186995259824121,0.4368669910768096,0.5147979180713508,0.49118128891377727,0.41668185962322773,0.3900234580631829,0.45267286303199333,0.5259914779766739,0.598728962753253,0.5245127705415669,0.4636950976320337,0.41990897458962995,0.42521370124724556,0.5024316021853479,0.6008806621066197,0.5247087889366331,0.48114418961724,0.4628980120871507,0.46467157771211715,0.4957360834459127,0.5141121495914283,0.5218569100255094,0.5545785682206273,0.5766766709006551,0.5815918823627314,0.6281021794252947,0.64428606651567,0.6503100343095523,0.6407370056555304,0.644375938174647,0.6253160241123122,0.6224566810982155,0.579966625416011,0.5472364677273359,0.5310698848567554,0.5162280164987753,0.4868355132771125,0.45854197774742345,0.46106605715818527,0.39289798808737114,0.3393243902878291,0.3063846744266057,0.2897553505476189,0.30754264010696925,0.3418083504516945,0.4124865765025844,0.4734594419486844,0.6031961965063007,0.5994601703569584,0.6342825604369791,0.7137957177864913,0.829438785512826,0.9867477409247939,1.1883944974203444,1.3551096198350312,1.5583261526644256,1.6560024732097132,1.801615301800209,1.9813826420643554,2.1331992309216967,2.2823673360760983,2.3874325667755905,2.4394275074322125,2.435301666704477,2.4330625084222195,2.3962360987961726,2.357244127218747,2.3020465815047557,2.3009669065208698,2.3434354672862976,2.4471773787715985,2.612075769043917,2.7856687376940434,3.009828037139377,3.0667939009814185,3.0395629635548547,3.055462396912276,2.9799482499537984,2.9491490381670866,2.8479804779006077,2.756444867807261,2.636022368708139,2.4851738562976298,2.26793835500506,2.0723333619887763,1.957283955426862,1.8927268106960562,1.8514605614600859,1.8082103458673406,1.7420246646322177,1.5011354063047628,1.2465266712586454,1.285380310376738,1.5853153708727301,1.8500154218987825,2.016115967922934,2.2026784722137,2.284455797602982,2.3249145612185713,2.3383400390676807,2.2993256481827276,2.24908148852922,2.1982991860923784,2.1455122409252403,2.051487048526665,1.9267355975480527,1.8447243039064576,1.6953714802160083,1.5897731619923348,1.425421060530822,1.3560039812771394,1.1921983219618593,1.1188222755415609,1.0204378265965044,0.8779511539581631,0.8184498792841671,0.7030691904302603,0.5520250671530537,0.5150612155626622,0.3087833324008252,0.2802698116898732,0.24890705181412945,0.10782391012837042,0.24594232902451119,0.1783825248376187,0.1227907234080234,0.12143158110584787,0.11825720492843607,0.1739729229788986,0.16978575099792184,0.12347338742029268,0.23187810050726282,0.38677620489827036,0.4343554785170752,0.5301320109487586,0.698514468753884,0.8692134291731641,1.0536749019942342,1.1683794868899542,1.272187473693515,1.3325963093050066,1.3161273974290428,1.20418075250656,1.0714265437392785,0.9246513953744343,0.7888789328846417,0.6714004063944541,0.5668680344752492,0.485716537721694,0.4099395488427403,0.3152762537445254
3D pred;0.016532668417887676,-0.2626696054865048,5.17175025564346;0.014829857446084421,-0.2530726808165751,5.173986205480554;0.011674751910358782,-0.24414017363092588,5.1771886458682514;0.007795238098082857,-0.2357117623139807,5.180918425386232;0.0040736163162379034,-0.2270934914829653,5.184364428751896;0.0005178133933002689,-0.21829641965705876,5.18752160990968;-0.00272832270315207,-0.2093108918703127,5.190475063961621;-0.005584432400028665,-0.20013067838525322,5.1932257580137;-0.008091251801573487,-0.19080265970051305,5.195814951692276;-0.010378724257694786,-0.1813993440040317,5.198333904584807;-0.012569813635295867,-0.17192823857307066,5.200678534460711;-0.014547642421748143,-0.1624128131891282,5.20303328987351;-0.016397240326470497,-0.15280937156478228,5.205119649516195;-0.017981317840660545,-0.14311433861583936,5.206989685491236;-0.019373496398397125,-0.13337394719834086,5.20877479442273;-0.020598480539070884,-0.12359452262210105,5.210466618530826;-0.021649591546640475,-0.11377564035881507,5.212042916963704;-0.02248925239224287,-0.10391395777685236,5.213471967808488;-0.023199590309872262,-0.09401549401960471,5.214703160437296;-0.023860840058184327,-0.08408326386795725,5.215658960094684;-0.024377208050441593,-0.0741121124594773,5.2162152906490675;-0.0247496301334825,-0.06412484415690033,5.216555545912663;-0.025053725427797553,-0.05413624020253138,5.216923400632274;-0.025340151871293442,-0.044147819507208676,5.2173099389948145;-0.025601317737995684,-0.03416013624941187,5.217731810458646;-0.025836553070065185,-0.02417185766447671,5.218154841483834;-0.026055567863958334,-0.014182294711209497,5.218555671276598;-0.026241560260309802,-0.0041906592085369145,5.218919850916655;-0.026393326735246584,0.005803475012918828,5.219226849451851;-0.026513188383693945,0.015800133651557306,5.2194558674593665;-0.026587868347126297,0.025797805011617388,5.21965832802169;-0.02663088334108565,0.03579586277993921,5.219850657352771;-0.02667889424133394,0.04579449395270578,5.220008991254504;-0.02667586694973452,0.055791955251539155,5.220234287534621;-0.026650024589623067,0.06578768252565789,5.2205254377258665;-0.026606590473555167,0.07577940762303356,5.220929842295616;-0.026576627518992788,0.08576678466480951,5.221431242382135;-0.026554200711054167,0.09574871042379918,5.222031788117532;-0.026542279015379065,0.10572548730153442,5.222712802805376;-0.0265568151455463,0.11569906494696987,5.223439120677516;-0.026560368170031178,0.12566963563835745,5.224205741486038;-0.02654349228404791,0.13564325385181975,5.224931451439509;-0.026508076605578523,0.14561953223016091,5.225618921764367;-0.02644158200413623,0.15559996501187506,5.226240645141492;-0.02637113235439659,0.16558488250777142,5.226785126038306;-0.026305164054135917,0.17557594397871715,5.227202665098927;-0.02626432028325322,0.18557133924602087,5.227503339734941;-0.026260423992010926,0.19556904553843266,5.227717474527966;-0.026263546186972787,0.2055678468471621,5.2278722732374225;-0.02624669812130554,0.21556728477357684,5.227976950352694;-0.026182453447955865,0.22556693401858385,5.228030686734939;-0.026054744801635613,0.2355660911361048,5.228054084187476;-0.025906966388970394,0.24556499908116827,5.228052881317305;-0.025836798097421298,0.255564642720324,5.22800593985638;-0.025860032436367014,0.26556438317177167,5.227937741108778;-0.025935401500978207,0.27556382167446564,5.227863248592774;-0.026053521094967537,0.28556248824020214,5.227750489252856;-0.026212632321602133,0.29555987464583006,5.227586328739563;-0.02640384280547348,0.30555589869599664,5.227379104852551;-0.026623027523597215,0.3155520145662263,5.227206984056932;-0.026891741556373115,0.3255471098239867,5.2270461625506455;-0.027211982702786835,0.3355409331016366,5.2269014493748545;-0.02756865484963999,0.34553377546300024,5.226775407633377;-0.02795769371512794,0.3555254904377204,5.2266559060639635;-0.02835305573938336,0.3655172481286659,5.226563889135036;-0.028754368156190938,0.3755088820675633,5.226485151753889;-0.029153346094550038,0.38550068391887937,5.226416505058855;-0.02953930549090018,0.39549302357233934,5.226351824348739;-0.029886924695219693,0.40548681230233397,5.2262939649586535;-0.030214925509495227,0.41548123004285276,5.226230486664426;-0.030539274150393987,0.42547569162055493,5.2261560841713095;-0.030860497947729746,0.43547019869755377,5.226074576135846;-0.03119300734898752,0.44546419880383403,5.225977625768416;-0.03155912702834637,0.45545698264088474,5.225876494337275;-0.03195864375487643,0.46544850478828287,5.225777138596248;-0.032422428723790614,0.47543731702846653,5.225684761472638;-0.032926770084303454,0.485424170394846,5.225593111974483;-0.033473043724881094,0.4954087973921308,5.2254992565819816;-0.0340519334529216,0.5053913516805928,5.225383081883024;-0.03466665041265256,0.5153719761560968,5.2252868626625375;-0.03532671755933233,0.5253500688960724,5.225242403306713;-0.03602012704988162,0.5353259162603592,5.225283056017168;-0.036741936607536184,0.5452990969182504,5.225404128423372;-0.037521856425198626,0.5552675573824873,5.2255508289719845;-0.038395044784180016,0.565228153709611,5.2257059511748745;-0.03937792447688332,0.5751781828713838,5.225881641782312;-0.040371552889927526,0.5851270002126912,5.226065315640256;-0.041342281084804824,0.5950778531445412,5.2262607963307675;-0.042428731880705936,0.6050175990916261,5.226405969246609;-0.04363254668137608,0.6149440425908773,5.226534613647422;-0.044871153132224784,0.6248668712325538,5.2265922834648295;-0.04611897195263417,0.6347887121850481,5.226596789554056;-0.047386544996495535,0.6447079990826373,5.226565071707489;-0.0486963308018087,0.654621820001862,5.22654025385618;-0.05012563729183047,0.6645184995775753,5.226427044610787;-0.05172555010131848,0.674387507938886,5.226219793636328;-0.05348844388484426,0.6842259729642106,5.225908648246725;-0.055375152376227886,0.6940392217897946,5.225533843556634;-0.05752822803757886,0.7037954579901782,5.225109437620268;-0.060048412477801634,0.7134587673613718,5.224590667551876;-0.06293599834435994,0.723004817078708,5.223859379197396;-0.06621219004932156,0.7324063731144569,5.222922729839838;-0.06919479052309825,0.7419133050347984,5.2220728240357515;-0.07242840347991335,0.7513125276866258,5.220978127371423;-0.07553907977004265,0.7607680043931913,5.220020185165637;-0.07905292240611748,0.77006606829472,5.218925234202357;-0.08283968975827657,0.7792391092143383,5.217694091112529;-0.08679341441754947,0.7883533784040498,5.216554723544037;-0.0910849007417646,0.797284933836121,5.2152091891918495;-0.0951612158541637,0.8063351322362778,5.213993638278796;-0.09930599872066898,0.8153439569880568,5.2127045100534986;-0.10348996478485763,0.8243265069928233,5.211359808084441;-0.1078807922589424,0.8331901957692,5.209891593056471;-0.11262167091901139,0.841867079834909,5.208396349785045;-0.11769570699089424,0.85034176416255,5.20683625892613;-0.12301060863822669,0.8586525107471534,5.2051981772170315;-0.12872333076208672,0.866682439661688,5.203499634440684;-0.13507535995810177,0.8742096210667674,5.201769528898239;-0.14195819900532305,0.8812496930044387,5.200019125012714;-0.1495273256674894,0.8875780127671657,5.198387962680891;-0.15760636121419785,0.8933033500125744,5.196991646792076;-0.1661163120312717,0.8984330593786054,5.195866116290029;-0.17407815525409434,0.9043998874483452,5.194863113158748;-0.18182164594376962,0.9105828133812179,5.193517832947222;-0.1901616608709058,0.9159404580628148,5.192198820255508;-0.19821600449680615,0.9217575160179761,5.191063309136139;-0.20679337111203522,0.9267939531058511,5.190032249774205;-0.21510407351292973,0.9322806745171912,5.189122242214837;-0.22364488835299057,0.9373733657272932,5.1880644245999585;-0.2323558205886006,0.9421593294378783,5.186962512195286;-0.24106695277178075,0.9469540441312675,5.185900962810583;-0.24981294929562378,0.9516917833887841,5.184870733936638;-0.2589675774625281,0.9555455073941422,5.183712461768169;-0.26856998656860476,0.9581585291116035,5.182729681597627;-0.27837152481617033,0.9597590237746484,5.181559953075673;-0.2883081071868023,0.9607407609217231,5.181011753325855;-0.2982523255484359,0.9612572483235735,5.180092100163038;-0.30823697622937307,0.9614284011571786,5.179565357828296;-0.31823674200564406,0.9613747179576767,5.179607814085918;-0.3281837027435928,0.9606228046974158,5.180309667722191;-0.33700422360692156,0.9564906103609302,5.182573156548118;-0.342855760835818,0.9484178277642505,5.183341071390783;-0.3487865622416448,0.9404207144997739,5.184274759839772;-0.35443218101223867,0.9322762546156906,5.185614447077032;-0.35974950698022284,0.9240099720755874,5.187456895859871;-0.36502749268788076,0.9157527441625726,5.189447135559577;-0.3700369173627694,0.9075619369929183,5.192242907784949;-0.3750450389798433,0.8994151295776696,5.19516664628342;-0.37997287229400983,0.8912165982506766,5.198082215337328;-0.38492086380743096,0.8831726877232459,5.201370510246518;-0.3896796833831206,0.8751695383761892,5.205017870493976;-0.39411034576863524,0.8670115106386023,5.208734833536347;-0.3986237892045896,0.8588328589860812,5.212303935033525;-0.4031405130055598,0.8507136197056346,5.2160021994389725;-0.4076135176904357,0.8426321222142639,5.2198338606173715;-0.41213585294045785,0.8346744681919973,5.223861791394869;-0.4169019416840755,0.8269643880690609,5.228085422840185;-0.4215509280266512,0.8191598881539592,5.23226593800721;-0.4261152812148098,0.8114528291262177,5.236712051041834;-0.430664862886101,0.803720290155846,5.241128967125249;-0.43525547598829817,0.796163098283398,5.24579963328212;-0.4398255812932242,0.7885415547359301,5.250385067989532;-0.4446232726460069,0.7811477199326862,5.255108770413031;-0.44939721286136897,0.7737143189503457,5.259794284755757;-0.4540659546750489,0.7662486811585357,5.264534232249;-0.4585687530726948,0.7586412797611863,5.269208871333439;-0.46272051499284916,0.7508473455463136,5.273901148223456;-0.4668942130903065,0.7430669751647344,5.278596473655918;-0.4712307782833668,0.7353948963728234,5.283322297323497;-0.47582535853377467,0.7278906981767231,5.288073806742219;-0.4807025965233997,0.7205212069003608,5.292753886647538;-0.48583070832511543,0.7132848083627579,5.297373086313506;-0.4911331298433357,0.7063135014541199,5.302198561008154;-0.49656871354255006,0.6994379213063828,5.307013208189504;-0.5021128686164689,0.6926776271559577,5.311867151691037;-0.5077300027849461,0.6860377830437069,5.316802764509962;-0.5134160486695664,0.6794443510616468,5.321721660412087;-0.5191080775249781,0.6727338224948133,5.326472409180742;-0.5252000702968517,0.6662523390458375,5.331041653797534;-0.5316765361486243,0.659928415850231,5.335291757971186;-0.5386495110170295,0.653862792279016,5.339110898211726;-0.5456318774082094,0.6478023679555792,5.342921123480554;-0.5529403542695309,0.6420657244433153,5.346619378093305;-0.5608450496119162,0.636851484134384,5.3498330192594565;-0.5691536097700921,0.6320682552423176,5.352677056788054;-0.5778472341956137,0.6277888537141065,5.355148416112054;-0.5865557836552107,0.623567197358538,5.357666110280384;-0.5957050915134472,0.6200043784104616,5.35956255085642;-0.6050746592347532,0.6168124150706854,5.360984721997101;-0.6145295677740253,0.613768526651777,5.362142067151856;-0.6239962524715762,0.6107113679382999,5.363159741676332;-0.6335316600286366,0.6078521773586167,5.364108968703869;-0.6431087507565691,0.6051429250073299,5.365078135813296;-0.6527386582176951,0.6026098248978907,5.365999160311184;-0.6624291394214828,0.6002642338243336,5.366769080147716;-0.6721560211398798,0.5980470802592793,5.367456104241385;-0.6819075460755528,0.5959330317669862,5.368118343171969;-0.6916778377357139,0.5939102018581112,5.368788835554587;-0.7014736918288507,0.5919958446001674,5.36940241429846
3D gt;-0.754780055999756,0.5819111022949218,5.372242601394652;-0.753028775995428,0.5821645459261807,5.372185275337912;-0.7513095855712891,0.5823920822143555,5.372123211224873;-0.749791001539964,0.5825876147930438,5.372069732959454;-0.7482402883257185,0.5828017847878593,5.372039145060947;-0.7463866043090821,0.5831053326924641,5.372014802296956;-0.744526972770691,0.5834011244773865,5.371992814540863;-0.7427170921774473,0.5836497632194968,5.371966296925264;-0.7407326147291396,0.5839046658409965,5.3719256973266605;-0.7387836877923264,0.584170103575054,5.371869870236046;-0.736851251602173,0.5844332981109619,5.371819676399231;-0.7332160015106203,0.5849089984893798,5.371735674858095;-0.7294814758300783,0.5854582738876343,5.371649525642395;-0.7258919258117678,0.5859853734970094,5.371543776512146;-0.7222521762847902,0.5865040979385376,5.371437401771546;-0.7187157764434816,0.5869617471694947,5.371349051475525;-0.7151601009368898,0.5874221477508546,5.37127050113678;-0.7115938014984132,0.5878878974914551,5.371170802116394;-0.707893602371216,0.5883790969848632,5.371093227386475;-0.7042842998504638,0.5888570461273194,5.371003826141357;-0.700682249069214,0.5893409204483033,5.370907375335692;-0.697221799850464,0.5897969217300416,5.3708353748321525;-0.693666151046753,0.5902684984207154,5.370753224372864;-0.6897978496551513,0.5907926988601684,5.370673474311829;-0.6860485496520996,0.5912903995513916,5.370583924293518;-0.6824420471191406,0.5917231998443603,5.370481324195862;-0.678851598739624,0.5921670503616332,5.370377498626709;-0.6753627490997315,0.5926300020217895,5.370280197143555;-0.6719474239349364,0.593089301109314,5.370196697235108;-0.6685898246765136,0.5935240526199339,5.370124597549439;-0.6653775768280029,0.5939354028701781,5.370046847343445;-0.6619859275817872,0.5943804521560668,5.369972598075867;-0.6585290279388427,0.5948390522003174,5.369903223037719;-0.6550076255798339,0.5953041534423829,5.369825971603394;-0.6515450010299682,0.5957687788009643,5.36974192237854;-0.6481109018325805,0.5962451295852661,5.369657173156738;-0.6448105268478392,0.596710304260254,5.369578398704528;-0.6416455755233764,0.5971624050140381,5.369513047218322;-0.6386229000091552,0.5975908803939819,5.3694225721359246;-0.6356554012298584,0.5980201807022094,5.369333373069763;-0.6325497512817382,0.598493881225586,5.369232798576355;-0.6294365520477294,0.5989959316253661,5.369120697975159;-0.6264261264801024,0.5995059061050414,5.369001698493958;-0.6236780281066894,0.5999921045303344,5.368871598243713;-0.6209672775268553,0.6004786796569823,5.368738498687743;-0.6183232288360595,0.601003479003906,5.3685794486999505;-0.6157078523635864,0.6015413780212401,5.36840619945526;-0.6130103521347047,0.6021192779541015,5.368214699745177;-0.6105461025238037,0.6026834783554076,5.368013424873352;-0.6079486007690431,0.6033535776138305,5.367728474617004;-0.6052208995819093,0.6041190776824951,5.367420975685119;-0.602621099472046,0.6049388275146483,5.367086775779724;-0.6001250495910646,0.6058283281326292,5.366679675102234;-0.5977841510772706,0.6066976270675658,5.366283576011658;-0.5953507003784181,0.6076655769348144,5.36586032485962;-0.5929513511657716,0.6086589260101317,5.365427373886108;-0.590510401725769,0.6097182006835937,5.364952898025513;-0.587990200996399,0.6108777999877929,5.364423748016358;-0.5853211755752564,0.6121998500823975,5.36383219718933;-0.5824630250930787,0.6137244510650635,5.363145347595214;-0.5795249252319337,0.6154891510009766,5.362337647438049;-0.5766628246307374,0.6172609004974366,5.361513348579407;-0.5739246244430543,0.6190324258804323,5.360693272590637;-0.5710476751327513,0.6211020250320436,5.359628973960876;-0.5681415252685547,0.6232240486145021,5.358539749145508;-0.5653060245513916,0.6254254474639894,5.357407548904419;-0.5624831495285034,0.6277197494506837,5.35616254901886;-0.559739748954773,0.6300186481475831,5.35488344860077;-0.5569283485412597,0.6324147720336913,5.353543448448181;-0.5541529998779297,0.6348983726501464,5.352122799873351;-0.5514735507965087,0.6373447475433349,5.350668349266052;-0.5487424011230468,0.6399308471679687,5.349053198814391;-0.5460666255950928,0.64254864692688,5.347364099502562;-0.5432926750183106,0.6452831954956055,5.3455760002136214;-0.5405420999526978,0.6480528440475465,5.343724401473998;-0.5376401491165163,0.6510200452804565,5.341701151847838;-0.5348290243148806,0.6539221210479736,5.339710852146148;-0.5320617742538453,0.656822322845459,5.337702803134917;-0.5293852243423463,0.6597712478637696,5.335611028671264;-0.5268409242630006,0.6626582469940187,5.333517977714537;-0.5245294742584229,0.6653240222930908,5.331503277778625;-0.522039924621582,0.6682158737182617,5.32930987739563;-0.5195025749206543,0.6711955966949463,5.3270732030868535;-0.5171657238006592,0.6738873500823975,5.325067252159118;-0.5146257982254028,0.676811450958252,5.322845626354217;-0.5121018495559693,0.6797476539611818,5.32062277650833;-0.5095343742370606,0.682794677734375,5.31837967634201;-0.5068272247314454,0.6859595794677734,5.316042927265167;-0.5038906497955323,0.6894489307403564,5.313547077178955;-0.5011223983764649,0.692812879562378,5.3111777763366685;-0.49836894798278814,0.696173879623413,5.30881845140457;-0.49559409713745123,0.6997455806732178,5.306332602024077;-0.49291057205200206,0.7033017292022704,5.3038325767517085;-0.4900599708557129,0.7072385807037354,5.301114775657654;-0.4871416215896606,0.7113677062988282,5.298182400226593;-0.4843266210556029,0.7154866561889649,5.295289800167083;-0.4813660449981689,0.7199055557250976,5.292167875289917;-0.4784203453063965,0.7243948554992676,5.28897367477417;-0.47554644584655764,0.7288125553131104,5.285778625011444;-0.47273494529724125,0.7331344051361086,5.282627475261688;-0.4697845697402954,0.7376077804565432,5.279165825366974;-0.46700616931915295,0.7418933296203615,5.275742575168612;-0.4642293939590455,0.7462029552459718,5.272263549804689;-0.4612876443862916,0.750749803543091,5.268573499679566;-0.4583764448165894,0.755419803619385,5.264730224609375;-0.4552752447128297,0.7606852531433108,5.260409124374391;-0.45233106994628913,0.7657250518798829,5.256226749420167;-0.44933956909179695,0.7711976013183596,5.252006548881531;-0.4466081695556642,0.7765885772705079,5.247873148441315;-0.443907720565796,0.7819308280944826,5.2437696490287795;-0.4410988712310792,0.7877419548034669,5.239509974002839;-0.43847227287292495,0.793397804260254,5.23544677400589;-0.43587134838104247,0.7989712791442872,5.231512674331666;-0.4334709501266481,0.8042082290649415,5.227835674285889;-0.4311564741134644,0.8095812797546387,5.224263823986054;-0.42883562564849864,0.8151073799133302,5.220703374385834;-0.42665757656097414,0.8205114059448242,5.217318599700929;-0.42454657649993893,0.8258105049133301,5.21406314945221;-0.4224688005447387,0.8311128787994384,5.210901323795319;-0.420232050895691,0.8368495273590086,5.207643623828888;-0.41810690116882326,0.8427478256225586,5.204662298679353;-0.41601485061645505,0.848655574798584,5.201816048145294;-0.41376695060729973,0.8551046752929687,5.198975573539735;-0.4115956001281738,0.861937423706055,5.196275524139405;-0.4095617752075196,0.8686648750305178,5.1939415245056155;-0.4074515743255616,0.8753898735046388,5.192080974578858;-0.40489527416229254,0.8825520992279055,5.190216849327088;-0.40234642505645757,0.8892665996551512,5.188523300170899;-0.3995779247283936,0.8958535499572754,5.186999325752259;-0.3964960746765137,0.9026183509826662,5.185513625144958;-0.3933843488693237,0.9089674987792968,5.184248525142669;-0.39000609874725345,0.9152047500610351,5.183113725185394;-0.3863491477966309,0.9215327014923094,5.18200597524643;-0.382466796875,0.927823751449585,5.180959775447846;-0.3781422967910767,0.933748125076294,5.180242125988007;-0.37379029560089116,0.9393183727264406,5.1796754755973815;-0.3689130954742431,0.9447511482238771,5.179199425220489;-0.3635829954147339,0.9501197967529297,5.178779625415802;-0.35803594589233395,0.9553274745941162,5.1784016761779785;-0.35225044631958,0.9600968761444092,5.178177526473999;-0.3459778218269348,0.9645100021362303,5.178058276176453;-0.3388697724342346,0.9687697525024414,5.177944676399231;-0.33173104763031,0.972340353012085,5.177964826583864;-0.32402734851837145,0.9751328029632569,5.178018876075747;-0.31544154787063594,0.9774265003204347,5.178100925445558;-0.30671874761581414,0.9787336521148682,5.1782660255432145;-0.29775047302246094,0.9792621517181397,5.178500226020814;-0.28819777297973637,0.9791168994903565,5.1787543258667;-0.27853384828567507,0.978519697189331,5.179059500694275;-0.26885614824295045,0.9774473476409913,5.1794197511672975;-0.2590379238128662,0.9759167232513427,5.17990915107727;-0.24942662334442148,0.97405287361145,5.180462400436402;-0.23984529924392706,0.9717167491912841,5.181128924846649;-0.23033684921264652,0.9690077991485595,5.181887774944305;-0.22088417482376096,0.965517900466919,5.182762524604796;-0.211307225227356,0.9616457996368408,5.183771424293518;-0.20180375003814702,0.957118148803711,5.184962849617004;-0.19262510061264043,0.9523725013732912,5.1861921997070315;-0.1836456258296967,0.9475029258728028,5.187473449230195;-0.17477662587165838,0.942132724761963,5.188904748439789;-0.16635437560081484,0.9365616264343262,5.190393873691559;-0.15857647585868836,0.9307080268859863,5.192016673564911;-0.15093890070915222,0.9247131271362304,5.193661498546601;-0.14396094536781312,0.918799877166748,5.19537729883194;-0.13787942814826964,0.9129712028503418,5.197128424644471;-0.13206733870506288,0.9069973526000977,5.198964224815369;-0.12685839843749996,0.9011744022369387,5.200783274650574;-0.12227095842361449,0.895538053512573,5.202688024520874;-0.11793239307403562,0.8899394054412839,5.204573374271393;-0.11373835325241088,0.8843398532867432,5.206446823596954;-0.10970780563354494,0.8787517528533936,5.2082098736763;-0.10566673541069031,0.8730297527313231,5.209933873653412;-0.10185923767089844,0.8675229530334473,5.2115514740943905;-0.09808670783042908,0.8618100051879883,5.213131224155427;-0.09479297280311587,0.8566726799011232,5.2144894995689395;-0.09170276284217835,0.8517132835388186,5.215724350452424;-0.08884135043621064,0.8466848335266114,5.2167744503021245;-0.0858435653448105,0.8409637336730957,5.21776585006714;-0.08281254780292513,0.8348663330078125,5.218737200260163;-0.080042732834816,0.8289209823608397,5.21957750082016;-0.07739576268196108,0.8228640289306641,5.220351125717164;-0.07497674775123599,0.816974178314209,5.221020826339722;-0.07269777774810791,0.8105199279785158,5.221730951309204;-0.07044302773475648,0.803769630432129,5.222474301338195;-0.0682523628473282,0.7965404319763183,5.223207201004028;-0.06628244268894198,0.7891025314331055,5.223873750686645;-0.06439612269401553,0.7816582069396972,5.224518350601196;-0.06261157751083375,0.7741134071350098,5.225080150604248;-0.06089123010635378,0.7661673297882079,5.225544875621796;-0.05932393002510071,0.7582981319427489,5.225927476406097;-0.057822262525558464,0.7501566562652587,5.226284976482391;-0.05639679765701294,0.7417778034210205,5.226525376796723;-0.05498817515373229,0.7332498512268066,5.22673562669754;-0.05369228506088257,0.7247100982666015,5.226861526966094;-0.05236868512630462,0.7155092983245849,5.226960051536559;-0.05108146512508392,0.706182596206665,5.227030700683594;-0.049945850133895874,0.6969309949874878,5.227080375671386;-0.04899108505249024,0.6880056943893433,5.227101426124571;-0.04809713751077652,0.6793395690917969,5.227110451221465;-0.047185157477855684,0.6705162200927736,5.227104401111603;-0.04628100252151489,0.6618355216979982,5.22708795118332;-0.04527197742462158,0.6523602714538576,5.2269570508003245;-0.04423821496963501,0.6433871459960938,5.226728350639344;-0.043149165034294126,0.6340227947235106,5.226369050979615;-0.04204456001520157,0.6248845682144164,5.225955200672151;-0.04091498011350632,0.6158964681625365,5.22548825120926;-0.039787022590637204,0.6066202936172485,5.225003526210787;-0.03871855759620666,0.5974254426956176,5.224516726017;-0.0377528076171875,0.5883732442855834,5.224100051403047;-0.03681303751468658,0.5783430929183959,5.2237767014503484;-0.035980137526988976,0.5688103942871093,5.223461701393128;-0.03522922748327255,0.559266746520996,5.223227151870728;-0.034483492553234095,0.5494682979583739,5.223012326717377;-0.03380004757642746,0.5396707000732421,5.222804976940155;-0.03311687248945236,0.5300218505859375,5.222610451698303;-0.032460422456264494,0.5204448013305664,5.222433052062988;-0.03184752744436263,0.5103702020645142,5.222308402061462;-0.03133419746160507,0.5005113019943238,5.222195952415467;-0.030865679919719696,0.49040167617797853,5.222124577045442;-0.030448424994945527,0.48045522689819337,5.22204962682724;-0.0299966099858284,0.47026042652130134,5.221968426704408;-0.02963226503133774,0.4607695264816286,5.221983276367188;-0.029228655040264128,0.45109862709045423,5.222000301361083;-0.028851275026798247,0.4418233280181886,5.22209365081787;-0.028389827489852908,0.4319784536361695,5.222206876277923;-0.02793463242053986,0.4223898534774781,5.222354876041412;-0.027506012439727785,0.4130202541351319,5.2225104260444635;-0.02707907247543335,0.4031768045425415,5.222659276485443;-0.026644100010395057,0.3936307792663575,5.222784576416015;-0.0262239699959755,0.3850375289916993,5.222839325904846;-0.025843987464904784,0.37597015333175665,5.222915225982666;-0.025509482502937313,0.36708570241928096,5.223013675689698;-0.025188915014266965,0.3582605018615722,5.223136600971222;-0.024878385066986083,0.34971180152893067,5.223287100315094;-0.02466937506198883,0.34146235132217406,5.223440225601196;-0.02450808012485504,0.33290165090560914,5.223589825630188;-0.024368280172348024,0.32480642604827886,5.223704875469209;-0.02432702016830444,0.31620207595825195,5.223751824855805;-0.024331395208835604,0.307625901222229,5.223784474849702;-0.024403310120105742,0.2987422513961792,5.223829974651338;-0.024536462604999542,0.28987522697448737,5.223884424686431;-0.024721557557582853,0.2810009765625,5.223948074817658;-0.024982260048389434,0.2721166014671326,5.224006449699401;-0.025289070069789883,0.2633088011741639,5.224054749488831;-0.02569655507802963,0.2552927260398865,5.224117723941803;-0.026127010047435756,0.24711332559585575,5.224190674304962;-0.026585945069789885,0.23860204982757574,5.224229598999023;-0.027083830058574676,0.23054785013198856,5.224244198799133;-0.02757363504171371,0.22231802511215207,5.224287573814393;-0.028096485078334805,0.21400652503967282,5.224339974403382;-0.028581355094909666,0.20546967530250546,5.224386723995209;-0.02904657506942749,0.19639682555198668,5.224421574115754;-0.029597357571125034,0.1870508906841278,5.224423324108124;-0.03022174257040024,0.17715720009803773,5.224384724140167;-0.030836965084075928,0.16712478268146516,5.224379724025726;-0.03143465006351471,0.15713373267650604,5.224398873806001;-0.0320891450047493,0.14715916240215302,5.224421248912812;-0.032676394999027254,0.13747821199893953,5.224527299404145;-0.03321346998214722,0.12761256971955298,5.224720849514008;-0.033716605067253116,0.11762763816118241,5.224964499950409;-0.03423603755235673,0.10751977887749671,5.225257800102234;-0.03471790260076523,0.09678999927639961,5.225584800720215;-0.03516654759645462,0.08590960904955863,5.225981275558472;-0.03560271257162095,0.07446541878581046,5.226347375869751;-0.036071280062198646,0.06258447131514548,5.226691126346588;-0.036531585037708286,0.05075962623953818,5.226964525699615;-0.036988612413406376,0.0384713838994503,5.227210926055909;-0.037472357511520386,0.025941848605871197,5.227408226013184;-0.03796048003435135,0.012705923646688457,5.227568600654601;-0.038415605008602145,-0.000601076513528822,5.227709150314331;-0.03887731742858887,-0.013973301321268079,5.227822700977325;-0.03931037747859955,-0.02697610130906105,5.2279262509346;-0.03966533249616623,-0.03938786640763283,5.228038475513458;-0.039942037403583534,-0.051162126451730724,5.22818562555313;-0.04020078241825105,-0.0628019588291645,5.2283039007186884;-0.0404404673576355,-0.07415735867619515,5.2283900012969955;-0.04065750735998155,-0.08510401347279549,5.228449701309204;-0.04085074728727341,-0.09562701395154,5.228496150970459;-0.04104811239242555,-0.10571407133340835,5.228430225849151;-0.04122266244888307,-0.1153612398803234,5.22829427576065;-0.0413567124605179,-0.12473165541887284,5.228097250938416;-0.041491317510604864,-0.13348512548208238,5.22785890007019;-0.04161566257476808,-0.1426554607152939,5.227574825286865;-0.041754792690277105,-0.15193787109851836,5.227367525100709;-0.04186284768581391,-0.16080169892311097,5.227178100109101;-0.04197349274158478,-0.16944235372543337,5.227050300121308;-0.04205357038974762,-0.17709638595581056,5.226976399898528;-0.04209047019481659,-0.18418530035018923,5.226974349498748;-0.04212328004837036,-0.1903238003253937,5.226972774505614;-0.04215196514129639,-0.1961829001903534,5.226974074363708;-0.04216759276390076,-0.20117367506027223,5.226972223758697;-0.04217988276481628,-0.2056490745544434,5.2269757733345035;-0.04219408774375915,-0.210435049533844,5.226979273319244;-0.04220913267135619,-0.21632554960250855,5.226981473445891;-0.04221536004543304,-0.22192347431182866,5.226973648071288;-0.042215530037879936,-0.22731392478942877,5.226962947845459;-0.04220999753475189,-0.23254367494583134,5.226956923007964;-0.042200717568397515,-0.2378077740669251,5.2269504733085626;-0.04219546747207641,-0.24299942398071295,5.2269406986236575;-0.04219476246833801,-0.24802697372436527,5.226932898521424;-0.04219246575706883,-0.2510965251922607,5.226941261291504;-0.042199513779746164,-0.25420472092098656,5.226966387430828;-0.0422175145149231,-0.2565445277270149,5.226989321989173;-0.042213146537542344,-0.2580196851491928,5.226981717348099;-0.04221005964279175,-0.2594863637288411,5.226975098292033;-0.0422076782158443,-0.2610599613189697,5.226969891275679;-0.04220688031269954,-0.26280134347768924,5.2269651523003215;-0.04220888713995616,-0.26476103941599527,5.226960165500642;-0.04221050891009244,-0.26692913402210583,5.226956862536343
