# Supplementary material for: AI co-pilot bronchoscope robot
Source: Nat Commun. 2024 Jan 4;15:241. doi: 10.1038/s41467-023-44385-7 (PMC10764930; doi:10.1038/s41467-023-44385-7)
Supplement: Supplementary file 9 — Source Data [file 41467_2023_44385_MOESM9_ESM.zip › Supplementary Fig. 6/Sim+A/1-siliconmodel3 Centerline model_40.txt]

Path length,0.41205882422645995,1.2986032720849114,2.437063322251031,3.490252726516907,4.016389974070029,5.128769445069927,6.192543929220375,7.1845335404780775,7.770323920362018,9.143828701903134,9.950117001225653,10.82738228443473,11.724897892279937,12.67803675132738,13.604547861980201,14.513073557137773,15.476284439477054,16.453459616608075,17.50641057633108,18.56290787284395,19.70438952843793,20.839365027862204,22.039739285204444,22.039739285204444,23.252228959543288,24.53000687588848,25.86958451559664,27.22109091351633,27.22109091351633,28.578205633177454,29.87717797971253,31.118977179599085,31.118977179599085,32.351852436590676,33.54392612483459,34.73407191159484,35.8370050651641,36.94438175031179,37.98726127515119,38.99225463877252,40.02556405406185,40.995509313921794,42.04044524598673,42.04044524598673,43.03001155743161,44.07736273723988,45.059789917426215,46.952602366924985,47.84754942938269,48.69453518092464,49.51590981081651,50.34164069058,51.22490508175179,52.86243328789517,53.73168084117701,54.62977665561648,55.52665244042533,56.431992860465726,57.324214117296236,58.18684645540748,59.87065579180456,60.747122489772224,61.57592253107333,62.440874924266545,63.33276028254451,64.23390050936347,65.14530203708637,66.99543081550067,67.98350020875124,68.92941809903297,69.89514213552238,70.89591393802263,71.85038911479397,72.82808272745798,73.79761496829325,74.82788449777573,75.83343262004722,76.85504606856924,77.85476283023488,78.88136493600535,79.84417301642165,80.83145664401835,81.82134353827037,82.82340277871162,83.79916243064099,84.75748382721568,85.7605655436523,86.68033036306903,87.62102004435206,88.56190258040051,89.48134345855398,90.42076959151899,91.3619010757331,92.29310185856754,93.22759862236585,94.15557409204692,95.11243837910217,97.0169382610389,97.98742582798565,98.94556338990175,99.88342100632056,100.8200809176564,101.72767992040474,102.62455606702984,103.5241802444741,105.30451282203227,106.17956445115485,107.04414286611255,107.91671634920176,109.56253279104627,110.3589224268761,111.86478012256262,112.57414060712951,113.99335654715135,114.63344532212301,115.84677626203286,116.95471188287013,118.08690719760723,119.15424315438072,120.24774055935646,121.42807514205617,122.03454917401075,123.20258139434183,124.40861031778687,124.97763364449268,126.27966878435335,126.95816557280885,128.4218847832467,129.14454686848666,129.87775893695382,131.35123325020223,132.1322647750079,132.93420549737053,134.44142139521628,135.17519678883957,135.92113165757823,137.57283680297482,138.45682397146743,139.3342957398177,140.2420120268364,141.15070052387188,142.0392480526108,143.86776951663407,144.8187388979748,145.78256319776347,146.78422649439463,147.8073151109561,148.85963291328665,149.9001213897639,150.90333057909683,151.9213300574515,152.95923421604266,154.03081328028395,155.06338141179666,156.06535573225045,157.05369706296247,158.01710290928384,158.97267063955204,159.91550902132687,161.76065173751041,162.65582219608484,163.54921038190824,164.4422728954196,166.16204260213675,167.01151377373108,167.83664447371086,168.61894462523568,169.43394197852757,170.93379343544353,171.6220887034463,172.35166053246232,173.8101332974878,174.54355507689257,175.28840832297604,176.8045992953444,177.50553706998943,178.25178013798478,179.7642718102141,180.49481014652747,181.22959528479015,182.66735561479535,183.40287777183838,184.8225632003138,185.50519464447498,186.9003500000234,187.5659124240867,188.74484649262374,189.83786365787668,190.9188170672631,191.91746012106827,192.81923446976066,194.11267758135878,195.27436405224447,196.00133550141342,197.26551205511166,198.13540513395824,199.28638423220033,200.15771599989876,201.33131180929058,202.16077142047095,203.22118812311786,204.39345497901164,205.46641617855093,206.5125670612229,207.45939095341504
Error,7.1326575893585265,6.83902771768547,6.495500053517747,6.157830030017161,5.810860026040868,5.465665700394476,5.153201436748946,4.859405261720464,4.570180549514104,4.292692323592295,4.032248330101251,3.7876250936991296,3.5597945879343915,3.342421259869465,3.1476662285313997,2.969682677449558,2.8091957129358667,2.6572547809135516,2.5079770283277756,2.361650140801758,2.2223946582733207,2.0961682827313917,2.0018223489413884,1.92474415858465,1.7508248713291756,1.5988929188175147,1.508470666610611,1.515942343780683,1.311656113554023,1.162666771783574,1.1178423232596884,1.1394597283232288,0.996803389852286,0.8526554023107508,0.7833244476373147,0.7822510853792443,0.811769752443049,0.8651020941628991,0.8972020082564314,0.9059075075955656,0.9309655684706675,0.914099081850902,0.9329186754215003,0.9193048541514192,0.9189734995782767,0.8899264244099684,0.891674119938763,0.8613364524219599,0.8117315618490298,0.7585862851129342,0.7264157201796464,0.735791208404791,0.7575042794290385,0.765118286703565,0.7127421677093309,0.684838734172883,0.6707664008735265,0.6700215793985603,0.6835133110609606,0.7286294622442945,0.7099484691459556,0.6578868401360918,0.6233301013515484,0.6245567811238029,0.6450049503581121,0.6778622516868356,0.714327064804902,0.7258207811494798,0.7136455403113601,0.6761446004102937,0.6509065147975139,0.6412379751655835,0.6080380812484395,0.5844883556399296,0.5590552773794896,0.556582915460998,0.5479595235713575,0.547339430863029,0.5314091600376065,0.5305609885543594,0.4926236840415554,0.47379079765150584,0.4585265378045077,0.44858602339853637,0.4215638642250224,0.3802982195268461,0.36468810958938547,0.308270375498546,0.27638586507191176,0.28336290909891826,0.3525135296260968,0.4447291763282949,0.5785626102237863,0.7193786685096076,0.8623919413444786,0.9994581950474252,1.1395124178373293,1.2648792910365165,1.374604782014231,1.495241936339491,1.6623797785553915,1.7966208685204426,1.9488242011762136,2.0670808928167115,2.171444346965153,2.220606754888348,2.26180683478796,2.3375039618089404,2.5004132885796526,2.6256879123530936,2.7258433524868555,2.8204578623654597,2.845865331577977,2.853038378991888,2.8261850889979705,2.7725208486341564,2.7105074563591174,2.654378120206692,2.5844297384371027,2.4917495102042335,2.3906542956092642,2.255817139636382,2.1138118458778705,2.0060159652492646,1.8823961090061614,1.7895940595118085,1.7075283781203678,1.6659436390914981,1.6040088926621423,1.617138190605009,1.5782269736584076,1.5385222461662658,1.5227688745429506,1.4885661496869935,1.4666302353351623,1.5001722054691664,1.4969394539866734,1.4535334660102037,1.3977367324336212,1.3458549087666418,1.3020781027465342,1.295124736597535,1.2989222747757128,1.2057095228668566,1.1999087542686073,1.156627217591016,1.1650098669983466,1.253932872971462,1.254206592129919,1.246441794512112,1.1880485765010773,1.1768922072912575,1.2648231228366384,1.4989017410092806,1.7167023043949459,1.8866416590219537,1.9871279967960391,2.084415663572405,2.1489584163487905,2.095056670508625,1.9792127218060536,1.90047587200705,1.822236165870476,1.7168833921253697,1.5109441349698705,1.300547908196797,1.1021079538807708,0.9485485278790368,0.7700254787076629,0.6019881758554909,0.5871533363264253,0.4376991924771381,0.37711449834139804,0.4903227790019338,0.36635356211062137,0.36465947621338735,0.5197068163244064,0.45910064574834697,0.5238615257426446,0.666418376362869,0.5943944625762518,0.5439977543227006,0.6071803377227071,0.6413096312160168,0.8038189305438457,0.8154915588631172,0.7791101866054226,0.8271730557908799,0.8050062835138159,0.8345090871818956,0.8730448505008475,0.9428117512147918,0.966043376196587,0.9477210347927747,0.9424304735893172,0.9535430121175273,0.9792987714848094,0.9928478603208449,1.0042737283986134,1.0160471610921717,1.0409592651989186,1.0620152729413874,1.0541780503984648,1.0183577177339083,0.9391554688955944
3D pred;-0.10926775542762901,-0.2626002636112565,5.251261136919707;-0.10631057324966574,-0.2530616918653369,5.2507408268061395;-0.10305157772119367,-0.24367693937893625,5.249598299382225;-0.09980422821956451,-0.23427251064308327,5.248592594969124;-0.09652025686643842,-0.22488249185728315,5.24757128240474;-0.09326172026724613,-0.21549185992414316,5.246476763730612;-0.09027019537133188,-0.2060074318806752,5.24542967085727;-0.08744936239198724,-0.1964620605343535,5.244465934812773;-0.0846350260054343,-0.18690555492959593,5.243598345434345;-0.08187417244179596,-0.17732481108036857,5.242832163409211;-0.07933993779326316,-0.16767657662435084,5.242132716036003;-0.07690584210415458,-0.15799658830645819,5.241521975222135;-0.07461568991020223,-0.14827713319780306,5.240985882581472;-0.07239984850989821,-0.13853558936980412,5.2405472816969825;-0.07042391293821172,-0.12874154043242383,5.240132210584107;-0.06858070417543072,-0.11892081224922119,5.239737394920212;-0.06686707109558099,-0.10907557411421026,5.239370314911806;-0.06522194748264795,-0.0992174421741443,5.239037444140452;-0.06356486175331104,-0.08936000838952765,5.2387457832628455;-0.06192596060942233,-0.07949926047804064,5.238463553451052;-0.06029827954104996,-0.06963687384430378,5.238173753129536;-0.05870676557331475,-0.05976938682305294,5.23785786837848;-0.057145110934093045,-0.049897724000096254,5.237523940395747;-0.05561672600644133,-0.0400209306217183,5.237187797459251;-0.05409337595113348,-0.03014421389306287,5.236827420891073;-0.05260107167463324,-0.020264373220629763,5.236425206727131;-0.0511220009259127,-0.010383415279140048,5.2360020993190295;-0.04968161714847285,-0.0004972277455987384,5.235567829097461;-0.04826305642199942,0.00939199979759203,5.235130949177685;-0.0468472950704852,0.019282461200658036,5.234713345262449;-0.04547508315826687,0.029180828337008975,5.234340032388342;-0.04411710216094612,0.0390819188814415,5.2339874793542265;-0.0427692192664876,0.04898482697741106,5.233647445612362;-0.041458790235621074,0.05889315742425472,5.2333191720812735;-0.040228130728287556,0.06881351003621897,5.233050692601045;-0.03914059174339548,0.07875167192083046,5.23282664503557;-0.03818297093694337,0.088704771583824,5.232689643248838;-0.03729538713531878,0.09866494059265937,5.232604623777368;-0.03647743928556939,0.10863109466996676,5.23252256146897;-0.03569361017079534,0.11859982413099554,5.232422337461619;-0.03494187518372818,0.1285708668702403,5.2323074409805015;-0.034173666088487806,0.1385408373248026,5.232209747986154;-0.033404292641446585,0.14851091651717507,5.232135012473783;-0.03269004546090072,0.15848524190927588,5.232083205740869;-0.031965847652421754,0.1684587413515674,5.232013589587536;-0.031293849103641136,0.17843590161824385,5.231945098978766;-0.03066622813142508,0.18841607373998853,5.23189759807788;-0.030127265344941662,0.19840140208302148,5.231845281764852;-0.029578284653272217,0.2083858609273528,5.231749355824524;-0.029044289925930677,0.21837061688069942,5.231609719929136;-0.02852539230079836,0.2283549674363035,5.2314011791958475;-0.028057487097526642,0.2383415575997826,5.231179635458734;-0.02769343855185561,0.2483319935308371,5.230937440157603;-0.027519803571626384,0.258327453274865,5.230691197595972;-0.027524175600083505,0.2683243442585827,5.230441895479994;-0.027543685766920484,0.2783209878527872,5.230183561967185;-0.02760894484947511,0.2883166968861351,5.229898006065842;-0.02771242811075192,0.2983114535054107,5.229591197760738;-0.027841190559711026,0.30830543193547116,5.229268993832728;-0.027992562337111303,0.3183002409215803,5.228984599887296;-0.028183171225575374,0.32829467118751626,5.228710680353522;-0.028421021696789273,0.33828852414982535,5.228453134006065;-0.028695519782978376,0.348281908684312,5.228214562535513;-0.028993406638122582,0.3582749422887577,5.2279897452720485;-0.02930684845921553,0.3682681033088541,5.227793564102678;-0.029630113149078877,0.3782613946439024,5.227621435566006;-0.029941928956915106,0.3882553703496372,5.227469052840061;-0.030242389044701605,0.398249907958218,5.227331423895756;-0.03052384673059993,0.40824522739120006,5.227211544774555;-0.030802812510622037,0.4182404539577915,5.227078789450441;-0.031092106891169723,0.4282354155697443,5.226948209448246;-0.0313899786464056,0.43823003000262223,5.226810533177446;-0.03170282890331054,0.44822399647475886,5.2266596727433905;-0.032057021303404924,0.45821664327297107,5.226512847303173;-0.032453121383781584,0.46820782132142424,5.2263733269446835;-0.03290960173167325,0.4781964762161693,5.2262376837153095;-0.03340688346886876,0.4881832751090309,5.226109002918804;-0.03394572877778486,0.49816768421093477,5.225963329932707;-0.03451386599516263,0.5081504083366117,5.225813532960583;-0.035117974346610084,0.518131400376569,5.225691668289654;-0.03576363798755568,0.5281103781124863,5.22563579514022;-0.036441339699857356,0.5380873116987246,5.225674738752445;-0.03697673171171557,0.5480707947107137,5.22588311903693;-0.03751629262519968,0.5580532354266972,5.2261275599756365;-0.03804241743264531,0.5680357049695581,5.226398658689841;-0.038542717645079314,0.578019019727522,5.226686974733202;-0.03906286642704146,0.5880003918904981,5.227005808528132;-0.03958330186133893,0.5979790847721518,5.22739929973815;-0.040038985704111484,0.6079594016278161,5.227830145065358;-0.0403142539024186,0.6179449607273578,5.228291487550462;-0.040246163458738916,0.6279347866771079,5.228737291526644;-0.040147890209665055,0.6379296851054154,5.229041179295948;-0.03971083895942919,0.6479133586723995,5.229408940512729;-0.03921605248290253,0.6578950162850392,5.229757792410644;-0.038616211534398585,0.6678704902252417,5.230118500748279;-0.03788887575063332,0.6778388015600775,5.2304406059941835;-0.036821465200951635,0.6877765908962675,5.2307583760807805;-0.03534966949966128,0.697663333307823,5.231051875486595;-0.03363649939445674,0.7075080013677404,5.231436009552615;-0.03160024506035222,0.7172886574111409,5.231874684429414;-0.028903367342310374,0.72690586753545,5.232360606232605;-0.026144852842256074,0.7365101989726097,5.232744553362005;-0.02296838935033118,0.7459826049074009,5.23317304547512;-0.020017527744888085,0.7555304087981901,5.233536166183082;-0.016959073031817387,0.76504583415251,5.233856377198603;-0.013535136945260871,0.774434532644417,5.234215546104886;-0.00984429448881062,0.7837213800792742,5.2345790659576465;-0.005699278528815873,0.7928087958099698,5.235066629316497;-0.0006877994534937246,0.8014364372412489,5.235736614996109;0.004706407533605101,0.8098376431466071,5.2363043035692804;0.010093793170039465,0.8182432538317835,5.236871564544131;0.015602698692461562,0.8265702507850649,5.237431101571567;0.021119270452234898,0.8348921095974334,5.237991549540851;0.026660459714139873,0.8431998763800761,5.238517127935544;0.03226563923397736,0.8514661068998665,5.239018521537497;0.03799837896430774,0.8596452095405744,5.239506348532503;0.04381681894835229,0.8677633990948395,5.239997015948471;0.049735633598483306,0.8758080452605399,5.240498315465801;0.05570501529608916,0.8838149321397659,5.24100452160125;0.06164046317998711,0.8918450291112265,5.241541178890841;0.06758228704269469,0.8998707237726306,5.242073113460567;0.07347471122976791,0.9079328577979078,5.242603521000164;0.07931638989563156,0.9160325790382587,5.243122468197286;0.08521582557321632,0.9240857062798359,5.243708813076182;0.09117997120327263,0.9320941351564006,5.244251061942004;0.0973354874669574,0.9399580462214286,5.244769253305153;0.10352417107459888,0.9477947437061973,5.245304386687339;0.10999768062975644,0.9553968053484441,5.2458542346906665;0.11666152565127633,0.9628299895482135,5.246438137235158;0.12355496015775057,0.9700485508114465,5.247048820454105;0.13049034978565718,0.9772246560872426,5.247684338966673;0.13738709291120688,0.9844369548191962,5.248330621614779;0.1443116340483497,0.9916312582776283,5.248871664855204;0.15143841644851633,0.9986308008558578,5.249335751394793;0.158674999957403,1.005521311420848,5.249726549645383;0.16598308308454895,1.012328177286979,5.250234976717074;0.17331583849922116,1.019113142632009,5.250676500550335;0.18065702249788937,1.0258934598141376,5.2510429925794835;0.1879235952448824,1.032756716105705,5.251347350245591;0.19524426984929913,1.0395617966893473,5.251661359140976;0.2027245469044355,1.046193852426438,5.251908931107324;0.2104553897457167,1.0525327286910315,5.252138532208331;0.2184253824113147,1.0585707264945277,5.252286178526575;0.2262983491345582,1.0647187251879195,5.2527536258934;0.23476500701745479,1.0700390840310956,5.252851022370869;0.2430689550137899,1.0756102857820486,5.25277254483051;0.2517512814838705,1.0805712875736149,5.2526972567769095;0.26080846667065466,1.084777158195804,5.252169953447027;0.2696863604745379,1.089356558043282,5.251709411761739;0.2786752769717393,1.0937223037387367,5.251335721075531;0.28768687339953597,1.0980283491586154,5.2508366192177265;0.2969356123703292,1.1017444060996475,5.25002930994543;0.3064855668104025,1.1042559118654853,5.248451111928485;0.3161047696366447,1.1051890754656084,5.245882037643257;0.32573600791234053,1.1056105581337243,5.243224670217166;0.3353755264303714,1.1060981705837265,5.24060896441583;0.3450370530271402,1.1065319894128192,5.238065992720459;0.35460250555189227,1.106748020113424,5.235158167290157;0.36421831536379,1.1069225840251928,5.232418508716152;0.37383174558413507,1.1073734059622642,5.229702128960003;0.3834636622975553,1.1078818048916836,5.227062486758056;0.3930409864048904,1.1078681035421583,5.224185913238037;0.4025219920862737,1.1074539974011934,5.221033287764944;0.41189944816513724,1.1072674385749477,5.217565073052252;0.4211994021623903,1.1072247632826877,5.213889609208271;0.4303847623181689,1.107291433338903,5.209936798320784;0.4394568830592995,1.1074852155296506,5.205734528253202;0.448626319081683,1.1075045322350023,5.201744406714162;0.45773246022606784,1.1074483076887744,5.197612212108514;0.4667433771761507,1.1074396315621806,5.193275934852211;0.47566960434679173,1.1076058163606568,5.188770954151823;0.48443451051197,1.108089059039889,5.18398107978723;0.4930146776699662,1.1090570989853894,5.178936911847445;0.5016377978930582,1.109814935168658,5.173930168201378;0.5102055613451554,1.1106546739493337,5.168842116687376;0.5187618119271238,1.1119532538553405,5.163831700915578;0.5270572216649939,1.1138124712469124,5.1585658213146255;0.535203910951053,1.116003844637467,5.153196525612247;0.5434090184263447,1.1182495344973065,5.147939807208878;0.5514082062604837,1.1210678934746574,5.1426417088076635;0.5593006183579682,1.1244721855565583,5.137530874560245;0.5668003319451993,1.1285907253418024,5.132354782777165;0.5746151025240963,1.1319371933369877,5.127088805872885;0.5825629922813076,1.134582088493437,5.121626610524987;0.5907648387203287,1.136820596091298,5.1163617459754445;0.5989977939232501,1.1390675056678954,5.1111492757375165;0.6070178332330824,1.141556114563407,5.105719193304079;0.6153469273490499,1.1423816544594099,5.100247020510073;0.623736146606815,1.1432686196364024,5.094877263251132;0.6324553773807562,1.1427895142918316,5.090004330583882;0.640719824301933,1.1411842263752592,5.084607853233614;0.6483650609319246,1.1384204904302881,5.0787844418195105;0.6558839614488935,1.135745331628422,5.072758692040377;0.6632610609591336,1.1329573027203428,5.066610090766614;0.6704735310973549,1.1299812537129441,5.060355220119604;0.6775703964732025,1.12685810849661,5.054040121878501;0.6844872610395146,1.1236208964637757,5.047584314971091;0.6913133709472659,1.1202818557801095,5.041083927994908;0.6980095326369886,1.1168954127141342,5.034473827996724;0.7045300140567745,1.1134842257290785,5.027702777457316;0.7107065425971834,1.1101004936682766,5.020603421674555;0.7165859659472935,1.1067279482760615,5.013250985435619;0.7223453196218961,1.1033344660634208,5.005813638884373;0.7280547035226618,1.0999097160255276,4.998352136177034;0.7337242684786958,1.096463412844041,4.990870222812754
3D gt;0.7630204399820308,1.0789168059664906,4.954001604424413;0.7624851726140588,1.0794282251406537,4.955258562523731;0.7619934966198757,1.079895180807492,4.956408827186653;0.7614697792681615,1.0803854344830546,4.957598157274584;0.7609688490840016,1.0808511744347196,4.958722302024387;0.7604503151095311,1.0813239709786662,4.959875852847533;0.7598668253766763,1.0818723973277296,4.961161284053344;0.7591745182136203,1.0824837055787122,4.962583476780536;0.7584560257045232,1.0831087575260334,4.964041740956286;0.7577966194714483,1.083681670631283,4.965376306864427;0.7571584460022366,1.0842306746823227,4.9666527242999745;0.7559527114794568,1.0853138516171565,4.969234380879202;0.7547345744804553,1.086418415584748,4.971845131108327;0.7536064163649578,1.0874053567230126,4.974163887169295;0.7524427634849425,1.088413974344922,4.9765131344688855;0.7513264327217912,1.0893857462597814,4.9787166199699;0.7502103806400605,1.0903146162983688,4.9808397908943896;0.74903121790012,1.0912889055945096,4.983046811870542;0.7478771944322005,1.0922335499582565,4.985183205798036;0.7466683894583651,1.0932110062626779,4.987339198087771;0.7454670683440673,1.0941769350303328,4.989446832375229;0.7442575163519268,1.0951344623872319,4.991521691804632;0.7429979767876039,1.0961174566140126,4.993651157772911;0.7417190776101263,1.0971016992526037,4.995756624033314;0.7404361371227399,1.098082037309358,4.997840658775198;0.7391986373459795,1.0990230930119846,4.999812938600592;0.7380557057175222,1.0998632099973429,5.001575764168023;0.7369996984181297,1.1006327597075338,5.00316560875728;0.7359259320348023,1.1014011473824357,5.004728990415195;0.7348069847082402,1.102201058501216,5.006336257165754;0.7336735623963777,1.1030051085787957,5.0079349352308276;0.7325393738945964,1.103800751529706,5.0095044225831;0.7313998223822984,1.104596059425084,5.01106278149492;0.730289815099293,1.1053677901853702,5.012562191156336;0.7290881966103312,1.1061847728716985,5.014152641134253;0.7278262982261142,1.1070397598659112,5.015796583219506;0.7265887162555068,1.1078818761942089,5.01738573308428;0.7253506298003856,1.1087046142406405,5.018913237920527;0.7239601078585414,1.1096167495825668,5.020585541586592;0.7226081818706354,1.1104836179727147,5.022166168049888;0.7212224427373464,1.1113647351525606,5.023767866989041;0.7197249506984111,1.1123058459413784,5.025447426300341;0.7182453057390318,1.113227467674918,5.027064745303135;0.7166895123325362,1.1141837810504094,5.0287163046299455;0.7149869892451542,1.1152200559266512,5.0304711517938845;0.7132401552966938,1.1162766510451338,5.032248734491431;0.7114379179975996,1.117362920166212,5.034064520611832;0.7096303358537975,1.1184483570699908,5.035862090144127;0.7078418427494946,1.1195098778457888,5.037588264647788;0.7059514603323492,1.120618391742277,5.039364818059363;0.7040418884301876,1.1217333412783705,5.0411254554887295;0.7020471555703706,1.1228835905142533,5.042933195544975;0.7000162412637299,1.1240436796820048,5.044744477267817;0.6979325075916155,1.1252292019147965,5.046587152838706;0.6958893582383918,1.1263852305764936,5.0483286023116944;0.6939138519556961,1.1274930013552356,5.049988622461867;0.6917895456908985,1.128666838704198,5.051721670909326;0.6895876571311829,1.129871483670937,5.05346595130511;0.6875549152779044,1.1309726995977174,5.055037883946366;0.6855042498180721,1.1320805662345272,5.056591608994644;0.6833857397343184,1.1332033681961502,5.058144252687406;0.6812403799222596,1.134319604781663,5.059654805657948;0.6790076010480188,1.1354671866610118,5.061200545267277;0.6767791002157033,1.136589123557235,5.062677583994973;0.674528994336389,1.1377185776272005,5.064116660337357;0.6720873487294677,1.1389326213701745,5.0656149713671095;0.6695062603168548,1.140189906583338,5.0671814198394305;0.6668388032514565,1.141460427876071,5.068781297494361;0.664017193374143,1.1427402826781443,5.070429062651668;0.6609304248773016,1.1439635363391742,5.072194512399447;0.6578058314185433,1.1451704503025657,5.074022902463409;0.6545410624746341,1.146272480342166,5.075862803705252;0.651270121080699,1.1473236904450936,5.077696758570012;0.6476765961723695,1.1482479462332282,5.079666257927271;0.644046959432375,1.149098105513398,5.0816645227574835;0.6401737650291712,1.1498629946202708,5.083832268216601;0.6362149184800421,1.150458888664123,5.086082197137966;0.6323927291673862,1.1509495971900472,5.088258001876413;0.6282319397819003,1.1511932893489334,5.09073998849645;0.6238112135454772,1.1511727741032933,5.093353380457765;0.6191032427698853,1.1508872712432763,5.096204260859076;0.6145867075720782,1.1505154786677223,5.0989491391358275;0.6100454694128495,1.1499339537421223,5.101695534037625;0.6053406189308288,1.1490808311535998,5.104593644234146;0.6005150335011374,1.147919672828012,5.107609402254847;0.5956480593543344,1.1464935593681704,5.110780964705722;0.5903742668053729,1.1445987799420618,5.114371822139457;0.5850738221134788,1.1425345633160264,5.11807614848698;0.5795480824252801,1.1402293744225211,5.122009082098099;0.5743725943366048,1.1378607964837666,5.125777733109772;0.568892983433518,1.1353379156229195,5.129737083327732;0.5636456962720373,1.1328421684461392,5.1336065259501105;0.5581024833446147,1.130291266131631,5.137713224401812;0.552717551571763,1.1277900685497417,5.141754809923879;0.5473330624816501,1.125279958142345,5.145813941405136;0.5417715951054809,1.1228095080507527,5.149931935687541;0.5361891329848114,1.1204168605620453,5.153991489942435;0.5303895416443754,1.1180833968134938,5.158129875259768;0.5242874679013463,1.1161611505858,5.162283574257634;0.5182623187982002,1.1145229603929916,5.166370355733338;0.512552830085877,1.1131243847052765,5.17018835273203;0.5063461054099718,1.1118812736560293,5.174287091885349;0.5000232200315912,1.1109093887353632,5.178428718243381;0.4937785179408034,1.1102440926530353,5.1824339289419905;0.48760937578501806,1.1099044724246696,5.186385775828286;0.4812046620899458,1.1099164682737883,5.190330731552897;0.475135613941303,1.1103930199184604,5.193911115103597;0.4688482299142328,1.111134581660918,5.197536910691829;0.46291044103370976,1.1121211081747073,5.200875243545729;0.4563781307318585,1.1132868381880487,5.20444537332357;0.4498818729069455,1.1146464245787004,5.207859256615594;0.4427910676079164,1.1162328454781192,5.211550573119014;0.43596128314101035,1.117903076159609,5.214980402023463;0.42865710876685625,1.1195496078442146,5.218447682993972;0.421055077555862,1.1211316834600025,5.221892430495602;0.4133702977968567,1.122629255300933,5.225115502768391;0.4053496337473585,1.1239169884218667,5.228315377692318;0.39704444949343276,1.1249792410921056,5.231422079975582;0.3885960199043299,1.1255891881617703,5.234262193900595;0.3800795666059882,1.1259955992744668,5.236989439436861;0.3711516206686137,1.1261784528014744,5.239678032445754;0.3623489685273248,1.1260267787454978,5.242079642915266;0.35321436939668815,1.1254129117125484,5.244332793465765;0.34393598536586456,1.1245205280880453,5.246436649439036;0.3345756915788558,1.123283658582681,5.2483524094762535;0.3250287110889839,1.1213548796675215,5.2500307521176115;0.3153859408032089,1.1190652863726356,5.251503843304429;0.30556943793158825,1.1161155434636059,5.2527508327845975;0.29547022233515313,1.1127418094279302,5.253955794230152;0.28581499496226914,1.1090452202554686,5.254870297980846;0.2764194462307014,1.1052020144815233,5.255635626148948;0.26736845280809807,1.1008945704273092,5.256045884043457;0.25805691203580416,1.0962636680725688,5.256379918165913;0.24884428203374248,1.091180276852329,5.256534378054825;0.2399719635819316,1.086086017731302,5.256573378455601;0.2313775161853558,1.080941351568584,5.256544742752885;0.22322002066983287,1.075812293859157,5.256335549029507;0.21527568794753385,1.0705922499285638,5.256065372448643;0.20779110333697207,1.065383923312859,5.2557075675768115;0.2003718289225048,1.0600293555060385,5.25527814935948;0.1932889492136106,1.0546847118488083,5.254809886303746;0.18613009270211126,1.049113863929675,5.254273318158852;0.17912745142902975,1.0433715510353012,5.253653847743461;0.17244553024592507,1.0377134130913344,5.253076721470457;0.16578935342126339,1.031928452175913,5.252466091720239;0.1595872371235078,1.0262955999098407,5.251813598332299;0.15364438578706846,1.0208082422458857,5.251181925448575;0.1481984102810311,1.0157544385535924,5.250516867656033;0.14285026427480568,1.0107797382759511,5.249815209425532;0.13748673221306018,1.005748028954509,5.249079788894899;0.1319413719529891,1.000492314145496,5.248287876257942;0.12618785009200167,0.9949562741859166,5.247539451258742;0.12062691179042462,0.9895163510926668,5.246843587608582;0.11548524969413734,0.9843695864539441,5.246156700496121;0.11026756301493508,0.9791289295061609,5.245465977227187;0.10517021053167022,0.9739005384905163,5.244801960071182;0.10015462131592241,0.9687339955050847,5.244189793963907;0.09500205482700633,0.9633244655768589,5.2436164083572825;0.09012171200847321,0.9581356238214918,5.243067065603862;0.08549704034305464,0.9531964320952486,5.242564485985366;0.08094137163714196,0.9483424499977824,5.242084113403148;0.07660825610467475,0.943725506797864,5.241659185412613;0.07271185297981335,0.9395913217550689,5.241334668303609;0.06851691894132607,0.9351484951375,5.240940504368479;0.06445081759189102,0.9308393419026562,5.240554475686174;0.06044371091706193,0.9266408052352464,5.240170445997232;0.05640242598984403,0.922408353161582,5.239798488485085;0.052239036259735507,0.9180133457858461,5.2394363127460055;0.04817255308428761,0.9136952889003936,5.239080941141994;0.04419072695962869,0.9094086042569763,5.2387288673683;0.04035314070507644,0.905178645891392,5.238382279742569;0.036900081484443785,0.9012901637699828,5.238018144012647;0.03345499588017295,0.8973353992229105,5.23763805254786;0.02995895554316963,0.8932166208101622,5.23727390498747;0.026417867202132066,0.888931793568602,5.236936623245191;0.022766799184718307,0.8844983455989139,5.23660241721604;0.019145383811888197,0.8800614118790703,5.236268904207604;0.015818536618371095,0.8758941565265225,5.235940748867881;0.012202466344766284,0.8711990649109869,5.235601146851321;0.008478283775053986,0.8662571626276833,5.235261048123767;0.004723706427350682,0.8610841141728344,5.234923286953157;0.0008187176696836287,0.8552896178757645,5.234561004111237;-0.0031304822433320715,0.8492877546230698,5.234169266578085;-0.006851337658774442,0.8432570861497494,5.233844455173161;-0.010531757241037127,0.8369653530427497,5.233536140770008;-0.014172757965335908,0.8301157215277865,5.23323821828603;-0.017752892923268874,0.8230094002972079,5.232911909449905;-0.021234227508546078,0.8156319113973636,5.232582503815555;-0.02454908031220414,0.8080373001834588,5.2322331102408;-0.02773882850491924,0.799922439746918,5.231896963098043;-0.030753362026580654,0.7918238500122856,5.2316230734889535;-0.03358789093082118,0.7835481988716738,5.231398174727461;-0.03615402270604369,0.7749548867523095,5.231167923001232;-0.0384292662562473,0.7664246148235162,5.230915829296665;-0.040378666553274996,0.75764564640499,5.23066699591327;-0.04204269950623681,0.7488373484105543,5.2303779232387;-0.043582677820296144,0.7398987325441414,5.230056662964285;-0.044884554966469675,0.7306299434183494,5.2296991115858305;-0.04578089594457693,0.7213009157518099,5.229347676648204;-0.04648174324066309,0.7117516173028484,5.228997718142542;-0.04696290695858922,0.7020647883583877,5.22865356957414;-0.046954174239152505,0.6925628662538681,5.228348680103707;-0.04682479603612539,0.6830297564233614,5.228065832723759;-0.04648230242729187,0.6734709059111176,5.22780125495322;-0.045989392315076476,0.66420762893088,5.227551082129647;-0.045243841119134535,0.6548983043597059,5.227220855544235;-0.044387961706931184,0.6456319625952618,5.226880457936377;-0.0433863287094705,0.6362828340867709,5.226476261785943;-0.042319658608298595,0.6269586678900521,5.226058786563936;-0.04118814503418288,0.6178458020311461,5.225597803146511;-0.04005012813296731,0.608518110741373,5.2251233693794426;-0.03894995963880103,0.5991885227252431,5.224635389481326;-0.03795677863171629,0.5900548806880448,5.2242030621433555;-0.03701597155520388,0.5800736875442063,5.223874491823447;-0.036181545911877874,0.570532159375991,5.223556743535965;-0.035401324189744204,0.5608094708421222,5.223289776176501;-0.03463374537670345,0.5508209691308318,5.223059714305055;-0.03393579872666449,0.5409489701875153,5.222849681740788;-0.0332314217339758,0.531103261401799,5.2226527866136605;-0.03257330414681574,0.521499300377162,5.222477418856604;-0.031933352504129195,0.5112539542096987,5.222356869443052;-0.031402512213424855,0.5012715630056006,5.222240960903106;-0.03091836584534292,0.49106715428637526,5.222169905956918;-0.03048972270074764,0.48102107695061286,5.222097119702403;-0.03003389553241791,0.47072884624640665,5.222009147763635;-0.029643698260331842,0.4610413826209556,5.222000709972197;-0.029232254385948175,0.4512731186538648,5.2220153055835;-0.02883003084145942,0.44173715338139685,5.222091914002152;-0.028354876083193103,0.4317412623807167,5.222195890567694;-0.027900225953657147,0.42209585132169575,5.222342962752585;-0.02746810428352602,0.41264783555671736,5.222498957888491;-0.027040164890013325,0.40277754910275876,5.222648710284586;-0.0266100580523635,0.3930970973753853,5.222781070598836;-0.026198949478446858,0.3842965748440415,5.222849057350895;-0.025824320357712132,0.37519059759857576,5.22292719761275;-0.025487763618349646,0.36618607957416793,5.223030906572987;-0.02516487636520165,0.357273976172665,5.223157816043621;-0.024865251499356946,0.34863097144553135,5.223309336588698;-0.02465980455921394,0.34034694990851105,5.2234633806572095;-0.024486571999991442,0.3315854055582519,5.223620601341273;-0.024352167551923796,0.3234901811225622,5.223731143810359;-0.024324955431211416,0.3147493940856296,5.223785538851257;-0.02433746864021399,0.3061231526684531,5.223821000206509;-0.024410837644932733,0.29720136322929164,5.223867554545018;-0.024573549617908388,0.28814956623334975,5.223918775380615;-0.024770775351876995,0.2791831952153295,5.2239813062907015;-0.02505395039178167,0.27020681742149916,5.224026724245002;-0.025375968978719306,0.26152045337946844,5.224076870507365;-0.025787232167851108,0.2534419519816947,5.2241436089089435;-0.026227098906155183,0.24516788176018328,5.22421289421891;-0.026700435846948162,0.23634794315111213,5.224228176362261;-0.027198010310482745,0.22810571603683033,5.224263678888033;-0.027688918592462204,0.21990676057760355,5.22430571101026;-0.028189750747665332,0.21145191574249997,5.2243627399340316;-0.028696139359780826,0.20251693784155642,5.224415322662549;-0.029208543547863362,0.1932657661238667,5.2244252333472385;-0.02978229433087291,0.18362005015738136,5.224432673935722;-0.030395848121290425,0.17381503748357102,5.224392740872128;-0.03103387335259049,0.16336102526364216,5.224424390427936;-0.03164711524780924,0.15348439457332202,5.22444017205131;-0.03232239280942936,0.14305695711071464,5.224480895388931;-0.032876574834826686,0.1333741401349616,5.224604662950399;-0.03342256096398333,0.12305891331397831,5.2248708011682385;-0.03394083459469283,0.11302552430825215,5.225123117627821;-0.03444765412309163,0.10261430444211436,5.225453882192875;-0.03491816094143981,0.09155681129398836,5.22582641527047;-0.03535608632503215,0.08054317530520091,5.2262190955336845;-0.03581616849531315,0.06865609185067019,5.226580025881433;-0.0362876094158056,0.05674865859382786,5.226887831847384;-0.03674334875027083,0.044430966770917256,5.227142605757023;-0.03721713569309933,0.03202397240511471,5.227362928301575;-0.037698532302279944,0.01904441257420072,5.22754237079007;-0.03818878655609977,0.005482997780444106,5.227696370109484;-0.03866589341746266,-0.00802300453837666,5.227827613275535;-0.03910439502579606,-0.02141121129935964,5.227929893993489;-0.03949188421240189,-0.034182540417100886,5.228050910713589;-0.039823919755852866,-0.046302444167075865,5.228154865160632;-0.04010498769643605,-0.0583019269735484,5.228307341253642;-0.04034301205501679,-0.06964887312945833,5.228391577640914;-0.04058651648457027,-0.08106084212191238,5.2284671177879405;-0.04077958844290669,-0.09162394918697828,5.22851344385791;-0.040989690257422016,-0.10215133926722786,5.228535527425563;-0.04116611315698103,-0.11192044257878112,5.2283919024666785;-0.04132650035485577,-0.12155001307664581,5.228239690906365;-0.04144197017088581,-0.13063130192089698,5.227997299642042;-0.041567103983121675,-0.1398912485205476,5.227714431621638;-0.0417027568709812,-0.14941856449669963,5.2274710860911675;-0.04181659112099283,-0.15839068161789627,5.2272671675789395;-0.041923925952512736,-0.16716127138045822,5.227110093828183;-0.042027805044720035,-0.17522277102056422,5.227002786562758;-0.04207537500421334,-0.1824472707214846,5.226977781308042;-0.04211456665425439,-0.18895749786505742,5.226971406682128;-0.04214278478024473,-0.1948153333142639,5.2269735289079975;-0.04216162275501386,-0.200192904915457,5.226970284836086;-0.0421740440379385,-0.20473517819002898,5.226971878404403;-0.04218599549980409,-0.2096046745171501,5.2269765915671345;-0.04220127080337795,-0.21537288539432636,5.226978904862113;-0.04221186416018814,-0.2210588145026057,5.226975125128816;-0.0422125147722925,-0.22649665690848303,5.226963685649;-0.04220659041328062,-0.23175802243407517,5.226957518448783;-0.042198776187620746,-0.23705656132590738,5.226951337553681;-0.042192082996920365,-0.24228989275475404,5.22694106879035;-0.0421904530824189,-0.24739509688619635,5.226932738095618;-0.04218945041891483,-0.25056726484739317,5.226931365680161;-0.04219251456964267,-0.25367438843438517,5.226955764974258;-0.04221272450438605,-0.2560132757035008,5.226984458657818;-0.04221371278502167,-0.2577675097011677,5.22698281057778;-0.042210258696495785,-0.25923118851754695,5.226975981398538;-0.04220781011103928,-0.2608050575221302,5.226970395244585;-0.042206585534044105,-0.26253952948669085,5.226965535824586;-0.042208162768477414,-0.264486320736835,5.226960545567454;-0.04221040309364076,-0.26666010666785617,5.226957012027093
