# Supplementary material for: AI co-pilot bronchoscope robot
Source: Nat Commun. 2024 Jan 4;15:241. doi: 10.1038/s41467-023-44385-7 (PMC10764930; doi:10.1038/s41467-023-44385-7)
Supplement: Supplementary file 9 — Source Data [file 41467_2023_44385_MOESM9_ESM.zip › Supplementary Fig. 6/Sim+A/1-siliconmodel3 Centerline model_41.txt]

Path length,0.4111819806859081,1.346722848821585,2.4965669680298026,3.0259536356578653,4.0930716378207315,4.64261886087754,5.785084005107772,6.743164316321551,7.909789625790431,8.603811778085015,9.354718227181454,10.207969124125391,11.096998901138186,12.031203490641907,12.985270134090804,13.93526408975444,14.89340154083156,15.861103689379494,16.886742850556605,17.950671587030232,19.06451432327949,20.21080688508119,21.405801297303658,22.606354266759503,22.606354266759503,23.875160175260714,25.196337192226046,26.59192226377748,26.59192226377748,27.95400509150756,29.30191319850576,30.576212121711745,30.576212121711745,31.859336867063703,33.07062195833247,34.27376838176195,35.430464798903614,36.54340271986092,37.6221496146763,38.66352310694936,38.66352310694936,39.705141497024876,40.70907125175805,41.75101861673235,42.766400539719115,43.81391660469581,44.81738489191079,45.80443831705169,46.75384159650571,48.54411727583398,49.37841845932749,50.2171068700618,51.101368626977596,51.93943228140433,52.758990515065385,54.540482853891156,55.44499957586848,56.357632042426886,57.256194954038264,58.13404550419864,59.0194108342692,59.854521974300226,61.581626278999416,62.46356318694832,63.358939453048535,64.27964355485577,65.19448436364404,66.10856100756708,67.10740111711769,68.10380676756265,69.06292788517541,70.03617335000759,71.05477536679481,72.03956738239648,73.01650016969806,74.03208431196286,75.06357956358455,76.08507341737509,77.1126478534634,78.13179610484086,79.1686925530671,80.1256303330536,81.14590501874463,82.14022078818378,83.14840236323086,84.13939432192167,85.13705081933107,86.11947962072259,87.04554014348024,88.00224287137793,88.9367090559952,89.88471001821516,90.8238533660329,91.76111488172421,93.65413146248687,94.5867900820098,95.55896876164783,96.52591072875421,97.51017629896656,98.47020901725624,99.4451586677617,100.39914164314692,101.33996713638702,102.25565537961074,103.14638253680828,104.960103409438,105.84823077037346,106.71883124367267,107.60244849585759,109.29700224579804,110.10952658182572,110.89037435974075,112.39282398364894,113.12045796892238,114.48616266789952,115.73050848191848,116.86129951911556,117.43734793881335,118.55648310563119,119.63141443667882,120.80529725348211,122.02148659066823,122.61205385747755,123.81555384244534,125.01216081791642,125.65833147682967,127.02551305224341,127.75134861688609,128.51426736200278,129.9856185723063,130.72728137464642,131.47237158939774,133.08060381236817,133.84519510980383,134.59546642600495,136.1205167648301,136.95794465792855,137.81440535656145,138.72215878839876,139.61385157789786,140.54545151073006,142.37247282054616,143.29710818889242,144.23317281782406,145.1946690935194,146.20836708251468,147.23095275137237,148.28702205266163,149.3778090016375,150.42015558700098,151.42665027687877,152.46726906765636,153.54840111185044,154.6058581574936,155.63121546029413,156.63393757375226,157.63828582256278,158.59756421215798,159.54855092764637,160.4851180837001,162.3464372839652,163.24665635518525,164.17416812510396,165.0659485048424,165.91116188171807,167.61159994956125,168.4039075055196,169.22342752747247,169.984874270991,171.44481624314508,172.17867646015154,172.90672232890296,174.4054967864026,175.16193360796,175.9388379086054,177.4045057149649,178.16291575483532,178.94089547921058,180.4542496664758,181.24165543830154,182.0177697525255,182.8350136065697,184.53244706098485,185.39069248498808,186.2242497328246,187.06706884980576,187.8849947543165,189.43797622711995,190.1464202461144,191.4554492547088,192.10881181263056,193.4092466952439,194.0043004440787,195.09579152726275,196.4443822526277,197.45969351206293,198.3310802319158,199.3089802937638,200.48697521436432,201.41338612425636,202.59609878358006,203.57564879448904,204.44939941989358,205.54308078649254,206.5112817951992,207.42101323500935,208.5386949048297,209.52175712765603,210.53447991880319,211.50137569184776,212.5405744028119,213.60316224859895
Error,8.978419351156486,8.640852158062499,8.221837739068217,7.770619184941974,7.30193328885294,6.814296129511963,6.352769907010876,5.931200693112196,5.5514464051853425,5.2037652850394736,4.898855632456031,4.563563454004119,4.2629428146086585,3.9456687399140176,3.663879735480265,3.4096346030343923,3.1568608152934954,2.9200064866414,2.6942231561810877,2.4917299168318463,2.3028445059615255,2.1518960943617533,2.0296326881073457,1.934219259584433,1.866272210715472,1.669027276411221,1.5096613599033708,1.4511220597973449,1.4321642522614468,1.25201044700673,1.1870508914249887,1.2123641940937635,1.2727972980177806,1.1369148327725171,1.0764427729431392,1.0626685865226255,1.0818451716512179,1.1058683736025,1.1207763619753137,1.1170986324244905,1.1131195556908704,1.0723841975692796,1.0463648926317883,0.9916791367131047,0.9520956579979678,0.9042042110502283,0.8747831572284814,0.8548813507828783,0.8614964226956083,0.8119293932101469,0.7375974480202944,0.6932262110484644,0.6728808783444191,0.6943850431198283,0.7655132787451607,0.717118595027599,0.6627852704546987,0.6195673712225331,0.5836289795085292,0.5699094652139066,0.5849057610508648,0.6485023533291985,0.688146404189296,0.626974381489238,0.5878698926060836,0.5688447259494338,0.557562296350871,0.5582404271598114,0.5579547050244912,0.5568588278498665,0.5620369251699002,0.5636532706026971,0.547097214757222,0.5381128731619025,0.5326016535459581,0.5106520286175363,0.4843574271952874,0.46603281748432174,0.444629447632496,0.42176588629540346,0.40027414557736946,0.3922248668257514,0.37675601829324484,0.36808713457371883,0.35711572938796804,0.34027483387292856,0.3216951317802005,0.3118736339691273,0.3245218450939074,0.3490709437651811,0.41981591804461743,0.5073237110871588,0.6281079978058591,0.7681849148406763,0.8807213632794842,0.9548394106370168,1.0570732789486876,1.1812705310783458,1.3017289433106494,1.4214960806135593,1.596044576530857,1.7292496846910164,1.879539999484249,1.993826911076723,2.099541171345946,2.158669368964067,2.1964642144101694,2.256828428808664,2.3943190703146064,2.566998629148381,2.658905276001562,2.7624054823970274,2.812898160981536,2.830305922083814,2.8036719501875926,2.7714511111575013,2.7211817816667585,2.6628331761273065,2.598075570656312,2.5120597956547286,2.4070908616066466,2.321955414013736,2.1866319118538002,2.0474435088120266,1.9418081269694087,1.8268975436449293,1.7600463164407387,1.6752955249643233,1.6532165323040164,1.6205603767454173,1.5938240866582793,1.605860485519908,1.5356353861758496,1.4923239646145952,1.4965615952996205,1.4928435015240775,1.4720048373084547,1.456851834370204,1.4251648430127029,1.3912735235083684,1.3475523026735095,1.2569130618388464,1.2161268984608649,1.1419273658036018,1.1517599866245263,1.0946383403614834,1.0972215616841636,1.1794323134223792,1.1893827740040153,1.2216422087527405,1.1587844234842755,1.1195884699178313,1.1231535672701016,1.1979336015762774,1.444131750725474,1.6682680615447587,1.8243369341096032,1.9378963717471271,2.098677439424567,2.0950045704236,1.9841009243610108,1.887918621737992,1.8144102516206528,1.693043358917036,1.5526219192702189,1.3577006121253845,1.1354445899980656,0.9425489042601795,0.8253364716359641,0.6659179659146979,0.5187393762961404,0.5328040997870596,0.42183043846284335,0.3302845100587909,0.4027629398021321,0.36520476549420655,0.26209506263806087,0.32403235315126094,0.3699159289149354,0.2236849147698691,0.24018366199438113,0.38273414050334975,0.43179078776269797,0.3332207603057547,0.29168410804069683,0.3617539510715347,0.512749550340184,0.573149554843818,0.5970598114390532,0.7354897091542241,0.7818041995271403,0.8727998675193903,0.9402335634580927,0.9695219671754463,0.9745759603603086,0.9605901719149527,0.9371437958693105,0.9101869372622926,0.8496153184664602,0.7963673910248563,0.7444051661755691,0.6824745668078447,0.6199561143610858,0.5579313641398992,0.49754485921196434,0.44761414120850557,0.39239394301371944,0.34629687880730736,0.3030810411957117,0.245272785098078,0.20603898710517457,0.2169604823066605
3D pred;0.04463657418858959,-0.2622797515828059,5.24975911143431;0.04135110913081064,-0.2528629538531874,5.249031347823262;0.03726423566929125,-0.24380300701691007,5.247929155175239;0.03300874695473262,-0.2348748600535145,5.246453008976425;0.028522047477491246,-0.2260432757233544,5.245084562404507;0.023818708963790267,-0.21733975958255028,5.243625996803549;0.019468775076891695,-0.20843227025555938,5.242308913256785;0.015433559539316305,-0.19935551166636414,5.241155878531037;0.011753260012336971,-0.19011321332101208,5.240138373402196;0.008482076107313937,-0.18069698129624484,5.239342175992463;0.005535712037438396,-0.1711573666653261,5.238781202319901;0.002305701536776754,-0.16170807401126075,5.238254039628275;-0.0005843407679977587,-0.15214462428083209,5.237820352263717;-0.00358973868658516,-0.1426163398814752,5.237396819790437;-0.006213601385457316,-0.13297542968241013,5.2369867038665445;-0.008621390942670632,-0.12327308400268391,5.236727787356309;-0.01105013824460602,-0.113573239264442,5.236608629488997;-0.013301833685772521,-0.1038304876739716,5.236515575275678;-0.01536881361387092,-0.09404703502528697,5.2364076482272415;-0.017188840001875903,-0.08421509508703087,5.236264606284125;-0.018840295511368215,-0.07435307491535612,5.236149485331873;-0.020159580861606095,-0.0644409961002974,5.236048590690231;-0.021329412660793166,-0.054510652653706915,5.235907975632829;-0.02242541881542105,-0.044573231660689855,5.2356924889358805;-0.023514225079883433,-0.034635413801719306,5.2354595144299925;-0.02458189639952686,-0.02469627396735879,5.235188263059048;-0.025555994725538916,-0.014747983988199953,5.234900758377646;-0.026390695980790767,-0.004787226194160011,5.234606517009117;-0.027053567247248632,0.00518744460805012,5.234348555632858;-0.02744889469956948,0.015176234860037772,5.234088199132578;-0.02756718690018454,0.025172177589017013,5.233829093142218;-0.027530577599673825,0.03516901951818795,5.233580474554244;-0.027484595346003095,0.04516700161584507,5.2333849250534135;-0.027413466385269102,0.05516428012075369,5.233162746822623;-0.027294758535328745,0.06516173452867015,5.232970877575494;-0.027150344943730805,0.07515913853132536,5.232794644995489;-0.027011291361811563,0.08515744782780851,5.232674331599668;-0.02693099539530575,0.09515682760074076,5.232597151845611;-0.02689988762603857,0.10515647970520092,5.232519756132185;-0.02688577221494232,0.11515600409423579,5.232423253550528;-0.026907083983569717,0.12515542981868802,5.23231822503211;-0.026951473659007665,0.1351548857985423,5.23222383401733;-0.027000938157594103,0.1451544145749207,5.232140302503759;-0.027028603436273203,0.15515403670230937,5.2320578892657785;-0.027011080363058052,0.165153607886859,5.231966954855188;-0.026937926277610744,0.17515287928394405,5.231870933986521;-0.02681991781250635,0.18515170706720846,5.23177337906464;-0.02669032855255097,0.1951503775490729,5.231674408266942;-0.026529730793999232,0.20514867221680408,5.2315832375634965;-0.026285182995550244,0.2151450177075707,5.231468028173673;-0.02599994559368752,0.22513949824413623,5.2312977389233035;-0.025784419821398792,0.23513513808714218,5.231095915311227;-0.025708401288019725,0.24513232034684773,5.230871041905037;-0.0257116881470613,0.25512950550821356,5.2306338119618925;-0.02577023711227429,0.26512671319843717,5.230404878746289;-0.025849976675324467,0.27512359177852463,5.230168108272891;-0.025966605588967854,0.2851193856721675,5.2299025858965935;-0.026126887364185187,0.2951138993516717,5.229612747902644;-0.026324710342509557,0.3051071893644777,5.229304493479808;-0.02655014877332579,0.3151010237698989,5.229035325519362;-0.02682172270694974,0.32509409879183404,5.228780965136141;-0.027138436421072054,0.33508624537880916,5.228542849601812;-0.027500190185144036,0.3450771378348446,5.228316570689596;-0.027892744191480325,0.3550671922838608,5.2281051151202655;-0.02829036852076587,0.36505773653332013,5.227929272883147;-0.028687815506766096,0.37504873838574077,5.227781226004602;-0.029080200342338037,0.38504012084484196,5.227645908981365;-0.02946058694396599,0.3950320972896544,5.227520558434435;-0.029810053797057492,0.405025363610254,5.227408749829398;-0.03013774632613286,0.4150193465066854,5.227295068378738;-0.030462772585108395,0.4250133137157883,5.227172686376985;-0.0307864399770672,0.4350071920847822,5.227039891177004;-0.0311170720749525,0.445000617295372,5.2268911128983575;-0.03148079728391592,0.4549928019326073,5.226736354545553;-0.031879099534183254,0.4649837083905926,5.226584224781139;-0.032343116495467394,0.4749719218593306,5.226441817047637;-0.03284861112194834,0.4849581206962868,5.226299311007854;-0.033393128748889896,0.49494226821919796,5.226156837169215;-0.0339738219317464,0.5049240050136974,5.225990325930198;-0.03458697473349202,0.5149041517366635,5.225846398761875;-0.03523848040422128,0.5248825170175302,5.225758269977696;-0.03592183356895803,0.5348591410761424,5.225757350540893;-0.03647026155915366,0.5448424346978429,5.225939216432374;-0.03718672060164279,0.5548162335729956,5.226039328561701;-0.03776504885953498,0.5647962322476329,5.226294598772186;-0.038313939516634886,0.5747772570839775,5.226573636874997;-0.03884298042271317,0.5847587677741363,5.226872902746662;-0.03937297641934546,0.5947376627137606,5.2272480827401235;-0.03988001349679553,0.6047159453891882,5.22766854469007;-0.04022040939374273,0.614699130585082,5.22813773972183;-0.04028288578745642,0.624688072329018,5.228603722056773;-0.04017070025952383,0.6346814525976289,5.22894979316834;-0.03985121333647751,0.6446700648103225,5.229304129407566;-0.03930420735362961,0.6546490687796185,5.2296509207504585;-0.038766901384557836,0.6646283230022939,5.230005586021966;-0.03807729270422517,0.6745988405359462,5.2303420677884;-0.03708516257751902,0.6845446760365799,5.2306519613282125;-0.03571893846051148,0.6944463165881087,5.230953533956988;-0.03416111605805097,0.7043171345332915,5.231327890011368;-0.032275911873104156,0.7141300775785383,5.231717959199847;-0.02972357276932385,0.7237863628457621,5.232209609418304;-0.027111576432735342,0.7334333690336449,5.232545387244555;-0.02410254112997912,0.742958864341108,5.233004348783536;-0.021247440220124966,0.7525363387540387,5.233351310833634;-0.01824680916535832,0.7620699660851681,5.233677137757496;-0.014896196428601035,0.7714854376844013,5.23402683598785;-0.011368813105617562,0.780835721079077,5.234387068318421;-0.007404268862939084,0.7900072049648568,5.234794833300642;-0.00265928253621107,0.7987875600069609,5.235419709363361;0.002782118560741188,0.807150292897976,5.236094878005718;0.008117820606474827,0.8155876769785423,5.236678687526162;0.013602288833132399,0.8239312611396755,5.237231147132713;0.019123394747729283,0.8322495116296054,5.237800443423395;0.024665943145206273,0.8405555939673366,5.238338173337436;0.03026025246754586,0.8488285778327762,5.238849486517552;0.03596281118809079,0.8570283670803598,5.23934373375725;0.04175744300367405,0.8651637795283996,5.239830874827279;0.04765439359972383,0.8732246042282383,5.240329952803369;0.05360986569467701,0.8812420187910983,5.240833357067827;0.05956533235430898,0.8892579921039472,5.241359274089521;0.06552871510904829,0.897266213083816,5.24191286496559;0.07166279238881361,0.9051457850759702,5.24244713188982;0.07752763069215488,0.9132294032282529,5.242955845211592;0.08336900816625978,0.9213257376989558,5.243528276293493;0.08929075970924924,0.9293640992071472,5.244091839002273;0.09535019524897353,0.9373019258487086,5.244615431542752;0.10157884803513799,0.9451072637782223,5.24514513360571;0.10795320356430646,0.9527932042227583,5.245687269262909;0.11455995915338209,0.960279833126988,5.246236057233413;0.12140002053910712,0.9675499317740011,5.246835411804774;0.12832191584566494,0.9747406522487496,5.247452586349846;0.13522885987214603,0.9819422997735339,5.248108632951716;0.14209310472780481,0.9891894367098101,5.248709589512894;0.14916286317873442,0.9962428449983892,5.24922722544684;0.15632499930939545,1.0032115255499792,5.24960312093201;0.16362424321758587,1.0100323372858573,5.250047604489021;0.17094888256657667,1.0168226978117085,5.250538177965858;0.17826731495425938,1.023625683203621,5.250938099388567;0.18553130964683592,1.0304911036807907,5.2512549318014905;0.1927838079554738,1.0373680578272293,5.2515847346986675;0.20009545207082635,1.0441844294341454,5.251862112503943;0.20758731051388718,1.0508046490832572,5.252073651783162;0.21553923802948113,1.0568667733443755,5.2522059326566914;0.2234309096984596,1.0629914687297337,5.252663780563332;0.23187211856998927,1.0683527706485891,5.252713121439744;0.24007828476207588,1.0740674926856304,5.2527412010980195;0.24871017667369175,1.0791162924303233,5.252733253509081;0.2577401639562264,1.0833867040017802,5.252261115089092;0.26657809088497286,1.0880474343728357,5.251850457067792;0.27565622904147025,1.092224142894669,5.251472947418656;0.28462529887806687,1.0966219529254373,5.251009209130904;0.2937505704859991,1.1006543474522557,5.250324218283119;0.30311342451927564,1.1039534074992674,5.249118744451893;0.31264771433240157,1.1064357302466925,5.247405446014102;0.3221979846763326,1.107033460353212,5.244501129385772;0.3317605610848432,1.1071942363185234,5.2415802932862325;0.3413985690322842,1.1074065475538413,5.238922526038255;0.35102929113465586,1.107426618281189,5.2362301685299;0.3605011460453187,1.1069245372855234,5.233062854332486;0.3701020987972057,1.1075337317797236,5.230333277749155;0.37974617781382347,1.1081612707201598,5.227764633203978;0.38936284453163955,1.108299242243276,5.225025895338234;0.39888691645303737,1.1079668199094594,5.221995788173789;0.4083100597105037,1.1079085949590977,5.218649001505293;0.41764464752273744,1.107913356434801,5.2150621578086644;0.42685704314837986,1.1080030979947844,5.211173235941481;0.4359284232333406,1.1081794631119648,5.206968600558999;0.44509876728217385,1.1081995202001376,5.202980570000033;0.454272570710325,1.1079906235099446,5.1990059388429986;0.4633468099001289,1.1078100230428611,5.194807657456822;0.4723657668761134,1.1077716726897537,5.190488288947913;0.4812848562436782,1.1077471360574735,5.185966205046981;0.4900540702595378,1.1080442855702397,5.181169061343576;0.4986735858241386,1.1090117356014797,5.176192316235711;0.5072657835155133,1.1099728752573739,5.171167343659248;0.515660885533967,1.111848733914168,5.166067989151128;0.5238505061009028,1.1141508339673585,5.160811521676224;0.531732762479412,1.1170433279127991,5.155379808027748;0.5390516443917108,1.1208287768687164,5.149713738512116;0.5459801048248568,1.1253660054431367,5.144109276638769;0.5530549350204369,1.1298228650718296,5.138624463063648;0.5600493213966702,1.1343246020188364,5.1330735240728185;0.5669054791961035,1.1389726765176273,5.127470979679156;0.5735818034251062,1.1438358737412213,5.1218339585195665;0.5799490104425437,1.1488695439308714,5.115992653937632;0.5860681006630533,1.1541039992646456,5.110063302182846;0.5917899338982513,1.1595631103985407,5.103942948430295;0.5972844617646176,1.1651233103791692,5.097706415763729;0.602671350581922,1.1706995722906464,5.091390821416036;0.6077679097144887,1.1764039047224093,5.084949883866565;0.6127184001235089,1.1821290688066721,5.078414201735489;0.6174587474946449,1.1877962654665086,5.07167535993443;0.6221524009668099,1.1933946881059256,5.064846942765445;0.6266310762282155,1.1989938517462875,5.057876230145395;0.6310699541674085,1.2045333658994128,5.050832783149195;0.6352938621975133,1.2100549319880085,5.043644535178897;0.639380393218625,1.215547265909023,5.036355191428355;0.6433847050173784,1.221023570169072,5.029008384048974;0.6473192858988541,1.226490544373752,5.021617087387868;0.6511144476876314,1.2319387560638788,5.014139538566457;0.6548011218138471,1.2373158729463156,5.006556989659941;0.6584133773877581,1.2427014125705085,4.998944659358056;0.6619382937574974,1.2480795976324837,4.99128632468102;0.6654468818953964,1.2534230161073991,4.9835962214124985;0.668908687883568,1.2587527924944284,4.975875510113368;0.6723302746364046,1.2640745242296882,4.9681313564842915;0.6757055788772639,1.2693970279448734,4.960367447965802;0.6790100816361739,1.2747463632068312,4.9525915317000795;0.6823200073958859,1.2800813156940463,4.944808044472342;0.6856833245495998,1.2854662552960012,4.937082080247287;0.6890164203952411,1.2907755993795127,4.929290973940308;0.6919389996796534,1.296376957373329,4.921539630898523
3D gt;0.7055819269497193,1.3172208341879532,4.890084745846572;0.7052516514584358,1.316646501612344,4.890981089265029;0.7049359078840776,1.3161057016817133,4.891824418795894;0.7046257859067454,1.315564522394825,4.8926649264493625;0.7043258307047398,1.3150338942941615,4.893481929926823;0.7039476982284115,1.3144059724718054,4.894470734120911;0.7035624956262523,1.3137814241965362,4.895469489689905;0.7031297539864522,1.3130322110870547,4.896647702003787;0.7027096037165457,1.312299418992508,4.897783685022844;0.7022805032885875,1.3115628956056944,4.8989336232489205;0.7018743040868107,1.310864717896082,4.900026492517944;0.7010191088111423,1.3093888436679184,4.902330645528333;0.7002185460512167,1.3080217318878653,4.904476455241536;0.6993500104324198,1.3065310445564295,4.90680579327117;0.6984978124803883,1.305053677167265,4.909103499779507;0.6976287080292418,1.3035470677438576,4.91144543867425;0.6967656911054748,1.301997925450436,4.913816643957809;0.6958439878744765,1.3004207011973223,4.9162630360739366;0.6949368591786926,1.298849437032,4.918707501064647;0.6939557333201826,1.2971514479777655,4.921339294144352;0.6929079845512176,1.2953513299947994,4.92414207580695;0.6918431053161622,1.2935141082931085,4.927003663524191;0.6907785557355254,1.2916720369273216,4.9298710473719805;0.6897233447131693,1.2898511787701548,4.932709848627401;0.6886719109705625,1.2880440312926669,4.935534668358516;0.6876817943728458,1.2863171258764954,4.93822138333769;0.6867070550948476,1.2846024921500945,4.940875201116535;0.6857641417524285,1.282964463739186,4.9434182939140765;0.6848202422330372,1.2813216930736195,4.945989611850263;0.6838272862808086,1.2796011297291723,4.948670938029932;0.6828075862155067,1.2778438533675334,4.951417464773109;0.6817982836875797,1.2761081996188268,4.954128894290579;0.6808118925782208,1.2743937497991007,4.956790776792738;0.6798449063555201,1.272725354090006,4.959390392642783;0.6788610237025916,1.271039666537581,4.962023409034018;0.6779348931028552,1.2694344997226632,4.964524013087667;0.6770656252295992,1.2679508999552473,4.966860104210885;0.676299787025093,1.266627276704603,4.968940036945021;0.6755263287774448,1.2653002204536272,4.971015580580152;0.6748261762876122,1.2640979929956895,4.972913024795466;0.674157704667238,1.2629460837385122,4.974713618715074;0.6734865632969012,1.261807186521333,4.97649926900957;0.6728052735762164,1.2606311995048884,4.97833382167534;0.6721042865884717,1.259423718359777,4.9802192399826914;0.6713969377499764,1.2582087784052642,4.982120984471027;0.6706574694833788,1.2569439331341687,4.984084888584375;0.6699039420842378,1.2556462516784668,4.986110297540559;0.6691792743288238,1.254402249614273,4.988046508905703;0.6684764089076124,1.2531999159546854,4.989905419188654;0.6678546330801747,1.2521215226224225,4.991577539898152;0.6672526251694253,1.2510761618898205,4.993190343038463;0.6666207945174931,1.2499866710650884,4.994874055987663;0.6659776168512326,1.2488912894628637,4.996554088112562;0.6653222465993468,1.2477515119594464,4.9982991493782;0.6646511680220362,1.2466059564572518,5.000049976749901;0.6639609683045772,1.2454279604585943,5.001837292253457;0.6632194228695477,1.2441433002986133,5.003765519324;0.6624639428596137,1.2428376938033627,5.005712358102389;0.6617079891336375,1.2415398429464024,5.007643858604718;0.6609496151317249,1.2402312812207261,5.009575321924023;0.6602380973074502,1.2389936914473867,5.011394651007456;0.6595034919786602,1.2377080299831857,5.013261219614212;0.6587696497328229,1.2364419381551237,5.015092245566762;0.6580257593830551,1.2351438471037768,5.016941749849711;0.6572833897222919,1.233818734207871,5.01881179053953;0.6565804583391052,1.232560934192335,5.020575953434114;0.6558270736263838,1.231244715591957,5.022368776608784;0.6550791867534195,1.2299442246894479,5.02413869781965;0.6543301878543484,1.228644524146771,5.025905705329018;0.6535830808537881,1.2273434510544925,5.027661934799442;0.6528394825854645,1.226040344895988,5.029401871669255;0.6520674352974727,1.2247060006359904,5.031151035380214;0.651284890763812,1.2233309681811675,5.032897976788794;0.6504351151923775,1.221852815024158,5.034704707021811;0.6495995070837135,1.2203618528551445,5.036481176714913;0.6487489097798507,1.218857074725591,5.038271590563946;0.6479418245034532,1.2174445449446438,5.0399263312842795;0.6470746235683047,1.2158962401147924,5.0416938135111975;0.6461374381672254,1.2142772748104087,5.04355121280295;0.6450883072999578,1.2124411181626278,5.0455887688181615;0.6439671715105588,1.210460245628716,5.047753400502907;0.6427705159620805,1.2083851825152074,5.049965950508102;0.6414406753946622,1.2062571084790843,5.052255878219784;0.6400461611254462,1.204072162998881,5.054600385939065;0.638329823329531,1.2015216079759747,5.057258558056197;0.6362471639938116,1.1986025236004199,5.060206429459086;0.633994545006827,1.1956733343668495,5.063238205188496;0.6313943212562968,1.1924585767644327,5.066629445874208;0.6286440648404782,1.189140571486614,5.070153985946531;0.6256194009631405,1.185647818107964,5.073903783096417;0.6222825360731645,1.181989389030911,5.077802796938577;0.6185334680969812,1.1782267377847415,5.081889626558299;0.6148368038129657,1.1745904811871086,5.085864620185572;0.6110993873153735,1.1710333338531205,5.089681173059261;0.6071200597577707,1.167393432366063,5.093610386083118;0.6028063695483072,1.163588046118757,5.097745649689044;0.5982303682285417,1.1596678306675254,5.102104357927945;0.5931199234092498,1.1555412800947327,5.106832103851073;0.5879225611671759,1.1514098998999518,5.111609069617939;0.5823885258761321,1.1473546564706067,5.116504359243806;0.5768513210559714,1.1434246366614458,5.121339240382084;0.5710235416866769,1.1395519951249367,5.126308964311517;0.5653221792681464,1.135780076819154,5.131147632974068;0.5593372363924607,1.1320876900245405,5.136096387269729;0.5534849289323096,1.1287851025213642,5.140747426387285;0.5478597038113586,1.1258538043581203,5.145219526150385;0.5420179163116646,1.1230388097613582,5.149686080659071;0.5362391505346029,1.1205454850271575,5.153913300542623;0.5303853904580621,1.118222039070249,5.158080719953794;0.5241537533284728,1.1162776426835492,5.162312890381649;0.5180275915618227,1.114602629515071,5.16645813485597;0.5122556674203903,1.1132087956371723,5.170305559699439;0.5060128249823113,1.1119786972715562,5.174427492663405;0.499540831305764,1.1110674637582234,5.178627609396431;0.4932002333159732,1.1104014611199358,5.1826985950410185;0.48696508159458085,1.11009961281899,5.186707485315568;0.48052377450279316,1.1101070287937653,5.1906821017519436;0.4742723338865562,1.110626363497169,5.19437735010464;0.4679510324651545,1.1113850885110215,5.198027085232511;0.4619694418653051,1.1123914938541042,5.201379142713398;0.4553068928075808,1.1135853396329012,5.204984848312451;0.4486801677034193,1.1149738525223207,5.20846890638764;0.44154293718607074,1.1165683319546211,5.2121674037203904;0.43460396746333496,1.1182317827278543,5.215611058324856;0.42722232911878244,1.1198683272574013,5.219107135605289;0.419408217941332,1.1214014435890698,5.222547129867219;0.4117326145770034,1.1228878330123087,5.225758722107985;0.4034953050673195,1.1240735882487045,5.228963084935393;0.3947916181797518,1.124964332245734,5.2320420812050745;0.3862634260572236,1.1255003058813209,5.234874413989553;0.37749324028768505,1.1258036714990312,5.237582978302408;0.36845330446715635,1.1259075312838658,5.2402624964519715;0.3593937638501014,1.1255788187128624,5.242614617969549;0.35016680961417546,1.124796206806147,5.244779891032037;0.34085221826021195,1.1238247990623162,5.246857451567456;0.33111187879568355,1.1222513090032022,5.248734006026695;0.32143470287024034,1.1202029446210233,5.2503776705750855;0.3116240924578101,1.117554135110311,5.251745695191865;0.30161143219508346,1.1143889409008447,5.252990572863611;0.2914483876781404,1.110904091861928,5.254195978613109;0.2818016672702418,1.107100910880349,5.255070819492998;0.2725375177568776,1.103228347885945,5.25576504260096;0.2631920108406521,1.098624740313587,5.256107004880157;0.253519926872373,1.0935905373074044,5.256405682982321;0.244306479113229,1.0884300998460539,5.256508164734676;0.23548117997878024,1.0832646274267694,5.256496550586904;0.22681086118542665,1.0780131967837536,5.256416491155715;0.21873566105522707,1.072801154767458,5.256145807400767;0.21099784883511105,1.0675415043008738,5.255855914370021;0.20346672210573774,1.062193657052928,5.255434350094452;0.19619039632833118,1.0568197642000492,5.254993014314707;0.1888970991272164,1.0512142306121537,5.254463748064909;0.1816497360217534,1.0453906353558866,5.25387272370497;0.17482699874949684,1.03968060150864,5.253274917163072;0.16795956325531006,1.0337766993651196,5.25265532171913;0.16158946061956475,1.0280880429378498,5.25201230282918;0.15543591180789434,1.0224441087896174,5.251373247302064;0.14977140904070818,1.0172004580363212,5.250726977775836;0.1443005410077804,1.012110886851822,5.250031410348826;0.1388392368693337,1.007018769518335,5.249299834678913;0.1333168672558656,1.0017893293016011,5.248514739727152;0.12735799659456953,0.9960929897152893,5.247709014584652;0.12179414891225045,0.9906712266090896,5.247016310829355;0.11655044925175491,0.9854250752320484,5.246311007765767;0.11133729400754351,0.9801948012109835,5.245622809173918;0.10618576732324585,0.9749250968885272,5.244942912224317;0.10111022039341706,0.969698527524464,5.244311164144439;0.09584837198033232,0.9642062041064413,5.2437180065645315;0.0908816834796559,0.9589425056122687,5.243161939851169;0.08616592334579903,0.9539246896367086,5.242648301695581;0.08154222760080923,0.949008654806681,5.242156165386069;0.07712656907377577,0.9443119034483141,5.241713290127842;0.07314703784317811,0.9400829330850918,5.241371975384537;0.06893488635575887,0.9356206338697092,5.240975912055252;0.06480824592307821,0.9312431494972924,5.240581636533468;0.060683582934466296,0.9268950754482546,5.240187566015788;0.056614365288830105,0.9226315339545845,5.239812530888285;0.05241003076839597,0.9181955584104532,5.239446781047834;0.04827385873256433,0.9138099042958228,5.239087116549381;0.04424763968764429,0.9094705934076099,5.238725921248195;0.040359478003739575,0.9051707102497545,5.2383651128428115;0.03677009373662706,0.9011115893181589,5.2379963134837375;0.03329010741140541,0.8971082314876926,5.237613048843455;0.029758341195196093,0.8929364756043053,5.237250858250083;0.02613572659914536,0.8885316964869963,5.236908264698279;0.022480573777716648,0.8840919734512378,5.236573756998235;0.01881192677786872,0.8795881866526829,5.236238747545917;0.015406469358954584,0.875295840738709,5.235904207205698;0.011728312214001491,0.8704977396304331,5.235561966770495;0.007922362798468717,0.8653786265812698,5.235220132307573;0.004055612256569439,0.8599665257086201,5.23486904046827;0.00015131180678554132,0.8541723087992414,5.2345065824424974;-0.0038253041419513134,0.8480916810349608,5.234109577101226;-0.007646727861246821,0.8417162590026857,5.233779487810165;-0.011373876401588188,0.8351182521114529,5.233472050421663;-0.015014662293396128,0.8282173948377652,5.233163550493485;-0.018620488158926418,0.8209434778099899,5.232835327148438;-0.022107008580281917,0.8133664827137533,5.232502962121396;-0.025425670058714663,0.8054422927784696,5.232151298134305;-0.028589504665119995,0.7971982870430783,5.231828087902369;-0.03155781459375096,0.7890178207469212,5.231575846438871;-0.03429397488648195,0.7805715008320105,5.231351954340561;-0.03681354419237768,0.771749628766577,5.231102734299663;-0.03902680474398278,0.7630718006863489,5.230849519642917;-0.0409094458545637,0.7543693900990261,5.230598124982422;-0.04254262189749266,0.7453650663369873,5.230276588858482;-0.0439985869016767,0.736076840116686,5.22992405451951;-0.04520635320661957,0.7266205352496203,5.229566352763521;-0.045989398770571496,0.7169090201040047,5.229211394564112;-0.04658126699513403,0.7073334097368964,5.228859741154135;-0.04687165731434537,0.6975002701080706,5.22853894562258;-0.046833910218226874,0.6878358895412433,5.228229106645974;-0.04662469883510685,0.6781203082033833,5.227951891244392;-0.0461670896012955,0.6688084500471253,5.227696741241646;-0.04557527638154345,0.6595200605661518,5.227412884942416;-0.04479162098546761,0.6499399975564413,5.227057902010256;-0.04387899420590236,0.640619062656893,5.226692936478736;-0.04283438532180547,0.6312954622705156,5.226270691420217;-0.04171579198179574,0.6218925348299799,5.225818710309211;-0.04057898518695353,0.612629129810393,5.22534998568472;-0.03943713392845142,0.6031428863023142,5.224864835434198;-0.038390408741269366,0.5939536872732228,5.224393882392715;-0.03743914433968104,0.5841820972167587,5.224036448780644;-0.036531767583566015,0.574251828991881,5.223722937876902;-0.035705136726642474,0.5643814995087053,5.223407052551317;-0.034930031258858116,0.5543322736805883,5.223171934292234;-0.03420373766923026,0.5444179475539157,5.222959755096316;-0.033471756644383496,0.5342435122463024,5.222756990758603;-0.03281538306508318,0.5246983571246873,5.222577605962007;-0.0321373316737178,0.514352280990457,5.222457691951979;-0.031568899982775275,0.504177517618879,5.222325814836077;-0.031063388303529515,0.4939144684902179,5.22225368512611;-0.030615987976516684,0.48370955475594923,5.222186320768255;-0.030163810878338117,0.4734048993878977,5.222097669601441;-0.029715261736633636,0.46325917196722244,5.222033375163062;-0.02930834307902285,0.4534983300056578,5.222045561135749;-0.028884693442467236,0.4436595858451341,5.222079703902002;-0.028397063735136795,0.4334856179037064,5.222166884494052;-0.027941032614080142,0.42376486909800565,5.222307425430202;-0.027498526330278217,0.4141851362628997,5.222463113650258;-0.02706525362247958,0.4042316831959452,5.2226163090433815;-0.02664177166593486,0.39425337781577274,5.2227654439394;-0.026226615215917376,0.3851224986916425,5.22285656275794;-0.025856064093897714,0.37598195008424384,5.222936772259798;-0.025519565546774196,0.36678163372386585,5.223039494726725;-0.025195910119711423,0.35783464123537545,5.223167706914082;-0.02489849067818035,0.34902149936771687,5.223313799544188;-0.024694485085511284,0.34069211447425773,5.223469192860643;-0.02451268375293588,0.3317577994863815,5.223635467296111;-0.024387241901648832,0.32340824625858317,5.2237368914475635;-0.024367093813456715,0.3145548360669127,5.2237993318324545;-0.02438934661714261,0.3057764495921359,5.223839263697775;-0.024459273324491087,0.29679121575310685,5.223886313946642;-0.024619572372272094,0.2876664224821945,5.223933788993142;-0.02482137672841362,0.27862370857250723,5.223994205737935;-0.025100704595586727,0.2695686715075215,5.22403674029706;-0.025416613945019283,0.2608190357931729,5.224086657159381;-0.02582914511350255,0.2526341270398944,5.224154896236886;-0.026276497850971164,0.24426571176044623,5.224222498944561;-0.026750042837988992,0.23543579636995324,5.224237822664195;-0.02724765622354226,0.22706383422624357,5.224287378822373;-0.02775643763048895,0.2187364948221882,5.224336433969695;-0.028254468759399222,0.21005869063613555,5.224401567494982;-0.028762913915804555,0.20086244294635924,5.224451706141887;-0.029301428651734955,0.19138369720034462,5.2244580041891355;-0.029913511058753568,0.18153218626901274,5.224434897802467;-0.030537390023189653,0.17151693478796554,5.2244155806149815;-0.03117207194607834,0.1610610595339892,5.224444600754023;-0.03181042163499097,0.15092735219225992,5.2244676255163345;-0.03247593941210206,0.14052926989035178,5.224516632340172;-0.03303172616487761,0.13050726839068544,5.224711779131037;-0.0335694352268799,0.12010810312320448,5.224966960945848;-0.034116411757693386,0.10971273348380031,5.225255026521353;-0.03459891126484706,0.09894109911997116,5.225584531703339;-0.0350666439962985,0.08782805648773069,5.2259647831154465;-0.035508197049735846,0.07627520809110057,5.226327253760216;-0.03597430256504249,0.06425761748462636,5.226668418361101;-0.036440605320900585,0.05215679130565413,5.226939941397281;-0.03692382682229284,0.03933632617291988,5.227147503374512;-0.03740714999426121,0.026604049274353413,5.227345741257025;-0.03789970458674953,0.013134887261637354,5.227502875402804;-0.03837516212612857,-0.0004768258667664782,5.227651767303203;-0.03885872930082781,-0.014423790519327198,5.227770548452778;-0.039293849084444554,-0.027628004313449493,5.227871938140415;-0.03965129525160715,-0.04031040915893534,5.227997169596274;-0.03994796858947479,-0.052311506779776806,5.2281327574738885;-0.040223664162674665,-0.06425745060768996,5.228272695086967;-0.04046669436995886,-0.07571750062778826,5.2283554814347655;-0.04069114010797399,-0.08685348490880203,5.228419060623385;-0.04088320976551798,-0.0974909261500574,5.22846793510473;-0.04108034715271295,-0.10774526891981173,5.228411720293818;-0.041254647901439366,-0.11741973775812076,5.2282738189667395;-0.041387133188755906,-0.12699785802655833,5.228062165269285;-0.041511554204931835,-0.13649382776115382,5.227817359652265;-0.04164498581706917,-0.14602978983792392,5.2275491446462174;-0.041779832552966654,-0.15536855479467623,5.227341522524723;-0.041886470835037,-0.1642562738503782,5.227155854258044;-0.04199516655957811,-0.17278719504574622,5.227032249600161;-0.04206270521711033,-0.18029572683441975,5.226973611407145;-0.04209985954783928,-0.18723584771380525,5.226969546584125;-0.042129998399919856,-0.19321484571116093,5.2269706323049645;-0.0421552679755471,-0.19890196858678116,5.226970131799344;-0.0421684217206363,-0.2035863616399257,5.226969449425939;-0.042180080178389354,-0.2084827378790207,5.2269731821729835;-0.04219554095507415,-0.21410541717684756,5.226975672548468;-0.04220857161339547,-0.21990735278234214,5.226974604705284;-0.042209806529705796,-0.22540281102350884,5.226962266491498;-0.04220622669417282,-0.23073356882830773,5.226954260856007;-0.0422001944148802,-0.23607397721628415,5.226948406754618;-0.04219235550273548,-0.24136782994165693,5.226939119141678;-0.04218960114556794,-0.24656744091787308,5.226930143389209;-0.0421891980642455,-0.24976894822377926,5.22692333412139;-0.04218760853650802,-0.25286616401778655,5.226947071925144;-0.04220686165142956,-0.25535763655248744,5.226978578734569;-0.04221435923281135,-0.25745054136249335,5.226984174266504;-0.042210493355833746,-0.25892103370578806,5.226977056895927;-0.042207962599667644,-0.26049523764856714,5.226971009946756;-0.042206227162501206,-0.26222123410749465,5.226966002086917;-0.0422072821276315,-0.2641523367284856,5.2269610076264525;-0.042210274449302525,-0.2663330417795037,5.2269571937676265
