# Supplementary material for: AI co-pilot bronchoscope robot
Source: Nat Commun. 2024 Jan 4;15:241. doi: 10.1038/s41467-023-44385-7 (PMC10764930; doi:10.1038/s41467-023-44385-7)
Supplement: Supplementary file 9 — Source Data [file 41467_2023_44385_MOESM9_ESM.zip › Supplementary Fig. 6/Sim+A/1-siliconmodel3 Centerline model_43.txt]

Path length,0.41220476338082146,1.2933143628217407,2.4281487318286286,3.47979792040816,4.005295461140461,5.114935241043287,6.179494216629417,7.162575415890069,8.392043930086707,9.111767716031242,9.910089884639332,10.784717112726984,11.676238380065392,12.624406596683652,14.446599681501052,15.410595162752678,16.385300859640626,17.436080616475735,18.491766625532506,18.491766625532506,19.63162753782397,20.766775029813207,21.968837630768345,23.174314093292175,24.446757633380116,24.446757633380116,25.778538083084474,27.129551599628353,28.48149361861082,28.48149361861082,29.782287552737735,31.02656354293858,32.26329137124715,33.453669163786024,34.64960992097893,34.64960992097893,35.76122220303923,36.871049440782414,37.91937410210106,38.92354572980507,39.95187558077376,40.91649701460105,41.95190970232732,42.930715099067655,43.972809778174536,44.9491387584756,45.91781487117918,46.843765872057055,47.74429510974255,49.40667651872929,50.23775968670056,51.11686671562651,51.945779730110864,52.75058239934087,54.48300759878438,55.381842908582,56.27783632377192,57.16734862831751,58.031920519813184,58.90367442907806,59.70396713738519,61.40436221345822,62.25779646439658,63.15408885459289,64.04724513836815,64.95988558372616,65.84611486940348,66.79794086238157,67.78259531966197,68.72304143348569,69.68443184111861,70.6757622170187,71.6365291924206,72.62995189955302,73.58073484097783,74.61458487266887,75.61716168251347,76.6358716100304,77.6355452382754,78.66611566223575,79.64891378480739,80.61654326218128,81.61555067355472,83.57038888827695,84.52973144982427,85.5395905386098,86.46928565219798,87.40022702806216,88.34357566443418,89.25920965309318,90.19482233351323,91.13421135341149,92.05318877573556,93.00402910705279,93.9149274656346,94.8518584607057,95.8084552761572,96.76973526252424,97.73322916015483,99.62304336548102,100.5547183914149,101.47361966055719,102.38872929873048,103.27501684313236,104.15135422964164,105.92266730859303,106.78572730336585,107.66119775653755,108.50531461177088,110.12912332839468,110.90286134913299,112.3752181442119,113.09974619650775,114.45530770119954,115.6926839047501,116.23703419383769,117.37863252770642,118.48007088227523,119.52031468373934,120.6704664574211,121.86113493657571,122.45034209788139,123.63248955209866,124.80231262075505,125.41474814426361,126.73204228428641,127.43558892734028,128.8908828424309,129.61829239002532,130.36062017021607,131.84533235274796,132.618172064525,133.3963241506047,134.8760016751853,135.6116068965789,136.3931125682229,138.08825550502212,138.9696342420481,139.8732838367865,140.82316267083783,141.7582015872808,142.67764364836722,143.64045836479255,144.59552953200594,145.57916839222614,146.61461785676636,147.6685154098246,148.7465384435879,149.83000627929877,150.89890569100135,151.9240459811797,153.00661941655352,154.07000384916387,155.12698646929067,156.1624283135128,157.14275359437252,158.1326218754087,159.07074985086442,160.01199061897574,160.87458747510004,161.7325624996205,162.58958391113157,163.37560447145125,164.88875911510127,165.5666425483018,166.84579497271181,168.0445202468344,169.1889500090688,170.39766798325041,171.60525119702615,172.7938035654499,173.99983333288657,175.26245073650887,175.92011263839785,177.23083665317313,177.88907773974157,179.23325983591388,179.8826331611275,181.22236456014866,181.86277677613575,183.09964781352213,184.30668444547237,184.89978406211037,186.0773402719241,187.23356661972116,188.38636502210875,189.52755097906518,190.0858902721494,191.18100389016473,192.25027379229604,193.3134086418389,194.3766117614423,195.38760943292436,196.3519993320161,197.22758069121457,198.4502439044229,199.22908024659694,200.27837161711534,201.26822898648825,202.48520790450536,203.3814405073315,204.31055056282958,205.5017751517711,206.40044116743238,207.33791225164669,208.43381309550506,209.2750350428325,210.36905813576792,211.5365645730273,212.39375158090178
Error,4.794814605039158,4.585197974002686,4.306553465941731,4.013686169274506,3.7391597514841446,3.468421161541367,3.2109689853338224,2.964761495822262,2.743770649647336,2.5178985043557787,2.3210977018122794,2.14093771583472,1.9832715832243897,1.843282897736756,1.6964745831046595,1.5901912605645028,1.512024259296098,1.458359757969124,1.4263736307129096,1.4304435097056565,1.3392892633276305,1.2641826746803733,1.198447491658341,1.1647652268674284,1.1833584012612843,1.2450787776258287,1.0785338464998961,0.9993340880971838,1.0466474305199653,1.097352253122112,0.9415372221546496,0.871429113674654,0.8716789748797185,0.9172190170853911,1.0068703735418636,0.9054375425530888,0.8524264597007376,0.8100192021000083,0.784863943055452,0.7630500712186322,0.7399647186106437,0.7208486548927564,0.6830523259240742,0.660162242315398,0.6325172960974614,0.6154478047658681,0.6078575754646184,0.6210990572808072,0.6609523886809324,0.6671019407752437,0.5916653862227118,0.5569160634030309,0.562104810635996,0.632205926708024,0.690516599612229,0.6331306335064999,0.5849989269200162,0.5469764982081706,0.5324742411581573,0.5535133888532315,0.6426756691402926,0.6295066829714385,0.5674085099384962,0.5415687485112546,0.5356816657981328,0.5426564875158122,0.571584285590682,0.5893823407418709,0.594755447565098,0.6244449993326225,0.643758485389477,0.64285441407381,0.66285187797829,0.6581559093716579,0.6883978548302585,0.6527201062310877,0.6435616261325969,0.6221581754824648,0.6136186179669063,0.5825283529873562,0.587080464987243,0.6049227029138466,0.5999495423878543,0.5859807048584795,0.5406262808621102,0.5367888626889272,0.46675724059346385,0.40105274044878625,0.36333244214172333,0.3505370599893031,0.40367503739661503,0.49575649538271754,0.6315377304498576,0.7491525805785534,0.8712447013188716,0.9911897133817256,1.1101689406672803,1.2421752759453204,1.383906552625377,1.5208807767768344,1.6496656294321015,1.7788683625027613,1.8838763513615777,1.9840740977215485,2.081761330818099,2.1423063027152365,2.188516491720675,2.3154957571850576,2.4990657032589434,2.6153484141165038,2.7077109804731383,2.7824674231457456,2.789399329592805,2.7809727295504674,2.75846389751817,2.7042735202506316,2.639650073768844,2.5811996827761563,2.5011584889564107,2.401910709974226,2.298562541006907,2.17255228072141,2.0360412870746005,1.9229533596921942,1.8251710143195425,1.7406953086293147,1.6783932756384574,1.6446682593025643,1.581802809747825,1.5691296681064373,1.5004794841722637,1.4539156350357638,1.4316024001463792,1.3618607873749886,1.3116471533791239,1.292874918052909,1.2316645044767118,1.115869001694475,1.0120991826098669,0.8844715234679063,0.7775069925518934,0.6886912191127631,0.6128111647112802,0.5604222073229521,0.4988541521557078,0.41360296542131364,0.33973074962702887,0.265266668938529,0.21488903875026955,0.21029454662757538,0.2013714258552663,0.2728387139105217,0.3302405414764869,0.3784659009307349,0.4101665113718895,0.3997962684210839,0.41587055019695923,0.3910200293608555,0.388387673329019,0.4199648569080749,0.5109418610799653,0.6381719726768678,0.8907407046564099,1.0719205087236192,1.2593925611028547,1.3371173813369628,1.6940755401609224,1.9306007284549391,1.9388118471633096,1.8434087652430573,1.8028911316439842,1.6601128400572054,1.514923147701369,1.3603560895702715,1.248782168584215,1.124301508365649,1.0229843036942083,0.9495091251070731,0.9213473451041305,0.9620213619807446,0.990216085151713,0.9691259233415718,0.9175107151412356,0.7815842848318594,0.6240644096797191,0.5568309719975,0.5887500437869342,0.5341566422572411,0.5281041716243634,0.5732027291276263,0.5810537972562585,0.6240401531168964,0.6437095842265672,0.6525764246204041,0.644352484270232,0.6243368006852614,0.5977773253367626,0.5649804155087058,0.5356611463943448,0.49231962707559807,0.44470858199775026,0.4176271799207927,0.38644501411677307,0.3352643961373401,0.3066563660234358,0.2683087780023213,0.26600924934617953,0.20540932610833848,0.22276075515710222,0.15840767409462406
3D pred;0.0057035139468186655,-0.2625890000422051,5.225057226066341;0.003612134219586263,-0.25281058700360465,5.225150870516525;0.0008308494992114446,-0.2432053019669778,5.225205227386941;-0.0021416330277989055,-0.23365799153413735,5.225320167047608;-0.00494197878605698,-0.22405932243205634,5.225473839110655;-0.007562578387226421,-0.21441082282799104,5.225671103199384;-0.010084659894846248,-0.20473634678121846,5.225879952641199;-0.012509255851235988,-0.19503783524798673,5.22612532682083;-0.014760053314471513,-0.18529940655112728,5.226436642248775;-0.016854274712680258,-0.17552818030678102,5.226807282798476;-0.018797129604226286,-0.16572953282413194,5.227267524453665;-0.02062615581387884,-0.15591347784434148,5.227814998433079;-0.02228856457750976,-0.14607159461203173,5.228426334301635;-0.023701951767894414,-0.13619289456394154,5.2290694688209385;-0.024918345770410515,-0.12628914476486103,5.229729866843237;-0.02583059587631009,-0.11634708989435649,5.23029850090497;-0.026467654301484157,-0.10638140780795283,5.230827024429185;-0.026964130395428,-0.09639384867803596,5.230873651830535;-0.027295032050977063,-0.08639933097928093,5.230862694475599;-0.027572888301655427,-0.07640319392958393,5.230856370897976;-0.02781632468800956,-0.06640615965672034,5.23086303970519;-0.028021217073951526,-0.05640825972469271,5.230859032293938;-0.028169668794145772,-0.046409367644474196,5.230848111904071;-0.028288373898571223,-0.0364100747899443,5.23084093502936;-0.028420447609257837,-0.026411006198178787,5.230806528167923;-0.028534374028339193,-0.016411798126174888,5.230753061320182;-0.028618143166642473,-0.006412529845056024,5.230665788336515;-0.028686747450827534,0.0035866069619989935,5.230553732252392;-0.028704539981866537,0.013585779379633971,5.230426318013599;-0.028686628953762647,0.02358502706240671,5.2303049715112335;-0.028641654893265377,0.03358423144262473,5.230187119500172;-0.02856383808729082,0.04358316735245421,5.230063728998794;-0.028464904463123702,0.05358199404612597,5.2299467807712485;-0.028336425386847504,0.06358081290604556,5.229862433077293;-0.02819350197436093,0.07357967278205993,5.229813708566079;-0.0280630137503906,0.08357882064332994,5.229817564971705;-0.02798052883201246,0.09357842305504525,5.229851444845635;-0.027931878387227594,0.10357822445803778,5.229891507732835;-0.027893476998639657,0.11357812788068582,5.229912882275325;-0.02788077390857483,0.12357811217522942,5.229925241093398;-0.02788830253076012,0.13357809052250655,5.229944641450007;-0.027903792370975,0.14357803797009833,5.2299731214474265;-0.02790215025747046,0.1535779660198161,5.230011020048069;-0.027868201593911273,0.16357784502448589,5.2300466203318745;-0.027797215828091814,0.17357756884343745,5.2300686331859305;-0.027702541034204116,0.18357708815195337,5.230094133813754;-0.027607737296062463,0.19357663186648275,5.230105870612742;-0.027471641245493308,0.20357570569321967,5.23010655798736;-0.027256696534531114,0.21357337042137214,5.230084225171027;-0.02694365063394832,0.2235683180849568,5.2300292391152325;-0.026678309503341387,0.23356420920099222,5.229920819187301;-0.02651037212184115,0.24356183220781233,5.229781782323858;-0.026435640859446215,0.2535602266654868,5.229618921932218;-0.02644161137894826,0.26355880764119133,5.2294505686573;-0.02648912933854647,0.27355728827503195,5.2292828574226435;-0.026566836482885353,0.2835550992299683,5.229088595462719;-0.026693328999981298,0.29355151867654394,5.228852803411871;-0.02685775025048699,0.3035465054524538,5.228582239183324;-0.027046551471957146,0.31354179965233064,5.228340479061138;-0.02727709454346673,0.32353662080888484,5.228115979750059;-0.027554643095103633,0.33353054191582976,5.227905011246142;-0.02787166393206232,0.34352366888145663,5.227712888270433;-0.028218991608522443,0.3535159669287261,5.227530287011675;-0.02857862166302438,0.3635081872722778,5.227368426485879;-0.028945266758659084,0.3735005819727352,5.227235687930376;-0.029309978359847295,0.3834931876595591,5.227113962683962;-0.029669645096416404,0.3934861353476582,5.2270060908084774;-0.030007004627742386,0.4034800021610916,5.226912204377197;-0.030316313631177094,0.4134747847029743,5.226819199641448;-0.030626497460330013,0.4234694166029236,5.226713752134851;-0.030937258614366435,0.43346395604130833,5.226601462688711;-0.031257551014370256,0.4434580453941212,5.226476599617739;-0.031606658022662715,0.45345108715957333,5.226345296264047;-0.03199461463551698,0.46344270270385995,5.226214496869122;-0.032439013296668436,0.4734321164230564,5.226095655055365;-0.03292804039780376,0.48341942162158846,5.225974876887929;-0.03345940725985887,0.4934046217993771,5.225859003390532;-0.0340227966743633,0.5033876875219941,5.225714120177106;-0.034623155040699564,0.5133688444644656,5.225587329318901;-0.0352653501306069,0.523347875087635,5.225506500559507;-0.03594203111863467,0.5333249539586293,5.2255067064721885;-0.036488541099933935,0.5433082513444792,5.225694056801845;-0.03701773582426058,0.5532915888208264,5.225924112832209;-0.03757196338032018,0.5632725904011942,5.226193258273932;-0.038108417576433434,0.5732543273508,5.226471007017127;-0.03864255488204914,0.5832356347835796,5.226767990638032;-0.03917922244111651,0.5932143956610256,5.2271372050497185;-0.03969926647414391,0.603192037192253,5.227556995090143;-0.04007035845105649,0.6131742115547991,5.22802441967272;-0.04018962211303608,0.6231623330389895,5.228496865855884;-0.04006657193052184,0.6331545143441213,5.228872593706805;-0.03984362153443371,0.6431460612574336,5.2292179679964725;-0.039264528397838644,0.6531228427533075,5.229576412026603;-0.03884059450947841,0.6631084071116747,5.229906236985035;-0.038295166657645985,0.6730877569991979,5.230245477726745;-0.03762549130589735,0.6830605666298796,5.230553053722951;-0.036650509716177816,0.6930072071389203,5.230890327326451;-0.035350611071816876,0.702918155035351,5.231179075155228;-0.033581374186361375,0.7127523406355495,5.231577314309498;-0.0312851164111834,0.7224740405642843,5.232041804057039;-0.028561181265918487,0.7320857113766359,5.232484479467898;-0.02559240619737411,0.741625601717338,5.232905034909864;-0.022725552258651447,0.7511997372762681,5.233247199772556;-0.01968102087497805,0.7607191077798104,5.233582481549746;-0.016338342266403964,0.7701372628784425,5.233935828769759;-0.012794167871754523,0.7794812496429241,5.234294631230041;-0.008825555115365757,0.7886509390746594,5.234703175616063;-0.004089876672249457,0.7974367873879105,5.2353214143239635;0.0013216869815359323,0.8058183364158269,5.23600304084462;0.006703497865691229,0.8142265436730158,5.236584558107771;0.012192662514472114,0.8225666576835079,5.237142742441632;0.017724590616579765,0.8308775132232695,5.237714976371354;0.023276718096378022,0.83917673191635,5.238259815368208;0.028875238020196665,0.8474463788250464,5.23877896338958;0.034561127894711066,0.8556576207277478,5.23927511130121;0.040355383091992804,0.8637934663121998,5.239759490630586;0.04624524812941672,0.8718596795714999,5.240255165419558;0.05220957092360803,0.879870713787479,5.240755349782669;0.05818091503751015,0.8878753748120847,5.2412734726971655;0.06415546385282987,0.8958747145285572,5.241835015708722;0.070140977498492,0.9038693922042813,5.242343695626618;0.07605660827324004,0.9119155941749352,5.242857452752407;0.0819543825000672,0.9199725202071624,5.243407181849865;0.08787603698243625,0.928009888727776,5.243985727833592;0.09394084100662442,0.9359436211927028,5.244509217397154;0.10019334006549577,0.9437303939076476,5.245031162034644;0.10653561980493306,0.9514422213431981,5.245581802853157;0.11314830390431904,0.9589248843422576,5.246112993444407;0.11980130992317788,0.9663696418684862,5.2466725435214245;0.12653101243377238,0.9737396544438073,5.247300252656699;0.13326009235031955,0.9811090258225802,5.2479420072503284;0.14014416762324325,0.9883302418945081,5.248622849434135;0.1470203022565067,0.9955709226163119,5.249162585656872;0.15397649830333004,1.0027399805246073,5.249627284769918;0.16096218757984815,1.0098830014699767,5.25004847012811;0.1678890168650832,1.0170787873159997,5.250538063950971;0.17474688371246486,1.0243379949372973,5.2510611002924215;0.18166328601275786,1.0315328073499406,5.251692015157815;0.1886224669104347,1.0386907300639598,5.252269893738088;0.1954450938462693,1.0459844576123927,5.252773183062092;0.20246278316426014,1.0530885476757232,5.25330604421497;0.20957475308903212,1.0601068390442807,5.253710358517427;0.21679579988267914,1.0670168479176851,5.2540393882629415;0.22413718937025212,1.073802781442848,5.254274136178429;0.23153814736972528,1.080524416697793,5.254487303224461;0.2389709217201458,1.0872108091861634,5.254701828158199;0.2465052283020037,1.093784390715743,5.2548509931827265;0.2540541519643221,1.100339241335106,5.255069361903759;0.26165462631853426,1.106832749138588,5.255328487350372;0.26934515090427086,1.1132205666266564,5.255555686239695;0.2771257336494809,1.119501459876106,5.255669317810825;0.2851191819306337,1.1255083415137435,5.255520463627318;0.2929920369220338,1.131669532531839,5.255279881992684;0.3006085045460794,1.1381478853195484,5.255137172182774;0.308102566667123,1.144768011505707,5.255251023863809;0.3155768395773559,1.1514108973309047,5.255336536300011;0.3228947821673357,1.158226153219119,5.255338387764614;0.33026176968650917,1.1649883104051195,5.2553653151514625;0.3375176787212704,1.1718583587120528,5.255758024127262;0.3445882218613124,1.1787981604024718,5.257116910510469;0.35159571537579565,1.185867539818688,5.258075508087169;0.35845477937020065,1.1931017788658476,5.258862290477165;0.3651865140958073,1.2001114677096851,5.261217711861257;0.3715451226396478,1.207241047141915,5.264173586436695;0.3781419296375476,1.2141822219896001,5.267054945346363;0.38485314587447245,1.2212157470167704,5.269397828679653;0.3906259285679529,1.227265224235406,5.274882243448346;0.39646887555886834,1.2335365000141363,5.280033075475161;0.4026113058785667,1.2401837439901098,5.2842856861194045;0.4086126097564668,1.246891039263485,5.288644188371424;0.4140457000144383,1.2527857105625075,5.294622012434176;0.4197526991301062,1.2584990856884901,5.300520105834892;0.42538372337030844,1.2638084241893575,5.3068527585720515;0.4313053485359102,1.2680770183698677,5.313687483081512;0.43746370853554617,1.271834164450473,5.320612687442676;0.44366138539524763,1.2752965844662587,5.327655446076692;0.4500191884559185,1.2784120314447676,5.334717480512024;0.4566403550482273,1.281051615495137,5.341731234784732;0.46364447604773995,1.2831815555681365,5.348543403625095;0.4710720303120102,1.2847928410800054,5.355042264806146;0.4788469476002864,1.2861654046711568,5.361179587540752;0.4861492382227992,1.2881393015586833,5.367720251325244;0.4934243267012537,1.2901893842428558,5.374267788924886;0.5007519785885859,1.2923386183667647,5.380724282593953;0.5081510777548075,1.2943305615398188,5.387149661487353;0.515977412973638,1.2953756905667768,5.393286124830314;0.5242441306729222,1.2956896881976465,5.398904201366652;0.5323774268811615,1.2955386767128756,5.4047202729205885;0.5406886299260171,1.2951755657685764,5.410269331794787;0.5490363353561035,1.294471175005056,5.415730068714359;0.5572713063909056,1.2940314784006421,5.421386208648275;0.5655765742627303,1.2930711656425502,5.426872584955445;0.573916362586088,1.2921207734056819,5.432308087261368;0.582260673212299,1.291053340818962,5.437714848569777;0.5906197995816619,1.289925477917324,5.443086341064059;0.5989888263844859,1.2886717731005177,5.4484143439362365;0.6073840095435703,1.2872497274888677,5.45365826289097;0.615754531122826,1.2856620018562133,5.458894052784255;0.6240841562466574,1.283860888466435,5.464126006133971;0.6324018374131772,1.281809302863525,5.469284220604702;0.640716245583309,1.2795807003662285,5.47437381269931;0.6490188967813535,1.2772370421107107,5.479430812705732;0.6573466061266168,1.274836931296386,5.484419672809982;0.6656740438480432,1.2723995916101212,5.489390905680159;0.67400302214821,1.269945800272243,5.494351452882384;0.6823260817710771,1.2674659195609126,5.4993089593293565;0.6906409936037992,1.2649813260537737,5.504277765656669;0.6989283172536027,1.2624644846290176,5.5092763430508915;0.7072027739229421,1.2598886424207112,5.5142661730825795;0.7154335053931786,1.2572834595160525,5.519312764159547
3D gt;0.7505321111170848,1.2469848907135872,5.540515696534542;0.7490979735319279,1.2474650632652269,5.539660040582813;0.7476590973904886,1.2479459606118837,5.538802763242333;0.7463446110968477,1.248387831556156,5.538021050814924;0.7450866376515518,1.2488039653759286,5.53727049818607;0.7439178187610461,1.2491874303389245,5.536574497569691;0.7427264790549919,1.2495960720654193,5.535868487216089;0.7414463621713171,1.2500326733357923,5.535101168310865;0.7401560745186108,1.2504707771707855,5.534337026143647;0.7389177877567442,1.2508889391870317,5.533608033407288;0.7377365985858402,1.251294230087424,5.532915184307996;0.7343604182300147,1.2524347819743862,5.530902568452411;0.7317790651112142,1.2533033907301374,5.5293723188298625;0.7295012645661643,1.2540696459922673,5.528023530308356;0.7271339736388394,1.254870422112157,5.526616716940949;0.7247125504831534,1.255691523022786,5.525183068350191;0.7223212773433673,1.256511510651687,5.523753447278541;0.7199887049564373,1.2573035818835412,5.522367304374432;0.7177814210275871,1.2580489388229705,5.521059915255603;0.7155857929600444,1.2587949708681496,5.519761586006906;0.7132292540260243,1.259579291890781,5.518367705366081;0.7109019096159261,1.2603493576528138,5.516971266456532;0.7085032193892429,1.2611602671512618,5.515552270877324;0.7060728386188376,1.261983842544795,5.514109029171982;0.703658259340962,1.262808260268926,5.512678635719801;0.7012134958464524,1.2636477538560251,5.511228898673222;0.6988673850630518,1.2644404675235568,5.50983408671412;0.6965946922182663,1.2652175814470152,5.508486168667067;0.6944181456730284,1.2659697179525249,5.507184991131007;0.6921419023256691,1.2667449603544134,5.505827810951161;0.6898499445063193,1.2675148010253907,5.504456197625044;0.6876165784160172,1.2682630084166333,5.503153226541501;0.6852912297981286,1.2690580621797087,5.501763200622367;0.6829059311558835,1.2698756113201848,5.500336636492451;0.6806324463010208,1.2706514080011733,5.498984323615191;0.6784432575859619,1.2713972023990834,5.4976754382919735;0.6762311181334492,1.2721477306688838,5.496368028568996;0.6738582780293909,1.272946048377823,5.494969007031671;0.671267203363879,1.273824606605458,5.493415322486136;0.6686385136786673,1.2747152162988356,5.491847976188302;0.6661316647723925,1.2755769703186417,5.490357895423626;0.6636220880107819,1.2764513112011375,5.488883987958902;0.6611632108778042,1.277284231622391,5.4874276664458845;0.6586979965879627,1.2781016120073565,5.485984785767558;0.6562932247054241,1.2788948822858566,5.484578480884947;0.6539405754232857,1.279660518921281,5.483206115848218;0.6513317638803799,1.2805211037064792,5.4816552990940295;0.6488217688653164,1.281343259913047,5.4801665858265745;0.6461881125518895,1.2821966115538979,5.4785988155950935;0.6437251703926015,1.2830053017475762,5.477123618684965;0.6411362670671231,1.2838400144427546,5.4755814541365275;0.638563865422455,1.2846741795435224,5.474025983732695;0.63611821031122,1.2854375048789861,5.472564553126272;0.633718538780571,1.2861797455336235,5.471129048482004;0.6312366717048572,1.2869334202350868,5.469645508643602;0.6287092292510604,1.2876810998826937,5.468142488485594;0.6261909606598761,1.2884048456891577,5.466638347542025;0.623568777455058,1.289105366913129,5.465086795860698;0.6209258122279726,1.2897758375305366,5.463569295482576;0.6180888990264701,1.2904556935947142,5.461918088344945;0.6151849314830147,1.2911226433780874,5.460227183464553;0.6122754234026966,1.2917658481418526,5.458518807922411;0.6093434908756269,1.2923842248707358,5.45676089955871;0.6063213770277447,1.2929926097953581,5.454932581539812;0.6031132273659063,1.293646724425887,5.452978478010172;0.5997767132606626,1.2943319366120245,5.450928588825333;0.596539185628622,1.2949453951557603,5.448927706057749;0.5931378071285714,1.2955472943057835,5.446769621774321;0.5895336356626409,1.2961180349607078,5.444497545373851;0.5859027532081245,1.2966926197781459,5.442211599571205;0.5821837908287406,1.2972134449638915,5.439867243751837;0.5781617691912995,1.2976701315996415,5.437340465246697;0.5740617739459192,1.2980788869110393,5.434740358191224;0.5699046809815316,1.2984677902030346,5.432093044663671;0.5655620718211591,1.298813301780007,5.429315999273222;0.5611720394684605,1.2991210464190541,5.426480801059161;0.5566589658910579,1.2993957096446644,5.423533861740255;0.5521839608817266,1.299615699791983,5.42054516401261;0.5478327849337301,1.2997477161323763,5.417618379329813;0.5435033696871192,1.2998333460888518,5.414750273928748;0.5388806191208221,1.2999039964107886,5.411773473476542;0.534278590683653,1.2999564690186314,5.408808759581707;0.5296706529455872,1.300003052977559,5.405849454604721;0.5250091987896863,1.3000579204021203,5.402776652733735;0.5203714658802954,1.3000810509325942,5.399638039179357;0.5155948217087032,1.3000241675062987,5.396327729539065;0.510885716034701,1.299901982394132,5.393015717545273;0.506218834168485,1.2997221097079192,5.3896282259543495;0.5017545728653576,1.2994274442427587,5.386169066533773;0.4971691787265312,1.2990637584674325,5.382463085401768;0.4926339566879513,1.2984904333850062,5.378440651866709;0.4884772190524494,1.29790920731117,5.374604016444527;0.48431198243287676,1.297260258019905,5.370431920538876;0.4801882500125324,1.2965657017387942,5.366149306778624;0.4762010714671455,1.295696609927569,5.361635937601049;0.47226927441564104,1.2947171442635754,5.356983043655706;0.4684622934156077,1.2936109851370783,5.352217708414251;0.46470307031470026,1.2922375698388557,5.347218233168312;0.46089854945957087,1.290670277658301,5.3419168954059995;0.4572716511155369,1.288988145499394,5.336557289033848;0.45401211095827865,1.287166703275005,5.331244444434546;0.45069033197624186,1.2851557798355726,5.3258048733917525;0.4474121735791054,1.2829489702565546,5.320322099781334;0.44430957683575195,1.2806393921233274,5.31499594966147;0.44118538714800515,1.2780032729145878,5.3096801663042985;0.4383263790345865,1.2753649926738682,5.304596419869545;0.43538301243677413,1.2724735095104829,5.299475107937397;0.4325198957389425,1.2695595255645469,5.294577780161532;0.42967021276061435,1.266538841701974,5.289908663387957;0.4267442664502183,1.2632879825101753,5.285451327084748;0.4239585862772592,1.2601041934452835,5.281460852246299;0.4209580992635889,1.2565676024744876,5.277506551213399;0.4180357212556941,1.252985328937399,5.274019545106679;0.4147540277821891,1.2489734692708077,5.27067070698215;0.41149766584175146,1.2450112145044212,5.26774400322714;0.4080718173681756,1.2408322673307315,5.265098427446659;0.40451845417800003,1.2365124222447503,5.26273943247541;0.40115152317752656,1.23235942033391,5.260882509530525;0.3975935782429566,1.2280260687681575,5.259459462662101;0.39386821972838015,1.223559262302602,5.258283376929901;0.39002805113119765,1.2189910447051908,5.25727102595362;0.3859053899053496,1.2142569837181545,5.256471564702478;0.38162017669797316,1.2094507525452998,5.255913941954369;0.37704714152058083,1.204473176483824,5.255400443444804;0.3719824444881427,1.1993179254920507,5.2551672695602365;0.3662684980799038,1.1938651904880442,5.254960297713085;0.36052330547440387,1.1885009061639962,5.2549533882260695;0.35419443580424154,1.1827223394866273,5.254999711353578;0.3478111034112291,1.17699080699813,5.255121025671405;0.3413301162151708,1.1713002878027647,5.255269786792862;0.3341664432507697,1.165195866659517,5.255375855263497;0.32692660229482623,1.159231339792473,5.255508263791243;0.31922500402875076,1.1530146495854967,5.2556568181537155;0.31151044688030466,1.1469690049987602,5.255855702953278;0.30338130201740326,1.1405584585973088,5.256045122882041;0.2950411797227531,1.1340685170810425,5.256255468195135;0.28662599524136245,1.1275713181092075,5.256478449845388;0.27803430470553314,1.1209880709513604,5.256679036218171;0.26986748428404517,1.1147940979601825,5.2568493425375244;0.2613593723602056,1.1083236556456757,5.256847616306293;0.2527192283857579,1.1017862121797282,5.256847252501963;0.2441357214637685,1.0952644968301901,5.256783975711811;0.23573308666671705,1.0889048769122756,5.2566391717019885;0.22748550850022178,1.0826465497510187,5.25647682980385;0.21969619700602228,1.0766476690238547,5.256169263223869;0.21223545836057028,1.0706942208030008,5.255837711432885;0.2047291450261322,1.0646762749364007,5.255462470858822;0.19758912680664775,1.0589007741395955,5.255014028286112;0.19035039389619254,1.0530040749337606,5.254504654304361;0.18303982603138888,1.0469652097696047,5.2539436864255;0.17618378951033828,1.0411053142846565,5.253382752263059;0.16952776862835064,1.0353561462832843,5.252810649895743;0.163225695914983,1.0297468278340784,5.252203166106652;0.15701235504808098,1.0239927509152404,5.251561729150131;0.15129431765804469,1.0187039073956052,5.250923533167585;0.14593413550427714,1.0137135711598173,5.250233246483399;0.14054464032732208,1.0086909502083232,5.24951205169295;0.13519955873937814,1.0036367398444388,5.248761140324104;0.12958891916275023,0.9983062408351602,5.247949616596616;0.12406399380002275,0.9929460271398851,5.247263008347872;0.1187031451863555,0.987622384170006,5.246562125164139;0.11359511932385005,0.9825081417239196,5.245888483624473;0.1084078917383774,0.9772429427383086,5.245198988923458;0.10335777293327834,0.9720475984890259,5.244553107216814;0.09836181731059634,0.9668886831516754,5.243953813062566;0.09332821520368881,0.9615664819579886,5.24339909593887;0.08851864840917079,0.956459259678951,5.242867931428748;0.08395927214697238,0.9515814625372331,5.242376078967389;0.07954605323543369,0.9468615354579816,5.241918048496904;0.07536427816402949,0.942404094504712,5.241528555947786;0.07148343955835201,0.9382929892943567,5.241208612238725;0.0673455546593591,0.9339162980321805,5.240818819171583;0.06318382034555868,0.9294930317558837,5.240416669935268;0.05922463580022408,0.9253608086445485,5.240045113551579;0.05516796906054204,0.9211037486085321,5.23967443484124;0.0510066728156562,0.9167067319098681,5.2393136203939275;0.047015309417883046,0.912454957405975,5.238966539119852;0.043091613157976376,0.9081999284391491,5.2386133501866015;0.039276276285184944,0.9039750194609353,5.238274230374063;0.03582495713813177,0.9000393462943433,5.237894951365957;0.03245007636510185,0.8961614284575171,5.237525153106281;0.02896105006591746,0.892026689092941,5.237170246115298;0.02541668314201797,0.8877127947433616,5.236845638896978;0.021786366346978264,0.883303162230967,5.236513055340997;0.01820489319656801,0.8788883621550653,5.236180462254253;0.01483189620299491,0.8746289337540869,5.235845970548434;0.011186472564959022,0.8698527029390245,5.235509838113218;0.007408062031206465,0.8647530709628402,5.235170682004254;0.0036101327416338197,0.8594012342710109,5.234826599420051;-0.0002854000726790609,0.8536158616236383,5.234463371943531;-0.004243532195056665,0.8475602159171268,5.234067853251968;-0.008021147617795803,0.8412725020262141,5.233744228079028;-0.011652165763500519,0.8348529408493759,5.2334493313164545;-0.015253680284190507,0.828011784137977,5.233141564390129;-0.018813998560616767,0.8208317793843142,5.232815932348605;-0.022239872249199485,0.8133699947464803,5.232487600332518;-0.025522546477896098,0.8056011493288237,5.232137718475725;-0.028662444245362163,0.7974349721711258,5.231822370926787;-0.031622038660635204,0.7893316455829107,5.231569083423076;-0.034334808630512616,0.7810697228602108,5.231357306262168;-0.036838399689399344,0.7724130035567808,5.231117731207963;-0.039068079582482665,0.7639419367560026,5.230860289310586;-0.04092756087615572,0.7552798482123588,5.230613079851324;-0.04256105660514024,0.7462814329500109,5.230292487497239;-0.04403425083040817,0.7372174912694853,5.229956907060078;-0.04524828309736281,0.7279869436664641,5.229603421561023;-0.04605962180829721,0.7185466677208306,5.229251903698362;-0.046674984144192876,0.7091567049534717,5.228903643246355;-0.04701572552407424,0.6995333162505053,5.228577553901553;-0.046988224830373335,0.6899255788677539,5.228266833263505;-0.0468126418676496,0.6803652755115472,5.227988414345863;-0.04637406519288927,0.6710097629284036,5.227731502377501;-0.045827447937573755,0.661920729096033,5.2274780156186385;-0.045048197096044365,0.6524506765861869,5.227130730213417;-0.044164222871621944,0.643309773011641,5.22679246746709;-0.043126502266498196,0.6339827873146273,5.2263733650644;-0.04203100411794776,0.6247010531171362,5.225941621077846;-0.04089922214787582,0.6156269074861532,5.225475240590804;-0.039763739886328725,0.6062744792890399,5.224992092760379;-0.03869239249199536,0.5970396371321245,5.224507232340152;-0.0377272181077437,0.5878019514831256,5.224098695094309;-0.03678741492186221,0.577752293571783,5.223778252030614;-0.035956509115927654,0.5682000785935261,5.2234642463134;-0.03519826430512073,0.5585142257355598,5.223228761918119;-0.03445286950609154,0.548714838470411,5.223013999030133;-0.03375090974662746,0.5387516083792085,5.222806925507549;-0.03306860199579999,0.5291013383715877,5.222613468893643;-0.03239939963107573,0.5192974549296508,5.2224545581482795;-0.03178895712907785,0.5090106297436179,5.2223275643770215;-0.031275231295992204,0.49902759227334137,5.222228645539955;-0.030813135829091436,0.48885120880940114,5.222160242203261;-0.030387969028987098,0.4788347443966282,5.222084745027429;-0.029924537470721897,0.4685070204002357,5.221995654916315;-0.029554017592373305,0.45900642377082085,5.222009757233264;-0.02912871646656885,0.449081310840236,5.222020701279835;-0.02871297588991147,0.43948307312992296,5.2221118644935585;-0.02824314255736838,0.42958161138217654,5.222229776815935;-0.02779181741397583,0.4199794878227211,5.22238037679188;-0.027368125431963642,0.4105858840045511,5.222537162353252;-0.026940183368596167,0.4007497397156719,5.22268403353138;-0.026508168413721285,0.3912420722698343,5.2228060782321934;-0.0261071208461325,0.38238912527389296,5.222874816975249;-0.025735098442687503,0.37327064557210043,5.222953464986388;-0.025403465615918268,0.3643459002366261,5.2230618858785824;-0.02507975138392194,0.35538975479759766,5.223191009243453;-0.024806571369260837,0.3468611430434224,5.22334318116466;-0.024607194561943366,0.33853632969392883,5.223497699417663;-0.02443974631221317,0.32986386328132183,5.223644015189622;-0.024320064126884675,0.3218624895059951,5.22374665913238;-0.024301419892654896,0.3131451053679176,5.2237951773102385;-0.024320775765236644,0.304499482486689,5.223831036788917;-0.024399626287173327,0.2956048347628602,5.223878349133793;-0.02457219223617386,0.2866467484979419,5.223936068020644;-0.024777815308690443,0.27766097248759014,5.223999629469127;-0.02507531782713803,0.26883491637490015,5.224048089072249;-0.025420509342489572,0.260349045774406,5.224100502044056;-0.025842585753123964,0.2523123977027343,5.224170308316389;-0.02628476991885134,0.24403534184578443,5.224237375914116;-0.026758398836309254,0.23525705178329562,5.224252074827596;-0.0272555823890393,0.22696121079346226,5.224293955548804;-0.027750435023472225,0.21877176821568164,5.2243358744349235;-0.02823897932315695,0.2103667934112788,5.224388719011623;-0.02874138544345724,0.2013756658305942,5.224438756105668;-0.029266742909589905,0.19213107149130124,5.224439554456635;-0.02985246667929204,0.18246203546763212,5.224436212174946;-0.030458789713330398,0.17271767592953294,5.224395501633051;-0.031091636478714057,0.1623160055879515,5.2244253529127125;-0.031713160645999126,0.15254771121990718,5.224436899233015;-0.032376459028279896,0.1422149726044048,5.224486812660314;-0.03291987276974143,0.13258487291769547,5.224610637494389;-0.03345833350610584,0.12231902129962151,5.224872513095413;-0.033979403181509535,0.11229403895560104,5.225126050437879;-0.0344800691866202,0.10182796444349154,5.225456319133316;-0.03494621829291496,0.09074600583230812,5.225836513970712;-0.035383787481015005,0.07964525284858706,5.2262238161302275;-0.03584705919942886,0.0677002432395859,5.226583752551422;-0.036316246907912825,0.0558095206150254,5.22688459679176;-0.03677061160455304,0.04345315157853328,5.227136130264187;-0.03724641344913496,0.031021362667640568,5.227351794490994;-0.037728529222332954,0.018023506431837453,5.227524373634481;-0.038211675528448584,0.004513569093142938,5.227675651592147;-0.03869273990000304,-0.00898739882500192,5.227802909330888;-0.03913014048057664,-0.02229762359425937,5.227905446862726;-0.03950583814341447,-0.03501588608282485,5.228031569062357;-0.039826678260366746,-0.04706585337478537,5.228144263569465;-0.040108607064593925,-0.05908219430168218,5.228297614602834;-0.040346967419860505,-0.07043085095080834,5.228382228184644;-0.04058994537984316,-0.0818266281292169,5.228456485494179;-0.0407830513244886,-0.09238162015401827,5.228502836571219;-0.04099652677307309,-0.1028872357037934,5.228519566503065;-0.041172570727461937,-0.11263166711939536,5.228377494453264;-0.04133075504654253,-0.1222690657891076,5.228221759455332;-0.04145009662551939,-0.13128402481445323,5.22798018571202;-0.04157589436474265,-0.14048158511995895,5.227691610530626;-0.041712250823884925,-0.14995934767035476,5.2274555583015125;-0.04182272779530493,-0.15887156064532765,5.2272524038302866;-0.0419307324071663,-0.1676158597775761,5.22710125324046;-0.042032441009922095,-0.17559776622000905,5.226998037963078;-0.042077852004000396,-0.18279483201735444,5.22697767732136;-0.042116372373036844,-0.18923123913947315,5.226971758340219;-0.04214468498364512,-0.19508933042657783,5.226973714170785;-0.0421628307077952,-0.2003913508552743,5.226970677151575;-0.0421752254275319,-0.20492009309989903,5.226972666492283;-0.04218763285894006,-0.20977268998077298,5.226977134184404;-0.04220286154896489,-0.2155656444675123,5.226979424581258;-0.042212571506589934,-0.22123376704308678,5.226974826265652;-0.042213124871627664,-0.22666202031557092,5.226963536364158;-0.04220727979950023,-0.23191698888700962,5.226957397969164;-0.0421991690004881,-0.23720855934418114,5.226951162685047;-0.042192767800955946,-0.2424334570666466,5.226940993891988;-0.04219132502998305,-0.24752294885402196,5.2269327705556705;-0.042190060532932894,-0.2506743537174005,5.226933367926971;-0.04219393076775425,-0.25378169423817176,5.226957914288641;-0.04221369370002052,-0.256120767563488,5.2269854426889575;-0.04221359821229147,-0.2578185340864906,5.226982589377132;-0.04221021842059671,-0.25928281986551477,5.226975802713553;-0.04220778342378124,-0.2608566339529527,5.226970293273106;-0.04220664517862813,-0.2625925041044193,5.2269654582234955;-0.04220830933551928,-0.26454190644849185,5.226960468665933;-0.04221042450420807,-0.2667145408147691,5.2269569817796055
