# Supplementary material for: AI co-pilot bronchoscope robot
Source: Nat Commun. 2024 Jan 4;15:241. doi: 10.1038/s41467-023-44385-7 (PMC10764930; doi:10.1038/s41467-023-44385-7)
Supplement: Supplementary file 9 — Source Data [file 41467_2023_44385_MOESM9_ESM.zip › Supplementary Fig. 6/Sim+A/1-siliconmodel3 Centerline model_45.txt]

Path length,0.4078052764283466,1.4342838943105953,2.0648572342567144,3.1333405661758524,4.215988452423181,4.779938832718108,5.925948149668221,6.957987405002713,7.545355998289526,8.937119257083067,9.758138332488901,10.643863354999581,11.558819209009071,12.568689721584747,13.520504348201682,14.484471308675825,15.475897097512577,16.491433414680664,17.562513148853196,18.662170187208496,19.817036136900075,21.00413682314191,22.21436164641951,22.21436164641951,23.476414986198044,24.797803204097875,26.204171399541597,26.204171399541597,27.598741397297943,28.959737410238468,30.27451863459487,30.27451863459487,31.585035122336258,32.83464008483781,34.04589338489712,35.22797805839823,35.22797805839823,36.35026694324857,37.45049082315317,38.52267589955373,39.580602710384575,40.624330967590275,41.682192299545555,42.742569634313526,43.796727876245804,44.82888127354549,45.834998445115765,46.807968381632854,47.74037319483849,48.63399902917625,49.484611645951844,50.35073960879113,51.2464637759585,52.93137578745636,53.81596828064692,54.75639245760892,55.662083143000096,56.60014371758329,57.510476948991915,58.40554652291342,59.28435164105627,61.06772592247073,61.9431072511808,62.84652554924873,63.776578664853446,64.71634357482358,65.6386287257705,66.62386403050134,67.62068812514637,68.6226074873472,69.60492532184576,70.63092021677052,71.66469064846432,72.66576119681454,73.67657909236657,74.72956694406268,75.7620420787981,76.80501597201737,77.8423592394005,78.92214300687806,79.91283005544742,80.9407605902322,81.96717802804697,82.97592554047746,83.98954955624698,85.00295389564282,86.02421519544112,86.98699537496256,87.95580612115592,88.90581708534422,89.87881274820776,90.83800779854853,91.80222617227462,92.77274413171322,93.74806776258261,94.71604213452693,95.69995016031493,96.66735994388912,97.6773528633832,98.66385859341518,99.66004753647492,100.63048298448595,101.57838292180594,103.41786892839389,104.32325097970035,105.23671009099942,106.13437995476227,107.01949182051082,108.76755878770385,109.61112358466436,110.42530673936017,111.96844945339205,112.72979461699167,114.17161511250183,114.82339254787219,116.01826973385715,117.19186860384501,118.34644745944483,118.90319849424613,120.05120506783425,121.27035662128205,122.496104865826,123.11253088689469,124.35590700213876,124.952332340819,126.29211361275443,126.99363319902044,128.51074100479386,129.25522837237676,130.0063477198507,131.53312441483328,132.3293800676906,133.1606876255317,133.93265694386292,135.46444133350127,136.27983307255562,137.13532211006535,138.04174326939346,138.9498574107211,139.90182923307364,140.88877186773897,142.82985732682252,143.81708549772,144.85038250578188,144.85038250578188,145.88923363045097,146.96805283229943,148.04810660045865,149.1745737333055,150.27421004726676,151.3637604911444,152.44525730326944,153.5337542352891,154.628154278107,155.71268044412366,156.74073378769154,157.78875603461066,158.75280221161466,159.73786411044202,160.6538993873295,161.5461340707584,162.4112147484644,163.2381935133687,164.0447615798419,165.49919854163088,166.15907825791666,167.43485102143325,168.66211918647392,169.87472189421104,171.1277804130782,172.3390154399067,173.58013783172098,174.8321254134818,175.4983572248799,176.858237338508,177.5658915154835,178.26626294487355,179.64330634369657,180.3287922002214,181.65396008632376,182.28645269552166,183.53442156656524,184.75230620687245,185.3763171806889,186.59132095097573,187.87278439988413,188.50577933615838,189.78785827173692,190.40448984722016,191.65267959750804,192.26578382075422,193.45125962168737,194.619247905637,195.72949957759633,196.7966920504775,197.82941489535307,198.78126403273913,199.65054311362815,200.808933704366,201.51427157143297,202.79854488259522,203.7490738358442,204.88467311970328,205.67547217466006,206.82427636765598,207.77958399641614,208.9738627105395,209.9674759696994,210.93707971093824,211.95754488229176,213.01569983511305,214.05302590652343
Error,6.858525095957047,6.4739773379505285,6.022178849463127,5.594930511728327,5.220664814202016,4.879072575149563,4.563905359003635,4.280408838757955,4.043719418362514,3.8013006452891016,3.5964849650692465,3.411856336878903,3.26475866567228,3.1806110719353105,3.1054098404395143,3.0277828555472333,2.939225704370701,2.844730196347057,2.7351305269905013,2.6267279323559882,2.523678179817155,2.429656586824067,2.3591849705839043,2.2718229707016113,2.131856628525564,2.0350664853830094,2.0211523411361787,1.9665461906927786,1.8426941383298232,1.795821622348776,1.8048116811904804,1.7153714358348628,1.5994906057174483,1.519519929510692,1.4546025292482145,1.401337726250381,1.280287266337269,1.103988134081548,0.9380699755670963,0.8032285645147994,0.6778177228903736,0.5630393726721298,0.48176159615982556,0.416900982125601,0.37784373951192485,0.3576782979745943,0.34656988319826315,0.32388315791162164,0.30066731056154955,0.30212027064825114,0.362096466448015,0.4550992617404816,0.5456152845971897,0.5005933100451734,0.468534342630235,0.47203363824934774,0.4813394395044638,0.5028228343809102,0.5332499809074276,0.5811355640423267,0.6512091568262559,0.6568109618678349,0.5851453487343221,0.539588844538504,0.5135157665615042,0.4992305582210716,0.4884263161737131,0.4772542491590148,0.46558546732298783,0.4522850048063994,0.44377593210024235,0.4257354888599014,0.40994045842010574,0.4007484005503859,0.39081129686917915,0.3851867529769645,0.38888149673332684,0.3963769584953948,0.4016952093813395,0.4300414218516328,0.4183527137214186,0.4211351587515262,0.4235216594343787,0.4171574925973102,0.4092077649134467,0.3987406072593883,0.40021803622016394,0.35305849620272595,0.32146956765861273,0.30509992849709316,0.35504286193209195,0.4251938559096804,0.5396080960135934,0.6598019487527945,0.7706786622709019,0.8765755785315515,1.000341280537279,1.150823796952519,1.2870402482155836,1.430302237922375,1.6106408121435032,1.7674213889868113,1.8901251223345457,2.0071766746466544,2.0512990230277497,2.118176175914094,2.1891265357818446,2.304092152477429,2.472456897927163,2.576384345219455,2.681063919675379,2.771082122390592,2.78493651482336,2.802915031715214,2.7641735905662688,2.7163289405377906,2.658157512991368,2.6099862649289083,2.546348990202508,2.4491790511141462,2.334776867966549,2.203407690406713,2.0733509241849175,1.9558287387933206,1.8612705403735719,1.7593582211964074,1.690568746979586,1.6492070036183346,1.5895001858608648,1.574683882016238,1.5316812364363395,1.4682792874348145,1.4206616462532375,1.4147290771659988,1.323735890289663,1.258267697699177,1.2032776188759164,1.148913064097223,1.1018214061854772,1.0309421381296822,0.9332225737415332,0.8383527855256734,0.7506703003407346,0.71167349777028,0.6675667182585798,0.5948338512571825,0.496726786003074,0.3986437724288689,0.27024631568107654,0.17836851099224887,0.13012546281679355,0.1409844559802178,0.20894375879839827,0.2894801234694856,0.37407478888022744,0.41517904761421665,0.48072997499504255,0.47418503562087705,0.4905483058997049,0.5020641678728736,0.5340513185439425,0.604340583691128,0.7936864319859553,1.0534216024572358,1.3269725445916818,1.5991408770634572,1.8037325009965108,2.003645131583364,2.0392332266190243,2.0990397185664,1.9529696111597414,1.851849801506735,1.7050444467753747,1.4928830522199465,1.3072234899509143,1.0784762093477942,0.9355216329445535,0.7486268914162963,0.6256813599199799,0.5007240727820826,0.39216897634276776,0.2616261295574334,0.3825696238608129,0.4018161219889488,0.4007488272054504,0.4932480335496199,0.30578255042555225,0.3082251713871176,0.19872872118974227,0.17824787431633418,0.3652640486903058,0.367359059762082,0.5229454455370154,0.5841246885208796,0.704148860068701,0.7374363583806909,0.8194198322683893,0.8360414935243211,0.9573982554986555,0.9898471330416438,1.0611217497872876,1.092071018882381,1.085035097553155,1.0746694781754382,1.0364967627922475,1.0214554741763575,0.9925145526943315,0.9452718619564083,0.8801071785102601,0.8078805294846272,0.7289831416864059,0.644406449128004
3D pred;-0.06665636152390014,-0.26159500532417035,5.162887855424947;-0.06526307850251094,-0.25235925684651334,5.166459929399513;-0.06359647253867258,-0.2434441601787845,5.1706722299545955;-0.06212623015464582,-0.23439589408506728,5.174668136363597;-0.060847022624816116,-0.2251365312329355,5.178221701850287;-0.05966414033513329,-0.21575396424092355,5.181472582673874;-0.05861526936726943,-0.20624782002983777,5.184393728327691;-0.057595279404889524,-0.19666196481647522,5.187052863582824;-0.05656825999476928,-0.1869851101660225,5.189355843219132;-0.05554776789423875,-0.1772682328238778,5.191486779771559;-0.05457538188736252,-0.16751312771637014,5.193459693807981;-0.05362323049664561,-0.15773380137594037,5.195319313139063;-0.0527008996942056,-0.14789429648994712,5.196846876391234;-0.05183662474372894,-0.1379708487476407,5.197729040613867;-0.05110452310566894,-0.12803644874390446,5.198607518705407;-0.050382653232935073,-0.11810202484912255,5.199494156041427;-0.04964906968660081,-0.10817163995312076,5.200415736747501;-0.048913572515464646,-0.09824049247256372,5.201327522704114;-0.0481801698914469,-0.08830621539237528,5.202206305660893;-0.04745161424512551,-0.07837069198494222,5.203074972047122;-0.04674341466957915,-0.0684326505160464,5.203931584633827;-0.04604799025655346,-0.05849531183531917,5.204806618821897;-0.04538696915821107,-0.048552984518621924,5.20565111786583;-0.0447688551783267,-0.03860815937986927,5.206498695630701;-0.0442014543585595,-0.028657204887094195,5.2073089801439725;-0.043676370153412775,-0.018698320601321324,5.208047160582681;-0.04320006564084402,-0.008729136035128492,5.208670452726454;-0.04275859388548904,0.0012462521624271115,5.209215184768189;-0.0423568298976252,0.011226580445599927,5.209696467489836;-0.041965330287426196,0.021206932781885915,5.210185645677008;-0.04156893006474329,0.031187483873603455,5.210666755611506;-0.04114923428244434,0.041167474905862186,5.211139655649945;-0.04070545189204676,0.05114504068647309,5.21164089240394;-0.04023116099615929,0.061117326001838564,5.212214105920027;-0.03969217540330814,0.07107841202093494,5.21291142926745;-0.03909761236546313,0.08102821856744864,5.213716317136027;-0.0384490775862682,0.09096429460734057,5.214640327725609;-0.037753387012166705,0.10088666855180212,5.215671108949427;-0.03703151452873898,0.11080405134088844,5.21673149507363;-0.03630131667664963,0.12073605489558514,5.217638201468389;-0.03557745881650257,0.13066725701991072,5.218558665570945;-0.03485660241731033,0.14060188488654735,5.219443840809635;-0.03414940798486982,0.15054200815303112,5.220276802682612;-0.033447736719978166,0.16048746902123115,5.221048466829199;-0.032781336538041245,0.17044327133305434,5.221710215365586;-0.03218602326337263,0.18040908835298644,5.22228300959586;-0.03172487787577964,0.19038652232218928,5.222771022220388;-0.03132486246690181,0.20036833957654404,5.2232219235103905;-0.03099062696500086,0.21035578511279046,5.223595043182588;-0.03068026972820563,0.22034656576744918,5.223891657909238;-0.03035287079352254,0.23033852593006782,5.224123049452321;-0.03003441057858582,0.24033177158081467,5.22430641917537;-0.02976575426323721,0.2503269780837604,5.224460272182147;-0.02956731513432225,0.26032422196865135,5.224585717860137;-0.029451132186375673,0.27032301703223416,5.2246886683291915;-0.0293867140209716,0.28032242337387536,5.224776549582666;-0.029369898670188063,0.2903223526215776,5.224810199024379;-0.029408342710352836,0.3003222506301466,5.224786495142984;-0.029479976167604942,0.31032177468103433,5.224720257664772;-0.029571616970590853,0.3203211815597759,5.224661401597934;-0.029692876989333854,0.3303203132090738,5.224609804428791;-0.029846508290341415,0.3403190733948458,5.224575276602749;-0.030039453211325538,0.35031717619950464,5.224548582690723;-0.030260948827357158,0.3603146998187733,5.224527107722872;-0.03050133365391774,0.3703118013258616,5.224513818925628;-0.03075761429866769,0.3803085145752107,5.224507152486184;-0.03101181596733905,0.39030528153339294,5.224501504881357;-0.031252253446034696,0.4003023904446348,5.224499706102026;-0.03147898293652714,0.41029981868438964,5.224494980734992;-0.03171195388864945,0.4202970884566295,5.224477046507199;-0.03196169334929606,0.43029396265604125,5.224465365628325;-0.032230428212402136,0.4402903431486869,5.2244527712008155;-0.03252342704959514,0.4502860372369213,5.224436916364312;-0.03284956438245602,0.4602806970780646,5.224416690144922;-0.03322545321868601,0.4702736145121228,5.224399119177546;-0.03365432752447352,0.4802644006879731,5.22438304378413;-0.034130317528264634,0.4902530648416903,5.224378359711523;-0.03464213239368545,0.5002398825819433,5.224339411457368;-0.03519011814491998,0.5102247851290377,5.224301559885786;-0.035789275781689424,0.5202068135840286,5.2242906948017;-0.036436741359684235,0.5301856829169653,5.224345056198741;-0.03696451133058872,0.5401690947478688,5.224575158507267;-0.03745619428088156,0.5501531666478272,5.224851846369036;-0.037980621727763446,0.5601346806029268,5.225159018986809;-0.0384857563174437,0.5701166047213139,5.22548464137712;-0.038953496355953646,0.5800999383026619,5.225822679629249;-0.03943798628149932,0.5900805958074857,5.226212224598987;-0.03993162048128494,0.6000579946742859,5.226668116175544;-0.040329812001685436,0.6100374725845882,5.2271695781889305;-0.04054074230249226,0.6200217056987234,5.227689768087724;-0.04042189846149667,0.6300098534686133,5.228161764134636;-0.04026897550209517,0.640002536294926,5.228512341517252;-0.039793019227839135,0.6499833336889319,5.22890876175488;-0.03925873065342304,0.6599614586860648,5.22929806531361;-0.03865157960511231,0.669935287473352,5.229690629864247;-0.03792469467574857,0.6799027910705091,5.230037775856766;-0.036847988089710834,0.6898386967182681,5.23038198783566;-0.03535619147145756,0.6997217214496224,5.230698792206222;-0.03357207332469269,0.7095525114381133,5.231114112131787;-0.03142382038407223,0.7193073959075129,5.231590807308794;-0.028698356002572888,0.7289159466512388,5.232088398014517;-0.02579592496743814,0.7384766656390482,5.232498942192928;-0.023013878464182576,0.7480749800330951,5.232863054877074;-0.020037988491504052,0.7576154300409962,5.233215038565975;-0.016883255947752904,0.767098040557361,5.233572474395635;-0.013395672104076738,0.7764622001672307,5.233958833987485;-0.00955640420869017,0.7856873676260935,5.234354191273231;-0.0051158791326340524,0.79462867088681,5.234932838876542;9.850368018411368e-06,0.8031865773768888,5.235632219740741;0.0053295154814011255,0.8116336065020365,5.236222865184611;0.010750037979477801,0.8200178078815065,5.2367912867502975;0.016270823096349946,0.8283362080204785,5.237361506726511;0.021807337037218037,0.8366446518530959,5.237924333931623;0.027388526595392933,0.8449251830577788,5.2384564298665754;0.03303924896744333,0.8531597078551043,5.238968228690568;0.038798417645603954,0.8613199452374403,5.239460673611773;0.04463978174481219,0.8694209251977028,5.2399632560865035;0.0505700049889883,0.8774565640889501,5.240474098414142;0.056545554525833,0.8854579787128539,5.2409938788957815;0.06251373263757629,0.8934610912105644,5.241569239978492;0.06850179610177687,0.9014527698538239,5.2420947572584895;0.07425845965419046,0.9096146110819391,5.242589906237437;0.0802097762326432,0.9176351747353391,5.243092290218862;0.08614421379138555,0.9256618429346126,5.24368814966551;0.09214851813798837,0.9336402076619729,5.244230390931536;0.09837461298803016,0.9414481012518409,5.2447524451505405;0.10461747582374147,0.9492400321667607,5.245311440885417;0.11115088307946702,0.9567917876728815,5.24584583625086;0.11784918151945915,0.964191935724523,5.246454611104632;0.1246202711260197,0.9715246119362305,5.247074453918727;0.1313639792117535,0.978883099274543,5.247686879707132;0.1382161619869326,0.9861360981594836,5.248351408405226;0.14506198079012916,0.9934033611219041,5.248918553844096;0.1519926486077314,1.0005939816253437,5.249429259608275;0.15894493210062052,1.0077678250705875,5.249878397067895;0.16586122770188294,1.0149735681514627,5.250370455812739;0.17270282061633035,1.0222461384759458,5.250920298761616;0.17965927003459323,1.0294008980420077,5.251566229905776;0.18666266827279382,1.0365188142428985,5.2521025899287705;0.19358545589517911,1.043720810789007,5.252556745502545;0.20045603295489176,1.0509730139872653,5.25300476295502;0.20740145019521308,1.0581496789762506,5.253511378187441;0.2144871711294311,1.0651878210016883,5.254018443934807;0.22178550790419163,1.072021842620607,5.2541928825610675;0.22913529633976631,1.0788004556576856,5.254368994019642;0.2365594013219458,1.085498947841207,5.254482429820344;0.24404935481420306,1.0921239892082408,5.254579504888793;0.2516137640710598,1.0986608038255237,5.254802590643733;0.2591971377192264,1.1051744102731043,5.255058276306859;0.26688145496670546,1.111568370963622,5.255320068453823;0.27464537736938877,1.117868681704862,5.255486181333902;0.2825339849178848,1.1240142594750673,5.255527952330656;0.2902877518995099,1.1303255025958996,5.255310448619403;0.29791192428087554,1.1367953687901569,5.255423704646303;0.30551893997109053,1.1432862319872625,5.255468506937349;0.31300986721534313,1.14991088346473,5.255467156602981;0.3204463559992179,1.1565965818981023,5.255458728951633;0.32783862372430883,1.1633308442281591,5.2555226722902715;0.3351346052353452,1.1701641550737614,5.255795649721552;0.3423164323487264,1.177002693250111,5.257082411130715;0.3493741638868399,1.184033612257484,5.2579510902703746;0.3562620612952945,1.1912409485305306,5.258732865901761;0.3629693802288012,1.1983285192000335,5.26091877869257;0.3693734494340366,1.205534518506144,5.263576121654043;0.3753178826449465,1.212578457148382,5.26745512180942;0.3815915226800236,1.2192130857016124,5.2715322708956;0.38798183400454334,1.2257514949464887,5.275583582500776;0.3940377260293415,1.2322597350033664,5.280162772728976;0.4001831349944798,1.2389035969569338,5.28441636497473;0.40563841969127334,1.2452229694875232,5.28992139900701;0.4118096165138958,1.2516135784450844,5.294512308168385;0.4172417188469942,1.2576798994274034,5.300316790400439;0.4229148961098864,1.263362266836233,5.3062771394149575;0.4285973940263052,1.269079752576033,5.312194873292472;0.43386164873925975,1.2752687665397506,5.318024429748502;0.4387847882172721,1.2817092975581346,5.323879535032036;0.44367546560287935,1.2880652082498554,5.329853116368954;0.44840057996968474,1.2942187172232777,5.336162444505501;0.45305699860927207,1.3004120590985135,5.342483859052052;0.4568175035209129,1.307425923965126,5.348538964537709;0.46095766322298415,1.3146006622832374,5.354140947017864;0.46428181144575303,1.3222199484697676,5.359699410528656;0.4668807684856051,1.3302924998592849,5.364998404430201;0.4687797542588064,1.33847305971927,5.37042724347832;0.4707882050170932,1.3466416400580106,5.3758346847217435;0.47287505382564504,1.3547700833486198,5.3812728343814715;0.474965982429019,1.3628190089241832,5.386826465144733;0.4770341667260456,1.3708781922491948,5.392373732746659;0.47920063345334996,1.3788389611763907,5.398024624712294;0.4814571587233828,1.38668012346433,5.403805997186015;0.4837229287404454,1.3943906316480343,5.409756992882435;0.48608183389158877,1.4018856979065284,5.4159424232044655;0.4885519229581002,1.4090240456163596,5.422495487524084;0.4908152677889827,1.4167930405800544,5.428370858783043;0.4934003705079748,1.4238942037252171,5.4349199599364875;0.4959283803603346,1.431345024476996,5.441092028982702;0.4987288556262294,1.4381289530526615,5.447884351955396;0.5015200449478899,1.4451881824965278,5.4543940786646745;0.5046575954901102,1.451586039695616,5.461410003397387;0.5075998774157621,1.4582507011960424,5.4682602051575335;0.5108501574559597,1.4644293215910622,5.4754198371085865;0.5140910373398199,1.4706043425773294,5.48258683183424;0.5172727448270863,1.4769470642981248,5.489632867502474;0.5205821297458473,1.4830793190662608,5.496805274554374;0.5239603692913825,1.4891843352278626,5.503968812454013;0.5274846685008937,1.4950525702349513,5.511258746128843;0.5310312059885927,1.500793923970647,5.518638375464382;0.5346383716404202,1.5064320665576523,5.526068025801301;0.5381983447743837,1.5120180063091941,5.533559612307349;0.5417544963602994,1.5175160472984521,5.54111774244505;0.5453966839500707,1.5228692509616042,5.548738613792982;0.5490856823449318,1.5280783124234383,5.556436468658433
3D gt;0.5658768444001488,1.5510545580633757,5.590791508534111;0.5651613208295682,1.5505121420128931,5.589473735986526;0.564464557721448,1.5499528009141625,5.588180370460358;0.5638242341559682,1.5494430523594807,5.586989876255231;0.5631605287458776,1.5489020373988889,5.585756091072161;0.5624892091183079,1.5483497395450667,5.5844941984553325;0.5618948704471408,1.5478576380929976,5.58337318847172;0.5612819576034812,1.5473253128358453,5.582222346299341;0.560689230812256,1.5468058482947062,5.581100912715284;0.5600775594165313,1.5462536852958868,5.579926153093926;0.5594450532141897,1.5456517824992118,5.578680949937588;0.5580776646413772,1.544508897619935,5.576097898734401;0.5566397639307482,1.5432799492958569,5.573399220499501;0.5552235649850301,1.5420373884338572,5.5707405227792695;0.5539015142805525,1.5408134656804482,5.568217561321199;0.5526808425998986,1.5396543864665735,5.565868374833493;0.5514704728619806,1.5384826317670577,5.5635341489546715;0.5503635747544818,1.537381904458551,5.561381922210645;0.5493688905171841,1.5363602619230932,5.559445319370043;0.5483669832163843,1.5353065184590209,5.557474485923504;0.5473198473162039,1.5341887885545116,5.555402120907105;0.5462788795602733,1.5330718280947693,5.55334383209372;0.545225634547984,1.5319372272790415,5.55127235382104;0.5441544333909373,1.5307578951079273,5.549155596138168;0.5431181232847017,1.5295979675245135,5.547103322749601;0.5421215978939331,1.5284536225130565,5.545122405372069;0.5410830268800072,1.5272554443502873,5.543065309578348;0.5400125040155966,1.5260064438488041,5.540924569683016;0.5389182953729897,1.5246911767702491,5.5387217925260055;0.5378351264224156,1.523354896377994,5.536546386377938;0.5367994186736198,1.5220726003616956,5.5344861468910045;0.5358466459531395,1.5208639170966554,5.532553296863472;0.5349649334790938,1.5197044357730303,5.530744879982688;0.5340241413176245,1.5184681722945927,5.5288346440485645;0.5331117009369183,1.5172596770857572,5.52697905296517;0.5322019357531795,1.5160486814445089,5.525122171724851;0.5312820616336451,1.514802058133212,5.523233892165755;0.5303517813129485,1.5135080437974122,5.521318340995095;0.5294295706016516,1.5122206190581606,5.519423283884891;0.5284776674707109,1.5108806909543222,5.517463703460454;0.5275816370984978,1.509597795994678,5.515621618001812;0.5267147954922857,1.508345252990723,5.513831909179688;0.5258742892106872,1.5071042045425849,5.512070521483227;0.5250510278181596,1.5058640362013098,5.510325892816143;0.5242144054484592,1.5045702370431355,5.50854318593064;0.5232799878314746,1.503097268083626,5.506574663981375;0.5223487096146731,1.501598417395708,5.504584637250273;0.5214951250022481,1.5001834432428531,5.502754669368827;0.5207074113624597,1.4988747022622801,5.501073385609354;0.5199640154584448,1.4976283348824906,5.49947875902421;0.5192262518293806,1.496373853031744,5.497881794693328;0.5184833085350109,1.4951095686766045,5.496276304424368;0.5176652248825026,1.493705906739429,5.494483323769883;0.5168817080434961,1.4923301721889768,5.492754872635986;0.5160715185123551,1.4909206964618358,5.49100366826192;0.5151785055895958,1.4892998711038907,5.489053425451058;0.5143362979769333,1.4877470538817976,5.487201122337748;0.5134881434306082,1.4861307745189127,5.485266361445843;0.5126300962322559,1.4844672584174943,5.483278594588039;0.5117920912321086,1.4828122892230282,5.4813594542895;0.5108572988300861,1.48097113749824,5.479265109585371;0.5099077704139638,1.4790801915853378,5.47711671552389;0.508939659028965,1.4770635751945473,5.474880702637579;0.5079747927016972,1.475030253801974,5.47264201990564;0.5070265758239363,1.4729752356310999,5.470425288729533;0.5061097028487154,1.4709064451833505,5.468275199501492;0.5052038845373172,1.468857244366015,5.4661739555825255;0.5042807140350342,1.4666128303743082,5.463955475756367;0.5033503915972097,1.4643115939914622,5.46168850952555;0.5024156014313891,1.4619800342093445,5.459421218638884;0.5013920344588897,1.459427024291227,5.456992287507252;0.5003569126786855,1.4567533222306113,5.45449499117095;0.49935905024250465,1.4540177338220484,5.452028779690544;0.49835599229627264,1.4511583497576577,5.449470420311238;0.4972670591707139,1.4480092225269092,5.446671861301769;0.49618442220299225,1.4448325412714371,5.443917911523562;0.495043578922188,1.4413561139480446,5.440976415634155;0.4939116940214343,1.4377302756713104,5.438002889675034;0.49270198569103485,1.4338249718358154,5.434886737219592;0.4915145283702027,1.4298828628444373,5.431732151426117;0.49037573868204437,1.4258466236748295,5.428633246789531;0.4892291114352713,1.4215821456670015,5.425426585415687;0.48811214349561344,1.4173145203306385,5.422324740036155;0.4870053469260284,1.412714432647609,5.419128539345481;0.48588501400484185,1.4079801370746288,5.415921698836324;0.4848671310628096,1.4031825813365204,5.412727169204282;0.4838732083778023,1.3983116791106314,5.409514239009271;0.4828864686601214,1.3933910754451928,5.406344808177887;0.48192994886655427,1.3882596672560354,5.403128692704682;0.48099827509315035,1.3828791844956927,5.399870963769272;0.4801978949484032,1.3776550890166184,5.396778339559381;0.4793775047015246,1.3723703208612426,5.393708871303307;0.4784890831974232,1.366818308480481,5.390505747881802;0.4775942158713983,1.361360080922285,5.387387013868852;0.4766197433352096,1.3559425452061955,5.3842614788784875;0.47541967421265596,1.3505281738233417,5.380958433414328;0.47412587147297164,1.3452893420611054,5.377592875555392;0.47282449318697467,1.340297377176793,5.374296546116892;0.4714754158366811,1.3355261271844463,5.370868397512407;0.46998706890572584,1.3307083059089684,5.36719247706781;0.4684338713678821,1.326070215637781,5.363423636768306;0.46683591926957363,1.3216532770952087,5.359683920393917;0.4651479723341413,1.3172488925658796,5.355680064592989;0.46328401824448917,1.3130229775838342,5.35140623791016;0.4613393097940282,1.3089258594333564,5.3469975621483545;0.45917173811335543,1.3049073040283587,5.3423781096449465;0.45681751275137294,1.3008639319608206,5.337503692316038;0.4543254083077362,1.2969283361524626,5.332474816991992;0.4517003394937067,1.2931206512570759,5.327401371390842;0.44893661979747046,1.2894546280983474,5.3222432647543645;0.44604880835195326,1.2857809509468678,5.317026306334708;0.44306568958916265,1.2821171727912928,5.3117579882451365;0.4401112005419119,1.2788021546366821,5.306732273003151;0.43704198338021294,1.2753630132166944,5.3016081114114275;0.4340306562824308,1.272032394181972,5.296686184084903;0.4312437782825721,1.2688393142604528,5.292078978571399;0.42834348733597033,1.2654445864040649,5.287691611538114;0.4254350910366142,1.2620384810994785,5.283441884265051;0.4223783914512227,1.2582873520567126,5.279506616837553;0.41942573943182965,1.2546494129384198,5.275931398415641;0.41612092012148294,1.250608642900999,5.272551641362588;0.41274122552662434,1.2464596063619868,5.269303202715786;0.409210738723181,1.242152263390233,5.266422039408669;0.40563195215422543,1.2377952677209547,5.263999683427959;0.40208790038297176,1.23346971510645,5.261854577231929;0.3983121132865595,1.228956735963732,5.260136427398011;0.39446023035198924,1.224359928549644,5.258807438210633;0.39053448278253733,1.2197004860426566,5.257760393725667;0.38624295702249656,1.2147960649089753,5.256883747408756;0.3818721791748716,1.2098953051432546,5.256233379265359;0.37701105227814197,1.2046978138651594,5.255707848223027;0.37185194431352764,1.1993906674878352,5.255385891800765;0.3660082184842387,1.1938375618435375,5.2551230406626654;0.3599740387279785,1.188182865334155,5.255073343417488;0.3535802580346134,1.1823558721990794,5.255120005425241;0.3469418282613485,1.1763953236427427,5.255226701649753;0.34001186021368335,1.1704055687357264,5.255328887081445;0.3325323923583315,1.1639958305478468,5.255415555505543;0.32507712685277096,1.1578849626020948,5.2555372614247675;0.31690863923219303,1.1513208191133215,5.255688566596531;0.3088503582485044,1.1449395587048186,5.255870200593643;0.3003536678212564,1.1382030760188087,5.256084100762131;0.2917395876014494,1.1314560736174868,5.2563002625886925;0.2831162407256219,1.1248177083652222,5.2565295059927575;0.27453213664506293,1.11824218700971,5.25672752493377;0.26587382673843524,1.1116284360496977,5.256790650008987;0.2571243421082213,1.1049676248436813,5.256779922395664;0.2481653533146299,1.0981392152720484,5.256733418022204;0.239559093523175,1.0916142293756657,5.256641408971111;0.23095941177356213,1.0851032059648567,5.256448704593981;0.22271771122295658,1.0787836178746717,5.256207158889891;0.21454717942091367,1.0724683685063567,5.255846179424036;0.20686272416966842,1.0662817096411248,5.255476929213187;0.1992720738488679,1.0601798382702292,5.255034614790197;0.1917907219590812,1.0540876687387688,5.254521914344598;0.18421160445317955,1.0477968701090556,5.253898691395608;0.17697905678584658,1.0416352880830675,5.253306917594144;0.17012518233714807,1.0357062577035359,5.2527254254033195;0.1633477526488349,1.0297175930824398,5.252123532818402;0.15708668636453563,1.0239245519488582,5.251470943561541;0.1511210291931248,1.0184030355973674,5.250830505816539;0.1454795591375297,1.013165831311743,5.250151365803326;0.13994926156967782,1.008017098214559,5.249431480521318;0.13436362882243427,1.0027467379435477,5.248645559233184;0.12838359535002034,0.9970284847391063,5.247840571325774;0.12269734851021001,0.9914999431622066,5.247130549227556;0.11717868750596121,0.9860208688933275,5.246418842701329;0.1119372663587612,0.9807597306589347,5.245726527704341;0.1066944471182868,0.9754258945548797,5.2450329383144565;0.1015279915482273,0.9701051552392845,5.244382081934651;0.0961457513731475,0.9644949873084183,5.2437760906608135;0.091088974827883,0.9591588379551996,5.243214008797673;0.0862911210927096,0.9540679781444394,5.242687968005955;0.0816075384676643,0.9491020029839305,5.24218636016487;0.0771265364051986,0.9443419432445752,5.241731246520733;0.07304950205659418,0.9400036672155684,5.241371426456775;0.06880487182820477,0.9355077301431972,5.240969491381629;0.06454075914565298,0.9309740516997429,5.240555625018653;0.06031623539991884,0.9265025948670965,5.240158665498595;0.05618696955883388,0.9221649034912686,5.239781687264157;0.05188688446287075,0.9176350290184858,5.239411941223382;0.047678785913977104,0.9131652508798437,5.239048349846866;0.043589270281567456,0.9087344708577219,5.238664691626091;0.03967006923132182,0.9043811477613298,5.238294301765466;0.03598862124415448,0.9001646198045499,5.237908993185874;0.03238171608942243,0.895941096673565,5.237522652608101;0.028759487815738477,0.8916210600515144,5.237164746511693;0.025019041841820494,0.8870758578979109,5.236815232357635;0.021324292020130683,0.8825757672898821,5.236477681303473;0.01761418866751524,0.877995624482445,5.2361448847701935;0.014043846917516773,0.8734064370517073,5.235801927324373;0.010341400587960473,0.8685402009061137,5.23545914386283;0.006485545063233682,0.8632967791183616,5.235112317315465;0.002399009918110875,0.857366316170528,5.234736165244005;-0.0015645315854994064,0.851360441094282,5.234348240637108;-0.0056454780055531124,0.8449458830423863,5.233943312088898;-0.009477457596450384,0.8384769496260018,5.233609200181633;-0.01321607491350659,0.8315183521139209,5.233302262632078;-0.01689121984935666,0.8242607090988876,5.232971583775966;-0.020511552199721336,0.8166486253170383,5.232640629340863;-0.02392263441759404,0.8088274632755865,5.232288202414319;-0.02719148533027561,0.8005127999715297,5.231944745733447;-0.03027504962724766,0.7922211684941498,5.231657030320841;-0.03313439747537005,0.7837153227874851,5.23142073150862;-0.03568335214169656,0.7749469354563747,5.23117789715734;-0.03803298935481001,0.7662069567617579,5.230925620984882;-0.040078358564817805,0.7572511989509799,5.230671208605871;-0.04174641030484981,0.7482044373874007,5.230346551461653;-0.04328772709960102,0.7388581939266767,5.2299951189244425;-0.04461212181596548,0.7292516662693324,5.229627558208932;-0.045536996540978425,0.7193393085503653,5.229268375495384;-0.046253000437652805,0.70950664293056,5.228914284027482;-0.04666338495587855,0.6994206475284781,5.2285783509400945;-0.04662518888842724,0.689751589975387,5.228268454133156;-0.04644666707067281,0.67991821629874,5.227984918567455;-0.04609646504500818,0.6702483469625251,5.227723338683198;-0.045560556136702304,0.6605144705219329,5.227423222748091;-0.044787464568607493,0.6508470468551015,5.227057490561077;-0.04389303706843277,0.6412540914182752,5.226674198691749;-0.04286707541785645,0.631726882916633,5.226243832199552;-0.04176112374616642,0.6220707849484627,5.22578699642588;-0.04061545884571853,0.6126515558057445,5.225320458645357;-0.039460949426160706,0.603044268294188,5.224844474544346;-0.03840323190629295,0.5934859343920383,5.224381814765332;-0.03743147683517313,0.5833254181912699,5.224039664414982;-0.03650587912824087,0.5732384877638383,5.2237299242856725;-0.035677751895775996,0.563141205258504,5.223409837065071;-0.03490272068304702,0.5530863015345271,5.223174481792508;-0.034153468513937205,0.5428519364359985,5.222951618870223;-0.03341641697614545,0.532601079301027,5.2227496251491905;-0.03273965583176449,0.522718602440574,5.222592372879339;-0.032055260084639534,0.511943174260537,5.22246970075948;-0.03148468156742826,0.5015860581652125,5.2223570429494;-0.03098053135692514,0.4911687299913748,5.222289511641738;-0.03052165094513131,0.4808544096632811,5.222220843440685;-0.030052289177257812,0.4703354935003299,5.222118648188241;-0.02960652600971509,0.4602373026127351,5.222062810987515;-0.029176464311755183,0.4502358420321186,5.222070391735686;-0.028692929635974685,0.4399095477400154,5.222114787170505;-0.028195593429583367,0.4296620536074743,5.222204637838382;-0.027743889173743864,0.4198503895642989,5.222353112639306;-0.027292501519466265,0.4098425942304367,5.222509709498725;-0.026867228369354085,0.3998846060116089,5.222662813868269;-0.02644081491287973,0.3900424501305463,5.222800653433725;-0.02606184811390306,0.3808278577081088,5.2228937158823765;-0.025729802386140376,0.37143651996062466,5.222984982242406;-0.02538695355007268,0.3621431112707969,5.22310700430616;-0.025070589700836376,0.35311540762982024,5.223237169639444;-0.024810995824658386,0.3443668196298486,5.223392302136437;-0.02463886952773904,0.33548323606772107,5.223560326157693;-0.02446866935472877,0.3265391309253848,5.223705563464509;-0.024437790767899877,0.3177513063992826,5.223760610523643;-0.02444898579225271,0.3088008114028501,5.223819502002394;-0.024504510822340987,0.2996977721486345,5.223866962806559;-0.024642925578224995,0.2903182538071396,5.2239021934132595;-0.02483371287453511,0.28126354396903774,5.22396043185231;-0.025080827956663033,0.27186260947463653,5.223994018004605;-0.02538583009519547,0.2630220718503372,5.224041516528234;-0.02576856736367026,0.2545876315723766,5.224103636932971;-0.0262152951522307,0.24619402517420377,5.224172967070697;-0.026688324566545157,0.2372492983303848,5.224189796432806;-0.02717760707143706,0.2286019919329676,5.224239389787273;-0.02769551690282493,0.22011183874584664,5.224296404237657;-0.028209118433506885,0.211190686394802,5.22437365303518;-0.02872694029030755,0.2018811809725148,5.224426971755432;-0.029268362570332135,0.1921665774722084,5.224446732401475;-0.029888077075952275,0.1821245429986696,5.224420773652655;-0.030535735660212164,0.171823349328624,5.224417474232498;-0.031174989812052734,0.1613012100282507,5.224447450494317;-0.03181322722038879,0.15071673361036844,5.224486452787273;-0.03248699188269792,0.1401596973798118,5.224532136166731;-0.03306358991072843,0.1297414214796033,5.2247849789443075;-0.0336168116024669,0.1191798762440868,5.2250469363939045;-0.034181938001354654,0.10847753016879562,5.225360790569581;-0.03466398722811552,0.0974914492909624,5.225711381613275;-0.035138211399036515,0.08628491959143954,5.226088260420438;-0.03559320302181483,0.07447829752347686,5.226447531209844;-0.036059876030889046,0.06237908035600821,5.226770975065082;-0.03653030079771359,0.04989458682684687,5.227030547964162;-0.037032068731269116,0.036800248203513,5.227209073655658;-0.03751398719179219,0.023662795659423242,5.227409228698587;-0.038008759396576955,0.01006272633686708,5.22756520821981;-0.03848957762598618,-0.003873863662017919,5.227716274091069;-0.03897055284954537,-0.01792884778163647,5.227831314723693;-0.039404005575703234,-0.031135232005466817,5.227932392452204;-0.039759491063584354,-0.04375018228866083,5.228052902472804;-0.04005016921231739,-0.05584802118522989,5.228201941173278;-0.04031660210749947,-0.0677153916329986,5.228325780162992;-0.04056179594433047,-0.07926116284989634,5.2284069168694725;-0.040776560703788815,-0.09025548623282707,5.228464272340637;-0.040969975583231934,-0.1009644515391988,5.228507079429388;-0.04115429019255325,-0.11111756710937029,5.228399035492662;-0.041325883769690056,-0.12102901650783035,5.228237060361521;-0.04142855131588759,-0.1306651836962536,5.227998373578709;-0.04155804592950217,-0.1401791397875006,5.227747417440983;-0.041698404718715935,-0.15027364896756362,5.227492409517773;-0.04181902816153619,-0.1594200922545969,5.2272863836437935;-0.04192465979925891,-0.16827510255556505,5.227117516604337;-0.04202855603747234,-0.17648387642116015,5.227005850077423;-0.04207770321137479,-0.18377127598221404,5.226975166730372;-0.0421184760522693,-0.19040114981851614,5.226968355639228;-0.04214721636562886,-0.19627476513273673,5.2269702458546075;-0.04216577702555164,-0.20162703281211264,5.226967017918171;-0.04217742723731038,-0.20659511068696895,5.22696836805493;-0.042189196950589605,-0.21213705311299874,5.226972770622159;-0.04220431241271639,-0.21805517014291226,5.2269741626428585;-0.04221245438178132,-0.2236946647727752,5.226968065793985;-0.04221264724522175,-0.22913136686426724,5.226957151619244;-0.042206619910685625,-0.2345211260146857,5.226951194688445;-0.042197464016163984,-0.23990894077265162,5.226944256343065;-0.04219254861730019,-0.2452059356396476,5.226934401948625;-0.04219206239696856,-0.24835183460353297,5.226926469115255;-0.04218838728167628,-0.2515116187945679,5.22694197956339;-0.04219996831919596,-0.2545009358395691,5.226970271986832;-0.04221568171413715,-0.2569657464012457,5.226986501725116;-0.04221138665668643,-0.25848815094440586,5.22697885012253;-0.042208775460746764,-0.2600642243448096,5.2269721473944974;-0.04220669507232954,-0.26177609397901064,5.226966850942147;-0.04220707108359103,-0.2636859008934555,5.22696186443855;-0.042210008464127265,-0.26585413382990336,5.226957507836034
