# Supplementary material for: AI co-pilot bronchoscope robot
Source: Nat Commun. 2024 Jan 4;15:241. doi: 10.1038/s41467-023-44385-7 (PMC10764930; doi:10.1038/s41467-023-44385-7)
Supplement: Supplementary file 9 — Source Data [file 41467_2023_44385_MOESM9_ESM.zip › Supplementary Fig. 6/Sim+A/1-siliconmodel3 Centerline model_46.txt]

Path length,0.41187664130005647,1.3052060448942215,2.448192453979838,3.5033046064621614,4.575296233513313,5.146214390450095,6.207697024807376,7.2078076555842525,8.45353220131414,9.179430848808067,9.995475261676987,10.87603427760535,12.740690732418036,13.674963186615882,14.591762389469217,15.553994057848008,16.534252055180374,17.58991402571628,18.647424101348502,19.79085570444482,19.79085570444482,20.925616498024283,22.123783066179627,23.345372231491734,24.63112179101617,24.63112179101617,25.98152782875582,27.33664544642473,28.69707491277612,28.69707491277612,29.99406035527153,31.242999610119494,32.471252466906876,33.665312300820666,34.847909770126535,34.847909770126535,35.94734299672863,37.05166147296996,38.09839904939307,39.104418408833205,40.13706107283458,41.11365325610813,42.158966821930406,43.16197003437911,44.211102689995265,45.2011428003153,46.165813861892396,47.09308333849267,47.97906644692372,49.65704784924345,50.481281703425964,51.3594924455406,52.18619982969647,53.000405256963425,53.882735710811836,55.68612349482277,56.5924974324612,57.48760316168568,58.35468434980825,59.22094135236191,60.053836768420176,60.922858606785525,62.62609200519371,63.510738292074656,64.42152214548832,65.33226054962067,66.23030070204024,67.22068059289718,68.21097581546992,69.16373719740925,70.13323646749414,71.14205699098439,72.11311219780822,73.07342502114497,74.07779102691052,75.10050745729926,76.11397817261407,77.13550246869312,78.14830190368554,79.16789180331789,80.1221974221673,81.13076860495052,82.1132911697744,83.12135973081749,84.10239162066182,85.08173467093485,86.05425208056074,86.96555601192398,87.91522821111056,88.84769999477824,90.70623198409287,91.63655276721457,92.58409464363633,93.49265794410724,94.41769835546691,95.388499550849,96.34799673224266,97.29731004408266,98.25277214977606,99.22524605946978,100.16778212761265,101.10730068577195,102.90067639190565,103.7991604220515,104.69896272826188,105.57952930441377,107.32321728614363,108.19199957207412,109.01859520296071,109.82904834981314,111.38743576842371,112.13304557829798,113.55083516585402,114.89205912022607,115.4963738439629,116.62195795143838,117.76582509409728,118.84366272568127,119.94055451558782,121.10396271466222,121.71173663811565,122.88864532683831,124.09779812883318,124.6829331229794,125.92825042974587,126.59862080692157,128.0271076703421,128.76166173582027,130.22986771775524,130.9605900887943,131.71456465681754,133.2796318507266,134.0291976431305,134.7745662318534,136.2922288831202,137.13714529640956,137.97715740313183,138.86728589369199,139.76875494707696,140.72946018755113,141.67289135908786,142.59124350553708,143.55723374181267,145.50263804745927,145.50263804745927,146.5406870182976,147.5984940142805,148.67672438631837,149.77074095535335,150.840937318201,151.86673335864566,152.94964096924025,154.01503727026733,155.07843029144837,156.12047360068198,157.10663635842764,158.108237217916,159.04857905151718,159.99846136155418,160.8637641325605,161.72770896291092,163.37697861415103,164.17114328992162,164.8955658021169,166.22401384338323,166.8590939145896,168.06383820315872,169.2164379898581,170.43321768877556,171.64926663210696,172.80702620259925,174.01578042365563,175.23670037873126,175.89816620467616,177.23633370704877,177.92544105679036,179.29146269495172,179.95673151843624,181.27693835127343,181.90570959994878,183.10509720496296,184.24701687837208,185.39224441114604,185.96515616070573,187.08707341077334,188.21689496706787,189.30631871312085,190.34343216387555,191.4267738496994,192.5023754239246,193.5428994170183,194.51875102197042,195.50488099793836,196.843796890453,197.72430888177314,198.8979098708827,199.9561985067198,200.8793351722586,201.78054747647377,202.98715628030578,203.86220359666015,204.97603637665748,206.03211726775794,207.1479821916737,208.19427664738907,209.03615382230402,210.22542375167873,211.23464943030817
Error,3.705441910896745,3.5564680342315755,3.39769332926687,3.237729306163418,3.045707933039243,2.833984471502491,2.625171782073731,2.429520199151091,2.2548546392325575,2.088948805932396,1.9672939988969171,1.8961095869667612,1.8253847344822864,1.7432700746811156,1.674033311708894,1.6217729188167769,1.579199690280745,1.5452501530714242,1.5161493635987588,1.511818365629691,1.4551731723226466,1.3678663785801057,1.2817823576928031,1.2232207731460385,1.222272377996774,1.2991780645538202,1.117597213155537,1.031144091721074,1.0699426033052672,1.116690275299487,0.9588661841600108,0.8786902344684827,0.8666150655930294,0.8989323294796712,0.9646445763069901,0.8693856335824068,0.7963253687493196,0.7308147122728804,0.6865583213822574,0.6556269967425205,0.6235143038946177,0.6016577776247908,0.555500446898016,0.5264991642713798,0.49280280671913257,0.47057151988984336,0.46721371358651315,0.4856454808456946,0.5394477340023476,0.5906756001766048,0.4957081714245898,0.4571799455129843,0.4632551994861193,0.5379655548365951,0.6116914947293698,0.6269524489521142,0.5709209871579061,0.5180777917714703,0.47908268161405115,0.4789146432622948,0.5309754028379047,0.6070445613283766,0.5988566646088531,0.5433139943746127,0.5139547903333147,0.4955018306630557,0.49112179649604115,0.4918773558257423,0.49207895177724637,0.49937153916082416,0.503741914022651,0.4921166376157914,0.49336063502911176,0.5015698434832945,0.4892489297707083,0.4689421671644901,0.4566150971098119,0.43864615326693784,0.421190007243217,0.40280656517879054,0.410897856815439,0.3970340611699247,0.39693244723883686,0.3843997242507556,0.3783202021700884,0.37445077779226155,0.3814671330636565,0.4342048556027718,0.47546823524831605,0.5540840196697966,0.5672233242228333,0.6175818136606145,0.7061751965345304,0.7980235115769488,0.9018066393651554,1.0228267997926566,1.1621406354888835,1.308317910394766,1.4460844441420029,1.6278369004143491,1.7836435864846296,1.9494898727294814,2.027641001717606,2.0855106721915386,2.162200443039195,2.236200619545805,2.3156680474305182,2.4147474489347895,2.5732951806294677,2.694706145906788,2.772600639646516,2.830487649450451,2.8217616312576173,2.818064819682769,2.7679247044788724,2.7086611702483907,2.649995704560133,2.5852427880729207,2.5005479686689114,2.4024334090721813,2.286223408301541,2.12540401655688,2.0173738846031113,1.9030321436398183,1.7976541884369688,1.732979587228733,1.6591553633428573,1.61537361569849,1.6051001051753444,1.532000543418207,1.4960653291678827,1.4758675435020692,1.3916253101782132,1.356042090203276,1.3427085422650396,1.2623888426890064,1.1776851751651445,1.097906290393116,1.030780747587501,0.9356830335604586,0.8408707505522082,0.7807549717315095,0.7329939298130621,0.7023547379020569,0.6743193254950599,0.5970068744903972,0.516879175666064,0.41808946415602743,0.30934300863469705,0.23133365514083631,0.19125912793867905,0.1315956134176863,0.07328000402828909,0.09470698916315867,0.1481509271404878,0.18182678212895997,0.2367231707151503,0.27411084283857684,0.3384614735446652,0.4893579390527536,0.6824869159186999,0.8455820016882486,0.9137021271202717,1.111891437831572,1.4098425497207534,1.668014081192698,1.7597872274850612,1.8590098063237157,1.8725008332747806,1.8736560101260746,1.7587589778556574,1.6109471918296063,1.4409290979715634,1.2852814200008431,1.0629891268493734,0.9272932903437128,0.7523125014769797,0.6338774402694327,0.5070046268867762,0.5016645719646281,0.402665558000063,0.4577341941690636,0.6022453847559717,0.6732589021987196,0.6464109424901847,0.5692467839989166,0.6073285853885538,0.7082887958360562,0.8359850728831257,0.9501249927680134,1.0596882159265584,1.1202847997039616,1.1644373048986425,1.1401373862126727,1.1296029703103676,1.1298685261923123,1.1475175160138351,1.1380770521240466,1.135619751789522,1.098844399714739,1.085914839529958,1.0490067740202345,1.0043534711919408,0.9477129654658294,0.8730305676109483,0.774643176769613,0.6880134602653164,0.5985806585937823
3D pred;-0.006327956161103675,-0.26244983500106256,5.217705032421604;-0.007806451393857082,-0.2525620572796287,5.217919283625199;-0.009355018669486025,-0.24268757857564432,5.2182301046627915;-0.010947467418957137,-0.23282265906832186,5.21861412301438;-0.012865795202153928,-0.22302133554719505,5.219118182287106;-0.014858506847419337,-0.21324318165651396,5.219763788040629;-0.01676623299882619,-0.20345077756217247,5.220448917943904;-0.018565753800044514,-0.19363998027256052,5.221163047783727;-0.020171914881226452,-0.18379748434927454,5.221901641434793;-0.02160748975202115,-0.17393071685741593,5.222667163512819;-0.02276292426112556,-0.1640302200297514,5.223470365642158;-0.02351493787407921,-0.15407397921951427,5.22402511284089;-0.024301784373049518,-0.14411141643017913,5.224383184419786;-0.02488822725265792,-0.13413030886201344,5.224566423230255;-0.02531920437702241,-0.12414151128737122,5.224761824691601;-0.02561842888054791,-0.11414754663699957,5.224938276564959;-0.025853419147199207,-0.1041510334301154,5.2250587061259886;-0.02608433339750571,-0.09415457972711708,5.225191340860566;-0.026314403830833784,-0.08415771322058467,5.225289969691436;-0.026557846407416767,-0.07416136842839198,5.225407555862002;-0.026814614590856576,-0.0641657365852059,5.225553891624744;-0.027061724134429546,-0.054170019791491934,5.225710680187273;-0.027273814057810094,-0.04417329467812551,5.225853875411318;-0.027460567574749104,-0.034176277280646206,5.226011248466214;-0.027614823176207337,-0.024178431682390103,5.22615013188081;-0.027758992798107885,-0.014180095140599648,5.2262618525915965;-0.027883688706532156,-0.004181124058312096,5.226332762576786;-0.027977479754285075,0.00581838909818104,5.226363419916561;-0.028024613089874313,0.015818277624622408,5.226366231930516;-0.02803240753356733,0.02581827298228516,5.226360566829376;-0.0280002635076629,0.035818216493824016,5.226350741981766;-0.02796062691874512,0.045818128436486624,5.226336955038206;-0.027884467338160444,0.055817837731584115,5.226333249390357;-0.02779070226957994,0.06581717320851291,5.226400317503102;-0.02772089657476393,0.0758163995436612,5.226503273141354;-0.027651392118793465,0.08581484738639744,5.226665167757334;-0.027610822551024823,0.09581278073149661,5.226864373523127;-0.027577287600576945,0.10581048516132069,5.227075990018171;-0.027555466188862163,0.11580830863368752,5.227283474093178;-0.027548071121155464,0.1258062715867915,5.22748517213812;-0.027531379752812498,0.13580419139937558,5.227688447368686;-0.027515060977512027,0.14580200488093922,5.227896916276288;-0.027511998845078132,0.15579993984736662,5.2281001083785785;-0.027508724227661235,0.1657985837865186,5.22826475544032;-0.027504390834240826,0.17579765377793052,5.228401065852788;-0.027486080105961413,0.18579678077336428,5.228531924732571;-0.027448806131095797,0.19579612527577375,5.228640184480082;-0.027378459913562036,0.20579553791090222,5.228722636660843;-0.027257047319727917,0.21579471385755,5.228764342416308;-0.027044487050316153,0.22579245443474846,5.22876556016296;-0.026801582040801568,0.23578944744367034,5.228731975405703;-0.026634893270916435,0.24578782428187607,5.22866359810519;-0.0265514245800048,0.25578705861500356,5.228572243144505;-0.02655942722685201,0.26578646622994107,5.228463692198063;-0.026604816651594084,0.27578571875377356,5.2283501635023475;-0.026690132764151043,0.2857843132304786,5.228205838690407;-0.026818995512394132,0.29578159566204343,5.22801157501485;-0.02698288439103887,0.30577749383005015,5.227776712820581;-0.027170799080570036,0.31577371665403364,5.227576170249714;-0.02740410448011466,0.3257692701510629,5.227390485359188;-0.027685197318196277,0.33576387281855125,5.2272204726084475;-0.028001436859884248,0.3457577056492786,5.227067836099874;-0.02835121924164665,0.35575048388108194,5.2269193925233655;-0.028709747753444082,0.36574334612014137,5.226800390097304;-0.02908018763148336,0.3757359662641093,5.226698817684101;-0.029446937773232547,0.38572882666784436,5.226608069213089;-0.029806170943253864,0.3957220274650301,5.226525067064428;-0.03013366034189385,0.405716425442649,5.226456076059616;-0.03044314824286848,0.41571135625550476,5.2263814082260005;-0.03075311853720394,0.42570618967616886,5.2262964181689;-0.03106441979333214,0.43570091088642693,5.226203469488704;-0.03138735446781006,0.4456951375461568,5.226097891697646;-0.03174293025641768,0.4556882252526457,5.225989429957957;-0.03213404068918183,0.4656800150489732,5.225883745070729;-0.032591188100303085,0.47566906346521787,5.225784105809261;-0.033090779403131,0.48565609986334246,5.225686573698275;-0.033631308777624117,0.4956409802577154,5.225586616180413;-0.03420236691455157,0.5056239322500848,5.225465942561522;-0.03480938986465337,0.5156049801292253,5.225364915969204;-0.03546187586127436,0.5255835525866167,5.225316400643756;-0.0361478966303667,0.5355599222216374,5.22535414199788;-0.03669354485797258,0.5455427882410232,5.225565457048698;-0.03723803564863781,0.5555248766684802,5.225813328800436;-0.03778450248294277,0.5655058050539034,5.226100456932213;-0.0383172799423918,0.575487345600107,5.226391998529926;-0.03884370313988564,0.5854686342569149,5.226703053776815;-0.0393788611764085,0.5954466373291357,5.22709428333436;-0.039875110113159,0.6054250341509616,5.227524787525918;-0.04020012147975819,0.6154082923829522,5.228003246181365;-0.04023693876899186,0.6253969828944649,5.228477278197616;-0.04013090275875066,0.6353906029901029,5.2288183262127;-0.03977872667664649,0.6453777374304774,5.229183179165379;-0.03926831525606391,0.6553587666555442,5.229527469435506;-0.03868498456384415,0.6653349977905287,5.229894263171654;-0.03799003633001909,0.6753050471169074,5.230233620478749;-0.03696816677106446,0.6852476809689666,5.230549555105482;-0.0355960618709329,0.6951483431177183,5.230856503243299;-0.03403217174268296,0.7050178579900411,5.231239809715671;-0.032117776652243746,0.7148246285402585,5.231642727589549;-0.02952995339028179,0.7244708651753403,5.232146006383911;-0.026884844788814633,0.7341080520014296,5.232503819974341;-0.023837209599618308,0.7436218442708558,5.232950671636283;-0.020970627865877126,0.7531952840514655,5.233313934531196;-0.01797271693911271,0.7627296452750963,5.233643306862324;-0.014589057525914172,0.7721331396547606,5.233997061617902;-0.01100866658147713,0.7814630958198526,5.234361367317081;-0.007020917947806044,0.7906235465233503,5.234790323892321;-0.0022479758734520227,0.7993885634569041,5.235417621357146;0.0032352258581972984,0.8077234172112421,5.2360993189908775;0.008538062392333103,0.8161812565569877,5.236686582384758;0.014015468728336433,0.8245301150283205,5.237229336524277;0.01953574105330226,0.8328488735518585,5.237799292737752;0.025070777937419,0.8411600314824558,5.238335968192881;0.03065075120914946,0.8494424731846909,5.2388508057748915;0.03635071680364325,0.8576437753052614,5.239349840592027;0.04215531935979985,0.8657720286086833,5.239837782597259;0.04806131902175724,0.8738260165280127,5.240340223228832;0.0540223669720771,0.8818392679749792,5.240843918158006;0.059973564197215425,0.8898580515217781,5.241375295629389;0.06592733300224808,0.8978736012611332,5.241926294170353;0.07189542107243607,0.9058816146579524,5.242429927194335;0.07761518270690808,0.9140707695131961,5.242901169808771;0.08356182360282638,0.9220939593815767,5.243416811536046;0.08954098750394071,0.9300885153872114,5.243997047105776;0.0956410528946143,0.9379951570264573,5.244520707509138;0.10183572001981975,0.9458263607072115,5.245066920030453;0.10825725021085403,0.9534726454636395,5.2456130696704335;0.11489007093216715,0.9609347977866187,5.246180495425555;0.12160438971835502,0.9683214340408144,5.2467767571848904;0.12835925678496896,0.975667428159003,5.247415616580934;0.13508207211051815,0.9830432234813387,5.248049175940088;0.14199161026850984,0.9902406991357515,5.248723436014088;0.14889479244565215,0.9974569037764821,5.2492454191673446;0.1558633324116297,1.0046161380825596,5.2496753201946245;0.16287879166573327,1.0117301465992252,5.250092710034967;0.16982300215306018,1.018910159234858,5.250567430226083;0.1767227985209336,1.0261301329049182,5.2510820080001075;0.18365369604104814,1.0333127343433095,5.251692660227557;0.1906457388828289,1.0404392710592365,5.252261704457161;0.19756282849557913,1.0476472085829118,5.2527083675785144;0.20444891783660968,1.0548847241962882,5.253155739161739;0.21146454774787513,1.0619892251876382,5.25370981732596;0.2186848115418174,1.068901150807299,5.254014899239816;0.22603426692257517,1.075678990872797,5.254230281812879;0.23344439196832634,1.0823901019604503,5.254456190589844;0.2408946359315558,1.0890563925728627,5.254689502310991;0.2484542466553455,1.0956006006489538,5.2548495846697545;0.25601078772239805,1.1021467764884236,5.255064686926107;0.26365662020078934,1.1085865505336703,5.255330310642189;0.27138973953400636,1.1149237699836358,5.255526563084727;0.27924989548984397,1.121105201508846,5.255615178258644;0.28701750288180133,1.1273986861574041,5.255377846459732;0.2946744740631497,1.1338291062831416,5.255520987420012;0.30230313292388045,1.1402945734351948,5.255557022018888;0.30984378754206393,1.1468625446671001,5.255540234340895;0.3173299066886862,1.1534926266407675,5.255545991512588;0.32471447376171064,1.1602356348677403,5.255542959190148;0.33207481628682617,1.1670045356415544,5.255628634316255;0.3393085973008386,1.173879300169989,5.256268966198868;0.3463154760576045,1.180839620842396,5.257836635240869;0.35312829792174,1.1880102072534857,5.259309098744204;0.35996699401802645,1.1952297220081274,5.260363063833828;0.36668979235442395,1.2024687971126589,5.261912184280753;0.3732568357633664,1.2095018919607354,5.264634227212638;0.37919519683120184,1.2164625924582189,5.2686696350498154;0.3853853511648931,1.2231290206207543,5.272821830237766;0.3918812369138898,1.2300044540220367,5.276067116647393;0.3979887777195773,1.2367192581435924,5.2802634663606565;0.4034870086512328,1.243756248902059,5.284763490548085;0.40893098263938615,1.2501176268038257,5.290231215706433;0.4148491646244422,1.2561305116344492,5.295599673399795;0.42044113384661186,1.2619154348857744,5.30153806907494;0.4260246391977783,1.2673594681231009,5.307798018763586;0.43150099867613007,1.2731150469175396,5.313871139839678;0.4367198254139835,1.2791343450348203,5.319915302118734;0.44130064914379924,1.2856448137950294,5.325967562066778;0.44622919444316916,1.2916366949539198,5.33227682520995;0.4509637373577551,1.2975960194617862,5.3387630070451975;0.45513496064101294,1.3041021624317657,5.345108950629519;0.4584131746487194,1.311516029973981,5.350964536081561;0.46177535453730806,1.3191136731131134,5.356529746331602;0.4645313748735447,1.3271179037634924,5.361852963742321;0.46655823682194614,1.335537984344033,5.366852371073128;0.46835064654397285,1.344097549167826,5.3717022285365665;0.46989172726902306,1.3526417121665189,5.376664319713746;0.4712029314846472,1.361631816050296,5.380842689690642;0.470986160245116,1.3712377751483338,5.383613711169544;0.47011121746455764,1.3811054232960445,5.3849789932516545;0.4688038695149894,1.3909908858367275,5.385732963871448;0.4674362231448063,1.4008819854101842,5.386276740143542;0.46607034849960893,1.4107871146389033,5.3864277415209605;0.4648662236633019,1.4207142596169449,5.386471053915626;0.463721454859076,1.430648269308688,5.3864006562649065;0.4628556108507823,1.4406053663941267,5.386074264193235;0.46205961052195305,1.4505429418480233,5.385292613648162;0.4613658926680507,1.4604631153547347,5.384239564202068;0.4607674596843761,1.4703592807325987,5.382932740274365;0.46025431755293333,1.4802360042214153,5.381453883189182;0.4598131582595994,1.49007383082525,5.3797153360397525;0.45937228508632116,1.4998883803207699,5.3778497934792435;0.4590281798620137,1.5096156743360745,5.375556031779672;0.45875886008999667,1.519305769976211,5.373100525040645;0.45855370140723767,1.5289624550739171,5.3705108642832045;0.4583937971772544,1.5385654083034326,5.367725595910323;0.45835372436765254,1.5481648188101897,5.364923862144832;0.4582830370763816,1.5577528915897103,5.362084167851168;0.4582617904703781,1.5673203061922292,5.359174850679521;0.4582382979607029,1.5768701292951899,5.356208316202366
3D gt;0.45758398025850705,1.6272224817396723,5.341115755262255;0.4575073226713613,1.6253058542618135,5.341904681450479;0.45744629718080354,1.6236393408232102,5.342588680544986;0.4573774442422007,1.6220047594718603,5.343265326276145;0.4573136794674893,1.6203220009070844,5.343959464086978;0.45723791433889655,1.6185494699276959,5.344687238387418;0.4571738383287116,1.616716706028468,5.345440198545214;0.45712486350882525,1.6149959996806453,5.34616118443163;0.4570638477819043,1.6132360374139505,5.346886839538016;0.4570065847545525,1.6114965202234974,5.347613002591574;0.4569461019974721,1.6097470614276361,5.348328668896155;0.456821306276925,1.6063357589335383,5.3497359389655195;0.4566791985125481,1.6029171066767052,5.351167589199695;0.45658019894587837,1.5996842114895204,5.352501468091071;0.4564827742093726,1.5964648394282859,5.353827694271184;0.456383197983609,1.5932107331722598,5.35517438813101;0.45627269498004186,1.5899981776611714,5.356512401013434;0.45615611293044267,1.5866401821329625,5.357913352326502;0.45604298670684235,1.5835041873787021,5.359215421115296;0.4559113236137584,1.580299498159674,5.360527401761165;0.45580212537548215,1.5771099575380738,5.361839395052272;0.4557073880690562,1.5740259781366663,5.363109448251847;0.455610220528856,1.5709716231913506,5.364368434525746;0.45552160805690145,1.5680122002710273,5.3655828146451645;0.45543550210059447,1.565228383897226,5.3667253566572946;0.45536550031734413,1.5625706198969973,5.367818245103088;0.4552977711641336,1.5599719884606857,5.368879092548467;0.4552212164190751,1.5573080346071269,5.36994186488888;0.45516623940045325,1.554708569055871,5.370977308273316;0.4551144454931911,1.5521490710777575,5.371984389280971;0.4550750589431086,1.5497062923093385,5.372955000581621;0.45504331006279475,1.547325119549715,5.373865172500851;0.4550271325292467,1.5447921006166485,5.374813266005697;0.4550155835453468,1.54237603636633,5.375718265859386;0.45500686202471774,1.5398212753247613,5.376661581311045;0.4550170100851904,1.5371162645122673,5.37763524350637;0.45503647445727,1.5345094257065015,5.378563877069498;0.45507671252383475,1.5318691294464888,5.379473809218105;0.455127449077896,1.5292685871607143,5.380349104688138;0.4551890994144392,1.52679715895351,5.381163111469413;0.45526629603663576,1.524379072213475,5.38193093241921;0.4553673886045625,1.5218196379263191,5.382703644861148;0.4554693762139429,1.5192063281385206,5.3834849008608465;0.45558814365048955,1.5165396098366268,5.384271554500241;0.4557090259201919,1.513883169777786,5.385052776433243;0.4558568292267715,1.5111403866055646,5.385829244106629;0.45601531680626206,1.5084231008698668,5.386577227200133;0.45621872498717486,1.5055706003406377,5.387328945310809;0.45642945165875587,1.5026981846531735,5.3880571747550485;0.45665803582758846,1.4997986754646784,5.388768398381487;0.45690185398995126,1.4968290657091745,5.38947116183631;0.4571681376288209,1.4938803226857247,5.3901504789002335;0.4574499208172666,1.4909896943297567,5.390785093259209;0.45773652278924304,1.487983056997951,5.391412952193732;0.45802743037742905,1.485103021573417,5.391987042734895;0.45835583838933636,1.482190443908112,5.3925036741389505;0.4586845676084108,1.4792823136003714,5.393018509412113;0.4590418136934691,1.4763160322889497,5.393496779049498;0.45942326021798047,1.4731417592688454,5.393984011058565;0.45988853857788864,1.4697785913974424,5.394456356338306;0.4603841351859178,1.4663708520237406,5.394892849572096;0.4610053773952437,1.4627622162541258,5.395295985523657;0.46173932194407985,1.4590063201566288,5.3957063532539555;0.46249793941763384,1.4552403173567376,5.396097575109215;0.46328391209131564,1.4513123000905481,5.396495714139335;0.4641123844098442,1.4470977883157852,5.396828770709943;0.4650067876622647,1.4426973808868024,5.397073684161223;0.46588957732236846,1.438365681756901,5.397238725106926;0.4667750954265837,1.434095080049732,5.397354566471487;0.4676406212879133,1.4295750301940533,5.397313021545168;0.4684862308140042,1.4247689259686047,5.3970691177090515;0.4693162577061714,1.4198759582616107,5.396717919343635;0.47012160983266715,1.4150809272090092,5.396325338164463;0.47090133386925814,1.4102870099514346,5.395846095260185;0.4716234970213492,1.405186915482147,5.395212683647493;0.47230252619634694,1.4000804580012456,5.394397725219967;0.47296092962916897,1.394806884017172,5.393496371993536;0.4735473368560211,1.3895732631200477,5.3924692067134234;0.47412563240075406,1.3843058685109586,5.3913087761009795;0.47461213382889955,1.379067193526256,5.390053899469255;0.4750649241857891,1.3739455627248254,5.388712146046795;0.47533061098147045,1.3691021927942202,5.387281113093413;0.4753538545958603,1.3639482420909252,5.38548355313796;0.4753100287220146,1.3588401778981656,5.383625260232369;0.47502740237079094,1.3536083672921868,5.381471791044066;0.47436379048794136,1.3485948180186598,5.378989832340916;0.4734762344179274,1.3437588945461225,5.376299749138989;0.4724609254100655,1.3390486653243436,5.373417493681364;0.4713312039556383,1.3343568021074126,5.370329948334754;0.4699915489969375,1.3298329027393199,5.366884697171705;0.4685598830331731,1.3256385114645655,5.363445000075086;0.46705227655096915,1.3215969605264786,5.359962502980533;0.46541324521318267,1.3174271669991409,5.356161773889879;0.46368834575218487,1.3133191177271588,5.352195513770551;0.4618617317404928,1.3093803268625768,5.348012763651111;0.45975878986527646,1.3054804274643526,5.3435514019229755;0.45745874302900286,1.3015469447147998,5.338795111239711;0.4550795670943925,1.2977298906664307,5.333944077183928;0.4525433710013765,1.2940780710510063,5.328995321418666;0.4498625741004945,1.2905157133537004,5.323939028136338;0.4470168297683136,1.2868964996579328,5.318774103496648;0.4441420597003984,1.2833736801630338,5.313596040749851;0.4411956999090654,1.280066887022574,5.308574647064448;0.4382394555490229,1.2767803078422066,5.303558337398721;0.4352835200044173,1.2735082961577404,5.298627811211573;0.43256631306153304,1.2704086518710174,5.294025288234783;0.4298649157149882,1.2672880660431294,5.289628314449817;0.42700838874865177,1.2639424417713019,5.285390420488164;0.4241638448268552,1.2605681094761132,5.281356507588037;0.42125949203515356,1.2569892403204226,5.2777778001948255;0.41835266863545284,1.2533951310507858,5.274370935654339;0.41506803758234917,1.2493652825415889,5.271041455241699;0.4117799948740609,1.2453540877209435,5.268051242713687;0.4083272738698162,1.2411370550107352,5.265319308232659;0.4047752420630636,1.2368172466060785,5.262956645567207;0.40139466181284267,1.2326462211729607,5.261065911268887;0.3978077648259416,1.2282898175444785,5.259586176223393;0.39405584556241574,1.2237952577856523,5.258363966323153;0.39020857724660557,1.2192177267436741,5.257340700825559;0.3860733982822563,1.2144670605236971,5.25652575599091;0.38177581173860575,1.2096464141048962,5.255953814026675;0.3771868533122388,1.2046541066592251,5.255431825532189;0.37211491970170896,1.199487223480321,5.255191814525219;0.36636679847632775,1.1940117614963386,5.2549723340831225;0.3605988308055491,1.1886241374800475,5.254963880059085;0.3542456788322593,1.1828281224528445,5.255010692520987;0.34782163399382476,1.1770524896790708,5.255128084876868;0.3413190228576901,1.1713454626300668,5.255272234886506;0.33409898269930965,1.1651738809875296,5.255373429911045;0.3268410746809802,1.1591964455737345,5.255505010583732;0.3190477438546434,1.1529065988999379,5.255654180366781;0.3112919636708271,1.146818794564356,5.255849655655366;0.3031147277234476,1.1403626449681536,5.256040366127522;0.29472968710223335,1.1338260629629786,5.256251698140856;0.286299185589899,1.1273158667600607,5.256477347147615;0.27770511909074425,1.120730248584023,5.256678701452062;0.26953342980674555,1.1145318755379205,5.25685021671766;0.2610147154391566,1.108053949235361,5.256848857574825;0.2522938515536393,1.1014483641129509,5.256846956735925;0.24370876889590973,1.0949252951899664,5.256783702451971;0.23527332586879973,1.0885443545595004,5.256633830233464;0.22700839665569839,1.0822660719111,5.256464482440223;0.2191863947216469,1.0762367283543457,5.25615224566037;0.21171258685558655,1.0702638677041745,5.255820195807686;0.204184863101078,1.0642224417698534,5.255435148519805;0.1970561255065701,1.0584506785356544,5.2549824720726726;0.18975566827647292,1.0524977513325362,5.254460725497594;0.18237564875053455,1.0463741092199008,5.253884726382507;0.17553863251209254,1.0405256014594548,5.253323645860333;0.1688264147043228,1.034708301845985,5.252742242146142;0.1625770784118507,1.029128503485571,5.252130948350399;0.15639514949955516,1.023404665500303,5.251490785725509;0.15070797066296202,1.018142706436447,5.250849603592595;0.14531322313713121,1.0131218875329708,5.250157435972479;0.13988741397254073,1.0080632683476316,5.249430524593668;0.13447047041639498,1.0029390339428867,5.248666435600836;0.12876487999550906,0.9975075419100028,5.247852295745778;0.12324017550145525,0.9921431420845324,5.247164804395242;0.11792390109466602,0.9868431017187579,5.246461552324175;0.11278308162055437,0.9816943621816513,5.245784814068034;0.10760704234883753,0.9764228581416454,5.245097717635239;0.10256575949584383,0.9712346450105496,5.244457797943791;0.09748173098926304,0.9659665248363833,5.243860695368126;0.09248592781718776,0.9606752435829067,5.243307466024085;0.08770996557836293,0.955602582762513,5.242784296811381;0.08314132851060434,0.9507213074406492,5.242294040924387;0.07874556511036959,0.9460243743944771,5.241842434023;0.07464260602374621,0.9416563107695761,5.241471681145173;0.07063281283008903,0.9374092012477826,5.241122517299049;0.06654263583504702,0.9330867579979232,5.240737082677552;0.062350487146951,0.9286352067778381,5.2403320337699935;0.058349290057828185,0.9244531924090807,5.239962624317483;0.054245523978826385,0.9201336792692354,5.239594167301926;0.050077205167729656,0.9157253661940372,5.2392324929690055;0.046086906291072885,0.9114578845108612,5.238885748347149;0.042188459833022926,0.9072035268228266,5.238529498079155;0.03845009511143348,0.9030477901531171,5.238187021361121;0.03493552083838025,0.8990080441221405,5.237798682928085;0.03149694542048052,0.8950067798397209,5.237429691375056;0.027979450715198834,0.8908065511124041,5.23708020268211;0.024366581440148763,0.8864131545899788,5.236751057585584;0.020727911111851564,0.881984958419317,5.236418482047093;0.01722197226405474,0.8776419251961045,5.236089271506178;0.013735096577590308,0.8731906906924671,5.235748748993573;0.010077892333257326,0.8683916995253744,5.235410859328282;0.006268374149168881,0.8631963603224937,5.235070419580122;0.0023303548704856443,0.8574679275947285,5.23470835830592;-0.0015854009672928563,0.8515985640755185,5.2343340573491925;-0.005429098530295251,0.8456255622211891,5.23396796860876;-0.00922618209751017,0.8392169274559504,5.233643999956831;-0.01290398472096017,0.8324226306239263,5.233349851725977;-0.01649939635812152,0.825449055466471,5.233029030748561;-0.020037337826977513,0.8181649043288413,5.2327010937250105;-0.023403556682841397,0.8106229928535751,5.2323631949032405;-0.026659357066973567,0.8025758587559565,5.232014393085167;-0.029746916787356987,0.7944108144784273,5.231719094351878;-0.03266926000277877,0.7862169515633883,5.231484064883825;-0.03527366839185404,0.7778080468721026,5.231266974259027;-0.03764606205053343,0.7691320435487771,5.231015710079218;-0.039750833800793445,0.7604009150010121,5.23076137682456;-0.04150902628087545,0.7517640031500707,5.230507359809514;-0.04311764877902556,0.7427967091813874,5.23018754052814;-0.04450959123689917,0.7335121054468277,5.229829571536824;-0.045584938655925694,0.7241549245979214,5.229477125137667;-0.04635319374822362,0.7144669912012319,5.229124589865721;-0.04688079206060759,0.7049333562307721,5.2287749789213835;-0.04696633728131464,0.6954454435095003,5.2284720422738715;-0.046897896914919725,0.6858553811145736,5.2281728712727755;-0.04665913899073118,0.6761541749012623,5.227898847996434;-0.04617685751862164,0.6669197510224356,5.227648255752611;-0.04550311971955662,0.6578638821312145,5.227354924712001;-0.04468658372307126,0.6484301315681845,5.227006815478772;-0.043741568584608134,0.6391824465099771,5.226636756830578;-0.04269366905772234,0.6299393629786336,5.226223734221881;-0.04156105324814592,0.6207459935115864,5.225772480849978;-0.04042773495822015,0.611502391314205,5.225301555374001;-0.039297329375261,0.6020860113976878,5.2248099243369275;-0.03826966632996935,0.5930429043769838,5.224347745140896;-0.03733277075162418,0.58336938023869,5.223995369455482;-0.036455385627248635,0.5736204652061946,5.223678932977628;-0.03563869976242887,0.5638489157459403,5.223375284771376;-0.034863639796836474,0.5538008184976215,5.223140239851384;-0.03414951757954647,0.544003743093225,5.222934322348123;-0.0334259963529774,0.5339460309004481,5.2227330127456515;-0.03277014894990982,0.5244272623665724,5.2225518189291416;-0.03210317725735376,0.5142538857399664,5.222433865049217;-0.03154561783467668,0.5041420617345015,5.222305754453321;-0.0310426440985897,0.4939394754518438,5.2222320027502285;-0.030603953793079043,0.48381450178049795,5.222163096651245;-0.03015798365239857,0.47359740779369697,5.222079485663884;-0.02972401818670804,0.4635632606397702,5.222027792127827;-0.029329633295536044,0.45396824971331834,5.222045047428035;-0.02891950720360007,0.4442664534955084,5.222087097478818;-0.028441462118791627,0.4341899817684028,5.22217696010312;-0.027984828032647506,0.4245067625045776,5.222317079586319;-0.027542822187082677,0.4149906691659854,5.2224720747319955;-0.02711100157944462,0.40509832088554953,5.222625173544582;-0.02668306903559951,0.39520483487467223,5.222770229092127;-0.026255281390645833,0.3862349992915044,5.222851831037787;-0.0258787669060351,0.3771357343377946,5.222929665613778;-0.02554509240275697,0.36803450804722454,5.223024871168258;-0.02522435285735734,0.35919471995438196,5.2231480698163;-0.024912759087508236,0.3504539751584016,5.223290963519978;-0.02470317671042454,0.3421731940040105,5.223445258813568;-0.024537180078180527,0.33348597183106815,5.223601820595657;-0.024396261444574664,0.3251589658471602,5.223714028847369;-0.024359833912758887,0.3164966201540789,5.22376462109783;-0.02436831027571159,0.3078258875472636,5.223800716692889;-0.024435732649851445,0.29887520319902444,5.223846874798401;-0.024573927571501914,0.28981263440168353,5.2238929230352;-0.02476204342894916,0.2808753833438777,5.223954846004897;-0.02502101333646835,0.2717847643773767,5.224002683817586;-0.025327423490300965,0.26296691352204427,5.224050871882258;-0.025728065200244326,0.2548349671514728,5.224113976759247;-0.02616443828465063,0.24657972847359083,5.2241855505267285;-0.02663317806735823,0.23781016960325116,5.224208593797081;-0.027129383062260055,0.22958282699615135,5.2242361413285705;-0.027619828315475315,0.2213380555819861,5.224280207999145;-0.028134954735825328,0.21283351230772235,5.2243415661703185;-0.028642142370909073,0.20398837592481053,5.224395694841312;-0.02913837620766857,0.1947289932724795,5.224416980996916;-0.02969705761950227,0.1850984950141061,5.224437082737307;-0.030319637995354736,0.1752177654052082,5.224398120246357;-0.03096068554248991,0.164746094164969,5.224431171519848;-0.031563588182382946,0.15473422076732293,5.224452240325228;-0.03224195557455474,0.14430318723147423,5.224489685544485;-0.03280958029250556,0.134554560112425,5.2246133816091325;-0.03336045555940158,0.12424638150387168,5.224883709865281;-0.033875238720374776,0.11420249795979712,5.225134502223776;-0.03440195580373837,0.10375354352131297,5.225462946505488;-0.034877902614542204,0.0927265920732406,5.2258259149503115;-0.03532259194269965,0.08174829506902381,5.226219092091428;-0.03577851196218142,0.0699366577579817,5.226581084369105;-0.036249888390302666,0.05800956058379597,5.226897384791434;-0.036709051437015784,0.045738310511636605,5.22715448201759;-0.037184555723697325,0.03325989654952591,5.227373586772364;-0.037666315846050846,0.02030034114392123,5.227560548474517;-0.03816119015669521,0.006705941758106804,5.227716234207153;-0.038632884522782095,-0.006836345706276481,5.22785162412064;-0.03907556441237654,-0.020332753293593454,5.227954887999764;-0.03947734351286404,-0.03318345460908696,5.228069962914985;-0.039822362412003015,-0.04539410510744096,5.2281647534581674;-0.04010267766404754,-0.05737153153376109,5.2283163848074174;-0.04034028257787982,-0.06871634237873779,5.228400150320198;-0.04058437748800349,-0.0801477921496652,5.228477331312396;-0.04077740701919869,-0.09072102970460168,5.228523626164546;-0.0409832973246333,-0.10127560223290058,5.228552392995811;-0.04116019328410112,-0.1110755049470293,5.228406829447687;-0.04132333046726034,-0.12069530307001704,5.228259016405178;-0.04143396693015401,-0.1298593953923334,5.228015604580504;-0.04155827192264267,-0.13919722253235078,5.22773986115033;-0.04169304650041121,-0.14878639901212498,5.22748741095579;-0.04181125228918052,-0.15783643152215812,5.227282717493516;-0.04191775099386143,-0.16663984145016608,5.227118249506889;-0.042022631968124,-0.17479886070987843,5.227007555883143;-0.04207289709320551,-0.18205760779260077,5.226976752480374;-0.042111665454846396,-0.18865715281118317,5.226970857756047;-0.04213976563004,-0.19451466888264762,5.226973187703121;-0.04215993988136702,-0.19995655512658855,5.226970513654662;-0.04217239432470708,-0.204515719994714,5.226971613156644;-0.042184206722657894,-0.20939318695853024,5.226976201084595;-0.042199540216711504,-0.2151305089087426,5.22697854296467;-0.04221091439452352,-0.2208396783569191,5.226975537620013;-0.042211686405954484,-0.22628949145123928,5.226963911412637;-0.04220572981125191,-0.2315595751080332,5.226957668850693;-0.042198285815836505,-0.2368668131134178,5.226951555852649;-0.04219122811510593,-0.24211067284209817,5.226941162290453;-0.04218936457815049,-0.24723549163190625,5.226932697573795;-0.042188688777114146,-0.2504335794093051,5.2269288661557765;-0.042190746644881205,-0.2535404321848927,5.2269530818566325;-0.042211514599538084,-0.2558790871889309,5.226983230232925;-0.042213855813009835,-0.2577038129107862,5.22698308671577;-0.04221030897530826,-0.25916673401941226,5.226976204461689;-0.042207843426338806,-0.2607406715803509,5.22697052254168;-0.04220651107614438,-0.2624733981046148,5.226965632698668;-0.042207979800077434,-0.2644169297701196,5.22696064156822;-0.04221037636554969,-0.26659215326825003,5.226957049786839
