# Supplementary material for: AI co-pilot bronchoscope robot
Source: Nat Commun. 2024 Jan 4;15:241. doi: 10.1038/s41467-023-44385-7 (PMC10764930; doi:10.1038/s41467-023-44385-7)
Supplement: Supplementary file 9 — Source Data [file 41467_2023_44385_MOESM9_ESM.zip › Supplementary Fig. 6/Sim+A/1-siliconmodel3 Centerline model_47.txt]

Path length,0.41077695689308996,1.3706401765696086,2.5216822691705594,3.0533114437041533,4.124494996201531,5.261356691551182,6.312169367765944,7.376041542411126,7.989584840182339,9.466534746001765,10.334429330157334,11.22584552095324,12.175539519728657,13.12101817857706,14.07376031625841,15.051456870495656,16.027030916935225,17.075604413561933,18.14046148655609,19.281591749880327,20.426764525607055,20.426764525607055,21.643383337799083,22.8544032018902,24.138004105975515,25.477028765010314,25.477028765010314,26.87610032787329,28.23829318541008,29.581014886754804,29.581014886754804,30.840418130812818,32.115092880557064,33.32084367079337,34.52192837701138,34.52192837701138,35.666368421107194,36.78621145881995,37.85898793641057,38.885088738115456,39.93242932974413,40.927313438102686,41.97797715388985,42.99128009811647,44.042980239967,45.03452748121203,46.019576735415804,46.96628464946973,47.87446586370858,48.74358314670047,49.580296936336566,51.32114622450632,52.15397130311974,52.98208577536606,53.86558616869826,54.80042094156904,55.69964472018009,56.62466187131076,58.408486589313846,59.27685914783017,60.143606410389616,61.02224074435875,61.873119501854376,62.77131500409753,63.67775592830797,64.61416999367168,65.52814316223517,67.46703473775794,68.45877491626412,69.4294608639516,70.42192325827679,71.4284829053862,72.42774378739027,73.3848845038509,74.42763474504639,75.44136789827157,76.47390378434096,77.49534176767476,77.49534176767476,78.54722105577348,79.5609907233997,80.55017907971423,81.57565693761359,82.58090616620201,83.58585512744358,84.5481726266496,85.56064026954522,87.46884900111775,88.42409187457083,89.35919746696472,90.32315763995824,91.2879540359142,92.22978633187245,93.18775471389897,94.1231996339277,95.11093283995493,96.08037704827773,97.04100777878955,98.02010544570948,98.9927372305803,99.96031570619208,100.91003361974249,101.82879195141459,103.65582367596447,104.55927572458134,105.45559387469854,106.33775639066141,107.21632806525525,108.9334806217324,109.75905905447922,110.55730647676796,112.09143714596436,112.82357328778538,114.24897324597974,115.5028783873017,116.65323902644569,117.23084715142139,118.36363802606729,119.44249625462217,120.61845448256072,121.84179636560243,122.43958353758657,123.6381003707098,124.25546891874421,125.46804174755147,126.8307143354579,127.5515544036459,128.30966376890996,129.7841809088357,130.5366721522723,131.2777169483607,132.910527162687,133.68301778640102,134.43471421635607,135.9508782233186,136.78433797639465,137.64388656098222,138.5485168597204,139.4395258494463,140.41705393495073,141.37507659664533,142.29979375735655,143.27670635340922,144.24359261677054,145.25041537520883,146.29558914989937,147.36281670838727,148.44054490807952,149.5567805656593,150.63055433488677,151.67034914540102,152.7540732841378,153.8265832476905,154.90921426316868,155.97312667619425,156.97767206355184,158.0120220041491,158.96126714408246,159.9313084807283,160.80791401048234,161.65673656925952,162.54559970486014,163.37373176582608,164.98203351453932,165.70436684580764,167.15411700333132,167.85572813679323,169.19256915501435,169.8203802494999,171.0849062317513,171.6910645178247,172.8746392918381,174.05436079936868,175.27266329399572,175.8974366874032,177.13057759954614,178.35442503572762,178.9651367798828,180.16611971123058,181.455433020253,182.13198180222443,182.81937791494556,184.27258413216714,185.03287553688835,186.42873246005942,187.1223139226612,187.8224536957091,189.1822927975924,189.83417294784775,191.14859730370586,192.4369945455275,193.08190559663205,194.29718215272874,195.5463988340571,196.11937856456723,197.25892214409953,198.4518847365213,199.7294930344214,200.35174916764285,201.56989231380632,202.82959854904487,203.452066499174,204.76842132449474,205.4460670994758,206.7744796190747,207.41845818441143,208.74929200377443,209.39944988631396,210.66857399138658,211.29915427863213,212.50947998316119,213.75120244779225,214.37706404751663,215.60596818052568,216.83424523524045,217.42419833443284,218.53286091068833,219.62479728662433,220.7270855359758,221.82187357605426,222.8492468429699,223.8698298563786,224.90311617460614,225.9377820597972,227.04029109598358,228.1392733920085,228.70916349394906,229.92117005701704,231.07463469105264,232.18250201360905,232.7202239608239,233.76343134810153,234.79959156651677,235.7616405701766,237.05759773787486,237.85673581796723,239.25538294700846,240.21156138781402,241.12428186295293,242.36085727882647,243.3040341823583,244.25041331586735,245.24959938635664,246.24906715825549,247.38428899202677,248.1710931269887,249.38519187799537,250.2213536254493,251.4668956164979,252.2869083006035,253.10761428158045
Error,5.748418832329804,5.497058733530398,5.219388260313549,4.941515661378157,4.659041947295747,4.38856523830515,4.135896869095642,3.9048460226556405,3.645869170368547,3.4499456992602955,3.2353113252019243,3.0389978116333647,2.846575315781406,2.6725125128872413,2.5026030275673516,2.339919967740121,2.1925266374803605,2.06127245698463,1.9628094994493885,1.903980255792705,1.8700112233662258,1.8614103475404016,1.7425277778837858,1.6450647967663563,1.574148315640414,1.5728717743708507,1.5378164294851167,1.389231302581613,1.344845650024686,1.3932297616128433,1.299929290289286,1.186940834691031,1.126851898958295,1.1039528032889818,1.1115235541403912,1.0421974777896976,0.9016487749244835,0.7747100746481717,0.6691189694355938,0.5823315633586449,0.5083330922951741,0.45821022534132333,0.41073028203434225,0.38585132741784073,0.368609619456295,0.3419530522141145,0.3221306224533744,0.3107176715274933,0.32593542415908633,0.39189570545948665,0.5100708365907423,0.4771968022955267,0.3859393000246663,0.3565306247722184,0.38704458946155745,0.42134667047681396,0.4816897493585645,0.5331187274442534,0.5901208904610203,0.50798664802329,0.45141907196780734,0.43699822522809,0.45915919186032844,0.49815757490992446,0.5492068190563701,0.590004988226532,0.6476853856407773,0.6584923771434519,0.6523717616993719,0.6299246835760568,0.6205677923633747,0.6196486408895444,0.6114270325595988,0.5764986908134748,0.595930035339049,0.5996416626838025,0.619756900077199,0.6294027036003265,0.629312886787483,0.5826327802385308,0.567211920906466,0.56933714148698,0.5431158014555528,0.533083025777852,0.5212032453997367,0.5417778989466099,0.524942767759185,0.516484856811752,0.4816504760943141,0.457582247828575,0.4935554908063554,0.5564410085391676,0.6531557422872533,0.7520587405279633,0.8450373228189161,0.9423101013131099,1.0513840529836247,1.1856492264468543,1.3214076173246694,1.4840229196793697,1.6512778075671177,1.8129802249417113,1.9374934350767041,2.014219911406338,2.0720858369317074,2.1363596215867258,2.2135510620604606,2.3538901182600926,2.4821319027621622,2.59692199688928,2.7165076475015897,2.7695299311919497,2.79695292989445,2.777981271843447,2.7492419891416557,2.7070210286160785,2.643687365414172,2.5816076787882203,2.5055557135225204,2.4079779926937963,2.3111013391674895,2.1522992258491804,2.0314801975000814,1.933261997549652,1.8059219782509253,1.753680866605944,1.6560963236680104,1.631729727138416,1.5833637205987687,1.5244134405722682,1.5079525416542847,1.4677263337831628,1.3856973013756924,1.3478284286099305,1.330606739127178,1.2453311519434305,1.1660223958757092,1.0863203526201026,1.0170112811958638,0.912006836397291,0.8267361672189141,0.771363233495684,0.7113937322681501,0.679290416616375,0.62193569584496,0.535515440781566,0.4420144650569011,0.34193616299299917,0.22262551467554936,0.15172206941359517,0.1314738091908009,0.18263484523003218,0.26625464503011714,0.364104305179661,0.4534621951227575,0.5155885174500209,0.6078404425803825,0.666920669362881,0.7422255638168239,0.7887873095960929,0.8558439493326646,0.9529042636520928,1.1000746806571422,1.2062938311616056,1.2814514992248056,1.3756049741582188,1.3708472464144557,1.4410032283677938,1.450548434043996,1.4768770673671583,1.499787674269351,1.4634585095078894,1.4208845243552262,1.401399050294274,1.3343144000009457,1.2386269188650316,1.1632289992038687,1.0596847010113037,0.947239811679363,0.9087395234431497,0.7693011549018403,0.7827565050762804,0.7205685727595663,0.7158391187481066,0.797824805723092,0.7764072103692102,0.8900447720258482,0.9350827340329039,1.047181800611811,1.1038723863102804,1.2240192052337604,1.283507853442606,1.350711044534469,1.4246441171630044,1.453851986365167,1.4196243165215197,1.3594493616033263,1.3274145191799853,1.2492847799037547,1.1386802467095827,1.0898896939942713,0.9765420384277763,0.927627947613413,0.8429697007626205,0.7861091010752802,0.7158785069512739,0.6707940816869772,0.6376508895452874,0.5941866510777527,0.6130320276860195,0.5078221438961609,0.5042827974052372,0.5092379312808867,0.47047337326162464,0.5292577194256816,0.5415761652039274,0.5567196832082334,0.6209477751360415,0.6736832639008108,0.7841889017941006,0.8452277009125927,0.9189202769299609,0.8931018535216894,0.8385567720145563,0.707272385432144,0.6157930768440976,0.5442095882946888,0.4346565169181909,0.38765252775917697,0.40020973130556303,0.3994713309649695,0.44279504621998955,0.546881887615382,0.6646466610621029,0.7978054410374122,0.9238627349762474,0.9847323740040936,0.9827373723452965,0.9815044563570183,0.946360807651511,0.8696010845718236,0.779600274719515,0.6930770048340977,0.6100103975078943,0.5380736280316997,0.4816614873078258,0.4084574055010966,0.35908133789782964,0.3351406752505683,0.25954688230225637,0.30054405221083774
3D pred;-0.009590518457186739,-0.2619809558478853,5.179630821958873;-0.010903840404166176,-0.25229577323202035,5.181745632390314;-0.0123207459855829,-0.24269884375275233,5.18417283719076;-0.013769409790545875,-0.23311014113101752,5.186613770457386;-0.015270521607948472,-0.2235103021425033,5.188978036666225;-0.01670524235215651,-0.21387796400825587,5.191249520422201;-0.01798624665316868,-0.2042035161370155,5.193432199135947;-0.019140229576440074,-0.19448082450361004,5.195466306019694;-0.02033726869684236,-0.18481930808874913,5.19775151890028;-0.02141714378246806,-0.17504427553488622,5.199563315900599;-0.022316787289816148,-0.16527708476662784,5.201510782474417;-0.02319368172543043,-0.1554884108368624,5.203358191158363;-0.024052681826717482,-0.14570090662738172,5.205220147166271;-0.024835411829223875,-0.13588636241146848,5.2069700201836815;-0.02554395280619009,-0.12606610448960728,5.208719449814184;-0.02616108700726892,-0.11622590183853376,5.210389646558183;-0.026682433405978038,-0.10635008825830085,5.211871707306277;-0.027153311688297967,-0.09643157300440416,5.213055484650822;-0.027567419839953405,-0.08647156313278759,5.213847139749987;-0.027865139961310056,-0.07648734267435149,5.214323274779874;-0.028039839150860498,-0.06649735249876293,5.214735071434564;-0.028143294572099076,-0.0565054821596095,5.215124717557813;-0.02824341437810306,-0.046514288950114516,5.215532190593715;-0.028341654219595766,-0.03652501073488108,5.215984594917529;-0.02841753057253324,-0.026537032017206995,5.216468871609467;-0.02850834396264199,-0.016547162374732936,5.216909618083704;-0.028581352417248903,-0.006555414276806433,5.217309167471312;-0.028635153814862337,0.0034390478788533223,5.21763754473712;-0.028682467101433795,0.013435337867724443,5.217905775815313;-0.0286919624429089,0.023432323616467056,5.218151103714109;-0.028681662206452945,0.033430094502876345,5.218361985690569;-0.0286607976166341,0.04342829393146318,5.218550593365645;-0.02860641209332537,0.05342572409717013,5.21877066675492;-0.028528695439501383,0.0634206793320503,5.2190786115137;-0.028404551123282513,0.07340985604852526,5.219526871165893;-0.028284336218785733,0.08339286198238222,5.2200970824436785;-0.02817430821174462,0.09336947306251545,5.220771712115002;-0.028080138243516326,0.10334024294348682,5.2215299205281696;-0.02802028961477658,0.11330856436564293,5.222323007009091;-0.02795188881553478,0.12327451172636004,5.22314472139626;-0.02787140123236503,0.1332439005123876,5.223922416054839;-0.027771396588826235,0.1432168018779114,5.224651276415131;-0.027643822697845787,0.15319405815240586,5.225313154149612;-0.02750274039565324,0.1631752364154676,5.225909959197339;-0.02738384220600531,0.17316509322503648,5.226344268010062;-0.027294368592353038,0.1831595329070681,5.226665468748997;-0.027236286910612067,0.19315610004174522,5.226920952682228;-0.027177963944330315,0.20315382616348188,5.227126064423355;-0.02710474975588984,0.21315252189122558,5.227270020759133;-0.026984745158428546,0.22315125607946257,5.22737448859901;-0.026815140408135495,0.23314965107859514,5.227432209219232;-0.026636058781835354,0.24314800279875395,5.227462086486832;-0.02650715700437671,0.25314717152301375,5.22745906067248;-0.026479780069621994,0.2631470695246647,5.227423137699041;-0.026515605956358008,0.2731469257127678,5.227383228763998;-0.026593037567486696,0.28314636906609875,5.227311556111448;-0.026720220028162472,0.29314475422415354,5.227184596066999;-0.026883809113601925,0.30314183438077963,5.2270067563832425;-0.02707096242387852,0.31313859528507426,5.2268342888187025;-0.027300639454610996,0.32313483637620555,5.226684580737651;-0.027578445496663037,0.3331301142318311,5.226553262833916;-0.027891205127458768,0.3431246283117275,5.226444314588881;-0.028237702840167224,0.3531180867420127,5.226340738832792;-0.02859790963144859,0.36311117424989003,5.2262487979418815;-0.028970466432659808,0.3731039598917263,5.226175065003634;-0.029342336782857546,0.3830968449322606,5.226112128453761;-0.02970968538571007,0.39308992934051656,5.226054517574113;-0.030047545485899146,0.4030840955518007,5.2260045946943166;-0.030360728635881743,0.41307906488826607,5.2259545519357555;-0.03066776481221065,0.4230741397109871,5.2258896822615375;-0.030974588160083406,0.4330691934000162,5.22582068090919;-0.03129502606399214,0.4430637315805693,5.2257398965839466;-0.03164572923880977,0.4530572058210275,5.225653410235477;-0.03203050416682685,0.46304942376578256,5.2255666415816675;-0.032470674499225305,0.4730394231708295,5.225488143392909;-0.03295655777881032,0.4830272797510354,5.2254066671886665;-0.03348571614443104,0.4930129860099878,5.2253314213647775;-0.03404452762070627,0.5029967984466273,5.225225501753822;-0.034641399349422314,0.5129785496392039,5.225133919719799;-0.03528483829512793,0.5229576979709076,5.22508307783742;-0.035966616137689006,0.5329343930209779,5.225110185978185;-0.036518270302099455,0.542916968454129,5.225319626672267;-0.03705127350986651,0.5528996617514174,5.225568106274615;-0.03760318534862349,0.5628803018016674,5.225854842232572;-0.03814094721244815,0.5728614970610109,5.226149041778246;-0.03867129849319188,0.5828425746037776,5.22646019865876;-0.03920115199488573,0.5928212333401758,5.2268418072137575;-0.03971685998376444,0.6027984310981008,5.227277203779503;-0.040091351159566184,0.6127796568075571,5.227761857982142;-0.04022325682702804,0.6227666636941211,5.228254092014503;-0.040094006206143985,0.6327579715474282,5.228650402066668;-0.039888125656062964,0.6427497700495286,5.228999079413971;-0.03932235224276418,0.6527268780552761,5.229369506581516;-0.03887816080269333,0.6627109502704981,5.22971735132533;-0.03830803673588685,0.6726882544270972,5.230075625403594;-0.03757835616143871,0.6826565466155105,5.230392984987808;-0.036555272811481875,0.692598376139748,5.230729624513176;-0.035168440061157574,0.7024967892330728,5.2310428547105134;-0.03331106511276299,0.712314968738637,5.231434657591558;-0.030916591527596324,0.7220119994469271,5.231918487822546;-0.028194783573176944,0.7316259198377474,5.232323822472223;-0.02520096946961419,0.7411572188832857,5.232761333178184;-0.022354049275795842,0.7507365456769164,5.233124022564377;-0.01936107640831541,0.7602718517143527,5.233470508043085;-0.016073171888764864,0.7697090803730817,5.233828836262994;-0.012557631722030897,0.7790638271498125,5.234188961351437;-0.008624616511044816,0.7882489478897063,5.2345950996822115;-0.00396868201548977,0.7970776291994407,5.235208826253453;0.0012761288920856307,0.8055650990928215,5.2358832247652645;0.006653580274966003,0.8139767971815757,5.23645449693193;0.012126725860187208,0.8223267161115723,5.23702329502041;0.017660673031672815,0.8306360981608699,5.237597401858913;0.023198972982082712,0.8389441331310786,5.23814857206228;0.028791230350305907,0.847217823559299,5.238670782963668;0.03447561544395673,0.8554297339666889,5.239173071295289;0.04027046730146104,0.8635650118601098,5.23965984182274;0.04615467843809574,0.8716346522775253,5.240166756838416;0.052106060840518,0.8796550550696713,5.240670926008313;0.058074177829383546,0.8876619128042148,5.241192278888805;0.06404617816774652,0.8956628843651416,5.2417576690548255;0.07003711834336943,0.903653307063336,5.242269314358026;0.07578972897919552,0.9118188284126294,5.242750699823962;0.08174918764804534,0.9198328696455678,5.243260597353899;0.08770025871754687,0.9278476745243375,5.2438502208617335;0.09371810108560016,0.9358165079767921,5.244382448858277;0.09999750546958198,0.9435811956745759,5.24491037455221;0.10631735520966909,0.9513106384081595,5.245471814033339;0.11292650108791752,0.9587962487725803,5.2460055070463225;0.11957174612259762,0.966247361577968,5.246572637005369;0.12629587828215022,0.9736218545864628,5.247207380708396;0.13303055508080006,0.9809852705528723,5.247858712976408;0.1399122209305095,0.9882079100638226,5.24854875183604;0.14678443777069405,0.9954514867929981,5.2490994167704885;0.1537359019857071,1.0026247212934711,5.249570428520464;0.16072060208172678,1.009768260386773,5.2499991636264784;0.1676459366949678,1.0169649366150644,5.250496749558548;0.17449390698545914,1.0242331272285974,5.25102467768424;0.18141961783086413,1.0314184963133526,5.251661074102902;0.18839443011710108,1.038562157714326,5.252226843808702;0.19523591910767787,1.0458387004968146,5.252722780827315;0.20225098966556493,1.052945979122803,5.253247543250165;0.20935264981033141,1.0599742154938352,5.253660237690564;0.21656742697379194,1.0668898679034686,5.254007717518382;0.22391271864118947,1.0736714859823682,5.254245091806802;0.23131665072498603,1.0803899860794728,5.254453768934758;0.23874570652759228,1.0870803547218963,5.254673079924535;0.24627573089935173,1.0936564560232567,5.254904649859877;0.25381303087599216,1.1002246708056211,5.255122969888422;0.26131806869253377,1.1068313820099573,5.255283514071688;0.26878358494547794,1.1134836233708623,5.255400782794257;0.2762262734021993,1.1201622719409379,5.255445969226007;0.28366972227027637,1.126840036508756,5.2554962616221825;0.29113053651376225,1.1334985186699411,5.255525691766247;0.29859872212571686,1.1401485501034438,5.255468371623015;0.30602653545401143,1.1468429209391309,5.255354405512651;0.3133769511654143,1.1536208110162993,5.255176655768955;0.3205896369162608,1.1605442387377067,5.25496853838385;0.3276595897017587,1.1676131797596516,5.254754434579362;0.3346066471997672,1.1748041989474831,5.254588196317816;0.3415702927973248,1.1819809027565957,5.2545375758883;0.3484779747145729,1.1892113998297134,5.254475587133173;0.35520267009759315,1.19661082945254,5.254311534512275;0.36166054479737747,1.2042364932855143,5.2539306073954215;0.3677144070347444,1.2121654447975334,5.253235999642058;0.3737469844478351,1.2201144564824689,5.252586982702506;0.3797907139594932,1.2280567436745642,5.25195976045466;0.3857920523708546,1.236024023117791,5.251248145709273;0.39167687439229804,1.2440694085663355,5.25044774408491;0.3973918565969119,1.2522207880783174,5.249502233401423;0.4030741487429028,1.2604042478552522,5.248640524606702;0.4087494935789661,1.2686001658922783,5.247854783859305;0.4143891334470422,1.276823176332196,5.247095467414461;0.4200222145583012,1.2850509839868454,5.246339439377897;0.42561360124074943,1.2932738526408818,5.245280748646;0.43117016106927997,1.3015092839765592,5.244139559096755;0.4366203355337315,1.309815717975982,5.242999930859007;0.4420485426205034,1.3181523099641144,5.241982187351769;0.44737241295443086,1.3265593054372427,5.24099282807308;0.4526322917799606,1.3350061283942838,5.240000428620668;0.4578359174449079,1.3434988887692834,5.239108632034031;0.4629577977073751,1.3520555602761588,5.238367204154615;0.46791674160624946,1.3607198906313944,5.2377856072984;0.4727208128581819,1.3694829089140528,5.237424484072681;0.4774874598982945,1.3782710234821192,5.237205125157825;0.48223368514223725,1.3870716457984025,5.237055482984968;0.486896554359858,1.395917587808699,5.236972052715645;0.49145312013679954,1.4048191222456383,5.236991876650315;0.4957035527720262,1.4138699431397865,5.237120187037465;0.5000986641354889,1.4228470575978933,5.2374274525721605;0.5042266300029827,1.4319400720976547,5.237953746315174;0.5083914216847444,1.441005126757214,5.2386460571317395;0.5123820930925626,1.4501356375873697,5.239487670876416;0.5162411599648659,1.4592997487833543,5.240549117466086;0.5200469115844564,1.4684570414745606,5.241837622482593;0.5237239531887181,1.477658537288101,5.243183668482523;0.5273966245244062,1.4868603534983083,5.244539420559262;0.5309401993956336,1.4961030198316452,5.24595934879076;0.5343968854342908,1.5053690134333981,5.247440120279689;0.5377334940808953,1.5146663207355822,5.2489980418657005;0.5409872478970469,1.5239774460584836,5.250646080495438;0.5439437463547284,1.5333640959217256,5.252420882234964;0.546977923578537,1.5427247272039446,5.254201991600742;0.54978203650085,1.5521172888596222,5.25618106619843;0.5526350060834583,1.5615118385239652,5.258079223506164;0.5554492182448892,1.5709053019892945,5.260039594398618;0.5581714410664975,1.5803218151622194,5.2620191859154835;0.5608203627839368,1.5897514402218988,5.26403546589821;0.5633416908444181,1.5992164861503204,5.266049370162146;0.5658612611446204,1.608666983756939,5.268132603343918;0.5683472985187554,1.6181269438869186,5.270213173581522;0.5707325985330103,1.6276064716368062,5.272322414554266;0.5730302226928199,1.6371159544734646,5.274393805246424;0.5752299990886758,1.64662227547757,5.276582605094547;0.5773192628261984,1.6561354688892411,5.278848466552627;0.5793007214619512,1.6656366152941966,5.281257208686273;0.5808115967973363,1.6751184011271427,5.284052381872153;0.5821773121510597,1.6846217706269686,5.2868489493614845;0.5830759189533833,1.694031395497234,5.290112607679339;0.5835508832240814,1.7035303219097657,5.2932020746157;0.5831588994570929,1.7128403038214854,5.29683120474975;0.5825180662848795,1.722122307640776,5.300496411148313;0.5815145777482277,1.7311893723453724,5.304592915560549;0.5809009910816574,1.740278971099466,5.308716349310736;0.5800741779508183,1.7492051319919146,5.313148056856231;0.5793778230772443,1.7582241561579313,5.317410954108436;0.5785736870214482,1.7669438200381913,5.322240118323811;0.5774822769772967,1.7755937063344414,5.327137902636893;0.5767922750460271,1.7840077537481827,5.332497725717383;0.5758565213550618,1.7924335811268988,5.337801478918082;0.5748852435077264,1.800689243916832,5.3433603143394794;0.5747249798350085,1.8088729595542534,5.34910497393958;0.5752670312365489,1.8170794747977197,5.354793496404759;0.5762599536051559,1.8254239872730351,5.3602141252169195;0.5771000289882121,1.8336570497382734,5.365827587231957;0.5787201636278555,1.8418562086015242,5.371318393883497;0.5805666652282548,1.8500314525565,5.376773283260593;0.5826362301933847,1.8582089586760253,5.382144064816403;0.5848782850216013,1.8663604447582618,5.387485082022739;0.5873928413812229,1.8744981919656276,5.392724745819519;0.5900514386630915,1.8825830570718631,5.397975156918359;0.5928244889134243,1.8906283605432663,5.403227136008393;0.5957439179511997,1.898626369498731,5.408472017974815;0.5989230243072445,1.9065262681290072,5.413714620802449;0.6022717183021333,1.9143923736632693,5.418902166682;0.6058501894880164,1.9222435802999098,5.423957173934277;0.6094893646462288,1.930073070696275,5.429002516767135;0.613244180274686,1.9379089601586175,5.433952284027345;0.6170416418383279,1.9457188728413244,5.438910564935196;0.6208963223845914,1.9535363562479646,5.443812441216087;0.6248156353773898,1.9613421168767324,5.448681638960157;0.6287659220542133,1.9691323725527647,5.453550638002358
3D gt;0.6468279161580405,2.005477844645182,5.476364641927083;0.6461792072642935,2.0043510126287285,5.475648329624986;0.6455675946129694,2.0032885226779515,5.474965250142415;0.6448537492800983,2.0020272797413363,5.474193165353629;0.6441588643755233,2.000772393072219,5.473447646985735;0.6434301612345379,1.9994591593424478,5.472641815795899;0.642716414165497,1.9981738338470458,5.471845089530945;0.6420499021941541,1.9969698280484067,5.471092570884556;0.6414028920208967,1.9958175198025172,5.470365269668014;0.6406736623395953,1.9945908074629934,5.46960350874516;0.6399047260538737,1.9932247618611654,5.468767762603759;0.6385096316274007,1.9907339573160812,5.467226082967121;0.6369905540974935,1.9880096829223632,5.465541465199788;0.6354644119262696,1.9852782849121098,5.463860211181641;0.6339856760660807,1.982623976949056,5.462222009582519;0.6324863106282551,1.9799337889607744,5.4605546923828125;0.6309614324442545,1.9772142897542317,5.458864505437215;0.6294047406005859,1.9744204063924156,5.457133754196167;0.6276927162424722,1.9714125130208338,5.4552700729115795;0.6259103967793782,1.9682261852010092,5.4533109035237635;0.6241458293914794,1.9650765872192388,5.451365122451783;0.6223933642069498,1.961916054585775,5.449416251983644;0.6206042751057942,1.9586963507080082,5.447440910542808;0.6188908398691814,1.9556056879679364,5.4455235324859625;0.6170644030761718,1.952368624776205,5.443485999603273;0.6153072509256999,1.9492451298014324,5.441540591634116;0.6135299609629314,1.946065468241374,5.4395753278859456;0.6117306368255615,1.9428520827229814,5.4375935302988685;0.6099376877593995,1.9396363480631513,5.4356157092539465;0.6081900319671631,1.9364615281168618,5.433639805959066;0.6064975554148356,1.9334481722005203,5.431754150924682;0.6047482798258463,1.930317705993652,5.4298161795552575;0.6030647867075601,1.9273237560017904,5.427966400299073;0.6013496275075276,1.9242761598714193,5.426093967107137;0.5997034201049805,1.9212945855712895,5.42424521850586;0.5981039195505777,1.9183804496256514,5.422437865244548;0.5965462691752117,1.9155376797485353,5.420668171997071;0.5951016382344564,1.9128929025268555,5.418997751464845;0.5937564502207439,1.910318699645996,5.417380772094728;0.5924458519490561,1.9078252099609376,5.415810941823324;0.5911035123697916,1.905245183410645,5.414217080001832;0.5897858384958903,1.9026499171956381,5.412593223393759;0.5884879473368326,1.900049363606771,5.410942571970622;0.5872168901316324,1.8974820325724284,5.409308600819906;0.5860874770863851,1.8951116441853841,5.407813766682943;0.5849225606028238,1.8926492450968424,5.4062431199646;0.5837876360321045,1.8901231408691406,5.404622000656128;0.5827035939025879,1.887657957051595,5.403040968805949;0.5816547343190511,1.8852010384114581,5.401468208262125;0.5806459628804526,1.8826732743326822,5.399841034088135;0.5796672809092205,1.8801618590291345,5.3982106686147056;0.5787642899322512,1.8777814269002282,5.396642638956707;0.5778930730946861,1.8753248435465495,5.3950498586018885;0.5770721557362877,1.8727697809855144,5.39338456006368;0.5763067413330079,1.8703208445231119,5.391790302683513;0.5755727963511149,1.8679318544514973,5.39022658279419;0.5748146209462484,1.865427155761719,5.388513545557658;0.5740755750783285,1.8628797164916993,5.3867169174194345;0.573407611618042,1.860334733988444,5.38484285405477;0.5727453438313802,1.857678868815104,5.3827746023559575;0.5721940097554525,1.8551432113647457,5.380714001490276;0.5717326522572835,1.8523575103759762,5.3784960209147155;0.5713578208414714,1.8494870158894856,5.3762702831776945;0.5710840187581379,1.846358851216634,5.373873090362549;0.5708467772674559,1.8431381115722654,5.371444346923829;0.5707080366007486,1.8398903368123372,5.369023871663411;0.5707592903645832,1.8365404049682617,5.366427995351156;0.5708828945668538,1.8327978488159182,5.363640229975383;0.5710766914876302,1.8289674540201823,5.360745984725953;0.5713426690419514,1.825138237508138,5.357837859344483;0.5717465606180828,1.821042869567871,5.3547085743459055;0.5722293441263836,1.8169315383911133,5.351575217806497;0.572818922475179,1.8127861507161462,5.348415573018391;0.5734928644816081,1.8086874852498376,5.345309552294412;0.5742792602284749,1.8044410295613609,5.342105853640238;0.5751248697662354,1.8000347183227539,5.338816846872965;0.5760596721394857,1.7956348836263025,5.335624820861816;0.577150852915446,1.7910022176106775,5.332336129620869;0.5782741926066081,1.7863501850382488,5.329149656906127;0.5794936569976807,1.7814030099487308,5.325981197903951;0.5807217834218343,1.776306432495117,5.32282350499471;0.5819304446919759,1.7715548954264322,5.319918422164917;0.5831262926483154,1.766854797566732,5.317048405761719;0.5842340427144368,1.762360739339193,5.31435657477061;0.5852882995605467,1.7576828295898437,5.311625021769206;0.5862788193511962,1.7529728906249997,5.308949942283631;0.5870931703694662,1.748282127278646,5.306538581797282;0.587787951558431,1.743856207885742,5.304296366907756;0.5883532725270589,1.7392463946533205,5.302150330708821;0.5888202373250326,1.7344761394246422,5.300091143925984;0.5891336176554364,1.7297976455688477,5.298254753939309;0.5893580277760825,1.7249668446858724,5.296426457532246;0.5895003561909995,1.720274262491862,5.294698062591552;0.5895414646911622,1.7152883716837568,5.2929886732737215;0.5894278015136719,1.7101584112548829,5.291349178390503;0.5891882075246175,1.7048368006388344,5.289752639579773;0.5888740015920002,1.6995658335367838,5.288227722740174;0.5883457979075113,1.6942434939575197,5.286835260581972;0.5877429881795246,1.688824960530599,5.2854722458903;0.5870537472025553,1.683696595458985,5.28432741953532;0.5862171405792236,1.6783775629679365,5.283141196543378;0.5853341237386068,1.67300483194987,5.281952370045981;0.5842831029256186,1.6673349021402994,5.2807066906611135;0.5831580234018963,1.6615126072184245,5.279409120279948;0.5819251818593343,1.6555723268636064,5.278071999931337;0.5806349209086101,1.6496285412597653,5.276728616422018;0.5793403708394369,1.6438600384521482,5.275396343002319;0.5779957817077638,1.6379069582112629,5.274009551773071;0.576678669052124,1.6319322846476236,5.272532511291503;0.5754216806538899,1.6261240432739257,5.271056220258076;0.5741756516265869,1.6203584207153319,5.269551023381551;0.5729211488850912,1.6146730518595376,5.268038007062276;0.5715574150848388,1.6087267815144854,5.266442623418172;0.5700423541514079,1.6027912322998046,5.264787607599894;0.5684949222564697,1.596867545267741,5.263119088872273;0.5668743396250406,1.5908239374796551,5.261353007316589;0.5651507355499269,1.584512707010905,5.259414714177449;0.5634801327260337,1.5785259737141926,5.257564867782593;0.5618175571950277,1.5725767560831705,5.255744567960102;0.5600844439442954,1.566460148824056,5.253864032694499;0.558354766260783,1.5603092978922528,5.252004848543804;0.5565874149831136,1.5540287299601236,5.25017418867747;0.554887901763916,1.5479203362019855,5.248437000223795;0.5531891563161213,1.5417881282552082,5.246724906234742;0.5516157470703125,1.5359792938232422,5.245134792785645;0.5500297677866618,1.5301020317586265,5.2435666061147055;0.5484294069163005,1.5241938983154297,5.242030589332581;0.5468816084035238,1.5184698151652016,5.2405657209904986;0.5452368730672201,1.5127879529825845,5.239187726656596;0.5434530865478516,1.5069742913818358,5.237868744481405;0.5415804872131348,1.5011837020874024,5.236626857248941;0.5394855406697591,1.4950771036783856,5.235436283874511;0.5375000834910075,1.4893020212809247,5.234343102315267;0.5356868575032554,1.4839557688395184,5.233387346979777;0.5337343822733562,1.4785773713175459,5.232517276306153;0.5317319298807781,1.4733849447631837,5.231826852200827;0.5296320439402262,1.4680794429524737,5.231304638900758;0.5273099449920655,1.4624838198852539,5.230834023412069;0.5247474279530844,1.4566178285725913,5.230405511525473;0.5222240318806967,1.4510099920654298,5.230105030275982;0.5196720135498047,1.4455863053385418,5.22995352818807;0.5168872612762451,1.439769505411784,5.2299215943400075;0.5140808968607584,1.4340483677164715,5.229991758728028;0.5111702409362793,1.4282282790120442,5.230216674270631;0.5082268558756511,1.422437370300293,5.230478678156535;0.5052232496643068,1.4165232115681967,5.230839086545308;0.502254873123169,1.4107327457682293,5.231231539802552;0.49924340647379567,1.404892327982585,5.231714525210063;0.49600365870157886,1.398712666727702,5.232385167477926;0.4927535785166423,1.392557430419922,5.233139895884196;0.4895494924163818,1.3864573168945313,5.233932342580159;0.48638840881347656,1.3803542508951825,5.234832399419149;0.48317140993754065,1.3741734863281252,5.235740384356181;0.4796221179707845,1.3675253450520832,5.236744897232056;0.4762421136728922,1.3611076599121092,5.237755334078471;0.4729271021016438,1.3547953299967448,5.238818391698202;0.4697501309204101,1.3488034639485678,5.239938988393148;0.46668006121317546,1.3428886899820962,5.241106012967428;0.46375117266337085,1.337277598775228,5.242314910964966;0.4607753610483806,1.3316841458129882,5.243519118817647;0.45789621846516926,1.3262639411417643,5.244688324826559;0.45521328859964993,1.321284576619466,5.245787728652953;0.45236254811604815,1.3160020504252117,5.246912486025492;0.4494878350830077,1.3107640599568684,5.24798670144399;0.44652071848551433,1.3054596419779458,5.249035383097331;0.44358219423929846,1.3003082417297365,5.25001853506724;0.4404935142262776,1.2948847726949055,5.251011998837789;0.4373801089477539,1.2895440594482421,5.251916249300638;0.43419816688537605,1.2843045639038086,5.252561589037577;0.43105789680480966,1.2791990393575035,5.253111421699524;0.42796814737955735,1.2742001081339516,5.253626992874145;0.42481471707661955,1.2692308739217124,5.254011769243875;0.4216677791595459,1.2642814900716146,5.254383376553853;0.418393802693685,1.2593075699361165,5.2546054333750405;0.41501937418619794,1.2542756350199382,5.254794245516459;0.4115440880330404,1.249159761098226,5.254940494105021;0.40786762903849294,1.2438501294962563,5.2550339006551114;0.40423515085856127,1.2387297829691568,5.255076687927246;0.4003149641672771,1.2334336375935873,5.255081503194174;0.3962308409118652,1.2280227978007,5.255112638498943;0.3919528103129069,1.2224618488057453,5.2551235348129275;0.3873424232737223,1.2167496796671549,5.255120161348979;0.382703963394165,1.2112994461059572,5.255092958501181;0.3778834523010254,1.205920745646159,5.25499915918986;0.3725649801890055,1.2002623321533201,5.255017796732585;0.36660075878143317,1.1944651448059083,5.254994310824077;0.36058487546284995,1.1887740808614093,5.254959524091086;0.3540574689483643,1.1827407939656576,5.254972970695496;0.34772812899271655,1.1770870203653971,5.255128770027161;0.34112577501932784,1.1713222795104978,5.2552716348775235;0.3337667167917888,1.1650029200236003,5.255360949821473;0.3264379635111492,1.1589713528951007,5.255488256123861;0.31838399861653655,1.1524830996704103,5.255643818105062;0.31049865381876635,1.1462623326619468,5.255829664204915;0.3021628680038453,1.1396541907246909,5.256024849357606;0.2936424985376994,1.132978377532959,5.256238891309102;0.2851566083399455,1.1264237421671548,5.256471667950947;0.27655687997182216,1.1198321435038248,5.256674891827901;0.26827872769673666,1.1135420439656576,5.256830350850423;0.259730295346578,1.107044097035726,5.256829457181294;0.25084265040079756,1.1002907441202798,5.256815455665588;0.2422617472203573,1.0937704773966472,5.256751975733438;0.23375012371063236,1.0873344842020671,5.256585473518372;0.22543937763849894,1.0809993535868327,5.25639457631429;0.21747375275929767,1.0748507060241699,5.256059673156737;0.2099350477663676,1.0688056327819824,5.2557251269658405;0.20232624792734782,1.06269213180542,5.255316357040405;0.1951545191510518,1.056873351949056,5.254849141807556;0.18775490907669065,1.0508142038472497,5.2542894659550985;0.18029026118596395,1.044532151489258,5.2536803963089;0.17353602520624797,1.0387475602722165,5.253124966061909;0.16673794527053834,1.0328092050170898,5.252526932792663;0.16042243883132934,1.0270149042256673,5.251876676165262;0.15432391181310018,1.0213699491882324,5.251237953351337;0.1487499615033468,1.0162075692240398,5.25058587785085;0.1432570090675354,1.0110958265177408,5.249882400932312;0.13778848925272624,1.0059912450663249,5.249145317815144;0.1322146120134989,1.0007030029805501,5.248344965057372;0.12618123495101927,0.9949101246134442,5.2475629268646236;0.12054406502405804,0.9893807382710778,5.246860827891032;0.11533109170277914,0.9841605169677736,5.246161587104798;0.11004848624547323,0.9788478160603843,5.245459023373922;0.10491297883351643,0.9735824613952637,5.2447874803288785;0.09980528223037718,0.9683204141743978,5.244167551841735;0.09458885121345519,0.96285000676473,5.2435874904759725;0.08965891002019247,0.9576208371480307,5.243028468704223;0.08498851269086202,0.9526448338826498,5.242521095148722;0.0803455165417989,0.9477236970520021,5.242031225751241;0.07599626479148863,0.9430907572428386,5.241606012611388;0.0720546675046285,0.9389078906758627,5.241273927129109;0.06782387463251748,0.9344298170471192,5.240871881535848;0.06364147902329761,0.9299855106099448,5.2404687084706625;0.05959861879030863,0.9257477457173667,5.240091299641927;0.05548571981112162,0.9214258210754396,5.2397171610641475;0.05120529998858767,0.9169169865926108,5.239352251485189;0.04710101307868957,0.9125470229593915,5.238996682751974;0.04306179887692133,0.9081641196695965,5.23861659585317;0.039195436599254604,0.9038726235961914,5.238261932741802;0.03566703543568651,0.8998176354471841,5.237871944503786;0.03215800720577438,0.895731538289388,5.237494188028972;0.028591746542503432,0.8914859572347005,5.2371398366038004;0.02493188482885559,0.8870354422505697,5.236802683677674;0.021270309498757127,0.8825808081054685,5.236467698097229;0.01762253557885687,0.8780746926371258,5.236135601844788;0.01411873237654567,0.8735960765075685,5.235794541740418;0.010454352671752373,0.8687899392191569,5.235455400187175;0.00661870103562872,0.8635711617533367,5.235111953328451;0.0025751182036101846,0.8576996781921388,5.234740327046713;-0.0013593275860448646,0.85178338277181,5.23436200223287;-0.005330590724498018,0.8456451725769044,5.2339698572285975;-0.009149053859263644,0.8392063661193848,5.2336403671137495;-0.01287038125152388,0.8323030648803711,5.233341110725403;-0.016508871001750212,0.8252054564921061,5.233016700146993;-0.020095777790894102,0.817776878153483,5.232687612902324;-0.023494648549109688,0.8101417147827148,5.232341547355652;-0.026767393572678155,0.8019729325358073,5.231994075024923;-0.029866841057489303,0.7937574952189128,5.231696025161744;-0.03276723270451028,0.7854296663920085,5.231459243024191;-0.03535053818245727,0.7768498496500651,5.2312314270782485;-0.03773501760482787,0.7681393415832518,5.230978706843059;-0.03980905497113863,0.7591587866719565,5.23072744700114;-0.04153588492314021,0.7502799623107911,5.2304338935852055;-0.04313538819233577,0.7412385507202149,5.230108082377116;-0.04450361367225646,0.7318474212137859,5.229746064198812;-0.045538162053426104,0.7222336922963462,5.229390063362122;-0.04630401841163635,0.7125439562733968,5.229038298187256;-0.04678640112241109,0.7027709859466552,5.228692491811117;-0.04678768135229747,0.693169704055786,5.2283818079630535;-0.046677741010983785,0.6834803678131104,5.228087047716778;-0.04639943710327149,0.6736105666351317,5.227820101521811;-0.04591234544118246,0.6642723480733236,5.227562933006287;-0.04514991166591645,0.6547297983042399,5.227204072672526;-0.044314450362523405,0.6453549803161621,5.226858241106669;-0.04331871800899507,0.6357678129323325,5.226436403223674;-0.042237866355578114,0.6261991159566245,5.225996267560323;-0.04110273913701376,0.6169287066650392,5.225534483350117;-0.03995163850943247,0.6074577159118653,5.225060989710489;-0.038844150948524475,0.5980361878967286,5.224577009773253;-0.03785305507500966,0.5885132527414957,5.224162175000508;-0.03691099722703298,0.5784375511423746,5.223843055763244;-0.03608079137643179,0.5688554500071208,5.223527472165425;-0.03528710605144501,0.5588409424591064,5.223259249038696;-0.034520272814432776,0.5488204045613607,5.223028190205892;-0.03378443415006003,0.5385942046610515,5.222818760592142;-0.033082622006734216,0.5287291322072347,5.222625976715088;-0.03239302480061849,0.5186158514658611,5.222488491299947;-0.03176128144105275,0.5081167827606202,5.2223641517512;-0.031236640609105425,0.4979162305196126,5.222280238965352;-0.0307592375310262,0.48760213333129887,5.222212999890646;-0.030322449668248493,0.4774744994099934,5.222137249552409;-0.029851891245841977,0.46705805076599116,5.222042492129008;-0.029472218639055886,0.4574941811625163,5.222051549173992;-0.029041409238179522,0.4475108670552571,5.222060135574341;-0.028574451471964513,0.4374564765167236,5.22214623819987;-0.02810408556779226,0.4275437288920084,5.222266033274332;-0.027655602733294166,0.4178484556325276,5.222419852892559;-0.027216957092285155,0.4079420024998983,5.222576806704203;-0.026792413778305053,0.39803391877492267,5.222725984916687;-0.026357726030349728,0.3885739922714233,5.222841992594402;-0.025980004350344338,0.37944245642344154,5.222926103680929;-0.025644328384399406,0.3700847593816121,5.2230153107452395;-0.025312757091522215,0.36102723870595294,5.223137354164124;-0.02499558189551035,0.3520518534978231,5.2232691733042405;-0.024761486064592993,0.34354769509633387,5.223423947397868;-0.024593866988817846,0.33476446283976236,5.223586932843526;-0.024438883570035298,0.32609930018107103,5.223713494898479;-0.02440411328792572,0.3174157997004191,5.2237654609298705;-0.024413792169888808,0.3086078624979655,5.22381104019165;-0.024474492370287575,0.2995780009206136,5.223857813440958;-0.02460955596446991,0.2903288920593262,5.22389544436137;-0.024797719219525654,0.28133882394154863,5.2239555295435585;-0.025045738501548766,0.27199384401957194,5.22399350256602;-0.02535125733375549,0.2631642529551188,5.224041193021138;-0.02574150160471598,0.2548925401306152,5.224103114522298;-0.026182266190846758,0.24657626148223874,5.2241738052495315;-0.026655210235913596,0.23766043293635047,5.224190331586202;-0.027146833208401992,0.2291946663792928,5.224228258260092;-0.027647912677129106,0.22084269335428872,5.224277882169088;-0.028156583752632143,0.21216669265111285,5.224346807454427;-0.02867098892052968,0.20309962628682454,5.224401640459695;-0.029197157196998592,0.1936471869723002,5.224412838821411;-0.02978289986928303,0.18381412495930988,5.224413378537496;-0.030407001557350148,0.1739183899497986,5.224374405899048;-0.031047552359898877,0.16342096080462137,5.224405947113037;-0.03165387007554372,0.1533061202494304,5.224431735649109;-0.03233279970486958,0.14282151031812035,5.224469597422282;-0.03289306797186533,0.13288971859931953,5.224627874488831;-0.03344325173695882,0.12243408498088523,5.224891037839254;-0.033975741550127656,0.11219046078880635,5.225161044387817;-0.03447496138572692,0.10147928478995964,5.2254872733942666;-0.03494944891929626,0.0902973387173812,5.225866465326945;-0.03539017026424407,0.07886728823304182,5.2262325419235225;-0.03585537092526753,0.06687052044510847,5.22658125116984;-0.03632381792863209,0.05482537638306621,5.226861534500122;-0.03680318577766418,0.042089561322132776,5.227082425791422;-0.03728725324948628,0.029506385268767737,5.227279940872192;-0.03777677195549011,0.01608918511668846,5.227451020507813;-0.03826446022192637,0.0024768584501743797,5.227604841804504;-0.03874832730293274,-0.011504914633830375,5.22773140355428;-0.039185839447975164,-0.024887634729146946,5.2278318511708575;-0.03955723223686219,-0.03771762897531191,5.2279600819651275;-0.039876120845476794,-0.049823063679138836,5.228077008476257;-0.04016527335484823,-0.06198476164539657,5.22823709227244;-0.0404067741950353,-0.0734336455444495,5.228319575220745;-0.040646640119552616,-0.0848421995611986,5.2283915986378995;-0.040839553154309594,-0.09548891279578213,5.228439976857504;-0.04104720759868622,-0.1059725880213579,5.228431540082296;-0.04122195337454478,-0.11572574445724489,5.22829055973053;-0.04136976013660432,-0.1254996944864591,5.228097922236124;-0.041488053510983794,-0.1350232804759344,5.227854869422911;-0.041621329813003545,-0.1444732417138418,5.227583835360208;-0.04176001912434897,-0.15396674196243287,5.227369155515034;-0.04186780453364055,-0.16287816902160648,5.227176457316079;-0.041977644987106336,-0.17155544145584106,5.227046153450012;-0.04205629474322002,-0.179233721930186,5.226972405103048;-0.042092773316701255,-0.18632408898671476,5.22696914806366;-0.042125896253585815,-0.19245943244298305,5.226967978159587;-0.04215340393384298,-0.19825427471160895,5.226968432375591;-0.04216784812927246,-0.2030980671755473,5.226967142461142;-0.04217943896929423,-0.20800274925231937,5.226970499572754;-0.042194018812179566,-0.2136061593500774,5.226973446324666;-0.042207777074178054,-0.21944884218851732,5.226973229522705;-0.04221026414235433,-0.22497474789937347,5.226961886622111;-0.04220772829055787,-0.23033215662638354,5.226953106562296;-0.04220219076474507,-0.23568656965891527,5.226947338180542;-0.0421940375328064,-0.24100284798940028,5.2269386112594605;-0.04219089188575745,-0.2462353111902873,5.226929411036173;-0.04219049987123724,-0.24942316854376542,5.226922241572331;-0.04218736813156693,-0.25251316006978364,5.2269458437601735;-0.04220476510291006,-0.25512170330870393,5.226976582650577;-0.04221452430486679,-0.25733197442690536,5.2269847019831355;-0.04221054595947265,-0.25881466564602323,5.226977455257839;-0.042207984533764065,-0.26038909766787577,5.226971249680292;-0.04220615353217491,-0.26211147087292797,5.22696617050171;-0.042207031011581415,-0.2640371973249648,5.226961175092062;-0.042210229682922366,-0.2662192279006496,5.22695725701072
