# Supplementary material for: AI co-pilot bronchoscope robot
Source: Nat Commun. 2024 Jan 4;15:241. doi: 10.1038/s41467-023-44385-7 (PMC10764930; doi:10.1038/s41467-023-44385-7)
Supplement: Supplementary file 9 — Source Data [file 41467_2023_44385_MOESM9_ESM.zip › Supplementary Fig. 6/Sim+A/1-siliconmodel3 Centerline model_48.txt]

Path length,0.4121151286288465,1.2965627396098653,2.433623954376934,3.486219130188857,4.5555250527544375,5.12343204585521,6.187509192573776,7.176270679648572,8.410345525196268,9.131755946872893,9.935029108912028,10.811276566844437,12.657603842621723,13.58171649655326,14.48768532577563,15.451198892020003,16.42742132137822,17.479534564791187,18.53571885980548,19.67657521766406,19.67657521766406,20.811617073019704,22.012642706745115,23.222426454837485,24.498146198445774,24.498146198445774,25.834715614785463,27.1858233133626,28.540942333892342,28.540942333892342,29.840528834090957,31.08328357449067,32.31758745553022,33.5090068081567,34.7014854408034,34.7014854408034,35.80776698264947,36.91608903044124,37.960327695903686,38.96500401227605,39.99773920419775,40.965630413260286,42.0104496734997,42.99586404158591,44.04266466316001,45.022739091464445,45.98940854664858,46.915718312830464,47.81309585643918,49.47906677303898,50.30686253777016,51.188522975013115,52.01724641262234,52.82458000078366,53.686132231180174,55.47608150650041,56.378556166395185,57.26973224239952,58.13176851526733,59.004963147951074,59.80750697561537,61.50942316267317,62.36995516299715,63.264077789073546,64.16216026477137,65.0737667427895,65.95349948502933,66.91601104247708,67.90197470634378,68.84578149160484,69.81080449021763,70.80793344393784,71.76097251214384,72.74473446034335,73.70365965181934,74.73531052655123,75.738565587211,76.75905832736066,77.75805383443627,78.78618573110906,79.7573637209174,80.73706453309642,81.73063347821487,82.72534091277713,83.69955999558444,84.65827532121733,86.59085564123012,87.52857742871694,88.47041129848591,89.38742234075728,90.3257146832866,91.27006070185837,92.19631334628932,93.14051587998964,94.06538083592079,95.01568646891698,95.96951396758263,96.92498399947866,97.8999183182229,98.85104422761333,100.7230232773709,101.6346789906225,102.5385834463157,103.43221485753298,104.3127715714036,106.08688694861065,106.95017405396283,107.82385882253371,108.65880273081075,110.27635295663814,111.05165863602609,112.4996244895718,113.22258805059948,114.56081295699056,115.1867908950759,116.32420493232898,117.47075875657418,118.57164186024154,119.60669579954131,120.76515014536572,121.9648192406529,122.5520036125052,123.72416245475233,124.90438830550397,125.53288511715306,126.86614221735636,127.57638422072519,129.04366881728652,129.77485948849355,130.51743624507657,132.01737488522355,132.81267753467992,133.58467118176705,135.0559485228905,135.79485920294837,136.59595115224926,137.44610266400795,139.19768208573208,140.12098782919526,141.06310212688226,141.99539446378978,142.93242482979284,143.90449130904926,144.88288962631373,145.86042867071717,146.91038714362784,147.95841910545477,149.04870364118446,150.11787525190877,151.17195866058188,152.21134156420692,153.29028345342465,154.35360307841913,154.35360307841913,155.41813152421577,156.43538516828087,157.42173987677918,158.39113857333717,160.25622169320067,161.106491882621,161.9339131015595,162.79457104012408,163.59553418272316,165.157111495534,165.85241236061455,167.26886454276797,167.9573451640445,169.26766716402545,169.88359310732042,171.11918360071095,172.2993723695946,173.4506116800444,174.01857345466087,175.21002721052636,176.4358205041427,177.03804461930596,178.24156570332278,179.41248536352165,180.00780853032796,181.2750694400531,182.59460739527765,183.29007306763106,184.00728542162048,185.4736981917782,186.1708696137551,187.51627503410793,188.20992284034614,189.51513068064608,190.16488227273956,191.45003965841693,192.08292707658748,193.31022461991154,194.5105033840028,195.71645574788474,196.2719266973032,197.373071550627,198.55802316675525,199.82906502205878,200.43349701089085,201.6320983674677,202.87562604324071,203.4903993943957,204.76526828733452,205.43270134283006,206.7308481063089,207.9969146653218,208.67472985546422,209.9249319507182,210.55002945279173,211.7704874988758,212.96145198905015,213.57991910511652,214.7947379082065,216.01625217363227,216.61142204045566,217.73250525509238,218.82062643625204,219.92360961812884,220.9714270137105,221.50724766755272,222.51379843590001,223.56179621494508,224.6089824841561,225.62386966551077,226.6646956870948,227.6885651056446,228.7653025278495,229.823793864818,230.8779366014893,231.41801180325382,232.48535804050175,233.53556507329935,234.51566348909031,235.9536863135982,236.86477642366378,237.78934368128054,238.6606980604223,239.91153466422475,241.06375694159766,241.7684069514855,242.86535224971547,243.95249456172073,245.04730428038198,245.77859080672147,246.7510685004064,247.8188500265754,248.86472661024447
Error,4.288332541193183,4.016186139047891,3.812226714976794,3.630497659877486,3.4800329621539103,3.3536483636128085,3.2376546851504546,3.1230322780038207,3.010957927497466,2.9001369196524536,2.813658577702385,2.727731064972256,2.64082225772748,2.535593941584556,2.42317772735624,2.3069125704809283,2.181854523058381,2.0490388306424006,1.9163162545371846,1.8132843401681455,1.6827629852961576,1.5200231585815345,1.3604292593898277,1.2430986458649729,1.1922005810435006,1.2145490101919088,0.9936197462266609,0.8783290471111455,0.929890659462447,0.98893768681091,0.8280649824708695,0.7569829840675463,0.751794645217484,0.7909048330526127,0.8658436594677725,0.7226474710225219,0.6230701041980128,0.5407638847835221,0.5019452235480165,0.48430831367328897,0.46665246691922685,0.46786005809410797,0.45153011900488027,0.45139339088964264,0.44201574780675995,0.4496075303528021,0.46829323902933323,0.49995006854666363,0.5540198962656693,0.6228352988433555,0.5421583671715918,0.5152907620967254,0.5310588308130121,0.6140975146958257,0.7046294961056995,0.6923303673955646,0.656728649048248,0.6239777766669533,0.6035118125722941,0.6124787227104221,0.6740250772721528,0.7053868350890711,0.6321986700537077,0.5901695400926884,0.565065484531802,0.5534597280500513,0.5618087303981705,0.5621521192001285,0.5570334837876256,0.5731528334779209,0.5830414156784393,0.5749314950648478,0.5976591303001414,0.6006105096309301,0.6256563303677839,0.5962653286486072,0.5907645175214019,0.5723566536898143,0.5668721401849266,0.5413452206119994,0.5542839212925426,0.5596139923873095,0.5565237908453201,0.5522210433370001,0.5613736558175328,0.581665165446248,0.5057652972873287,0.4381621101238349,0.3891435967542218,0.35783174909822163,0.392246619767808,0.4766557943198562,0.5997232529821093,0.7197131551150481,0.8380155230361541,0.9643373607088979,1.1013561375483574,1.2586353511243047,1.4015614070447373,1.5899502318520706,1.7334269380078784,1.8556465818076646,1.9499003409694522,2.036754694346178,2.1245340770894945,2.2099577788141556,2.2448893625537876,2.356495543983332,2.514767602326666,2.647072349601838,2.731030032718216,2.802175499977224,2.8032356534091494,2.793336879931848,2.765976083759622,2.7099253816971745,2.6455775737762544,2.585573357657818,2.503280399875616,2.4019536075130308,2.301599784201077,2.1497465729987386,2.0216083732402597,1.917122830592308,1.8069595050750453,1.7348002875075783,1.6615810656385697,1.6495780693388333,1.5765004567295535,1.5500681773917901,1.50763047548107,1.446290317630244,1.407318519451916,1.3767306414241216,1.3078851954649215,1.2683385239040823,1.23781850941797,1.1565423860353243,1.0470015057674384,0.9137748879216512,0.7993414059425068,0.6990327660451713,0.6160673345781468,0.542985004913319,0.4705551591313355,0.3986485390305531,0.3514881431014025,0.3382180270559665,0.34720091234425227,0.3707784674859392,0.3999765011616735,0.4829530373535744,0.5595276713700578,0.5324657416240712,0.5120243272844636,0.5494450227496313,0.63133769921155,0.7313155411201813,0.8165865559115004,0.8247475190199628,0.8623747593103834,0.9480926842142366,1.0908366696452094,1.2041418966908732,1.2719457481039123,1.3527178124299766,1.360635618381558,1.4135844873883223,1.4511418796298619,1.4599494676740024,1.4778163712677566,1.4741352149174956,1.4302343203789383,1.381256084814084,1.3137893717609872,1.250919353600792,1.129296837219967,1.033425931955359,0.9783694873989753,0.8395247487628621,0.8146082923102692,0.710471400863191,0.7439254412381079,0.7300229250211918,0.7320558653273944,0.8154670949400811,0.8682356219054634,0.9603047070407418,1.0324476834736498,1.1196810126933716,1.2284732007640697,1.2883134246007348,1.366490717083731,1.431552803412727,1.4601782499778782,1.4236217964492948,1.3581332739483845,1.3154953365639594,1.2577886196057166,1.1382136566219405,1.0539845809430899,0.9930574747816728,0.8886512547461465,0.8662208296824382,0.7357582840061674,0.7233592220158372,0.6203002389645516,0.6063790110637229,0.5641050106702024,0.4716333283158437,0.47315876081928604,0.41901231054681587,0.3863971176419134,0.4736328338915321,0.3993705188176421,0.33982425043303577,0.3229696216360009,0.3668463830729241,0.4127528740497311,0.4471344032596431,0.3675686652464689,0.3130651550099648,0.5307901089130767,0.5803608341155482,0.6457287321766381,0.48265998006347643,0.4259811318804212,0.3926862311474162,0.40494232271167596,0.41148930952398627,0.5250868067264094,0.6964258992035962,0.781145202715888,0.8388495063260002,0.8194025049353189,0.8081997752618235,0.7936728589814229,0.7184075138929796,0.6847836901798354,0.6075078313136495,0.5231606897364673,0.45573452516677326,0.4192739137793969,0.34766416001165446,0.30343438111180737,0.22074096429460732,0.1592863771985708
3D pred;-0.0782031770287302,-0.2624998273390475,5.20365836022217;-0.07603812815412507,-0.2528848859370479,5.205351128725742;-0.07427981987240558,-0.2430936169519503,5.206370640200863;-0.0726861968285163,-0.23326392557797515,5.207285808538593;-0.07129397478971546,-0.22338681912708597,5.2079960802841105;-0.07014017816578674,-0.21346816740431038,5.208533761744542;-0.06904714748185721,-0.2035371642250024,5.208958567319557;-0.0679406187650043,-0.19360929299344548,5.209420050806157;-0.0668382445854064,-0.18368108579362305,5.209884241462623;-0.06574664470707349,-0.17375366848833232,5.210389014037391;-0.06467236736848694,-0.16382586818883926,5.210922595721096;-0.06358029305549594,-0.15390211283545926,5.211493956711335;-0.062482938350445626,-0.14397809150956145,5.212050385839284;-0.06134160740692831,-0.13405862203943955,5.212599466078128;-0.06016940696123028,-0.12414423535966589,5.2131746902770555;-0.058943208716720805,-0.11424111773367329,5.213826379736013;-0.0576537529112223,-0.10435295508017789,5.214575741506913;-0.056312392256066456,-0.0944771837982624,5.215394211530856;-0.05498729084863943,-0.08460193384325985,5.216244825771424;-0.053708444226456785,-0.07472113093686984,5.2171017302246785;-0.05248539030875542,-0.0648301620679389,5.217922019166597;-0.05129339653235631,-0.054931296645025954,5.218691183762821;-0.05013740313267399,-0.045025079633640545,5.219419568127857;-0.04903313257173993,-0.035109135823598994,5.220093841725407;-0.0479594906722997,-0.025185714832242793,5.220704586271086;-0.04689771259854691,-0.0152562655578226,5.221232473028653;-0.04587417519433795,-0.005319697180588707,5.221698284220812;-0.04496189271120461,0.004630165702405539,5.222108124775884;-0.04429525331128965,0.014604557306033364,5.222367169266194;-0.043802190884369305,0.024591538888304447,5.222497891561682;-0.0433464461190163,0.03458041224308667,5.222619159079901;-0.04287857464960181,0.04456892438697486,5.222722703464133;-0.042388291711667525,0.054555729022409426,5.222875529556255;-0.04185321553736294,0.06453915926484949,5.223087222924184;-0.041241707333203315,0.07451674715346965,5.223358880136688;-0.04060462430867806,0.08449056689565526,5.223700998493767;-0.03996950868391105,0.09446305669497683,5.2240831965387695;-0.03933481931886293,0.10443534170526834,5.2244713989130664;-0.03868126680373409,0.1144070654527605,5.224842336392529;-0.03799145673814945,0.12437606153419613,5.225220858785181;-0.03727577605348457,0.13434368161232899,5.22558739819043;-0.03650188958122805,0.14430734665753653,5.225943036482755;-0.03562727554744565,0.15426205167325516,5.226315727161384;-0.03479888919539635,0.164222802025301,5.226627541971739;-0.033970248246027526,0.17418419868688326,5.226917249975853;-0.0332421879003883,0.1841541375976281,5.227182290065506;-0.032630410511275035,0.19413316943033454,5.227393600519581;-0.032061340755363606,0.20411562538369193,5.227557102055313;-0.03149033264194937,0.21409873979256092,5.22766376242212;-0.030927193779481908,0.22408274957892493,5.22771298850633;-0.030406394939519896,0.23406917393957377,5.2277228402743665;-0.029964110211196524,0.2440593856836919,5.227715524074786;-0.029649830677879012,0.2540543805790687,5.227679393529132;-0.02948451663676187,0.26405269978352197,5.227600119613685;-0.029401124692317118,0.27405199395866614,5.227515492298182;-0.029360273481674116,0.28405147109489415,5.2274217470015385;-0.02937721300809514,0.2940505001781717,5.227283434152481;-0.02942624722148191,0.30404847248043526,5.227088125450454;-0.029486172724437685,0.3140463882695064,5.226892961906888;-0.029569073998718005,0.32404436596174346,5.2267097422456805;-0.0296877096930862,0.334042311362905,5.226545384929401;-0.029849056781054855,0.34403987442226314,5.226394719766334;-0.030045800411770105,0.3540370079582839,5.226258290272668;-0.0302705344436285,0.36403370584552996,5.226133687038141;-0.030504230656731014,0.3740303755412478,5.226024228942516;-0.030743791223928868,0.384027077170681,5.225931669411773;-0.030978597968332782,0.39402395548978464,5.225846289871963;-0.031207502512260368,0.4040210773354602,5.225774474048602;-0.03143219292860511,0.41401825881475557,5.225697814497093;-0.03167113425417087,0.4240150539136954,5.225614179619509;-0.03192927278497976,0.43401143172304485,5.225538053463305;-0.03220531330674001,0.44400732686524885,5.225461359679929;-0.0325136898772456,0.45400229131478087,5.225386596431241;-0.03285876295213678,0.46399606445369085,5.225312955267575;-0.03326519064693696,0.47398757660938745,5.225245863006721;-0.03371760084238325,0.4839771191804855,5.225179800647726;-0.03421447667501145,0.49396455204921313,5.2251142331282585;-0.0347428522044779,0.5039501593201616,5.225022218291191;-0.035310609283961375,0.5139337525186717,5.224947930032632;-0.03592975940343256,0.5239145156763528,5.224915993848881;-0.03658631644158125,0.5338928324285807,5.224962120282381;-0.03710850996241565,0.5438766491863314,5.225187324355288;-0.037621873530943706,0.5538600685660862,5.22544769972748;-0.03814389097590217,0.5638418013034726,5.2257518532192355;-0.03863047862806525,0.5738252733754512,5.226057660094218;-0.039112146344343575,0.5838084874855722,5.226379268928945;-0.039600426306049895,0.5937887417154387,5.226774374213936;-0.04009629193782356,0.603766765887989,5.227213863562189;-0.04044098958002621,0.6137484756067099,5.227710506921809;-0.040524985127203664,0.6237357603058302,5.228207587485471;-0.040408846835298634,0.6337280509199233,5.228582607725805;-0.04013486335341157,0.6437173799565805,5.228954412041341;-0.03956196386395017,0.6536943139980526,5.229318518216915;-0.03906789812185719,0.6636756270148547,5.229678086712624;-0.03843954793354664,0.6736492770781494,5.230040689050995;-0.037587096321379555,0.6836076351120395,5.230363847708267;-0.03638981931399499,0.6935300232223999,5.230699618396336;-0.034841849076314234,0.7034032900888183,5.231049460543225;-0.03292859689755389,0.7132104495217878,5.231448321367054;-0.030376808451970116,0.722866439025821,5.231948563735298;-0.02779484304802646,0.7325212560801038,5.232292020138892;-0.024791222611721973,0.7420474820708304,5.232770854816227;-0.02194043721029088,0.7516256869597161,5.233132812965069;-0.018937166870762093,0.761157870207771,5.233476105541754;-0.015615702543782053,0.7705832037601303,5.233837992473501;-0.012074960575556095,0.7799282978554378,5.234201809273953;-0.008125192350895188,0.7891057881823961,5.23461774468967;-0.003441573494824454,0.7979194080955192,5.23523727551058;0.0018449337668032728,0.8063801435804676,5.235921962319634;0.007262067819882244,0.8147653569745414,5.23650750052233;0.012747038939233846,0.8231065997457028,5.23708953218163;0.018272168418329786,0.8314220682864883,5.237660432511312;0.023827212677737523,0.8397190993034855,5.238208848028059;0.02941535838545284,0.8479955012113813,5.238732106098539;0.0350999840670306,0.8562074523663235,5.239230993950857;0.040898494378336855,0.8643401124151076,5.239717942306011;0.04679319518756118,0.8724022849881002,5.240221803172734;0.052752085711420774,0.8804171976082802,5.240724594795114;0.058719035155187886,0.8884248160896739,5.241247624996888;0.06468468784719625,0.8964305260139389,5.241812953721489;0.0706811897185806,0.9044172625681643,5.242316942332356;0.07643847133669224,0.9125797720662693,5.242793541811061;0.08239165325838589,0.9205981610002435,5.243308385389966;0.0883546137597569,0.928604429444501,5.243893849016143;0.0943816545019831,0.9365663192036923,5.244425912315036;0.10065746587367477,0.9443337525718538,5.244956167440533;0.10700011759829042,0.9520445885448094,5.245516326077352;0.11362397903295267,0.9595168030332908,5.246055279073933;0.12030307935936203,0.9669370577774308,5.246629246287132;0.12705040356090408,0.9742901450957613,5.247266210185867;0.1337764537926559,0.9816627155418711,5.247902962333173;0.1406710261391283,0.988873796232574,5.248585008835569;0.1475609445229797,0.9961017687835281,5.249119272315999;0.15453158110543727,1.0032572577635974,5.249576659560475;0.16153681100765843,1.0103812401128935,5.24999574129945;0.16847358672644255,1.0175678983154803,5.250478531633321;0.17534101630338003,1.024817801129601,5.251005143626738;0.1822493069147039,1.0320200892156957,5.25163962542663;0.1892003087096103,1.0391849004309295,5.252230433599618;0.1960406069129589,1.046461638731361,5.252739747055457;0.203085633367899,1.0535383724103626,5.253275883871649;0.2102222181538435,1.0605335347157852,5.2536458324002595;0.2174602400023019,1.0674262508771806,5.253964428758801;0.22480370177389417,1.074209682435456,5.25420655579851;0.23220692819627203,1.0809284372395052,5.254431438928313;0.23963743889146516,1.0876168641928756,5.254660471017871;0.2471785859124931,1.0941804421043269,5.254885296744936;0.25465126684921796,1.1008237134826797,5.255046495415737;0.2622144399106522,1.107361234451126,5.255289873372664;0.26972265401562967,1.1139647388670821,5.255432878205687;0.27717661718119546,1.120630840635737,5.255471869696088;0.28462965399960466,1.127297963552837,5.2555132724945;0.2921031425496251,1.1339422340993208,5.255538527154283;0.2995666927952162,1.1405974375770769,5.2554778278857475;0.30698053901626005,1.147307102489748,5.255354211663583;0.31431281359359897,1.1541042424440418,5.255162801203431;0.3214926262981614,1.1610614715706085,5.254945425013717;0.3285212767610124,1.1681710220535868,5.254716591884457;0.3354581967923067,1.1753720410490252,5.254560176070795;0.3424189300673873,1.1825516097689914,5.254515619719204;0.34931774158122797,1.1897908201854248,5.25450038019491;0.35600822600618504,1.1972213115521648,5.25434158407339;0.36244675453374875,1.2048629327945828,5.253953028817121;0.36849050571230524,1.2127998830018807,5.25326173069144;0.37452213893731445,1.220749648561202,5.252613172142968;0.38055705633213327,1.2286981052352628,5.251979288448358;0.38653569442119307,1.2366811957700339,5.251253925012767;0.3923884151778081,1.24474828168066,5.25043674409298;0.39807958279627653,1.2529168292709534,5.2494957651327425;0.40375811870071676,1.2611033756581458,5.248638625568651;0.4094161267877482,1.269310945396374,5.247849484593155;0.4150445576460955,1.2775413876522899,5.247087522425566;0.420660960691537,1.285758179497463,5.246117806691834;0.4262636439400359,1.2939706161108473,5.245038072794925;0.43181607241342834,1.3022106461315328,5.243910046507083;0.4372491526254129,1.310530741374161,5.242788594518036;0.44266615949897575,1.3188778448362313,5.241797685680015;0.4479704754058041,1.3272972953323212,5.240809209021484;0.4532102796050895,1.3357582947741498,5.239831486975847;0.4584006433225697,1.3442616481644578,5.238963670405481;0.4635084641189896,1.352828205135658,5.238239606616273;0.46844460179368447,1.3615066836049654,5.237675198683811;0.4732330049340857,1.370279023698647,5.237332788628788;0.477997737499915,1.3790684778615516,5.237125860877327;0.48273351750602034,1.387874982266315,5.236992190002957;0.4873745292975406,1.3967325133807447,5.236920411817683;0.49166936430730174,1.4057631853415797,5.236883585540127;0.4961593378760478,1.4146975688567613,5.237013695323046;0.5003540824447843,1.4237677098610446,5.237383371080264;0.504651230554378,1.4327834910548491,5.237883578626845;0.5087634844827966,1.4418717285250593,5.238585937020597;0.5127588241469245,1.4509957969900633,5.239473988603652;0.5166339994446353,1.4601404109155711,5.240639772702626;0.5204473558333111,1.4692920624085868,5.241945754327049;0.5241057544700618,1.478500428584084,5.2432956105388655;0.5277664195133489,1.4877064885735156,5.244655018833618;0.5313000193938953,1.4969531330443502,5.24607390498627;0.5347422492872006,1.5062225654500703,5.247566780144286;0.5380758600066267,1.5155201971740886,5.249129176987554;0.5411994805759767,1.5248824652754258,5.250738813759444;0.5442835465722196,1.5342277053115119,5.252515052932178;0.5472272138106643,1.5436098603350483,5.254334390807241;0.5501262720511861,1.5529883621172957,5.256242050535402;0.5530098275920446,1.5623672454198936,5.258171209792445;0.5558445606513631,1.5717570452722032,5.260119528866923;0.5585958694464174,1.5811517073802863,5.262161739382322;0.5613214574316001,1.5905518891643822,5.264213020094702;0.5639744788036509,1.5999708524222482,5.266273264921515;0.5666197474877889,1.6093875257696857,5.268353845767428;0.5692635681713292,1.6187988715648691,5.270460212904649;0.571739290479437,1.628266419237764,5.2725184500422495;0.5740752817305215,1.6377744711987674,5.2745531718369225;0.5762659781773706,1.6473077654801656,5.276630946902233;0.5783045499836534,1.6568598396942973,5.278776198215796;0.580338746977024,1.6664135808241025,5.2809181769777895;0.5824774863037236,1.6759703011932408,5.282941760402936;0.5843949900698218,1.6855859369708885,5.284907142782683;0.5859854914322038,1.6952397359317302,5.2869746221755465;0.5875946536358108,1.7048047942641635,5.289407779815247;0.589340116958067,1.7142968790326618,5.292025734081139;0.5923464849468083,1.7237080027495266,5.293572505525838;0.5950728025434331,1.7332324255415166,5.29493359437002;0.5958750117869235,1.7426936039933745,5.298070880240284;0.597840668898393,1.7524012851129311,5.2994482398161145;0.6004480806112606,1.7618503457597088,5.301427294401799;0.6045517262772512,1.7709695324435208,5.301450239418325;0.6083472044888936,1.7801925262166571,5.302178752290989;0.6126070696095476,1.7891789761903634,5.30322625695633;0.6173767888577214,1.7977578265273162,5.305137566766321;0.6229060904475829,1.8055965559146543,5.307962658892331;0.6288991711640168,1.8125424073762748,5.311942373831798;0.6350382405378266,1.8189599686285132,5.316538756626705;0.6412565556316044,1.825614259881097,5.320668280245753;0.6474140611566703,1.8321341487347427,5.325092777397396;0.6536575496105196,1.8384414589251035,5.329701105737393;0.6599384228365767,1.8445491138335461,5.334522639003645;0.6662221019896416,1.8505269711268415,5.33950065050246;0.672518064858165,1.8564031784192176,5.344583075063159;0.6789023703465509,1.8621647389361975,5.349686511536767;0.6852548772489723,1.8679128504100952,5.354844502476884;0.6916240505230586,1.8736053113403122,5.3600434947217925;0.6980037586091964,1.8792393989423106,5.365292911987421;0.7043561432842136,1.8848703906326816,5.370578660895909;0.710732791827269,1.8904517033512696,5.375887832365703;0.7171699770289856,1.8959839362000186,5.381175274695036;0.7236552526783456,1.9015223459151258,5.38639707683409;0.7301981008683296,1.9069632852229073,5.391649439827245
3D gt;0.7583681056395821,1.9305201896169912,5.415210387229919;0.757494574497811,1.9298333872165605,5.414482708655798;0.7566795574754909,1.9291975955686709,5.413802422665167;0.7558802063409302,1.9285743690414174,5.413132809811212;0.7549871410050008,1.9278668614500059,5.412386857056469;0.753967737087305,1.927105359727058,5.4115529215992355;0.7528038656193278,1.9262056656505753,5.410561246833075;0.7516206532549066,1.9252768442880774,5.4095349323658075;0.7505111026763917,1.9244030110271657,5.408571390103602;0.7494991285031666,1.9236042300296323,5.407692515931903;0.7485309822663018,1.922834409630817,5.40684857963479;0.7466844564106154,1.9213741324051568,5.4052201399388515;0.7446539067185445,1.9197916194666989,5.403452465326888;0.742470620341923,1.918076648090197,5.401558296908503;0.7402798208775728,1.9163659753799442,5.399704411993855;0.7381538363539655,1.9147029471604722,5.397905415814854;0.7360278578633848,1.9130411234731262,5.396104406284248;0.7340166020600692,1.9114528057678886,5.394333852695381;0.731968185113824,1.9098311428816424,5.392539579080498;0.7298112900982733,1.9081369253656137,5.390644372048585;0.7275589949566384,1.9063636451389474,5.3886709181640455;0.7253313192699267,1.9046126732204267,5.386720317166785;0.7230414233000382,1.9028104375756303,5.384712829019712;0.7206808479143224,1.9009375487617823,5.38265148694619;0.7183969009026236,1.8991306210808134,5.380650396046432;0.7161610741615295,1.8973368704837301,5.3786535835577105;0.7141010992008706,1.8957007619194368,5.376833510233009;0.7120288806790891,1.8940735338045207,5.375025394895804;0.7098632935648379,1.8923905838261483,5.3731361506814554;0.7075047448614369,1.89053781646231,5.371067132752875;0.7051273418509443,1.8886716761381734,5.368986636161805;0.7027253323845243,1.8867616743004842,5.3668758698753685;0.7003716575995738,1.8848815281909446,5.364813719759817;0.6980596558736719,1.8830515364771305,5.362796138338421;0.6957838639798373,1.8812648574165678,5.3607958395481115;0.6934427347597868,1.879409652212392,5.3587248163534245;0.6910428207646245,1.8775107541291611,5.35661138176918;0.6886288659054299,1.8755775225266167,5.354478344450826;0.6862787543587062,1.8736957804223766,5.352385036644728;0.6840097662884256,1.871845738825591,5.350384831646214;0.6818431574780008,1.8700683249183325,5.34846865460147;0.6795142932974775,1.8681483980676403,5.346413249565207;0.6770650911745819,1.8660409642924436,5.3442405656731635;0.6746713701331097,1.8640179288283636,5.342139183168825;0.6722277025969132,1.8619335795278136,5.340006909753965;0.6697580241327701,1.8597729721483975,5.337885687973189;0.6671123255232106,1.85746250102831,5.335606014775193;0.6642933778555498,1.8550186195373537,5.33324790882546;0.6615124209652776,1.8525889164883165,5.330966528146163;0.6587164461923682,1.8500659360056342,5.328744219334229;0.655840757297433,1.8474138577917347,5.326513424842254;0.6528596277340599,1.8445042168575785,5.324246902455455;0.6500091534904813,1.8416792968252433,5.32208823788166;0.6471925032242487,1.8387843594758408,5.319984699617262;0.644414319349372,1.8357094444606612,5.317957770529;0.6415730298291084,1.8323292553113852,5.315945415844088;0.6387779507948007,1.8287975474233211,5.31397933554131;0.6360921583486643,1.825299741371818,5.312127292887023;0.6333327087941378,1.8215305012412693,5.310295005601385;0.6306035575659379,1.817549344187197,5.308558366578557;0.6278120363587918,1.813285208287446,5.30685926452927;0.6250787190043409,1.8089184446334836,5.305302321434022;0.6224862061065176,1.804486392269964,5.304022661556369;0.6199265917591428,1.7998852533672163,5.302820156859315;0.6174636442246645,1.795334945761639,5.301695868663167;0.6150970314792966,1.7907726826875106,5.300641602801241;0.6128848483977112,1.786032202264537,5.299735245984534;0.6109328306550565,1.7811949644503389,5.298945232940758;0.609012119738952,1.776134359567062,5.29816478551989;0.6072847183372663,1.7711727124504417,5.297477137617443;0.6056849068144093,1.7662195018270737,5.296814913858538;0.6042693649996883,1.7614679648357885,5.2962361355709;0.602841096525607,1.7565351903749549,5.295610671540965;0.6014754996714385,1.7515172162677928,5.295011090133502;0.6001645595094434,1.7465694196535193,5.294410180413205;0.5989449954447541,1.7417587047659833,5.293842999240626;0.5977259892899058,1.7368974573301235,5.293259451026502;0.5964379830464075,1.7316689872327058,5.2925898960155;0.5952234109484631,1.7264990621235057,5.2918880668567585;0.5940943369761758,1.7215552628973256,5.291159748435021;0.5931039535066356,1.7167840745760046,5.290434595439745;0.5921703058533045,1.711794486792191,5.2896338767798055;0.5912313381899958,1.7066093101086826,5.288662970091987;0.5903266745235609,1.7015630882511967,5.2876612264643565;0.5894231462685957,1.696483070332071,5.28666757873867;0.5885103982220523,1.6911827571288403,5.285604956865312;0.5875961401773535,1.685814746815225,5.284544897431913;0.5866941455550815,1.680602066496144,5.283513662835827;0.5857652980244676,1.67530626831884,5.282396410470424;0.584837944600893,1.6701075496258944,5.281316489235215;0.5837571477268053,1.6645201876681786,5.280093992653101;0.5826183045221413,1.6588143426231716,5.278841361216877;0.5813776042150416,1.6529373817858493,5.277512035592742;0.5801021371095078,1.647158380466959,5.276192949165468;0.5788021190995756,1.6413870511262314,5.274854951003323;0.5774998834962431,1.6356017026486604,5.27350040822962;0.5762151744676673,1.6297280201704605,5.27205143127234;0.574986861685048,1.624055420709693,5.2705896740788996;0.5737693088469298,1.618449220781741,5.269111196621603;0.5725129085312719,1.6127832928947783,5.2676016055604675;0.5711322153962177,1.6069434229809307,5.266011743882427;0.569618065999902,1.6011057153784711,5.2643675996479775;0.5681281447099604,1.5954919563791026,5.26276545365997;0.5665138670776202,1.5894743752686875,5.260995088380316;0.5647986752468607,1.5832087382440982,5.25906033959596;0.5631361801935277,1.5772792467863663,5.257230668492939;0.5615057680503182,1.5715368066870647,5.255425250328106;0.5598195291809412,1.565579976123312,5.253587577223778;0.5581199560994687,1.5595497999605923,5.251769456884135;0.5563869832702305,1.5533674462359883,5.24994682253962;0.554741896028104,1.5474425695253453,5.248271734351698;0.5531058505721713,1.5415083073740417,5.246611605053362;0.5515570682235384,1.5357689553136407,5.245044525447099;0.549992236489835,1.5299498519068173,5.243483774444331;0.548418215368105,1.5241357605560961,5.241970385572185;0.5469025479088658,1.5184963871085124,5.240523565872856;0.5452928212518278,1.5129106897271196,5.239163778730061;0.5435836406065071,1.5072567398237144,5.2378810648399865;0.5417268965969916,1.5015141515317167,5.236647809811261;0.5396370714229086,1.495420208972433,5.235462764320166;0.5376664558908215,1.489679551248965,5.234381189325582;0.5358677505202916,1.4843710605787195,5.2334339111369585;0.5340160039611485,1.4791693219723911,5.232565556075262;0.5321011437747789,1.47414306640625,5.231880743177041;0.5300796681798023,1.468995549865391,5.231359679413879;0.5278874695301057,1.4635866012987884,5.230864143532256;0.5254216134755509,1.4579133957572608,5.230414904433748;0.5228902989159461,1.4522772508704147,5.230106884007869;0.5204258265391641,1.4470119120556377,5.229917792543121;0.5177973487377167,1.4415391952680507,5.229832783476167;0.5150736765550531,1.4359682226595676,5.229854113900143;0.512245744197265,1.4303092449851662,5.230036921635918;0.509322349983713,1.4245592529877376,5.230294898701751;0.5064082745883776,1.4188739919662476,5.230601549454358;0.5034525740353959,1.4130996880323992,5.230974324806877;0.5004865785785344,1.4073517589154454,5.231392355110335;0.49746567856747176,1.4015469106176623,5.2319836796263;0.49423256268708604,1.3954517553992893,5.232698363107184;0.4910655981354092,1.3894121811493583,5.233472357055416;0.4880495762825012,1.3836129813401596,5.234315354896628;0.48486309172796166,1.377478439413983,5.235220070709353;0.4815318655656732,1.3711693407141645,5.2361578746515764;0.4780706468354102,1.3646297886060632,5.237171947354856;0.4747825121361277,1.3583358915577763,5.238179114777108;0.4715696683655615,1.3522647644540537,5.239268289115118;0.4684951246614042,1.3464189313805623,5.240388160575991;0.46556337818892113,1.3407442029455434,5.241571924370268;0.46266870322434805,1.3352502032984859,5.242752407981001;0.4597377552571503,1.3297434096129046,5.243946569416834;0.45698872607687235,1.3245823251475461,5.245063266780065;0.454310541940772,1.3196046161444293,5.246156487340512;0.4515211434156997,1.314459116458893,5.247237835863362;0.4486722466945648,1.309273370390353,5.248305208330569;0.44575712304529935,1.304103399587714,5.249329514928485;0.4428132807482843,1.298942388493082,5.250311933118364;0.4397412793739982,1.2935657437780628,5.251288910756939;0.4367491914811342,1.2884467718290245,5.25213224464914;0.4336669957430467,1.2833828308271327,5.252752513771472;0.4305564293550409,1.2783352386018505,5.253296711170154;0.4275563904202503,1.273536370339601,5.253774924024292;0.424433533253877,1.268605853246606,5.254156056678814;0.4214199084613634,1.2638226062111233,5.254496399760248;0.4182172817250957,1.2589848518371582,5.254706352850667;0.41488144125109133,1.254005349615346,5.2548864225045495;0.4115322527885438,1.249061394960984,5.255006166333738;0.40789821612316624,1.2438144299673,5.255092374998591;0.40432923379151714,1.238794601046521,5.255105003730111;0.400536893222643,1.2336242331836533,5.255086574181266;0.3965170840387759,1.2282752187563029,5.255106760377468;0.3923272548136504,1.2228120807564777,5.255110053777694;0.3878928565875343,1.2172560848567797,5.255093883457391;0.3833134545761606,1.2118883344401483,5.255057447086209;0.37871376472970714,1.2066747309435968,5.254983142339664;0.37341791401738705,1.2010329094969707,5.254998950300008;0.3678602964152461,1.19544968974072,5.254990758787029;0.36204886693539834,1.1899380292892456,5.254935242585512;0.35575431995806495,1.184068459033966,5.254940907379854;0.3496017836280491,1.1785376053063767,5.255077073112777;0.3432177489944127,1.172924291983895,5.255252443697141;0.33616834008175406,1.1668748047455497,5.255362057758413;0.3289538361041443,1.1609113996132563,5.255486667534578;0.3214431351319605,1.1547838974620983,5.255615009199017;0.31369531247408505,1.1486827596374183,5.2558071612327;0.30570472237856505,1.1423903447648753,5.255998165508975;0.29733249647721005,1.1358187030709306,5.25620173391052;0.28892311422721206,1.129314902305603,5.25642020191317;0.2803690133042958,1.1227426959742668,5.256632384310597;0.2720966940288959,1.116452586920365,5.256819317268289;0.26370360697870676,1.1100757902186849,5.256860992649328;0.2551778932032379,1.1036240508660027,5.256868559795878;0.24649226940196503,1.0970339398384095,5.256819440432217;0.23814012557527303,1.0907044936263044,5.256689427173656;0.2297707679168039,1.08436664411296,5.256525734123977;0.22202387201267748,1.0784121018699975,5.256230287240899;0.2143345549417579,1.072371530553569,5.255895282947499;0.2067538464898649,1.0662966487096703,5.255548881504847;0.1994651251513025,1.0604241095833158,5.255112514526948;0.1922391156994778,1.0545530074990317,5.254631008697592;0.18497173798343408,1.0485834544015968,5.254076398979063;0.17796401164583542,1.042598703570988,5.253507295592972;0.17135040071477065,1.0369164491943692,5.252950475910436;0.16477779087035554,1.0311274651029838,5.252356393129928;0.1585527526451194,1.0253736677999084,5.251709496705428;0.1526890468649242,1.0199522884617682,5.251076699961787;0.14729938433740447,1.014942913884702,5.250400975538335;0.1419425253894018,1.0099571668790734,5.249692479029945;0.13660904716667924,1.0049382783019023,5.248956222176551;0.13103846950375514,0.9996536854661029,5.248156745988388;0.12534217276132623,0.9941503800309223,5.247438092293946;0.1198566250814044,0.9887537546779799,5.24674024960269;0.11473924970885982,0.9836310422731482,5.246060280582179;0.10953331440168879,0.9783809168027793,5.245370031304981;0.10445364137317828,0.9731627955644024,5.244712678712347;0.09944562696114831,0.9679991953891255,5.24410547871175;0.09432812601587047,0.9626089190607485,5.243541303582813;0.08947508917684141,0.9574515667790952,5.24299897414705;0.08488848918546801,0.9525461976631826,5.242501290627148;0.08038777879657952,0.9477439351081849,5.2420295378177055;0.07609830748127853,0.9431690308736718,5.241615398583205;0.07221123467968857,0.9390473233720531,5.241293435438818;0.0680123073996409,0.9346021202128869,5.240897248620572;0.0639068193766086,0.9302455838037573,5.240504461827486;0.05995672180924726,0.9261220855090929,5.240129201002743;0.055911223764652795,0.9218824710223984,5.239757497854855;0.051725538599102394,0.9174664734342823,5.239396391604258;0.04768873845559098,0.9131760121428449,5.239044468242189;0.04371151784969411,0.9088833016934601,5.238686864272408;0.03987851513079974,0.9046493232561194,5.238342207908631;0.036475755673165064,0.90079414218405,5.237970188747282;0.0330699064964226,0.8968893933918164,5.237594491569893;0.029572241226150448,0.8927601567558622,5.237233768136606;0.02602848033171713,0.8884557770024177,5.236902152439822;0.02238449050407127,0.8840310763068822,5.236568250961925;0.018776789684516737,0.8796000109548154,5.2362343758240995;0.015447239913552504,0.8754147927035456,5.235904076000919;0.011794719186996155,0.8706466573839602,5.235565430293913;0.00804856208568115,0.8656430929225424,5.235225595702295;0.004310335107005974,0.8604712439619977,5.234888627746831;0.00040899453103623965,0.8546802676449652,5.234525980457016;-0.0035493168297790582,0.8486434966999553,5.234130002192829;-0.007292070728746919,0.8425136579637943,5.233805648446083;-0.01094380217578018,0.8362112645066304,5.233502846702285;-0.014569568793876494,0.8293649026414623,5.233201126150463;-0.018144060222168808,0.8222254995055822,5.232874833988107;-0.02160399753161017,0.8148154886079872,5.232545842564624;-0.02490686497268387,0.8071550920735235,5.232195807425872;-0.028077380456172085,0.799020433218583,5.231867684939632;-0.03106671755191991,0.7909259841338449,5.231602693676948;-0.03385427084524669,0.7826556295311969,5.231382857338241;-0.036408424710207,0.7740174867381221,5.23114858551129;-0.03866608942202898,0.7655100566407909,5.230894428429396;-0.04057939056987346,0.7567845196309297,5.230645445460858;-0.0422316420075038,0.7479028728111932,5.2303442122314285;-0.04374415897513211,0.7389185761783434,5.230018144161805;-0.045012101077515125,0.7296664254769035,5.22966215998712;-0.045850521792536195,0.7203362168229145,5.2293110753401475;-0.046519281198797016,0.7108549250416134,5.228961909812431;-0.04697934471848218,0.7011223943855451,5.228621496573739;-0.04696217397114505,0.6915726685420327,5.228313698483551;-0.04681262966213019,0.68203965204695,5.22803455206104;-0.046431579507563436,0.6725478342927022,5.227773255083872;-0.04592508670234164,0.6633164823988211,5.227522006361381;-0.045161023284430106,0.6539116121686025,5.22718073592497;-0.044294024062545415,0.6446959881471552,5.226841645411823;-0.043274927370574166,0.635316842628562,5.22642690265697;-0.04219740696510544,0.626005588065023,5.226004125843877;-0.0410662738641967,0.6169173448085784,5.225540124136469;-0.0399292348480743,0.6075801098139391,5.225062328411186;-0.03883875790497531,0.5982792461436728,5.224575491583865;-0.037856382086225174,0.5891054632145425,5.224152342661567;-0.036915193765707635,0.5790647904976555,5.223828940572946;-0.03608212610496127,0.569519139269124,5.223512636200242;-0.03531101174846939,0.5598108624893686,5.223257632773856;-0.034551991712787875,0.5498953227063883,5.223033473377643;-0.033852651152921756,0.5399864783909011,5.222824542807496;-0.03315678865754086,0.5302161715134331,5.222628974287407;-0.03249350155112536,0.520528545120488,5.222459817927816;-0.03186493478067544,0.5102671960022138,5.222336782227392;-0.031341894577378814,0.500291534786639,5.2222280873630345;-0.03086625563061755,0.49009793844430344,5.2221580554298725;-0.030440440587375474,0.4800747027293495,5.222083900016287;-0.02998167958207752,0.4697687784174215,5.221995496677315;-0.029604584630416785,0.4601869451170383,5.222000217463658;-0.029187794513028602,0.4503581675135571,5.222013404270876;-0.02878389677988446,0.4408367369071297,5.222100423698839;-0.028310795071980217,0.4308772774986599,5.222209776795429;-0.027856943727187482,0.4212388831014218,5.222359146087066;-0.02742807430093703,0.4118118599186773,5.2225154461757;-0.02700156174664911,0.4019625751920368,5.222664147423662;-0.026570782938729155,0.3923479621773181,5.222792584248212;-0.02616432453821534,0.3835602791464846,5.222858828456506;-0.025790278093322454,0.37445222745252693,5.222937063191249;-0.025454992550222766,0.3654782861523006,5.2230427725107775;-0.025131441543283665,0.3565438335460165,5.223170828819275;-0.02484190869784873,0.34794472568968066,5.223322641745858;-0.024637739823564236,0.3396597027053003,5.2234766081727075;-0.02446673889911693,0.330932525365249,5.223629621650862;-0.024334347674380176,0.3229089335255001,5.223739649306173;-0.024310441115628117,0.31417717552185054,5.223791777004367;-0.024324712680733725,0.3055568972670514,5.223827170594879;-0.024400196500446485,0.2966455793277077,5.223874017378558;-0.024567560527635656,0.2876225434904513,5.22392754061844;-0.02476802602475104,0.2786486858647802,5.223990469118823;-0.025056728725200112,0.2697303034274474,5.22403706056657;-0.025387687620909323,0.26112129142491713,5.224088081344314;-0.02580312264095182,0.25305893738891766,5.224156003355979;-0.026243883462055872,0.24478371528438897,5.224224433054094;-0.026717333049877834,0.23597984503144803,5.224239490182503;-0.027214756696768434,0.22771693323746972,5.224277453469194;-0.02770712254552738,0.2195224708292795,5.2243193855441135;-0.028203213943735417,0.21108686626734943,5.224374800111937;-0.028708489094739376,0.20212747624905214,5.224426502134489;-0.02922589076537153,0.19287884213872578,5.224432897204938;-0.02980460552482501,0.18322948651987575,5.224435884973277;-0.030415369629212048,0.17344787433095604,5.22439565195208;-0.031052460807173155,0.16299931966999306,5.224426868303961;-0.03166889807193176,0.15316448603505675,5.224441015912139;-0.03234322071464165,0.14273815994677336,5.224482752359431;-0.032893248246415804,0.1330756817401751,5.224606542017147;-0.03343721261685308,0.12276606359106043,5.224871257045994;-0.033956564984891725,0.11273591794543292,5.22512404453236;-0.03446016012456106,0.10231092792182513,5.225454822384792;-0.03492898570130701,0.09124399579429754,5.225830311433128;-0.035366773661711946,0.08019674934333432,5.226220916779145;-0.03582814215382804,0.06828634909265067,5.226581518935119;-0.03629871376636236,0.056385362936912674,5.226886639009352;-0.03675339499504669,0.044053318189052136,5.227140694892924;-0.03722795930375224,0.03163675788125915,5.227359220219695;-0.037709243568389304,0.018651015638819206,5.227536338878714;-0.038196755516788236,0.0051094612759416454,5.227689288274101;-0.0386754220801851,-0.008392510474214106,5.227819051498952;-0.03911349890283917,-0.0217506311333374,5.227921431297841;-0.03949643882137277,-0.0345014867035915,5.228044417754463;-0.039824155076042464,-0.04659440838561758,5.22815174418947;-0.040105555144988966,-0.0586003951953481,5.228304557841756;-0.04034370913388936,-0.06994800127378624,5.228388939753822;-0.04058701044709786,-0.08135372332953239,5.2284639849714605;-0.04078009551763534,-0.0919136995444803,5.228510320689367;-0.04099149890827096,-0.10243268882952954,5.2285303387797395;-0.04116777560762737,-0.11219227351815156,5.228387312946112;-0.04132731291651726,-0.12182486418990986,5.228233742014221;-0.04144427649093711,-0.13088056243761728,5.227991666156312;-0.041569666451734044,-0.14011643988541936,5.2277065962656675;-0.04170559078325396,-0.14962463773722237,5.227466064551601;-0.04181807399962259,-0.15857267493657445,5.227262385539385;-0.04192566723797632,-0.16733312155500707,5.227107596993445;-0.042029236696336576,-0.17536448254274287,5.2270013362894865;-0.042075973708992416,-0.18257839801518816,5.226978122965148;-0.042115296177242106,-0.18906102127355082,5.226971600024596;-0.04214355075618495,-0.1949189554271491,5.226973658053771;-0.04216208879325701,-0.20026946701174198,5.226970436194668;-0.04217449982788251,-0.20480651990227078,5.2269721824552695;-0.042186627206595044,-0.2096694962822873,5.226976800913397;-0.04220188452627348,-0.21544725345010346,5.226979105374086;-0.042212137060320884,-0.22112631264976837,5.226975009824918;-0.042212750153697055,-0.22656045548812206,5.2269636280536655;-0.04220685638422551,-0.23181935301552653,5.2269574719667435;-0.04219892773809641,-0.2371152034272319,5.226951270087906;-0.042192347200020505,-0.24234528106191894,5.226941039893939;-0.04219078948705094,-0.2474444232401641,5.226932750618976;-0.04218968580598417,-0.2506085806253028,5.226932138163655;-0.04219306095066855,-0.25371578790715354,5.226956594197646;-0.04221309842813352,-0.25605474695830094,5.226984838305226;-0.04221366858190817,-0.2577871953339681,5.226982725236726;-0.0422102431577185,-0.25925110832159076,5.226975912460381;-0.04220779981487287,-0.26082495613868195,5.2269703559031395;-0.04220660854542136,-0.2625599675353953,5.22696550588544;-0.04220821931526281,-0.26450776616732286,5.226960515898207;-0.04221041135401594,-0.2666811078150753,5.22695700035736
