# Supplementary material for: AI co-pilot bronchoscope robot
Source: Nat Commun. 2024 Jan 4;15:241. doi: 10.1038/s41467-023-44385-7 (PMC10764930; doi:10.1038/s41467-023-44385-7)
Supplement: Supplementary file 9 — Source Data [file 41467_2023_44385_MOESM9_ESM.zip › Supplementary Fig. 6/Sim+A/1-siliconmodel3 Centerline model_49.txt]

Path length,0.4111295746380193,1.3508430985484603,2.5008917302936675,3.5649552914214406,4.0984895436344395,5.229276049556313,6.28099696846974,7.3227441307505154,7.923337065805882,9.373754064262863,10.229820811356943,11.119260431973645,12.055524284342644,13.008115877960396,13.958518482757935,14.920014795157583,15.889068977184467,16.918645572652434,17.982733754964087,19.101253412557952,20.24735364455724,21.44705438714012,22.649404640002146,22.649404640002146,23.92123961796661,25.245482045453794,26.64268331266959,26.64268331266959,28.004784948189243,29.350727851430143,30.622468344285213,30.622468344285213,31.904141640637413,33.11417474432942,34.3169670185613,35.47180283263836,36.58592672432987,37.66240500188072,38.70115517246601,38.70115517246601,39.7453182182185,40.747693391725875,41.79551620257212,42.81054037987662,43.85979821291539,44.86040584386066,45.84711418386071,46.79560873860471,48.58394977481002,49.41866526329466,50.25676490001759,51.14249962547275,51.98046187095752,52.801489030136864,54.59536286487873,55.49901331123046,56.415388334738594,57.31471647280234,58.191119571795824,59.07356605442116,59.90954394971361,60.80071516034835,62.517461497409684,63.410787293745486,64.33424324198663,65.24890664154015,66.167478984868,67.16578770234275,68.1643086637391,69.12541608690887,70.0993114688048,71.11584499201182,72.10198565824813,73.0755187846888,74.1010707558599,75.12905445410898,76.15286795213532,77.17928420293929,78.20335073551195,79.23782277017736,80.20015106084642,81.22600245430485,82.22219515149789,83.23026423900806,84.21623392392807,85.22133628970282,86.19942021126622,87.12975511314717,88.08682324173573,89.01881717109032,89.97276004030813,90.9152432253215,91.84824417614067,92.80943666983755,94.68279878326362,95.65284584006274,96.6184857752209,97.61011405472159,98.57192194989496,99.54032621520788,100.49281547412087,101.42942670625592,102.34522988013069,103.24073871872865,105.04599299433686,105.93473394387662,106.80651142219814,107.6921106454167,109.3805791001821,110.19096241076241,110.9727182185539,112.4637005482966,113.18971358278543,114.54751095587652,115.78554014466411,116.9239362393003,117.50087125320225,118.6178440911492,119.70630339416732,120.88109713670725,122.09838974680392,122.68657401566958,123.90152677098436,124.51404077072061,125.7566689295923,126.43235190378068,127.85848961185218,128.61672124726445,130.09142848901323,130.82876875609625,131.58663271188968,133.17620925660992,133.93607715962898,134.68664833896472,136.22515172874475,137.07506079445238,137.940037638067,138.84121249678728,139.75505145793917,140.72975666882283,141.6866714843293,142.6210071606802,143.60161162831668,144.58536330528787,145.57496127733558,146.63004987736815,147.68888625257313,148.78333744293212,149.88639619179847,150.96474800899082,152.00506994016663,153.09291961594107,154.16366305718697,155.24654613891238,156.28641617855655,157.2797100067483,158.27691196914355,159.21702852545042,160.16234955417482,161.01855611496265,161.86487374039217,162.7470042185722,163.55591069527756,165.14282384923823,165.84862538646814,167.3013891481962,167.9960863408101,169.31827780535278,169.949717449124,171.19795884520192,172.39506157091358,172.98250341891054,174.16315820701283,175.38043420045176,176.63587368616425,177.22839293073292,178.45211415880374,179.63102332372566,180.257038800441,181.54353095610426,182.21644227311813,183.62242832315377,184.3553628173684,185.10983008740965,186.50256808487663,187.194766427545,188.58658144324318,189.23911260478417,190.55522765854127,191.2047506963234,192.48612736568808,193.7187455407665,194.3347697730504,195.57636950620633,196.70421266972414,197.85162328345078,198.47082555706479,199.7469648452124,200.96996341576863,201.57900909722787,202.83624277728873,204.11126655922382,204.76297298889446,206.10064464017555,206.76018388362505,208.0453404244779,208.72686211996503,210.00484399105295,210.63397532335097,211.86306864449787,213.07497923354012,213.7030541414382,214.92999451208442,215.54859508941684,216.76040558689147,217.89151051119848,218.99526971402304,219.55029122208776,220.63818527626205,221.70158503855612,222.7316257445941,223.8117673151128,224.8572487150259,225.91153870981162,226.94577483211108,227.96236612868265,228.4711343118131,229.52482674554022,230.52911282987623,231.56908559007664,232.5528188448616,233.503698407569,234.62558612305543,235.82405979389156,236.4266319061814,237.6551369534595,238.88250372217362,239.50236837436765,240.6842239489583,241.87945220400286,242.45123730402725,243.59236676097197,244.72414280132773,245.65985055263542,246.79779788313053,247.76432879382156,248.6875471702272,249.89294257224435,250.57200978665247,251.62617270811242,252.74548608539988,253.87446897650827,254.62564259374747,255.80517040815013,256.6100677137484,257.6456251222519,258.6034725306351
Error,4.771935453392491,4.562688905230748,4.276425546157194,4.04649532665834,3.8687081683431317,3.7125746836726483,3.58440052718871,3.4310217230307694,3.3028626248909885,3.132596010823468,2.967300576252375,2.814355546927784,2.6704371067610153,2.529463562321022,2.3983863296387824,2.2745586500526045,2.162547353111881,2.0596165041344046,1.9746865913945952,1.9027226559075194,1.8470115348703293,1.8190190385361498,1.817140452578398,1.8057266200898865,1.6997410163267435,1.631917925452398,1.6457515452023885,1.6418733175119955,1.514451932194247,1.4677685209243325,1.4860675407773951,1.50454106257541,1.3914082639991532,1.3413126193422662,1.3305514435124794,1.3454942146380677,1.3669092518732824,1.378081906084156,1.3710509119023169,1.341545584366642,1.302606812713988,1.2743182991572157,1.217044514850508,1.1738720753914502,1.124298589442209,1.092603871116072,1.0681144437037269,1.0603659008470732,1.0226930715925873,0.9427221764077901,0.88435580490676,0.8453929729609205,0.841702269576212,0.8810213681390687,0.855759314073047,0.7929390510095595,0.7414091092991898,0.6936874328128488,0.6626264705261133,0.6583192687475261,0.6981827953973742,0.7474555799136776,0.7088188692408817,0.6638620650417875,0.6395165584353204,0.6204914771355899,0.6122254174452804,0.6104192609111413,0.607675641722634,0.6072674814664935,0.6039575074329065,0.5873707680934422,0.5725307333500032,0.5618370558685066,0.5340889344992209,0.5085561364369079,0.4883230881473967,0.4662851164248615,0.44168695368156236,0.42209217207922833,0.40398357580969907,0.39089002089880887,0.37889666134699473,0.36942615730606154,0.3508612216654376,0.33239740062685236,0.3178858024080938,0.3121319955880704,0.3285642616435156,0.393673242921735,0.4759321952327223,0.5950890147540933,0.736954886556544,0.8624389292704162,0.9965498468274315,1.0894237311671555,1.2076735305354536,1.321048227365359,1.434650234173792,1.6058018163568162,1.733597793728263,1.879456207119901,1.9912106024729597,2.0903875180382934,2.173601576960916,2.204325966775982,2.258121182699426,2.3901705242707907,2.576567573718136,2.663768620561873,2.7628754219894773,2.8166040845141014,2.8282404926908407,2.8056845722515327,2.774255353521493,2.724365138116709,2.6568525235939373,2.594397112174832,2.5073601265677965,2.405127746757357,2.306006523733523,2.162982989806668,2.0366172884838867,1.9303595831411058,1.8106534519683675,1.7637105350936468,1.6670894433215389,1.6309477482243788,1.602991407053593,1.5356794349290643,1.504831541216409,1.4771233934327122,1.3943581382761159,1.3578668958506008,1.351633678788301,1.2700863960566937,1.183190319784111,1.0805545328108856,0.9619671095191774,0.8645027583010667,0.7724828524522238,0.7057456843534575,0.6441775295704455,0.5967856195923809,0.5486754785785306,0.4566790932757867,0.3726198448315577,0.2672911058288895,0.18169830533264922,0.15820451885786307,0.1756607710567002,0.26012571167215875,0.34721472711827683,0.4448066960372614,0.5180837049106208,0.5710976319139811,0.6391505130198148,0.6970728387446122,0.7635144637158889,0.8109952389499239,0.8828075359299374,0.9844962489123955,1.1462414306332642,1.2027716430131514,1.2908025560104521,1.341254073261542,1.3579995587652878,1.402760684558354,1.4445746224458667,1.4466190988289676,1.461999782807871,1.4543489281274231,1.4060850498987731,1.3651547933639085,1.3135810214422776,1.2163539864123631,1.1136252280888703,1.0417690215890891,0.9272818753628582,0.84025879343911,0.7629969701978305,0.7522864106937035,0.6948711060438466,0.7480910662913917,0.7493122156152631,0.8021013896901756,0.9071493065082203,0.9489474020691058,1.0467841233129878,1.12781852429099,1.207281460435824,1.3133570639474357,1.3685905246026098,1.4038602768207955,1.4282135256848971,1.3977351916104992,1.3622577561774798,1.2870987920800467,1.221353854772376,1.138639536987318,1.0243877970359199,0.9917461997328254,0.8744949447981697,0.8479066165517373,0.7294303438968235,0.7060746967352789,0.619018263512654,0.6023221824769621,0.5564234097687345,0.4654735374335616,0.4857059070129933,0.3998534307892873,0.3929835604976931,0.4626580963302091,0.37074945994954905,0.34105512291813395,0.34667612942900256,0.42633466257750674,0.40381835887194323,0.37688839986532807,0.38874549405607317,0.5202016157961818,0.6113469267743642,0.7495981818932828,0.705937047813421,0.5850758859995672,0.4808420424699638,0.399499127905628,0.38490659529958743,0.38158380578855006,0.40653072863429207,0.42076298333993095,0.29847725262316865,0.2293418340811915,0.3385315067561513,0.15139898055559906,0.19416520548966,0.23010046895039865,0.06740488655545791,0.18812186656560045,0.3060994764493963,0.22627161792021966,0.20716125156124832,0.18800636665313078,0.10361139216907564,0.0737845787152373,0.07861279629823179,0.16975413181807458,0.17315470297410004,0.12098461187946916,0.04994077082924522,0.14670664223411461,0.11855360199021106,0.0798959107574969,0.13052270272539815,0.09742482238447893,0.13588560221846413
3D pred;-0.008852859847413248,-0.2622929153974233,5.261093480595462;-0.010091543009568457,-0.2525198856532592,5.259374889997479;-0.012008943373590927,-0.2429521256586725,5.257188215689304;-0.013688054139783228,-0.2332317857114362,5.255546394034854;-0.01491698184861324,-0.2233846614219014,5.254311938724637;-0.015994676405464796,-0.21349731929545643,5.253273170166796;-0.01689305939580026,-0.20357746987603406,5.252384634574565;-0.017980088819634636,-0.1936923000624302,5.2513349752069916;-0.01900121564128986,-0.18379356761311455,5.250348873837475;-0.020047975539026305,-0.17389868065524816,5.249351123464117;-0.021133187040133585,-0.16400620350076942,5.248370709395481;-0.022134195706495885,-0.15409679628279746,5.247475371337385;-0.023048076108365186,-0.1441723563068011,5.246656644414703;-0.02395080680966092,-0.13424032506212547,5.245921911377658;-0.024857430042515644,-0.12430253888030678,5.245275041902337;-0.025761589149178494,-0.11436006034199622,5.244700919245519;-0.026604691767930424,-0.10440851656038819,5.244194999946626;-0.027328090433455254,-0.09444524565922519,5.24373682168355;-0.02787122320586413,-0.0844696027739619,5.24329915078295;-0.028186820304222985,-0.07448398658737,5.242865713537687;-0.028385774132101714,-0.06449514821830317,5.24243731487869;-0.028520476827954715,-0.05450402116837391,5.242038271703204;-0.028632563587954428,-0.04451098819962806,5.241682282035108;-0.02872303158967677,-0.034517030326706735,5.241346690654202;-0.028814081057581535,-0.024523548540083394,5.240997360187707;-0.02887258336786536,-0.014529215812355778,5.2406658623639375;-0.028915846567576557,-0.004535362821918342,5.240317967694424;-0.028949873266724088,0.005458302716425561,5.239963720194133;-0.028948447092685636,0.01545135847223117,5.239591115004438;-0.028923883833154772,0.025444014517379085,5.239208725399911;-0.028852725631247033,0.035436671575133916,5.23883223976087;-0.028742269380405,0.04542915978546275,5.238460784806549;-0.028601397481373626,0.05542124950605419,5.238088900249577;-0.028414826383194817,0.06541283171580763,5.2377235563416455;-0.02819063089280114,0.07540357013650403,5.237356293232542;-0.02797645370358557,0.08539594145464323,5.237029729958354;-0.02780334135387676,0.09539041978836411,5.236746119395853;-0.027651635346785754,0.10538507970456297,5.236456708879562;-0.02750081516850119,0.11537890638122737,5.236139405191254;-0.027374796562848355,0.12537308549169504,5.235822382764728;-0.027280652514275555,0.13536807799704903,5.2355202872234905;-0.02719677777741288,0.14536375538664115,5.235238509737319;-0.027079134227315203,0.15535931717414353,5.234964822785963;-0.02686748987366178,0.16535294451472418,5.234677387149401;-0.026580878857450575,0.17534491041217035,5.234397259268498;-0.02625600118549986,0.18533720372248216,5.234176966511091;-0.025990485310978053,0.19533197075886086,5.233992214761723;-0.025764180325769968,0.2053274213282631,5.2337928307896835;-0.025536026954496836,0.21532192632347616,5.2335523813358735;-0.02531228435830184,0.22531489788971282,5.2332516180950455;-0.025167832574711294,0.2353083082968117,5.232918628429283;-0.02513844875645887,0.24530229753548727,5.2325732073985645;-0.025178614382845813,0.2552965917235109,5.232237841321427;-0.025269697876646895,0.26529094514249696,5.231914416626084;-0.025385966806425644,0.2752847072524197,5.231580949346968;-0.025535284287332365,0.2852774966105192,5.231231857475752;-0.025723120471836572,0.29526936992622604,5.2308752271199825;-0.02593907869382899,0.305260187448328,5.230505190248286;-0.026183026179378902,0.31525160230587557,5.230170348840048;-0.026474352300894573,0.32524228014805656,5.229851781194679;-0.026816071156793683,0.3352319828391913,5.229553337956762;-0.027207589026253486,0.34522041362069833,5.229274117110591;-0.027628255712705423,0.3552083294710244,5.229019998032765;-0.028054385694759074,0.36519689394254606,5.228803219259242;-0.028476403260219003,0.37518628504672186,5.228618919117472;-0.02888564973296584,0.3851764743572005,5.228449700722069;-0.029279435831595604,0.39516745525692065,5.228290851202233;-0.029640472773273974,0.4051599362528139,5.228149515171948;-0.02997815340276819,0.4151532312557209,5.228007999175192;-0.0303129399356991,0.4251464830966836,5.227856884581378;-0.03064295121464278,0.43513968816607884,5.227692735268911;-0.03097927304722532,0.44513236635970543,5.227510334217522;-0.031348692703043995,0.4551237532398493,5.227321343928927;-0.03175386766482693,0.4651138027330126,5.227134945499501;-0.03222437868237989,0.47510118579072386,5.226959448944253;-0.03273808561693836,0.4850864705951738,5.226785688881502;-0.0332886516193227,0.4950697476705066,5.226609461998895;-0.033875956899199325,0.5050505037414948,5.2264105128605225;-0.03449687074526944,0.5150296930511264,5.226236597023715;-0.035150251811649914,0.5250076680375636,5.226122105311658;-0.03583351122692357,0.534984263222189,5.226095551713952;-0.03638292803845605,0.5449678662253894,5.226256213600202;-0.037103318558832164,0.554941537902327,5.226339344694287;-0.037687566472853,0.5649215971146445,5.2265782431949095;-0.038250694388437666,0.5749022469290264,5.2268419025079815;-0.038792614063396055,0.5848834123098173,5.227129410259518;-0.03933443741850215,0.5948622075962987,5.227490065333459;-0.03984408232523439,0.6048409569956953,5.227896048698985;-0.04018651617919545,0.6148247341137256,5.228350948152882;-0.04024600951509013,0.6248143009677016,5.228803733546782;-0.040135698551127225,0.6348081235430754,5.229137412768761;-0.03980826937183474,0.6447968320892968,5.229481639018761;-0.039273079813658955,0.6547767826906974,5.229819511968883;-0.03871427388408135,0.6647551567681931,5.230165614125235;-0.03803404680146848,0.6747267255909147,5.230489815189091;-0.03706429446794371,0.6846750032330109,5.23079206073065;-0.035701282425874656,0.6945772960401353,5.231086671211025;-0.03414538880654943,0.7044486453458366,5.231454988913796;-0.03225461780944396,0.7142607409173807,5.231839391738173;-0.02968797871815743,0.7239134830286972,5.232326149899375;-0.027073366712763954,0.73355961050308,5.232666779917442;-0.02405562990323456,0.7430827520704738,5.23311737866998;-0.02119397885041497,0.7526585110736366,5.233457662030201;-0.018193466999173912,0.7621924485900063,5.233775410459809;-0.014841456159551132,0.7716075849081478,5.234120709521296;-0.011305481485601116,0.7809548399420191,5.2344752605570495;-0.007341613623148087,0.7901267459860289,5.234880095200906;-0.0026023410969618034,0.7989106281137801,5.2354987313527035;0.00283013956002249,0.807279215164996,5.236173197569584;0.008186047708113226,0.8157039862603279,5.2367541277723415;0.013689719798281808,0.8240352275648191,5.237301861147479;0.01920401009034751,0.8323577235158798,5.237875153149349;0.02475006005098555,0.8406617152952297,5.238409054228759;0.030351424307819747,0.848930075837908,5.238917908233893;0.03604606100388035,0.8571354641215958,5.239410570403945;0.04183299344822557,0.8652767038352779,5.239891848711113;0.04772086234133313,0.873344339916363,5.240388082487423;0.05368542245480149,0.8813550701262293,5.240890301719988;0.059631480744680096,0.8893782294276358,5.241413088136815;0.06559076660971912,0.897389830750172,5.241961865165747;0.07156353032147063,0.905394464339155,5.242463796186613;0.07746516808646624,0.9134513411518975,5.242971149825677;0.08334977378039933,0.921516581833566,5.243539752124029;0.08925982269444029,0.9295643890933715,5.244091223014164;0.09533257144670672,0.9374918218235009,5.244618036929241;0.10157562659131171,0.9452856914892415,5.245147053086716;0.10796061384264215,0.9529628157098381,5.245688995428553;0.11457099750760459,0.9604457431677225,5.2462445352219405;0.1212525872872704,0.9678632140049851,5.246825469292746;0.12799438650466335,0.9752213948815037,5.247462114799127;0.1347154276805534,0.9825987534658913,5.248096296026659;0.1416181396671367,0.9898032717371941,5.248765238257905;0.1485181989673291,0.9970226120058626,5.249285149537845;0.15549085823852818,1.0041777141174097,5.249717048207784;0.16250374719102026,1.0112947801460717,5.2501254104044675;0.16945514009718457,1.01846855383694,5.2505892074466445;0.1763627358375471,1.025682234201274,5.251087139860682;0.18316660821123645,1.032988775782766,5.251654388342808;0.1898487987165124,1.0403987973859736,5.252317645375335;0.19680853861905584,1.0475566771678217,5.252889289948085;0.20381110755798656,1.0546824795854521,5.253321688098423;0.21092435228818068,1.0616969488644026,5.253767748792753;0.2181725500866523,1.0685784451338651,5.254097351231463;0.22554472602779374,1.0753312274977034,5.254323077258959;0.2329708668711657,1.0820249113319818,5.2545399387380725;0.24042636816690227,1.0886858160002881,5.254758683861458;0.24797965016309698,1.095235532297596,5.2549803762400815;0.25546821984674095,1.1018610308540921,5.255135595346757;0.2629647327562739,1.1084783133001865,5.255253354532461;0.27043907542120743,1.1151208184870014,5.255359780893355;0.2778850282958599,1.1217958613623684,5.255399635635439;0.28533702102052416,1.1284640759763769,5.255451772887714;0.292817161484581,1.1351008645558258,5.255474924338554;0.3003048819233747,1.1417288721279797,5.255415273236789;0.30772526640916814,1.1484311971470191,5.255285915507391;0.31506240634919147,1.1552231415396008,5.25509652472464;0.3222541444993552,1.1621682683064598,5.2548864852718244;0.3292848246469196,1.1692758459587411,5.254658720965059;0.3362308041339417,1.1764686062347474,5.254526174453319;0.34317169140854686,1.1836671392277966,5.254454017754352;0.3500567479415423,1.19091933797196,5.254413894038018;0.35675979971508226,1.198338410681141,5.254251237783515;0.3631838989088953,1.2059907187965322,5.253835148784417;0.36924964597957577,1.2139113434061433,5.253149278338813;0.3753078123542018,1.2218418625770113,5.252512500624186;0.38137178365933366,1.2297689772845302,5.251888718270815;0.38735904485236144,1.2377472955672078,5.251182219306373;0.3932096641768915,1.245816769931406,5.250373617423502;0.398891421099983,1.2539911838777038,5.2494267304706534;0.4045702008871791,1.2621780509245664,5.248574282181588;0.4102193303947301,1.2703922304413193,5.247790323845021;0.41584148436783225,1.2786272506386476,5.247031491154418;0.4214527915104428,1.2868472066071748,5.246059094102406;0.4270461654492669,1.295063063459935,5.244957339068182;0.43258447094586494,1.303312364354742,5.243827645758789;0.43800089560529143,1.3116426949900046,5.242701619375456;0.44339657859224996,1.3200056390031627,5.241728083275956;0.44868004450353255,1.3284368125418484,5.240727932924818;0.4539156421891992,1.3369002282504114,5.239748590585342;0.45909388941522145,1.3454116511242387,5.23888752361403;0.46418779921840353,1.3539872691551287,5.238172780089878;0.46910165075430466,1.3626800581122656,5.237634743632189;0.473882509530006,1.3714573012002358,5.237313195593046;0.47864642055159695,1.3802475215448788,5.237120379434525;0.4833681756045552,1.3890618560978822,5.237008416906896;0.48798163871080974,1.3979338917395125,5.236954179089173;0.4922757324269394,1.4069648986544083,5.236913273585869;0.49675099172262616,1.4159064010610012,5.237060205370261;0.5009488147451127,1.4249748623164655,5.237436094090527;0.5052349546719117,1.4339948440890067,5.237954681933543;0.5093316285749535,1.443088408690814,5.238678799165001;0.5133068122691389,1.4522194853624155,5.239585084669033;0.5171511923706603,1.4613764891892933,5.240755564292765;0.520961397648191,1.4705309929112431,5.242050708048448;0.5246090122000096,1.479740603060767,5.243421105427004;0.5282528726079457,1.4889510674284685,5.244795742636879;0.5317757151336746,1.4982007016622954,5.246221872742912;0.535205066403404,1.5074739457298691,5.247720703731386;0.5385235341743322,1.516774360513865,5.249298695017465;0.5416097771782801,1.5261482813792784,5.250912606951107;0.544714092425721,1.5354881815626606,5.252681643810237;0.5476271672498032,1.5448749382807117,5.254526310009153;0.5505336525890524,1.5542460114523122,5.256459010344238;0.5533897542012736,1.5636323202559808,5.258392890025822;0.5562057719891867,1.573024407493314,5.260357257899841;0.5589660731613646,1.582413956602321,5.262410816997704;0.5616655149502943,1.5918199984116275,5.264469795266107;0.5643307346823951,1.6012325883871144,5.266543380020339;0.5669807132110702,1.6106474732243028,5.268626060336672;0.5696095173183168,1.6200637156541977,5.27072933575068;0.572071374990624,1.6295352246786619,5.272785977090534;0.5743980781873962,1.6390409680760762,5.2748420156837135;0.5766060265930142,1.648566816860015,5.2769356175521835;0.5786688339290237,1.6581282136469933,5.279015164949207;0.5806699254327984,1.6677158692996394,5.28103320654437;0.5827196211927074,1.6773009371255008,5.283014423863457;0.5847018201062953,1.6869142642902266,5.284926184384786;0.5862336432898085,1.6965142716980885,5.287269979491754;0.5878031156133718,1.7060325051425413,5.289904365325771;0.5899054902898901,1.71552606812603,5.292239377659372;0.5920151285520081,1.725111517657497,5.294154732373963;0.5931710445577814,1.734825951747943,5.296226839632282;0.5953553055291787,1.7443292372199841,5.298444173446961;0.5973240789952046,1.753837525020823,5.300835071632976;0.6008839749991937,1.7631141678350213,5.30196247508275;0.6047695159465657,1.7723276763596139,5.302080085514065;0.6083044719917885,1.7816817741887157,5.302150367531235;0.6117284617354749,1.7910664661815592,5.302601865520808;0.6146114146053726,1.8006377589569493,5.302882823449535;0.6172203103874931,1.810290205981221,5.3030375142432655;0.6196417348358265,1.8199857191790467,5.303403201913002;0.6219901473802343,1.8296949521350634,5.303867695106781;0.6242639002037303,1.8394236251772322,5.304295443790265;0.6266324810521333,1.8491285429005777,5.304747546375606;0.6290198667516558,1.8588270166807945,5.305237440094859;0.6313565897625446,1.8685341301910237,5.305795716791408;0.6336711785241796,1.878243089743529,5.3064111705039885;0.6361161355353118,1.8879166568199077,5.307077717751013;0.6385782482887087,1.897580827148137,5.3078137969971095;0.6410840107395361,1.907220662117152,5.308705276839944;0.6436250917099077,1.9168415064393935,5.309696368172369;0.6462139558102405,1.9264343482442883,5.310825601884349;0.6487529002446534,1.9360422363762244,5.311940163144741;0.6512219010452538,1.9456684724889073,5.313053542392578;0.6537233193823486,1.955287661208795,5.314155411111631;0.6562154358530571,1.9649098869693093,5.315251826594065;0.6587716490781814,1.97451589390267,5.316342883303832;0.6613244842140439,1.9841143783837971,5.317505693879405;0.6639101680545696,1.9937117273287663,5.3186034790611885;0.6664564504612617,2.0033147267156908,5.319743149487275;0.668992962251167,2.0129165297400684,5.320914254359062;0.6715591764276406,2.022513398505296,5.322060838286853;0.6741376261307088,2.0321066291471057,5.323210413417842;0.6766610647401666,2.0417094721616698,5.324401070220591;0.6792218799346814,2.051301089895326,5.325602359024733;0.681798786855683,2.0608879413048906,5.326807278429267;0.6843825682060961,2.0704756478799915,5.327990476030271
3D gt;0.6954987064491053,2.1124851819628523,5.333254971805503;0.6949584403174975,2.1105490123532373,5.333051365151305;0.6944574878483466,2.1087376944639042,5.33282339692842;0.6939860338072003,2.1070340509792005,5.332594295301742;0.6935594761616167,2.1054789300767043,5.332373858113557;0.693169605477568,2.1040772066572835,5.3321758989578125;0.6928000080367605,2.1027536871290082,5.331998974424118;0.6924264352359342,2.1013829675392337,5.331837150006594;0.6920675407633216,2.100019855593335,5.3316680217474;0.6916665729199266,2.09854530421492,5.331478496340256;0.691251934131194,2.0970320299312903,5.331275551454828;0.6904381688568672,2.0940933624148057,5.330843655364631;0.6895808440823468,2.091065231641964,5.330451289174451;0.6888081390440619,2.0881963408945747,5.3300963760306255;0.6880237954042598,2.0852566315175345,5.32972644539975;0.6872032486240796,2.0822173057934634,5.329346874022919;0.6863429772897426,2.07901243019602,5.328945454161722;0.6854928561775865,2.07584784182556,5.3285476365948465;0.6846149720174526,2.072568320152343,5.3281417828004605;0.6837351189655672,2.0693056762535953,5.3277486794972235;0.682853313266764,2.0661109588862088,5.327334551549768;0.6820547542821023,2.063161038192072,5.3269306613234875;0.68123568960643,2.060138071204601,5.326543127104757;0.6804064529359184,2.057051268475485,5.326162943708056;0.6795156289043377,2.053782312358328,5.325766927504975;0.6785623868140478,2.050206583745174,5.32533638401878;0.6775215848320147,2.046309220814518,5.324850867834166;0.6764943983710466,2.0424896466925,5.3243576458216335;0.6754301471660407,2.038585172429097,5.32386035399026;0.674423139636884,2.0348439383444523,5.323390453497984;0.6734441397943324,2.031184365972215,5.322938378508345;0.6724857355919583,2.027656365277562,5.322507910041211;0.6715129741140821,2.0239796986791543,5.3220502065454385;0.6705685129788154,2.0204143729147646,5.321599594198381;0.669587099418939,2.0167928867190685,5.321145714837018;0.6686084992032761,2.0131536433167616,5.320701244087816;0.6676700432281893,2.0096699177515407,5.32028065576379;0.6666901821106594,2.0060144051135986,5.31983309410384;0.6657277144090936,2.0024180415380095,5.319384503297333;0.6648040155057184,1.998957158917858,5.318940879986118;0.6639009418437748,1.9956036639898316,5.318525226129876;0.663016062704141,1.9923099862639027,5.318119792462641;0.6621462336806653,1.9890499746457095,5.317713127893194;0.661281456581295,1.985797440371999,5.317288674309732;0.6604766299793055,1.9826954212836125,5.316885346141246;0.6597236057908977,1.9798606173363429,5.316510990603473;0.6590180916649244,1.9771481695947073,5.316165010504561;0.6582801530603952,1.9742177634774545,5.315806649130878;0.6575670034941432,1.9713568003681865,5.315452578698997;0.6568003619918625,1.9683900301861077,5.315071987779582;0.6560046752850008,1.9653403579672073,5.314690853235928;0.655197323512782,1.9622655130690134,5.314318888153793;0.6543718553846872,1.9592972308524903,5.313989877354695;0.653408369965715,1.9560968304427422,5.31359009343588;0.6523433544019495,1.9528356091969943,5.313173946283504;0.6510097938119275,1.9492821735750607,5.3127309684828115;0.6495358646582062,1.9454850089767899,5.312242209026147;0.6482184589923828,1.9414009454393515,5.311741930747467;0.6468999199381696,1.936572387874594,5.311180569972443;0.6455802637453802,1.9311280000850988,5.310544377404154;0.6443031066267049,1.9256290750727643,5.309920021946062;0.6430775491151736,1.9200704610839527,5.309269800422707;0.6418928796454448,1.9145487899979474,5.308641578320734;0.6407412264502703,1.9089730922011732,5.308113270590262;0.639593612372097,1.9032783267666094,5.307631808579746;0.6384535870464911,1.8972759973710265,5.307225681145571;0.6373431538863218,1.8913455637441292,5.306884438054057;0.6362749953207707,1.8856786674121033,5.306567042159038;0.6350161324194765,1.8796222965250444,5.306168476508118;0.6337444718811592,1.8735592392804417,5.305795837442185;0.6325122542667636,1.8676299053819618,5.3054229136534214;0.6311974416140165,1.8615648001329699,5.30498006877451;0.6299441405164355,1.8556503236337367,5.304520015953104;0.6287269722114344,1.8497663901705033,5.3040648858964285;0.6275849177607047,1.843836499983586,5.303608133741832;0.6266030765662929,1.838012477486314,5.303093036549521;0.6257362502822678,1.8322999270964542,5.3026050600370604;0.6247267901766705,1.826992970339623,5.302160583687824;0.6236345929277783,1.8222190388811472,5.301773436494035;0.6224537129066009,1.8177884404553448,5.301456032461659;0.6210931890950814,1.8130323556247638,5.301113928386498;0.6196680936738655,1.8083755375037929,5.300823237456478;0.6181018800909777,1.8033315363353606,5.300614849110495;0.6165307831179069,1.798472301333754,5.300344688995699;0.6149306207960643,1.793715584578153,5.300011096418993;0.6132688253417651,1.7890090812503825,5.29954336874541;0.6115929652181681,1.784238821841407,5.299000093913266;0.6098562399861708,1.779106289676836,5.298398061226927;0.6082897489811672,1.7742977720215798,5.2978423901849245;0.6067946120827379,1.7695898024556531,5.297276485480466;0.6052691730319987,1.7646643725362836,5.296651955791304;0.6038478600225623,1.7598528331826313,5.296051350220066;0.6024082219395251,1.754803352296197,5.295412119335046;0.6010364760057733,1.7496716247239874,5.294786915216372;0.5997049773492639,1.744689714974585,5.2941634121439165;0.598477640485639,1.739765893682176,5.293585947965517;0.5971990374672195,1.7346135220042096,5.292941855791653;0.5959310138343832,1.729364803782331,5.29225326329423;0.5947313782913567,1.7241932356513197,5.291529651151313;0.5936216625283344,1.7192050193208939,5.290796803900217;0.5926503378268011,1.7142213598704523,5.290010468741931;0.5916736495662918,1.708975109170062,5.289154722584756;0.5907696548690995,1.7039218839640404,5.288157410895543;0.5898516417122386,1.698815715182232,5.287154710724833;0.5888976268320109,1.6934115801579648,5.286064732071003;0.5879791727140741,1.6880418820294012,5.285002813296903;0.5870684645032759,1.6827094800665237,5.283947531959095;0.5861240835712721,1.6773812660635605,5.282827226476942;0.5852020552313981,1.672143785999587,5.281731754317918;0.5841297173562312,1.666492621419324,5.280504982467731;0.5830200991468704,1.6608489520917051,5.279263368922798;0.5817847238993832,1.6548879763849726,5.277920932986406;0.5804974636546003,1.6489869868823817,5.27658378999476;0.579204348322617,1.6432350210483644,5.275254089315629;0.5778715728978888,1.637311722797763,5.27387618864174;0.5765605646785806,1.63134907685123,5.27240108872705;0.5753155104037052,1.6255977076239128,5.270931570331982;0.5740753452261185,1.6198652319646694,5.269431820152322;0.5728210003606333,1.6141907316163067,5.26792154147295;0.5714530660315531,1.6082658168503887,5.266326826929734;0.5699417421575003,1.6023846809247768,5.264680994708606;0.5684058811147904,1.596524329900119,5.263025864103133;0.5667856187197933,1.5904833979793378,5.261257880303007;0.5650635522439027,1.584180561095554,5.25931986162121;0.563397280625824,1.578218767210958,5.257477884588914;0.5617421262208226,1.5723170379758191,5.25566095373089;0.5600183897740536,1.5662323234896744,5.25378900724416;0.5582964661451295,1.5601125004223058,5.2519404527499844;0.556536171920617,1.5538515057476627,5.2501117063676705;0.5548524094823135,1.54779502133601,5.248392384504212;0.5531667840972582,1.5417041544702594,5.246691152017358;0.5515988777200485,1.5359124651478104,5.245108219831481;0.5500169240438596,1.530046310763446,5.243541554575489;0.5484199315213036,1.5241502737339108,5.242008688555686;0.546878199898543,1.518442307056397,5.240547235777734;0.5452407890598705,1.512788319261516,5.239176867385447;0.5434711819342471,1.507007328880051,5.237865962090754;0.5416019264898475,1.5012272010783303,5.2366261471332525;0.5395082304633317,1.4951236859911727,5.2354369387763615;0.5375273610356583,1.4893592636466961,5.234346646655011;0.5357180592509537,1.484023240569989,5.233393203725392;0.5337795789534368,1.4786696740889986,5.232524628746292;0.531794474898057,1.4735103322121246,5.2318359242556305;0.5297066477334841,1.4682239816929594,5.231313824521655;0.5274097675642208,1.462664716217599,5.230838462635369;0.524861029398348,1.4568298392034387,5.230402285135134;0.5223367067939619,1.4512186414355086,5.230100887599876;0.5198063518932532,1.4458340032592454,5.229939164139272;0.5170522807497269,1.4400853664706956,5.229896651370096;0.5142673638445902,1.4344049084616082,5.229954567174688;0.5113688008978226,1.4286055671353253,5.230174637796985;0.5084276354717525,1.422820306962215,5.230436034673189;0.5054220585935111,1.4169006797053485,5.230795436109639;0.5024569871618606,1.4111153166648926,5.231183365781998;0.49947615680744384,1.4053289082579452,5.231643604659537;0.4962819405199653,1.399226936519613,5.232299838833025;0.4930298639451866,1.3930744315164831,5.233050625290634;0.48983295398343635,1.3869857824539704,5.2338392784776016;0.48668353878051124,1.3808974737461182,5.234737205619912;0.48347415611326855,1.3747268954443872,5.235644005108129;0.47994654657448554,1.3681322084033458,5.236638067444685;0.47656171901294525,1.3617101636841777,5.237647810622233;0.47325887968397007,1.355413502307225,5.2386948100555655;0.4700790518220348,1.3494234227710855,5.239810121409264;0.46701889677022823,1.3435420844772779,5.24096176153935;0.4641117062531315,1.33794116533643,5.2421682420113065;0.46114104024921937,1.33235505333644,5.243370768868269;0.45825471546382257,1.326925516512002,5.244544990659071;0.45556163571210806,1.3219153292782937,5.245647054365969;0.4527693787517498,1.3167307303306643,5.246772060399266;0.449900507954331,1.311492873926387,5.247847654422332;0.44693396516008094,1.3061866886646878,5.2488970988027095;0.44403571818578336,1.3011121815016624,5.249875591034055;0.44094280977971245,1.2956794725821474,5.250873287021647;0.4378663998944953,1.290352622119316,5.251820212366686;0.43470765376277765,1.2851366264303423,5.252495395391478;0.4315601621035185,1.2800141758831611,5.253048963026341;0.42846857668525573,1.2750091204132799,5.253571036719778;0.42531388098515055,1.2700379539868227,5.253960471297679;0.42216982957526233,1.2650897678345365,5.2543335490538;0.4189272854807483,1.2601268442517475,5.254577723042461;0.4155703084861019,1.2551119574604086,5.254766102404881;0.41217985734864876,1.250089271246609,5.2549231768999025;0.4085344588127834,1.244804980654007,5.255021824570301;0.40489603192501217,1.2396444966687237,5.255075277283671;0.40103919677634775,1.2343966848209074,5.255076770169929;0.3970090731528659,1.2290327601619553,5.255100140519304;0.39279015754719643,1.2235136082900722,5.255111658761146;0.38829671034551494,1.2178661328208664,5.255110870632739;0.3835830074489585,1.212278088731492,5.255095618863018;0.37890788776009277,1.2069910404912485,5.2550184321042455;0.3735874962868953,1.201329120994548,5.255037036786191;0.3678654842949413,1.1955964522100306,5.255030524094484;0.36199427586747224,1.1900323322086983,5.254981036544779;0.35553803912777826,1.184021319755375,5.254968606724751;0.34925958054993245,1.1783476947156943,5.255096235509329;0.34282885662258145,1.1726971957054837,5.255259386296683;0.33565741344033584,1.1665389803993487,5.25535924450598;0.32840912045760196,1.160553325553476,5.255486125736885;0.32066812960721813,1.1542685175166119,5.255625495656664;0.3128704066587802,1.1481182214721999,5.255806156382549;0.30471390254566005,1.1416710017630076,5.256000497857835;0.2962065437257134,1.1349746465259682,5.256217866937424;0.28774150983845287,1.128421668418705,5.2564433240517;0.27911266807476476,1.1218005254760426,5.256656039021346;0.27083334833897127,1.1155041128910557,5.256843189550753;0.2622545428612214,1.1089704854382547,5.256851736312747;0.25346895155894233,1.1023006099571449,5.256854359452469;0.24475555233171034,1.0956782599267387,5.256795242707971;0.23631150249152522,1.089291652420482,5.256644531715631;0.22790910964472802,1.0829129625026614,5.256462035764291;0.22007609405467782,1.0768734455656443,5.256148162284035;0.21236345707592083,1.0707763105845634,5.255806238241668;0.20472657190726262,1.064636896706125,5.25542664063257;0.19746851944114147,1.0587704808406977,5.254974805592868;0.19006305708150645,1.052732680188769,5.254452611240954;0.1825826060529166,1.0465125027649087,5.253854890539502;0.17565364566359756,1.040581425410338,5.25328744536218;0.16886088159750398,1.0346886864106901,5.252699571206114;0.1624263365411883,1.028940708429322,5.252086486348284;0.15620820021193582,1.02318252213879,5.251444136574747;0.15045704240151547,1.017859960202449,5.250801399079066;0.14497334237385046,1.0127572930438091,5.250108118746985;0.1395084151673877,1.007663946057113,5.249381416176381;0.1340182735166724,1.0024683954423153,5.248603906389939;0.12815497043798857,0.996872043599659,5.2477950150113815;0.12261769909024549,0.9914935177138204,5.247106382559236;0.11727419239920671,0.9861658459157919,5.246400247299952;0.11208856531222869,0.980968646604772,5.2457180024886565;0.10690470991557946,0.9756821411571053,5.245031691103007;0.1018302185579006,0.9704576602069267,5.244391665906881;0.0965924373227062,0.9650080360034116,5.243792695902035;0.09159540757186728,0.9597176599527464,5.243237077752853;0.08683606152310383,0.9546618094083223,5.2427178310862415;0.08222287528633138,0.9497495986998237,5.242224427741127;0.07778482198030456,0.9450269053685758,5.241773327419092;0.0737307644338583,0.9407141709987552,5.241415494136961;0.06953549852943922,0.9362684979152431,5.2410242463726915;0.06538789186714214,0.9318723220924795,5.240628141545129;0.06121080728579439,0.9274552523361486,5.24022601450579;0.057156859776369896,0.9232100311159774,5.239852276901663;0.052972954014418316,0.9187932863658773,5.239485542491584;0.0488073490235575,0.9143818930683187,5.23912449664422;0.04477756925366876,0.9100487885736609,5.238768570658432;0.04087631902977941,0.9057453530015274,5.238405322289031;0.037224099850656577,0.9016383431536722,5.238044435384067;0.033708072857722156,0.8975890398648015,5.2376571349798855;0.03018115408981207,0.8934302003327611,5.237291913528043;0.02655974638152762,0.889036289025847,5.23694476465519;0.022899530006781736,0.8845892150022342,5.236610474743357;0.019215468579129993,0.8800755948298281,5.23627461747152;0.015764744828190107,0.8757440700182402,5.2359410924289;0.01207923132681116,0.870945212889589,5.235597351938252;0.008302542367604807,0.8658895819342789,5.235256139528657;0.004470073220799094,0.8605809539117638,5.2349091339435025;0.0005446938421217427,0.8547707981876543,5.2345453183321045;-0.0034270758832520274,0.8487063403515529,5.2341492261363705;-0.007241719873840912,0.8424071886346486,5.2338157518650785;-0.01098458082228899,0.8358714113359976,5.233502953098586;-0.014639348528228763,0.8289675103827496,5.233197930238889;-0.018250794447258155,0.8217203486370357,5.23286896821662;-0.02176099591651644,0.8141596032981775,5.232537656569916;-0.025090255057667776,0.8063006807232652,5.232186275823309;-0.028272506578142113,0.7980427878855415,5.231856003878322;-0.03126390341210226,0.7898584529089866,5.231595613509494;-0.034041102427678,0.7814191008884042,5.231370778815864;-0.03657162628881148,0.7726381839821918,5.231125232621833;-0.03881414868727366,0.7640177127150891,5.23087232672888;-0.04072868823086935,0.7552733037465545,5.23062041776174;-0.04236260676804162,0.7462679506207259,5.2302987492663435;-0.04384091823079256,0.7370257502423877,5.229951780388934;-0.04507895137964902,0.7275884915294599,5.229592613655967;-0.04587410930709491,0.7179436689332012,5.229237926378575;-0.04650174747590297,0.7083525253076777,5.2288865334284225;-0.046858469708470074,0.6984480293712167,5.22856038321154;-0.04682317445981596,0.6887966741656509,5.228250310028814;-0.04662611737886235,0.6791022174227642,5.2279713723877395;-0.046199134078100515,0.6696932196654476,5.227714233428317;-0.04564373132423072,0.6604023428486159,5.227442431935442;-0.04486372084530464,0.6508287229214262,5.227086783040596;-0.043967537096524054,0.6415486500045338,5.226731566531229;-0.04292798123658482,0.6321908969430947,5.226308203024901;-0.04181489681699569,0.6227273627547619,5.2258573554738685;-0.04067773498349651,0.6134888931403895,5.225389583537845;-0.03953343089162214,0.6039991554130772,5.224906482835975;-0.03847762734927335,0.594768184168843,5.224430298277355;-0.03752009774157024,0.585041271020476,5.224062720507928;-0.036598109427382376,0.5750375166113633,5.22374981183234;-0.03577087772701802,0.5652176603411881,5.223434007296051;-0.034995715410217614,0.5551695667446126,5.223198918001459;-0.03426245893790891,0.5452369982268729,5.222983496135582;-0.033526290146862564,0.5350069673652748,5.222779456365201;-0.0328622725722684,0.5254083397469382,5.222597790718078;-0.03217863629318715,0.5150869349686344,5.222477441680648;-0.031601197734825295,0.5048634271945405,5.2223444762043165;-0.03109299059542912,0.49461211161700624,5.222271768400625;-0.030642619781332293,0.48438410227105777,5.2222054447766695;-0.03019340341302807,0.47411444598265184,5.222119347395536;-0.02973227471471144,0.46386958547049345,5.22204267949286;-0.029330035699565476,0.45414257447464357,5.222054328056913;-0.028907904759710817,0.4442902374914981,5.222078880056077;-0.02842382555935464,0.4341368075537619,5.222165875502105;-0.027967060153851614,0.42440955589832274,5.2223043026812075;-0.02752352736824174,0.41480997843032724,5.222459669959763;-0.027088622426862184,0.4048354355012779,5.2226138195082665;-0.02666503264076092,0.3948624591105289,5.222763295731408;-0.02624484525181294,0.38568684029392414,5.222858042146767;-0.02587361068949686,0.37654809573549514,5.222938330650329;-0.025537929739404285,0.3673201845358308,5.2230386402961795;-0.025214882869944555,0.35839367521151555,5.223165800993499;-0.02491407028097396,0.3495526672567463,5.2233094420819;-0.024708002633587803,0.3412364952371264,5.223464689722883;-0.024528637172970384,0.33232812944716017,5.223630399258267;-0.024395406825112917,0.3239700843173592,5.223736396543039;-0.02437274730361161,0.3151458569494302,5.223797037906496;-0.024392078195477274,0.3063819370493876,5.223836705207824;-0.024460420205138677,0.2973890381780679,5.2238837078806615;-0.02461771703326671,0.28822674882007326,5.223928761173477;-0.024817057147661015,0.2791926445276246,5.2239890610169475;-0.02509130846862694,0.2700843131560881,5.224030516126448;-0.02539900722547238,0.26126363025197163,5.224079630159522;-0.02580771051032114,0.2530638124749804,5.2241467841623965;-0.026254248900762122,0.24469637563770186,5.22421517075322;-0.026727690673061206,0.23585170424264654,5.224230701028211;-0.02722545127831303,0.22748564423842468,5.224279429799271;-0.02773290983970732,0.21915407388951075,5.224328582634191;-0.028230996918429285,0.21047353616146752,5.224395498009325;-0.028740465735953413,0.20129947599605225,5.2244464429352355;-0.02927746735882822,0.19182974573713057,5.224451930939995;-0.02988502578760252,0.18198140349774078,5.224432885887105;-0.0305084560916567,0.17199479495140657,5.22440948697979;-0.03114488274372589,0.16152157753814916,5.224439120583995;-0.031777730784590494,0.1513911106592682,5.224462620037966;-0.03245006507183802,0.14093456739482932,5.224506595691254;-0.03300662154659589,0.13092805986616068,5.224695409926672;-0.033547495494623415,0.12050361019583034,5.224952219300732;-0.03409198386084006,0.11013430357905345,5.2252371831500515;-0.03457463133459614,0.09938532059085275,5.225564237181263;-0.035043524236342924,0.08826044345579011,5.225944306622599;-0.03548404217077608,0.07672618177533148,5.226306697549149;-0.035949992272934786,0.06471216758976714,5.226649157979781;-0.03641658149002115,0.05262391464322726,5.2269220066668165;-0.03689914110777583,0.039817988574271386,5.22713185801892;-0.03738259211688379,0.02711132047498501,5.227329971756698;-0.03787461802635742,0.013661819957799647,5.227488326488524;-0.038352176252917904,5.000145122514288e-05,5.227638065036843;-0.03883865919405736,-0.013913024411266944,5.227757986770909;-0.03927418987744783,-0.027147897535531474,5.227859214653234;-0.039632734499463224,-0.0398605534582942,5.227986675474102;-0.039933223418716364,-0.0518795714833563,5.228119058170767;-0.04021189734114057,-0.06387247344104499,5.228263386454968;-0.040454664872147085,-0.0753306056252504,5.22834612069242;-0.040681737575145066,-0.08651330799167847,5.228411145409466;-0.04087395208684956,-0.09715234174312885,5.228459934655431;-0.04107289583004487,-0.1074460734836272,5.22841192595579;-0.041247273014357454,-0.11713405730160978,5.228273495791163;-0.04138238983988452,-0.1267458122890862,5.228065108219574;-0.0415070032223709,-0.13624593295160856,5.227822847981367;-0.04164040815923607,-0.14576712396375205,5.227554148788552;-0.04177650628886709,-0.15512646583477457,5.227346309509975;-0.04188334159564724,-0.1640182568560071,5.22715943381805;-0.0419923157567455,-0.17257732414888038,5.2270348575108985;-0.04206176279979338,-0.18011501110440456,5.226973624075051;-0.04209879536354823,-0.18708082597249492,5.2269696973048685;-0.04212944674678635,-0.19308667706696236,5.226970395611099;-0.04215510072782831,-0.19879230127508898,5.226970059083586;-0.042168476114073886,-0.20350407195651504,5.226969272362035;-0.042180122958150934,-0.20840187476384736,5.226972940591857;-0.042195432430147825,-0.2140212444823343,5.226975509352224;-0.04220858805795875,-0.21983017862434498,5.226974587679533;-0.04220985789709864,-0.22532908046214456,5.226962195750005;-0.04220645737087758,-0.23066441569315868,5.226954057103349;-0.04220053159536954,-0.2360073265469107,5.226948222533841;-0.042192638697263155,-0.2413050309796247,5.22693903122247;-0.04218981713414503,-0.24651028448607848,5.2269300169160395;-0.04218941565347566,-0.24970944147606688,5.226923145746585;-0.042187560909825686,-0.25280540994467654,5.226946860217411;-0.04220649485030751,-0.25531698265597125,5.226978235088026;-0.042214380456791226,-0.25743003750283167,5.226984264044474;-0.04221049478761625,-0.25890261576879126,5.226977124399263;-0.042207958220724116,-0.2604768482636534,5.226971050139373;-0.04220620574326754,-0.26220221015530243,5.226966029954593;-0.042207229493284766,-0.26413237509466037,5.226961035242902;-0.04221026676045781,-0.26631349368925034,5.2269572046299375
