# Supplementary material for: AI co-pilot bronchoscope robot
Source: Nat Commun. 2024 Jan 4;15:241. doi: 10.1038/s41467-023-44385-7 (PMC10764930; doi:10.1038/s41467-023-44385-7)
Supplement: Supplementary file 9 — Source Data [file 41467_2023_44385_MOESM9_ESM.zip › Supplementary Fig. 6/Sim+A/1-siliconmodel3 Centerline model_50.txt]

Path length,0.4103185270724804,1.3823498259210625,2.009125191749605,3.066674756696503,4.1397348810230685,4.694097491487146,5.83977854463703,6.822970394976373,7.407818912275871,8.743178296752491,9.519536736269893,10.390210236957746,11.282813459385267,12.24188894201273,13.18309659539121,14.137246328921094,15.124672942642892,16.10416199022354,17.16319241248257,18.228511183837664,19.374387847291814,20.519003717990657,21.73393882869523,22.950166627499634,22.950166627499634,24.239223940809005,25.58712493363619,26.986468516804702,26.986468516804702,28.34871656920268,29.689504657603795,30.94884356128267,30.94884356128267,32.219316457376344,33.426715095182686,34.62677463951289,35.76869369450806,36.891970987091895,36.891970987091895,37.96796991072053,38.98647591107023,40.03330488226792,41.02574823351939,42.07673446033212,43.09688778454257,44.15005450770777,45.143193568326,46.12725058366487,47.073951892068436,47.975737358604476,49.67680020042589,50.53791352822146,51.430124284409594,52.259196699365916,53.099336868168855,53.98313709854694,54.912778456286034,56.72940139716695,57.634636459508734,58.522749532307394,59.38381517373941,60.271022856419584,61.1415969277737,62.00817695566157,63.82473883270625,64.75636330915674,65.66992233542882,66.63865168742069,67.62659099005292,68.60933239357576,69.58482029227831,70.59522007017485,71.59971324222045,72.59890722013768,73.57963640230814,74.62823977767648,75.64805764143183,76.68574604439333,77.70913906986209,78.77526617146405,79.76701538200658,80.77253679517183,81.78825767591712,82.79709240257287,83.80608601472838,84.78674973467008,85.79777866874176,86.74966161242034,87.71082235200325,88.6590556997035,89.59964920486124,90.55382825988445,91.51855915774162,92.47562833508745,93.42998333721549,94.36052422536292,95.34431357409142,96.31543316960204,97.2981686188668,98.26538041172554,99.23982784900451,100.20716357374,102.07129319676913,102.96905851281724,103.88223972411967,104.80334740914326,105.70038673420996,106.57438751236235,108.3333872247428,109.1724212547473,109.99264512456475,111.55782789542883,112.30851774986095,113.74028302841602,114.42421134300858,115.67839762568235,116.82175213996344,117.97575858931042,119.06611201423067,120.20705152215947,120.8035914800125,122.027979775135,123.23104137183051,123.84352935296754,125.05403400779407,125.70707822730756,127.0830971097209,127.81547293121864,129.31862665921824,130.06475912608659,130.80481956450546,132.34906298712798,133.16886846924123,133.93131633412347,134.6846748064851,136.23980070773106,137.09159246410064,137.97273285100323,138.87606478381247,139.80166764075028,140.78027388881122,141.74441913362904,142.69233983591104,143.67992492775693,144.68372195793276,145.68492717411908,146.75221028762297,147.81781033994736,148.92524818488758,150.02698760990702,151.11114483920892,152.16664859417,153.25771712529382,154.33402163685358,155.42371904750644,156.45775508142387,157.46563715270568,158.44927177012224,159.40408896112055,160.3390208586701,161.1951534710567,162.05121473910276,162.92249307910114,164.52508243290157,165.29368882586988,165.99100152993338,167.4505215850609,168.1423140540819,169.45079141331826,170.0947441584792,171.33768001505723,172.53439271918376,173.71413958771652,174.30868857201864,175.5495110038268,176.8117653756507,177.42085645409048,178.65876919248592,179.25287166215676,180.50052016965913,181.80554413753507,182.48752354597974,183.19565461888013,184.68465578863257,185.42018950587297,186.81025659104358,187.50131155539955,188.21022272554765,189.53857347094706,190.85128346486425,191.50056367134195,192.78180442896618,193.4026480202624,194.6499649444676,195.85880899408002,196.98442777785155,198.1598103317134,198.80709939066807,200.0799108409837,200.69677312818786,201.93958804162708,203.19508672764718,203.8397673468792,205.1754074632489,205.83333842732804,207.14213498711533,207.79455381485272,209.1422021860184,209.78075962185736,211.05519226264366,212.26842699271296,212.87762263247757,214.12264167945477,214.74077142954377,215.9846298592724,217.18711586004247,217.73251306206177,218.84628126652274,219.9697292352364,221.0251155663201,222.10430319765754,223.15939073278676,223.70887143960957,224.76702020314946,225.8243340905436,226.86820222467875,227.89217776157696,228.95086039114824,229.46504228789317,230.47742302108222,231.51800881888693,232.96543702557767,234.01083372269457,234.591547106338,235.8284598583933,237.04357037847058,237.66633017835943,238.9627775972512,239.63375841977347,240.90489545735795,242.15286173445173,242.75541668342856,243.9226771095611,245.07416516654467,246.05093881015324,246.8223104547092,247.83339134842944,248.93500685914782,249.98487664811276,250.82359055837804,251.94431488207414,253.06849840912201,253.9935768209566,254.98043701319446,256.01307928185946,257.00221178051896,258.02747562738,259.04915952770614,260.07352073799075
Error,7.556050226666742,7.059893300193341,6.58739614012156,6.127529178023129,5.6862687373746175,5.272331348115626,4.897870001029167,4.594088707868462,4.320945815581502,4.045811745232656,3.809141507595369,3.5797241578466346,3.3887253809100697,3.239634059514381,3.1246789853423795,3.0001950310040746,2.859342513726339,2.7178692442205477,2.54900141432435,2.376780082929752,2.209074185658122,2.0608721352804897,1.9408398522485388,1.8619174316546534,1.7203748790661777,1.5466871699722724,1.4430546470855596,1.4554239542827978,1.2914819247546312,1.1402765286005316,1.1086264113058508,1.1645405202729349,1.066359494096339,0.9446440226349136,0.8760826354892179,0.844254038385926,0.8298437402793407,0.8343719008585023,0.7501594484046555,0.649423468752051,0.5935074858312408,0.5260445846914725,0.5029894066928302,0.45379698102127397,0.42647223755460695,0.39086046523043505,0.39743536801392026,0.417230269922876,0.45723872830734275,0.5335903949502112,0.5322767427606759,0.4718959738426284,0.45773794203911294,0.48546933895337785,0.5625165094030243,0.6428923669730086,0.7006910486689069,0.6723574573894697,0.6307966072060129,0.5939844634862121,0.5735370804611467,0.5777045533739731,0.6139593644220243,0.6720023203873109,0.706868395642028,0.6571899419492078,0.6000628535511819,0.572792182087704,0.5565770170298014,0.5376624181250299,0.516739578497099,0.5082558838739577,0.4991197257667128,0.48848332840566433,0.4718794117959693,0.4833848238132287,0.4891332907678776,0.505613820198503,0.5118652246434721,0.5457270959391157,0.5309238608890336,0.5280147055235682,0.5301249391833877,0.5261994174159773,0.5188534522975295,0.48544455292615113,0.47892729309571663,0.42140881910537853,0.37518041965929455,0.33908658321884966,0.3447806451076589,0.3964642442224158,0.502069429517732,0.618384576816246,0.7401729928654301,0.8597251893001389,0.9885273620457493,1.1380239418018974,1.28749731455844,1.43284773841264,1.621558642372918,1.7735136511611262,1.9408412811315139,2.01010182305104,2.069940853288003,2.14497301589306,2.2186535983619393,2.3091512620973633,2.4276710496396383,2.555777417654376,2.680501198580738,2.7703463848692444,2.8166295412308324,2.817858417878888,2.8016038775962824,2.753032285447535,2.694896882553504,2.642717507251404,2.5784828873994585,2.5003903450551297,2.3835272009211943,2.2583814463500254,2.1418124336390303,2.004326783605287,1.886909527601011,1.803900672831243,1.7069299624879712,1.648442987269794,1.6420066083101554,1.5715583062710936,1.5376543788485335,1.5127078710798751,1.441537114154866,1.3899955695860289,1.3845291100121688,1.3169725082061183,1.25350644808768,1.1833122608526192,1.0967434760437411,0.99088099338543,0.8966343708611648,0.8091459677973583,0.746000189142662,0.6907921579900337,0.6324809024627885,0.5805973111611366,0.48171589959135175,0.39163288014831554,0.274533774214109,0.18185335476991643,0.15065462093081827,0.1753571005769931,0.2631217811670782,0.3548117045058908,0.45714305115804055,0.5286927968168258,0.5924002844577554,0.652410610450239,0.7160544423796178,0.776225077167833,0.8248187158273221,0.9004358861614633,1.0110032193576286,1.1852478608333155,1.2381264517842838,1.3266340108281058,1.3624130862950157,1.3856883901650634,1.4260187381934357,1.4713737092133945,1.4649291168664325,1.4717801776040418,1.4690025028815528,1.4124308504793799,1.3647457565756091,1.3133083266287127,1.2086934635626618,1.1104423470006475,1.0502672598104306,0.9108406958586115,0.8574803112666616,0.7485578226244168,0.7851156647285396,0.7205983086867805,0.7225129225671817,0.802318812646109,0.8023552759542971,0.9404562536517761,0.9547636824382055,1.0876885395017906,1.1295002457024006,1.2309546667936555,1.3104395912132527,1.357406779506839,1.4037688257681025,1.4252582008820902,1.4009213188710856,1.3293693367097112,1.2801307995792575,1.2161095462182545,1.0950115447344533,1.0258347703978419,0.9394586167430953,0.8796614843235345,0.7962775216292357,0.7314671503147235,0.677056581548229,0.6256061014871337,0.5911241363964773,0.516642934229688,0.5310366010306299,0.4142923665240965,0.4049234315648872,0.4423753349071789,0.3735301806242491,0.41238490708035686,0.4235059622369769,0.337341178830376,0.3400369935967161,0.38573629719734653,0.40948216353754546,0.48205367433297974,0.5944921847058257,0.753874885823414,0.798598308881624,1.1622993433881157,1.2065981706226199,1.1441491534044879,1.0962263581832088,1.039605394446877,0.9907951531609175,0.9387018734464138,0.8465438397670252,0.7325694141908681,0.48629236412699917,0.32568619361673423,0.28167071011043193,0.14181643181097228,0.3212116566388676,0.15414235440022162,0.2762851066457847,0.20792972061384712,0.11356440464240511,0.19687017089619077,0.19514811282337335,0.23772294784211986,0.2629747417474361,0.24046651574262118,0.22687029700090164,0.2369189029550067,0.18304623301291625,0.20943720083154366,0.15441265610467728,0.13412378808020778,0.13257776480556427,0.11914119903626937,0.12403242726626333,0.13136946730622218,0.14610339091205912
3D pred;-0.09141792990087935,-0.261904705625899,5.169628883083826;-0.0886043072893017,-0.25324260014695055,5.173758224008379;-0.08565431885641117,-0.2444317294161283,5.17745499627761;-0.08267694948045036,-0.23554446317835437,5.1809409352354825;-0.0797053526545007,-0.22658828906189654,5.184251004343476;-0.07689747177933,-0.2174900345097232,5.187306747967328;-0.07437134788362339,-0.20821389329541903,5.1900584569337385;-0.07227152172434417,-0.1986938300778267,5.192285366548845;-0.07030566533663908,-0.1891082773853443,5.194347547007137;-0.06842185043494785,-0.17948332437133108,5.196299858686712;-0.06670186177738596,-0.1698001933602128,5.1981105527081795;-0.06502711763218122,-0.1601217715416858,5.19998762040828;-0.06354966641487558,-0.1503662243558911,5.201614407734951;-0.06226707506145876,-0.1405275084992661,5.202861255645779;-0.060990370997933696,-0.1306499158124608,5.2037574640187305;-0.059744567414565394,-0.12077841014192606,5.204758138405465;-0.058453067557615736,-0.11092317025083837,5.205856443831388;-0.05713458609259041,-0.10106960415323216,5.20693757369708;-0.055813779662300445,-0.09122487449724803,5.208093760695057;-0.05452384706006421,-0.08137879728274165,5.209273098376837;-0.0532847298819535,-0.07152070770004265,5.210405643474567;-0.05212366478490424,-0.061646093859343026,5.21147518979777;-0.051013637880610654,-0.051756686708234814,5.2124587885326985;-0.04992542306206866,-0.041861480191496714,5.213407828310479;-0.048854329512155285,-0.03196011389207812,5.214310991646799;-0.04781060774112138,-0.0220506497256978,5.215155482499262;-0.046797221192304145,-0.012132256120550173,5.215929120655019;-0.04579444063269586,-0.0022081690109439396,5.216641108148041;-0.044831148015376375,0.007723805397370057,5.217295288311309;-0.043938717619754805,0.017665516855469902,5.217900219111366;-0.04319148396725006,0.027623796823822856,5.2184239575388895;-0.0426185382972066,0.03760244150851629,5.21873761900579;-0.04216514665548515,0.04758898161688157,5.2189895171662215;-0.041668118184726675,0.05757265022530323,5.219271162007239;-0.0411363708817613,0.0675523349503593,5.219622071674064;-0.04056031940500183,0.07752703505306803,5.220038632062418;-0.03994598938412647,0.08749646076542764,5.220521487725318;-0.039318915952605074,0.09746158273185782,5.221072053893594;-0.03867574867699768,0.10742587463097378,5.221619066512096;-0.03801549381974258,0.11738896535772732,5.222167597909509;-0.03735019798637985,0.1273513513488046,5.222722797710389;-0.036648222567812486,0.13731135809088574,5.2232755148255805;-0.0359004433671589,0.14726922565889877,5.223806268784571;-0.03508916983099155,0.1572239945681172,5.224300648409528;-0.034301348247320895,0.16718347217623436,5.22473440286278;-0.033542573230542605,0.17714688752485142,5.22512761408446;-0.0328673219233763,0.18711760296911406,5.225486597651929;-0.03231878427015599,0.1970981030162374,5.22578446549573;-0.03178591262991229,0.20708083081780085,5.226031838604446;-0.031293717265257745,0.21706710396234247,5.226210982138015;-0.03081878772936942,0.2270552915411698,5.22631369935225;-0.030376913919272282,0.23704522364521396,5.22639118543189;-0.030039685331768644,0.2470394182340398,5.226439676672898;-0.029801322333434348,0.25703656242742384,5.226456737086529;-0.029663286200173875,0.2670355883261682,5.226436070636563;-0.02958164037781703,0.27703524877367,5.22642489502204;-0.029548570153005903,0.2870350780208781,5.226376714248771;-0.029570581197192723,0.2970346118501271,5.226282699826268;-0.02961923520937283,0.30703339951824316,5.226134787842209;-0.029679541924342287,0.3170322304578234,5.225994278263096;-0.02976619416584119,0.3270309674454059,5.225861048978804;-0.02989135697914226,0.337029524324521,5.225746181205835;-0.030057066159598373,0.3470276213632377,5.225643243982652;-0.03025823411194576,0.35702517933341493,5.225551777661558;-0.030479232213386737,0.36702244199373846,5.225474971804614;-0.03071323805532681,0.3770194680321891,5.225406330326796;-0.03095390338743242,0.3870163973219721,5.225347296666895;-0.03118476485131319,0.3970135931068847,5.225294576437187;-0.03140703182329247,0.40701102374556003,5.225250101522416;-0.03163140118152349,0.41700836051956397,5.225196103205449;-0.03187138226922261,0.42700532486011844,5.225140308481421;-0.032133434384735045,0.4370017586649336,5.225088928770415;-0.03241233204968581,0.4469977357426863,5.225037369546918;-0.03272792270012771,0.45699261682524883,5.224984884436773;-0.033080175004985175,0.46698628772940604,5.224935284304474;-0.033496010097317085,0.4769775332251259,5.2248895172831356;-0.0339568004926477,0.4869668314162694,5.2248495941070505;-0.03445849366604985,0.49695408392585333,5.224793994920266;-0.034996307024393984,0.5069393599199009,5.224723142155434;-0.03557353412618745,0.5169225657875317,5.224674055727002;-0.036201435113869446,0.5269028316486584,5.224679860113149;-0.03687022417023746,0.536879993452697,5.224774536055787;-0.03739667440027278,0.5468627316451921,5.225034897987329;-0.03793226658144718,0.5568443189256989,5.225319602003966;-0.038437566514748875,0.5668265798825852,5.225634464142095;-0.03890361288063176,0.5768104622036766,5.225958338474893;-0.03938934726347982,0.5867925057346417,5.226308865300166;-0.03988244381756604,0.5967711625880833,5.226736957801399;-0.04033333697950253,0.606750151997514,5.227202216571318;-0.04061206978772307,0.6167336675555192,5.227703938730178;-0.040575618132739855,0.6267216452931575,5.228192786343744;-0.04047286050938097,0.6367154284250013,5.228530039341532;-0.04005799401137976,0.6466992284608449,5.228919426851763;-0.03953849650617594,0.6566789910427856,5.229286116298275;-0.038937360600742606,0.666653382025614,5.229673621323882;-0.038223014934823975,0.6766216356139708,5.2300252328535475;-0.03715379271464057,0.6865588040227648,5.230356061901746;-0.03569025267782533,0.6964460202859811,5.230673874936453;-0.033993617243210386,0.7062930012548762,5.231071862373727;-0.03200614004020976,0.7160834393634877,5.231515997498435;-0.029331514521294382,0.7257057730185704,5.23202302152531;-0.02663111895546483,0.7353267296483018,5.232403885433913;-0.023522699572261867,0.7448211474378041,5.232844066960685;-0.020617025682403586,0.7543823030283897,5.233220049697535;-0.017588558660164934,0.7639066578053498,5.233559245183663;-0.014164489059295857,0.7732950220549466,5.233925802253297;-0.010518727514749002,0.7825990241655818,5.234305232728614;-0.006470695336183713,0.7917308419138399,5.234777821443988;-0.001559379926576847,0.8004175693691636,5.235425700340297;0.003770786360580301,0.8088570543157294,5.236029373420651;0.009194272104948928,0.8172383822549927,5.236611734438538;0.014700437952061902,0.8255655523760406,5.237195151475669;0.020221552042316803,0.8338841494918868,5.2377592802079835;0.02575938567706683,0.8421935238834296,5.238294720078562;0.03136036663271718,0.8504617689943923,5.23880963280853;0.0370837356694614,0.8586467256598295,5.239309163842754;0.042895405134811666,0.8667695842069024,5.239802790270084;0.0487952778764553,0.8748275355310501,5.240313595604901;0.05475434929693408,0.8828414687929574,5.240829678427061;0.06070629599407891,0.8908590938510591,5.241370066197136;0.06665209062462339,0.8988807585501206,5.241918173547221;0.07260131194458816,0.9069031551722752,5.242416087317789;0.07846312455281222,0.9149882404056877,5.242936231254137;0.08435795247912185,0.923044070815401,5.243531714359808;0.09029792605890626,0.9310696111615094,5.244086165461753;0.09642955461603273,0.9389516206635946,5.244612527928567;0.10261881802571139,0.946787381453379,5.245154626896366;0.10906711309989933,0.9544110432293347,5.245701684262678;0.11572259295149237,0.9618520627742453,5.246281180662406;0.12247122365397355,0.9692067259018851,5.246885261716955;0.1292306331493132,0.9765503506027045,5.24750296676617;0.13595870946139857,0.9839216243221873,5.248133294372433;0.1428834181963062,0.9911062435834378,5.248788775117812;0.1498097282313674,0.9983018300841234,5.249288539271549;0.15679117494131675,1.005449009364928,5.249709526402203;0.16381274297329607,1.0125576151632987,5.250116104777989;0.170781818294543,1.0197134747614602,5.250591144332328;0.17772157077918715,1.0268971367125164,5.2510757435737885;0.18456209106324556,1.0341720348043062,5.251607852582787;0.19127187113331523,1.0415574219035069,5.2522673287432795;0.1982250350241523,1.0487211331530601,5.2528459072082985;0.20522147420892123,1.0558521243273014,5.253291781189063;0.2123353546033189,1.062863504044186,5.253774751374335;0.21961227608922737,1.0697161333879492,5.2540712050215035;0.2269793335041784,1.076474633973464,5.2542928689121355;0.2344151200165581,1.08315734672815,5.254517433336458;0.24187804197293075,1.08981025208135,5.254726350148739;0.24943037766062437,1.096360694749141,5.254958570984088;0.2569157596408723,1.1029896064521938,5.2551216238678755;0.2644029141480303,1.1096172980498802,5.255248987410153;0.2718658452722753,1.1162726702532824,5.255352330861595;0.27931080303243694,1.122948806361799,5.255394882124462;0.28676292339982573,1.129616867594765,5.255448374398326;0.29424370386292914,1.1362529732132378,5.255453461964075;0.3017245198220525,1.1428887126454088,5.255387471252178;0.30911937532405737,1.1496188790978372,5.2552426554136975;0.3164309303390889,1.1564383786031638,5.25505400293156;0.3236004028124493,1.1634067328094218,5.254852250335903;0.33059626409805365,1.1705485320763274,5.2546228421760475;0.3375409280298056,1.1777432215629755,5.254532919621931;0.3444508587441375,1.1849707465729908,5.254407461450666;0.35125061235715305,1.1923023589453445,5.254303486339057;0.35786610209511216,1.1997967220798103,5.25403925777187;0.3641294778816836,1.2075729651980476,5.253491383039604;0.3702073810981673,1.2154944491565305,5.252935339528218;0.37626527710701785,1.2234248242156673,5.252294209769611;0.38232661059960266,1.2313529544707322,5.251657823919363;0.38828722886753864,1.2393488535198156,5.250925274766872;0.3941051322102043,1.2474372003672067,5.25007049644959;0.39977600145735587,1.2556206430305192,5.249136414998117;0.4054609089265819,1.263806431563142,5.248315017916605;0.4111072328030741,1.2720229113419954,5.24753496232535;0.41673850177166033,1.2802521200073687,5.246780684826559;0.42237454372705685,1.2884506480244589,5.245771145609888;0.42796272467486074,1.2966690722427612,5.244662210506908;0.43348535426747264,1.304930589723906,5.243545119959305;0.43889082460918166,1.3132676142008815,5.242415999392129;0.44426980781735614,1.321644004257782,5.241465931362547;0.44954881663133645,1.3300799616885994,5.240482728348235;0.45478200636688676,1.3385483456280851,5.239533940360753;0.4599493782828732,1.3470700523553791,5.23871005812653;0.4650179211782144,1.3556638271064265,5.238034108094096;0.4699025045856017,1.3643760511820684,5.237546259150176;0.47468947075357415,1.3731509510095532,5.237252851712826;0.47945337621337014,1.3819414677182853,5.237073908247928;0.48417143361516096,1.3907580010565608,5.236980772602304;0.48877590430736584,1.3996347966402847,5.236944032849904;0.4930680474606303,1.408666782818594,5.2369169620775455;0.49753202158460313,1.417613249020699,5.237100476423292;0.5017342667426264,1.4266790397617635,5.2374910834778845;0.5060027450752623,1.435705444330827,5.238042548145298;0.5100778565115096,1.4448063755515284,5.238795221845005;0.514060931659261,1.4539331932185704,5.239709722604948;0.517882287576335,1.463097700492606,5.240896754777719;0.5216753689567328,1.4722573423814191,5.2422057597854925;0.5252946232173158,1.481472247359631,5.243615201107358;0.5289309730257554,1.490688062142779,5.244973773134661;0.5324030151445612,1.4999480628475126,5.246456105915643;0.5358307041004892,1.5092253764119583,5.24793340123086;0.5391180520183324,1.5185303598459148,5.24954914470086;0.5421589962751202,1.527913423250702,5.251195589102854;0.5452768968967027,1.5372462730621546,5.252977893821695;0.5481444933484855,1.5466387564202917,5.254864198928734;0.5510427086407127,1.5560121192305083,5.256798214892461;0.553899086281432,1.565396233638406,5.258742309425422;0.5567040025440797,1.5747881083672615,5.260723504478166;0.5594872830261289,1.5841681350975023,5.262789526815463;0.5621509764861693,1.59358124356071,5.264862719090875;0.5648202924726414,1.602992940330607,5.266935088767326;0.567471812398798,1.6124051310289373,5.269027959604109;0.57008909306624,1.6218244621088922,5.271131776115602;0.5725238780222678,1.631305459035964,5.273176897013435;0.5748182860342917,1.6408193436784335,5.275231572385396;0.5769955649952223,1.6503525227161884,5.277323928416381;0.5790209928654841,1.6599213653344869,5.279405968975208;0.5810300990882884,1.669509215308414,5.281415104377055;0.5830384665760883,1.6790968561499235,5.283425975613153;0.5850240759645631,1.688711376590432,5.285328172252685;0.5864297092789871,1.6982818068899035,5.2878641254991665;0.5880289142294773,1.707750865939048,5.290653294595895;0.5901204825596512,1.7173032318916552,5.292745577231602;0.5919944769897819,1.7269404440625318,5.294646178833555;0.5936536074020845,1.7365421479674072,5.296894415564434;0.5948604064113441,1.7460978146092803,5.299583815345175;0.5971309630070086,1.7556950750049605,5.301238253510653;0.5960182975440009,1.7653296774525,5.303674728678861;0.5992964071937573,1.774505166276535,5.3059251512978785;0.6020257453382929,1.7841106568830565,5.305391050651173;0.6050339522271198,1.7936368320261735,5.304940852409644;0.6082556713318531,1.8030927426255365,5.304486671006402;0.611526111741835,1.812542777835938,5.3045191370953395;0.6146126641513219,1.822054280636639,5.304586283917658;0.61754337957324,1.8316117202379543,5.304843685127729;0.6202964464038033,1.841224031437967,5.304998915345659;0.6225399177854939,1.8509677923611374,5.305160034033696;0.6241010207320102,1.8608393674213726,5.305499096595063;0.625014573099612,1.8707889523679748,5.305912837410059;0.6243724061947443,1.8807521802599367,5.30648003370688;0.6230107513662086,1.890637111489353,5.30713884378394;0.621609190398982,1.9005147812231766,5.307822413447289;0.6200615857773558,1.9103750078873196,5.308439543957672;0.6184275688858625,1.920231639914743,5.308860012594182;0.6168201712734827,1.930092953800856,5.309273245404193;0.6152203165045182,1.9399551196596154,5.309695322757934;0.6136887356265364,1.9498289663585155,5.310097083110407;0.6122682030628401,1.959725053782881,5.310319661017658;0.6108023273745548,1.969614830240849,5.310528299647629;0.609357901810332,1.9795086772964607,5.310687752554723;0.6079159935107569,1.9894036012245402,5.310794433917371;0.6065390689964025,1.9993083100692381,5.310823097195829;0.6051735188254025,2.0092146273919322,5.31081085658404;0.6038473444636703,2.019126015279636,5.31073567878305;0.6024937137012236,2.029033408944972,5.310629685769025;0.6011763743199248,2.0389451169520876,5.310479148942408;0.5998756366449289,2.0488591197932347,5.310335520370814;0.598588695422671,2.0587746643308313,5.3101750248462976;0.5972998265452526,2.068689813770681,5.310005824957805;0.5960094926535725,2.0786044112049957,5.309816626217162;0.5947194711129201,2.088518871062238,5.30961830787766
3D gt;0.5890010323339655,2.130441593377165,5.308859339396159;0.5892501412486425,2.1284894848340326,5.308914381797419;0.5895006424019195,2.1263785264165516,5.308973193599888;0.5897329519700635,2.124474523154198,5.309023701105362;0.5899551694284906,2.1226729966477302,5.309071853073729;0.5901651798613003,2.1210241375905907,5.309117615100949;0.59036224496457,2.1194263501130335,5.309168418756752;0.5905318989821129,2.1178444268417533,5.3092203874322745;0.5907454632275275,2.116112740095272,5.309277026433559;0.5909429711879199,2.11451899814489,5.30932013735388;0.5911423949160317,2.1129438189129504,5.309359453171723;0.5916418750526369,2.1089832653666654,5.309468735022139;0.592008993429731,2.1059805543884753,5.309553644187692;0.5924190092160722,2.1027712260992955,5.3096623037988815;0.5928308025478393,2.0994716806929246,5.309753684117811;0.5932328720979914,2.096191222612248,5.30984258187464;0.5936341929472695,2.0929869510147925,5.309931904607964;0.5940390849002573,2.089747565040293,5.3100208073105915;0.5944466647066813,2.0864686487478803,5.310114275621813;0.5948646371235219,2.083100147158601,5.310213722731715;0.5952904746772708,2.07958491805912,5.31031403264334;0.595706411287766,2.0760867427264076,5.3104044001453605;0.5961058631275974,2.0727538314937624,5.310490936212761;0.5964948351364727,2.069442666342092,5.310574688859688;0.5969170872000761,2.0660258003648866,5.3106714847106335;0.5973288904973703,2.0626565257227703,5.310767325948375;0.5977453346252442,2.059270445239637,5.310855029542316;0.5981755729497864,2.0559355384176095,5.3109382982771525;0.5985649768178777,2.0527972235273024,5.311017482971961;0.5989746918789176,2.049458936292072,5.311101160670435;0.5993949581708093,2.0460084925806803,5.3111975879595255;0.5998084618768026,2.0425767067014706,5.311294728500898;0.6002310470758481,2.039213377368543,5.311392008079114;0.600625432110572,2.0359259037934536,5.311471886272577;0.6010204274820726,2.0326516552710716,5.311564166534778;0.6014076941881993,2.0294187907729038,5.3116574840471715;0.6017899683131728,2.026282222067663,5.311749383675034;0.6021745552388273,2.0231816450606948,5.311842844770859;0.6025380084459172,2.020241389784702,5.311930657031923;0.6028884916970896,2.0173665403617447,5.312000718730364;0.6032529780217845,2.014478247235912,5.312037963689759;0.6035852401053259,2.0118359594419024,5.312093193837838;0.6039514634627705,2.0090915536806566,5.312168069129767;0.6043249249273492,2.0062939138486406,5.312247600991596;0.604677323747975,2.003589305552401,5.312309754615606;0.6050429323773051,2.0007709007558896,5.312371937212093;0.605409143240877,1.9979826372131821,5.312428997542506;0.6057922931789428,1.9951386187058087,5.312478818708612;0.6061704654989317,1.992304290002631,5.312522615883702;0.6065283582081167,1.9896717000562094,5.3125691464150595;0.606878628102384,1.987163685229398,5.31259957374898;0.6072474023242331,1.9845748337738272,5.312623357735863;0.6076200678625774,1.9818981628417967,5.312641745426857;0.6079946429674016,1.979276303431784,5.312654969429785;0.6083438347956932,1.9768553973057472,5.312651496805886;0.6087111620052841,1.9743338871445766,5.312629390472589;0.6090960672511612,1.971474725708481,5.3125790757393645;0.6095673078936201,1.9683749928437464,5.312491231533908;0.6100960564724236,1.965064989430036,5.312370122702547;0.6106593452867612,1.9617837908249498,5.3122615730374365;0.6113728704822157,1.9584368629159852,5.312105763997218;0.6121386108694151,1.954935205858807,5.311914267976155;0.6132463750765306,1.9509739118472544,5.31161421710761;0.6144323902721552,1.946614633959393,5.31126205114616;0.6155725158277409,1.9415219142825104,5.310834136467571;0.6166948101132416,1.9359371265736662,5.310327663074167;0.6177999502817789,1.9302702374125638,5.309819405651831;0.6188929845233296,1.9245802132066836,5.309275093721789;0.6199804178725842,1.9188546261454735,5.3087336402272065;0.6210585691171099,1.9129453616474947,5.308258845913317;0.6220983047337496,1.9069435855954189,5.307822982558908;0.6230987925418588,1.9006605253589246,5.3074538613548565;0.6240468342803247,1.8943658015524698,5.307122475084408;0.6249525319032893,1.88810288137983,5.306785489947297;0.6256071687299153,1.8814388272780782,5.306357284420221;0.6261593381305076,1.874828234591225,5.305929137451704;0.6266699140238209,1.8685457725229189,5.30551055703422;0.6269568730731344,1.8623413366864816,5.3050571176321935;0.6271750086998755,1.856329946710158,5.304630687757981;0.6272342603520831,1.8502303389320076,5.30412691417221;0.6270024768326633,1.844164510032003,5.303637196681296;0.6265511052035547,1.837926129777302,5.3030834826018465;0.625683411413385,1.8322049091546109,5.302596096238423;0.624666370170061,1.8268336783120795,5.302144093646559;0.6235623421927756,1.8220049087169552,5.301754862704018;0.6223747806992642,1.8175547385400581,5.301434884004814;0.6210052631585175,1.8127853476945746,5.301093846528104;0.6195785054347314,1.8081239540632381,5.300804240618566;0.6180105565093287,1.8030720923963444,5.300596904429353;0.6164392351549727,1.7982149319316065,5.300325639451197;0.6148297788486925,1.793445175052613,5.299981483466866;0.6131564476545468,1.7886746791277741,5.299502715827883;0.6114719181208648,1.7838492662888163,5.298940529490626;0.6097310608856438,1.7786890024584394,5.298338195660317;0.6081680145707241,1.7738594414762747,5.297772511445275;0.606664348469224,1.769096013268759,5.297192257097525;0.6051351204953452,1.764154484179593,5.296561611471251;0.603708822176438,1.7592919687670332,5.2959501929394035;0.6022643732765849,1.75419714976466,5.295306959817576;0.6008927493132361,1.7490606693593105,5.2946798117216245;0.5995495164265002,1.7440567590284715,5.294044945990393;0.5983159954751184,1.7391110273849129,5.293458145193352;0.5970186297246651,1.7338590153538902,5.292793254763582;0.5957487572071164,1.7285591243182044,5.292092195910077;0.5945590616122696,1.723411978906439,5.291363879285117;0.5934580347667369,1.7183653219651807,5.290624192267425;0.5924894102377485,1.7133359985351562,5.289829242750657;0.5914760937358058,1.7078935710699983,5.28892823291749;0.590567661980326,1.7028271088711056,5.287929904316748;0.589644931201787,1.6976944365390512,5.286926117098609;0.5886977460402851,1.6922814205672392,5.285833886102189;0.5877678681011348,1.6868297094300737,5.284770641533905;0.5868337885982307,1.6814437596520713,5.283703692709754;0.5858801297771837,1.676078229268392,5.2825607750545185;0.584940421614536,1.670817868905474,5.281469276901364;0.5838395229014315,1.665101166954336,5.280212298016216;0.5826704971106478,1.6592864556719167,5.278925877245821;0.5814089724666388,1.6532968846402425,5.27757459881509;0.5801178011044053,1.6474137830512467,5.276235330899556;0.5787873332888582,1.641534193349439,5.274868319881055;0.5774688572846642,1.6356423377103586,5.273502080288968;0.5761668413295303,1.6296982271652816,5.272032589121382;0.5749280554601389,1.6239266168165578,5.27052731296628;0.5736832587515661,1.6181967522672907,5.269018251485603;0.5724024862245073,1.6124564807507418,5.26748594437089;0.5709738267262777,1.606464555843856,5.265848383422969;0.5694269683897033,1.6005132818295977,5.264183252075845;0.5678573908251385,1.5945590733964312,5.262492279548053;0.5661861292964729,1.5883857879638672,5.2606468609211054;0.5644634472307308,1.5820804579387338,5.258700522615004;0.5627864058442819,1.5760497361412342,5.256861240290855;0.5611389306682024,1.5702080140224723,5.255049498247545;0.5593819260264552,1.5639706216856488,5.253146606785382;0.5576683958482371,1.5578855628080146,5.251323645421701;0.5558773592867592,1.551516948966093,5.249474825762962;0.5542055403243664,1.5454822678085447,5.247780097510463;0.5525634875778079,1.5394759556969935,5.246110011381696;0.5509964056384655,1.5336744490039442,5.2445388314446735;0.5493873709301615,1.5277417403228526,5.242972076889157;0.5478213790035988,1.521940287508706,5.241476147067639;0.5462251346795133,1.5160997635005984,5.239984949999078;0.5445356177544408,1.5103279892086063,5.238612338539243;0.5426640210262564,1.5045047837486565,5.237343130133873;0.5406319980325626,1.4984730503762418,5.23612022365156;0.5385658322415612,1.4924499588604123,5.234957623075145;0.536633195256078,1.4867971023441287,5.233920188652452;0.5348032499653426,1.4814885394665622,5.232998146626376;0.5328490629122239,1.4763187994550366,5.232219827718512;0.5308003258963888,1.471062394607899,5.231605573358461;0.5286339743266735,1.4656744154700938,5.231093235806901;0.5261868348971819,1.4599320817104604,5.230636702729749;0.5235709401803424,1.454000197891117,5.230252780825593;0.5210713793436687,1.4485739468714987,5.2300217251814605;0.5184114735329797,1.4429650098224018,5.22992475743996;0.515658632544584,1.4372802025846734,5.229929845979971;0.5127805610035742,1.4314580402817838,5.230067722091379;0.5098486082831094,1.42567035793334,5.230318450890769;0.5068753200945004,1.419813934562742,5.230616195139034;0.5039041037596472,1.4139856074133583,5.230985400458639;0.5009257305056549,1.408184719174407,5.231402064367783;0.49782667177776957,1.4022183328672895,5.231995703667634;0.4945314649537552,1.3959825958133667,5.2327117344612315;0.4913439292316289,1.3899005737896113,5.233489114997924;0.4881826311155808,1.3838145499414252,5.2343505366717205;0.4849867066967395,1.377665792893994,5.2352563959683565;0.48155724575722864,1.37123032621635,5.236217931836151;0.47802674726737554,1.364575817788294,5.2372387416011605;0.4746765911338865,1.3581835474413495,5.23825453575637;0.47140952478453163,1.3519978905019836,5.239354029884635;0.46827480265890903,1.3460489106880602,5.240491020527921;0.46527896826396614,1.340260218598122,5.241691361235093;0.4623182886552441,1.3346882576757624,5.242890612461769;0.4593702440483626,1.329147569286731,5.244089315850604;0.4565642772792846,1.3238666600072109,5.245224492346592;0.4538026793723883,1.3187303148905436,5.246359089319095;0.4508813647188882,1.3133568072060282,5.2474609255014455;0.4479272982870886,1.3080502715887026,5.248516447606937;0.4449786020914714,1.3028197229074876,5.249539064555205;0.4418868587257327,1.2973850037330803,5.250547608819119;0.4387961798083876,1.2919948695870334,5.251520867621253;0.4355695996986804,1.286635817328165,5.252260906781338;0.43239612248147186,1.281448262916979,5.252844380570936;0.42928689307575085,1.2764090707468434,5.253381115373715;0.4261435182704482,1.2714152345879133,5.25381355721082;0.42299869484125185,1.2664599777339964,5.254187825572584;0.4197659220436747,1.2614533442415934,5.254477798631949;0.41643429297809453,1.2564662650352303,5.254663917785467;0.41306372252175977,1.2514462550259375,5.254847281744314;0.40945074740860815,1.2461891199156294,5.25496219578085;0.4057650226622589,1.2409094067063442,5.2550492321058755;0.401988648614218,1.2357145272188408,5.255066182092179;0.3979968845308289,1.2303805033070172,5.255085144094719;0.39380611453684716,1.2248764432862747,5.255106408267059;0.38937590828237595,1.2192308803233065,5.2551151725488126;0.38463491086442336,1.2135244716082432,5.255109885334045;0.380043148602626,1.208276964527692,5.255047519513804;0.3748011718868284,1.2026558207430582,5.255046338547109;0.36923012997383287,1.196930812687837,5.255050701488821;0.3634046427113141,1.1913932570523995,5.254997951847639;0.3570419644274452,1.1854410570129867,5.254982644273329;0.35072730332751595,1.1796618379696393,5.255081497229347;0.34430512647850564,1.1740027555717054,5.255245008490807;0.3372137273965879,1.1679108504361886,5.255347556949586;0.3298903730008028,1.1617852386060612,5.255461341495662;0.3222662425447803,1.155571647644043,5.255594112743704;0.3143712567691655,1.149308861104093,5.25576537663068;0.306259824146596,1.1428987550661547,5.255960961230967;0.29771509768611704,1.136139734844829,5.25617853889909;0.28921519768145665,1.129540780740191,5.256399094552034;0.280564216635948,1.1228958776902784,5.256620102172675;0.27217235829848657,1.11649670791626,5.25681025348338;0.2635514212393945,1.1099226020990416,5.256826584801193;0.25477923853083173,1.103256885084995,5.256824773596239;0.24596306918388183,1.0965551014390102,5.256768987855245;0.23746736275872515,1.0901242367944053,5.256637460627297;0.2289643943734872,1.0836765098571777,5.256448594485141;0.22103455456282745,1.0775714792946514,5.25615290731977;0.21313679806391397,1.0713856836659041,5.255803303969923;0.20544712773404378,1.0651999589195547,5.255431536644927;0.19807768355598748,1.059254756395207,5.2549829552894405;0.19061336835595066,1.0531739576472794,5.254467697594516;0.18310116909455887,1.0469316303046174,5.253861702150153;0.17608374343177147,1.0409232249296914,5.253288233062093;0.16927161873588267,1.0350195878494617,5.252702669712924;0.16270240575583408,1.0291785546531975,5.252095536971277;0.1564697840010473,1.023408608251764,5.251449731885925;0.1506463453788166,1.0180190324413687,5.250807820357094;0.14511069028322085,1.0128713463480161,5.2501185221339375;0.13962418145911634,1.0077597500409268,5.249394158341163;0.13411509836551755,1.0025469109586966,5.248613782254299;0.12821525707170944,0.9969124059751053,5.2478061132948515;0.12265449341692666,0.9915073535830476,5.247115723632102;0.1172513949667761,0.9861282641092938,5.246407738796501;0.11204794787990957,0.9809106733632642,5.245722296988317;0.10684400079416675,0.9756082388116407,5.245033465829006;0.10173926859493407,0.9703521242363508,5.244389714344527;0.09643884533320289,0.9648322364747987,5.243788045639215;0.09142156085302665,0.9595262755756231,5.243230309345925;0.08665402539755947,0.954462175443191,5.242709150787471;0.08201788064306097,0.949532348070958,5.2422130228604455;0.07755316125699716,0.9447881864799085,5.241759275281152;0.07349008254487384,0.9404654059299202,5.24140046452367;0.06926976460079812,0.9359935329052828,5.24100375002484;0.06507866141038346,0.9315453436208327,5.24060073781568;0.06088493931663127,0.9271090252898462,5.240200153306473;0.05681119365839995,0.9228400832479317,5.239824724019959;0.052589458535345954,0.918386489158453,5.23945697931541;0.048411468985468845,0.9139616885222207,5.239095857982487;0.04436196289459865,0.9095965647734412,5.238730909754139;0.04044626592342244,0.9052608003542403,5.238362458813097;0.03677644529964687,0.9011062866033507,5.237992638018704;0.03325333201241237,0.8970381865981937,5.237606393459231;0.029704151516881317,0.89284159230077,5.237244681247446;0.026042310848629967,0.8883904920178791,5.236897373916567;0.022384200888000007,0.8839462997673095,5.2365627495817435;0.018691018895960806,0.8794102045399276,5.236227777466294;0.015237625434330498,0.8750472284361376,5.235890150425046;0.011552080714338742,0.8702388932575553,5.23554669375013;0.007709398554190417,0.8650401819510056,5.235204079687134;0.0037637413221794035,0.8594654115484668,5.234844193709914;-0.00014513300009823016,0.8536563778071441,5.234480067681898;-0.004132973060214017,0.8475471023145571,5.234082185641739;-0.007973700223129624,0.8411056799186294,5.233749893402868;-0.011733354674839923,0.8343325817196868,5.2334421505521425;-0.015389830861067353,0.8273377434190854,5.233128423801687;-0.019009512044749287,0.8199847552277321,5.232799497596976;-0.022488200428498577,0.8123570619923199,5.2324606268461356;-0.025810855682592754,0.8042728786616362,5.232108021063398;-0.02896321865624582,0.7960174928413805,5.2317896826174835;-0.031911550429064864,0.7877933730783389,5.23154692779955;-0.034607885461098456,0.7792408920406371,5.231317144061244;-0.037092220791666075,0.7703748330108879,5.231062169577724;-0.039257955253817305,0.7615071121038391,5.230810947322106;-0.04109914711464283,0.7527243692856427,5.23054318363722;-0.042731571210447204,0.7437207592217497,5.230221734032151;-0.04415616483974826,0.734349942939226,5.22986346783749;-0.04532216576365538,0.7247537914985835,5.229505473691363;-0.0461001225026079,0.7150468698989514,5.229151585046635;-0.04663439438971438,0.7053959995092348,5.228797862703486;-0.046822375922240034,0.6955756980984711,5.228476553709932;-0.04676940238383389,0.6858695204535197,5.228168923725454;-0.04653215050142865,0.6760382564899534,5.2278966946121335;-0.04605405791600545,0.666748639513356,5.227641590007515;-0.04537153441961421,0.6572353133711705,5.227309724977774;-0.04456808436656183,0.6477049668186394,5.226956025071846;-0.043609798244727674,0.6381139767521112,5.226549616680588;-0.04254732237305752,0.6286414548592975,5.226115749285202;-0.04141666195374127,0.6193149697207666,5.225657605015953;-0.040270172288251485,0.6099139865756958,5.225186727619909;-0.039130892270295196,0.6003825846975163,5.22469947408336;-0.03811166607039844,0.5909286761025127,5.224260265616482;-0.03716730706174244,0.5808678040023921,5.223936245245525;-0.036299998051436376,0.5711046493293703,5.223622049331664;-0.03548489734645961,0.5610521854725918,5.223321396398912;-0.03471001744639966,0.5509963945640151,5.223086064900538;-0.03397825011172036,0.5408678091330122,5.222873545506203;-0.03325768282431964,0.5308404040669286,5.2226753999577005;-0.03258168206288832,0.5209471734808397,5.222521577975546;-0.03191905846799067,0.5103071889655536,5.222401748250621;-0.03137380313134008,0.5000883126221887,5.222298833943152;-0.030879716228145032,0.4897234210968017,5.222230834214263;-0.03043542909991833,0.4795351801879647,5.222158697852793;-0.029966672768888546,0.4690601025071256,5.222059103847474;-0.029559622627820154,0.4592612816714503,5.2220392723305284;-0.02912985457098761,0.44927859264935643,5.222048208554586;-0.028671599669049874,0.43924437100018643,5.222119283225186;-0.02818658692245335,0.42915254841294403,5.222222485069158;-0.027735293913257207,0.41940929303428004,5.222374054516934;-0.02729408996326978,0.4095930390394935,5.222530781043593;-0.02686897408407788,0.39972392143574803,5.222679780309515;-0.026439436565997988,0.39004701952231946,5.222809096277223;-0.026057819564213124,0.38091981229116756,5.222895502711452;-0.02571402933708457,0.37161032312230546,5.222982888103457;-0.025376453934713848,0.3624563783083775,5.223101855137552;-0.025056960348010988,0.3534583054106365,5.223231675613759;-0.024800960666449493,0.34479766172216847,5.223385979009229;-0.024631303813106332,0.3360950785496438,5.223547793868901;-0.024459700924481534,0.32722586065484566,5.22369364860446;-0.024416104221528807,0.31861545207888586,5.223742304210514;-0.024420096348422432,0.309734493011652,5.223797377948613;-0.02447620786899743,0.3006824364255565,5.223844013435896;-0.024593789249427546,0.2914827082064725,5.223884082661119;-0.02477524113193038,0.28251908250557356,5.223944038945575;-0.025012995591459343,0.2732258058370546,5.223986311646395;-0.025317464225976034,0.2643931738165922,5.224033164216567;-0.025690023465674044,0.25600024395580445,5.224092141232749;-0.02612705563667208,0.24772135842493345,5.224164003409156;-0.026598163324733103,0.23881172108465387,5.224184579043426;-0.027083540165147114,0.23021433563749927,5.224216029425925;-0.027580789177916766,0.22185011141059935,5.224265936200934;-0.028092745366022565,0.2132340669040532,5.224331227694371;-0.02861011466591857,0.20423124714415203,5.224388395375984;-0.02913541251097539,0.19477883881561517,5.224407778303752;-0.029708055468492735,0.18495495212540145,5.224420078092768;-0.030333892135657087,0.1750433753553287,5.22438142877771;-0.030976919368255973,0.16453140778319783,5.224414115454801;-0.03158186853486439,0.15434786425819697,5.224441652157511;-0.03226333248892496,0.14386017745594654,5.224476827606675;-0.032828034075655696,0.13395280913881555,5.224616633511329;-0.03338222417997761,0.12350259873964069,5.224883214521778;-0.033907509217890666,0.11333444311614187,5.2251442396548375;-0.03442297445988472,0.10259170233579569,5.225468561216842;-0.03490082140393961,0.09137548805877221,5.225847226231597;-0.035347285906473805,0.07997090699067405,5.226213440547618;-0.03581203655032225,0.06798449515302969,5.226565902022428;-0.036280274459557955,0.05592300912691637,5.226853052087533;-0.03675772574613262,0.04322929364696947,5.227080572534901;-0.03724281782512518,0.03064678733039266,5.227277214087257;-0.03773083102980326,0.017248982589605187,5.227455934650214;-0.038224602084751286,0.0036363507881182503,5.227612207516219;-0.03870450175640196,-0.01034824276594233,5.227742920210195;-0.039143203710400795,-0.023819740582575227,5.227842899300331;-0.039526589532231184,-0.03670402374078139,5.227965937954511;-0.03985652660861495,-0.04886134909728701,5.22807358348462;-0.04014482016526452,-0.06100623573882637,5.228232792817345;-0.040385560395181645,-0.07244956631692809,5.228315124873967;-0.04062786835293438,-0.08390553117976635,5.228389210634453;-0.04082120083006778,-0.09455685571621557,5.22843734204492;-0.041033183697582215,-0.1051450296296168,5.228450757351957;-0.04120815080173256,-0.11493732028968577,5.228308245688446;-0.04136357749432557,-0.12480866363113244,5.228125065648278;-0.04147802576076153,-0.13434636370618216,5.227881446535273;-0.04161122482137163,-0.14375355357717173,5.227609010452447;-0.04175017441705216,-0.15334075570291322,5.227388043152269;-0.04185853033472402,-0.1622639736205108,5.227191848710525;-0.041967714601708936,-0.17096895674402396,5.227055532551551;-0.04205189031408739,-0.1787316594567409,5.226974269371624;-0.04208940784875738,-0.18587195598986717,5.226968708134437;-0.042124014880306045,-0.19208505576895185,5.2269664164254825;-0.04215263565196548,-0.19793347083690552,5.226967345459516;-0.042167721635611485,-0.20285653846578078,5.226965753392655;-0.042179278846859014,-0.2077653513398281,5.226968923687011;-0.042193420569101976,-0.21335917815866384,5.226972097411636;-0.04220754069505737,-0.21922212608840103,5.2269723038636435;-0.04221090940542,-0.22476574117823156,5.226961778862532;-0.04220889276497124,-0.23013640438493824,5.22695261365314;-0.04220327887424203,-0.23549632814688265,5.22694681587515;-0.04219496931955796,-0.2408237595521201,5.226938367806666;-0.042191619224326564,-0.2460718012891073,5.226929057113885;-0.04219123720879557,-0.2492529579358701,5.2269217090536655;-0.0421873434651627,-0.2523394542516663,5.226945244397304;-0.04220382289042823,-0.25500633021440333,5.226975602046899;-0.04221471315899561,-0.257275094717972,5.226984977315563;-0.04221068599612214,-0.258763992082857,5.2269776671160715;-0.042208117451250624,-0.26033869662026093,5.226971383628127;-0.04220624830727074,-0.2620594514063162,5.226966270112394;-0.04220704846603926,-0.26398271824346337,5.226961275551671;-0.042210207418961955,-0.26616262409030084,5.226957288463827
