# Supplementary material for: AI co-pilot bronchoscope robot
Source: Nat Commun. 2024 Jan 4;15:241. doi: 10.1038/s41467-023-44385-7 (PMC10764930; doi:10.1038/s41467-023-44385-7)
Supplement: Supplementary file 9 — Source Data [file 41467_2023_44385_MOESM9_ESM.zip › Supplementary Fig. 6/Sim+A/1-siliconmodel3 Centerline model_51.txt]

Path length,0.412668667397165,1.2765042036914036,2.3998146308897113,3.4465679650736445,3.970032072869724,5.070963377933541,6.138016056674573,7.09169945990658,8.297226271762707,9.00822311721594,9.780063816305788,10.646307829664051,11.533901994230677,12.466272791000064,14.265009832657737,15.20809204160131,16.174948108809453,17.192981316939196,18.246088491953774,19.35128658433227,19.35128658433227,20.486980801467592,21.6609365545243,22.844129932002268,24.092423729704205,25.3994194259338,25.3994194259338,26.740908323918156,28.07640949879808,29.39503707804054,29.39503707804054,30.647187468587383,31.880673870173492,33.065663457697795,34.25753895244289,34.25753895244289,35.396744543317894,36.49144605285352,37.56092150455768,38.5736148334617,39.57914731208182,40.560222064231795,41.542833173858725,42.533110184627255,43.541983173604436,44.53784595230385,45.52479875190053,46.45790559290448,47.364846863851774,49.043084894031075,49.87247233832946,50.69357022960232,51.53939668284525,52.35547142964465,54.04229022020439,54.9379548612542,55.826567469094435,56.71399603790215,57.59759512332773,58.45796322103567,60.12872335410614,60.98098798767933,61.806139894090805,62.67144290204345,63.55013476501566,64.44579275157899,65.35294062648322,67.20023691916165,68.17614126679452,69.11842328775055,70.08247212309769,71.07537217510107,72.0218856507178,72.97765027756473,73.94915533572981,74.96688471593839,75.96744534606165,76.98174510814692,77.97863633839877,78.98494153405493,79.94088578520935,80.92352981337663,81.90131631220481,82.89891580404563,83.85973511789314,84.81636463868485,85.80538080453289,86.70901207164843,87.64149469062883,88.57528618890736,89.48721106433966,90.41069130329144,91.33746460313479,93.18825521258796,94.1023576358365,95.04010590511704,95.9883461380417,96.93924593914738,97.89672834224083,98.84075133435421,99.77113716930386,100.69837163457235,101.60364948166163,103.39155797444654,104.26789930943296,105.16266425703431,106.02580871678582,107.75433250930644,108.58710395098197,109.40050949637079,110.96687188852339,111.69273647551205,113.13417082658755,113.8322964076423,115.10762488966829,116.25039307380108,117.38242034332143,118.47621566058753,119.50950535784233,120.07117528116036,121.22123203622179,122.408326910167,123.588119887314,124.17890209858584,125.34108944630088,126.64316048493276,127.33765433356197,128.06270057415858,129.50152635016602,130.23762004735525,131.70183702871952,132.47261568509867,133.2570607364758,134.74443508631242,135.47076546232327,136.22580754274514,137.0523104797266,138.73972788165648,139.6148854809226,140.54755861495002,141.47762951362296,142.39268250113494,143.33809799951797,144.2919611873344,145.28508292920137,146.28378618521066,147.34576567091528,148.40160386155355,149.49420575472044,150.55298370904626,151.56125845828376,152.61935563023206,153.68517776587788,154.73717062174921,155.7955068629768,156.78715694337447,157.77645174791812,158.7253265492385,159.65910083794026,160.55123956596185,161.3902587586121,162.22489618758073,163.86354392628883,164.6195072412252,165.35717474292304,166.73595457926788,167.43195174023913,168.77509853735222,169.40065275968172,170.6463758305602,171.82613056842163,172.96570123808942,173.54701852506525,174.70953615740163,175.88322032692983,177.1040738774505,177.7034124652995,178.88222059444433,180.0402163526789,180.6729849153666,181.9423216363837,182.60506156338252,184.00176744814533,184.7390063690202,186.15320738108318,186.8112403449721,188.18132168085666,188.8330387314949,190.12169253781474,190.7588746365415,192.03435101385116,193.25509670226975,193.83735195013102,195.0604472600076,196.20615258013524,197.2828171250738,198.44329605627217,199.088036778173,200.29978461875243,201.49696920960713,202.10090592002877,203.3283609953936,204.58941417200003,205.24670970028245,206.54406970557363,207.1699579541626,208.45687512854374,209.1139192644965,210.35828344873434,211.56584448672348,212.15831976325688,213.34795229720947,214.56053907323934,215.15627001065428,216.37344439099274,217.52091934900952,218.60995447129045,219.65333378173665,220.7334835186148,221.28241591626923,222.32273485310378,223.80969463387294,224.79654273409056,225.8227402094393,226.86421376695475,227.92020801724132,229.0020143653053,229.54930929684667,230.5989378095738,231.6020607314191,232.60264651687197,233.59680763681237,235.08139157514677,235.99577722118127,236.88636105197313,238.16511849789538,239.00278186912303,240.12940091447317,240.85287468548745,241.87507425001488,242.88533215400747,244.13479018022716,245.07063071963339,246.06819219493823
Error,6.041391739644451,5.674760997131681,5.306537914642007,5.028324024736244,4.776505235123208,4.50811745803053,4.245096725017961,3.9851551654770034,3.741059430886927,3.482857665776801,3.2727169847255975,3.065331816002157,2.8817093060486854,2.714353799456201,2.5482731708090745,2.3849169072597256,2.2327867929622913,2.1079543706457966,1.9851276480895064,1.8865204176066626,1.7428486349965517,1.5860210808221098,1.4361740900919706,1.313464585819237,1.2446075054887658,1.273868904448765,1.0667267516166214,0.9178006777512536,0.8983414457673203,1.0039063929197634,0.7774411918785492,0.6413091332461538,0.5830179564755509,0.6014320624688136,0.6965798306495766,0.6240904657102986,0.5277208572354398,0.49521646216863235,0.4956175875150447,0.522056198876368,0.5476193823913351,0.5716430019936981,0.589922811563004,0.6017467793646316,0.6049240760158947,0.6102587406219536,0.6192873483667433,0.6487727769944143,0.6930021562903154,0.6826725645112823,0.6170337611642696,0.5925307683851634,0.6170765673357859,0.6998385399090339,0.6874206221914464,0.6499747712389694,0.6255160266712132,0.6153058492082913,0.6241076853254905,0.6631156678967325,0.7154780889983858,0.6449146895977922,0.5993968344010806,0.5923050956371263,0.6119389243312728,0.6449973359449688,0.6833354669616636,0.7073468854288427,0.6865064524073099,0.6449786866356956,0.6175273738544514,0.6042564288073093,0.5686325143538641,0.5386953158950736,0.5178002039254589,0.5116519478741645,0.5034580731891695,0.49922706205938255,0.4837480562901248,0.47169495544338175,0.4365446921460509,0.41953630306101625,0.40083846526602723,0.38866635312472286,0.36127865591076685,0.32889609147823395,0.30474353508922597,0.28252464513200826,0.28746597807691204,0.33085342975354176,0.43272743688344284,0.5459444981970631,0.689758706272939,0.8155912400573931,0.8798619796654651,0.9656884211473933,1.0698472937347472,1.2067092661400716,1.3358901077473146,1.4827528174286777,1.6671667090327604,1.827062049674455,1.9567684144970998,2.0454143109819074,2.0953153337839905,2.164976541034008,2.246895816147034,2.356227762606212,2.478393678437949,2.6060997942161963,2.7240196316272214,2.7819138755873905,2.819526971095508,2.814626299212953,2.7808139494613635,2.7363014227467315,2.681760736690366,2.6299383017645526,2.554354623267007,2.4648538836828164,2.346379262220891,2.1994080963585994,2.089265862336601,1.9579090545520965,1.8407001598891797,1.7928271827545903,1.6804534386975403,1.6543198505061172,1.6015426878280337,1.56639607973643,1.5542236027849679,1.4641404461827783,1.4307151915445415,1.4208047736148097,1.3420618536577416,1.3128261400848147,1.3009424041511057,1.2079528952615188,1.0748337054614574,0.9428312065315306,0.8323318774761698,0.7351453335777948,0.6545477921912722,0.5979671193614107,0.5296527652173929,0.4623711436604322,0.37454614322006863,0.29686542122204695,0.2273771497216743,0.19907355016306705,0.1811628709080642,0.2313512235348082,0.31055306093363516,0.38793648433938477,0.4708693844764501,0.5192101397853647,0.5824512521898263,0.6351410415844413,0.7152187147298691,0.776945220553646,0.8578584157906636,0.975786885929443,1.1110241765951168,1.172086200870315,1.2806491619290883,1.3379882738419886,1.3838207588714262,1.403541118590976,1.469493446127572,1.4755556941795989,1.4844802335234872,1.482502582515126,1.4688336270055555,1.4160987221092576,1.3471047241682068,1.2804375500484027,1.198593620931837,1.0743633030415045,0.9796664918823136,0.9207800640621495,0.7896924672135356,0.7963111665885403,0.7102857954764067,0.7258444348833372,0.7623857251028271,0.7667371038063889,0.8709473729722891,0.9189619142411821,1.0036420275180797,1.0928471032988933,1.173162500145993,1.2820832337981856,1.341577287020278,1.3899291568829215,1.4273901804688578,1.4218474174448648,1.3846605919413935,1.3418496105014082,1.2582946664060926,1.1732540951216845,1.1182708611885905,0.9908563885480153,0.9517786780068662,0.862102306043489,0.793808709635155,0.7392074605016686,0.663232074493869,0.6733179835605679,0.5922401367563459,0.5837559470922368,0.560756973833079,0.48257755208970293,0.5037542932279321,0.5237804183255396,0.48306863150570434,0.5278462395660998,0.5944748330721952,0.6576544337237967,0.7299574317690265,0.7965237133213905,0.8613864696561708,0.9238552472956787,0.9597986595949558,0.9392029190210477,0.8715960220306928,0.784963866107107,0.8076469549399836,0.7202538312178036,0.5796163663159238,0.48955470110529903,0.4607053333387021,0.5650738860958527,0.6727077559460077,0.6948600788267254,0.6933558896213836,0.661273171250593,0.5673621161849992,0.5315932892964021,0.5090127819517515,0.4806638912137326,0.4390218911798441,0.37475598575957,0.31026963102481,0.2637316367084898
3D pred;-0.10071281758921702,-0.2627205860422094,5.211902351105741;-0.09719528551074968,-0.253423668245807,5.212995185751921;-0.09361484075417066,-0.24412934099936212,5.213887316000863;-0.09088602235735635,-0.23453002256627606,5.21452499599696;-0.08841445171868349,-0.22485506562379365,5.215060296603313;-0.08582820854033717,-0.21521261702214273,5.215638683313895;-0.08326535752731831,-0.20556915361145522,5.216298537943188;-0.08074117931199805,-0.19592056513812706,5.2170287877700705;-0.07827986406864473,-0.18625878308326185,5.217798134764035;-0.07584467301648748,-0.17658997167792628,5.218562288248321;-0.07366509101763684,-0.16685379010296042,5.2192377071180465;-0.07147127600059604,-0.157127855916399,5.220008018658712;-0.06946327288592541,-0.1473565345283914,5.220707448300447;-0.06761108048936722,-0.13755242880622154,5.221377444057634;-0.0658600305462755,-0.1277312401885941,5.222068876074381;-0.06419219546323662,-0.11789231616907844,5.2227122268915736;-0.06255291949128902,-0.10804053956290435,5.223217471376785;-0.06108736719032455,-0.09815503769078235,5.2235766498691945;-0.05959398754383013,-0.08827373311927653,5.223936701527397;-0.05814819537291682,-0.07838492699686599,5.224284837236427;-0.0567159425532291,-0.06849418868022522,5.224634046933072;-0.05530170051904848,-0.058600893832055245,5.2249842419015256;-0.05390216353005809,-0.04870551322224316,5.225334582883146;-0.052553382825225106,-0.03880374058026801,5.225702942974501;-0.05123727106896062,-0.028897174317252798,5.226060426850377;-0.049965927842461566,-0.018983394805168013,5.2263776998971405;-0.048708041727767395,-0.00906672509859197,5.226655880509579;-0.04750686010755718,0.0008576859855426479,5.226907330998493;-0.04636278528260744,0.01078959139994844,5.227127211953133;-0.04527864145760585,0.02072878123835148,5.227319922935945;-0.04426339905879752,0.030675523723768243,5.227497677824674;-0.04323797734922192,0.04062168053552065,5.227647594446709;-0.042111234901068606,0.05055662649531488,5.22781282226367;-0.04096023705237074,0.06048836252404145,5.2280020929903745;-0.03985776529709023,0.0704246414872696,5.228236435461383;-0.03887258442513551,0.08037245395351321,5.228501851711795;-0.03800206319641215,0.09033061901146362,5.228779595242696;-0.037248453215565164,0.10029946049586894,5.229012557590657;-0.03662983255377554,0.11027898977948222,5.229174741912686;-0.036044840525284755,0.12026105108623768,5.22930216402528;-0.03546423708902644,0.1302435678603759,5.229412882153219;-0.03481677389616849,0.14022218268436396,5.229502534863048;-0.03406351599010591,0.15019306976463753,5.229620912898965;-0.03332200813325863,0.16016484206652898,5.229738909752586;-0.03258561712532497,0.17013722812477597,5.229835058536851;-0.03187679920406927,0.18011164158486068,5.229928081554366;-0.03125870470512476,0.1900921560069361,5.230013469264952;-0.03072845348431165,0.20007799465927678,5.230056597587954;-0.030174747038325064,0.21006264644230274,5.230044852657584;-0.02963223785599643,0.2200477891063698,5.2299937667953795;-0.029121796929507265,0.23003413479450308,5.229882636881914;-0.028672160070483062,0.24002313115390173,5.229749301114292;-0.0283400713370463,0.2500164465884326,5.229596449228169;-0.028193710854177646,0.2600139491574327,5.229427567636839;-0.028162643989917822,0.27001226123053307,5.229246486056219;-0.028156497453207273,0.28001056364249527,5.229062336391444;-0.028205375004771348,0.29000817737065654,5.228849426252102;-0.028289134988852306,0.3000044865213547,5.228590993226475;-0.02839739623979847,0.31000027495941973,5.228321747979554;-0.028528772499280694,0.3199965104409072,5.2280808818816995;-0.02869744558412218,0.3299925092620496,5.227853820308178;-0.028910683194126107,0.33998802091058444,5.227643400238593;-0.029153232566426927,0.34998318429098346,5.227448775468518;-0.02942440261090813,0.3599777254206452,5.227260057651458;-0.02970909804798462,0.3699723558417917,5.227097850213896;-0.030003142205147416,0.37996702965900636,5.226956311098729;-0.030290652421614148,0.389962121819426,5.2268319303118504;-0.030566133163286026,0.3999577336942692,5.226723056033611;-0.03082951572542427,0.4099537691044339,5.226623528626856;-0.03109513183066269,0.41994960091462336,5.226510415820144;-0.03136997566843428,0.4299452214445218,5.226400729507818;-0.03166118257118018,0.43994032554713053,5.226286306967175;-0.031971679606911385,0.4499347725700737,5.226165392549571;-0.032325023164832496,0.45992784324413666,5.226048401809518;-0.03272352543181101,0.46991930081655714,5.225938987360133;-0.03317603655847358,0.4799084680504653,5.225830490110108;-0.03367237884702825,0.4898956354853219,5.225729837436363;-0.03420592552558715,0.4998806029660924,5.225604329071088;-0.034770048834891445,0.5098639100034846,5.225480452160187;-0.03537573416407573,0.5198451190406382,5.225387654322635;-0.03602273842736444,0.5298241334427686,5.225362021426558;-0.036701538386882865,0.5398007990108928,5.225435334159162;-0.03722623976877397,0.5497842110415829,5.225672341933957;-0.03777276778136951,0.5597656199810507,5.225942124651273;-0.03830777179259477,0.5697473102990016,5.226224310945229;-0.03882078463681874,0.5797297221891806,5.226521414759534;-0.03931981600847241,0.5897112898095641,5.226866777655365;-0.03982381377942247,0.5996898791090802,5.227283601165331;-0.04023215935917666,0.6096710742386443,5.227740763798385;-0.04046321198794021,0.6196570175007577,5.228217787748091;-0.040341324828204836,0.6296462032829103,5.228666464613923;-0.04020587782180762,0.6396403609363385,5.2289802589843015;-0.0397346467011753,0.6496222780692479,5.229353450064953;-0.03921146581028169,0.6596019335777883,5.229717809346791;-0.03861256332641785,0.6695773358603675,5.230082041574272;-0.037889632665583955,0.6795459221345695,5.230405551934874;-0.03683606450098578,0.6894849309483632,5.230731278694411;-0.03535629518464794,0.699370515873212,5.2310236713482645;-0.033594087373280304,0.7092059863919499,5.231421343706611;-0.031447064362482735,0.7189620517033818,5.231879035557292;-0.028742220693947336,0.728577098348748,5.232363492713517;-0.025878295778464667,0.7381500285873213,5.232759650164397;-0.023074590636562278,0.7477426408007551,5.233107541526676;-0.020109783280699838,0.7572870850121735,5.233444442161506;-0.01697387000743059,0.7667765798811208,5.233784346669796;-0.013492602555449557,0.7761437135014522,5.2341552707410495;-0.009669542499336166,0.7853763062459815,5.234534009464992;-0.0052440017237951435,0.7943261155735484,5.23509570497345;-0.000119199956433046,0.8028843250811706,5.2357981698258715;0.005170376374091772,0.8113507508099064,5.236381280127061;0.010601848450036713,0.8197293025558461,5.236928072344307;0.016121760522656865,0.8280481245238124,5.237500585903818;0.02165852981872011,0.8363568317132243,5.238056976596394;0.027237845796593135,0.8446390630647016,5.238582216598352;0.03288725773520565,0.8528748200988259,5.239088626336346;0.038642729629350094,0.8610380552060986,5.2395745644590574;0.04448368160524243,0.8691398127270571,5.240069342274761;0.05040867132182957,0.8771796765904694,5.240574402584163;0.05638398971266401,0.8851817365173287,5.241086854586899;0.062351281223098354,0.893186062917446,5.241654473217569;0.06833083213385997,0.9011843323386015,5.242176639064994;0.0740942553413316,0.9093418864489912,5.2426637364553;0.08003015785621428,0.9173741083962424,5.243162206037025;0.08594404929025995,0.9254161848500263,5.243754569454039;0.09193346786458025,0.9334061468022522,5.244290641411494;0.09817026328565583,0.941206363875841,5.244799558379716;0.10439539335455734,0.949012360184382,5.245360073550165;0.11092457298073599,0.9565687057677078,5.245881086826815;0.11761504759914244,0.9639764733727888,5.246483190214591;0.12438693634864022,0.971308939950975,5.247096750842572;0.13113660841264382,0.9786620986283002,5.247707475407729;0.13787038058239437,0.98602867568607,5.248331858957988;0.14483760767857431,0.993174887544155,5.248955880327512;0.15181100649722404,1.0003274033977125,5.249417644207282;0.15882506976904226,1.0074431078417343,5.249829550366815;0.16584492489003175,1.0145521183432442,5.2502580404714125;0.17281028395495704,1.0217106450623612,5.25074719107026;0.17974483406353411,1.0288982343655289,5.251247765540866;0.18653463715981952,1.0362193534105748,5.251795296217575;0.19330745778641936,1.0435444143871135,5.25248259706138;0.20029867158814713,1.0506707102326571,5.253064694218493;0.2073580328385739,1.057740876819295,5.253486788015132;0.21453567076763275,1.0646931943021316,5.253869926863568;0.22184879986639236,1.071508002606987,5.254146568423983;0.22922252276914426,1.0782596483560778,5.254355111542344;0.23664856764456751,1.0849537701674943,5.254561486642872;0.24413488734924663,1.091579880839699,5.254784364723954;0.2516544948735435,1.0981677172006101,5.255020827749384;0.2591331156416187,1.104804503387784,5.255173472805154;0.26659150726891084,1.1114649102981478,5.25528012233548;0.2740283316186431,1.1181498977033966,5.255347849603957;0.2814619624649124,1.124838548902626,5.255403325512594;0.28890533136387186,1.1315164334578451,5.255449339653571;0.29638623184046464,1.1381523475834254,5.255421558774584;0.3038385713325768,1.144819795664137,5.2553333987761714;0.31122340735582993,1.1515607877633767,5.255181009709458;0.3185028421022739,1.1584146056119244,5.254993898322329;0.3256492892473973,1.1654066449176765,5.254794701061366;0.33259792653027764,1.172594797731454,5.254578139207037;0.33956540805541713,1.179767782460051,5.254528226481673;0.3464839134664118,1.1869876004359787,5.254435969923588;0.3532486415028243,1.194351662282352,5.254340850439975;0.35978468375987194,1.2019122070519552,5.253996881835428;0.36591568357576004,1.209785770682832,5.253350478704158;0.3719966138142086,1.217702404035992,5.252759544032003;0.3780467054553563,1.225638188158812,5.252111684873149;0.3840721746852355,1.2335903282514578,5.251435527711894;0.3899850039175541,1.241616530251569,5.250649059706919;0.39574278921379896,1.2497424166829212,5.249744693527149;0.4014013879753674,1.2579388045991153,5.248850554174004;0.4070831079804253,1.2661300048212014,5.24806169632507;0.41272340439675714,1.27435138819009,5.247289743063742;0.4183515222397003,1.2825832638186532,5.246541068780883;0.4239613214184995,1.2907962914393203,5.245503605299258;0.4295377981897554,1.2990208246427657,5.2443811257203485;0.4350223767740468,1.3073060190660126,5.243251988385153;0.44047251457940295,1.3156255210762289,5.242211851757283;0.4458306693152638,1.3240138927319929,5.241249875254791;0.4510960129167383,1.3324567900316244,5.240253059350882;0.4563137795143485,1.3409370934920306,5.2393260399593435;0.4614571112603183,1.3494771788824187,5.238543045658101;0.46646175503430964,1.35811332132309,5.237934289188003;0.4712893613814734,1.3668615843941578,5.237531660082975;0.4760640844128047,1.3756441788264995,5.237270786529163;0.4808206869993853,1.3844386882183404,5.237093765654247;0.485525370843699,1.3932623251833607,5.236996911978116;0.4901181084065632,1.4021452657166842,5.236985547115778;0.49438865740403387,1.4111874608441428,5.237018991654424;0.4988203745601626,1.4201483596769753,5.237268341119664;0.5029986033934448,1.4292230063772347,5.237707876194717;0.5072138107764759,1.4382707684172487,5.238316176108676;0.5112512868699765,1.447385906577679,5.239099146804602;0.5151852454885572,1.4565277171378772,5.240074477142868;0.5189936941662879,1.465690765496584,5.241313131027168;0.5227036063452689,1.4748794932196765,5.242656200070487;0.5263666858434642,1.4840807652046843,5.244041278569276;0.5299562472460474,1.493309512504583,5.245436008726583;0.533430082878154,1.5025700066784193,5.24691103877965;0.5368050060907978,1.5118598709581128,5.248430352760903;0.5400690414403422,1.5211687276734318,5.25007085874705;0.5430517416953768,1.5305527178967995,5.251815629986026;0.5461123992651062,1.5399067132121735,5.253586264584359;0.5489083720933716,1.5493038943342867,5.255554899365572;0.5517625663349546,1.5586966523109733,5.2574600693901905;0.5546088150054447,1.568082598636641,5.259410166843504;0.5573599834487197,1.5774936241685524,5.261375789043837;0.5600323955153134,1.5869129661965409,5.263409064604624;0.5625643558593948,1.5963768253360082,5.265415191969553;0.5651193050494603,1.6058230734515428,5.267474471255114;0.5676037616989168,1.6152786724440866,5.269576642239876;0.5700291779434287,1.6247523207876935,5.271666461156082;0.5723582385059177,1.6342506253296847,5.273753968694715;0.5745918763461361,1.6437577648995778,5.275904587023781;0.5766967944337892,1.6532795983887172,5.278119086255972;0.5786149807172714,1.6628196829949915,5.280422854275325;0.5801841104171795,1.672374171163721,5.282922771837661;0.5814255602628242,1.6819528199019371,5.285512808638677;0.5823502627691666,1.6915035403910372,5.288328596878912;0.5828882510676543,1.7009712092889453,5.291502524135526;0.5827880840422075,1.7102930003438463,5.2951211119948685;0.5823897717147505,1.7195823695141912,5.298802004238176;0.5815865894777553,1.7287360634990843,5.302747227264205;0.5804525774252975,1.7376813306453114,5.307071138959361;0.5786995920380584,1.7467773993807592,5.310837911555648;0.5769924607427372,1.7558566797232147,5.314665753141142;0.5752150609043651,1.7649757904743364,5.318364762322441;0.5724306475164346,1.7738825779609766,5.32195867088457;0.5706906288458787,1.7828962966582713,5.3259241734091125;0.5689778800903025,1.7918909149572781,5.329944538237762;0.5667464995389527,1.801080940277012,5.333194826756911;0.5638080789267016,1.8103445690950069,5.335550854224475;0.5598680150160237,1.8194995846831385,5.336364233570684;0.5558193217914408,1.8286287205712357,5.336880916364932;0.551321581994571,1.8375384850530747,5.337502554199859;0.5467510918288193,1.8464185384030405,5.338007798840136;0.5421400955069571,1.8552789923569089,5.338488494847144;0.5373338627346491,1.8640402404912224,5.338863538401124;0.5322814492000465,1.8726600289666406,5.339278705975016;0.5270854735839632,1.8811908289734565,5.339755453959573;0.5217429675032861,1.8896286847810617,5.3402655697777845;0.5162638904949657,1.8979760679632018,5.340814121641711;0.5106834116485104,1.9062569949117112,5.341347511478243;0.5050717958355383,1.914517459645739,5.341871429740458;0.4994273305275549,1.922753652262723,5.342423826846631
3D gt;0.4692159100933805,1.9669597636572,5.345576848014456;0.47024804103451473,1.9655986771865444,5.345466978752489;0.4713532528416924,1.9641445036924603,5.3453470498138875;0.47244656800522233,1.9626983873480357,5.345226423609101;0.4736319239227033,1.9611640867639761,5.345110243425808;0.4749020588775802,1.95950571090059,5.344964506847611;0.47608755752688553,1.9579345625997242,5.344839283052037;0.4772117876661663,1.9564335518042706,5.344729486598496;0.47834433778532365,1.9549394107487394,5.344605872450123;0.4794612482206418,1.9534644725976198,5.344484221617792;0.48049553887831065,1.952095769413182,5.344368906740282;0.4825776185207681,1.9493360336804,5.34414626468596;0.4846647850203384,1.9465643274275983,5.343928298668784;0.4868748124961645,1.9436344986795728,5.343684416411353;0.48904595882645074,1.9407860262928114,5.343440921408233;0.4911536817706999,1.9380622365565898,5.343224469805024;0.49321880189447453,1.9353347399352026,5.342999789691362;0.495227314453959,1.9326644330050775,5.342776458219101;0.49719908428713283,1.9300381837438365,5.342553334210088;0.49916781088823836,1.9274109122688003,5.342338002752085;0.5012980124989495,1.9245842644529916,5.342100028157885;0.5033719234466554,1.9218380645168285,5.341864509749282;0.5053465281627217,1.9192186261369883,5.341631610140775;0.507288295704159,1.9166378363937628,5.341404680158271;0.5092307758643979,1.9140622798732072,5.341179700913976;0.5110809732551783,1.9116290565865939,5.340984624612527;0.5129335622318455,1.9091999689321049,5.340781886908526;0.5148157851109738,1.906730755957098,5.340573584249112;0.5166636323042906,1.9042679623046208,5.340379816420091;0.5184765501908266,1.901835147503295,5.340189457179418;0.5203997620963008,1.899211561901322,5.340012783436175;0.5223697119332403,1.8965018393511328,5.339853991638767;0.5243887222477647,1.893698529186145,5.3397256221354334;0.5263012948687611,1.891020843088953,5.3396432157735365;0.5282265384340548,1.8882296464430184,5.339589238693155;0.5301520348533255,1.8853650885826905,5.339579510506385;0.5319942317191368,1.8825329066208802,5.33964444775399;0.5339319934011157,1.8795610494978443,5.339789530915642;0.5359220263892834,1.876467441204467,5.339992114906103;0.5379098710232093,1.8733378568138577,5.340232805606446;0.5397845309002152,1.8702379019064979,5.340526296844899;0.5418020817178194,1.8668995699022635,5.340875808642862;0.5439004363075631,1.8632661918264923,5.341255760099067;0.5459492917191135,1.8596630430377896,5.341650510746272;0.547931103430159,1.8559455403812595,5.341972433725992;0.5498877628618251,1.852098761553321,5.342175122047381;0.5517984252992223,1.848316302231752,5.342366371571691;0.5536951545965476,1.84423926148128,5.342374604282482;0.555538699561781,1.8402343251796371,5.34232245236798;0.5574013264452825,1.8360479466589426,5.342083275998224;0.5591924736564927,1.8318758249751859,5.341711209521267;0.5610462737786965,1.8274209652259703,5.341022018818256;0.5628520851447933,1.8229506151793438,5.340133840519224;0.5646880237079057,1.8183449496910224,5.339078120804876;0.5664674012856405,1.8138271505220342,5.337926155856398;0.5681736763500778,1.8093594077271846,5.33664445224616;0.5699293896305104,1.8048597534679978,5.335186407365435;0.5715886439234833,1.800470242526362,5.333578319330685;0.5731743653406862,1.796113030188722,5.331801170583631;0.5747707099393417,1.7917026154981937,5.329888156823122;0.5763961346527265,1.7872454663052586,5.3277707550955595;0.5778749120952,1.7827179807235634,5.325443719707552;0.5792666666729203,1.7780813131697193,5.322890778776076;0.5806511874589763,1.7734308982390528,5.320295999761488;0.5819460025849889,1.7689632120184562,5.317723107718379;0.5831805170611606,1.7645895584189826,5.315205246268727;0.58437214459487,1.7600298368943843,5.312642639691713;0.5854438574327145,1.7556172291072993,5.3101732150791765;0.586456990017917,1.7510771464363473,5.307748386648836;0.587352042787062,1.7465193830813217,5.305457719735109;0.5881186685510021,1.7420076566185458,5.303245528273243;0.5886923289168727,1.7375736203219723,5.301289278535895;0.5890907219641848,1.7329690941982583,5.299412516104068;0.5893578237210466,1.7283692576507401,5.297631915926282;0.5895319767102517,1.7236588386160427,5.295869390805562;0.5896472991463917,1.7190589851004177,5.294191903442633;0.5896188865515704,1.7142083267045152,5.29256624433382;0.5894932663714298,1.7091689468133644,5.290971167877073;0.5892329239558651,1.7039126261309847,5.289410401260919;0.5888741333758244,1.6987667135436677,5.2879518212229835;0.5883605787767087,1.6935253802023298,5.2865852665354;0.5877433848667666,1.6884153610813162,5.285319721492914;0.5870350977475525,1.68344846948509,5.284233686186577;0.58622115159165,1.6782359337728532,5.283086053087412;0.5853357642335317,1.6729427619892394,5.281923105547338;0.584353185226357,1.6675198403030145,5.280770298926557;0.5832751382504655,1.6619107903235597,5.279532699147209;0.5820821048132057,1.6561280617218852,5.278255108760355;0.5808196774988226,1.6502786148988489,5.276923040275365;0.579549463167868,1.6446057032183876,5.275621439876452;0.5782473708397704,1.6387847668590445,5.2742700468178;0.5769602236617458,1.6330768081998563,5.272898401427138;0.5757295366193428,1.6274779945331843,5.271498827105662;0.5745026211347737,1.621798632387255,5.270020596879427;0.5732749551554195,1.616194846439883,5.268539680058838;0.5719865403722543,1.610480998013189,5.267008093135604;0.5705897846117696,1.6048407295935792,5.265429063750093;0.5690704550404366,1.5990591482777414,5.263792058605963;0.5675307598843601,1.5932407807730584,5.262123419459399;0.565883190227988,1.5871488654131447,5.260294545178856;0.5642162304862601,1.5811345778918657,5.258434091369962;0.5625625757936572,1.575271576761548,5.256617816242364;0.5609274590289006,1.5695037058428987,5.254820132120059;0.559248567195538,1.563561311106864,5.252997376332518;0.5575469845943763,1.557519845972947,5.251176943508004;0.5558452131761228,1.551426640119709,5.249393531715937;0.5541974414450224,1.5454810951107836,5.247723235641023;0.5526149036219862,1.5396866051929246,5.2461130706338945;0.5511037257564524,1.5340333983207661,5.244558275670954;0.5495362895590359,1.528216994447135,5.243009495370376;0.5480085195947866,1.5225604210108359,5.2415455790764645;0.546479663848877,1.5169634256831936,5.240125394279188;0.5448488860938068,1.5113528060913088,5.238767567113449;0.5431017386535479,1.5057208718888748,5.237519139102247;0.5412591907313614,1.500043523611267,5.2363101901695375;0.5392004466239222,1.4940441654392933,5.235153326274267;0.5372822282405499,1.4884249716169848,5.234117776594527;0.535514841517464,1.4832166387005583,5.233190954104146;0.5336795629803601,1.478186433802537,5.2323908910595005;0.5317791184076194,1.4732218899752925,5.231764381809965;0.5297337704330194,1.4680333098531422,5.231249879680697;0.5275158309728071,1.462634932512794,5.230766786867153;0.5250271743503425,1.4569586727371633,5.230317972370836;0.5225382031925389,1.4514873458362016,5.230048928187845;0.5200676142583127,1.4462181696240368,5.229864294145928;0.5174440214959649,1.4407849560096615,5.229799385591934;0.5147228256600801,1.4352434862897694,5.229826106404997;0.5118975096530601,1.4296223416354488,5.230025877962998;0.5089709194266732,1.423868737976408,5.2302852937458635;0.5060654812484492,1.4182066234317634,5.230599921414109;0.503116171602343,1.4124577650059769,5.230974687279248;0.5001755605499603,1.4067736158110404,5.23140839240069;0.497176726502799,1.401018683219868,5.232009438686685;0.49399264396083814,1.3949943317350795,5.232731085985738;0.4908316267461725,1.3889682871917561,5.233504997795398;0.48781970577552675,1.3831785214533574,5.2343462367135976;0.48463524222243687,1.3770467075285364,5.235250588641142;0.4813179596656007,1.3707551236595612,5.236184992456697;0.47790500054072804,1.3642985276602657,5.23719306029127;0.47465086158377223,1.3580670767612146,5.238199581990477;0.47147678138649524,1.352076735866526,5.239283471946507;0.46844149867823875,1.3462909641787004,5.240394474170246;0.46555446831124725,1.3407013713232154,5.241570623366558;0.46267798358104273,1.335228792409428,5.24274595194436;0.45975831843725323,1.3297428191555003,5.243937278221213;0.45704369603349865,1.3246582182170263,5.245043236508396;0.45438686456315497,1.3197203876933112,5.246126655755798;0.45166113713790806,1.3146914396233897,5.24719609014063;0.4488397796297333,1.3095410966299923,5.248264233234801;0.4459361075938074,1.3043982294843497,5.2492841746637735;0.4430295215252319,1.299307093135646,5.250260606588562;0.4399586548518615,1.2939338274262642,5.251236584824944;0.43703446069310925,1.288893480999222,5.252097922007243;0.43401585356915584,1.2839270518777148,5.252732262861533;0.43091080462346315,1.2788861425639504,5.253278630449472;0.42791303354273735,1.2740863679145855,5.253761005344286;0.4248101389421139,1.2691856699667343,5.254145951489933;0.42179369544982903,1.2643984489024012,5.2544898264785935;0.41864685132594703,1.2596187781245332,5.254713908221552;0.41533096674100956,1.2546593767801921,5.25489309505817;0.41207482500545317,1.249826070295657,5.255013974064687;0.40849194209823186,1.2446339756282954,5.255104850336503;0.40493836523796045,1.2396167032419008,5.255116137254435;0.4012669006410192,1.2345519360401593,5.25509912511169;0.39731002138481764,1.2292587216278243,5.255109118445977;0.3931691595400617,1.2238362660850983,5.255123227140292;0.3888687338073397,1.218363847597049,5.255109839944892;0.38435021075264353,1.2129947728433244,5.255053324548274;0.37991001333434726,1.2078843741703555,5.254993514754082;0.374917263343686,1.2024541980972707,5.254962375515797;0.3696957105052927,1.1969876390676029,5.254975478339065;0.3638938319722159,1.1914921214202716,5.254920864939039;0.35778721050095685,1.185731660895009,5.254900289629328;0.3516025235379328,1.1801283652300392,5.255021486344885;0.3453098226297097,1.174582364900516,5.2552192644734195;0.3385707744796419,1.1687378767878633,5.255354688753848;0.33138876426154795,1.1627713711014214,5.255468624458939;0.3240528654192314,1.1567543964281763,5.255598789027479;0.31629310417175294,1.150620933470179,5.255791554570849;0.3084905022376222,1.1445040009086902,5.2559903692860415;0.30018584722508496,1.1379461325973763,5.2561764560501425;0.2918655959374266,1.1315120395806322,5.256388027415249;0.28342845495151037,1.1250033767783578,5.256610834491708;0.2750174260634542,1.118586585060495,5.256801464033908;0.2669750818606934,1.1125066751365453,5.256932582438318;0.2585360011950216,1.1061126944953628,5.256934758467752;0.2498183980066268,1.099526271048791,5.256917136682186;0.24140880537814774,1.0931427577701425,5.256822592907264;0.23293861026451235,1.0867387511665052,5.256665950118518;0.22500096870641234,1.080681895125759,5.256444227875257;0.21714160048375356,1.074619016928751,5.256126551112191;0.20969971059319747,1.0686612701416016,5.25579635997939;0.20232883627948856,1.0627550622283435,5.255386522944508;0.19522790643295948,1.0570016497002273,5.254931290485819;0.18803816151749234,1.0511263970963942,5.254390769859481;0.18090371166291777,1.0451450945953202,5.25383259143204;0.17426514410321176,1.0394688791994189,5.253284794124751;0.16764166559417387,1.033702596341326,5.252705823231264;0.16167357048962283,1.0283020140642676,5.2520785744724385;0.1556243954512591,1.022706002365696,5.251443873827575;0.15010279937389773,1.0175966457095953,5.250799431712251;0.14480964807083047,1.0126714508598618,5.250106188258188;0.1394288458902328,1.0076493003928595,5.249373551842945;0.13402516547708568,1.0025379725805394,5.248611891704831;0.12837315503235075,0.9971592718030585,5.247799635746441;0.12286777823218883,0.9918087113177189,5.247112393071744;0.11768858913254872,0.9866265750530638,5.246413828995711;0.11256533743123542,0.9814954011010342,5.245738267815179;0.10743670481280551,0.9762591740133985,5.245058233657171;0.10243321242097951,0.9711106212803576,5.244428464962484;0.09746119400842598,0.9659624881640161,5.243838613885347;0.09250220971811018,0.9607019482180071,5.243286889873567;0.08775629721052666,0.9556580548104044,5.242769565660446;0.08321096836022347,0.950797088185295,5.242283149979805;0.07889356674131806,0.9461645123007518,5.241840580929823;0.07483473706766561,0.9418453507345232,5.24147744444029;0.07093803671083818,0.9377203448561369,5.241153027680403;0.06688619218953976,0.9334376480852973,5.240774310820741;0.06274355994091661,0.9290401024323345,5.240373828643007;0.058778991860770145,0.9249014672451332,5.240002581179469;0.054730780919718634,0.9206517696067935,5.239634189251342;0.05062500009966679,0.9163048949528262,5.239274628998803;0.04667741459803503,0.9120938609805915,5.238930759700922;0.042811326818388014,0.9078944643156126,5.238587947991376;0.0390545804314926,0.9037325234334977,5.238252664597309;0.035611472765340005,0.8998075685553213,5.237874359427906;0.03227016924618859,0.8959745885088145,5.237507877589574;0.028805227352173907,0.891866677101844,5.2371544451479055;0.025286511802160322,0.8875837942654969,5.236833251817631;0.021664264663850328,0.883183539656342,5.236501553082075;0.018136609477952825,0.8788324771735188,5.236169842621017;0.014777306332817795,0.8745959227306596,5.235836646251991;0.011136316526986515,0.8698253345802183,5.235501254383984;0.007384811114295897,0.864773705591921,5.235163206366243;0.003647607420515157,0.8595252264471004,5.234825234626813;-0.0002459388252734632,0.8537419583680201,5.234461860646316;-0.00416510149799899,0.847738214836746,5.23407401280325;-0.00790756506586825,0.8415556597266691,5.233753255437632;-0.011507341255703591,0.8352593594326999,5.23345973566712;-0.015099262034754615,0.8284452905915474,5.233154714214345;-0.018640960028384883,0.8213298750913861,5.232829808454044;-0.02204871028869367,0.8139513281316706,5.232502484373706;-0.025321605665558345,0.8063016759945396,5.232153478012709;-0.028461504374493334,0.7982023766731305,5.231836773465891;-0.03142752306199952,0.7901418028451056,5.23157860680877;-0.03415999399135754,0.7819570306037946,5.231366611954943;-0.036683251611766256,0.7733756963594365,5.231133578237939;-0.03891764956093875,0.7649058028882971,5.230877094451194;-0.0407864334996932,0.756242161088954,5.230630872283477;-0.042441471087802274,0.7473876340480452,5.230334064540967;-0.043938180304290156,0.738465297344604,5.230010695843097;-0.04517780150806967,0.7292829475402832,5.22965832288669;-0.046011511364921175,0.7200231163879561,5.229308701530832;-0.04664892842860821,0.7106108833583977,5.228960118903489;-0.04706246873654954,0.7010508874361632,5.228624384478794;-0.04705315360606041,0.6915467862196959,5.228319398463098;-0.04690599887748884,0.6820696165470478,5.228040912529159;-0.04650792970748546,0.6727042325233501,5.227779560891657;-0.045986635632853684,0.6635814531253337,5.227531624283296;-0.04524108783143464,0.6543463642036981,5.227211166251552;-0.04436924522366028,0.6451566054547418,5.226872528477445;-0.043358159436554196,0.635952717004578,5.22647627368781;-0.04228886099786706,0.6267892792602705,5.22606446702363;-0.04115852274204212,0.6177521010852252,5.225603550650383;-0.040028625382100294,0.6084951311121872,5.225125539039653;-0.03894150561908555,0.5992468136021349,5.224636481451858;-0.037954168820641725,0.5902751434305328,5.224201456085581;-0.037016821275643305,0.5804353068409072,5.223863383459916;-0.036181204782809055,0.5709108804900792,5.2235454970500514;-0.035407781940991756,0.5613373207863563,5.223288306277959;-0.034644948326824784,0.5513931162266134,5.223061689501904;-0.033951519357702103,0.5416420210228592,5.222856891256865;-0.0332513330855656,0.5318425420125326,5.222659713875401;-0.03259543892724916,0.522307329188279,5.222479546229044;-0.031959795629391885,0.5122650859499237,5.222359867408627;-0.03142975132843183,0.5023109790093259,5.2222414590074715;-0.03094422661932439,0.49217987465988744,5.2221680345274715;-0.030520545694997393,0.48218350693958056,5.222095341130034;-0.030074612838322988,0.47201630471443223,5.222015017196781;-0.0296826557683163,0.46230917179128517,5.222002856947686;-0.029289765598995442,0.4527596249189533,5.222022707418015;-0.02889864592539157,0.44330284418825255,5.222094118655055;-0.02843311223762283,0.4333852926577376,5.222196594759415;-0.027977353877708565,0.42375666359864966,5.222340825315382;-0.02754222783886019,0.41434517062036075,5.222495763856856;-0.02711675857846203,0.404596574142331,5.222646668428932;-0.026683122833569845,0.39491895538601063,5.222779812067584;-0.02625902753384387,0.3861447475464617,5.222848415473772;-0.025877868475809772,0.3770815961660582,5.222924122294442;-0.025535827876440164,0.3681320436196248,5.223018145357977;-0.025216593743022025,0.35935175438656825,5.223138766903694;-0.024903183810697883,0.3507056267795666,5.22328430444165;-0.02469160806025313,0.3424582448865546,5.223437583527278;-0.02452295853531427,0.3339386040786575,5.22358850869455;-0.024379117387891478,0.3256999389565055,5.223704597629484;-0.0243229243729284,0.3172334603585831,5.2237624753837375;-0.024324786348421078,0.308629843013534,5.2237955127622255;-0.024386025331710866,0.2997941712916222,5.223838979830506;-0.024503951358664892,0.29092081719799767,5.223890234634525;-0.024687024921015977,0.2820367999102899,5.2239531439640485;-0.024932549581501668,0.2730837207491931,5.224013194766853;-0.02523821566404542,0.26428040524779767,5.224061695192681;-0.02563953033431633,0.25623119842550135,5.224122442099565;-0.026068653633034306,0.2480820630026645,5.224194859577659;-0.02652332712783189,0.23963615349211978,5.224240940521323;-0.027016443924825707,0.2314400082390165,5.22425555283906;-0.0275088004681582,0.22316088735601292,5.224301331817126;-0.02802622781425227,0.21487302804905212,5.224351702252372;-0.02850739773961365,0.20640858489437827,5.224397465705872;-0.028979820130952728,0.197351563542267,5.224435257322801;-0.029527286019481604,0.18803656930610782,5.22443418305298;-0.0301441828996106,0.17818639104874406,5.2244024119872225;-0.030754545245665676,0.16824649517002005,5.2243884432172525;-0.03135904055280112,0.1581759139644644,5.224409665722664;-0.03200970927678822,0.14829455822934223,5.224426837014371;-0.03261168874026647,0.1384873659076587,5.2245220145710185;-0.03314816262422364,0.12869289756505223,5.2246990811916;-0.03365813977535957,0.11865355586761342,5.2249462615779185;-0.03418120745426971,0.10854413113714576,5.225230356039245;-0.034666713975166366,0.09786542738509972,5.225557989636405;-0.03511923234710276,0.08693479638982354,5.225950000689981;-0.035555669297937485,0.07555712494351838,5.226320207491598;-0.03602283331735538,0.06365258661563944,5.226667258606581;-0.03648485874934275,0.051814982014764324,5.226945973636022;-0.03694184934180942,0.039491029308630556,5.227191370427283;-0.03742405594698066,0.026980426070957308,5.227392227277078;-0.03791100591453698,0.013804131280366236,5.227553486678118;-0.03837155821414594,0.00045782513354648976,5.227696114253478;-0.038839592347379596,-0.012948394599019494,5.227812143878206;-0.03927349309517387,-0.02601073830586966,5.227915497743368;-0.03963084014712788,-0.038488011222882375,5.228032562584174;-0.039916093404175804,-0.05031567176003926,5.22817303908718;-0.040180716558883764,-0.06205155843936032,5.228300119571999;-0.040420144945545924,-0.07340565222680898,5.228385932140663;-0.040643193968658245,-0.08445520305845262,5.228448843919515;-0.04083640794545575,-0.0949843998354316,5.228495274486438;-0.04103778622775781,-0.10516262657248263,5.2284472269881626;-0.04121262563056634,-0.11482863352565827,5.2283100911645946;-0.04135165028949904,-0.12425654670807844,5.228121595935092;-0.04148329902672376,-0.1330606633887266,5.22788262084273;-0.04160796004957189,-0.1422344125580919,5.227597444893884;-0.041746552948091854,-0.15155465982129668,5.227384575854233;-0.041855077045211374,-0.16042785914738975,5.227192491661656;-0.04196521068531308,-0.16908858835241186,5.227060169001095;-0.042049477935488765,-0.17680612505980534,5.226980590877638;-0.042088026234360996,-0.1839159868115285,5.226974994049698;-0.04212194213189714,-0.19011218707809036,5.226972577689125;-0.042150555080403405,-0.19597109159615525,5.226974004599567;-0.042166670422736426,-0.20102215021425257,5.226971924203341;-0.04217898070616801,-0.20550788142511753,5.226975171584249;-0.042192837526238036,-0.21030676010006766,5.226978858999868;-0.042207918045950726,-0.21617836700501986,5.226981076610544;-0.04221481994592427,-0.22178988802237581,5.22697387627044;-0.04221506419207881,-0.22718766035277982,5.226963061832992;-0.04220947114887133,-0.2324222949502246,5.226957015001058;-0.0422004176332651,-0.23769171487047366,5.226950606830785;-0.04219494458495593,-0.24288980440233568,5.226940755812849;-0.042194096686410124,-0.24792935142100178,5.226932873736314;-0.04219199990005647,-0.2510147567038087,5.226939732461336;-0.04219843243133971,-0.2541227867911639,5.226964746306141;-0.042216774478521193,-0.2564624515326219,5.226988570625012;-0.042213234020386896,-0.2579807251072972,5.226981886247467;-0.04221009039574851,-0.25944694023618714,5.2269752347282585;-0.042207698593094985,-0.2610205797587029,5.226969969136746;-0.04220683477064199,-0.26276089432160354,5.226965211553201;-0.04220877522762139,-0.2647185965400793,5.226960224219358;-0.04221049256189747,-0.26688757043185657,5.226956885632034
