# Supplementary material for: AI co-pilot bronchoscope robot
Source: Nat Commun. 2024 Jan 4;15:241. doi: 10.1038/s41467-023-44385-7 (PMC10764930; doi:10.1038/s41467-023-44385-7)
Supplement: Supplementary file 9 — Source Data [file 41467_2023_44385_MOESM9_ESM.zip › Supplementary Fig. 6/Sim+A/1-siliconmodel3 Centerline model_52.txt]

Path length,0.4078785380904467,1.433275545530777,2.5931653937004198,3.131772830136776,4.214188762395475,5.369658848693067,6.420605320509061,6.954589597439169,8.203782550413276,8.932118046882625,9.751889966980523,11.551151990382948,12.55954807862456,13.510371094617888,14.473684096753727,15.46522327003882,16.47879314912284,17.54952297692177,17.54952297692177,18.647159463528883,19.801764489108383,20.986769640424694,22.196163377262863,23.456620184865052,23.456620184865052,24.776845254576312,26.18148709849624,27.576469076125754,27.576469076125754,28.937473317113866,30.25338047478412,31.563677288623595,31.563677288623595,32.813826464102334,34.02547062154725,35.208375608395755,36.33156796085855,37.43279570104824,37.43279570104824,38.506139380265,39.56380776332139,40.60821587789227,41.66626116974332,42.726780712779394,43.78095384767816,44.81437259975095,45.820636641831044,46.79410416294653,47.72748992518533,48.62271415131455,50.33631854348612,51.231381542130194,52.07253661433092,52.91440086599302,53.79894655034887,54.739204891842455,55.645304493136024,56.58259274846065,58.38651360618028,59.26341648444507,60.15492980046299,61.04538657117773,61.918328608738214,62.822661825858006,63.75121225650702,64.69171732180523,65.61040218076296,66.59226948922172,67.58909074254873,68.59239890582957,69.5745246606102,70.59773041184938,71.63088219843617,72.63099455155363,73.63745147520555,74.69053084201242,75.72205722379618,76.76520753156625,77.8022410840285,78.8830908644909,79.87415221168575,80.89959295459602,81.92575340389297,82.934550870047,83.95045742387451,84.96053183364384,85.98371938121113,86.9478896844359,87.91653286153448,88.8662227454642,89.83655731669725,90.79611424347806,91.76222105505694,92.73303384335969,93.7109976414539,94.67467951936257,95.65857610254268,96.62656638133345,97.63812456352045,98.62381583252952,100.59112654293207,101.54068057687489,102.45940324660896,103.37592443169628,104.28180543080634,105.19688790778542,106.98064620093808,107.87519551742197,108.73093208267677,109.57529111411246,111.18055468818034,111.9346061517106,113.41972909148608,114.13972073393317,115.40622760618903,116.58264043606555,117.16671384331552,118.32332395293592,119.4353158161296,120.62567367646915,121.23931950127111,122.46806281067173,123.70155050423493,124.32134758335494,125.56838870540928,126.25328553018798,127.6885842716859,128.4661840419703,129.21073354713238,130.70805447608487,131.48325425914226,132.27456916325946,133.88304323311047,134.64193059423482,135.41392726361806,136.22410609965436,137.98710099692784,138.89808196722439,139.84352196103654,140.83331453290035,141.80169960447958,142.77129598233606,143.76046730649233,144.79615705969061,145.82911474292771,146.90960713739773,147.98841466242334,149.11205802175533,149.11205802175533,150.21608556745252,151.31031503237318,152.39064453979958,153.48103185453311,154.5715405445391,155.65898161510725,156.69021468309774,157.7320536325539,158.6985195633586,159.6844832937344,160.60130626262773,161.4626604993829,162.35075961088862,164.03637554182717,164.8130685208675,165.5686673132564,167.03673708568746,167.74998552704227,169.10645290984013,169.74261912458616,171.0287331357579,171.63817655912845,172.8434861463018,174.03005896393572,175.27720721281875,175.91841690771577,177.1658493250772,178.40351282099,179.02843335134008,180.27279628642046,180.9173921896738,182.2725645118894,182.97722724910932,183.71425691943,185.22213556620366,185.92339031799517,187.32166186347015,188.03903332696896,188.75728275156632,190.17612857714806,190.89125475116757,192.34846770525112,193.05956183963562,194.39901648631482,195.05769255617992,196.40295278261001,197.05732737588784,198.3486580880046,199.00725568414143,200.389626619162,201.04222544914433,202.28629098596343,203.45985923877103,204.06982867435806,205.24529215352868,206.42662216790941,207.0473078932236,208.23598562742052,209.31833917179344,210.3713883997195,211.4044934739315,212.44637297482535,213.48026663934257,214.02034083272804,215.04494009893648,216.08528557193858,217.1713554435331,218.2116294419887,219.32781279651988,220.43227504765258,221.49110491606484,222.52934809161218,223.08193518630733,224.19002152775192,225.32695134143262,226.50403519864275,227.09657580281072,228.31089711770935,229.53128008849774,230.14528998834587,231.34464405907278,232.58311019458145,233.1926139004187,234.3966492455175,235.5439997991929,236.11737797883063,237.19779368116855,238.24242438736195,239.19276128183404,240.5969969046512,241.49807777171657,242.35306048348897,243.49237819480066,244.55530707322146,245.5882894247482,246.57834878548292,247.551183362526,248.47132198618036,249.39707223196334,250.45109939897225,251.54932498216226,252.61530757204275,253.3558024703175,254.4193007308618,255.41341757939793,256.39465996820576,257.32158711389576,258.5341745463626
Error,4.7741183502014835,4.535734101585026,4.308345341874621,4.051921610001654,3.815189237247554,3.598518149449233,3.396085004283959,3.203041574935587,3.0080786701748066,2.846866703204881,2.7223804030768783,2.5914474339341185,2.4727748326298737,2.342471756500341,2.2106303814840085,2.0933266959159544,1.9790906887135438,1.8833181254417901,1.7868064444656415,1.655954903275837,1.5209659695109208,1.4011501853700472,1.315417751203288,1.2877418084323886,1.256604770549071,1.0648688652049703,0.9718387166321311,1.0494080572503028,0.9091350103999175,0.743007428628748,0.7337491135527446,0.8572804367071603,0.723132925178751,0.5903735994927147,0.5695924895280644,0.6341156542541163,0.7198386042942391,0.8019166709505579,0.860599064667982,0.8375335946956788,0.8239135687623652,0.8205350864318842,0.7971306048038918,0.7746810652373708,0.7576006212677963,0.7471888061000855,0.7402065038544815,0.7441106871089794,0.7591897587031534,0.7937090504478193,0.7800836779375155,0.7208701133012475,0.6710920177423719,0.6613625589957108,0.6751440075409598,0.6838151924407967,0.7146889062384173,0.7357749632243964,0.7264471407565243,0.6589494093461121,0.6165935356185515,0.5971918330734843,0.5964008941812737,0.6104047123857517,0.6299771662653837,0.6508443221075106,0.6863859536459866,0.6924554548918049,0.691009136523662,0.6846990841441487,0.6902465474256176,0.6657307107527758,0.6337489156254249,0.6219482232785488,0.6049929484338866,0.5591040969232505,0.5314901782099323,0.49719149801326584,0.4649135976084414,0.41962353991141044,0.4095799740881417,0.3890937211906421,0.3701947063191102,0.3579300514024768,0.3363338715510015,0.31590790240426364,0.30130628704955886,0.2913434292220504,0.3013376823038371,0.35368513236844595,0.43005449137579105,0.5333516078733717,0.6646704043458194,0.776622598274803,0.8807574675604887,0.9864916867744801,1.0964526652664563,1.2261389965612057,1.3457594835746844,1.496707429009795,1.6267723988716443,1.7534590281476075,1.8490431168340087,1.9303434881222306,2.012980782413361,2.1007680133241378,2.1940594874919945,2.3012165270818308,2.4592741298827643,2.5906380244510516,2.7031912985987634,2.7502050191868004,2.7841912774842177,2.7647842043870723,2.730192955212149,2.688111827385313,2.633726724588851,2.5691763662215497,2.4934181672472917,2.397057869599775,2.304817431618875,2.140027524921342,2.0284068741084296,1.9158259009489969,1.800814692095332,1.743030281970092,1.6636183528174961,1.615182508704227,1.6047033820939014,1.5375483352065527,1.4833083404957734,1.4733014574474386,1.4183504874644985,1.3412456302106806,1.3087047993140786,1.2962962944878844,1.21840308562185,1.1089073846808015,1.0078848966665492,0.8882063840234156,0.7780444925847055,0.6763962778736531,0.5947299554892361,0.5277037373174455,0.4694619123844259,0.4427226517200307,0.44873422802090307,0.5184773883051298,0.5651581442125096,0.45070981058083415,0.35886572130104905,0.29828962795636355,0.26620259620115394,0.2792048449077205,0.332193006841222,0.4097562196912872,0.5055693967969328,0.6011072708477305,0.6940431168615748,0.7814717106311873,0.8796041060254365,0.9921189782214618,1.1081985965788186,1.1786734794323301,1.2877051541704758,1.3487088515041314,1.364135763686315,1.4197990818766268,1.4433053243324894,1.4616833548341477,1.492859855326379,1.452553034181777,1.4099355875957291,1.39580695198272,1.3170746285553312,1.2229146115046592,1.1658183166418126,1.0326171686147023,0.9386462472656781,0.8547958872413194,0.7595494955138907,0.6826373942252235,0.731498951905005,0.6267040522540971,0.5953447794806204,0.5890928678154547,0.5134181406331499,0.5681335894528344,0.40238599449617307,0.3632144157937832,0.3387623636601887,0.15665748747424008,0.3174754826647959,0.050782990732897944,0.3674222978804837,0.47145554275134627,0.6300053954571064,0.661549888913539,0.7853123711066035,0.7745385538332785,0.8213233869842262,0.8426377435078631,0.7858665244144384,0.67676465626814,0.574017717057386,0.48429264035872555,0.29023960632609386,0.16088763477394946,0.17307933840804796,0.2500318051191532,0.3348787981637999,0.40061809572442453,0.43338216859117795,0.4328886295519673,0.4211138959932345,0.37656216024077843,0.3497922215579552,0.3282437108081211,0.3389440489439448,0.3532690426419893,0.3592842492525018,0.35076958130335906,0.2783000474064387,0.22867502299240314,0.28264687652331216,0.2808156262211844,0.14875798078407065,0.25132154829525105,0.20457080216690085,0.10550728679312071,0.2927280438136804,0.21496694752186762,0.3095230413686598,0.48218845616373374,0.5699274235883548,0.6239874436503029,0.6796491461734577,0.7503739333772418,0.7245119247693417,0.6637840384775033,0.6097275355916938,0.48322432687246486,0.386362604221018,0.3089911073881371,0.23779591992240473,0.17217308121894884,0.10600059019236142,0.10258377645527013,0.06830290872277274,0.10872959211874109,0.17186061244494089,0.1577906041158234,0.13280345380636505,0.14355476999663358,0.1582307124357735,0.20330198633490495,0.1304302643389138
3D pred;-0.08668093154629815,-0.26184271477176363,5.244323630312704;-0.08439089380133546,-0.25213916297866434,5.243551095701644;-0.08218731167940929,-0.24241539109218319,5.24278136449427;-0.07981292209458814,-0.2327389525346339,5.2419276602472;-0.0776554684339112,-0.22301226264765392,5.241069232880118;-0.07561311023748145,-0.21325643160737295,5.240261437292753;-0.07365166785002926,-0.2034755592635879,5.239563382885643;-0.07172902950196554,-0.19368029939955228,5.238966435669745;-0.06987308610854073,-0.1838662839841829,5.238475950657441;-0.06814217489455422,-0.17402598296911911,5.238060713011953;-0.06665762170267703,-0.16414379040212998,5.237688729289955;-0.06531966689675638,-0.15423734781312293,5.237419894455863;-0.06405580020245721,-0.14432044940884844,5.237179546752858;-0.06277490910861865,-0.13440583492341435,5.236935133964844;-0.06147613922050124,-0.12449347025135123,5.23669383873954;-0.060177847878868256,-0.11458056773119026,5.236472924235654;-0.05882287923284428,-0.10467476931340002,5.236274889707361;-0.05742966514831618,-0.0947738060995909,5.236102025733465;-0.056044894163839405,-0.08487158637141853,5.235933343263881;-0.05472482398247583,-0.07496079489900932,5.235749966311414;-0.05340724492174587,-0.06505004497404487,5.235547429046835;-0.05209922108312756,-0.055138722751864704,5.235313408864535;-0.05082560480729944,-0.045223290066235836,5.235064217695533;-0.049565801443752965,-0.03530663564349195,5.234794290770105;-0.048325025302136636,-0.025388375383256022,5.234496653446135;-0.047105424958307815,-0.015468234051856896,5.234175139890589;-0.045897274009704205,-0.005546539901234937,5.233858349002301;-0.044707514587414565,0.0043774124681548385,5.23354268797025;-0.0435407931447137,0.01430457923301535,5.233242486208445;-0.04238289643805746,0.024233850000665157,5.232980079578556;-0.041236142145037936,0.03416476593145332,5.232731356103469;-0.04008346594723594,0.04409544101577349,5.232501073770922;-0.03894707744476986,0.05402830935216611,5.232284861413847;-0.03786062404875426,0.06396753463335553,5.232107605023126;-0.03685714921285148,0.07391650208085676,5.232002319780709;-0.03594464261204993,0.08387477325669211,5.23198940111126;-0.03514579480980031,0.0938427667200091,5.232020198905188;-0.034477350373244765,0.10382040079765217,5.2320206967943585;-0.03388341538383891,0.11380263300398508,5.2319729327157045;-0.03328552319286356,0.12378462531413668,5.23192441006074;-0.032679817808459154,0.1337661122507614,5.23186927820703;-0.03203128169594278,0.1437449278720587,5.231817900128871;-0.031379333913442525,0.15372360984511285,5.231788401492676;-0.030743808483023757,0.16370330753450243,5.23174667074043;-0.03011467518134186,0.17368342473880988,5.231708567236632;-0.029516025764063578,0.18366547231338312,5.231689990526776;-0.029015303627460715,0.19365289521329682,5.231664277491263;-0.028571903292283943,0.2036429640402689,5.23162044856103;-0.028126338385980054,0.21363249729331646,5.231517020805916;-0.027700421234771816,0.22362214103582465,5.231356981816686;-0.02732315034573675,0.23361276644802015,5.231144683560734;-0.02705179030210477,0.2436063973453438,5.230912939704767;-0.02695745198085476,0.25360276448997815,5.230660463585463;-0.026970377649676785,0.26359989222242136,5.230421152013866;-0.02700078490925551,0.2735969516113252,5.230180571521526;-0.02706159371779336,0.2835933922782939,5.229920809552449;-0.02716899402420938,0.29358866563754005,5.229632754613028;-0.02731099928618337,0.3035827106075358,5.229318271476318;-0.02747424290592086,0.3135772615106725,5.229031385148265;-0.027670985989667395,0.32357181596797696,5.228766482602084;-0.027912345686668314,0.33356570712915234,5.228513727868707;-0.02819945510067682,0.34355878265691686,5.228277064223883;-0.02851653120353331,0.3535512582491294,5.228053693939302;-0.028849151024039225,0.363543719405225,5.227853483802376;-0.02919101703561918,0.3735364478754399,5.227684648525599;-0.02953054931131528,0.38352954940641193,5.227534183827267;-0.029863548927918718,0.3935230744805901,5.227397919939483;-0.030176456960905807,0.4035174920389597,5.2272808463222775;-0.030471458432283875,0.41351247055064855,5.227165180066337;-0.030772233568876754,0.4235071501446773,5.227039028847905;-0.031072268267366004,0.43350177483835056,5.22690690613101;-0.03138490161498842,0.4434958520857891,5.226763099447629;-0.03172503104643372,0.45348893345468605,5.226612644389654;-0.032108036326398706,0.46348051450204036,5.226465623541916;-0.03254706850893466,0.47346994592448294,5.226329569879656;-0.033031183191649854,0.48345732736479263,5.226195984926397;-0.03355688384820922,0.49344265723615144,5.226066269160806;-0.03411591630551772,0.5034257372083121,5.225906278595081;-0.03471136347424026,0.5134069979373651,5.225765293035806;-0.035345935046566974,0.5233864025077837,5.225671466922686;-0.03601411253179223,0.5333640476385179,5.225659783884833;-0.03655357443964665,0.5433479217435256,5.225836528631091;-0.0370769779925196,0.5533317681723466,5.226057569818561;-0.037623340035201035,0.5633133842918453,5.226319921035979;-0.03815706648402177,0.5732954061391756,5.226592640520524;-0.03868687430991757,0.5832771392531099,5.226882998420035;-0.039223413096916813,0.5932561417796758,5.227245813393314;-0.0397397721156611,0.6032342345702741,5.227659380347956;-0.040110890595653065,0.6132167562199022,5.228119307068766;-0.040229019680660456,0.6232051606524714,5.22858602155398;-0.0400999942459564,0.6331973943031809,5.228958337423678;-0.03986955094746085,0.6431888958594496,5.2293000866552175;-0.039286362893078235,0.6531655671290489,5.229654941655995;-0.03886477897557164,0.6631513724882927,5.229980454064052;-0.03832204958602149,0.6731309896063491,5.230316142888285;-0.037650933195265926,0.6831037682516103,5.230621575176495;-0.036674840849546725,0.6930503894489414,5.230956195094362;-0.03537568891737071,0.702961535710525,5.231241473973042;-0.0336135747915354,0.7127971985175561,5.231634781681988;-0.03131174882283455,0.7225178749239392,5.232093090979517;-0.02858148966422832,0.7321279650574612,5.232531100742454;-0.025609296615056315,0.7416669522489868,5.232947984225414;-0.022742820864784505,0.7512413044430993,5.23328724347171;-0.01969377916204012,0.7607592888361769,5.233620886676431;-0.016354226677740315,0.7701786409323218,5.233971878547359;-0.012807440524375487,0.7795216969632648,5.234329106744677;-0.008831702567149553,0.7886884040708857,5.234735294507374;-0.0040927462433236455,0.797472615156574,5.235351677961841;0.0013227095035304084,0.8058518339768075,5.2360310387029125;0.00669528292973267,0.8142660656830967,5.236610831401162;0.012168364821719313,0.8226165224520617,5.237172299435206;0.017703731920295375,0.8309253087750612,5.237741316941736;0.02325704750116914,0.8392237468475106,5.238285937559183;0.02885914661997425,0.8474909981823205,5.23880462901869;0.0345468912518294,0.8557009078910643,5.239301563196501;0.040341200170432266,0.863836838912565,5.239783860375824;0.046236329258647194,0.8718993490520988,5.240277199288944;0.052187216469509856,0.8799204722236171,5.240775721576231;0.05815419037444441,0.8879281135921896,5.241298121930516;0.06412166979269557,0.8959326582607002,5.241860664411194;0.07012052482559945,0.9039178257060313,5.242361502872405;0.0758830306190804,0.9120767964646918,5.242835552594926;0.08183562043319309,0.9200962452310013,5.243340642675464;0.08780262674382047,0.9280996442164371,5.243924115355937;0.09383969624731905,0.9360543102356943,5.244450499561629;0.10013259075702331,0.9438082345279709,5.244975986725485;0.10648626702682307,0.9515100502973173,5.245535300334859;0.11311172400042789,0.9589812283779177,5.2460689837418215;0.11977980982592218,0.9664119000962053,5.246636213182951;0.12652621098358185,0.973766539666789,5.247264980394827;0.13326053669093335,0.9811321889728442,5.2478943193873535;0.14014287556871813,0.9883547628863024,5.248578305963219;0.14701839702806452,0.9955955628929659,5.249124217975882;0.15397393694835046,1.0027650962156798,5.249591397119041;0.16095974610849698,1.0099077729866008,5.250016413500087;0.16788680839688197,1.0171031766347634,5.250508322427476;0.17474166819869308,1.0243650247266967,5.2510341164814545;0.18165530961117132,1.0315622555346609,5.251667702400299;0.1886053635200917,1.0387285979056597,5.252251044225241;0.19542166402721736,1.0460276272735236,5.252763116176845;0.20242652776747377,1.053144046671753,5.253300199903041;0.20952836185782647,1.0601716189566057,5.25372112784732;0.21674606982896888,1.067084052987405,5.254071766426423;0.22409988797753683,1.073856496543955,5.254307068171289;0.23150569411521363,1.0805729685733576,5.254514526430707;0.23893765447638815,1.0872603279542044,5.254727105125149;0.2464693670592768,1.0938348004551761,5.254949853644161;0.25400893803142693,1.100400376495095,5.255169127035058;0.26151635312755994,1.1070043400674543,5.255331557664263;0.2689831950465204,1.1136551601522535,5.255444977049232;0.27642518425090506,1.1203346379918395,5.255482023942519;0.2838681385831521,1.1270129893142498,5.255527349680764;0.2913279037234924,1.1336726661748542,5.255552010647762;0.29879454091403596,1.1403243943037766,5.255490027071768;0.30621966046822113,1.1470216714521153,5.255371374619634;0.31356876136162565,1.1538008530620072,5.2551885830479845;0.32077651310802097,1.1607293831948355,5.2549793344856806;0.3278341776731952,1.167810469272376,5.254761181218581;0.33478291205449956,1.1749999335596666,5.254597798967854;0.3417469366397708,1.1821762208817739,5.254540686392197;0.3486602438152818,1.1894014467652527,5.254492782011027;0.35539849149735614,1.1967891065839662,5.2543567651812335;0.36184776059296164,1.2044214789033423,5.253964565090858;0.3678936623845993,1.2123553827281284,5.253257287475691;0.37392985419043506,1.2203016235354753,5.25260794510466;0.3799763333939502,1.2282416903723468,5.251979114549206;0.3859809761482033,1.2362068302644325,5.251271433905624;0.3918691498164717,1.2442501987412489,5.250475422348882;0.39758449788139016,1.2524017281308775,5.24953342176138;0.40326335505648714,1.2605871219492708,5.248667448769504;0.40893459223144024,1.2687857819255157,5.247880655595062;0.4145711180342326,1.2770105153373583,5.247116890461937;0.4202012160390253,1.2852400154862067,5.2463570722227955;0.42578990058140337,1.2934637820139985,5.245291112944888;0.4313745706504076,1.3016753963349863,5.244116017006798;0.43690887406495826,1.3099166049736644,5.242910211927413;0.4423806139468892,1.318199615250526,5.2417053038737045;0.44778268018601086,1.3265323677052911,5.240529329011835;0.45311475991084277,1.3349145396267077,5.2393855984107525;0.458354422418418,1.3433653629774234,5.238322808919974;0.46349904337752934,1.3518898714925254,5.237392416656987;0.46853829825977183,1.3605038257884592,5.236755469548226;0.4734343685882674,1.3692123856363185,5.236320175722542;0.4782696200886654,1.377958098074118,5.235955680340928;0.4833125151206167,1.3865803649938215,5.235480577339351;0.48836481635574447,1.3951844923006644,5.234814810475376;0.49335735673066594,1.4038152291971135,5.234050009044251;0.4984597793975371,1.4123836856854937,5.23331052521391;0.5035517719729423,1.4209613113646722,5.232606288520805;0.5087556963074527,1.4294556722459708,5.231731643027502;0.5137262141558606,1.4381074340275666,5.231067587010905;0.5185671954598287,1.4468328324626656,5.230410074909569;0.5233692821838278,1.4555861219636415,5.229844490249861;0.528215927343269,1.4643213141738267,5.22939012503378;0.5337162219098783,1.4725795525960637,5.228145834938177;0.5402789502330554,1.4798161366908569,5.226009846268929;0.5461317707753511,1.487886895344671,5.225230521913114;0.5519197709923787,1.4959190829225575,5.223822325832544;0.5577451526595516,1.503913295041765,5.222353482401513;0.5636054172991414,1.5119021716981698,5.2209988060111066;0.5697337995116637,1.51965805257007,5.2194857814382285;0.5759400650700217,1.527325552030136,5.217845135270091;0.5822929936746273,1.534872583552373,5.216207266732281;0.588713946677909,1.542350158514629,5.2145169309036685;0.5951554429963001,1.5498212039748107,5.212876624556655;0.6016222810919833,1.5572665835009116,5.2112194194527115;0.608120286158492,1.5646999752330335,5.209631774179847;0.6146216455351005,1.5721686686426466,5.208235011848815;0.6211015253930935,1.5796853829438242,5.207006124896957;0.6276550136322971,1.5871464545218732,5.205829603411455;0.6341646149406938,1.5946652060970756,5.204783914377319;0.6406302041391435,1.6022241436812943,5.203755022296109;0.6469963158941647,1.6098640671570468,5.202704217648599;0.653276757760382,1.6175814768580612,5.20170539961124;0.6594926521018655,1.6253798630685727,5.200965244190253;0.6656750493589573,1.633212269827703,5.200308457683818;0.6718061402873758,1.6410936447750233,5.199766560122267;0.6779273350426032,1.6489858223856022,5.19927208329606;0.6839905958522614,1.6569299297836215,5.198914276081491;0.6899873182330979,1.6649269819521093,5.198620205848963;0.6959331847553064,1.6729620226544872,5.198329014827107;0.7018298650256729,1.681030813405053,5.197977194400392;0.7076935530899149,1.6891231260354276,5.19761437409012;0.7135451589069534,1.6972248224857198,5.197266201734348;0.7193987324352076,1.7053251687077151,5.196919693389386;0.7252749640123668,1.7134094899048258,5.196582568436964;0.7310517027454151,1.721567172112468,5.196297067807858;0.7367875812571214,1.7297570463688683,5.196136888647864;0.7424840479179791,1.7379758930683769,5.196108139531097;0.7481710302550114,1.7461979218023331,5.19634578505763;0.7538869490495725,1.7543802151587375,5.196960884857437;0.7596870141550484,1.7624696461346234,5.197920234250838;0.7655801002527084,1.7704206840570553,5.199352900367425;0.7715701171266901,1.7782336934451657,5.201106919224426;0.7776028417496773,1.785978457062516,5.203010828396255;0.7835665465430929,1.7937299944194822,5.205095988759523;0.7897126433351436,1.8012712239626074,5.207410151934548;0.7959472444321839,1.808692439442481,5.209870905876345;0.8021241111685508,1.8161515104118926,5.2123626076230325;0.8082624343462775,1.8235867722002104,5.215015506170841;0.8144059059524508,1.8309704403790288,5.21779744809138;0.8205718835903528,1.8383300391383768,5.220593342558325;0.8267312693414436,1.8456735594773224,5.223445477933925;0.8329324150053008,1.8529933510485606,5.226267966872656;0.8391406145693567,1.8602955603386149,5.229120333899723;0.8453448724739663,1.867595172418404,5.231987884655627;0.8515643364734653,1.8748869893895523,5.234842297523137;0.8578134774296314,1.8821601899585567,5.237679336612223;0.8640668826561232,1.8894343528613637,5.240504487428854;0.8702861170212263,1.8967312507235703,5.243346389168965;0.8765554474774833,1.9040097373205003,5.2461247211305135;0.8828121242005286,1.9112887962415788,5.2489299479674685;0.8890819796454198,1.9185658932046907,5.251710734275266;0.8953499622746085,1.9258511737931654,5.254474261099341;0.9016307023614539,1.9331329949584106,5.257217869030311;0.9079362524214113,1.9403974750926223,5.259950517346691;0.9142496333875738,1.947637350850383,5.262729981285705
3D gt;0.9472667143431351,1.985528002961312,5.276670120891511;0.945784205806407,1.9838476070165072,5.276106723690168;0.9444445758285918,1.9823319338599223,5.275597175580026;0.9431906916107871,1.9809056762111477,5.275115900978523;0.9420580790679953,1.9796134102212157,5.274685396163398;0.9409245271567441,1.9783172165206884,5.274252090790111;0.9398715272715672,1.9771117698590372,5.273849413135508;0.9386688329155435,1.9757358874478237,5.273422096744247;0.9375120814119734,1.9744206298406466,5.273014657855651;0.9363956880634476,1.973158783050529,5.272607247347658;0.9352143342210841,1.971809750927545,5.272148189139489;0.9325921951452069,1.9688152916468489,5.271143114386445;0.9302310520231416,1.9661251703766343,5.270243214582531;0.9280340630526368,1.9636336151676477,5.269404969027622;0.9259215123468113,1.9612602958876852,5.268597802582181;0.9238967654173857,1.958956870163043,5.267823263746468;0.9218607343367342,1.956634758786216,5.26703906171433;0.919840158610764,1.9543476132803015,5.266248201978021;0.9179225997134193,1.9521779556274417,5.265485602739561;0.9160920414702265,1.9500736303774189,5.264738743895694;0.9142983383415897,1.9479628260716257,5.26399208234876;0.912365259101354,1.94574669880447,5.263200907549092;0.9104346843581128,1.9435409173520732,5.262411062932386;0.9085364598486709,1.9413799141602186,5.261635843687107;0.9065877995466322,1.939155047559985,5.26082870777901;0.9046771719146885,1.9369780516155024,5.260031225283528;0.9026608829794768,1.9346758671893973,5.259171713127374;0.9007020104166138,1.9324542510670084,5.258304392770165;0.8986360746393547,1.9300778527926905,5.257382725779875;0.8965363111150078,1.927659735961282,5.256438106848168;0.8945212722936441,1.925353804474668,5.255535719471274;0.8924378591942661,1.9229718503803792,5.254596330524108;0.8903327150295434,1.920554819373887,5.253632151297337;0.8882661096839708,1.9181734522686102,5.252682342247641;0.8860831870835064,1.9156600263526404,5.2516700617982925;0.8838274313575865,1.9130659574992919,5.250606577937466;0.881599194877506,1.9104991006011172,5.2495584149335945;0.8792640378289891,1.9078068768199858,5.248431198293063;0.876971032374881,1.905167670610655,5.247324757254804;0.8746582300452989,1.9025216458967928,5.246222547071586;0.8723808414478993,1.899944615023124,5.245131685469435;0.8702762099152401,1.8975335993000884,5.244080113252829;0.8680578308896081,1.8949807781555497,5.242963072544553;0.8657327737363509,1.8923104231444046,5.241780991030482;0.8634359337604108,1.8896754227079877,5.240606062790272;0.8611247781941309,1.8870134021581149,5.23941402102752;0.8589472461562082,1.8845086963238493,5.238291578618973;0.8568997473642617,1.8821344102059,5.237213744632938;0.8549429717187437,1.8798905800933041,5.236157863839302;0.8530749198636858,1.877744793471895,5.235154577531963;0.8511725203953875,1.875553365480097,5.234117014420464;0.8493053844629792,1.8733898000766576,5.233092926415755;0.8474522372033311,1.8712418314088812,5.232071961649959;0.8455191725696307,1.8689958325717118,5.231001919341212;0.8435900594879309,1.8667498269352891,5.2299173673965775;0.8416271870469801,1.8644636639214553,5.2287924974471185;0.8395837074833213,1.8620758210414432,5.227607379686029;0.8375309431441706,1.8597133864170534,5.226428675290834;0.8355128449751306,1.8573968418496882,5.225257793525339;0.833515676014164,1.8550940417749278,5.224078342358683;0.8314245756080115,1.8526802776119253,5.222827899498025;0.8293019817727835,1.8502365024942193,5.221552833161823;0.827234275066791,1.8478275353229106,5.220277674358743;0.8251357465556248,1.8453811576724668,5.2189637247046035;0.822982388372866,1.8428977200997303,5.217611351270132;0.820789690837959,1.8404046593700663,5.2162345484699;0.8184571867038549,1.837755190320583,5.214782847834376;0.8161080577435271,1.8350713467375601,5.213322568863785;0.813844928425211,1.832472805359203,5.211914849138013;0.8112357801328669,1.8295351928552814,5.210444547816262;0.8085554591559376,1.826414040086183,5.209017038221805;0.805854382490247,1.8232788742144492,5.207615293562104;0.8030267387745911,1.8198753222529753,5.206213604314339;0.8001019270308893,1.8163538941694668,5.204903666950878;0.7972159820121802,1.812855879314205,5.203676076844566;0.7943851467389514,1.8094262658549103,5.202568341013064;0.7915301227470752,1.8058629278864888,5.201645082024095;0.7886088909682831,1.8021014832412643,5.2007554771541935;0.7856029616242244,1.798126037479065,5.199844078790339;0.782425649949306,1.7938751925137382,5.198963020028229;0.7792738622952002,1.7896114923744009,5.198201438691332;0.7760843652320031,1.7852410122569982,5.197567288092381;0.7727448341685873,1.7806060245889455,5.197076701421194;0.7694337320871304,1.7759518889590247,5.196715708796843;0.7661455129317052,1.771243561542096,5.196423116679019;0.7627181422969838,1.7662289035777357,5.196254534083943;0.759372440140482,1.7612928707537872,5.196148985610725;0.7559481036724822,1.756251564776959,5.19605608488488;0.7523929852302828,1.750969451746175,5.195970620955828;0.74911799692737,1.7459217840006933,5.1959713778026355;0.7458273472958896,1.7409599701481162,5.196017294676191;0.7424839195883953,1.735930563733985,5.196068779559949;0.7390574271839518,1.7308359563560682,5.196139073075408;0.735638308688149,1.7257377361633615,5.196222874073166;0.7322611174904621,1.7207013246210128,5.1963198226029395;0.7289565926981714,1.7157108395037874,5.196416523207037;0.7255021292335628,1.7106142306945482,5.196438820384327;0.7221693716691565,1.7057155947907598,5.196519629157269;0.7187877591582778,1.7008268661499024,5.196613060743698;0.7154327618890475,1.696064912786138,5.196699817514173;0.7120815282436233,1.691300880590251,5.196745989231249;0.7088941470329009,1.6867642068418196,5.196754626417407;0.7056746030422074,1.682340012466352,5.196715132772614;0.7023560668273295,1.6778181714863358,5.196671065202032;0.6990791286804516,1.6733688927289734,5.196642002456547;0.6960033038045459,1.6692583788145392,5.196573629265623;0.6928325750321305,1.6650766413397122,5.196531661507997;0.689629231922367,1.6608660033626257,5.196531345421786;0.6864160970183852,1.6566541212408037,5.196562855112738;0.6830241453141127,1.6522298819191097,5.196611730145667;0.6796886763893879,1.6478965780228532,5.19672539588948;0.6761462463616089,1.6432864386998307,5.196904576859945;0.6728675073613775,1.6390704502639377,5.197117854073876;0.6696611898946021,1.6349789094677862,5.197285593383671;0.6664530954015071,1.6308874278883863,5.197450195910399;0.6629314867424841,1.6265075580419037,5.197692708010502;0.659635150010104,1.622448031687366,5.197945682891293;0.6563022753858815,1.6184102311999073,5.198278151067428;0.6529804264819685,1.6144871039514097,5.198692709675725;0.6496866959784315,1.6106698468855623,5.199156112705489;0.6462731306639361,1.6068101572224514,5.199715464122556;0.6426752211615211,1.6028350426471296,5.200364713505761;0.6391278298926476,1.5989376672537214,5.201129009390125;0.6357629858520982,1.5953040228334732,5.2019113711569585;0.6322005388329066,1.591580992071122,5.202777722709538;0.628645456284439,1.587899248152817,5.203660752227269;0.6251434380131065,1.5842866046095139,5.204587066620744;0.6215256719737472,1.5806868891345405,5.2056597479933915;0.6179078496527797,1.5772143775663228,5.206784934948145;0.6140556575992566,1.5736643289358505,5.208058543590684;0.6100899868604432,1.5700427394333278,5.209370216315275;0.6062650651783523,1.5666429405805358,5.210730384065697;0.6021352924979413,1.5629150212342258,5.212177796349007;0.5977939394422147,1.5588596428194195,5.2137213983436945;0.5934294728590416,1.5547348127216873,5.2152905653424835;0.5892888778231922,1.550736106595845,5.216780892352366;0.5852060206615862,1.5467825332009115,5.2182384292177595;0.5811686412732218,1.5426720376286485,5.219629809340047;0.5772454450340467,1.5385734507506375,5.220959577130531;0.5733289630277167,1.5340603983982857,5.222184239693874;0.5695978763066424,1.529594408183518,5.22331251758615;0.5660174113357621,1.5251393264612387,5.224343898980727;0.5624920775359159,1.520366294346943,5.225276910317376;0.5588202366705385,1.5151552207828183,5.226147661723003;0.5551888201323198,1.5097851674766738,5.226898570974873;0.5513884833439644,1.5040399429242228,5.227615726678482;0.5476456592836528,1.4982841998085459,5.228283605555796;0.5441782601806167,1.4927074222465873,5.228785377265258;0.5407621456699669,1.4871072551351756,5.229207431709211;0.53762487718849,1.4816043622110793,5.229471807944343;0.5345212332473518,1.4758454755081414,5.229624218777673;0.5314194375171563,1.4699572376389578,5.229674816077237;0.5283271185227627,1.463904261416104,5.229657696956179;0.5254329431069329,1.4579875729417553,5.22961339502384;0.5225622044696709,1.4521024528068582,5.2295523512351085;0.5195702114797008,1.4459447146400886,5.229598063557878;0.5164768536523215,1.4395427899928905,5.229707539395348;0.5133152904609324,1.4330444643089806,5.229930410256659;0.5100941635586437,1.4264517802895658,5.230189693055624;0.5069100225280604,1.4200604792382432,5.230580923480693;0.5037223775992122,1.4137237915276246,5.231022378872097;0.5005481791817462,1.4074131066910343,5.231519015139249;0.49724621970418814,1.4010643658415642,5.232134463616603;0.4939091285053313,1.3947568764167746,5.232870385589994;0.49070238686596185,1.3886427919456996,5.233656875190339;0.48749497510485096,1.3824467580923765,5.234551134974227;0.4842865638041127,1.3762775036115105,5.235457897769354;0.48076010455986395,1.3696860531031159,5.236450778679527;0.47726361021723784,1.3630865555995488,5.237469169443753;0.47387360405798395,1.3566264397023258,5.238516086024942;0.4706181578067918,1.350477253098562,5.239631671584333;0.46744153239195824,1.3444212259875683,5.240810311035791;0.4644456450012681,1.338655116857025,5.242034707331288;0.46147173328103175,1.3330642625482594,5.24323827911041;0.45852030397326216,1.3275133523496323,5.244440120034886;0.45572504131534564,1.3222768592636822,5.2455730745730635;0.45281333714816246,1.3168710778784876,5.24673586147684;0.44988933119502106,1.3115249442065935,5.247829243289376;0.44691558532517195,1.3062034502375313,5.248879317921061;0.44393312578744837,1.3009437089633444,5.249882418780748;0.4408341967034216,1.2954983749784952,5.250885687590881;0.4376384085225319,1.2900177061841893,5.251815308348503;0.43433353387506524,1.2845670520604582,5.25247975070736;0.43117324124469664,1.2794229266112331,5.253032997329001;0.4280664067243666,1.2743958068215169,5.253553347948301;0.42489099892927573,1.2693988052130982,5.253939863348255;0.42167685163824054,1.264372127809673,5.254308005328005;0.4183448702659015,1.259297076803415,5.254534541466075;0.41495161081225157,1.2542383708262075,5.254727965211621;0.41136809262092866,1.248979324459412,5.254891366775789;0.4076713355563465,1.2436397761804452,5.254992078158521;0.4039921196359427,1.2384503565971097,5.25505563818976;0.3999839501059735,1.2330692583983427,5.255083413469976;0.39584497629669657,1.2276051994086548,5.255118521878138;0.39148564440475225,1.2219600081172013,5.25513787771136;0.38675529180536616,1.216146785281483,5.255154187548345;0.38209989016043705,1.210672702453297,5.255128430662995;0.37700099980645846,1.2050967568511173,5.255072741296007;0.37168144062516606,1.1994375033205658,5.255091125058387;0.36571363337422896,1.1936352965794697,5.255065702813895;0.3595038128245063,1.1877834857881377,5.255046067420682;0.3529780665629886,1.1817596844292675,5.255067424032972;0.3465387112859617,1.1760410285712521,5.255224875331541;0.33959583704953367,1.170054347893117,5.255337069022223;0.3321100144361585,1.1636382007302397,5.255426305489219;0.324635338422548,1.157512839164141,5.255547976014528;0.3165096863860294,1.1509941810252138,5.255701971824924;0.3084265727749761,1.1445931876780455,5.255888311761649;0.29990714015367737,1.1378385519907266,5.256105043712676;0.2913168659160792,1.1311242931346202,5.256321461904853;0.2826768989365335,1.124476479090557,5.256549472082466;0.27410107705012504,1.1179092635910746,5.256744777017308;0.2654065973103973,1.1112656435793544,5.2567911169071895;0.2566223116563392,1.1045780496943183,5.256781332095053;0.2476836525121501,1.0977695645149506,5.256732936192053;0.23908581264278433,1.0912542406388517,5.256631585437399;0.23047456418664963,1.0847308899676862,5.256434919480832;0.22228322639119438,1.0784429997458977,5.256180795071655;0.21409426830716702,1.072112479768269,5.255819120080977;0.20639554497615048,1.0659127527543302,5.255446246270688;0.19884938147895698,1.0598407644163144,5.255001175835959;0.19135249518606953,1.0537328659413394,5.254484226305867;0.18375704512077298,1.0474173018895283,5.253858348885966;0.1765803830759513,1.0412905476229177,5.253271763648394;0.16970949060064525,1.035337756043271,5.252685468649;0.16292482758309557,1.0293249825195943,5.252081468201672;0.15667195355953947,1.0235385787845273,5.251430839884466;0.1507450524982393,1.0180523564827875,5.2507888248522665;0.1451110845353319,1.0128189635202676,5.250104800841969;0.13958242836887969,1.0076707998680947,5.249382738039284;0.1340080979129811,1.0024023966220996,5.248593897493392;0.12798545376871534,0.9966395618458488,5.247790321300684;0.12234053311446788,0.9911384978220253,5.24708954090652;0.11686648362288207,0.9856958644649525,5.246378207883686;0.111612796763682,0.9804199879898308,5.245683239319164;0.10638467517665015,0.9750937603174712,5.244992143453094;0.10121778271853002,0.9697721247302435,5.244344985383779;0.0958516576006005,0.9641769096493104,5.243741321825611;0.09080844533628751,0.9588526841791183,5.2431790421639075;0.08602204290943441,0.95377453923596,5.24265636039892;0.08133379584519974,0.9488068772943528,5.242155321121217;0.07687116641948877,0.9440644159069951,5.2417046433088075;0.07280781469258621,0.9397424870624445,5.241347545875787;0.06856156853875969,0.9352455970487444,5.240944785730827;0.06431628328098538,0.930733018825709,5.240533781101049;0.06011517422681033,0.9262923767010781,5.240140415478246;0.055974922627056244,0.921940856222044,5.239763442286556;0.05166576293527775,0.9174024406986533,5.239394136804373;0.047468746678508034,0.9129404233823788,5.239031402963431;0.043380196529040085,0.9085053285984179,5.238645690043355;0.03946849965493298,0.9041587571455407,5.238277428656661;0.0358285111335391,0.8999845427280879,5.237890687611436;0.03222382219267016,0.8957582855619914,5.237505663827292;0.028591640796994926,0.8914194797654227,5.2371480985453704;0.02485153108433739,0.8868744034445968,5.236800160467316;0.021152611973372155,0.8823668395324076,5.2364624631269;0.017446897631482154,0.8777862370743034,5.236129484468174;0.013856787900232917,0.8731638887039737,5.235785986188779;0.010146346094077136,0.8682727873609475,5.2354438752683325;0.0062932247046979806,0.863029188778734,5.235096938256772;0.0022169196228907146,0.8571061988988689,5.234721805903578;-0.001750568433129085,0.851083757588283,5.2343316874973524;-0.005824458881363348,0.844646245768651,5.233930425920635;-0.009656455915208924,0.8381605780804098,5.233596847840543;-0.01338888523924536,0.8312018805587847,5.23328942399692;-0.017060651097272964,0.8239332092364217,5.232958096617862;-0.02067412160560875,0.8163090804697937,5.232626873382015;-0.024074619771903043,0.8084642690352208,5.232274662240181;-0.027334903580228283,0.800141099267673,5.231932255359511;-0.030408520007689382,0.7918502782119988,5.23164836062792;-0.03326068498495329,0.7833271222485163,5.231412575583383;-0.03580474350533878,0.7745404509707436,5.231168100495411;-0.038133062743615616,0.7657895735310769,5.230916879446395;-0.040163620894128185,0.7568557509387716,5.2306624079195325;-0.041818475667676776,0.7478245901592039,5.2303387954346245;-0.04334855207507475,0.7384598013922341,5.2299854063073585;-0.044661935213316295,0.7288399635473063,5.229617906254189;-0.0455634125316699,0.7189302828892525,5.229258910722683;-0.04626341853425912,0.7091046400613735,5.22890470400993;-0.04666829968178211,0.6990027698951682,5.228568124158395;-0.04662901037529961,0.6893279053979587,5.228258331817666;-0.04644294411963132,0.6794947123255755,5.2279773656469555;-0.04607904440998413,0.6698682958770912,5.227716675135757;-0.0455323306562987,0.6601087264125212,5.227411344207013;-0.04475760969720356,0.6504384619658475,5.227045913009446;-0.043855842619362276,0.6408273853242705,5.226658280367679;-0.042823391504238306,0.6312973367364914,5.226225650985007;-0.04171497841202533,0.621668360724968,5.225768311505491;-0.040568247118144454,0.6122525264463277,5.225301235772168;-0.0394148362572329,0.6026468422548759,5.224824334258241;-0.038362165097745586,0.5930738271209244,5.224364223361633;-0.03739321163651857,0.5828935319673213,5.224026591128018;-0.036474204577930235,0.5728394628534665,5.223716507901799;-0.03564504251764229,0.5627193409618318,5.2233967645872434;-0.03487003662919752,0.5526639344309279,5.223161396486153;-0.034121207819083815,0.5424320626629449,5.22294098254189;-0.033386025711662416,0.5322060269271771,5.2227395573156485;-0.032710444622089205,0.522319670553652,5.222585261374557;-0.03202854182868424,0.5115333999870971,5.222462784282902;-0.0314611706708997,0.5011791779809665,5.222353077809427;-0.030957324387495988,0.4907600691404984,5.22228550301191;-0.03049961277116765,0.4804551977246535,5.222216272882847;-0.030029853500850457,0.46993538525438056,5.222113866351428;-0.02958947378180805,0.45988058162353196,5.222063432584773;-0.029159353647825008,0.4498887149830556,5.222071774952152;-0.028675164002210977,0.43956866395782307,5.222120443591182;-0.028180104550920005,0.42934900771027407,5.22221287334027;-0.027728511335318572,0.41953927409710656,5.222362171118741;-0.02727752434342636,0.409517557470292,5.222518803285194;-0.026853432652246146,0.3995595484224626,5.2226719801413575;-0.026426219076690276,0.38975111349629615,5.222807752016294;-0.026048706013303963,0.3805724704129709,5.222898206666343;-0.025717914679507514,0.37117368464395795,5.222989754177746;-0.02537599922523597,0.3618952861696946,5.223112252344121;-0.025060772997109994,0.3528583889847593,5.223242553735644;-0.024804578406823104,0.34413410931424154,5.223397758943429;-0.024631390364058887,0.33523282571901314,5.223566525973187;-0.024463767849719577,0.32632040357836783,5.223708770633362;-0.02443440289015596,0.3175516032036104,5.2237648373589005;-0.024446477419971795,0.3086124619894076,5.2238222545366835;-0.02450271451102637,0.29951288483179905,5.223869736404617;-0.024642070201394466,0.2901411047031225,5.22390501484352;-0.024833895158273563,0.28108232676056377,5.223963273918073;-0.025081767628229956,0.2716830716997848,5.223997014337253;-0.02538693248546185,0.26284300876281425,5.224044642601607;-0.025773535641363865,0.2544334807717122,5.224107242836236;-0.02622083883026103,0.2460341162854527,5.22417639218958;-0.026693914465335984,0.2370960126565529,5.224193128877355;-0.027184158317783334,0.22847826219716838,5.224242722481645;-0.027702654676116194,0.21999005642579625,5.224299690404705;-0.02821766036532703,0.21105297765830638,5.224377367612612;-0.028735022227381175,0.20173361983323965,5.22443032558718;-0.029275212568940272,0.1920139653027984,5.224450615250386;-0.02989694171001257,0.1819705886791407,5.2244228464037645;-0.030544791521803706,0.1716567280959589,5.224421361270965;-0.031183771398401013,0.1611344232336845,5.224451443439938;-0.03182446231928514,0.1505486695519383,5.224490228094586;-0.03249721019317449,0.13998973060333667,5.224537159307016;-0.0330734572138811,0.1295646926742144,5.224792804619192;-0.03362642724341061,0.11900572275698498,5.225054757449294;-0.034192656486763236,0.108291868116726,5.225369985244434;-0.03467463989517232,0.0972957656545652,5.225721661533099;-0.03514824423641738,0.0860801329564864,5.226097677720025;-0.035603692469201566,0.07426531658904549,5.226456985251273;-0.03607024068535919,0.06216215561847623,5.226779450302915;-0.036540536169561086,0.04967219787573573,5.227038436474578;-0.037042089676609935,0.03658004144081185,5.227216363422611;-0.037523951650901166,0.023431319454327852,5.227416573114345;-0.038018718280322814,0.0098311678117113,5.227572572085524;-0.03849852956144303,-0.004109584758781905,5.22772313999018;-0.03897811108426108,-0.018147346634784435,5.227837656559722;-0.03941131425706833,-0.031342099893741565,5.2279388737307935;-0.03976638552129578,-0.04394109921118748,5.228058360045439;-0.0400554490114123,-0.056030644473479704,5.228208888182368;-0.040320557154522034,-0.06787710310495568,5.228330775137392;-0.04056566722714221,-0.07942026764355163,5.2284117071863285;-0.04077919375278788,-0.09039440869157783,5.228468455349225;-0.04097314757819002,-0.10109986796203041,5.228510409325515;-0.04115668637641353,-0.11123328932471219,5.2283987179000135;-0.04132792792295544,-0.12114586992893803,5.22823619001517;-0.04142941774976067,-0.1307754706379045,5.2279960150595155;-0.04155901558102721,-0.14027948068954782,5.227744145818325;-0.04169933346763175,-0.15035926500626795,5.227490125942724;-0.04181940889976185,-0.15949589603676076,5.227284195193354;-0.041925143654482355,-0.16834655171725416,5.227116272960919;-0.04202891378946256,-0.1765428593516967,5.2270050388889615;-0.042077723406757105,-0.18382598916730727,5.226975084724821;-0.042118545718761315,-0.19044427956200632,5.226968214875059;-0.04214729508834801,-0.19631771857750846,5.226970080296611;-0.04216575489390082,-0.20165752849183552,5.226966899842178;-0.04217739965137423,-0.20662351659666073,5.226968310909568;-0.04218923821350454,-0.21216696499542867,5.226972677808971;-0.04220435031584508,-0.2180849256070784,5.226974064713316;-0.04221235373847843,-0.22372163728111144,5.226967839334913;-0.04221253118119709,-0.22915688588335098,5.226956948695405;-0.042206515847092466,-0.23454577904538162,5.226950996384102;-0.042197384518045215,-0.2399318411436723,5.226944014218188;-0.042192514552971246,-0.24522741511942803,5.226934175604983;-0.04219203098417792,-0.24837414520717224,5.226926255997242;-0.042188303838465224,-0.2515306763986643,5.22694207620813;-0.0422000239281275,-0.2545103420175019,5.226970428686541;-0.04221565414123585,-0.2569747394107166,5.2269864571403355;-0.04221136689556695,-0.25849617232353983,5.226978815424628;-0.04220875697873593,-0.2600722070590907,5.226972124839517;-0.042206682769270615,-0.26178433582097604,5.226966833667291;-0.04220707114702268,-0.2636945348535383,5.226961846895168;-0.04221001502426514,-0.2658631083002867,5.226957500977051
