# Supplementary material for: AI co-pilot bronchoscope robot
Source: Nat Commun. 2024 Jan 4;15:241. doi: 10.1038/s41467-023-44385-7 (PMC10764930; doi:10.1038/s41467-023-44385-7)
Supplement: Supplementary file 9 — Source Data [file 41467_2023_44385_MOESM9_ESM.zip › Supplementary Fig. 6/Sim+A/1-siliconmodel3 Centerline model_54.txt]

Path length,0.4058782999546737,1.4487841057080155,2.083479956176275,3.156272604216631,4.242719789237107,5.403298566448246,5.95391855070311,7.000761635161565,8.270391409106967,9.006157670707035,9.84760467929821,10.738719839208134,11.669919114466968,12.682524091478712,13.650582947095668,14.625267210390819,15.61550434045812,16.662842029308646,17.73756399267047,18.87120466388261,20.026740883692867,21.248169803024958,22.47201270877514,22.47201270877514,23.758183504409793,25.099730917763154,26.527831638338732,26.527831638338732,27.922071307800977,29.29647311405906,29.29647311405906,30.59318456590223,31.907299577400476,33.14788066603984,34.3544826462005,34.3544826462005,35.53307676975675,36.661874590586734,37.768473927052995,38.82430539915913,39.885804883131016,40.92828519461226,41.985195873229046,43.03982741794768,44.09734423653469,45.097456017851115,46.10193809095583,47.06877063911264,47.99697462471364,48.87100056931886,49.71413415013398,50.613454131480125,51.518165739446054,53.23996808664959,54.14525153932945,55.07842812345901,55.99432180971141,56.92208081153565,57.840513582506226,58.7450955320474,59.64522186658235,60.56950248734636,61.432804789955576,63.24819428873442,64.20140663809184,65.1291677735639,66.0986101605145,67.10860001194612,68.11655858734652,69.09748159000647,70.09217571841593,71.12213248865216,72.1403112352695,73.13703522351076,74.18490978845928,75.22260624776318,76.26783356305882,77.30951834714325,78.36988383645962,78.36988383645962,79.41658935646299,80.42831915924428,81.48174852501016,82.51064869917816,83.5495806861856,84.54540942450546,85.56080654070584,86.5549848322744,87.521876310957,88.48568844478122,89.44679099062604,90.42770278049927,91.41357501197945,92.3798881880271,93.3784566127,95.32191644094463,96.30133255082742,97.32135152599626,98.31357257182194,99.29176540854492,100.27873393025769,101.2371431346443,102.15317171390022,103.07076226312739,103.99423405275792,104.92108396457438,106.72362077780497,107.61936645194055,108.495639422309,109.3483828988121,110.96621571046781,111.74815136440056,113.25671428630591,113.97350586388129,115.26620237476699,116.47007531473147,117.05987045837773,118.2273767989933,119.34077360427946,120.53666518982355,121.15309378315607,122.39160264478093,123.62887414394051,124.25045980155683,125.50894843673133,126.19736647154237,127.63682186306346,128.41561371710424,129.16474224313663,130.66782423136343,131.45009124427395,132.25277259856855,133.09714440420717,134.6345686880079,135.41335635471694,136.23194170030104,137.0880626549561,138.91729894818076,139.87578535169462,140.87033078951345,141.8396788172107,142.82068411174686,143.8100174327183,144.84485164967103,145.89596142103179,146.9757584937906,146.9757584937906,148.061714972973,149.19303259012676,150.29707734412074,151.39198738310023,152.47576422832205,153.5651911564157,154.67011604404945,155.755677999034,156.78716868825975,157.83655522452383,158.80007071173165,159.78548635302025,160.68993140999766,161.56370861586603,162.4653822564053,163.3071536146118,164.92788522440566,165.66940076770095,166.4136788381836,167.87283205471178,168.55426582260867,169.87297347341237,170.52401828068557,171.76199625454086,172.97185435103606,173.58522207421876,174.80099524748633,176.08985760465586,176.72653670045565,177.97745312512077,179.21439954527446,179.84297231639482,181.13761131479666,181.79209956426843,183.10500409735963,183.75710205974195,185.12517213778546,185.80374500082428,187.20845995695373,187.95554564071438,188.66467879880693,190.08106452419423,190.80521696159863,192.22009534344673,192.8892676184808,194.09219740409458,195.25431662385944,196.38971464860947,196.9632089145684,198.11591041845563,199.2496017119447,200.2696989919921,201.29700780666187,202.35420413509445,202.96501835387394,204.23667902773423,204.88382128884766,206.24858389612277,206.94655242952155,208.3379797855141,209.04043104056527,210.3937844753112,211.0938916935273,212.42454533917447,213.68944021402808,214.29687354319066,215.4139780172946,216.40816492694185,217.48387572761203,218.60522801392403,219.71297226872778,220.25475825776329,221.30191148264876,222.31360513557584,223.29990534585988,224.71003677881183,225.62110295219475,226.52599878878686,227.34756301265344,228.4714480518768,229.55044573870583,230.60786707797783,231.63009126211495,232.6413941818834,233.61963933500155,234.5285713410163,235.39430708541187,236.60760448577096,237.50884853723227,238.4236605217437,239.62138592611342,240.45821395987116,241.56362770360334,242.6146464003091,243.63207621682355
Error,6.468125236693226,6.143507549142081,5.808262672457384,5.437887211584262,5.10676614016769,4.79692633830696,4.47871545023775,4.200747909158438,3.983549202503604,3.7402122286115316,3.5789063380154134,3.4026460128124283,3.2296802681598575,3.0599425439523724,2.898177643933108,2.746071618722549,2.60641781412525,2.4663087817567404,2.3347456370053234,2.2403554824561485,2.1631646251030765,2.1050084875460713,2.0751237501603526,1.9444559844572666,1.8158519877557449,1.7380453502086075,1.7611712010640193,1.5802431717462355,1.4595632226743733,1.4422129952690548,1.409942492268245,1.24579878755814,1.1536503002283394,1.1223627293631984,1.1170386539588775,1.0396160972855302,0.8646136369374046,0.7125268097002574,0.5829097280305655,0.4718041501788564,0.379230941806858,0.3099058940700825,0.2789547670410574,0.28533855828648425,0.3180643250009129,0.30947040024261496,0.3142286444065986,0.29375039541047243,0.254150869228275,0.21473424211242437,0.2534989048543866,0.32472003444211767,0.40643233383981503,0.5371036954131219,0.482040695870096,0.45567581561771225,0.42883487444315127,0.4167341512680753,0.4152292622413311,0.43299845610429866,0.47008226270009246,0.5118516985959544,0.600460622932289,0.6208190367442724,0.5906873353613362,0.547033107546982,0.528936008510154,0.5332577727775378,0.5341260198366673,0.5194408317866924,0.5106973234362331,0.5181342278907137,0.5188631002425529,0.5102536126874767,0.5294529106413994,0.548754570074042,0.5778281712908911,0.6040850218318928,0.6435440654594772,0.5925794368520622,0.5525862937935363,0.5363259678136387,0.48755274922093655,0.45826811145044816,0.4181915920395497,0.4065788802281176,0.38502466232251487,0.3798784833660964,0.40240134498810193,0.45014383332060853,0.5255318707269214,0.603393745900559,0.709307254097693,0.824866264340378,0.9262848481471054,1.0261639150600954,1.1217516798438,1.2374722429532343,1.35631933672754,1.5023194963505948,1.6512768837219214,1.7909183737199246,1.8888321569422895,1.9774188761463887,2.068656625382771,2.157439198866904,2.2191734145845907,2.320364007902851,2.4605127414984187,2.5990000444354022,2.699369413828552,2.760836465802324,2.80032245864426,2.782378396454592,2.7518975035970583,2.715098751471002,2.6516487014278756,2.589099113211138,2.5175730758972237,2.4270004606690025,2.3251222359205257,2.165945155852791,2.06281770786235,1.934413099000137,1.8267960341483802,1.7479813774712347,1.6830101901971706,1.6169494942704028,1.5812445752385322,1.5558686166104339,1.4844807234565767,1.4571719773201521,1.43763771590393,1.3590789114446478,1.3031335534498059,1.269111672341471,1.2416980596667384,1.1761794833836028,1.0816201026332575,0.9791242171981548,0.8859352962718203,0.8052184153607369,0.7334586404224729,0.6757117844607183,0.6364064801525715,0.6304530352578946,0.6526623786378579,0.540382716361288,0.3941949407777432,0.27480080364556486,0.18245906283860164,0.14778042022098503,0.2011872580272416,0.29575918459301753,0.3958096892999249,0.47460591844092237,0.5759313066399443,0.640868099219743,0.7204424014070677,0.7743897889884956,0.8318727891487833,0.9202220616585257,1.053677572971913,1.211722467828913,1.2644537638468265,1.3442559421744609,1.3715977647270652,1.4151274774159295,1.4563765509644122,1.495053769450217,1.4931318291201872,1.4948282762935576,1.4999717960758943,1.4423101212713112,1.3818525868769413,1.3113110678327704,1.1978288583631571,1.11528264443382,1.0015464822540903,0.9117252274547307,0.832243169947858,0.7535603664244119,0.7388912717749407,0.7641185927125517,0.8360514062366259,0.9600679497562076,1.0143005863968535,1.132646417722233,1.1433529373778677,1.201658476297459,1.2049869873752994,1.2239127160790568,1.1669107723970567,1.118591499328272,1.0493858701122165,0.9792262318539426,0.8161322007988043,0.6752843834100617,0.5494924843598473,0.5063725686872594,0.5356226392562174,0.621230520214493,0.6567503957443561,0.8190180347293196,0.8410430371836709,0.9653286647525237,0.9849937011344946,1.067781096679967,1.0536917588763623,1.0890853224004164,1.0323065683797399,1.0336316105206487,0.9512634450135498,0.8422205939005244,0.6942142706504612,0.5448021756088809,0.47154209387598456,0.46880174516900724,0.45238448987347923,0.4264425583016717,0.42219433222035996,0.4285270700651245,0.43582023171886897,0.39954899836556884,0.3731438537980118,0.39399746591336166,0.3538646376797975,0.3464332437688867,0.3575764860942651,0.37441626017085394,0.38203727847463415,0.37788045955240945,0.3655532155351267,0.38211738214884244,0.3579222171247346,0.3331516809830787,0.3363198106369363,0.32118333087551204,0.2991240767480456,0.2738733806906831,0.2566047404665248,0.2252554061536141
3D pred;-0.029122725078944315,-0.2614101067978808,5.16362340211169;-0.02984895727335105,-0.2519433911115714,5.166762491297169;-0.030324005504458584,-0.24253841783799193,5.170127131976554;-0.030933781609644485,-0.23324331944775314,5.173764345060404;-0.03143267109040559,-0.2238147794433845,5.177058846945667;-0.03190870021115634,-0.21433216785115752,5.180197871263375;-0.032428428444574005,-0.2048318247387197,5.183275754189892;-0.032885344812305456,-0.1952208373936115,5.185999749359688;-0.033244191340183915,-0.1854754360688373,5.188212978265273;-0.03345112841158206,-0.17576951180454636,5.190611355054756;-0.03367323234559033,-0.16592127075458354,5.192332638896638;-0.03382212479529151,-0.1561204290439454,5.1943128744385465;-0.034018648078302446,-0.1463144464438027,5.196263280510351;-0.034200807290218634,-0.13649939442064474,5.198168948845664;-0.03435695998960825,-0.12667334819500808,5.200019470908792;-0.034479644162821725,-0.1168262528363767,5.2017571882597045;-0.03455701321899333,-0.1069451860143105,5.203292939700209;-0.03452124611141972,-0.09704478238744742,5.204700323350537;-0.034466129264606016,-0.08712012188747577,5.205924282538378;-0.03437861597272525,-0.07715590788400027,5.206764985052165;-0.03427518514455713,-0.06718506343167541,5.207521002890133;-0.034147528469364426,-0.05721237589037279,5.208248469024621;-0.034044284843492784,-0.04723973724313628,5.208980465722265;-0.033922223168450345,-0.037269871937301385,5.20974655105106;-0.03377577966395667,-0.02730247888920177,5.210540043410624;-0.033613656726343324,-0.017337380956256247,5.211358908075819;-0.03341412552649521,-0.007373339674281863,5.212182357304003;-0.033173357699056515,0.002591535779601275,5.212984409697471;-0.032930262807433344,0.012560230154738066,5.213736764220807;-0.032683248780730624,0.022530695792974866,5.214463949910539;-0.0324342575285789,0.032503002127469836,5.215164742124639;-0.03221404098565368,0.042483126114267244,5.215755191006739;-0.03203102473623882,0.05247010326626297,5.216231418282276;-0.03182747013123272,0.062458130073026044,5.2166762621089875;-0.03157310208537581,0.0724385066798556,5.217248433135077;-0.0312702616972585,0.08240790134095159,5.217969167337564;-0.030975006828158173,0.0923678216837698,5.218813448882423;-0.03070638166648144,0.10232343726246695,5.219715423921832;-0.030468186829615496,0.11228143291145648,5.220599497377148;-0.03024983975474388,0.12224211345511958,5.221458082062538;-0.03003676334750019,0.1322057417204033,5.222283133719052;-0.02981582645180717,0.14217333927561418,5.223056558482992;-0.02957095014195467,0.15214472846529595,5.223771704077099;-0.029341236905439924,0.16212267458448068,5.2243944585003;-0.029134830376610167,0.1721097055699176,5.2248598706195875;-0.02896816219963031,0.18210188542260874,5.2252184281606535;-0.02884265479794202,0.19209682676935824,5.2255106530178415;-0.028698934004923217,0.2020923101415233,5.225774578178495;-0.028540149956882716,0.21208890225852817,5.225981782600079;-0.028336812681900456,0.22208536162307355,5.22615340464294;-0.028089271877689996,0.23208154981236134,5.2262756553467975;-0.02785220478997073,0.24207839439348955,5.226358707238334;-0.027664217258124478,0.2520764735194738,5.226414155217807;-0.027578085526175796,0.26207608133622534,5.2264347667658555;-0.02755792516683147,0.2720760546099514,5.226446084215905;-0.027584490354322075,0.2820760105702591,5.226432852333198;-0.027664542762673026,0.2920754494629773,5.226363473354308;-0.027790148084232906,0.30207390130541495,5.226240249745973;-0.02793317128130887,0.3120719096307599,5.226101059619058;-0.02810997757979935,0.3220696514106945,5.225983166300479;-0.028329442098263415,0.33206670136180066,5.225879110545122;-0.028589016451491048,0.34206300359759245,5.2257980996455435;-0.028874380847570266,0.3520586804000407,5.225727301181937;-0.029181511278513685,0.3620537275938236,5.225658726460347;-0.02950589142146985,0.3720483095209133,5.22560296244374;-0.029837376161171707,0.3820427098405993,5.22555735414181;-0.03016436530984732,0.3920372689793841,5.225514160184114;-0.03046849274231384,0.40203258861685043,5.225481117035031;-0.03075273453612032,0.41202847719932784,5.225443460038986;-0.031035374371665727,0.4220243502586634,5.225392113130494;-0.03132385150301669,0.43202007266603,5.2253440038844285;-0.03162621837544451,0.4420153498724571,5.225289160095934;-0.03195380106864597,0.4520097941958559,5.225227741486408;-0.03231324607486169,0.4620031403133312,5.225165832974486;-0.03273002732625481,0.4719943008480333,5.225111019123148;-0.03319481984149333,0.4819833229707961,5.225052667184591;-0.03370424686984871,0.4919702185606935,5.225003671477952;-0.03424547430937329,0.5019552273183044,5.224921983234374;-0.03482525558705948,0.5119381419986203,5.224849401173379;-0.035452781434140795,0.5219183619712996,5.224811710217181;-0.03612321795114378,0.5318958008604255,5.224846754338303;-0.03666634625949861,0.5418786933922729,5.2250632453040495;-0.03718766829075427,0.5518617741829734,5.225320774459823;-0.03772621638864895,0.561842900364439,5.2256158779940565;-0.038249836788376394,0.5718245330326979,5.22592055971805;-0.03876174581449233,0.5818063962297426,5.226237350286825;-0.039269008633441925,0.5917862376416366,5.226618729135158;-0.039786150677819855,0.6017631441743114,5.227059070076029;-0.040161059308323754,0.6117441783594566,5.22754733241713;-0.04031277776892975,0.6217302003480005,5.228053638997207;-0.04018782952611389,0.6317206586238026,5.2284721260054585;-0.040013801815796064,0.6417130646161252,5.228820747348231;-0.03948406635902117,0.6516918549914288,5.229199063342585;-0.03899110799933531,0.6616730916707129,5.229562252560114;-0.038391958555525914,0.6716483160793961,5.229930923063941;-0.037643716887016086,0.6816148655390217,5.230259596571151;-0.03656668932202671,0.6915508655638487,5.230600059683531;-0.03509648818717473,0.7014372730582549,5.230912238282461;-0.03324343323556462,0.7112558624080982,5.231314097120183;-0.030907610769941536,0.7209668310437952,5.231805036592624;-0.02815451620175887,0.7305705637423816,5.232239534639507;-0.02519768753965353,0.740113861208058,5.2326668960141856;-0.022392902701909332,0.7497057443352805,5.233026006147243;-0.01941709713229616,0.7592462674288689,5.233376720151191;-0.016188952970970952,0.7687040998193396,5.233735177606777;-0.012718380792618616,0.7780752059921408,5.234105984636019;-0.008806320381126043,0.7872697387510849,5.2345013966762215;-0.00420328326882645,0.796126306699441,5.235112341451913;0.0009180933080370239,0.8046889955794323,5.235784547597694;0.006267619479015416,0.8131183164863502,5.236358236358447;0.011723093240103311,0.8214800281845475,5.236923553542259;0.01724667098562012,0.8297962437423481,5.237498573268378;0.022783740732130173,0.8381047778400911,5.238054558671895;0.028371944194543426,0.8463809638185946,5.238580607825391;0.03404379359775839,0.854601194568746,5.239088476668219;0.03982018523963038,0.8627493368842427,5.2395794719901145;0.04567638643179872,0.8708394949060041,5.240083704852764;0.05160838740016952,0.8788737512822077,5.2405956511318585;0.05757282632407085,0.8868830322673275,5.241121851117083;0.06353925291690024,0.8948876064014247,5.241695041001955;0.06952797942601124,0.9028796095303959,5.242207916021414;0.07528325042020749,0.9110429559869099,5.242694362744379;0.08123990289953352,0.9190593354859985,5.243200278712826;0.08718495792576794,0.9270782994551812,5.243794027477873;0.09319544339076011,0.9350523784469126,5.244330803696372;0.0994487265026548,0.9428389118207403,5.2448468931660965;0.10573719967918227,0.9505937682844048,5.245410192674401;0.11232188376066869,0.9581012571223682,5.245938914619165;0.11891755937237876,0.9655968025150907,5.2464991489368655;0.12573318679357368,0.9728856174923557,5.247147530832552;0.13245653727789905,0.9802641230551548,5.2477426895715995;0.1393388074501219,0.9874876279078006,5.248417474663561;0.14621082690863682,0.9947315758675433,5.248965714135262;0.15316892426965129,1.0018978918524757,5.2494440407169485;0.16015759466550847,1.0090371904188562,5.249878669383913;0.1670937970178572,1.0162246292617894,5.250358064634586;0.17396176683196687,1.0234730781944057,5.250897489053508;0.1809046518202806,1.0306411236551207,5.251542060470941;0.18790399804557747,1.0377618267922355,5.252094092400728;0.19480121462602193,1.0449872847236241,5.252564370110358;0.20192911674608682,1.0519822884133778,5.2530771417428666;0.20914710294817784,1.0588956593599388,5.253402683355674;0.21639694266043902,1.065777617117747,5.253682828971847;0.2237122342279719,1.072590933703679,5.253938223532965;0.23107983940795518,1.0793487278494291,5.254163195076827;0.23848509015819092,1.0860647665624723,5.2544021204439195;0.24598057512949653,1.0926792293607843,5.254660164887144;0.2534782204360758,1.099291972409782,5.254898794777693;0.26096021785846424,1.105924552219361,5.255067909061356;0.26840754107654186,1.112596804597889,5.255203648085636;0.2758231762927461,1.1193053164208802,5.255268636245932;0.28322663281689464,1.1260272833258373,5.255331821874859;0.2906310721384885,1.1327483491118242,5.255371230417988;0.298088825833884,1.1394102164708226,5.255333373979624;0.30551006584795426,1.146112155224232,5.255237386485062;0.3128531604309855,1.152898469143667,5.255079572253958;0.3200680622446615,1.15982010359286,5.254889392416015;0.327148666828293,1.1668789205174421,5.254694091736325;0.33410173684275424,1.174064209503164,5.2545314892588975;0.34105240704808243,1.1812535069902415,5.2544847416486595;0.3479573560935418,1.188486535078097,5.254414148731874;0.3546779270957345,1.1958899534938638,5.254261436042248;0.36114305577030903,1.2035096669399512,5.253884503394805;0.36720690524785443,1.211431430993034,5.253195022574944;0.37324531214778167,1.2193774235712174,5.252563481556192;0.3792794229514229,1.227326555931029,5.25193039267177;0.3852765950492552,1.2352977613859513,5.251227676210886;0.3910932161662505,1.2433876422060888,5.2503787079562985;0.39678744465849064,1.251555930670148,5.249454140248623;0.4024700449915453,1.2597396653133712,5.248597086723994;0.4081011356230435,1.2679506143009849,5.2476637405809905;0.413711059643812,1.2761785475093574,5.246752769890043;0.4192876131510607,1.2844123952073758,5.245701198177495;0.4249615062141264,1.2925534668012462,5.24446431062708;0.4305988421617031,1.3007202772923905,5.243229948518177;0.43619493888923283,1.3089086944881805,5.24195185413832;0.4417528022500633,1.3171194995697513,5.240650764297153;0.44723871108178925,1.3253827375357357,5.239376518399571;0.4526442802310871,1.333690099174227,5.238047020456932;0.45796640955068907,1.342043529057626,5.236670376462078;0.4632609916791622,1.3503898122100677,5.235151509244668;0.4685470160596473,1.3586779981360593,5.233317409927534;0.47405976342493356,1.3666668819048966,5.230911718215253;0.47954947417144034,1.3745480916973005,5.228127906417052;0.48496123661370066,1.3824003081509575,5.2251186666403875;0.49033754551982583,1.3902200482724334,5.2219647853841415;0.49572082014117846,1.3980426554376928,5.2188299534127065;0.5011572045384326,1.4057732464215258,5.215561362320818;0.5065675722582805,1.4134558754127835,5.212140085816541;0.5119390214428043,1.421131896229063,5.208643482023413;0.5173206536465821,1.4287517571578376,5.205041294597779;0.5227537891763098,1.4363438528760881,5.201457843618551;0.5282224045970462,1.4439227745824184,5.197900570625175;0.5337228036488746,1.4514514713139084,5.194286108591083;0.5392502490117652,1.4589213714188807,5.190591796722549;0.544832573652386,1.4663225885600044,5.186842178550434;0.5507377529918132,1.4734957225315306,5.1831442053223356;0.5569650511947132,1.48043711455915,5.179533411253012;0.5631725270291762,1.4873872936153658,5.1759054290519675;0.5695256342352252,1.4942363803388352,5.172337791194386;0.575924701797504,1.5010561088290642,5.168796147839537;0.5824459672984307,1.5077854573187444,5.165304877988771;0.5890924902856918,1.5144267737867922,5.161881919071249;0.5958799735692678,1.5209374227851273,5.158484637761782;0.6028189793393242,1.5272963060834546,5.155106057864638;0.6097955103659015,1.5336416519084377,5.151779708334512;0.6169307594056402,1.5398705796365662,5.148572111025207;0.6241520835694462,1.5460039913808405,5.145373089659785;0.6314103242834602,1.5520821406049123,5.142152213420724;0.6386802460559255,1.5581589513766756,5.138955244814932;0.6460511139757872,1.5641514442505853,5.135831091287319;0.6535482435492451,1.5700187883057495,5.1327704831946175;0.660995980152529,1.5758735747824997,5.129568500246542;0.6685290644381413,1.5816148618286625,5.126360656079593;0.67615505757567,1.5872296207596697,5.123148381058204;0.6838103003758632,1.5928377267685923,5.11999458894984;0.6915685892668577,1.5982730409877957,5.116790480209114;0.6993804653008111,1.6035395814571105,5.113438146049873;0.7072074622985275,1.608729992497164,5.110003360578693;0.7150111269376719,1.6139000880886345,5.106485843020126;0.722781901957225,1.619044351029254,5.102859327558521;0.730562152247499,1.6241435696144182,5.099189766925229;0.7383075277631247,1.6292586122638797,5.095468813174356;0.7460551346236601,1.634294722495229,5.091646224827138;0.7538084600464191,1.6393243339145758,5.087826675919326;0.7615699409117617,1.6443019310630582,5.083955895454827;0.769322510447164,1.6492382854500738,5.080015074351993;0.7770661742720911,1.6541382919504377,5.076011874773792;0.7848059177586817,1.6589748461099085,5.07192480802314;0.7925453530300404,1.6637469470237323,5.067762093218024;0.8002783537191748,1.668502167691241,5.063568219502097;0.8080034627980149,1.6732297066018211,5.059328754256459;0.8157270209631504,1.6779226234431115,5.055048195789331;0.8234395705680467,1.6826073538592874,5.050738917483191;0.8311743382875865,1.6872598858818584,5.0464345808207405;0.83892102034666,1.6918861877418991,5.042123403698954;0.846662708976379,1.6964772344618813,5.037765818682524;0.854414854066433,1.7010444745393254,5.03340181082532;0.862172101886185,1.7055662147230384,5.028999655447105;0.8699453092019521,1.7100350051516362,5.024571658142299;0.8777419165209058,1.7145238157433431,5.020205482036618;0.885555013483848,1.7190311754672274,5.015888165257974
3D gt;0.9150863268941807,1.7363900162501889,4.999000403976211;0.9137778395878378,1.735685801407849,4.999832599053158;0.9124333195133105,1.734961579324571,5.0006872424606525;0.9112782233125143,1.7343406850390872,5.001423388877348;0.9102139873549803,1.7337652935338188,5.002101207543215;0.9091246494412643,1.7331752996005625,5.002795846861569;0.9081273225394403,1.7326309836371827,5.003432732324266;0.9071349918389034,1.7320880766165967,5.004061362315841;0.9061155373308102,1.731531033548129,5.004700070984183;0.9050091817622339,1.7309160649731397,5.005396011650945;0.9038597462901754,1.7302791050442017,5.006112261063636;0.901126631109754,1.7287852689205614,5.007838512019707;0.8988715988285632,1.7275664274942808,5.009258476571962;0.8968655563270188,1.7264635959435566,5.010523938965427;0.8948015678152854,1.7253357855022284,5.0118162504292005;0.8927193441022165,1.7242016922755798,5.013108604004602;0.8906178005703247,1.7230410603475839,5.014417351812531;0.8885038386181574,1.721862459340807,5.015731565721457;0.8865309372580512,1.7207592466997177,5.016953689730958;0.884555552677555,1.7196502216823848,5.018171529276266;0.8825626161480477,1.7185262247159336,5.019382692703884;0.8806363554685814,1.7174351901481164,5.020559615145072;0.8787081604214663,1.7163455286605582,5.021732680142586;0.8767002164092512,1.715208069522078,5.022947758363097;0.8746849803397667,1.7140653645636625,5.024163740166314;0.872707154395172,1.7129401986559454,5.025349409411955;0.8706092618236226,1.7117470755814188,5.026603564789942;0.8684461496047552,1.710530721000545,5.027879760097404;0.8662404353104902,1.7092747669114594,5.029191181902729;0.864122126879613,1.7080696346641246,5.030452696875974;0.8620746074065317,1.7068908020356743,5.031679857791459;0.8599116448460362,1.7056501720280939,5.032959418180897;0.8577430378192037,1.704406901069768,5.034237853320263;0.8556118457014389,1.7031772155761722,5.03548375700587;0.8533196653924595,1.7018457956472155,5.036822402830282;0.8510116712243516,1.7004896979990587,5.038167318860471;0.8486893079768227,1.699142997488791,5.03951082578285;0.8463514369100495,1.6977955147337518,5.040844186485144;0.8439834690410126,1.6964294254028995,5.042194860762654;0.8415967501856345,1.695041760270767,5.043561491754833;0.8392573654216955,1.6936882138752805,5.044905233682849;0.8369152286803525,1.692331991796335,5.046251473013209;0.8346045731391696,1.690977511748424,5.047571348590088;0.8322796939407265,1.6896122002364522,5.048895401295377;0.8299249337127854,1.688227773592617,5.050239611588788;0.8275831845109636,1.68685244670889,5.051570009592487;0.82524110625462,1.6854684091220247,5.052892969880973;0.8228954093680197,1.6840698514485228,5.0542269482691635;0.8206680411027941,1.6827504532534774,5.055479117119509;0.8184684568373539,1.6814483030962024,5.056696617242381;0.8161702320457165,1.6800930995203516,5.057956032248492;0.8139816239710015,1.6787756595927708,5.059151748642736;0.8116311496502787,1.677370725431495,5.060438163900902;0.809118042877366,1.6758498548223169,5.06181308489478;0.8066907616504648,1.6743783025583512,5.063127204685579;0.8041756598330334,1.672871466157186,5.064480491817326;0.8015079437593071,1.671263110208248,5.065905002111887;0.7988456184218602,1.669649317620209,5.067332045372019;0.7962098608069658,1.6680458885740836,5.068727806838178;0.7936340548689195,1.66648098261712,5.07007694337908;0.7909441216400315,1.6648279867014175,5.071474420020593;0.78826084077951,1.6631855594782539,5.072859792776528;0.7856602317641452,1.661594300117282,5.0742039970508594;0.78295842932601,1.65993034489247,5.075611835089836;0.7802632729967656,1.658284116291868,5.077002419683815;0.7774155843534523,1.6565413481148568,5.078482670780045;0.7745981125172989,1.654827838876629,5.079938634644557;0.7718507501170123,1.6531420870196096,5.081353408140372;0.7689913762972501,1.651375972347365,5.082815549862319;0.7660962426412172,1.6495756945952524,5.084293596668139;0.7631750864692816,1.6477486777542705,5.085787082308563;0.7602395925153027,1.6459263111346334,5.08728980649769;0.7571293927187421,1.6438991151251188,5.088923496796941;0.7539299264981604,1.6418285812040718,5.090590301251543;0.7505009694389218,1.6395906321488691,5.0923500579496785;0.7469534132941653,1.6372866054134474,5.094137343500201;0.7434369518849073,1.6350486212883204,5.095869152221891;0.7398184938799611,1.6327718051467808,5.097558881259097;0.7361323228488311,1.630487828038674,5.099232918536467;0.7324038616833766,1.6282003983134061,5.1008945106748715;0.7285538634832393,1.6259067875983306,5.102539600288012;0.7246584942011544,1.6235897987745083,5.10415977441145;0.7205632001760915,1.6211243729986535,5.105787753147316;0.7164908249154276,1.6186783818197512,5.107320104859811;0.7123064465180285,1.6161643463893491,5.10888233289666;0.708003011840483,1.613550912382853,5.110394821159089;0.7037331175198213,1.6109463197908351,5.111869370855678;0.699283344711388,1.6082254699369822,5.113335557684713;0.6947851715930919,1.6055152748065762,5.1147720504808145;0.6901070713443651,1.6027157521116142,5.116189249918604;0.6855787577550057,1.6000289922050352,5.1175046328154705;0.6807278213606356,1.5971883776754308,5.11887606274884;0.6760544507780127,1.5945555884008251,5.12007156907129;0.6715628142383218,1.59204784313223,5.1211762300354335;0.6672953117539212,1.5896644411877376,5.122199445550613;0.6631040873870007,1.5872437685128733,5.123227193711212;0.6586672909668139,1.5843966497769013,5.124412160422921;0.6540662823671793,1.5812375986088707,5.125867588037944;0.6493050935123506,1.5778482075896714,5.127523074113204;0.6443339381138922,1.574237577153833,5.129313907320328;0.6395530458418703,1.570636039733887,5.131109776104352;0.6345100121261007,1.5667221594963283,5.133131670517157;0.6295849544040406,1.562831922583817,5.135206952695689;0.6245290662649585,1.5585694870079418,5.137505789311551;0.6195958396216125,1.554329168836056,5.139774597268078;0.6149130755050406,1.5502028518170943,5.142052555355577;0.6101092527505442,1.5457241667015118,5.144544230123909;0.6054907628686389,1.541298083184174,5.147048271105434;0.6008726705582761,1.5367129157050539,5.149745940511397;0.5964241143853626,1.5321284879821442,5.15255830211534;0.5920071661406461,1.5275294736999174,5.155396565028974;0.5879685532480315,1.5230399494065763,5.15822412974268;0.5841274628296744,1.5186347919274432,5.161002604611011;0.5803649363860243,1.514220562128731,5.1637832148035585;0.576728506277938,1.5098883001000842,5.166522017110117;0.5732426194354316,1.5056713605849121,5.169237788645602;0.5701995131139598,1.5019208264429922,5.171773720298682;0.5673896311554463,1.4984198030503415,5.174229294060343;0.5645880671127067,1.4948416879980602,5.176848708734986;0.5619734564512474,1.4914184706461362,5.179441817115024;0.5592642745655544,1.487925680423968,5.182200040891025;0.5567536281143104,1.4845500938879188,5.184885009254539;0.5537076237504653,1.4804682540472038,5.18784007865421;0.5508819673127231,1.4767389197586644,5.190632065556984;0.5479718050772313,1.4728958791237508,5.193481618976065;0.5448427850185836,1.4687452677099742,5.196330008796565;0.5417237564424124,1.464725919101778,5.1989769060018975;0.5386086892291326,1.4606781265511697,5.201596556368453;0.5355656985393545,1.456634414377792,5.204026002525625;0.532480357101609,1.4524712091098173,5.206365136504832;0.5292910768287618,1.4480719822414672,5.208754606304907;0.5261330618357791,1.4437130262258964,5.211051259309548;0.5228139133137234,1.4390588528122035,5.213391887111558;0.5192743681702167,1.4338974707166134,5.215760622725304;0.5156107647089668,1.428485523877223,5.218171489768266;0.5118637974986713,1.4228330712924346,5.220538802705418;0.5080917592338434,1.417106853379729,5.222867285259521;0.5043346584277917,1.4112107043608777,5.225055274963379;0.5008620527383371,1.4056107197123997,5.226882813696045;0.4973246586731124,1.3997396307255023,5.228700543303516;0.49365781733475994,1.3934494379370252,5.2303742969207345;0.49005152324023166,1.3871901401920215,5.231922109329898;0.48693880163371894,1.3814401158285405,5.233184983190251;0.4837778498401958,1.3755621240521005,5.234411241515565;0.4805305527428896,1.3695699533704893,5.235599808461099;0.4774275871192552,1.3636764724900048,5.236769298453356;0.47447116419755303,1.3579796256808283,5.237921980193964;0.47145547375758057,1.3522020998369921,5.239130886725958;0.4685085340679021,1.3465341068078138,5.2403341441075435;0.4655514398964729,1.3408301486020586,5.2415815180362255;0.4625595976371133,1.335197469553236,5.2427951588130135;0.45958186711263915,1.329599853304868,5.2440009529893565;0.4566891026681299,1.324142658339021,5.245167704819315;0.45388421310509114,1.3189269322558663,5.24632493365272;0.45090832978980977,1.3134474507115823,5.247445745536636;0.44790965410095546,1.3080801648514047,5.248500182546964;0.44488877571485314,1.3026843382271616,5.249543182220249;0.44178118579295456,1.297220366630765,5.250555074691773;0.43866626088263583,1.2917915910963198,5.251533595854406;0.43530388385287966,1.2862141720892977,5.252266516464191;0.43208601081173725,1.2809622847836324,5.252845867678605;0.4289618117190198,1.2759017118380216,5.253380370630085;0.4257066637112949,1.270720625208228,5.253807394243735;0.42254181014635284,1.2657407786121684,5.254181484122301;0.41916173410152197,1.2605666092509065,5.254452252688329;0.4157866424328714,1.2555316854445315,5.254642417338672;0.4122478947402364,1.2503044552671319,5.2548331947273965;0.4085481272955625,1.2449485705465242,5.25494343910428;0.40481997166417577,1.2396381751845555,5.255041199847479;0.400832702879089,1.2342564413165518,5.255071483959808;0.39672607234301493,1.2288186630544082,5.255108242835788;0.3924036043072274,1.2231878456621537,5.255129275211313;0.3877017409498521,1.2173537903253542,5.255141453168669;0.38291871675733713,1.2116513668081377,5.255135955510218;0.37795045023333307,1.2061472592011342,5.255060740539382;0.3726269886796646,1.2004818507241939,5.255078857695858;0.36660615903633087,1.1945768833476538,5.255060735844775;0.360487659507035,1.1887957702130905,5.255036314848376;0.3538720754549649,1.1826691485873904,5.255026801183078;0.34737228105871726,1.1768312995236223,5.255171202238093;0.34053508961925194,1.170911810100408,5.255291801979527;0.3330578724666195,1.1644939762136557,5.255375649842109;0.32561146476914216,1.1583806581022993,5.25549632909153;0.3174359931945801,1.1518034453207617,5.255648469845893;0.30935779172149147,1.145391767449142,5.255822688176486;0.3008571004551418,1.1386437028705747,5.256037974610512;0.2921759307134217,1.1318117629625524,5.256256583255957;0.2835471159107777,1.1251653503923786,5.256488656981874;0.2749469672355862,1.118573434755947,5.256691920433254;0.26624890027652126,1.1119235433083214,5.25676522975205;0.2574667715315002,1.1052328300476075,5.256757973655152;0.2484727225171927,1.0983703849328816,5.256714563243296;0.239820035950255,1.091808807689182,5.256631697586228;0.23121316781491869,1.0852911244387127,5.256437281071152;0.22287182078703993,1.0788995069851535,5.256208520862937;0.21468945059328445,1.0725744529218306,5.2558470035521365;0.20699086038578943,1.0663719377886525,5.255474771315221;0.1993540802713257,1.0602300247908956,5.255034733814429;0.19184947614248285,1.0541163200673476,5.254517925046425;0.1842170358336433,1.047771674077155,5.253882799090602;0.1769307431041865,1.0415729918506265,5.253286229323287;0.17003556460965408,1.0356030562174257,5.252701159182174;0.16319853500503206,1.0295478197171546,5.252094052135615;0.1569326154882737,1.0237508215719826,5.251440313644831;0.1509442157455571,1.0182069346391036,5.250797987405767;0.1452583876788946,1.0129287212224298,5.250117660053528;0.13970770780552821,1.0077617339455625,5.249397494173841;0.13409686374927757,1.0024647675192815,5.248605348112833;0.12802581585309786,0.9966513681780567,5.247803387915891;0.12230031982969844,0.9910711844849983,5.247089258452147;0.11677296644284582,0.9855817561702833,5.246376019878282;0.11149775841486391,0.9802810809309312,5.245677079348274;0.10625053199220102,0.9749392963008987,5.244983342918902;0.10105210889373697,0.9695845702998547,5.244333218627213;0.0956773507884853,0.9639811961347886,5.243728364538751;0.09061641381985577,0.9586436967164772,5.2431638354412105;0.08581494957966043,0.9535529068161768,5.242639105211964;0.08109828991125964,0.9485637754366543,5.242135489569184;0.07663076478341668,0.9438164388751457,5.241684903366131;0.07249463126672569,0.9394163421082894,5.24131160730815;0.06823571002154064,0.9349070208006802,5.240906040855535;0.06397521419222188,0.9303797691935335,5.240494047712884;0.05976261246401965,0.9259267381278192,5.2401030950177425;0.055586502696927775,0.9215301218823175,5.239726114051777;0.05124851999855835,0.9169633154684668,5.239356612584868;0.047036536353727766,0.9124771743479354,5.238993084470211;0.042924013402580584,0.9079986675536433,5.238599140910154;0.03901136326460551,0.9036439404566645,5.238230231327246;0.03541444419371737,0.8995105645617067,5.237841840117018;0.03177491436394458,0.8952179381439042,5.237458084406774;0.028086896151448326,0.8907832108597729,5.2371001230471705;0.02434730709387372,0.8862378867555059,5.236754442678631;0.020617678649497144,0.8816815068998389,5.236415170774935;0.01687887128839754,0.877029743847926,5.236077316526551;0.013186183527997034,0.8722358551868419,5.235730972521872;0.009416411149876392,0.86720063242201,5.235389338445926;0.005519022904357044,0.8618516792381665,5.23503604762462;0.0014700233465194414,0.8559486662090153,5.234663145054769;-0.0025170628079599047,0.849863507476301,5.234268138527211;-0.006600182710122844,0.8432291691606217,5.233878368493602;-0.010483550090507426,0.8364504508972169,5.233545542437727;-0.014204787251390322,0.8294558937114906,5.233232462087389;-0.017882161721690097,0.8220791596892131,5.232898253677958;-0.021478385863733067,0.8143544688145761,5.232561405814155;-0.02486429361350712,0.8062800400243939,5.2322083331840465;-0.028090945013670144,0.7979307349399967,5.231870906713917;-0.03111909978727693,0.7896002774949891,5.231605870188929;-0.03393161424058001,0.7808886725915729,5.23136052983637;-0.03644581357591391,0.7719713577987081,5.231104845479047;-0.03866572359862909,0.7630107922843807,5.230859326072818;-0.04061237810692077,0.7540479876059853,5.230583808150739;-0.042247110944755834,0.7450405003458096,5.230261849134666;-0.043715659629903446,0.7355764236450193,5.229902075224818;-0.04495290795149724,0.7257914454739395,5.229535871637461;-0.045750884158176616,0.7160486089906638,5.22918021194711;-0.046346765541239995,0.7061506178945467,5.228826717935215;-0.04666176026960764,0.695961015954202,5.228485160342897;-0.04659864773934718,0.6861719542761533,5.22817551554369;-0.04636682125086285,0.6762123748926826,5.227904601940134;-0.04591817514540741,0.6667580322982197,5.22764147981886;-0.04524349328233393,0.6568018062970915,5.22727780678786;-0.044457421549117374,0.6471773710725057,5.226919403023483;-0.04350263369478574,0.6373741882598203,5.226494676553084;-0.04242316588578303,0.6276354215000215,5.226036456956389;-0.04129381688260241,0.6181020783903849,5.22557629356595;-0.040133501521131605,0.6085456324835509,5.2251057695789225;-0.03899601001173093,0.5989559168736578,5.224624749057201;-0.0379789066927209,0.5890750657076335,5.22420842152274;-0.03703482715135121,0.5789700503797162,5.223891389346253;-0.0361717304360142,0.5690542400317955,5.223576338857576;-0.03534414242578475,0.5587022147310372,5.223278618148677;-0.034566024780273444,0.548445584755576,5.223034422906063;-0.03379478811163929,0.5379416884743705,5.22282299968024;-0.03307630884581508,0.5278517062466447,5.22263388180074;-0.03237229045780983,0.5174090737295415,5.222511289865272;-0.03172439228368728,0.5068259291359075,5.2223897351059465;-0.03119077820738376,0.49642304575377416,5.222312325193078;-0.03069712936614758,0.48598265008241437,5.22224551867385;-0.030240764818797457,0.47561609194423615,5.2221583525515385;-0.02976421378594077,0.46514864704490366,5.222060338373343;-0.029351529287369865,0.45518995426241216,5.222059673430512;-0.02889922058450583,0.44501821990039475,5.222065410345299;-0.028407060364333308,0.43473073513600047,5.22214622120831;-0.02794182810335528,0.4247954806438467,5.222272387878671;-0.027493839543168717,0.41499772346875946,5.222428125808252;-0.02705367814045585,0.40492897798211536,5.2225851966109715;-0.02663700314714106,0.39483889347413637,5.2227418062252235;-0.026228464611327457,0.3851539332511017,5.222870242608845;-0.025873620166962978,0.3758835383936846,5.2229593327717225;-0.02553479750116886,0.36635804951388545,5.223067217426404;-0.02520992862322054,0.3572949147672285,5.223196288388078;-0.02492653193065475,0.34821642737098835,5.223338394201921;-0.024743694051853206,0.33958685324863846,5.22349997187978;-0.02454872843244458,0.33034779930114755,5.223676994913849;-0.024480467397205084,0.32134698324045424,5.22373523995626;-0.02447850712886832,0.3123014636224147,5.223808869709625;-0.024532768119105985,0.3031174365986777,5.223859652102981;-0.024629921149153737,0.2938404456027964,5.223900589832285;-0.02479310914429512,0.28468308442468804,5.22394781676972;-0.025019253819028326,0.2753541427264556,5.223987302132073;-0.0253051706572264,0.26630591794535596,5.22402844629235;-0.025627017181222612,0.25746241502603767,5.224082873123127;-0.026057886501043542,0.2491053142231472,5.224153483164245;-0.026533192441608365,0.24007071516658715,5.22417381808244;-0.027007275352161898,0.23109008745593917,5.224208663476765;-0.027510449611679633,0.222673941298743,5.224260846185421;-0.028019478668824094,0.21394878987054136,5.224329818340956;-0.028550595257163712,0.20468219676729066,5.224396386478489;-0.02910679159770354,0.1950299001187909,5.224414625383874;-0.029693533366556328,0.18500223148988754,5.224419039504964;-0.03032426815335922,0.1750210810629702,5.2243848737800995;-0.03096962470639476,0.1644656727313995,5.224417308833719;-0.031595777215878605,0.15393802602778478,5.224454152154662;-0.032280736305437034,0.14339118803535372,5.2244866739083395;-0.032875673616788656,0.13298505590041038,5.224673712856863;-0.03343374846324078,0.12238800620192976,5.224936782431208;-0.03398373155567528,0.11184807327356783,5.225228916326281;-0.034493025434609935,0.10079862920865823,5.225555435465185;-0.034975917706832046,0.08952728724265623,5.225932420040362;-0.03543199502631446,0.0777553828017817,5.2262826629870505;-0.03589927349828225,0.06570310980493191,5.226619115497526;-0.03636938518911436,0.05330912866957939,5.2268881329014825;-0.036874665327493665,0.04017904683157225,5.227076465727875;-0.03735766295635899,0.027222458947923345,5.227275469843195;-0.03785261791911574,0.013488413892892214,5.227445935428472;-0.03834891823246993,-0.0004442571297863712,5.227603383080077;-0.03883429463594658,-0.014716467208789791,5.227728267100635;-0.039271471550451464,-0.028124449539744346,5.227827425487793;-0.03963914633521718,-0.0409802424678815,5.227957560017623;-0.039956271828867455,-0.05321392717364738,5.228082202452981;-0.040244403536807104,-0.06542382328763843,5.228238014848193;-0.04048935948946199,-0.0769763098061084,5.228318310247601;-0.04072336216591998,-0.08831009822869818,5.228386132677616;-0.04091340945175339,-0.09905552336211351,5.228435636056721;-0.0411104808709898,-0.10952693453958014,5.228387321909489;-0.04128710949618512,-0.1194265333555679,5.228233364163183;-0.04140906752934113,-0.12917025637363194,5.228019052948082;-0.041536871486605856,-0.13884712389226767,5.227783053013502;-0.041679384657032574,-0.14896890429370305,5.227525884881205;-0.041809095448551915,-0.15827767812876406,5.227318246198623;-0.04191447666468541,-0.1671863615947533,5.227136927351767;-0.04202043841425227,-0.17559932643405635,5.227018177417101;-0.042075114605835136,-0.18295666240723749,5.226975550398641;-0.04211507713333678,-0.1897762675417062,5.226969701745891;-0.04214366910997676,-0.19565277054560118,5.22697199807246;-0.042164892969869125,-0.20114482854874752,5.226969767080485;-0.04217665896363022,-0.20612114600450293,5.226970134387359;-0.04218766434284864,-0.2116273329086725,5.226974756514828;-0.04220283483668586,-0.21754801199581078,5.226976232339005;-0.04221324613081158,-0.22323309012671197,5.226972240743057;-0.04221369157838558,-0.22869359968512099,5.226960941072326;-0.042207467682453814,-0.2340975433159928,5.22695490847635;-0.042198953184633625,-0.23950517787722597,5.226948168354139;-0.042193293601768454,-0.244825446271106,5.226938055470503;-0.04219272180364798,-0.24796073489287593,5.226929918279756;-0.042189906970937975,-0.25117237598051534,5.226940352648881;-0.04219921939590747,-0.2543181853965385,5.226967658816819;-0.04221630539024733,-0.25678797085640837,5.226987182593477;-0.04221189384917089,-0.25832425862517805,5.226979365754522;-0.042209115963614444,-0.2598963428804417,5.226972538527298;-0.042206937272752335,-0.2616011120966025,5.226967157257703;-0.04220711411692161,-0.26350116426773496,5.2269621770992245;-0.042209949091054404,-0.2656598819481674,5.226957647792063
