# Supplementary material for: AI co-pilot bronchoscope robot
Source: Nat Commun. 2024 Jan 4;15:241. doi: 10.1038/s41467-023-44385-7 (PMC10764930; doi:10.1038/s41467-023-44385-7)
Supplement: Supplementary file 9 — Source Data [file 41467_2023_44385_MOESM9_ESM.zip › Supplementary Fig. 6/Sim+A/1-siliconmodel3 Centerline model_56.txt]

Path length,0.4086819438564664,1.4222180022967041,2.577895697601434,3.6525214481261163,4.194272407355863,5.3465190791339,6.39682549323978,7.504305643182982,8.153104210436691,9.68284765491397,10.563343693036588,11.466550909209952,12.458778379833333,13.398728163208547,14.357853142190082,15.350635996081216,16.343959222565875,17.410852550412798,18.486331776950223,19.638075467132126,20.80028386205741,20.80028386205741,22.009269471335713,23.252218730691435,24.56056548628291,25.94627612616438,25.94627612616438,27.345776730410392,28.706871202318503,30.03546939602258,30.03546939602258,31.331183372698153,32.58730083099296,33.800462155155195,33.800462155155195,34.99236292832354,36.12537705511525,37.237613860997556,38.320573714269614,39.36410347092358,40.414647479291524,41.46090138695315,42.52298392613115,43.57492556912647,44.62222279858589,45.621338178795426,46.59927687895225,47.54255541220178,48.44455027625029,49.29287972464572,50.132031868281224,51.01984445692946,52.71254509336977,53.59934801191074,54.522478011107886,55.433150149788936,56.35846511657522,57.26466140894304,58.15796612057629,59.04739112680445,60.82311606653034,61.67169787610713,62.57591726933695,63.48798933105196,64.43356368160468,65.35180521503493,66.30741864069512,67.30900770499055,68.3192462864061,69.29549590367007,70.28812109476942,71.30573682039258,72.30586741123824,73.28173792799173,74.32744542002077,75.35208391839512,76.39134571112088,77.42444863266913,78.4819754174106,79.51051663678224,80.51231488516535,81.55105850735336,82.57055148007974,83.59266378440171,84.57042830980659,85.58422050252813,86.5593134454483,87.51913834422437,88.47801285349135,89.42320533888895,90.39470342015825,91.37179437172578,92.32705435545144,93.30312502496135,94.23986052211606,95.23254403479862,96.21091220080199,97.2027367233869,98.1812286796369,99.15602928347175,100.13572620450117,102.00498220653213,102.91356721105136,103.83769363703283,104.76312826451715,105.6700410843969,107.43826623885815,108.32023109434613,109.16488041742718,109.9900035563112,111.57141622979765,112.32758250982369,113.76452791255997,114.45236363825981,115.70792190335509,116.87417029415663,118.03481477635407,119.12672219104412,119.7054439579308,120.9014483495612,122.13598276632173,122.72471496738335,123.97358137449615,125.21088162677816,125.88354050797783,127.27448733883706,128.02033546811865,128.78367976706767,130.27980270968266,131.02324222157233,131.82737272152255,133.43879463109286,134.20451032125902,134.9666291892199,135.73615095007736,137.4242632800614,138.3248254193338,139.21764620378607,140.18966321094368,141.15939152984268,142.10478670074306,143.08972633506818,144.06663135188836,145.08691602019442,146.13865076154394,147.2109583775874,148.2920510769724,149.41638584912397,150.49383783870297,151.55826426117557,152.64267360071926,152.64267360071926,153.72251591380487,154.81852491543563,155.89209825037943,156.90896651766465,157.95495636059758,158.9099655670103,159.88970643859736,160.77625273830546,162.53819042164247,163.37044424772827,164.21015286981958,164.98722957747825,166.4487745674092,167.18894057980665,168.5732349128793,169.23823462836882,170.52672179407597,171.15074770450724,172.36190946612876,173.54652949715185,174.75020265797605,175.38796742708396,176.65338857809724,177.88262524869347,178.5031388093865,179.721117346717,180.3597390238358,181.64806236961118,182.27813347920528,183.59743446653135,184.25410089380227,185.60845136104172,186.2897043495356,187.7377362606586,188.45916342349975,189.83755506720323,190.5689204254342,191.99940240735486,192.66627283835248,193.8947514745968,194.48296830751474,195.63024072426248,196.75557567015892,197.88996619745782,198.99581866766331,200.02935566030152,201.03616431365614,202.03183520157745,202.55531638887035,203.70888182590764,204.95018210908717,205.6090332308878,206.98557511358277,207.68392209875185,209.1228990698581,209.81715326474566,210.53462427886998,211.89318886421322,212.57083654062038,213.9096469139894,214.57633126243593,215.86209241152267,217.05119516768093,217.63057120713606,218.70198515577434,219.73902152987196,220.6935606254549,221.95989088664908,222.8127231474557,224.02830840774607,224.85751089273091,225.74756856100984,227.1019380191542,228.05251936909193,228.94127153275173,229.85623072949508,230.78521646742837,232.11658973829978,233.0222232436147,233.849799676792,234.93828051820614,235.9932324993456,236.98394509331257,238.00995741559947,239.02632625624744,240.01656277309272,240.95324703348297,241.89371018609438,243.12867234315232,243.9918918587148,245.0989063113222
Error,1.9859768521129317,1.922015656495639,1.8369239376783495,1.7673051752059048,1.6815238007572473,1.5892537557743212,1.5048355073589967,1.4258345738359708,1.362399131036951,1.298850667898548,1.2090253396033444,1.1404542022352873,1.0911353048142347,1.0431971261251254,1.0065688538107898,0.9750310159659686,0.9463318834064443,0.9320921984722088,0.9262836312458507,0.9432095820131312,0.9871508255409907,1.05297752766162,0.9420198242171878,0.854977069056179,0.8393878178784092,0.9758592451049009,0.8945816229454121,0.7603573471186742,0.8066304537241565,0.9748511620006682,0.7918828767287402,0.6997412133778231,0.7233918243848652,0.8166581337275455,0.9156522114220293,0.8271504804566084,0.794554676686454,0.78409178717515,0.7834563732219367,0.787412555763143,0.7966650561846483,0.7889934269021947,0.7850036768137185,0.785324090353111,0.7919151744599,0.7831791108562093,0.7727675774629855,0.7537513939718777,0.7338829253772148,0.7242029340847312,0.7453291314713,0.7705848031789854,0.7341731471777934,0.6796061739854287,0.646864720456099,0.6222181637824192,0.6071507141902631,0.6049545137815986,0.6270639416424553,0.6713659565468534,0.7178246772258043,0.6398786387333074,0.6024671350671101,0.5805485081619646,0.5721259587075999,0.5679014971331235,0.5686677278151353,0.5671584466847507,0.5621467616037207,0.5618736639949068,0.5548648179706306,0.5389987577949703,0.5231502203795917,0.5157669986333704,0.4860361058687034,0.46733593968527365,0.45009815944352594,0.43404679690550796,0.4197016516485942,0.4089274066199972,0.3953229112726571,0.39520116769525376,0.39010899669795246,0.3855268612999529,0.35776589636176165,0.34913496693676593,0.3228737551168018,0.2960402750001582,0.3003800193868311,0.35321486104521194,0.42963526186523643,0.5449789187402794,0.6683716383156303,0.7931533284599892,0.917525573012265,1.0401470717924413,1.1854108906882397,1.3277758566501605,1.4729825896053312,1.6594234011359337,1.8093237790846932,1.9327092479838683,2.011085352442316,2.0791373584306028,2.1548469430755945,2.233493315062947,2.323662929024791,2.4407927411481034,2.5741318456312983,2.6984758522591044,2.783062562139661,2.8285513307984513,2.8271319327038302,2.809583333274071,2.7605908630939933,2.7007835641970317,2.650670118127738,2.587019570328363,2.502266777369562,2.381970547583986,2.283191119468805,2.1606751800598945,2.0177983802644377,1.9169627029022747,1.8052227875586861,1.7426177246561778,1.6584983346204445,1.6306802643985165,1.6022428530744266,1.5373347843928853,1.4963359660007547,1.4908042356203048,1.3996966275211875,1.351180084274174,1.3471035027506648,1.3067026251265201,1.2059493452603485,1.0857249806023344,0.9544450472971172,0.8438234237833784,0.734958374530994,0.636280472367819,0.5651623999553134,0.48848058058923,0.41402372343861654,0.3556570849057124,0.3307937690171368,0.37300041690637026,0.41820119338261713,0.4699355401516071,0.5558525902845403,0.49728350916748243,0.44897060895116253,0.4073142660802897,0.4147206195093217,0.47912431067449235,0.5527750156459281,0.6679613138377765,0.7602921748329017,0.8794487628096007,0.9828423991014138,1.014999287573719,1.11364192924857,1.2382432378576134,1.3128965022847803,1.344268180519127,1.4080721657136257,1.4359891160952911,1.4733924033632333,1.495122145227617,1.485545150706892,1.4664742423970396,1.4613809474568946,1.4023483097558065,1.3104634858664952,1.2578796460860215,1.1255960578548532,1.0258881450410007,0.9515735834755823,0.8335620899312168,0.8166679156727076,0.7086329929154916,0.7753504885027261,0.7834754312362309,0.9153261012836887,0.9888377974584849,1.045725891204707,1.1147738376192213,1.131444516399117,1.1861642014931433,1.1604489759497774,1.1459723847081962,1.1283935691673064,1.0492430463537237,0.9391837418604363,0.8163062011519231,0.697325817429859,0.565864098971472,0.455748628684186,0.3899306479767925,0.38800020490668946,0.30246696572626813,0.3057708083076364,0.3526766742807379,0.3330691987135028,0.354503433236522,0.44728301521947766,0.4219258166776146,0.5591250499135909,0.5025013075936741,0.5745686946725881,0.46678439664151855,0.5257060145540738,0.3670785506284892,0.35668224671124044,0.39887590855913013,0.34101829726705934,0.3147611018057806,0.3208446741376235,0.2218852454134444,0.225320959429719,0.263737026437534,0.26823612338310526,0.3290109164589766,0.3579397656580071,0.3479265933422894,0.33083584618111883,0.36378541945268494,0.4028972815916518,0.42963123634576217,0.4029664437233289,0.42160956012615713,0.43053995030045433,0.4501590317396836,0.46724602023505346,0.477203901931235,0.4760574668769383,0.4692399806817472,0.45783670048827496,0.4513215286973142,0.4447320964220265,0.3931517190773463,0.3632352651911009
3D pred;-0.031768047040821416,-0.2619213270359092,5.243861789509981;-0.032227521395114984,-0.25194350852816266,5.2433801037781835;-0.032586545852186496,-0.24198952017030748,5.242491724798858;-0.03286824999320019,-0.23202242373912368,5.241731704069917;-0.033175792107817445,-0.22205327085465043,5.241009617777473;-0.03352260535000926,-0.21208549768989102,5.240286279190819;-0.03390202524883476,-0.2021205132348304,5.239541211844349;-0.03428019659252627,-0.19215429117037763,5.238812237087019;-0.03465157254285347,-0.18218184739562762,5.2381700182279305;-0.03500192687448808,-0.17220153568999816,5.237649797024229;-0.03525679260768068,-0.1622134627826567,5.237233332072912;-0.03538957104019031,-0.152219524259802,5.236911520498755;-0.03538277599988067,-0.14222283326869925,5.236654376461624;-0.03532882877060547,-0.1322257348944382,5.2364196131940535;-0.03524105229548722,-0.12222810786323832,5.236220241592672;-0.03511823488939302,-0.11223082664153182,5.236022039526904;-0.03500233807607693,-0.10223303134518005,5.235846947719815;-0.034872690174030524,-0.09223517171530099,5.235685720418376;-0.034748098389837924,-0.08223694127020517,5.235544777685073;-0.03461845889020326,-0.07223909439419256,5.23538275471158;-0.03448499916254103,-0.06224191083541526,5.235186516608232;-0.034370825624491785,-0.052244777987664665,5.234976042791249;-0.03426188085574874,-0.0422472425669151,5.2347826092155145;-0.034146233893048966,-0.03224990093643827,5.23458314467342;-0.03405336048288969,-0.02225209810385914,5.234395227003793;-0.03393566947109106,-0.012254419744104243,5.234214738110421;-0.03380339455754785,-0.0022572730939246534,5.234015835616596;-0.03368919790031466,0.007740284427390531,5.233826619519313;-0.03353861068999695,0.017737113863513208,5.233624815859386;-0.03336090624942173,0.02773357783168744,5.233427004674682;-0.03316568080679967,0.03772969922260708,5.233228399124528;-0.03293389066771895,0.04772502213551444,5.23302891679916;-0.03266909522636002,0.057719686953697044,5.232837713905829;-0.03230817068454237,0.06771173256334576,5.232668132038243;-0.03188431205636558,0.0777018227106779,5.23253232809317;-0.031492156686940095,0.08769388600768246,5.232462433637847;-0.031163065263154432,0.09768838731523223,5.2324219065089475;-0.03086746679807005,0.10768382971269774,5.232360646192359;-0.030575590591525984,0.11767925980361367,5.232281997748853;-0.03029421489129077,0.12767494817220593,5.232198082593449;-0.030000048404849596,0.13767026790613618,5.23211412132405;-0.029657610412603314,0.14766406434492335,5.232031847625024;-0.029269085621233492,0.1576561767757963,5.231949764403318;-0.02879435428723808,0.1676444414316134,5.23185385128702;-0.028258683498776502,0.1776299471193585,5.231801573505898;-0.027778510399827993,0.1876183972949103,5.231784343138372;-0.02741542927968382,0.1976117620846315,5.231755493879185;-0.027105052398944306,0.20760671706688388,5.231688106234542;-0.02677944388705771,0.21760079700901575,5.231576997246317;-0.026454306508439822,0.22759383973556874,5.231394287776634;-0.026219820097102896,0.237588605450166,5.2311714101572795;-0.026129753010232074,0.24758520516045454,5.2309267018572125;-0.02613511670628726,0.2575821344831135,5.230678961370965;-0.026184460207931352,0.26757910313257793,5.230437749761646;-0.026257145448226316,0.2775757130273929,5.2301877348286325;-0.02637191607533493,0.2875711248847045,5.229907432303015;-0.026527694938077745,0.29756543202560864,5.229608170345535;-0.02671200679980192,0.3075589101842966,5.229297649123305;-0.02692543839291983,0.31755307249970316,5.229030878494551;-0.02718867870325883,0.32754622360691876,5.228770810258567;-0.027499889938885108,0.33753852357540476,5.228531877408972;-0.027849685476878508,0.3475298317012969,5.228305150667979;-0.028223867965759316,0.35752066466683935,5.228097198462785;-0.02860377307498547,0.36751188983835387,5.227920870132451;-0.028983820161802343,0.37750350969329316,5.227768893534958;-0.0293572944627456,0.3874955354179384,5.227627688490564;-0.029717126417064307,0.3974882133297309,5.227497653434421;-0.030042953268079188,0.4074822821794321,5.227386187338276;-0.030356152049858198,0.41747662375558453,5.227263537502225;-0.03067234046908497,0.42747079532527077,5.227134853706733;-0.030991237310315504,0.43746474475491415,5.226996002698874;-0.03132349531517347,0.4474580230341687,5.226841103210213;-0.031691916362812114,0.4574500174597885,5.226685175887273;-0.03209926774043424,0.4674406000020059,5.226535759280797;-0.0325682046325313,0.4774285401723371,5.226390331136637;-0.033078775448657054,0.48741454723133676,5.226252561548811;-0.03363011158418202,0.49739822628854347,5.226103628851403;-0.034212992301133865,0.5073799691416575,5.225945326343172;-0.03482996659010977,0.5173600322992082,5.225812352292914;-0.03548324441209964,0.5273384510511545,5.225746115610456;-0.036170152337747626,0.5373147984530641,5.225771611062877;-0.03671594009870859,0.5472979390106175,5.2259691467004625;-0.03725941253649389,0.5572804041033479,5.226203727990822;-0.03779726806249267,0.5672623606193166,5.2264706653364;-0.03831296952579426,0.5772450898553596,5.226752035200814;-0.0388479839495519,0.5872260766990405,5.227058076362492;-0.03938383399050404,0.5972042895008675,5.227442958182103;-0.03986681784849736,0.6071837547863493,5.227863670921132;-0.04016787907765905,0.6171686279500332,5.228323747046833;-0.040145138787567265,0.6271584282480341,5.228774715876431;-0.04005380566082795,0.6371532069411742,5.229084646731806;-0.039646761651622744,0.6471383524522393,5.229446840460943;-0.03914838089899105,0.6571201231690154,5.229787237263393;-0.03856103782766158,0.6670964591498798,5.230144656503882;-0.03785864933792649,0.6770666752127077,5.230463156221333;-0.036821003731132895,0.6870077982192802,5.230775189813912;-0.03538571828091106,0.6968999258680155,5.231068048581079;-0.033735434901348005,0.7067555505729071,5.231446501277554;-0.03173980800937334,0.7165450753559316,5.231873909549089;-0.029060939172311003,0.7261671806080184,5.232362532380707;-0.026358063898982265,0.7357877181797342,5.2327363265594125;-0.02323413907456026,0.7452779391663492,5.233156801667561;-0.020318952955826114,0.7548369555661215,5.233513025420311;-0.017282735890041534,0.7643595191774979,5.233832663022492;-0.013866547893861748,0.7737512300403642,5.234186819263545;-0.01020441048122727,0.7830494879188241,5.234548965638151;-0.006110197622694656,0.7921606517920395,5.235022372381279;-0.0011538083670993519,0.8008213867481652,5.235674963805344;0.004206908984218632,0.8092431599391463,5.236255003285854;0.009611560132150483,0.8176371549096797,5.236829976679863;0.01512469701707161,0.8259613416699092,5.237389652004442;0.02063729351337559,0.8342856330779761,5.237953081168153;0.026178544983481232,0.8425933982065648,5.2384780294639475;0.03177643880871474,0.8508643962507613,5.238982188242816;0.037507647115646185,0.859044381964732,5.239473192379045;0.04331503709921446,0.8671706222003188,5.239961496804871;0.04922072487471387,0.8752248456359584,5.240463828116965;0.0551844729990903,0.8832358057207856,5.240971988355768;0.06112453877668468,0.8912625069948675,5.2415083513061145;0.06706327777005056,0.8992902589699638,5.242043680545941;0.0731724962505339,0.9071897241364602,5.242568942043705;0.07901094226365418,0.9152936033499264,5.243058523339742;0.08488344936746209,0.9233659963536711,5.24365024245285;0.0908405132041313,0.931379720441058,5.244192106547512;0.09694478738290574,0.939282687520834,5.244722151910028;0.1031438144546504,0.9471112380362099,5.245256810859251;0.10959211884197909,0.9547355831447442,5.245794148922604;0.11624073071486642,0.9621828639116752,5.246372049729144;0.12298497505746325,0.969541905194659,5.246971782705301;0.12973801100744844,0.97689160720058,5.247586913490068;0.13646028766878265,0.9842687559787957,5.248210349447126;0.14338218356155336,0.9914569625633425,5.248856138381316;0.15031585616713386,0.9986462072591665,5.249344958289041;0.15730114319925076,1.0057897718287,5.249763587384831;0.16432024123071348,1.012900611272871,5.250173740068523;0.17128377692414062,1.0200615905948074,5.250652849447648;0.1782152312760544,1.0272532578039866,5.2511374764379735;0.1850317156583732,1.0345502267536795,5.2516757930853295;0.1917392139483066,1.0419370872560727,5.252341945176616;0.198691617441505,1.049101936362424,5.2529155503988525;0.20568643593371636,1.0562344885549682,5.253361883773869;0.2127972396080519,1.0632493461064123,5.2538396333296005;0.22007521001707164,1.0701013138153137,5.25412543963045;0.22743315394364,1.0768699823192982,5.254339420603073;0.2348629999633253,1.0835593076573553,5.254563729865912;0.24233019725787916,1.090207311463496,5.254775885369606;0.24987116313037971,1.0967708071987787,5.25500903219611;0.25734935984860047,1.1034080075074324,5.255164421727291;0.2648284073353297,1.1100450790336986,5.255279009014871;0.2722863293299457,1.1167062338316254,5.255370749301994;0.27973435359480975,1.123378923327155,5.255417111422805;0.2871873670736965,1.130046019861818,5.255466242685911;0.29467125674319616,1.1366786169346785,5.255459067461844;0.3021479118886621,1.1433189700511481,5.255386003624209;0.3095364203151812,1.1500560232382127,5.255237485659234;0.3168369103909869,1.1568874962742193,5.255053581305354;0.32399478663317205,1.1638677570636484,5.254851672877795;0.33098344402152197,1.1710166527723767,5.254623729784046;0.33793546929176965,1.1782043681511418,5.254545676752718;0.34486813004786304,1.185410222747186,5.254427887187849;0.35167919620209925,1.1927319835322223,5.254393291677685;0.35831081013230204,1.200212472800276,5.254140354943948;0.3645925099028638,1.2079751454660141,5.253610108701972;0.3706497727360944,1.215905752130037,5.252965868909876;0.3766958095805249,1.2238438644732248,5.252308745707793;0.38274162113066124,1.2317823364791982,5.251653898465595;0.38860466817304584,1.2398445072655209,5.250862645288065;0.3943628497961052,1.2479673013313668,5.249933365481054;0.4000348468130291,1.2561537879346785,5.249033428297799;0.4057216516750518,1.2643395384793716,5.248224887339448;0.4113368546547237,1.272565685409622,5.24733045893034;0.4169561784230314,1.2807966380890854,5.246509107376275;0.4225620374785482,1.2889993867317104,5.245373651980588;0.4282138900265038,1.2971461636085124,5.244074964452438;0.4338407267599143,1.3053147195857258,5.24280476697855;0.4394081790590771,1.3135178512633774,5.241496292456193;0.4449266740979326,1.321754170122475,5.240188904159856;0.450361710024342,1.330042250409081,5.238859201320341;0.4557081849597438,1.3383802756833958,5.237483505027547;0.4610201706281631,1.3467264636856353,5.236026125842234;0.46630575742246644,1.3550337024891965,5.234279026617664;0.47175920326368187,1.3631068226750034,5.232024107789314;0.4772333005682437,1.3710531985234264,5.229399346928629;0.4826633365403105,1.378927916591835,5.226483266565343;0.48804697731776553,1.386756859191669,5.2233649224939125;0.49343118307516565,1.3945891612901147,5.220256004321837;0.4988286899833358,1.4024159766734283,5.2171563462549235;0.5042855114557642,1.4101541962262776,5.213940283822391;0.5097156106702039,1.417845492631036,5.210570123271989;0.5151345790952958,1.4255056439284841,5.207112253507515;0.5204510724900392,1.4331591463470692,5.203484747654678;0.5258420211226469,1.4407911188327394,5.199922351155331;0.5311642923804358,1.4484604221015813,5.196336934020737;0.5364430433158139,1.4561192007216883,5.192665708256713;0.5417269719862343,1.4637325154784833,5.188908377259865;0.5470259141406493,1.471322243561249,5.1851245644111845;0.5523238927557814,1.4788415384441265,5.181201347993762;0.557609040980515,1.4863166294725931,5.177177640454846;0.5629152533913828,1.4937826575771778,5.173164844148988;0.5682130826343998,1.5012358972342168,5.169117348142001;0.5734595425421228,1.5087052522878863,5.165032817138462;0.5785684287969506,1.516257356837346,5.160926115528987;0.5834882405578459,1.5239346915182377,5.156820755077707;0.5881947325032487,1.5317445162368721,5.152715201347445;0.5925982067309071,1.5397316069086564,5.148614494417287;0.5967439207195953,1.5478580080682023,5.144518806475301;0.600600808079615,1.5562014269657083,5.140580306634898;0.6040635028918415,1.564665879490668,5.136535212310895;0.6077558181818493,1.5731020277508736,5.1326367240999335;0.6112673466024553,1.581602933791931,5.128711961096593;0.6152477013317055,1.5900569953377965,5.125150273349464;0.619146733547486,1.5985300513629488,5.121544046876412;0.6230816595318963,1.607031847082364,5.118046072170594;0.6271149844080409,1.6155272566172707,5.1146460269829985;0.6311873187334697,1.6240227679791233,5.111293061155172;0.635295288645564,1.6325066598272095,5.107954174767273;0.6395182800618894,1.6409124858104196,5.104561766620008;0.6437240002128055,1.6493597369158266,5.101251801850651;0.6479876717731093,1.657773250139381,5.097930070364975;0.6523154682800051,1.66613890228038,5.094570599922972;0.6566323493694012,1.6744959917226274,5.091175958010444;0.6611211451527467,1.6827412214969006,5.08773112152886;0.6657207221021356,1.6909248073980294,5.084285426579289;0.6703863993467265,1.6990666124957774,5.080829639317377;0.6750894254044927,1.70717134144375,5.077337517529714;0.6798402220076816,1.715225401458817,5.0737932194456326;0.6846026598698984,1.7232630983543555,5.070227463673854;0.6895159344048585,1.731167155374186,5.066568827866428;0.6944781623803543,1.7390509383933594,5.06293258546172;0.6995050511588728,1.74687117892313,5.059248263642859;0.7046463492429986,1.7545831022248837,5.055494160154937;0.7099418962256305,1.7621540202987829,5.0516681463451025;0.7153032317679094,1.7696140062369767,5.047717869012427;0.7207070520881395,1.7770232730628623,5.043730201642961;0.7261307157719414,1.7843935127931791,5.0396974062647315;0.731553135498168,1.7917480732693305,5.035634426506566;0.7369937548406846,1.7990757516589084,5.031547277061201;0.7424711746358402,1.8063303781669546,5.027379751822359;0.7479606854692445,1.8135443116949448,5.023157852502896;0.7535282822275697,1.8207050466862125,5.0189476576473675;0.7591458670765571,1.827817934317543,5.014722782500278;0.764758931880325,1.8349370546642618,5.0105023999349605;0.7703477863580928,1.84207734333615,5.006285649609361
3D gt;0.790113703353629,1.8685722368777788,4.991292844798189;0.789100855928399,1.8674963408029006,4.9920672225149465;0.788138501183104,1.8664515752774797,4.992814440857722;0.7872099560025495,1.865438436693807,4.993530189999674;0.7863407941304894,1.8644949820743553,4.994196735784624;0.7855854004074856,1.8636749416512899,4.994776753237839;0.7848598042114006,1.862879881200211,4.99533955706227;0.784112904709502,1.8620698563727927,4.995902189413497;0.7833607264425654,1.8612450672147318,4.996479635609713;0.7826101999818049,1.8604144711728778,4.997066916136392;0.7818954248375657,1.859623920630355,4.997622478045194;0.7802296649237365,1.8578278671601862,4.998925251626548;0.7787244920888658,1.8561425497149895,5.000079324069974;0.7771195330962292,1.8543499880205858,5.001313808807063;0.7754807142183926,1.8525146872167426,5.002568083877433;0.7738258593648837,1.8506539060898248,5.003842089287525;0.772272972212312,1.8488918419938063,5.00503487429949;0.7707163464035119,1.8471186826505714,5.006224257887604;0.7691430283435801,1.845307086881353,5.0074307699290355;0.7674828571930774,1.843392351055672,5.008674373729742;0.7658327090647998,1.8414634187392767,5.009919278763236;0.7642479142668497,1.8395955646156605,5.0111141517923645;0.7626786507875222,1.8377506875306864,5.012294808395454;0.7610866396150536,1.83586584556959,5.0134995420598205;0.7594295790234982,1.8338796438986429,5.014759974662853;0.7576982840227159,1.8317995419581288,5.016075545471923;0.7558890578759969,1.8296121822799765,5.017445870434299;0.7540901790218458,1.827401981543441,5.018827733902311;0.7523590810364782,1.8252648323438447,5.020152008135344;0.7506788804070068,1.8231674390761232,5.021434954414874;0.7488752691996031,1.820919142622974,5.022791532449629;0.7471066079113365,1.8187210381439378,5.024121224301295;0.7453485943072409,1.8165337375619797,5.025438588607377;0.743616676035507,1.8143407422903497,5.026733078531139;0.7418522145181731,1.8120943349764491,5.028067731481562;0.740104408011252,1.8098510020134853,5.029385303971518;0.7382987078882713,1.8075279260287622,5.030737753211136;0.7364804164190978,1.8051581585288705,5.032097153254306;0.7346104999352556,1.802709084442307,5.033492029003676;0.7327695515669512,1.8002658519428738,5.0348922791099024;0.7309043042936378,1.7977476931830136,5.03631688808407;0.7290927838278081,1.7952800315308963,5.037694595649756;0.7272318186470159,1.792722296488219,5.039104203116827;0.7254218332701625,1.7902211551982397,5.040472149706677;0.7235923878369409,1.7876773017335335,5.041843450493575;0.7217818160294168,1.785138145278172,5.04320325337128;0.7200535023936909,1.7826898115379375,5.044504795580936;0.7183419637311229,1.7802568996703425,5.045783085325146;0.7165542813295817,1.7777232058614654,5.047097220691528;0.7145942521911959,1.774956231470266,5.048523754580245;0.7127439693640609,1.772312529168735,5.049886881417992;0.7108732056380636,1.7696106509213951,5.051252609510448;0.7089009155146984,1.766751118570402,5.0527053648701035;0.7070346666831338,1.7640420144434135,5.054067928963602;0.704973022165878,1.761038273258104,5.055523024296891;0.7026781488703099,1.757701593135602,5.057118782329296;0.7003363637976884,1.7543228567976978,5.058740012623328;0.6979378109294406,1.7507083080565735,5.060378970501831;0.6957069143853793,1.747320976088719,5.0618810499715545;0.6934203864039638,1.7437512874287133,5.063422671066464;0.6911808639020551,1.74018723697557,5.064949828686635;0.6889021778422824,1.7365097603139297,5.066535140797579;0.6866286905193856,1.73273867688258,5.0681270724027865;0.6843686027737611,1.7289642371077565,5.069704618832025;0.6822160501005899,1.7253367227796694,5.071201841046139;0.68007813888887,1.7217342628774062,5.0726860130373295;0.6779514542047489,1.7181237481891778,5.074163940166242;0.6757231410537634,1.7142836210977965,5.075739346718921;0.673469667845668,1.7103632781729516,5.077333918733492;0.671397068255514,1.7066962637716891,5.0787952244993075;0.6692929456299839,1.7029296189619032,5.080279070016429;0.667236513422339,1.699188418941603,5.081772083038784;0.6652845868273993,1.6955969870551513,5.083162459250973;0.6631977762464661,1.6917790008039106,5.0846019066315336;0.6612652821830624,1.6881432691542482,5.085961086331151;0.6595538637361474,1.6847839903436312,5.087159766725414;0.6578130680105304,1.681252749701231,5.088386941564675;0.656152849892885,1.677926309279974,5.089562427479918;0.6544091475260193,1.6743976505764284,5.090822891361806;0.6525688524825798,1.6708301170306972,5.092082148968187;0.650739903075919,1.6671306060453805,5.0933633616932195;0.6489777922656654,1.6635857011995263,5.094567338529872;0.6471802860702599,1.659994085111671,5.095749953570286;0.6453343044196703,1.6562566320935665,5.0969535244709885;0.6433927891241253,1.6522379625014838,5.098253549151659;0.641435499012141,1.6479581938264123,5.099606841564179;0.6395002808228382,1.643354567427662,5.101122697348094;0.6376889290994044,1.6387750842689812,5.102634504932067;0.6359594848485284,1.634080479405862,5.10422956131835;0.6342260338377559,1.6292064597619835,5.105985527330999;0.6324696213000388,1.6240523360447334,5.107964841155058;0.6307075933698791,1.6187953462126505,5.110053458427196;0.6289467591554421,1.613509188825913,5.112187029240539;0.6269991507661936,1.607982071555122,5.1144564476013175;0.62492714750174,1.6022438206540948,5.116903418045676;0.6227700849817603,1.5964694145582,5.1194431262121665;0.6204494175884606,1.5907491773320825,5.12204313325355;0.6180837965380421,1.585080898558896,5.1246942653260845;0.6155799256846392,1.5793893251787892,5.127388195641133;0.6130371862906777,1.5737806841602642,5.130170118995793;0.6103658578250949,1.5681708718821492,5.133002069146594;0.6075090692741437,1.5622970052055236,5.1359707245747686;0.6047258085387845,1.5566579086135106,5.138912312244184;0.6017724828140512,1.5507709466502155,5.142089435248085;0.5988773771570534,1.5451088442723397,5.14519536428557;0.5959142645841148,1.5396142299083058,5.148325544478484;0.5927480622918568,1.534243969490515,5.151530778963922;0.5895956650201788,1.5291382652830685,5.154634296891439;0.5864062069213194,1.5242438431629162,5.157680683146524;0.5832002270524674,1.5194890622302313,5.160623979668591;0.5800856849607183,1.5151605662983427,5.163301744031642;0.5769840059016949,1.5109810011637148,5.165878596174125;0.5739071440617682,1.5068748179483151,5.168424509770304;0.5711067012976546,1.5031834110660447,5.17086054977396;0.568459944835684,1.4997969399130804,5.173172102048253;0.5657567517823276,1.496307353615102,5.175679297979365;0.5631313294574042,1.4928558145596837,5.178277332469245;0.5605253773894758,1.4894525747984155,5.180876430353408;0.5579375732906614,1.4860858153875363,5.183594881632051;0.5552900895598184,1.4824463523738294,5.186381437048727;0.5523987545097732,1.4786237409812972,5.189210723170918;0.5495599842914561,1.4748606734302165,5.1920306185622245;0.5465778130273136,1.4709115526399565,5.194886738982648;0.5435325831313161,1.4669839496085662,5.197532445591458;0.5404563554373893,1.4630287333957404,5.20015045500592;0.537418153857658,1.4590677190538275,5.202688008197764;0.5343359752465348,1.4549121077310976,5.205040195391323;0.5312093284986295,1.4506525760039444,5.207405792937094;0.528043537561406,1.4462784012430943,5.2097390882797665;0.5248607622325748,1.4418738669716853,5.2120216946628215;0.521449325593137,1.4370138874791605,5.2143846854584;0.5179178530023901,1.4318660102549179,5.216729824814349;0.5142080814087588,1.426338838735338,5.219145737790272;0.5104399918614172,1.4206471489753514,5.221508252133322;0.506656623650651,1.4148167240711866,5.223784608682875;0.5030416819535566,1.4091199245979773,5.225765753619579;0.499641321572151,1.4035563636063215,5.227519425502798;0.49606627044888496,1.3975527785074648,5.229314332340304;0.49241293895573907,1.391236668581462,5.230945792667115;0.489000372407186,1.3852837653818713,5.232348419563547;0.4858374091406553,1.3793880056728975,5.233631480069451;0.4827343308780733,1.3735940185462572,5.234800388320375;0.47952123990770207,1.3676387649873343,5.235973829053383;0.4765324982490329,1.3619055120141466,5.237122007312037;0.4735520377817733,1.3561690905660557,5.238290586777155;0.4705378507645748,1.350396700063463,5.239502267268481;0.4676887569954381,1.3449023548358054,5.240682858446026;0.46476845138507655,1.3392857521858006,5.241899320449618;0.4617996418884446,1.333702178112051,5.243101225568444;0.45885375498144676,1.3281642826986577,5.244300070583491;0.45604956541535613,1.3228998009275994,5.245435321428499;0.45320871992796175,1.3176177749844549,5.246591606767138;0.4502838873046537,1.3122564288819034,5.247689345349263;0.44731078205846286,1.306933354562159,5.248740164635589;0.4443468610015363,1.301691946250958,5.249749413221581;0.44124383018029983,1.2962376435843626,5.250756792226549;0.4381366806767922,1.2908444905360104,5.251722527488161;0.434856183763367,1.285419440822707,5.252416476824007;0.43168011099462344,1.280244439330549,5.252978221698361;0.42857162782237007,1.2752115185142225,5.253504995093161;0.4253903326909187,1.270199939517027,5.253898743028799;0.42223320517355567,1.2652331444123832,5.25427220419889;0.4189331202849499,1.26017009907928,5.2545207096331685;0.4155590516928152,1.2551363574075436,5.254710721284644;0.4120611149909088,1.2499715730867336,5.254884719669489;0.40837317083158553,1.244634737573276,5.254987033627968;0.40468852291844837,1.2394060872536339,5.255060992831024;0.4007312657898961,1.2340617183664226,5.2550782953178015;0.39664401769901503,1.2286442132391322,5.255111157064279;0.39234890003098966,1.2230454975149248,5.255128597180488;0.3877088825584116,1.2172788016177012,5.255133970629445;0.38297875879614385,1.211667787098753,5.255120095126537;0.3781221719604829,1.2062497758391153,5.255027422525606;0.3728007135654682,1.200587041106672,5.255045776235464;0.366797428420894,1.1947158165188787,5.255027166719595;0.36075053451074424,1.1889975375602262,5.254995498219906;0.3541494036247717,1.1828837971977109,5.254986160936935;0.34773370213271504,1.1771256804492594,5.255133484935233;0.34104773391281046,1.1713053590974756,5.255268104684946;0.33361644223776976,1.164921143863741,5.255351275807586;0.3262409414322996,1.1588555994191883,5.2554754405891035;0.31809177040395153,1.1523000334639575,5.255633686313312;0.3101193669830238,1.1459904416753441,5.2558124108393525;0.30171097862918067,1.1393185865286306,5.256015695719428;0.29309679640459096,1.1325456440962482,5.256231771110829;0.28454955510935076,1.1259504794758328,5.256465034874762;0.27594498306611637,1.119353983462845,5.256669832024125;0.2674794267001074,1.1129026827943922,5.256794073663363;0.25890147406225056,1.1063827895907408,5.2567936989062405;0.24995643157853614,1.0995711516069444,5.25676779660599;0.24134737368314968,1.0930323695188071,5.256700021801733;0.2327961179248536,1.0865648484625212,5.256522374158407;0.22443940613414698,1.0801820883988018,5.256321529362085;0.21636938407012768,1.0739491838486812,5.25596978344048;0.20875943324052168,1.0678336431808897,5.255618853389889;0.2010900245871992,1.0616682685514842,5.25519584639955;0.19376358697691018,1.0557133492738504,5.254706508831425;0.18628648827484304,1.0495663809802651,5.254119076244081;0.17887727185770955,1.0433039874292869,5.253512738617744;0.17211775917242905,1.0374980941055887,5.2529528401569765;0.1653551445033669,1.031580898938258,5.252356970323382;0.15906413325683852,1.0257636209350924,5.251697200964827;0.15300087668223938,1.0201504871305183,5.251056956338618;0.14737811971369372,1.0149388030036381,5.250394139110712;0.1418247402333423,1.0097684186229392,5.249680263355951;0.13626668760921418,1.00455718334472,5.2489166340485465;0.13055758420538505,0.9991222803948336,5.248102651369506;0.12468570844508005,0.9934625208522736,5.247352384488228;0.11898414629203835,0.9878368612468575,5.2466405354073045;0.11375469474634411,0.9825983283322163,5.245947108974773;0.10844650157643945,0.9772365719494902,5.245240527021293;0.10331871674996054,0.9719660212479904,5.244576722434871;0.09803605768693742,0.9664900211734668,5.243963217519265;0.09291522446521736,0.9610967598172184,5.243398644889917;0.08805273537609457,0.9559368175696275,5.242855203702306;0.08341237969293117,0.9509935281026431,5.242352956634859;0.07880301913372058,0.9461177372800712,5.241876033018967;0.07455315432759278,0.9415851128720447,5.241476861047481;0.07034539485043582,0.9371214630801376,5.241084480122309;0.06606009042921644,0.932575832451246,5.240670083751994;0.061799356648935135,0.9280521692307614,5.240259945010612;0.057741868991878144,0.9238027651033347,5.239885887620198;0.053528958891307446,0.9193562317737557,5.239514975600479;0.04926675767266289,0.9148562091174043,5.239151719725593;0.045188704718213055,0.910473314169362,5.2387901541146125;0.04119058902652224,0.9060665158013611,5.238407887933003;0.037353119576216086,0.9017495630380197,5.238047838764295;0.033824619708901785,0.8976832083180464,5.237659502061033;0.03026435238824777,0.8934790012717906,5.237294135436168;0.026569730543238197,0.88899199577458,5.236940495506834;0.022901695209581054,0.8845332152224377,5.2366060501119716;0.01916456852888287,0.8799526685219444,5.236269727011413;0.015600580865445223,0.8754643361002042,5.23593034806436;0.0118974726495863,0.8706445603555079,5.2355836050708;0.008057411790490977,0.865451633074007,5.2352410480646805;0.004078346442719358,0.8598528037729845,5.234877801631696;0.00013478431050044024,0.8540150134260485,5.234510977323543;-0.003857849086907515,0.8478986964568248,5.234113451299089;-0.007735956781538633,0.841416185853231,5.233772744257807;-0.011550135556567276,0.8345500477111141,5.233457365784198;-0.015231432138947325,0.8275069094916075,5.23314339668843;-0.018872882040227808,0.8201100633737131,5.232812746485294;-0.022381549203325867,0.8124344202326148,5.232470686538443;-0.02572229507621069,0.8042796073407757,5.232117636480384;-0.02888815394132424,0.7959936751687066,5.231794604391024;-0.03184236463301337,0.7877014238557764,5.231547687409332;-0.03455426804674019,0.7790505009435157,5.231310624280686;-0.037058729281906275,0.770145162614011,5.2310546005839145;-0.03921611053064385,0.7611626917591411,5.230805826371546;-0.041058334920287806,0.7522701044872979,5.23052162229949;-0.04269100874728262,0.743265813859128,5.230200079828336;-0.04411186972705042,0.7338433310577225,5.229840296329056;-0.04527445582592686,0.7241222605310094,5.229480036582736;-0.04605299414916593,0.7144118374039456,5.229126225197512;-0.04656962016932874,0.7046468743171481,5.228775163502982;-0.04674230580369412,0.6947355213692175,5.228448283137537;-0.04667208778726463,0.684956928769528,5.228140674580526;-0.046422925609910036,0.6750368815153343,5.227871163320804;-0.04594352433299492,0.6656854072064984,5.227611467672316;-0.04522149459762469,0.6559581683775337,5.227249676277625;-0.04441324553436997,0.6464463612045372,5.226896942091253;-0.04343987123939873,0.6367332715303198,5.226473735018988;-0.04236129807108674,0.6270887733691304,5.226025195912103;-0.041224462980064894,0.617716714774706,5.225565840794895;-0.04006920324570566,0.6082095167360253,5.225094043325983;-0.03894256245563042,0.598689893933291,5.224610467215269;-0.03793790086527555,0.5889998939682766,5.224191921518652;-0.03699464318304431,0.5789109754825824,5.223873409766518;-0.036147338420646616,0.5691752099200507,5.223558306188215;-0.035335022104379214,0.5589904215586119,5.223272676183374;-0.03455850326422169,0.5488279414097906,5.223032659809892;-0.03380517674677939,0.5384700006095084,5.222821963821327;-0.03309299878125692,0.5284792005739158,5.22263041685431;-0.032394277172194,0.5182183286867088,5.2225039248703595;-0.03175171284649254,0.5076633113102359,5.222381412363843;-0.03121987280727091,0.4973462807881896,5.222302722904565;-0.03073298498346002,0.48696529112336384,5.222235631863716;-0.03028652095070201,0.4767289455477045,5.222156231874921;-0.02981339115266642,0.46628302678482314,5.222059560875868;-0.02941856103641552,0.45653231302545877,5.222063672945645;-0.02898667993005468,0.44654033938033794,5.222071499803449;-0.028508144831130518,0.4363757823923017,5.222154937802099;-0.028038052815758725,0.42646140298790697,5.2222756503668935;-0.027589556719058127,0.4167104412732203,5.222430338474927;-0.027145924365981504,0.40661902224293067,5.222587346208687;-0.026726094843274324,0.3966131132663283,5.22274094990472;-0.02629902976784258,0.3870672900163007,5.222861680310075;-0.025928391041018028,0.3778927595128011,5.2229475193814014;-0.025593353058093155,0.36844345719247884,5.2230450921822635;-0.025261673289767944,0.35932966429884255,5.223172811402801;-0.024960713148117063,0.35029350825041033,5.223309112432912;-0.024743520374456162,0.34181191245231834,5.22346553740317;-0.02455847855562663,0.33276221007141615,5.223638775156348;-0.024433360979701925,0.3240596814708815,5.223738368213506;-0.024416537954003767,0.3151656849371136,5.223803382162231;-0.024445297858991667,0.30623279473531323,5.223847837679953;-0.024509343579329178,0.29717118374945717,5.223895550538164;-0.024660587484665333,0.2879193558666588,5.223935361140341;-0.02486384023618961,0.2788150898843839,5.223993702034924;-0.025130508143598858,0.2695877194378258,5.224031416898276;-0.02543651994552401,0.26072510966938506,5.224080879032283;-0.025843799907199583,0.2524050384331803,5.224148805296883;-0.026300005854822655,0.24382064113300808,5.224205156979641;-0.026773588357709387,0.23495516924831747,5.224220877378685;-0.02727141369508775,0.22657857441506996,5.22427048534056;-0.02779634204687993,0.21811172446625013,5.224326943033967;-0.028317823275676744,0.2091071731477811,5.224401684977073;-0.028834842720084426,0.19968868517480504,5.224448741601975;-0.029380098278351252,0.18992454103343395,5.224473148345947;-0.030010018797210568,0.17995333275347125,5.2244362718677;-0.030659965655421683,0.16950056379934703,5.224454682639949;-0.03129421332264474,0.1590003303743858,5.22448550381318;-0.03196181004350356,0.14840056991445424,5.22452190179456;-0.03260916985200914,0.13795831507279727,5.2245923505698775;-0.03318084952119964,0.12747224884500818,5.22487496121022;-0.0337236607983626,0.11705432351600398,5.22513500555049;-0.03428969761613983,0.1062442458290092,5.225454422365894;-0.03477095924490723,0.09513824429844622,5.2258179997080605;-0.03523771782408762,0.08382366220348444,5.226184700670823;-0.035698173350392125,0.07191898520628388,5.22654441112181;-0.03616429052497801,0.05980032792160521,5.2268557312791515;-0.036633168265305834,0.047250448317982176,5.227108283258934;-0.037129777538183646,0.03430411053378932,5.227290459390504;-0.037612533652321416,0.02102840180835009,5.227490009892712;-0.03810723914099004,0.007427347424445197,5.227646222156714;-0.03857600798857147,-0.0065590528926467734,5.22779132924159;-0.039040305858817556,-0.020407951564255372,5.227900098811197;-0.03946607037670705,-0.03348407054194432,5.228004790469428;-0.03981659916619571,-0.04590814778933211,5.228113050582;-0.04010185751928151,-0.057993629772854126,5.2282691699022745;-0.04035262840294708,-0.0696125744032926,5.228369544013429;-0.040596819897382966,-0.08112715348996513,5.228448231739233;-0.040796767657632994,-0.09187997027111977,5.228498320015754;-0.04099663169212763,-0.10254698152090966,5.228530918558659;-0.04117238088404935,-0.11247755725031401,5.228382995837302;-0.04133976197967214,-0.12240254292501271,5.228214406324354;-0.041440623135856496,-0.13199011666801094,5.227968786128977;-0.041571352876352344,-0.1413850560925942,5.227706903578826;-0.041711222215252024,-0.1513033640687637,5.227463718867433;-0.041825288032299915,-0.160332391568969,5.227258831277078;-0.04193215359245216,-0.16913529344948616,5.227101270022312;-0.042034540849496,-0.17719489343917172,5.226994778353864;-0.04207964874104242,-0.1844312002145124,5.22697282058231;-0.0421194999837085,-0.19091906048052878,5.226966564852888;-0.04214834866602776,-0.19679056616250984,5.226968158379442;-0.04216570247866173,-0.2019937612733788,5.226965498623925;-0.04217728742314966,-0.20693683246486097,5.2269675778710365;-0.0421898809980951,-0.21249679571752395,5.226971553628614;-0.04220495625622365,-0.2184130410094288,5.2269728844258;-0.04221144034585901,-0.22401923413039576,5.226965249562131;-0.04221125839560072,-0.2294367334934888,5.226954723384497;-0.04220537466107153,-0.23481613002165908,5.2269488217316935;-0.04219651272283734,-0.2401829720386484,5.226941359019412;-0.04219214099546823,-0.24546296418437635,5.226931693466988;-0.04219168650407229,-0.24861880857329552,5.226923918894606;-0.04218738878044049,-0.25173966660098546,5.226943136037238;-0.04220063374884764,-0.25461349239355563,5.226972147092674;-0.04221535177026665,-0.25707335888351524,5.226985968213055;-0.042211150190448236,-0.25858413666783114,5.226978434919213;-0.042208554300625874,-0.26015974739544395,5.226971877496263;-0.04220654785101129,-0.26187471781291716,5.226966644227124;-0.042207071842629174,-0.26378921690566765,5.226961654510287;-0.042210086964291585,-0.2659615244690585,5.226957425759822
