# Supplementary material for: AI co-pilot bronchoscope robot
Source: Nat Commun. 2024 Jan 4;15:241. doi: 10.1038/s41467-023-44385-7 (PMC10764930; doi:10.1038/s41467-023-44385-7)
Supplement: Supplementary file 9 — Source Data [file 41467_2023_44385_MOESM9_ESM.zip › Supplementary Fig. 6/Sim+A/1-siliconmodel3 Centerline model_57.txt]

Path length,0.39681272572449583,1.1629005378585087,2.152236601556833,3.2463620322316067,4.360163123079042,4.951933512354741,6.081090846730774,7.2247346709656,7.893235635822069,9.46454643155023,10.357660200187976,11.28991222728186,12.31265255737854,13.338113004400705,14.395529793029743,15.408648271364711,16.471595480918953,16.471595480918953,17.55821884030097,18.721374455944673,19.883472643701516,21.11759853392403,22.36842180273852,22.36842180273852,23.672900528270848,25.048883547579404,26.50598405396994,26.50598405396994,27.925220912127497,29.318653383147016,29.318653383147016,30.67810019592128,32.01354801501232,33.28252266686654,34.49450561578333,34.49450561578333,35.7053840714197,36.83814137943357,37.97445840849327,39.07523349641428,40.16503128135934,41.2602575142921,42.36968403258621,43.43940603223935,43.43940603223935,44.523409313285576,45.54164119774329,46.569787530995136,47.541293162587586,49.363385741942125,50.2703488250855,51.17643542214011,52.04967956507844,52.957556004883536,53.870925270930655,54.820110625502906,55.75832574715617,56.71400767969506,57.64963870709939,58.56418242779024,59.52078795286408,61.36926847287819,62.30164161306255,63.2376072295766,64.21593436010482,65.15680719751886,66.188600205996,67.20828675122743,68.23959488172792,69.2457887424428,70.28473574018285,71.36595111930674,72.38920983567485,73.46307123028942,73.46307123028942,74.52189816977435,75.58672171386401,76.64543672885856,77.7259501635123,78.8302235360202,79.89247478786163,80.95021967713907,82.03559637050324,83.07370175334026,84.11336412463784,85.13581705992641,86.19952695925028,87.20212517213228,88.18399221101592,89.17513557932398,90.18014467274529,91.17779546986078,92.17079832525381,93.20134488871241,94.18611023652761,95.19325216362378,96.18658426139757,97.22976401288561,98.26105580749113,99.2668584377481,100.28613961471397,101.26159170495232,102.19196214880061,103.14330298961372,104.10305186672477,105.04373250365065,106.87197225870845,107.7827502969472,108.67461244509242,109.54411522818927,111.19920165511574,111.98645374294769,112.76081849257093,114.23191906693218,115.50085690343477,116.13840905542676,117.3369468760643,118.52493963058599,119.71002669161143,120.33678544145614,121.61365369877149,122.23471810683846,123.5263665439942,124.16255060294439,125.49775880327445,126.19962338184231,127.67870943199937,128.47543482688465,129.23973631174348,130.779133594107,131.59394258776263,132.46423632388888,133.3012378975013,134.89327693899304,135.7188781044147,136.58108419257118,137.5128210150671,138.43469059750316,139.39772989058218,140.41376592626372,141.41806646939978,142.4233741962623,143.43983773427985,144.498614263714,145.57955722826938,146.67592278676727,147.78188941256946,148.91904453748322,150.0683857532594,150.0683857532594,151.1849785616388,152.27220730016705,153.375595363333,154.5071638122214,155.61405248908844,156.68556548915785,157.74180464407226,158.74249449872133,159.73309811073247,160.6616314503143,161.5710825158126,162.47879897129926,163.3451998624237,164.99933951658227,165.76636035788758,166.53747420032158,168.00565865970742,168.70283210846367,170.04712574093978,170.71318606245484,171.9636466331292,172.60528186493372,173.84738488460775,175.14863020221253,175.81696738128855,177.11311665470112,177.74022336904366,179.03290165877837,180.33661099685395,180.9947347435488,182.34755593271862,183.02292303970646,183.68875438938,185.10401671949205,185.79692372828342,187.29692906998673,188.069431525043,188.7847491414901,190.25449943756507,190.9805090675098,192.40376191056183,193.0805127855921,194.2849176407667,195.46133726536053,196.0365070515374,197.23069583520407,198.3783783205021,199.52692307585875,200.05939829674432,201.12245383947473,202.18816864726494,203.35593768552772,203.96770271578984,205.28714533143267,205.9747518398235,207.42931446182388,208.1564524693278,209.61909671011765,210.3397481381038,211.06849399348232,212.48245016844925,213.1653658680748,214.5509358051587,215.2332544601237,216.49288367455534,217.09577107075404,218.23566034019333,219.32836874036678,220.3369041655799,221.24029617615074,222.10660809181584,223.34016052268,224.1412301883886,225.27481951429036,226.4812233218946,227.7681772052598,228.64333979480068,229.6177996584875,230.5879553052273,231.54488571375128,232.46431514757467,233.79813235168064,234.6630587601756,235.8273312807231,236.59321748696925,237.6899133596011,238.74190873770937,239.78882385234468,240.8069279096002,241.7299923374498,242.94702804414587,243.79446217192378,244.86255805733722,246.00045150395272,246.86526569745385,247.74802010455153,248.97558917509647,249.95547749689092,250.94227765012366,251.90872554476385
Error,6.638789529444522,6.437380516974713,6.122378575285063,5.828765820080294,5.57549200484769,5.291295044678461,5.054368370166873,4.843866285612005,4.624871340063677,4.388070069507761,4.139095888827917,3.9020608260664296,3.6986624353559536,3.5105956407758496,3.336033016263843,3.162596598011691,3.017330184925608,2.892765737940704,2.760460414032136,2.635564211563396,2.5296510777107506,2.449265535577245,2.400000607202699,2.3755420294846994,2.264881932824638,2.1938487181405812,2.2111905793515265,2.13911484008541,2.0407560727638727,2.025642982098881,2.040554891355676,1.9095775390240857,1.8437663154845363,1.8377009156060256,1.8609011718575472,1.7903466240707193,1.7219645411984903,1.684883942578871,1.6492119933630305,1.6172691996783128,1.5889898526346917,1.5510552728912166,1.5217649057911964,1.488968191692307,1.45017961990993,1.3753096915407976,1.3184890137138212,1.2681054199722552,1.2353968004057432,1.2053890607637514,1.1353143421521659,1.069059529470728,1.0125640609277853,0.9739450122250165,0.942361319922778,0.9131422041576553,0.8916069856326623,0.8693070490406266,0.8609401057081674,0.8717410695939641,0.8709125076502277,0.8725143960522876,0.8267530897613315,0.7871862441276076,0.7674462862980366,0.7371526253125786,0.7406436402827723,0.7405995445100471,0.7441098819436259,0.7375485458136445,0.7390014234995355,0.7585492548838749,0.7519015096527143,0.7728224092250465,0.7398542785430247,0.6821132679755894,0.6251655726405261,0.573802329389775,0.5143171251022823,0.45522610326935486,0.4250568259649688,0.40489708580527956,0.39594339540652984,0.3902262903971919,0.3867132982172383,0.38095125637486205,0.4049475132814099,0.3969196026969036,0.3932440246937512,0.423967267952015,0.4851555755080803,0.5678864625427426,0.6773172338996696,0.778838933115383,0.8646644029784114,0.9567960442354189,1.0589438218602638,1.1610543365957622,1.2807349199296802,1.4241866342118874,1.572192330997594,1.7167659332425458,1.8195070626987613,1.9103496947000809,2.0075563953253126,2.0976246332872575,2.176423925378835,2.287618505766381,2.4512137440399635,2.577863382483847,2.7021841291863784,2.7398700461459304,2.7767906742489683,2.7586732213360188,2.7362696614242568,2.6809614778714996,2.6207377471799136,2.570470695870696,2.507291861780415,2.397795783489008,2.284276851355518,2.1691493259750607,2.034695025476003,1.9358742292566993,1.8141089242254165,1.7429341686026671,1.6709974198164872,1.612825496600747,1.5865316598033739,1.5529329015857571,1.476911930231953,1.4343742234624544,1.4037116081537273,1.384783545594706,1.3070688177911423,1.2439258345658015,1.1711833675576517,1.0919478258859074,1.0149300195362851,0.906223362936316,0.7846730060563171,0.6674705520798335,0.5780000019949119,0.49294372279111837,0.41257187856388416,0.3535995446831624,0.3436665413221686,0.4023164265302848,0.517524682330663,0.5282798372321511,0.41644038546695256,0.3478898588920106,0.29640410008224155,0.2752478665775234,0.3286029288867566,0.4124849464473685,0.5155992560877101,0.6095519596244142,0.7001963814603762,0.7751909318005442,0.8415072519439835,0.9365817363134373,1.0676773854609771,1.213791546393978,1.2627862840709403,1.3250934482552748,1.377792522995901,1.4056164453879119,1.4601300202728378,1.4674929429571941,1.4762317721985767,1.4985512588459409,1.4520430700220976,1.4249033996615472,1.3635880079926448,1.2611527852791478,1.2048650499399416,1.063743136067626,1.0047588391045934,0.8753703132208823,0.842267406671275,0.7250362450834642,0.779282580389085,0.7593855694131654,0.8646391775036797,0.9676192047274699,0.9965385894498654,1.0902941565215338,1.093115317515041,1.1156616529277192,1.1509873668891655,1.1291000863175449,1.086807855173522,1.054151584624875,0.9768516786278285,0.8579965851011253,0.7395412856112467,0.6522381690096962,0.5397188469103226,0.4100371643719478,0.3246230013787593,0.308962258301508,0.41617955554487307,0.26429208784476954,0.40666852358709354,0.31483966733531754,0.34373231775329716,0.5491424874644153,0.6429544208499026,0.9350463590459565,1.0267499902198776,0.9109754417376064,0.85298457103573,0.6959456118479681,0.602514753310517,0.4787698329273971,0.3438472537620467,0.29860032043323304,0.31303224937396446,0.3767703737817865,0.49193094949201144,0.5545396336895458,0.6114822000455574,0.6817414466613013,0.7467551950598554,0.80347899288117,0.7159698992478576,0.6492820565918764,0.5567622523865968,0.43037565305714043,0.33076926713910665,0.3260230098703833,0.4299141312970246,0.5900196600769624,0.6822570810073769,0.753206898459618,0.7928746336908198,0.8239809260456418,0.8175163992270578,0.7941873090979384,0.7383811195458021,0.6822019470974081,0.6059664955527397,0.5404329274370332,0.4647791998202631,0.42505529856464797,0.34629617915592525,0.28958382865086285,0.24621573141609368,0.19767397817973295
3D pred;-0.008224519880149633,-0.2608856281482956,5.283999467139013;-0.008972495035297989,-0.25110496596210985,5.282055455727782;-0.010574383987777842,-0.24161390308536973,5.279343689282513;-0.012187286200859742,-0.2320478537365439,5.276916912344501;-0.01349484034104821,-0.222373142432391,5.274751210760309;-0.015045108369316267,-0.21279533671536394,5.2723299906779095;-0.01633701302935752,-0.2030677397115903,5.270405194875353;-0.01746505742660416,-0.19328695386244124,5.268654839479748;-0.018607465132142884,-0.18353393198310528,5.266764477383344;-0.019747904286693034,-0.1737942338959598,5.264805477713608;-0.02088499160685357,-0.1640452736978329,5.2628911090235;-0.021967385014427885,-0.15426844794392527,5.2610905250379645;-0.022854746992487126,-0.14442664801852892,5.259557044373475;-0.02374724595891721,-0.13456570556349107,5.258155167241429;-0.02465021218296414,-0.12469308226751288,5.256845220199011;-0.025592581107279397,-0.1148154885553508,5.255602206414719;-0.026517211672493154,-0.10492524150336824,5.254449786539577;-0.027303603446242067,-0.09500862184100359,5.2534288837772225;-0.02797032061788597,-0.08507526082942025,5.252488762919784;-0.02849930742261803,-0.0751267235624336,5.251624599041924;-0.02889533802564599,-0.06516935524728569,5.2507915468239;-0.029205246763671002,-0.05520688761631095,5.249983341852451;-0.029446029611111323,-0.045235693514821484,5.249264097936383;-0.029579325371895292,-0.03525417204598939,5.248671256129995;-0.029624059066423448,-0.02526800605551595,5.248147340385542;-0.029642249137311574,-0.015281169858301183,5.2476347275771555;-0.02964767424312981,-0.00529330899642504,5.247142177100525;-0.02964019304926125,0.004694164033565927,5.2466418507001205;-0.029612094808731088,0.014680146863575544,5.246113307979394;-0.029551241664528532,0.02466485973832249,5.245563939520431;-0.029476688319063724,0.03464942220710571,5.245013526851931;-0.029385434366332164,0.04463355708451816,5.244457897959822;-0.0292531976662656,0.05461763453479809,5.243909526806343;-0.029092980265758434,0.06460173837246484,5.2433691556901065;-0.02889588603648503,0.07458537547079228,5.24283236508504;-0.028693012825405685,0.08456900458958365,5.242297582812852;-0.028493476694880157,0.09455352267543572,5.241778368092425;-0.0283012470408905,0.10453807902045034,5.241257136518788;-0.02810487485505281,0.1145213049373585,5.240712491444816;-0.02793873749158832,0.12450498577679521,5.240166125932795;-0.027802446221148896,0.13448950723986158,5.239626908125997;-0.02767636473001217,0.1444750498516704,5.239104373720103;-0.02751001058387255,0.15446050168213038,5.2385914623831;-0.027253359944585796,0.16444335930979118,5.238065454745125;-0.027007437083185187,0.17442798160019302,5.237568625132228;-0.02681286391742922,0.18441672518828578,5.237136025069233;-0.026719674318866092,0.1944081532537008,5.236732687850077;-0.026635285448936626,0.20439984281646598,5.2363339169886025;-0.026564672178213185,0.21439129779466104,5.235926680957904;-0.02647947140481338,0.22438142369667827,5.235490647369684;-0.02638824400993183,0.23437042630830002,5.235030751308125;-0.02633652443141509,0.24435990382893866,5.234575049706358;-0.026370038468535105,0.25435036077225637,5.234139565064803;-0.02641741372692152,0.26434131470096195,5.233716959836043;-0.026486261506835626,0.2743318180083005,5.233286723099746;-0.026593432639295856,0.28432175056956877,5.232851106560025;-0.026740161165866656,0.29431103191415237,5.232412097496058;-0.026909520615002055,0.30429927998594647,5.231957985358707;-0.027092673791535637,0.3142884302381319,5.231529812317532;-0.027312918730502497,0.32427765830430966,5.231121382631114;-0.027584128607751182,0.3342662607621851,5.230728615345043;-0.027895209110283866,0.344254680196065,5.230361592002688;-0.028248609288220403,0.35424257312818164,5.230019388713971;-0.02861538625292067,0.3642312186106758,5.229715355684164;-0.028982371141870918,0.37422096861547055,5.229450370905382;-0.029334183824541973,0.38421209788248983,5.229218932347611;-0.029669016401841806,0.3942041663868682,5.229003400101791;-0.029978104767636102,0.40419748180337034,5.228808178769884;-0.030280145878260174,0.41419119569482316,5.228622561358858;-0.030589994225846177,0.4241845058841631,5.228428279447367;-0.03089958646682389,0.4341777315048841,5.228229296187536;-0.031216951259615693,0.44417036362263684,5.228013465356669;-0.03156315858174056,0.4541618391629714,5.227788616480748;-0.03195667679682156,0.4641516615833677,5.227568181856998;-0.03240518711518088,0.47413949676295525,5.227363274756785;-0.03289960897763481,0.4841252842829308,5.22716429076791;-0.03343115016898752,0.4941090891092282,5.226961546711782;-0.034004452191078116,0.5040900468394436,5.226733933928484;-0.034610970409834574,0.5140696711444929,5.226535857225193;-0.03524679301838004,0.5240484432446485,5.226395013398143;-0.03591452859800949,0.5340259725507921,5.226339894066296;-0.036451696734994536,0.5440105999504763,5.22647651793714;-0.036972824922938165,0.553995241724839,5.226664544662319;-0.037519608211839424,0.5639776407003328,5.226894193805662;-0.038057246855426004,0.5739601668679346,5.227139379453831;-0.03859558538732018,0.5839422367960918,5.2274010501905535;-0.03915103388551255,0.5939211466682649,5.227736959000951;-0.03967204045236838,0.6039000330749427,5.228124745333761;-0.04003269858335986,0.6138842336505518,5.2285556334614185;-0.040121359055944515,0.6238743094809388,5.228992124267415;-0.040008782563150984,0.6338682220575093,5.229322333209052;-0.03972965630128754,0.6438589063269495,5.229651447715412;-0.03915799111987793,0.6538369415243003,5.229986130432017;-0.03871000993154208,0.663822052497731,5.2302973726257695;-0.03812962460057835,0.6738001970550355,5.230613258777947;-0.03738103662868014,0.683767841781847,5.230905961098393;-0.036380870493124044,0.6937129871884278,5.231212148203366;-0.03504611132833898,0.7036195349809028,5.231492734745151;-0.033248478034652015,0.7134493117346812,5.231872212692213;-0.030880019571237784,0.7231542568840895,5.232324367703308;-0.02815646447308079,0.7327679256198503,5.232723893755474;-0.02515092694324733,0.7422964849505811,5.23314018840774;-0.022274187145284174,0.7518678965061133,5.233475522523868;-0.019226055952553202,0.7613867690221511,5.233791690604677;-0.01586590963484853,0.7707991199457975,5.234133840884157;-0.012323184027900582,0.78014402138076,5.234483000510562;-0.008344438605193804,0.7893095510347219,5.23488630067624;-0.0035970664650279765,0.7980894903037881,5.235498774507752;0.0018380764000941515,0.8064556970986048,5.2361812742528615;0.007184180049640755,0.8148867607111202,5.236761224362804;0.012683081272853596,0.8232217065805806,5.237300448518897;0.01821077670193473,0.8315348071649834,5.237880915500661;0.02377494570224046,0.8398261597981991,5.238422667148285;0.02937875536295718,0.848092515939648,5.238937131363939;0.035071636511557286,0.8562993878252898,5.239425350659518;0.04086787648332689,0.8644340294385285,5.239906191603933;0.04676396474795421,0.87249584748284,5.240399378177289;0.052721961004670984,0.880511893921353,5.240894635787582;0.05868647107669813,0.8885217742346029,5.241410811114479;0.06465799673691419,0.8965239084990244,5.241964641868005;0.07064331104051004,0.9045192865739491,5.242464583990841;0.07655783681411432,0.9125666673583317,5.242972567636758;0.08244706689542783,0.920629760105876,5.2435234799654;0.08837288827605713,0.9286648979928745,5.244090225147821;0.09446986052552353,0.9365742645285867,5.244608733000214;0.10068561346566035,0.9443904474340654,5.245129981669549;0.10706796924053925,0.9520698242522553,5.2456710051876305;0.1136827595660396,0.9595502070091628,5.246208055241003;0.12035243707360177,0.9669798674535501,5.246769791501383;0.1270942165468652,0.9743390616934894,5.247394827238544;0.13382239736016024,0.9817101073722204,5.248026704240553;0.14071873415519492,0.9889202545604735,5.248700734160644;0.1476102059207886,0.996147472181615,5.2492250836249195;0.15458597834389542,1.0032983660634527,5.249675989149081;0.16159397673420883,1.0104202049323536,5.250085097553758;0.16854194887166027,1.0175972275163736,5.250549887835137;0.1754318581151948,1.0248263452254371,5.251068547419414;0.1823636401955944,1.0320078480066341,5.251682074104661;0.1893562940543299,1.0391339420456016,5.252249150607174;0.19624764767504538,1.0463659497854423,5.252704462945175;0.20310319401883245,1.0536323500851534,5.253152693926417;0.2100718267105429,1.0607828636161294,5.253707954812266;0.21724236611318015,1.0677430274415938,5.254081430645386;0.22460481068073435,1.074507181322588,5.254283005107867;0.2320143483214259,1.081219833292855,5.254480629694503;0.23945306137414463,1.0878993920204931,5.254702086966562;0.24700799872223259,1.094447166177355,5.254924741984915;0.25449920760882966,1.1010693163895782,5.255094788990534;0.26200265000478645,1.1076785644327463,5.255222038801685;0.2694772349923653,1.1143207093622856,5.25533379746334;0.2769302694758873,1.1209878175854584,5.255377898800425;0.28439319222259596,1.127643765077171,5.255433997501169;0.2918829803931748,1.1342696178959668,5.255467873503163;0.2993708438506558,1.1408975123993903,5.255413880044207;0.3067993053172611,1.1475910698263383,5.255294509983852;0.3141445807576172,1.1543743819492656,5.255111192368092;0.3213446214796878,1.1613108978927396,5.254901049163455;0.328390218248413,1.1684039349542326,5.254681068671558;0.33532866035246855,1.17560362887683,5.254531306895446;0.3422863456769204,1.182786129105611,5.254483292424006;0.34919243403312533,1.1900183489296625,5.2544526324682534;0.35590351863783604,1.197430147173469,5.2542895673845464;0.36234948444301374,1.2050651165629218,5.253893628928978;0.36839672895409475,1.2129983833381583,5.253190697854028;0.37443366058148975,1.2209437001653276,5.252536941751144;0.3804824115721725,1.2288823859467384,5.251912538422563;0.38639069887710537,1.236916011807968,5.251168900981231;0.39221092451257233,1.2450013642118347,5.250301692783887;0.39789618246495323,1.253175316576134,5.249371991347372;0.403585224336763,1.261355486521785,5.248523685835743;0.409214608522171,1.2695677488985677,5.247591601961858;0.41483046607515106,1.2777944751834927,5.246706662089571;0.4203937862500305,1.2860357860091207,5.245643523101872;0.4260643922754274,1.294177193525713,5.244393838760326;0.4316938427205386,1.3023462915403525,5.243138798795524;0.43728592627434654,1.310534439126969,5.241841555322996;0.44283696471571854,1.3187482803217805,5.240530530895752;0.4483095848305171,1.3270180863472592,5.23924183489589;0.45369927353709927,1.3353312838397764,5.237884630748922;0.4590161190497411,1.3436842684203414,5.236485058531584;0.46430456304661993,1.3520185069707595,5.2348810548294065;0.46963448071266867,1.3602592301907446,5.232962081540186;0.47516374208942835,1.368211424854469,5.2304741368748635;0.48064567793336366,1.3760665323306067,5.227602610113487;0.4860495743073435,1.3839046500709744,5.224542901913769;0.4914301312519141,1.3917475977143452,5.221454572392883;0.496820567230849,1.3995901267761455,5.218382449694841;0.5022630496835352,1.4073508792922003,5.215196526730181;0.5076932702709117,1.4150680169874619,5.211886165697785;0.5131299782615433,1.4227264547071572,5.208452430425789;0.5184680985570055,1.4303857488474927,5.204869179808961;0.5238489308080511,1.4380228950940146,5.201302578976888;0.5291292046769523,1.4457290152686475,5.1977340471046025;0.5344247579395441,1.4534028024288992,5.194118786911724;0.5397178005971021,1.461014510866286,5.190371041711008;0.5450300392804865,1.468575811845324,5.186549151121895;0.5503308125813918,1.4760671504706178,5.182576538881367;0.5556400829015556,1.4835326952975374,5.178566889382386;0.5609571311410848,1.4909943360024964,5.174560280341237;0.5662535920681714,1.4984588980298452,5.1705319040693745;0.5715258900718433,1.505926491369769,5.166477533160096;0.5766992055326977,1.513448188202999,5.16239575855933;0.5816869434399489,1.5210882664375012,5.158302877527678;0.5864916442587382,1.528838265267828,5.1541977139290065;0.5910313246232825,1.5367494336786267,5.150098358301136;0.59520948490583,1.5448420004801515,5.145968789411264;0.5991159842999733,1.5531186319527082,5.141939318732497;0.6019447368276236,1.5616819189683204,5.137618638852484;0.6040146258186179,1.5704106527150583,5.1331999550276874;0.6051096781831502,1.5790039963684164,5.12820442650968;0.6081572966253634,1.5876920987306435,5.1243020042908345;0.6126551083621099,1.595940708218832,5.120877076394929;0.6170037489512636,1.6043311983461555,5.117607672710823;0.621406354411769,1.6127385876231044,5.114456026997076;0.6257877852472153,1.6211490383175053,5.111283113044374;0.6301184578044149,1.6295707594131863,5.108070654641704;0.6343417389079036,1.6380801922604724,5.10494760335515;0.6382750794755764,1.6467398506556514,5.101859052164461;0.6419351889244277,1.6555396846468087,5.098831425940751;0.6453551481563494,1.664465671968844,5.095893632690902;0.6486654769433566,1.6734470659880507,5.09299945149518;0.652014330476616,1.682354977561247,5.089927922329293;0.6549626248722145,1.6914107737540394,5.0868783132606605;0.6559939334431754,1.7009932279224216,5.084211297186034;0.6555205451253378,1.7108731605633352,5.082740639336109;0.6545013006723346,1.7207773992670372,5.081809405506658;0.6539061756697359,1.7307330363394047,5.08108062795858;0.6529412192571291,1.7406620707413416,5.08038554885019;0.6518679373733361,1.750584543041481,5.0797589633006535;0.6510517600899371,1.760533302069424,5.0791622653485975;0.6506282702203778,1.7705073752278664,5.078580439807372;0.6504210449346991,1.780496118170507,5.07815374072509;0.650321045660246,1.7904861781655657,5.077719342934765;0.6505365543558629,1.8004744991930415,5.077286909062137;0.6509770400566572,1.8104565191501014,5.076880399622823;0.6516137276297557,1.8204322867578044,5.0765998830076935;0.6524657656916172,1.830392048912777,5.076322089995694;0.6535303150950275,1.8403315490747794,5.076051773334623;0.6547429875335677,1.8502547428350746,5.0758075374804905;0.6560932605901402,1.8601616692022627,5.075635570542366;0.6575653835540087,1.8700513192895294,5.075469212102018;0.6591573849310763,1.8799228523130203,5.075333685788907;0.660865449701683,1.889774983749502,5.075199443851714;0.6626267998323166,1.8996177224666757,5.075064758058973;0.6644407926309294,1.9094508545748006,5.074927124230488;0.6662410659073486,1.9192866956914467,5.074803650920402;0.6681063028679892,1.9291105752970301,5.074692833161624;0.6700620875635401,1.938916623723337,5.074565081505782;0.6721163045959749,1.948701842389181,5.074392779314059;0.6741877241187534,1.9584828232583504,5.074188734226889
3D gt;0.6831391151958609,2.001091159596163,5.073112384222408;0.6828416730317899,1.9998524213242894,5.073136316453826;0.6824701617575797,1.9984050578017076,5.0731568338696755;0.6820739827691552,1.99687351812114,5.073169561169952;0.6817033323283592,1.9954612878226798,5.073176263455127;0.6813356002834816,1.9940897865771399,5.0731837233902075;0.6809531853670742,1.9926071029805885,5.07320268718954;0.6805984979937307,1.9912027814156534,5.0732165963561995;0.6802473794004426,1.98975515078875,5.07323394090734;0.6798429956497892,1.9882063305481972,5.073258866211611;0.679454140586649,1.9866838410321406,5.0732751559178455;0.6787161365039847,1.9837530773795229,5.073301176156589;0.6779791963750665,1.980856234300583,5.073350373009309;0.6772226532104818,1.9779119410387338,5.073383549087187;0.6764500790356316,1.9749060469438686,5.073419606894732;0.6756448032562744,1.9718021404653947,5.073465952725334;0.674854678801674,1.9687214481129363,5.073509095564245;0.6740192622832436,1.9654460137515142,5.073556501986507;0.673197069831073,1.962261166496073,5.073605471859641;0.6723975074686468,1.9591160169795239,5.073639470881956;0.6715915517960003,1.9559595997040282,5.073670274292084;0.6707669977606299,1.952781868837734,5.073702502897078;0.6699912500432468,1.949756373318759,5.073733744940017;0.6691988688382235,1.9466888079311757,5.073779392502525;0.6683850956881112,1.9434703684516133,5.073811874852462;0.6675604426134079,1.9401933386083594,5.073859637654403;0.6667577545043619,1.9370506803543173,5.073900424968751;0.6659396156678226,1.9338707467553449,5.07394899709212;0.6651143176848875,1.9307055869280974,5.0739885129711855;0.6643668051326975,1.9277394946501214,5.074019814339551;0.6636325093845633,1.92486046220912,5.074057842986468;0.6628605550674193,1.9218627724469024,5.074095736980438;0.6620726133336358,1.9188134934124457,5.0741200695955815;0.661337418010528,1.9159437257899312,5.0741618531783;0.6606240119730087,1.913101428516408,5.074202170755774;0.6599153522348659,1.91025443871646,5.074236753165403;0.6591496346009607,1.9072634262656145,5.0742675999613365;0.6584405750743845,1.9044991961800477,5.074293941805069;0.6577734728114489,1.9018761729684108,5.074322199599629;0.6570857680621632,1.8992188575867026,5.074351296057676;0.656365364074707,1.8964326562320486,5.07439038686829;0.6556669189738716,1.8936939864949114,5.074427316751072;0.6549473838194169,1.8908548227401976,5.074471444304614;0.6542954624604413,1.888249834723651,5.074504313120867;0.6536574370848303,1.8857033009656607,5.074548124426826;0.6530222615736692,1.8831093941754837,5.074582187931805;0.6523970661061332,1.880483888146712,5.074610306330543;0.651776069355521,1.8777467604856444,5.074625851603114;0.6511689215471399,1.875018364360626,5.074653242562543;0.6505496008357899,1.8722137092957525,5.0746795728920615;0.6499175164941798,1.869183729814336,5.0747087587711;0.6493123749921665,1.8661611005405692,5.074741239866471;0.6487477304999204,1.8631867734123677,5.074777318013544;0.6481952317997732,1.8602743262224657,5.074809860050998;0.6476503708375329,1.8573789396643001,5.074838941088335;0.6471183945762918,1.8541875944494564,5.074889304912025;0.646665000997125,1.8511735904714008,5.07495012343886;0.6462080787413897,1.8479724904432657,5.075011403462466;0.645762088469643,1.8444809691077253,5.075063367876777;0.6453769624883477,1.8410765660739838,5.075123200456089;0.6450928369001908,1.8375787454696897,5.0751653312247065;0.6448260233466,1.8340782378905598,5.075202269954477;0.6446144501589199,1.830636285873658,5.075244031004728;0.644410123876072,1.8271399642209958,5.075289287827233;0.6442699373418634,1.8235664694066993,5.0753377077668755;0.6441866303918196,1.8201269935975102,5.075384528782278;0.6441585633384991,1.8166090126649581,5.07545211912859;0.6442247970703452,1.8129993243701956,5.075509790222913;0.6444002951351717,1.8091670190331772,5.075603259010111;0.6446368519176138,1.805284413546802,5.075674867404336;0.6449408680308949,1.8015288867236456,5.07574130839715;0.6453221327225792,1.797849640300567,5.075805161423861;0.645844496823887,1.7940415658797804,5.0758372287635485;0.6464647164370286,1.789989679917932,5.075884995519158;0.6472325178544152,1.7857019027873158,5.075953378328027;0.6481993693387446,1.7815196949759913,5.075998387304857;0.649223347607781,1.7772600665576956,5.076028426175447;0.6503701185950621,1.7729511821971218,5.075996727458933;0.651646773374017,1.7686383643328827,5.076048586650328;0.6529239906066243,1.7643322302670401,5.076105567717934;0.6541358386157031,1.7597911027306545,5.076253671175655;0.6553308994272815,1.7552063265713784,5.07642336861335;0.6564819258419589,1.7505224062669726,5.076643570869365;0.657589369136382,1.7457316625258503,5.076938471559535;0.6586264617838324,1.7410823549076835,5.077277800865989;0.6595512698372418,1.7362657191638644,5.077703991121149;0.6603882303288915,1.7315382941750919,5.078148765602213;0.6611316101971794,1.7270879532513135,5.0786242924641805;0.6617453567382486,1.7229445435223094,5.079091872307069;0.6622763846494297,1.7188684929832416,5.0796218931904455;0.6625935592855362,1.7146015264337713,5.080297615651778;0.6627643170688242,1.7102728559116627,5.081028408484025;0.6627947148205763,1.7062202908929016,5.081792760785251;0.6626315503247919,1.7022229868842955,5.082624395381959;0.6622903411375648,1.6984821698601873,5.08348536498279;0.661712737200732,1.6949953836043252,5.0843648065730225;0.6609268810863802,1.6914139100753052,5.0853111075054525;0.6598860330632663,1.6878138969543783,5.086416169160191;0.6585984334282695,1.684378160160493,5.087482648937461;0.657132918587343,1.6806354273015802,5.0886651384244;0.6556309531002757,1.6772827411998403,5.089801735114287;0.6539024868827452,1.673652350889808,5.091054323112264;0.6521012868932224,1.6699894005270568,5.092336605015922;0.650290400173575,1.6663077400329918,5.093603367716233;0.6484365763944738,1.6625576817313619,5.094864086809006;0.6465482381218897,1.6587355236114665,5.096099250857205;0.6446074811150045,1.6547755047803256,5.097391355631823;0.6426131973164605,1.6504989691749614,5.098756732407738;0.6406654523757689,1.6459467374424246,5.100254900062785;0.6386987517963757,1.641094392133907,5.101883185261711;0.6368678420877714,1.636235662164535,5.103519456009176;0.6351222381387804,1.6313539336097431,5.105258737347343;0.6333010095912507,1.6260831678665895,5.107276850748827;0.6314994037342584,1.6207394605422405,5.109409063125039;0.6296954963500488,1.6153878330495908,5.111558806472921;0.6276075624680139,1.6096304703574766,5.113891531495487;0.6254250409233381,1.603679803532075,5.116417801222062;0.6231660184197249,1.5977772186605688,5.119013032214527;0.6207146336050596,1.5917796598628242,5.121724044506562;0.6182827415976295,1.5859939087240453,5.124416324266138;0.6155548597121622,1.5799972936456856,5.127284904059241;0.6129138773137874,1.5742262148117638,5.130127561627861;0.610062113797601,1.5682285123202893,5.133127905248958;0.6071832172169405,1.5623304240180849,5.136104204448149;0.6042696084925198,1.5564404912122431,5.139149867580536;0.6012909779982133,1.5504882800260331,5.142346555495644;0.5983181118582659,1.544653333980132,5.145507004791402;0.5951938422299962,1.5388945058730839,5.1488507645856885;0.5919856103193314,1.533359163988083,5.152131419796357;0.5887945975441347,1.5281587328579338,5.155302101831385;0.5855714360099425,1.5231770968921683,5.158426789607594;0.5823553708836358,1.5183898462713723,5.1614000174349;0.5791844035775904,1.5139468655917736,5.164162359602312;0.5760743324769372,1.5097542965322894,5.166751230418364;0.5729351768697646,1.5055753678918522,5.169380743852911;0.5700825612175273,1.5018018514051796,5.171906660559343;0.5672379889564719,1.4981677318307807,5.174501694067277;0.5643259047339945,1.4944711578695533,5.177238017745196;0.5616159311488351,1.4909520231440745,5.1799169430656224;0.5588374635625014,1.4873933362501828,5.182739858499823;0.5560297609523019,1.4835891242613768,5.18562573332965;0.5529472727036094,1.4794657443857449,5.188601140705659;0.5500343461368175,1.4756160574520336,5.191461039109663;0.5469564578112436,1.4715520955458046,5.194362374591317;0.5436843119228587,1.4672121551024087,5.197218397951381;0.540529755862639,1.4631300163473038,5.199873109139223;0.5374115179337281,1.459067932618493,5.202491905865185;0.534254981688637,1.4548019967716643,5.204929074450609;0.5310706541805981,1.450426387195281,5.2073403264163005;0.5278707918993293,1.445998332752901,5.2097193502691335;0.5245964425948852,1.4414254146718724,5.212042727353101;0.5210252270214062,1.4362104765132149,5.214461407574739;0.5173770583351667,1.4308365386718096,5.216878040777808;0.5135672020529682,1.4251147531927586,5.219341643348733;0.5097850494996751,1.4193870502002734,5.221707597441851;0.5059139387977315,1.4133687841649998,5.22404696075929;0.5022417991148597,1.407563062943239,5.226097382718867;0.4986624637134572,1.4016552641761493,5.227955930822035;0.49483666604597926,1.3952092592779963,5.229823629236477;0.4911075799503427,1.3887460360603536,5.231474331758876;0.4875669863695767,1.3824630350531104,5.23293213891728;0.4843371844980169,1.376470954323835,5.234226496166086;0.48095002678243876,1.370313551224489,5.235459937360835;0.47770093152867277,1.364210515761758,5.236661505474764;0.4746684762373327,1.3584007228912516,5.237837796394837;0.4715941055318251,1.35251522843468,5.239071195230126;0.46846540498988504,1.3465042814366956,5.24034878280966;0.4654610675056988,1.3407294600787645,5.241619166593501;0.4624281531349223,1.3350200866454427,5.242850901960689;0.45941263696599133,1.329346696251854,5.244068063475869;0.4564215952929328,1.3237055124701027,5.245273176912319;0.45342564942875024,1.3181549483722543,5.246463023690617;0.45035445465251084,1.312531343021495,5.247602094691068;0.4473380676514324,1.3071355581640562,5.24865717684394;0.4441748563287093,1.3014596745496128,5.2497276329611715;0.44106092127631696,1.295988498871339,5.250739689352679;0.43769912450453824,1.2902827171488878,5.251639598178354;0.434182083568471,1.2844756475642403,5.252334117190722;0.43096107743003154,1.2792233219248725,5.2529075163519945;0.4276573842808524,1.273876500338794,5.253417566095445;0.42439704755283286,1.2687190143768798,5.253825799503429;0.42088283432741225,1.2633615798542206,5.254168987223172;0.4174366207938781,1.2581134432420373,5.254404530535407;0.41396569523326854,1.2529538751081986,5.254607459613984;0.41019730919822645,1.247464571376535,5.254781948645485;0.4064382581761814,1.2420573094209886,5.254903298678884;0.40239519994399114,1.2365205238056691,5.254984815577135;0.398191471824034,1.2309591335969814,5.255053303570671;0.3938836007857705,1.2253258794896742,5.255076992810091;0.3891555249831256,1.2193883007681943,5.255110461974526;0.38424560473436975,1.2134426279118993,5.255168022691248;0.37915113725509236,1.2077089193619508,5.255112484717753;0.37371146633535784,1.2019090730187727,5.255117761622139;0.36761602822472067,1.195856825986648,5.255103753385697;0.36136093477259346,1.1898619245029387,5.255100215039789;0.3547037798733635,1.1836912597003466,5.255090170248307;0.34797864573269605,1.1775695197161504,5.255173802834781;0.3409533020570316,1.1714988329678295,5.255267210083212;0.3334352409546388,1.1650489085804332,5.255349576766478;0.32573260182875363,1.1586617939790937,5.255459740669331;0.31750732181161484,1.1520369885286545,5.255604089624741;0.3091454270765743,1.1453386958525145,5.25576409773903;0.30048497741107627,1.1384494338418074,5.255998479557546;0.29162253963756046,1.1314175391375703,5.256231651234754;0.28288629456892367,1.1246817291790154,5.2564627531531025;0.27426169048656107,1.1180652117397698,5.2566737848730645;0.265397159836509,1.111276028699416,5.256744777628444;0.256271296751053,1.104289114742993,5.256731385868501;0.24723449349530885,1.0973864529043595,5.256691083632688;0.23841957911833092,1.090707953855953,5.256585477165998;0.2296958522567138,1.0840712772920167,5.256355569324393;0.22112441015498527,1.0774904997106538,5.256095730944752;0.2127619974600441,1.0710076082607,5.255717648552063;0.20485900012439587,1.0646276750819568,5.255319028232187;0.1970433604883,1.0583228135542437,5.25484063428991;0.1892929971077863,1.0519614573799994,5.254268818595191;0.18152520998531482,1.0454454837329887,5.253608142250998;0.1742367743502326,1.0391795464989975,5.25300713927733;0.16729525789220062,1.0331426374466024,5.2524109588867836;0.16039349017678733,1.0269152492788387,5.251779619318917;0.15408862845527932,1.0210708309112386,5.251122788699554;0.14804877857218451,1.0154802769339657,5.2504688406500595;0.1422468635028696,1.0100774450863106,5.249754847317457;0.13645851643965204,1.0046690338461155,5.248973217785679;0.13043874301247416,0.9989093778885622,5.248169567016357;0.12420083625048875,0.9928951516584916,5.247357950853155;0.11842006331459085,0.9871978930917018,5.246640121694556;0.11299447302129817,0.9817434938196195,5.245908477344615;0.10762429045610886,0.9763194228187604,5.245196495591638;0.10231375529039352,0.9708645689449209,5.244519397781494;0.09680831263154585,0.9651393188639761,5.2438959010884085;0.09158144173902623,0.9596668155690568,5.24331284497511;0.08665011755412913,0.9544487399544946,5.2427598429185185;0.08183182717644596,0.9493716863744399,5.242241197137273;0.07716967857712734,0.9444511821563231,5.241763593153521;0.07269576043113668,0.939678596231389,5.241317678160846;0.06834296123611736,0.9350580532665559,5.240897276490768;0.06390854806122295,0.9303457250952082,5.240464332891659;0.05951604379307139,0.9256659093438623,5.240055714903031;0.05525180100789044,0.9211664146790532,5.239677718703122;0.050843124160792084,0.9165278272373794,5.2393045350855045;0.04650696220659317,0.9118932630161553,5.238920738266113;0.042294923859802804,0.9072706928151177,5.238504528280248;0.03822737443086538,0.9026778673998175,5.238110002232107;0.03450901737034244,0.898371075818883,5.237721267552298;0.03077722310762914,0.8939357443008833,5.237344474593586;0.02691646904054095,0.8892645714499736,5.236976887182756;0.023160242210236954,0.8846917625672042,5.23663039448172;0.019342237624075817,0.8800012142976976,5.236291627751315;0.015403125020730149,0.8750004176175532,5.235941343419692;0.011666141161764848,0.8701256561279298,5.2355905350312835;0.007794334536388441,0.8648701312223223,5.235242243379195;0.003587856193735485,0.8588508254066507,5.23485408560095;-0.00048656249701736797,0.8527376549460671,5.234456666920911;-0.004614597360259863,0.8461985986678997,5.234051515461926;-0.00862836731836836,0.839436214834611,5.2336821909511775;-0.012542031386498615,0.8322460842030569,5.2333446017484615;-0.016316856972853285,0.8247967446271114,5.23301536804852;-0.020037551750015602,0.8169452311061919,5.232678211130558;-0.023577288796418013,0.8087669648767155,5.232320395184073;-0.026905562585229702,0.8002960507397983,5.231977072062976;-0.030029765881817126,0.7918198743605995,5.2316805070071295;-0.03287360463026452,0.783028055303237,5.2314226947060245;-0.03546177732729337,0.7739882036912886,5.231157268646566;-0.03781996009941087,0.7646882534741081,5.230908892555034;-0.03989104626411421,0.7554076427520915,5.230615965491311;-0.04160662723958172,0.7462694826789081,5.230284712306957;-0.04313311590326023,0.7366421004922632,5.229918621297827;-0.04443157739562784,0.7265392581205317,5.229544474887339;-0.04538506196271926,0.7165329920620842,5.229184752979381;-0.046038813435457605,0.7062467565383503,5.22883511842126;-0.04639105901934883,0.6958269502874364,5.228480209794275;-0.04629833019799727,0.6858989118994238,5.22816985390403;-0.0460827493393485,0.67583349720552,5.227897020503162;-0.04569059085909695,0.6659977076933347,5.227614645886549;-0.04505638875170824,0.6557186190049278,5.22723948542957;-0.044259749404249336,0.6458282721820362,5.226849777134982;-0.043318677110467996,0.6359056090798607,5.226418672510649;-0.04222973259247561,0.6259261908913678,5.225939360251402;-0.041092636134535225,0.6160910073754621,5.225478172103353;-0.03992008037299395,0.6063536296987277,5.225014623647069;-0.03879354050771437,0.5964016923445431,5.2245561822901445;-0.03776477114210791,0.5858207004465521,5.224192700462545;-0.03682691467063311,0.5756439943058606,5.223882736185655;-0.035971638209679545,0.5652876305095652,5.223560221498663;-0.035154388226289794,0.5549426612650008,5.2232773922547935;-0.034338929774289456,0.5441225307077009,5.223024293685342;-0.03357456735621161,0.533574710111567,5.222820196049737;-0.03283674560638672,0.522978725749541,5.222684156830936;-0.03212592088793688,0.5119596174821496,5.222557866157695;-0.031509332632636,0.50117245350802,5.222469319190571;-0.030985693974928417,0.4905984675157516,5.2224032049791065;-0.030490230358858155,0.4799620314409389,5.222327962462278;-0.030014456728562948,0.46938497255702705,5.22222349430023;-0.029502426023151784,0.4586590150945328,5.222126074826653;-0.029052275856548453,0.44843633420199647,5.2221265839561415;-0.028522309430780258,0.43763719609714447,5.222147111627509;-0.028023286902330767,0.4272600938521604,5.222235496719892;-0.027568720491174696,0.41720953964294605,5.222384955742781;-0.027108955054997115,0.4069079022331034,5.222541571270336;-0.026694389296725463,0.3967207736765,5.222704703290195;-0.026301669583601105,0.38641164991817367,5.2228702925309785;-0.025959830368903862,0.37700967072675573,5.2229708054843424;-0.02562170687142539,0.36723288274958815,5.223082549758136;-0.025286222070933655,0.3578801328281668,5.223211710067994;-0.025003597098875806,0.34856165542194545,5.223346131824554;-0.024805155901985367,0.33944414271900364,5.223513707793332;-0.024615328134699938,0.3300841297261855,5.223689804128147;-0.024568447896503504,0.32051838231214236,5.223750563606221;-0.02457813284805114,0.3113732875426186,5.223829110176167;-0.02463516593680662,0.30201731204986576,5.223883989589099;-0.024755607456446966,0.2924613150377325,5.2239187827288776;-0.024929044693549042,0.2830808524473466,5.223958814779066;-0.025164467029393033,0.2735919568372921,5.223985650552147;-0.02544642905564231,0.2644627100796623,5.2240267926231425;-0.02577054415794617,0.25538992159634355,5.224085286492332;-0.026222478194670246,0.24666933892499956,5.2241375054191135;-0.02669815550194705,0.23762098930226289,5.224157313000072;-0.027174204584111506,0.22856399711313094,5.224207044035356;-0.027706407388263844,0.21980045617455465,5.224277518853785;-0.02825350728391964,0.21037578237247967,5.2243662312553525;-0.028811882209012856,0.2006768786129466,5.224408687443657;-0.029384989304976034,0.19041150107613217,5.224454080627564;-0.030009917145106885,0.18024841698733238,5.22442572483022;-0.030688200176718406,0.16942968818975637,5.224462476230561;-0.03133175985379653,0.1587519122113518,5.224500512413801;-0.0319869771233217,0.1476771365729245,5.224552998960975;-0.03264852044799112,0.13674542644954615,5.224663109534566;-0.03323479714431865,0.12586690697233296,5.2249459784553665;-0.0338223745657161,0.11487897995082437,5.225247295502037;-0.03435925922036809,0.10353300943301305,5.225567212568886;-0.034845029806708276,0.09222211915174892,5.225943642998763;-0.03532609500795762,0.08012736028289397,5.2262723489598155;-0.03579556651931396,0.06802114681780004,5.226603194670244;-0.03626188303633808,0.05534280643887045,5.226871338002822;-0.036781020422032816,0.04199962566259058,5.227050533141681;-0.03728191137760082,0.02841544791354838,5.2272201999011525;-0.037776840785607946,0.014491225191775337,5.227411175304556;-0.038282390121470174,0.0003087745938388675,5.22757192623424;-0.038758271761119054,-0.014253836899358491,5.227706357389847;-0.03920365013285755,-0.028006084232885076,5.2278076407845635;-0.039600024913721554,-0.04104431392276365,5.227925658256613;-0.03994822556959755,-0.05354721988825249,5.228035128353751;-0.040241154144792,-0.0658839863632772,5.228193422643896;-0.04048506623283427,-0.07750213887586326,5.228272535767784;-0.040729760553110096,-0.08913087423074066,5.228348281105572;-0.040917513810377074,-0.09999537711841551,5.2283968427525505;-0.041119359178339095,-0.11062290097669494,5.228370917493647;-0.04129410613156895,-0.1207511933350309,5.2282033987759275;-0.041408511690914945,-0.13132257099967598,5.227989127623206;-0.04154821378343245,-0.14157387866884635,5.227769839597895;-0.041689669115658114,-0.15179704736643307,5.227511788342726;-0.041816934529472806,-0.16111636879609875,5.227303375754127;-0.04192081651713121,-0.17004511977007053,5.2271249522397865;-0.042024553226277156,-0.17837339029720128,5.227009867321361;-0.04207652472174741,-0.18575652112297839,5.226974945710941;-0.042118306168897904,-0.19244139642001476,5.226967834090166;-0.04214711807628367,-0.19831606379422279,5.226969659876696;-0.042164712218677305,-0.2038777348803964,5.226966297277154;-0.04217572902740642,-0.20913249846575735,5.2269679515400025;-0.04218793240587979,-0.21516928315800143,5.226971289124718;-0.04220299850428168,-0.22108696773345454,5.226972569934825;-0.042208057370415344,-0.22669454883126652,5.226963691838923;-0.042206274557878634,-0.2322249607708365,5.226954125496156;-0.04220066970554903,-0.23771956364228766,5.226947927332179;-0.04219243803253786,-0.2431661953492598,5.2269390998932135;-0.042189438546371576,-0.24641420006315842,5.226929650815347;-0.042188996641110324,-0.24978555378429393,5.2269223940492875;-0.042188177209261955,-0.25305943654970237,5.226947513519122;-0.04221106116306336,-0.2555397157873062,5.2269819204883765;-0.042214180543460954,-0.2574994831731188,5.22698240216913;-0.04221052281996783,-0.25904823574972485,5.2269750627804745;-0.04220794651450467,-0.260719933943315,5.226969195341975;-0.042207087966847544,-0.26257857561536446,5.226963997439692;-0.04220941483539809,-0.26468804574093896,5.226958676905207
