# Supplementary material for: AI co-pilot bronchoscope robot
Source: Nat Commun. 2024 Jan 4;15:241. doi: 10.1038/s41467-023-44385-7 (PMC10764930; doi:10.1038/s41467-023-44385-7)
Supplement: Supplementary file 9 — Source Data [file 41467_2023_44385_MOESM9_ESM.zip › Supplementary Fig. 6/Sim+A/1-siliconmodel3 Centerline model_59.txt]

Path length,0.41249303522306136,1.2712275639789086,2.3849089499524916,3.4288250131997744,3.9512717525951113,5.047535675187792,6.112158392538664,7.052926093399857,8.242070976613784,8.944709394374488,9.703303967554227,11.446490449083264,12.370213178188036,13.28739723990346,14.162354235499402,15.09348711096672,16.05705684092825,17.0561132788078,18.106976813686703,19.19071939831155,20.325733430568825,20.325733430568825,21.47964280428642,22.65908202490923,23.89371438407661,25.18916430370897,25.18916430370897,26.523527278459376,27.852698466316138,29.183743480979224,29.183743480979224,30.43920495426264,31.6652645636134,32.85215396942308,34.03911339023213,35.19009364504674,36.27434726058078,36.27434726058078,37.3510161518412,38.36340077221514,39.36277948211441,40.358728106382515,41.32420460914502,42.333909638177666,43.32577501227904,44.340933507748,46.266739961815475,47.174763220478496,48.03768788072681,48.866295315523466,49.68539929503418,50.496870763318825,52.17571425203176,52.97483490827799,53.8394487741909,54.72090066923164,55.61019822460356,56.496360541961465,57.382507518493256,59.09568095316229,59.88986834748715,60.738786624387444,61.56435499493279,62.41026784792931,64.18076651200163,65.08878351301213,65.95802800522766,66.89946569888615,67.88306813391272,68.81657491082169,69.7713989148246,70.74916508038912,71.69223478800724,72.67334528086985,73.61942727879733,74.64295480645787,75.64205057081591,76.6517148384867,77.64478500351112,78.65754210436975,79.62465133102616,80.57574505364965,81.5580798645582,82.52509172055301,83.49578851513083,84.45406456943519,85.44446083126824,87.27905245013962,88.21683315099673,89.12980882057872,90.04636086880846,90.97478805169563,91.87953096566655,92.81863451513895,93.69637298297594,94.61985234146255,95.57536270028825,96.52932558658404,97.4574100512657,99.35762959841371,100.27630318182223,101.20108861453352,102.10958024220405,102.97967359568571,103.854476470956,105.60982660702606,106.47378543835318,107.33920564964585,108.19364281667364,109.81129520905897,110.5877278920466,112.08169487320636,112.76697368512983,114.16233384884187,115.40516885176719,115.97493654558775,117.06358541284965,118.17701590502345,119.23082017486921,120.29943388158091,121.4643363108171,122.64650942061334,123.21167055257429,124.4059227997712,125.59517374761096,126.24494154400215,127.61739696162873,128.35260882975976,129.06531712787336,130.5257959640302,131.24529211088964,132.76412620734183,133.53483756579482,134.26182987755183,135.71695009448518,136.49511759481214,137.34151164483814,138.18324210524605,139.94883954815865,140.88112015267657,141.8012044847985,142.71345711260304,143.66481019562053,144.60573688356052,145.58545675290026,146.60664448299593,147.65728904386376,148.72560361791406,149.79589839969375,150.85885539259198,151.87605822466693,152.95259466294792,154.01356482090415,154.01356482090415,155.0562362586428,156.08960226244153,157.06359843405434,158.9716849419672,159.896721401394,160.7584462973595,161.58502959614282,162.43138326254126,163.25303269838076,164.81328864541055,165.5191994104419,166.90484028793372,167.59464263945048,168.92371190244134,169.53721553522266,170.78300882214248,171.96464476653915,173.09947910795046,173.66430618234122,174.8363745392161,176.0076987718809,177.22372338673733,177.83085320567454,178.99649065443037,180.15619858366983,180.79041026524212,182.0353000103688,183.29287400437374,183.93105616254607,185.2019903935242,185.85851990922342,187.13690287212782,187.8547823202947,189.19050614307332,189.86308671381005,191.26504117856047,191.95324234130368,193.23771662329224,194.40289187146277,194.97002376404217,196.0501624049823,197.15124499550257,198.21907973391347,199.25931333315086,200.19254344358265,201.16468911335107,202.05707260649666,203.49835263900923,204.03853595013706,205.18701596381405,206.37679182649998,207.54574068254158,208.12719527998684,209.21877109019184,210.27694171606183,211.2540019986801,212.6165754635045,213.8659291311483,214.98095814948545,216.09876451616873,217.19221838664842,218.55186220978297,219.54708333978027,220.7924938737485,221.77586782182738,222.71597113977415,223.76038632183972,224.50607573870883,225.63726484437433,226.71618929679374
Error,7.927373996300122,7.62853416893092,7.314451602893375,6.982676522906763,6.705497965526839,6.410211936708309,6.13312022367241,5.813862907207716,5.570316078578068,5.367559759125819,5.146947872977599,4.930153113569082,4.691821690020078,4.45437539834378,4.235083855789554,4.0371122297130615,3.856338779676724,3.6949089561747943,3.559306077854549,3.4363222481415274,3.3298479269472505,3.2165180500308908,3.080716470207709,2.9653493449716373,2.872264672357503,2.8255108256566843,2.813964704931172,2.6959278612458797,2.6165621965991446,2.5810057275096865,2.5693229314224246,2.457593611892671,2.380231571407605,2.327022584941773,2.297915385852355,2.2815005725549744,2.266870807447212,2.2248446056400613,2.1673273796585826,2.117335071367309,2.0635724446560584,2.006210625200768,1.9456704989369726,1.8659793614428373,1.7914943591024812,1.713231145337071,1.6375513968093947,1.5565855224303,1.4736246854782131,1.4003613000014508,1.3464729907361999,1.3185278421509412,1.2977319496383393,1.2117712880115554,1.1601013245086962,1.1242049689479756,1.1009869556149139,1.0891874831500412,1.088799177564464,1.0187318135018462,0.9437660134121302,0.9128576487789111,0.9163700343972394,0.9457585555909978,0.9295849458903044,0.8720580517470149,0.8119207189839377,0.7820908528231958,0.764286755130966,0.7449056730707179,0.7302066647695128,0.7138335834119812,0.7005463132311914,0.6791134640051305,0.6714797537348846,0.6382948088005783,0.6155989112969789,0.5893531837652863,0.5654864972848272,0.5365113641162986,0.5222097683968021,0.5231414422841858,0.5168532992977954,0.522714341338055,0.529069053153095,0.5387906508055724,0.5337515928745117,0.5741246007173637,0.520065702250854,0.47303879007904437,0.4825195374030464,0.5285063787169406,0.627937827470169,0.7465359277722451,0.8731562982996597,0.9969808258211121,1.118373362168263,1.2624883964552842,1.4323853281976107,1.568717023601846,1.7105542809306997,1.8385191516077055,1.9407284549730834,2.0430015942850566,2.1362616341927767,2.1979255628170695,2.2381675390081877,2.3443598130530185,2.516004821532027,2.62622909395189,2.7258625026986674,2.8104168596603096,2.8317570778805106,2.8274620767606655,2.802464625657867,2.7545166634497353,2.6898763679243243,2.6263014202051482,2.551647900518926,2.4538591896201924,2.3386303808600073,2.201794944415659,2.0727302553475955,1.9434623211377666,1.8474414802268198,1.7614049468527082,1.6940065422835549,1.6315334863230095,1.6034847744305802,1.5290584957089568,1.4907874117337554,1.4756232814495303,1.389559214895398,1.3570667344363039,1.3164281359108194,1.2369350367472811,1.1773931839723255,1.1408655246109658,1.1058609394960728,0.9850792505081257,0.8534735706496478,0.7239235905271777,0.6175447934174907,0.5435228712951912,0.46770163249002744,0.39725829529979023,0.3500148085841277,0.33095136760907673,0.341046467928358,0.3770010122505256,0.3882384739379801,0.470358210657597,0.5460576822638342,0.5644006380506837,0.561649724690555,0.5799018132250918,0.6613382001777914,0.7443921385349305,0.7923955915654309,0.8122820077652634,0.859371712643433,0.9495817376340384,1.0866653829749633,1.2022430750602644,1.2808894527545427,1.3640777026800446,1.3847199197100954,1.4335702884979027,1.4808845372261668,1.4928326441405393,1.520615004297556,1.5300249919020428,1.5031179861163126,1.4605672778272074,1.3957994974736387,1.3280975805048514,1.2291661443706785,1.1122249099796522,1.019875225412085,0.943109503668898,0.8254938923104465,0.8078902056523674,0.7173364285422791,0.7689767219603435,0.8214075885112366,0.9357996307997891,1.030672141823652,1.116063150673064,1.1827223021427342,1.2117501080996467,1.2265803440018106,1.2175976585119686,1.199037314308378,1.1531106150381982,1.077166118968331,0.9646489055470627,0.8194562078533464,0.6730752461567474,0.5196372041003676,0.40220836165802853,0.3712872282546394,0.35863673182935873,0.31953021521895586,0.23152721137408705,0.2576624488809911,0.3710054295821559,0.31721967684893726,0.348563528987918,0.497450468655698,0.667009262746203,0.7429824767649998,0.7661810252769322,0.7030917666074451,0.7596037119084686,0.9289642884481727,0.9671832220775197,0.9132756182051498,0.815284640317805,0.7094382036362918,0.6157372498268423,0.5439236984603898,0.4805450341693983,0.385351360040658,0.3175977390868922
3D pred;-0.016117348470645124,-0.26301127299018406,5.301822357938508;-0.01682375446312612,-0.2534726913599428,5.2989040620218795;-0.018004689503301762,-0.24398842099665974,5.295962292468187;-0.018992996151190378,-0.2345590107604717,5.2927827527896465;-0.020064049469142805,-0.22495683700964805,5.290203779340947;-0.020926265654075744,-0.21538610064388297,5.287436544499546;-0.02191339018476639,-0.2057739198365277,5.284861361925898;-0.02292290161749471,-0.19629500747056905,5.2818395897594925;-0.02369689135855102,-0.18660095771799765,5.279510139336021;-0.02430501128783484,-0.17679891137009424,5.277625974389642;-0.024990704710256804,-0.16704244390264134,5.275542427633032;-0.025585491798756257,-0.15723446539132097,5.2736850677215354;-0.026230005281366577,-0.1474582231151373,5.271682646854662;-0.026854606191454015,-0.13766482121900625,5.269759328627229;-0.027439233566779554,-0.12783704595389425,5.268006318595748;-0.027993676189261196,-0.11798543750858706,5.266382001995227;-0.028532161387664366,-0.10811629929176156,5.264862086027716;-0.029003955522188107,-0.09822605201700044,5.263461936343322;-0.029394004300811565,-0.08832056703691986,5.262146934723669;-0.029734891842927096,-0.07840526157522355,5.260893733508825;-0.030016985451200722,-0.06848436572303349,5.259670521063593;-0.030220986476502492,-0.058559524196093185,5.258463912491273;-0.030384372520557125,-0.04863060117206313,5.257285017846491;-0.030538561399771076,-0.038687611496539064,5.256229943393218;-0.030637961361314983,-0.028728280370256352,5.25533448643462;-0.030681249236318906,-0.018752180062319358,5.254644885966337;-0.030655430008675374,-0.00877277673464555,5.254003915927179;-0.030627914259726247,0.001207338993547807,5.253374207315655;-0.030575680987360975,0.01118453428202876,5.252701269086119;-0.030525139841223514,0.021161991413790278,5.252032094388145;-0.03041050717826796,0.03113600835616484,5.2513208663053135;-0.03032909158547623,0.04111008964435187,5.250605971936971;-0.030223468205323522,0.05108503658564944,5.249906488399021;-0.030087787352164504,0.06106023734419542,5.249215865106053;-0.029899469778592345,0.07103530660644132,5.248535769741504;-0.029707675789354706,0.08101009637726102,5.2478525537481;-0.02953278259828576,0.0909872096396037,5.2471993896629705;-0.02934674438076377,0.10096415477265155,5.246546736926997;-0.029152910177986057,0.11093876771210599,5.2458615179766594;-0.0289560078163164,0.12091072013716667,5.245139441600993;-0.02880251705412082,0.13088313870973148,5.24441328156389;-0.02868321709986485,0.14085587908353792,5.24368512158314;-0.02853910698716777,0.15082776397454584,5.2429497686094555;-0.028312763561573473,0.16079656066306053,5.242193553536379;-0.028030324797199448,0.17076362548680285,5.24143339095923;-0.02778888487563895,0.1807346676209928,5.240712263007695;-0.027632559166859628,0.19071173544613337,5.240053719246568;-0.02755840931418481,0.20069429093592017,5.239467982366497;-0.027484358753735116,0.21067660203597327,5.238878082700237;-0.027396249968478392,0.22065873478475567,5.238287098243887;-0.027287138407704515,0.2306394902504455,5.237676676257546;-0.027191572543358376,0.2406202845375851,5.237064620244282;-0.027155363503869476,0.2506028642562934,5.236475730555891;-0.027168909535656777,0.2605873448535697,5.2359189867120675;-0.02723596552724511,0.2705735523560201,5.235398253371484;-0.02731826983041265,0.2805596549535681,5.2348776951010425;-0.027440900667780235,0.290545297300028,5.234356246535684;-0.027579544740278978,0.3005299231316655,5.233819567093785;-0.027724020052868132,0.3105145836962366,5.233285076406914;-0.027889166316748,0.32049996236138106,5.2327703535443915;-0.028095375261422563,0.3304849816138763,5.232263531683738;-0.02835316666762588,0.34047019479793933,5.2317849282365065;-0.02864771250421706,0.3504559612069914,5.2313402800902224;-0.028969827683774676,0.36044261042659703,5.230936449462795;-0.029305626728048595,0.37043060796777383,5.230579876722234;-0.02963636521374133,0.3804200581783418,5.2302612914986835;-0.029942709490840626,0.3904114921258597,5.229983081404915;-0.03022111910787742,0.40040421879630095,5.229722501714621;-0.030485175413994006,0.41039774557061204,5.2294781722683235;-0.030761484892982027,0.4203909126294849,5.22923268254292;-0.03105115626971893,0.43038389221165047,5.228995091373214;-0.03134923461810499,0.4403763823173906,5.228747521615554;-0.031667041071880966,0.45036779795682924,5.228481791342683;-0.03203096291683042,0.4603578334094731,5.228223426202452;-0.03243800338571185,0.47034658684379155,5.227980274223055;-0.03290971014291546,0.4803327706585871,5.22774870230696;-0.03341837608132331,0.4903173490624443,5.227526321866425;-0.03396921501979406,0.5002988672144272,5.227269666756403;-0.034555109298612566,0.5102788203684878,5.2270303700017156;-0.035166966164655485,0.5202581501698516,5.226833881093405;-0.035803061618137295,0.5302371911860111,5.226715040982901;-0.036313365347503734,0.5402238708998042,5.2267913194065185;-0.036806969717373766,0.5502106807803898,5.226932681123688;-0.037323159309955306,0.5601955852213439,5.227120381974844;-0.03784969703245852,0.5701792243448428,5.227343334612243;-0.03835123725152565,0.5801638181315837,5.227580704202616;-0.038878146132645425,0.5901458320953181,5.227866648705635;-0.03942946024633891,0.6001241712863424,5.228225535508;-0.039849653172346414,0.6101075407642921,5.228620214835654;-0.04008091494284424,0.6200961221164902,5.229038258570239;-0.03994937930466531,0.6300875499588646,5.229430773597358;-0.03983500255319618,0.6400834143326691,5.229694617072225;-0.039382177302613695,0.6500674081205294,5.230033464141567;-0.0388597917381075,0.6600484641695183,5.230358477170439;-0.03827908346530207,0.6700262182733655,5.230685892724522;-0.03759338534422842,0.6799986365183526,5.230969956861303;-0.03660630847208926,0.6899454490697301,5.2312642344789495;-0.03521544948914673,0.699844383111019,5.231541030677945;-0.03346937716413082,0.7096845723174635,5.231890183677628;-0.031322490752792156,0.7194416876971103,5.232325589471193;-0.02858592950107843,0.7290488328978806,5.232788183901482;-0.025712996528699173,0.738619619938334,5.233170664701659;-0.02289940599054657,0.7482102719891375,5.233491758962022;-0.019938158694210156,0.7577564148899679,5.233811399646016;-0.016784094254592867,0.7672406495699677,5.234129472036251;-0.013297391402326698,0.7766064947958152,5.234481390244745;-0.009460521084768928,0.7858339996012168,5.2348441315196705;-0.004985861632510423,0.794760141590987,5.235393141505714;0.00019111695503170462,0.80328792875849,5.236082879666106;0.0055247777743424814,0.8117280960791242,5.236644696241375;0.010966571902487362,0.8200996097607334,5.23719663405084;0.01648445205175047,0.8284205175391081,5.2377583211542635;0.022009688019896875,0.836737712331002,5.238302415162678;0.02758444559496723,0.845023659491371,5.2388173497553865;0.03323609879924884,0.8532585319831006,5.2393130221305375;0.03899313300980855,0.86142123225592,5.23978934277313;0.04483735383998892,0.8695215995354914,5.240268020978333;0.05076110821708925,0.877562856168233,5.240765339634903;0.05673750761028513,0.885564702503675,5.241268435567089;0.06269171971166398,0.8935793217463119,5.241828111051051;0.06864376381868946,0.9015989315041948,5.242337061224736;0.07437907238196374,0.9097767995212486,5.242815297964942;0.08031902886445494,0.9178064658697189,5.243306597586715;0.08624491033431217,0.9258405108877562,5.243888017790485;0.09225534398132694,0.9338152450628345,5.24441556135425;0.09849268946501097,0.9416150419424129,5.24492417707804;0.10473150685671243,0.9494108509429439,5.245474194877973;0.11127160200577928,0.956957885552212,5.245993255613978;0.11777530033389987,0.9645341492537499,5.2465429249523625;0.12448477742326261,0.971920785595079,5.247191400663761;0.13122045615729383,0.9792832806631361,5.24784278255233;0.1380939183081217,0.9865150710523749,5.2485185974879816;0.14494649209737942,0.9937771939129139,5.249069781686971;0.1518866524077042,1.0009593924906581,5.249569980104441;0.1588463794874791,1.0081265535244253,5.250010436335069;0.16576152480494644,1.0153329029238034,5.250509729407716;0.1726051589319706,1.0226047399387863,5.251043637979436;0.1795704629279762,1.0297511917356745,5.251686107401261;0.18659874918096517,1.0368454353221546,5.2522104167390875;0.19357100771536978,1.0440012418970193,5.2526370819386825;0.20051413196513374,1.0511864272135734,5.25304468176586;0.20750563406586833,1.0583222832493007,5.253490166909042;0.21463588490410662,1.0653181207750002,5.253956836275743;0.22196317731253803,1.072119966938067,5.2541705527592395;0.22932784080147528,1.078882008674017,5.2543616633449926;0.23675788166016945,1.0855717892945098,5.254564956453123;0.2442668704740303,1.0921717789118353,5.254799954420157;0.25179927817210956,1.098744769891638,5.255042078044262;0.2593014362145836,1.105354795833601,5.255200765637724;0.26678028676341375,1.111992062710448,5.255316881415168;0.27423229337578947,1.118660121552933,5.255384621523411;0.281689215329337,1.1253228037602498,5.255439218070973;0.2891603070778866,1.1319696798652414,5.255481951309172;0.2966552817483414,1.1385896769070134,5.255450425824687;0.30411955228593307,1.1452436758437285,5.255355750105335;0.3115051502559284,1.1519836089656728,5.255193749681509;0.3187769922858296,1.1588454307777585,5.255004765789748;0.3259203736111977,1.1658406102008012,5.254805848520957;0.3328697015586553,1.1730280870793677,5.254589014024723;0.3398461005115238,1.1801923894428556,5.254537737373732;0.34677745527218273,1.187400070808205,5.254462567449652;0.35354548667441,1.1947609826389414,5.254358991590528;0.3600625517291107,1.202336667039491,5.253989033571198;0.3661684387704556,1.2102261320458507,5.253300204599853;0.37222871339807156,1.21815724880046,5.25269155160953;0.37827285247295256,1.2260982761465595,5.2520524369625425;0.38429303248666496,1.2340543167667835,5.251375052100116;0.39013463464180187,1.242129252316024,5.250555845083109;0.39585221338467164,1.2502794343822425,5.249615725087272;0.40153558646312526,1.2584615292811367,5.248748203608232;0.40717220016205197,1.2666677369779373,5.247806534215058;0.41278025259938006,1.2748940895192526,5.246870119923105;0.4183987633743009,1.283122920448705,5.246022371017715;0.42399521157383563,1.2913295167903347,5.244868445528147;0.42965201765515987,1.2994728731417688,5.243569872352754;0.43528383245293795,1.3076407604986877,5.24231756320234;0.4408377264374966,1.3158535783345426,5.241012233817339;0.4463331075366194,1.3241074423641441,5.2397182032318215;0.451748328447237,1.332407875654113,5.238384715441106;0.4570815168881446,1.3407536905105943,5.237004688109818;0.46238515743558606,1.3490988784448905,5.235511625725049;0.46767429471448885,1.3573912500239618,5.233705635570167;0.47317391158122407,1.365393835416063,5.231315480478703;0.4786573983429278,1.3732819101665472,5.228538854889072;0.48405984434765875,1.381151352959455,5.225558008147773;0.4894281277024534,1.3889816905690413,5.2224167748322525;0.4947898868653897,1.3967974990550256,5.219228565869671;0.5002102345196756,1.4045581585215623,5.21600490398431;0.505651052304704,1.4122771152544804,5.2127162555103235;0.511031069474866,1.4199801002856205,5.209292889205238;0.5163518584791333,1.427688972772619,5.205791105466732;0.5216727982225614,1.4353499910524776,5.202186053572171;0.5269824178545909,1.4430389212479189,5.198623990712984;0.5323394538105358,1.4506850950968044,5.195040948536379;0.5376575745878629,1.4582986910989215,5.191332748526359;0.5429829542436571,1.4658693541645682,5.187547858532171;0.5483244032079461,1.4734115864774782,5.1837290033765;0.5536358595996119,1.480929455612759,5.179821309086485;0.5589642810004326,1.4884027022208262,5.175851610041181;0.564279948816209,1.4958763097724324,5.1718655260183715;0.5695854290008838,1.5033339635052707,5.167836223248523;0.5748199262214965,1.5108222141951515,5.1637709876522875;0.5798899325049856,1.518411552385782,5.159684793565656;0.5847887012080712,1.5261089066664633,5.1555917748421045;0.5894424261108252,1.533965074460497,5.15151458559932;0.5937814608580622,1.5419875758012835,5.14741431125492;0.5977607062657264,1.5502107470347244,5.1433467492269855;0.6010629618142312,1.5586631125190922,5.139145246399302;0.6023507386990649,1.5675004393888028,5.134645992628644;0.6012752959853891,1.5758147549056045,5.129194792718838;0.5987953650766364,1.5834287359033552,5.123205031784234;0.595124493536694,1.5910190838919114,5.117828107054441;0.5893850664595676,1.5969263821744801,5.112156881099931;0.5807565185669407,1.6015238692522349,5.110056577827896;0.571030966423104,1.6038479905619614,5.110166557986063;0.5612549787594986,1.6056043568536327,5.111326403945885;0.5514573451583805,1.6068079285546624,5.112925713477752;0.5416660109048006,1.607914774629413,5.114630021343568;0.5318746239990215,1.608845640936402,5.116436185893062;0.5220747269262104,1.609620145775975,5.118269805159918;0.5122704335615215,1.6103093042622585,5.120113955967173;0.5024657957868714,1.610909747285744,5.121987067358269;0.49265049274156253,1.6115186686995406,5.123800638652861;0.4828526226404958,1.6122487051441738,5.125663106980681
3D gt;0.44009296022223304,1.6150972488674185,5.134660500210417;0.4414977850459993,1.6151009538392984,5.134342948165614;0.4427911391248835,1.6151053243934286,5.134048208245159;0.4440592107481993,1.6151066124021438,5.133753269019319;0.4452893451745492,1.6151039999335475,5.133458832283696;0.44681210333167687,1.6151157969939403,5.133118096195499;0.44834783321301613,1.6151269762614775,5.132754054196488;0.4499603563063741,1.6151266745578274,5.132363352478484;0.45158695530687637,1.6151242752626958,5.1319813130702885;0.4532245989656641,1.6151165167500539,5.131594882042599;0.45497669964852416,1.6151356877885625,5.131188838380329;0.4584549380985237,1.6151803668321236,5.1303873286614055;0.46166168407011315,1.615198764913886,5.129622662143594;0.4648072223437609,1.6151910295204295,5.128878405847493;0.4680518065909662,1.6151652094372633,5.128105782243628;0.4713663184713329,1.615150954387597,5.127315850015222;0.4747333745222825,1.6151466422447789,5.126517313660955;0.4782110305537839,1.6151471845186673,5.1256866285137885;0.481817344101223,1.6151331423245945,5.124829408662559;0.485475029872014,1.6151152796547794,5.123974780624435;0.48893338356920957,1.6150960694262264,5.123169544662949;0.49231861714921765,1.6150749918920755,5.122354266982106;0.4959015126877283,1.6150623246142142,5.121511059453502;0.49956746878990765,1.6150593673886633,5.120624733371848;0.5033192953753048,1.615059641595423,5.1197194102727455;0.5069709461595886,1.6150390428170653,5.118839362254509;0.5105716555443036,1.6150176946425578,5.117985455967266;0.5140139395019712,1.6150071009348133,5.117179420914171;0.5173942348999384,1.6149986848097584,5.116377625874513;0.5207358760043714,1.6149965644700994,5.115583760425184;0.5238950683435746,1.614966220562275,5.114825490677851;0.5267698656680316,1.6149508893165367,5.1141426944111945;0.5298816554165452,1.6149442795522113,5.113408820744803;0.5331199366326869,1.6149537654628419,5.1126294333046;0.5363684103361954,1.6149430249908268,5.111842790846289;0.5394401719471407,1.6149181611552046,5.111099140068484;0.5425211342354498,1.614877043865136,5.110369556757121;0.5456135888522898,1.6148225083661505,5.109667378326845;0.5486215744469999,1.6147699821968757,5.108991647522831;0.5515832606546979,1.6147064533120783,5.108342626371328;0.554782481131469,1.614562994420881,5.107701893927784;0.558101688802595,1.6143384456747385,5.107097352211293;0.5613506356639976,1.6140287416898285,5.106576148332223;0.5646491185137507,1.6135997901781072,5.106201259184166;0.5679354069613847,1.6130496697059045,5.105926359464431;0.5712825751445703,1.6122450330384386,5.105899230550731;0.5746191766163301,1.6113203191813636,5.105972929779594;0.5780324857361923,1.6101587598902234,5.106249616354881;0.5814172699380908,1.6088350888314333,5.106697989937822;0.58472035953138,1.6073803729446685,5.1072836535188575;0.587948461295585,1.6057621429262785,5.10801396520039;0.5911189424751779,1.6038630981896755,5.108964630087453;0.5939747488936024,1.6018292899047128,5.110075988461986;0.5965952554510896,1.5996460901745677,5.111329392599638;0.5988842033408803,1.597152024489183,5.112830410711864;0.6010657612614378,1.5944667135385369,5.114434211948215;0.602885564262345,1.5913848573131673,5.1162707376564756;0.6043435649420382,1.5880178361249393,5.118295031530618;0.6055886456980507,1.58450129252778,5.120393758627086;0.6064900712120462,1.580795704361955,5.122690442017551;0.6069705988979903,1.5769535674597386,5.125122690928759;0.6071479440610085,1.5730819884531595,5.127602898326852;0.6069794683964295,1.5691200301943444,5.130151776745474;0.6062054503852801,1.5649167285896612,5.132853973320954;0.6051389305069602,1.5606940632656479,5.135587685996964;0.6034887265876906,1.556296242572852,5.138330847666813;0.6016273598755606,1.5518730354083359,5.141070806751588;0.5995654108171632,1.5476211788019483,5.143662993100973;0.5971764882217496,1.5430704834616396,5.146382030732533;0.5946672871155144,1.538543478835969,5.1490394113811515;0.5920125675652858,1.5340252495940618,5.151687054766706;0.5891484292385846,1.5295063979921961,5.1543906253950125;0.5862760850917657,1.525079674579688,5.157037062168121;0.5833750437561576,1.520698461679312,5.159686883807887;0.5805506373636822,1.51657757834711,5.162216584267701;0.5777825573689839,1.512636092597916,5.164662442847822;0.5751399679466112,1.509011086684007,5.166978173171275;0.5726660355223706,1.505654101219403,5.1691477278421605;0.570214450633032,1.5023638888477575,5.171364495847351;0.5678801696145322,1.4992214924738956,5.173477057603688;0.5655428993067092,1.4961027199107513,5.175677461370207;0.5630192511180449,1.4927420467850725,5.17818402579268;0.5605324520246517,1.4894513991767837,5.180693444065793;0.5582073671239367,1.4863345946362738,5.183198989518295;0.5558515474330744,1.4831721790020282,5.185768068533677;0.5532141081793068,1.4796736356746514,5.188450024503223;0.5504881994033001,1.4760813123262844,5.191168183275933;0.5476834526287733,1.472351798966086,5.193957615818498;0.5448767980767425,1.4687650069738984,5.19655248520078;0.5418583068621936,1.4648906568719084,5.199160612930207;0.5388943280101528,1.461066534640521,5.201669003548707;0.5360684949096137,1.457383688074597,5.2039400331395615;0.5330090109356762,1.4532615710376986,5.206260568584916;0.5299354660327619,1.449081468435434,5.208550529790348;0.5268042996536346,1.4447747826660877,5.210821379294763;0.5236366607395151,1.4403947639239612,5.21309237818182;0.520303593607344,1.435685626915926,5.215378469687242;0.5167863431512958,1.430559556904629,5.217708357827904;0.5131732677256569,1.4251803587512857,5.220026114768531;0.5094634740253878,1.4195879001053124,5.22232082492219;0.5058592386866463,1.4140526882826223,5.224407585770422;0.5024335907140427,1.4085456172333664,5.226189036538615;0.4990851536812867,1.4030637967262038,5.2278914494881255;0.495780679996197,1.3974383207693606,5.229467520059212;0.4922723203354333,1.3913673546695144,5.231006959345214;0.4892016276184624,1.385839666874451,5.232258584078952;0.48623465302145696,1.3803652121639813,5.2334398374106055;0.4832026240331887,1.3746561828252124,5.2345873933882405;0.48032746396262277,1.3691445427618079,5.235674429825777;0.47741825656778014,1.3635577253082094,5.236799219210473;0.47453504981091743,1.3579779728996684,5.2379310887071515;0.47159175272382925,1.3523245190050475,5.239098089483363;0.4688280614931908,1.3470103231125328,5.240230835463169;0.46601429265490646,1.3415885971791648,5.241381889337619;0.46317716891949,1.3361622012437446,5.242546060342056;0.4602518441352618,1.3306627627942686,5.243738158220371;0.45751396272873734,1.3255220767591125,5.244850266552535;0.45487635335978666,1.320623109851363,5.245929225915988;0.4522159669300508,1.3156991737185144,5.246994656540233;0.4494014034045518,1.3105558873464371,5.248060839923881;0.44647082164019525,1.3053404013052496,5.249095759041915;0.44359562591688173,1.3003116818490115,5.250070907186473;0.4405188322800856,1.2949187519366925,5.25105304973083;0.43756769811190105,1.2898162516757583,5.251938087068366;0.43460568408853206,1.284929375439706,5.252600310827853;0.4315124208913047,1.2798948900346923,5.25315691643777;0.42847471371487045,1.2749968858527008,5.253662996286471;0.42545742314807056,1.2702387143197145,5.254061397710496;0.4223811667741402,1.265376326724622,5.254423200641158;0.41935351757749284,1.2606919420908187,5.2546718368756;0.4160482100537542,1.2557376999939687,5.254853426605992;0.4127792352755394,1.250878543989193,5.254987885153505;0.40924236513171675,1.2457277174729569,5.2550870763733535;0.40566768633825545,1.2406511662274424,5.255116165460214;0.40209346276909635,1.2356648342426009,5.255106680830554;0.3982137274318899,1.230438715985541,5.255097422345855;0.3941113442641039,1.2250383913615752,5.255124554538162;0.3898691029068987,1.2195990946617354,5.25511158942612;0.38536714469187355,1.214159909513575,5.255042404835041;0.38091432316345586,1.2090269422136113,5.254986211421222;0.3761894307785486,1.2037827957424188,5.254913269263048;0.3709369221862252,1.1982534528201854,5.2549285405119495;0.36514321927064985,1.1927718054415908,5.254874700213325;0.3591726740887885,1.1871271562068417,5.254838578342685;0.3529270628246331,1.1814163624012965,5.254941665248758;0.34674065211256583,1.1759372734882425,5.255120277026702;0.3402616882832093,1.1702578918186164,5.255277220268927;0.33318078594659206,1.164306715068027,5.255393678456368;0.3259450431462576,1.1583495330133384,5.255528833970517;0.31837052299002927,1.152280520963951,5.255692925182321;0.3106975361242802,1.1462847725682006,5.255900597916552;0.3025809552909354,1.1398917319619446,5.256086815969479;0.29433439105784404,1.133514624172414,5.256294294396801;0.2859367792140803,1.1270340423583984,5.256513251654495;0.277389082586977,1.1204924671466536,5.256707536020222;0.26928106985712896,1.1143519328190734,5.256862867609284;0.26081701984631245,1.107921723901873,5.256857616830859;0.2522747809167445,1.1014732177553799,5.256853803787005;0.243767790721013,1.0950113346167571,5.256784615454589;0.23539243655232994,1.08866949040791,5.2566437115584606;0.2272579800758136,1.0824979124125644,5.256486610034513;0.21949741180408636,1.0765257587997163,5.2561831902554745;0.2121585450539222,1.0706462293997316,5.2558568896795865;0.204736319714044,1.064706592130943,5.255484668003737;0.19765250420429298,1.0589758368723492,5.2550391484379055;0.19052800489177363,1.0531752966705865,5.254538388280475;0.1833416589138776,1.0472607022347535,5.254001064633476;0.176533792422368,1.0414488501238401,5.253445027419096;0.16996571257551749,1.0357904893773546,5.25288321607917;0.16369778744849933,1.0302054131637663,5.252274073166255;0.15750353790317062,1.0244730513081746,5.251634081823587;0.15180892189578896,1.0192079059217103,5.250998425906933;0.1465218382897462,1.0142842590061165,5.25031025946352;0.1412103738615499,1.009336708226853,5.24959585736066;0.13595399653417825,1.0043686410350914,5.2488606105274;0.1303918600900639,0.9990935277769551,5.248063479361449;0.12489608732906321,0.993766837622287,5.247377140852121;0.1195762315036277,0.9885199037134293,5.246684534936262;0.1145127303896571,0.9834523324684277,5.246015095857473;0.10937669011403824,0.9782596196281836,5.2453365514179655;0.10432829382292616,0.9730692733900081,5.244686580680531;0.09938543209380651,0.9679700803813145,5.244085198599911;0.0943424322717994,0.9626490886846237,5.243529456516695;0.08953229390940018,0.95753066501956,5.242996511267488;0.08498689130072058,0.9526598931938939,5.242503554129742;0.08056461105262033,0.9479217804677387,5.242041445782904;0.07631419162073078,0.9433821020408496,5.2416329183917085;0.0724364212010739,0.9392714652337972,5.24131126157772;0.06828370904287641,0.9348750287569485,5.240924862968852;0.06425287242260204,0.9306075000424355,5.240543770694168;0.06034894385634091,0.9265381489364353,5.240169025669436;0.05633758131145726,0.9223393205044536,5.239800272083847;0.05221592601058047,0.9179896953966489,5.239440820592394;0.04821146308529306,0.9137320295029137,5.239088955151258;0.04427295975748605,0.9094972132620726,5.238743876349996;0.04048367464224969,0.905336045282127,5.238410745338575;0.037132935852694095,0.9015772171471952,5.238051163148598;0.03371418087332119,0.8976600089665702,5.237673305189821;0.030266580276147155,0.8936180784462474,5.237308451285729;0.02680644935413578,0.8894604940470859,5.236974605170932;0.023179452282878064,0.8850565076523278,5.2366423600157335;0.019604022843333388,0.8806877254057215,5.236311518454693;0.016334957755264445,0.8766163087878708,5.235987639438472;0.012841772149035924,0.872127653471817,5.235651261278864;0.009182218578175676,0.8673243942937907,5.2353129889301995;0.0054338460614871695,0.8621720348335582,5.234978294795786;0.0015671287419704249,0.8564749169434318,5.234620842025125;-0.0023419665093781746,0.8506092309218187,5.2342449888251945;-0.006007397057301212,0.8448283388713408,5.233918475416285;-0.009709092955176666,0.8385341161468325,5.233609974454845;-0.013333959779354962,0.8318251541182841,5.233319985000339;-0.016885412373045507,0.8249279100993683,5.233003788005671;-0.02035915682575055,0.8177483750292536,5.232676290816809;-0.02368975105749433,0.8102692114925949,5.23234204278754;-0.026902014219461125,0.8023592115548942,5.23199627754392;-0.029954681951530598,0.7942663534717448,5.231709778023895;-0.03287292458628411,0.7861379303791116,5.231475077843525;-0.03548593306318809,0.7778358667813816,5.231264289901101;-0.03781806759527451,0.769304900716748,5.231019454403036;-0.03990684476582963,0.7608137584437987,5.230763485869006;-0.04163943812621416,0.7522904302382611,5.230524235110311;-0.04322965620184792,0.7433514496842786,5.230205586585773;-0.04462648431436551,0.7342163750236556,5.229856170180281;-0.04568087869212473,0.7250970092525143,5.229507550453998;-0.0464585762560015,0.7155248655059634,5.2291565675791905;-0.047005659983708314,0.7061551028821594,5.228810465220164;-0.047107617130646345,0.6968796145986522,5.228512137881398;-0.04704668833024404,0.687344878687661,5.228212775839856;-0.046831491967630104,0.6777962036809978,5.227936188195584;-0.046349681195422744,0.6685774146988547,5.227684790825704;-0.04572360787377555,0.6598260661582269,5.227430994236963;-0.04491416316907082,0.6504761753872301,5.227090568762558;-0.043997987405082886,0.6414815447993533,5.2267540920246285;-0.042949742421596014,0.632265811807305,5.226342811990771;-0.041833441434527295,0.6231789437243218,5.225907534768595;-0.040704686059048895,0.6141313906562399,5.2254383310735575;-0.03957882906981473,0.6048344206273908,5.224946336548709;-0.03853164203068209,0.5957574862192369,5.224470973912075;-0.03758926712831802,0.586618088592439,5.2240741702311135;-0.036682515964000184,0.5767610146674884,5.223751104433861;-0.03585255751736771,0.5672193584780721,5.223439229835419;-0.03509538944867941,0.557544811203635,5.223204584889157;-0.03436816966180971,0.547904193099434,5.223002528179325;-0.03367939235190669,0.5381071641233546,5.22279764496504;-0.03301463766069808,0.528621422344411,5.222605991566674;-0.03236211969866556,0.5189737213292771,5.222444402395619;-0.03177385744611187,0.5088640856545352,5.222314369399166;-0.031264959391052206,0.49894697359750967,5.222210704148873;-0.03081485789414694,0.48886060560102307,5.2221415476375785;-0.030392690516787873,0.4788788569410878,5.222066029221349;-0.029934506076327444,0.46865417217502936,5.2219838803251815;-0.029567065985245118,0.45920050710192806,5.222001744964419;-0.02915184813984753,0.44939820232052785,5.222015710418747;-0.02875448455965731,0.43997634743233416,5.222109518700098;-0.028297461671236708,0.430210170790994,5.222234383995012;-0.027845854706312782,0.42067378671634825,5.222383775400692;-0.02742427974692464,0.4113495514886619,5.222539987518942;-0.026995395336630777,0.40152397201470374,5.222686347289904;-0.026558975417233083,0.39212044145369673,5.222803153737763;-0.026146235479405644,0.3834379958824292,5.222861320484319;-0.02576752693907044,0.37436604600263057,5.2229374298287565;-0.02543799108725328,0.3655483648988623,5.2230395837874095;-0.025115979787866043,0.35667453255173726,5.223165003646761;-0.02482774433652325,0.34822166453592884,5.2233159941046905;-0.024621512623933646,0.3399699746758275,5.223468952850477;-0.024465033055057192,0.3314833970323822,5.22360944531232;-0.024329609071009263,0.32354349506536184,5.223723369976473;-0.024295544313961238,0.31495845376528225,5.2237654177084485;-0.024302640602433475,0.30641199499051247,5.223797648226721;-0.02437914399211929,0.29755097557383886,5.223843784225059;-0.02452878429833249,0.28869080517560064,5.2239016941849306;-0.024720928043303413,0.2798001396529068,5.2239662042143795;-0.024998065699487048,0.2709901600843351,5.224022764341367;-0.025324291230658807,0.26235032382378215,5.224072964008038;-0.025738457729125162,0.25437012501440104,5.224138350537543;-0.026170869926023764,0.2461880401859622,5.22420943842555;-0.026634419501885866,0.23760598320368476,5.224240614044597;-0.02713197685839862,0.22950656149655407,5.224260590807221;-0.027619018909493847,0.22133011602085725,5.224301362714824;-0.028131546007105584,0.21306005242026066,5.224350271981144;-0.02862042263132581,0.20444479792216824,5.224398089403231;-0.029096571847531928,0.1953770988142702,5.224425267332404;-0.029650945711418027,0.1859976601854584,5.224430075549515;-0.030269260395913444,0.17615488440891697,5.224390822546017;-0.03088974569464577,0.1660222809484019,5.224395534052652;-0.03149438996427864,0.15612208630488472,5.2244111341104;-0.032153028087503116,0.1460465795768083,5.224439144117593;-0.03273120455840636,0.13640972659362138,5.22454527746573;-0.03326893043588606,0.126467014311686,5.224756676561028;-0.033774434435297054,0.11648901984166105,5.225001365430256;-0.03428993058627879,0.10638285568673929,5.225304633874158;-0.03476812775036287,0.09563196291426226,5.225638133810822;-0.03521257849840017,0.08480597541300497,5.22603944221474;-0.035651579813844356,0.07331035315479043,5.226404820701779;-0.03612166703946492,0.06145495081353465,5.2267449971148245;-0.036579668690467027,0.0495980118193922,5.227016802815996;-0.037036735896528124,0.037348438100525565,5.2272642898728865;-0.037520232762810746,0.024804609694953444,5.22745651578621;-0.03800962497567284,0.011504114789899253,5.22761593237431;-0.03846842036162608,-0.0017789622525844512,5.22775368483391;-0.03892328737614422,-0.015114375987878206,5.227864551177392;-0.039346747827953124,-0.0280615059597605,5.22797205077967;-0.03969911265443767,-0.04040233655670693,5.228079034128133;-0.03997609774882975,-0.052192552689440876,5.228226581799207;-0.04022847767694461,-0.0637283736038843,5.228335322210775;-0.04046821505007659,-0.07507566552066945,5.228420042274972;-0.040678748242953824,-0.08591090035032944,5.228476264457025;-0.04087496265645563,-0.09641761883141022,5.228518496637514;-0.041067982131912865,-0.10640595436713396,5.22843321290665;-0.04124039372889953,-0.11603912809261907,5.228295733214836;-0.041369056992276894,-0.1253472828688706,5.228089472206387;-0.04150318748922743,-0.13409241084234244,5.227845095137873;-0.04162719042061349,-0.14325904932812117,5.227562212740881;-0.04176335566424759,-0.15249295781067834,5.227355424954341;-0.04187090269771553,-0.16134663779636804,5.227168879452543;-0.04198088610101734,-0.16992058087806014,5.227043383265388;-0.04205642707954497,-0.17750584790551444,5.226975631301926;-0.04209353156908024,-0.18453213370622254,5.226973240705638;-0.042125143753706344,-0.19060815348427668,5.226972576779021;-0.04215292278549375,-0.19642343384838662,5.226973480156894;-0.04216802228555171,-0.20134893105015944,5.226971878379054;-0.04218032903784126,-0.20583106903211598,5.226975575317292;-0.0421949110172204,-0.2106030713707737,5.226978872344338;-0.04220965688891665,-0.21647725399288195,5.226980706491415;-0.04221515385921185,-0.2220604560727903,5.226972204304307;-0.042214892838833604,-0.22743987401702692,5.226961823632732;-0.04220942589093948,-0.23266433510413526,5.2269558226117026;-0.042200276566680364,-0.23791879520754833,5.226949140396345;-0.04219526789174277,-0.24310347204377658,5.226939448367915;-0.04219458537553189,-0.24812950702531794,5.226931775459876;-0.042192024912874264,-0.25118172418362095,5.226941706349419;-0.04219977684823562,-0.25424014726020566,5.2269671323125415;-0.042217354593565765,-0.25657697288574266,5.2269890426850845;-0.04221302544753226,-0.25804620843667253,5.2269814856517955;-0.04220999822484906,-0.25951234457854927,5.226974898494442;-0.04220765086824574,-0.2610860021015596,5.226969712701574;-0.042206923938850185,-0.2628272631301845,5.22696498662491;-0.04220896724413132,-0.26478687051250144,5.226960048148853;-0.04221048179911695,-0.26695218319659464,5.226956778870531
