# Supplementary material for: AI co-pilot bronchoscope robot
Source: Nat Commun. 2024 Jan 4;15:241. doi: 10.1038/s41467-023-44385-7 (PMC10764930; doi:10.1038/s41467-023-44385-7)
Supplement: Supplementary file 9 — Source Data [file 41467_2023_44385_MOESM9_ESM.zip › Supplementary Fig. 6/Sim+A/1-siliconmodel3 Centerline model_8.txt]

Path length,0.4126098771358578,1.5796113345336007,2.3882058467890785,3.4327980631320294,4.493851944511749,5.052772295133518,6.11862786193465,7.06177826131302,7.6450966293547165,8.960437540802662,9.721834851172753,10.582108018544092,11.468153461256644,12.393851844108775,13.31118797084022,14.186477814381634,15.120138768565534,16.08427863787771,17.08734936470956,18.138873935957577,19.22715649184152,20.362500823906945,21.520651833647314,22.69944137316804,22.69944137316804,23.936964478379412,25.234690465373905,26.570561221240176,26.570561221240176,27.900701529319782,29.22911896910457,30.48400275757841,31.71163388329674,31.71163388329674,32.897223441692056,34.085223080383706,35.234109075858626,36.3205733530021,37.39638264119367,38.40883223414821,39.40848694495449,40.40128734698251,41.36857747673931,42.3741713728286,43.36971093668621,44.38078611007732,45.369095307624235,46.307306221029734,47.215516606267386,48.07524575057945,48.90556336140053,50.53647796965476,51.39305468352465,52.21232318542997,53.01288724468748,53.884302930169085,54.76876106755443,56.54381352124139,57.43087982306927,58.28674153508895,59.146050816557874,59.94656225367033,60.79850635111338,62.473827996055775,63.35990239951601,64.2450666010106,65.15289968505219,66.01853143673354,66.96576388770839,67.95009096352373,68.88545451926646,69.84240719704195,70.82337523931473,71.76045117289462,72.73619825521368,73.68378953734559,74.70609008217417,75.70374181040155,76.71438603300084,77.7051032061645,78.71649281282328,80.6385249127379,81.62086972268932,82.59435360243644,83.55972041156521,84.51764797287258,85.51517912402666,86.43142764096253,87.35126214415071,88.28819852200354,89.19877563277564,90.11753967199687,91.05655489866061,91.95497305457411,92.89956153445712,93.77353541101664,95.52306745445796,96.4164984689871,97.34200401128528,98.2827119769889,99.21997372285027,100.09181125128033,100.96305965764378,101.81229549767161,103.44647933881103,104.26572502433898,105.04705948679958,106.58916920912007,107.35641703490042,108.76848303395819,109.41582532900611,110.74028465682957,112.09259765918434,113.27674385904064,113.88331890148578,115.24963613289623,115.96934354808685,117.40062512962004,118.12645524611509,119.6778342331962,120.51657728712412,121.37783866865699,123.26843266165646,124.25627332615356,125.27373161777655,126.3139908513179,127.34109210877516,128.37924459766515,129.435497273803,130.47129688412494,131.4979656614716,132.4593679120466,134.40845804932727,135.3858068426508,136.3794025173146,137.3569338364177,138.34117147991805,139.2644315359348,141.04578929543237,141.87961855311053,142.65072379296748,143.4406117806429,144.9698996473217,145.67854348979995,146.44224124577627,147.9319735652144,148.63694681549225,149.3459918306594,150.6962475363191,151.3564788173425,152.01389422837704,153.31391885241328,153.96142623526825,155.27111070781174,155.91817332395567,157.22987266629553,157.82320363120414,159.04653414818713,160.12216600666312,161.17228153680193,162.25569215138987,163.32848510275943,164.33221630243762,165.32089027353226,166.250908067929,167.1447322499124,168.03394208403992,169.33341318628175,170.24091288902173,171.1731584289611,172.49076556293582,173.37627019941567,174.2485985951714,175.52943276293195,176.3712052561076,177.53286640768914,178.31172521711284,179.45868540907742,180.19686628461525,181.27054711823726,182.289496389049,183.2217058448573,184.51671362808816,185.43843680531157,186.37006793245126,187.37890903915235,188.42658985779315,189.51017937765266
Error,8.943246654079884,8.765636963496945,8.506252294407858,8.230948147834786,7.861457359312041,7.331521301943988,6.833702853886617,6.354190820834474,5.893622516145372,5.479561806618997,5.083234098906271,4.716556461771615,4.358536197760364,4.004754050208079,3.6866833199117472,3.3884925032697994,3.1230773523355913,2.887721224588637,2.670603073382562,2.4785327492882727,2.3104132288425436,2.1726048360393375,2.078382732673806,2.011914454763905,1.9136080358366707,1.7799494247445338,1.6811791370968645,1.6508520027663478,1.65332523418053,1.4986234881632106,1.4132865797213123,1.3872494790876235,1.3998630789031563,1.329068968340639,1.2150266523165854,1.115267577954782,1.0402719199004695,0.9705875481926047,0.908931963183263,0.8361706702172983,0.7711884259972895,0.7147072284500404,0.6569647798594189,0.6168660242889745,0.5865597449720225,0.5642795389394357,0.5300303905003184,0.4822165847920891,0.4414652054587528,0.4244064629694102,0.47041863573082776,0.5556405831418244,0.4625709329003899,0.39606805993623856,0.41284484437279945,0.4729674041663628,0.5484995967990036,0.5730177232581725,0.4989811685039059,0.431516828753851,0.4106137188884583,0.46306623329857577,0.5533919696043957,0.5509383131426971,0.4978547165711446,0.4660577844131192,0.45713008976196196,0.47207799906647624,0.48921951439158784,0.49693283525824783,0.5269769082063581,0.5487684935590063,0.5563493923665308,0.5936485602093479,0.6037310251425063,0.6387769919844954,0.6137528826298165,0.6103075920942307,0.5965759336903509,0.5964751024167405,0.5814221092913383,0.5915363718662733,0.5744488690982874,0.5514504541099623,0.525292039792498,0.4939765865035514,0.49039700617153853,0.4218972114610389,0.35849136732118714,0.3175303898413932,0.2876591557434795,0.2916913131482478,0.320285923884027,0.3852185686721705,0.44766514374369226,0.5724933394022949,0.5972560676645583,0.6217738324359895,0.6953898752574161,0.8042479368623666,0.9594608319179019,1.155106778523288,1.3174051698832845,1.5126483149719467,1.618008258418276,1.7560432274650577,1.9320647444285066,2.093599317441333,2.242606842095613,2.3600265427443654,2.407055210199933,2.416196746374516,2.4281062265895152,2.4000417736769415,2.3501811911860715,2.3024287036905053,2.2940593349939333,2.3369675815957796,2.432907045456301,2.5961933416750593,2.7616695395636626,2.97875162242033,3.052058518919627,3.0393442189964914,3.0357444298174836,2.9556564952658277,2.947871538862082,2.8671913448408364,2.8027758148793773,2.713457051072582,2.6021859003636982,2.4270444723565654,2.23916041078898,2.1509920261605786,2.119182517632596,2.1275988207500203,2.0909999555977996,2.004957102012655,1.9078265618332126,1.828007578079319,1.6895679012760207,1.6634688872327468,1.6049108973350128,1.468308338359925,1.4615138951737172,1.678784695160106,1.8738752276443467,1.9848294650161111,1.576220885170478,1.2801336636959202,1.0777392776565087,0.8622830675585601,0.7421148947512722,0.620016045518979,0.5621454396055744,0.4712407740855602,0.48285993789114234,0.3224326873378588,0.25367378649234845,0.22044217599494148,0.23981397495600412,0.2976129320911381,0.37442559222809435,0.4554506234056322,0.5220398902004197,0.6322562252326456,0.7246213667354943,0.6866196593939726,0.667958343604128,0.6439933473247301,0.5736004888600983,0.49066400943286476,0.41854796940976335,0.3477606737874439,0.23080056187215203,0.26171221778650255,0.18414698648120167,0.20523044592613204,0.23607634915367623,0.1955632386771862,0.187303980418625,0.21832820690584348,0.21734087152833387,0.1643313436599453,0.13281780810878246,0.11848693586350766,0.10772587893644792,0.15964564894529895
3D pred;0.022216649886059398,-0.26266933562869293,5.164934821308791;0.021159753407138344,-0.25283136485121116,5.1663830273764;0.01918000462664962,-0.2431711145553478,5.168044399997887;0.017192308737290784,-0.23356536238648518,5.169988259643493;0.014770758808268017,-0.2242994763006348,5.1728656631579994;0.011132114164737588,-0.21580518823706463,5.176687617560029;0.00763354146016984,-0.20712613073507577,5.180213798200329;0.004203545249961072,-0.1983497025643249,5.183561847566991;0.0009754362626701778,-0.18945190363645203,5.186788066190289;-0.0018812794555588125,-0.1803659052747594,5.18983500056381;-0.004489035420233687,-0.1711614833950355,5.192746740024813;-0.006961703849613971,-0.16185994399334994,5.195461012597204;-0.009430372236962215,-0.15254426264605317,5.198130049395177;-0.011826742602427352,-0.14321272530407894,5.200809567991279;-0.01397549075041265,-0.13377504541179183,5.203322152248026;-0.015942559495925757,-0.1242641750170832,5.205704165028319;-0.017617675949143326,-0.11465050286533476,5.207888493901647;-0.0190577294333695,-0.10493466395187254,5.209766982701247;-0.02029503299065482,-0.095164544267334,5.211503024537413;-0.02131251556351078,-0.08532799738851093,5.212988647206415;-0.0221532673474233,-0.0754539682302591,5.214329051854214;-0.02282196673627978,-0.06554438134914274,5.21549220660443;-0.0233980236375842,-0.055589827641082556,5.216250506624082;-0.023970824840063326,-0.04562327757257133,5.216833411860203;-0.024442278985620753,-0.035647226130843715,5.2173395033743;-0.02482802448558721,-0.02566633144438698,5.2178221436825165;-0.025140246604800416,-0.015680356336998803,5.218249716486723;-0.025392219331383015,-0.005690955992574095,5.218634931366844;-0.02559377064961439,0.0043012822565380165,5.218973386443775;-0.02575845381223756,0.01429612522553674,5.219249055595124;-0.025869868913241067,0.024293118856026842,5.219467470400502;-0.02593614176912366,0.034290794832301276,5.219672611771265;-0.026002856430221034,0.044289021958187375,5.219848689859595;-0.026029691307295946,0.05428656458948279,5.220068738092497;-0.026026190093925608,0.06428238820931043,5.220357698129182;-0.026013938937930546,0.07427441519804624,5.2207567552247856;-0.026001252323431926,0.08426231034138584,5.221248476340323;-0.02600170407182937,0.09424477087751892,5.221840491070266;-0.02602038854372983,0.1042224099519763,5.222508599886531;-0.02605302818120338,0.11419582817134116,5.223236517241529;-0.026085749261162177,0.1241661179654496,5.2240060955367165;-0.026096500086071422,0.13413947178494284,5.224735546022331;-0.02608691037625367,0.1441154121696049,5.225428742588345;-0.026053111059877485,0.1540949249982628,5.226067633274508;-0.026010363502971593,0.16407825875855092,5.226643150152688;-0.025969191899037767,0.17406823110821107,5.227088972260771;-0.02594604224197141,0.18406280302394062,5.227417600188201;-0.025951437780907163,0.19405980761202116,5.227662283972005;-0.02596334542025122,0.204058249979987,5.227838376057547;-0.025963622264677272,0.2140576103095248,5.227951481863866;-0.025914528843986442,0.22405724492521828,5.22802146320902;-0.02581055037765983,0.23405664669437537,5.228055415197447;-0.025688198851295745,0.24405589702313757,5.228060207560711;-0.025616058219077805,0.2540555869698872,5.2280286370355835;-0.025636362345013465,0.2640553661568183,5.2279653602223695;-0.025718145123513864,0.2740547880903726,5.227895556412346;-0.025837838874860502,0.28405349815572534,5.227788456296087;-0.025997453195292106,0.2940509482489322,5.227628722446977;-0.02619447094498989,0.3040469087079362,5.227423884685977;-0.02641859131678167,0.314042796240852,5.227244992293051;-0.026694321076656466,0.3240376924352747,5.227083675331033;-0.02701903361490804,0.3340313424992667,5.226936977798761;-0.027382527074499178,0.3440239061833458,5.226808356165828;-0.02778104123018003,0.3540152257380447,5.226687030061415;-0.02818582222060318,0.36400658026661337,5.226592230091778;-0.028596830080466193,0.37399781512245167,5.226512866406045;-0.02900398720007088,0.383989285617662,5.226444015674045;-0.029401356393113774,0.39398118399695997,5.22638026222549;-0.029760155802460674,0.4039745891276689,5.226324433224314;-0.030096198025805786,0.41396876909944624,5.22626576197195;-0.030423647120772015,0.4239631395730493,5.2261927145450455;-0.03074676838056123,0.4339576006453469,5.226113087126398;-0.03108052033988623,0.4439515846634991,5.226018784026954;-0.031444818145944076,0.45394443262361023,5.225917409697836;-0.03184346201601882,0.4639359652901651,5.22581563525105;-0.03229864932796883,0.4739251538822808,5.225721211831363;-0.03279729382212407,0.48391224253110143,5.225624186118036;-0.03333943331325864,0.4938971028891592,5.225531189331865;-0.033911906600221114,0.5038799682087725,5.225410051616115;-0.03452241680812924,0.5138607836478934,5.2253070930990075;-0.035177305787638696,0.5238391550245471,5.225250303187101;-0.035868181013359084,0.5338152292497368,5.225275491994013;-0.036590350198132976,0.5437884575146987,5.225390338167334;-0.037364489070306345,0.5537574804289063,5.225529230725073;-0.03822635966332724,0.5637190705295011,5.22568383262874;-0.039200961481869454,0.5736700286639721,5.225852899187529;-0.040198880538182116,0.5836185164075315,5.226031082164541;-0.04117402199714229,0.5935690749035208,5.2262194561354365;-0.042253800229085633,0.6035096159218939,5.226359895559616;-0.04343907112587171,0.6134382061464663,5.226494910572701;-0.0446761713399729,0.6233611114363934,5.226569299196874;-0.0459253157561066,0.6332827721724374,5.226586224517684;-0.04718995715512273,0.6432024356402213,5.226555259734294;-0.04848314279233659,0.6531184391361718,5.226531902165919;-0.049887256178051335,0.66301896101518,5.226441723879519;-0.051448380324851335,0.6728944843827472,5.226249553083322;-0.053180057775828925,0.6827390529646475,5.225956700488938;-0.05502667309567385,0.6925600735383938,5.225585800569057;-0.057138353597965014,0.7023252949322437,5.225160058175891;-0.059593381610772954,0.7120066551869447,5.224665992314872;-0.0624532228104537,0.7215616633974615,5.223942717533364;-0.06568675959642234,0.7309800118692364,5.223026774348443;-0.06864113874912835,0.7404974053388832,5.222195591236258;-0.07180773221250474,0.7499226070335215,5.221128699089372;-0.07485354464714174,0.7593994042371222,5.2201730101363975;-0.07831925287336185,0.7687182652041648,5.219101704032783;-0.08207704475183909,0.7779037122987232,5.217874283212072;-0.08599899109438681,0.7870331522440344,5.216746602773679;-0.09028790913222311,0.7959649278318531,5.215394357635559;-0.09434681939056414,0.8050242786940008,5.214188783303037;-0.09848043817335629,0.8140387752353565,5.212903463162202;-0.10265831445347576,0.8230260990605202,5.211571787432281;-0.10703907760387912,0.8318977974086843,5.210122000330928;-0.11172996795071773,0.8406038007945936,5.208638405777665;-0.11678455411292905,0.8490933067454941,5.207095860012248;-0.12206368644398412,0.8574274189645058,5.205460826265767;-0.12774791091129184,0.8654768975730941,5.203759213402882;-0.134033217842959,0.8730594407626309,5.202027175425946;-0.14086202568742673,0.8801493918867149,5.200266500418617;-0.14835870910281138,0.8865602979717293,5.198623326374694;-0.1563553096403239,0.892399932482484,5.19722581121404;-0.16481583697378485,0.8975939774363747,5.196025238743624;-0.17279359009153902,0.903537543503721,5.1950106069901025;-0.1806067131828644,0.9096320378378774,5.19366440998716;-0.1887901290859814,0.9152015530766722,5.1922458881644715;-0.19677857772395485,0.9211079855655898,5.191106263835002;-0.20545495052630675,0.9259268942196062,5.189882060265798;-0.21385697988493368,0.9312537789150074,5.188867071547303;-0.22249486693494677,0.9361931853319736,5.187872500504467;-0.23126031818835452,0.9409136036871298,5.186932013993965;-0.24008892030634282,0.9454916203502752,5.185884374707657;-0.24888052561794471,0.9501591195574821,5.184924100165801;-0.2579971085451163,0.9541326252248833,5.183875687821761;-0.2675639491704059,0.9568690360863802,5.182881899087979;-0.2773441687616972,0.9585904830056291,5.181705495564383;-0.2872723586511237,0.9595697621255682,5.181018430847824;-0.2971524728006151,0.9605274831127733,5.179807598529257;-0.3069761277272928,0.9614254910039154,5.178167663863178;-0.31667094347193897,0.9619736220749245,5.175778082308521;-0.32655190209349216,0.9612616696545416,5.1744143446247035;-0.3360452892428783,0.9613476827434081,5.171272975149392;-0.3457381690907322,0.9607403980307913,5.168889849988414;-0.3552045128926941,0.9609151620676851,5.165671497528775;-0.36508020835172816,0.9608854817501858,5.164099951067747;-0.3748943552157445,0.9602005788510043,5.162307346998185;-0.38428817372258056,0.9569135374187515,5.161331881733156;-0.39355890465263843,0.9537686986353338,5.159291407021532;-0.40325507564824614,0.9517983319703038,5.1578416059216305;-0.412665495244738,0.9551051086863913,5.158555209991058;-0.42239637167286775,0.9571749092828522,5.157542308499619;-0.4320936886587315,0.9592724734766112,5.1562924014115765;-0.4418049246768469,0.9613262657856811,5.155078386522185;-0.45157682242796127,0.9631931251018758,5.154066037454273;-0.4612905361958495,0.9652976878174704,5.15296395732485;-0.47099873502940953,0.9673956346538252,5.151802279882575;-0.4807260321928065,0.9694002439596349,5.150635561653511;-0.49046658918727626,0.9713450983915813,5.149478370798023;-0.5002267759043062,0.9731937258757863,5.148328878878367;-0.5100433457911776,0.9746631573222702,5.147114083883211;-0.5198960987389817,0.9757979254437845,5.145835193481365;-0.5297913996229927,0.9763803685094967,5.144514670671985;-0.5396997066567617,0.9765481526122227,5.143174036411853;-0.5496096553036492,0.9759503839096443,5.141975875156316;-0.5594856618967601,0.9750817854961737,5.140668193784976;-0.5693189030408261,0.9737894072555195,5.139388691113728;-0.5790821316053248,0.9718479880020358,5.138434616022575;-0.5887933457770541,0.9695723921406244,5.137717690094511;-0.5984936755653735,0.9672969153440973,5.136865746818047;-0.6081122009975802,0.9646574135224208,5.136146720640944;-0.6177031129112504,0.9618738147115335,5.135630982020859;-0.6272728533804309,0.9589987846765958,5.135238210266868;-0.6368050038871597,0.9559929049006801,5.134917596028551;-0.6463232034826913,0.9529385289185842,5.134644349217744;-0.6558374823998457,0.9498692225912776,5.134403817814916;-0.6653731542213959,0.9468678391910946,5.134153496827379;-0.6749237934482681,0.9439115250365948,5.13394019662102;-0.6844823526583306,0.9409790387679506,5.133754535338186;-0.6940642436243233,0.9381216777172354,5.13360336212071;-0.7036558967269002,0.9352965260330243,5.13346658229389;-0.7132731737583752,0.9325582322986993,5.133367941914631;-0.7229139351631678,0.9299024579947146,5.133317124770323;-0.732561750047665,0.9272719597215131,5.133329240427911;-0.7422126165321078,0.924652804462254,5.133357556984069;-0.7518769064754837,0.9220845347641861,5.133431655893313;-0.7615506347879968,0.9195531913714071,5.133537868715122;-0.7712246550384926,0.9170240949285612,5.133668265708111;-0.780897418054409,0.9144903460581283,5.133801578496313;-0.7905750769325302,0.9119750158129046,5.133928197595134
3D gt;-0.8431332557008977,0.8982852036593252,5.13498207909768;-0.8413495790764475,0.8987310937276106,5.134954296665708;-0.8396522941812435,0.8991642268666049,5.1349189500251;-0.8378740025158673,0.8996506578700262,5.134839001291354;-0.8360206610696357,0.9001516088041147,5.134797181196379;-0.8343769528216088,0.9005864856742278,5.134759536604852;-0.8325347465883222,0.9010496957009297,5.134732144408058;-0.8305564221833881,0.9015380265872667,5.134665586361328;-0.8287077537373028,0.9020073413662973,5.134602648389269;-0.8269422356067492,0.9024467664949338,5.134549723643675;-0.8249596473961546,0.9029339583012093,5.134496710842533;-0.8213968359963936,0.9038893278824653,5.134384536975726;-0.8177806219535961,0.9048188484325743,5.1342753406641775;-0.8141007748787864,0.9057052435088575,5.134157146264796;-0.8105656499494586,0.9065690210041246,5.134042348791423;-0.8067838601229484,0.907494643214711,5.133928995001943;-0.8030917865686249,0.9083912500615707,5.133806893979457;-0.7993725766901383,0.9092996374966807,5.1337115101396;-0.7956556084616142,0.9102081802635865,5.133608723822811;-0.791878943232486,0.9111543214630663,5.133509787773668;-0.7884228071380079,0.9120164105197841,5.1333945871302955;-0.7849308421620151,0.9128827816745693,5.133281829380571;-0.7813672131990133,0.9137618198863251,5.133162025028363;-0.7779732172380414,0.9145739238672089,5.133073194426822;-0.7746105582923221,0.9153578552379942,5.132965218366657;-0.7711748354460065,0.9161662982204504,5.132852411424068;-0.7677634728147273,0.9170065576386033,5.132757679741843;-0.7645856548108554,0.9177954255890428,5.132699903702317;-0.7613823842232688,0.9185827371296131,5.1326468202724795;-0.7581581236989875,0.9193878514206203,5.132593719691561;-0.7552481398197644,0.9201251835605554,5.132536360954822;-0.7523421521638569,0.9208273827268367,5.132481080143913;-0.7494536705820185,0.9215398489299576,5.132445917524372;-0.7465521551968758,0.9222801607901591,5.1324401444870125;-0.7434084163464998,0.9230943936933551,5.132427436495664;-0.7402236833806624,0.9239147515681753,5.132400890278397;-0.7370645469933226,0.9247252787673684,5.132373647584413;-0.7339935254816423,0.9255268219931085,5.1323409826814075;-0.7308735583121317,0.9263447196291204,5.132301157226896;-0.7280516846640068,0.92707507494207,5.132276670894287;-0.7250663313079299,0.9278785186901425,5.132275348256763;-0.7218677896332323,0.9287515830993651,5.132273408039827;-0.7185980088217216,0.9296562586332623,5.132262755328729;-0.7153799794916521,0.9305504592092413,5.132253518823991;-0.712064559454667,0.9315288575824937,5.132225953652564;-0.7085250199836597,0.9326039070932488,5.132208683775181;-0.705236536648399,0.9335993683396724,5.132167434792768;-0.7017960143507572,0.9346639359725148,5.1321574330948945;-0.6982940056650262,0.9357631102177134,5.132144141391286;-0.6947555599547269,0.93688240123548,5.132120719504774;-0.6911223551432292,0.9380568863316588,5.132096260316748;-0.6875771564684416,0.9392364071226957,5.132079743865498;-0.6838824040195398,0.9405306841666239,5.13207225978249;-0.6801798629493045,0.941866042716043,5.132057087091813;-0.676571130759256,0.9432146026477481,5.132029723522119;-0.6730331030126204,0.9446183879651523,5.132018638058712;-0.669482923380534,0.9460610239530863,5.13201914580663;-0.6658255269703113,0.9476260013379548,5.132021024320837;-0.6622170040398314,0.9492374330487167,5.132041115048058;-0.658132072455423,0.9510415966502407,5.132068406894751;-0.6541195075854922,0.9528249161435847,5.132082095433955;-0.6502493929745861,0.954581514365213,5.132114515316278;-0.6464624873579596,0.9563192060102498,5.1321806400884675;-0.6425142224629722,0.9581155431513203,5.132276886791097;-0.638496545818396,0.9598650484185471,5.132423541601081;-0.634501954798113,0.9615362364785716,5.132612014906031;-0.6303166359014679,0.9632297189277516,5.132843145464179;-0.6262495372638369,0.9648598161931623,5.133059876965641;-0.6221674270027562,0.9664275262933029,5.133286002967234;-0.6180380505812796,0.9679558130766216,5.133540562019014;-0.6137399575885973,0.9694455065141643,5.133827854392404;-0.6092268209089313,0.9709361785085576,5.134158865620798;-0.6048506458684018,0.9722837306507846,5.134499228318531;-0.6005598775629412,0.9735315039383735,5.134864404760327;-0.5964364640620718,0.9746842221979509,5.135255094277231;-0.5922657390527558,0.9756704090453031,5.135695408463059;-0.5880056757475199,0.9766066989831759,5.136166653124491;-0.5837235896394963,0.9774033738654957,5.13669172663103;-0.5792957009633383,0.9780480179636102,5.137214447985197;-0.5749974989305463,0.9784633967215557,5.137773165758033;-0.5704669213345176,0.978783769948859,5.138393221385019;-0.5660014996244196,0.9790430586697763,5.139002433699892;-0.5612598536641974,0.9791493813631827,5.139643286730114;-0.5563071755258661,0.9791400670101769,5.140295779664894;-0.5514599375942298,0.979037090569212,5.1409423618015495;-0.5464583016445763,0.9788892126919932,5.141577997490399;-0.5415039007956522,0.9786902337994492,5.142167201057234;-0.5361500918538947,0.9784281867311713,5.142736271255894;-0.5308500086332623,0.9781631286754943,5.143309603282861;-0.5253725641484847,0.9778738396494011,5.1439079727674795;-0.5200998444540458,0.9775419018126371,5.1445023358729856;-0.514898552817629,0.9771671834979141,5.145111336815148;-0.5097005862855074,0.9767667189480967,5.145738371921004;-0.5045898584265457,0.9763648828071461,5.1463386550250805;-0.49905927838108,0.9759157998871386,5.14705469427778;-0.4930516949168422,0.9753199720282302,5.147950696963595;-0.48701922133596326,0.9746611085590562,5.1488187470954765;-0.4811815215796755,0.973982428179289,5.149634110750232;-0.47481678587930237,0.9732208663003487,5.1505537785496625;-0.46830168529978966,0.9723167230706465,5.151471279766686;-0.4619571566129984,0.9714348309968649,5.152386826070151;-0.4554230269515722,0.9706995400010493,5.153416275784007;-0.44909449692441694,0.9701736116643538,5.154495361512168;-0.44273053546035496,0.9698799876029032,5.1556531008954645;-0.43637838294715214,0.9696947638929936,5.156860373192504;-0.42996554981030916,0.9696817240397136,5.158100915391822;-0.4235139644422029,0.969797279652378,5.159359166322675;-0.4170573865455494,0.9700893139755516,5.160707443839625;-0.4103860371171383,0.9704370748017965,5.162083526945951;-0.40385487129479125,0.9708317328469797,5.163438452959897;-0.3969323646143863,0.9713307765358374,5.164889087307243;-0.3900494159564637,0.9718743434571385,5.166313264661086;-0.382972224804393,0.9724901616682088,5.167679488503305;-0.37546800281457726,0.973131981337698,5.169093512685675;-0.3679769257729513,0.973824166053638,5.1704080739523235;-0.3610267136155513,0.9746965085615191,5.17148100408253;-0.3537944478085166,0.9756907923380533,5.172553055105711;-0.34601534398062184,0.9766873796161851,5.1736152945468294;-0.33824749124426584,0.9777762714988306,5.174546466733697;-0.3306955105296352,0.979034900277121,5.175465036261708;-0.3224689104381361,0.9801433174534848,5.1762534431323655;-0.313800283301504,0.9809546278702588,5.1769140833804475;-0.3047449127398039,0.9813391205369382,5.177493618914954;-0.29552654711405435,0.9812960302118672,5.178004296423258;-0.28571675892210846,0.980633098883378,5.178452572645219;-0.27601185902043396,0.9795547712493361,5.178909601522745;-0.2662039432659484,0.9780601130970739,5.179451839507253;-0.25663627138639755,0.9761480429666085,5.180021671940988;-0.24726709596065058,0.9740272207561291,5.180620496241252;-0.23777404468101376,0.9714414716486346,5.181351697928445;-0.22863467086156217,0.9685385693734151,5.18204048912316;-0.21910091529143486,0.964847970969217,5.182984875689055;-0.20962786138099537,0.9607995626349197,5.18406177997589;-0.20019458448677735,0.9562026152359813,5.185265247147543;-0.19105954662289543,0.9514295014498529,5.186508037165591;-0.18211120123946883,0.9465531862894696,5.1877895849261355;-0.1733348380256118,0.9411542108502307,5.18921802471897;-0.16498691285116635,0.9355401860555015,5.190740196984274;-0.15722284956814955,0.9296544251692922,5.1923711653993845;-0.14964322683769365,0.9236556564331053,5.1940090213039465;-0.14291036295807152,0.9177770947774251,5.19572841328738;-0.13683408755084925,0.9119328364857455,5.197489276407476;-0.13118020041950965,0.9060137596531919,5.19931877929286;-0.12598823266949571,0.9001744579783656,5.201138659129226;-0.12143909475594239,0.8945353046350311,5.2030411963680345;-0.11716680643349367,0.888975361874229,5.204916702909637;-0.1130226039961765,0.8833979923850613,5.206761952437017;-0.10899023769947522,0.8777953661199203,5.208521130200436;-0.1049623364440182,0.8720841091490626,5.210240267087702;-0.10125238767841409,0.8666743772138629,5.211811973548353;-0.09754507533458244,0.8610448348731327,5.213367908712018;-0.09436806665972661,0.8560417047467148,5.214659664505406;-0.09134619230722127,0.8511320774948388,5.215853356197424;-0.08848100629940368,0.8460168790716873,5.216891011131018;-0.08548402558376915,0.8402647805732594,5.2178742967839815;-0.0824425912756669,0.8340777652539707,5.218850927660758;-0.07968176152580665,0.8280986174600168,5.219687336827997;-0.07707745912786117,0.8220740522150409,5.220435945510864;-0.0746879155962091,0.8160958238835923,5.2211112768541295;-0.07241612736384077,0.8095951656140781,5.221823967883461;-0.0701681602084846,0.8027979184870135,5.222566141707436;-0.06799464586743138,0.7954759117260315,5.2232948220336635;-0.06603879187567194,0.7880456722192598,5.223957650171245;-0.06416524879555953,0.7805950721071478,5.224598237827368;-0.06239771883194907,0.7730038583320484,5.225143825099343;-0.0606791453905273,0.7650066251386677,5.225598924981503;-0.0591229682219656,0.7570841003685664,5.2259778860426795;-0.05763605261434589,0.7489676855923836,5.226330825086225;-0.0562149524588334,0.7405984903837504,5.226569984251993;-0.05480723590516209,0.7320028271859151,5.2267707001033585;-0.0535072891477953,0.7233827926836515,5.226894033820169;-0.05218418574500502,0.7141044942889296,5.226986415146945;-0.05091571705048544,0.7047835836042436,5.227055399586861;-0.04981487497530486,0.6955943360646566,5.227099300203827;-0.04887330168883006,0.6867098073390492,5.227121364707278;-0.04798238909328193,0.6780897266053317,5.227123205315439;-0.04707152381361577,0.6693075164393375,5.227116530833328;-0.04616847485282965,0.6606145783073024,5.2270974809546225;-0.045154865986840764,0.6512243981210809,5.2269496541307685;-0.044120140065226646,0.6423030734480474,5.226715503254271;-0.043033324821371774,0.6329831232706706,5.2263517438453535;-0.04191937040069647,0.6238731628150271,5.2259269356275855;-0.04079027942858244,0.6148498081675748,5.22545864944458;-0.039663567485307395,0.6055613022653681,5.2249696137445;-0.03860771994507104,0.5964363737675182,5.2244895958214475;-0.037655830976419294,0.5873324677517541,5.224084704322146;-0.03673564052498132,0.5774049482713666,5.223761522868642;-0.03590448481952936,0.5678669379652593,5.223448376153644;-0.035149863876794515,0.5582456690871926,5.223213770046568;-0.03441510810182806,0.5485408112174587,5.223006516356217;-0.03372850114504497,0.5387435506854141,5.222800629207545;-0.03305624902959456,0.5291914212076289,5.222607806918496;-0.03240213064561811,0.519572476698223,5.222439782611111;-0.03180384242785605,0.5094771014564916,5.22231194058803;-0.03129314050047022,0.49958368269937087,5.222204699934575;-0.030835543350169543,0.48948784836216974,5.222134640308849;-0.030415375427195905,0.47952046716924307,5.222059353159184;-0.029959783457036603,0.46930794587386293,5.221977590430411;-0.029593603140847725,0.45983912551612194,5.221994227921336;-0.029183109895806563,0.4500903050339013,5.222009438661944;-0.028793879977862036,0.44072810093394504,5.222103060193648;-0.02833505617986646,0.43092989293148654,5.222223187871565;-0.027881988793506958,0.4213722559945626,5.22237201285446;-0.027457546386802405,0.41202955677634784,5.222527955480208;-0.027029453400143406,0.4021967038505956,5.222675328997562;-0.026593622620063918,0.3927351754406042,5.222795592441894;-0.02617787479141302,0.3840890339198866,5.222852368304604;-0.025798647714497754,0.3750189458278188,5.222928392473856;-0.025467089347672046,0.3661740882405064,5.223029038737112;-0.025145665704576593,0.35732004988486316,5.223153443259522;-0.024848356002255486,0.3488281764348348,5.223304233825416;-0.024640993475914,0.3405773981529371,5.223457260356033;-0.02448255396767666,0.3320606512404325,5.223601459757487;-0.024345348887694504,0.3240575301320928,5.22371584238755;-0.02430835553888689,0.3154646298157541,5.223759885178951;-0.024314344231705913,0.3069060761234216,5.223792286431162;-0.024388980030176928,0.2980358457331071,5.22383816348628;-0.02453190950385311,0.28917288562707727,5.223894665196067;-0.024721184266659254,0.28028890134242535,5.223958825231853;-0.024991632522198194,0.2714486414892632,5.224016123995865;-0.025309955600270058,0.2627404409207796,5.2240655503791675;-0.025721402614995052,0.25474563981775655,5.2241299551512075;-0.02615301818596689,0.24656464758086621,5.224201801099276;-0.026614689557594162,0.23801139979446143,5.224236130727802;-0.02711238026618958,0.22993038423939754,5.224253918972352;-0.02760054687909913,0.22173221235275267,5.224295750390439;-0.028117275593991863,0.2134452833811442,5.224346080686336;-0.02860452145860906,0.20486194099627042,5.224393463482775;-0.029076222281706966,0.19579214548646356,5.224423764128436;-0.029629134398175966,0.18642634347614484,5.224427327594425;-0.03024991980728351,0.17656284447887485,5.224388340387849;-0.03086826306016822,0.1664710184958943,5.224389099094326;-0.031470074776599286,0.1565338441263165,5.224406143951418;-0.03212702655206647,0.14649942030572055,5.224431860455296;-0.03270889610616785,0.13684461889894384,5.224537960079261;-0.03324635705822392,0.1269332754601512,5.2247420943243466;-0.03375089686795285,0.11695245747346628,5.224986360533196;-0.034267995175980684,0.10684560337139848,5.2252855717073405;-0.03474768523333366,0.09610330403007959,5.225616426307276;-0.03519384311374865,0.08525517366507597,5.226015767365171;-0.03563168998893938,0.07378048513092492,5.22638143964734;-0.03610115865573548,0.06191468547383942,5.2267230707670524;-0.036560097800221354,0.050070809267592,5.226995525112487;-0.037017148794625934,0.037805496741491446,5.2272425698631695;-0.037500746695618876,0.025267485883256856,5.2274368610014;-0.03798962212236304,0.011993272078978396,5.227596667534009;-0.0384469235863602,-0.001299542092126711,5.227735558503135;-0.03890457680099889,-0.014649938579714087,5.227847517411751;-0.03933194445768992,-0.02761972722473896,5.2279534094392215;-0.039685363537386845,-0.039989429408311836,5.2280625260604054;-0.03996223459076463,-0.05177315113303953,5.2282099118885235;-0.0402172052207746,-0.06335130653768255,5.228322533112241;-0.04045692125245144,-0.07470189852432199,5.228407815069902;-0.04067010283093703,-0.08558248323526299,5.228465452789843;-0.040865106576367424,-0.096095828775042,5.228509401558993;-0.0410598947993496,-0.10612434583410886,5.228431997121844;-0.04123317678685774,-0.11576321569743912,5.228295140005413;-0.04136403255128024,-0.12509671169623998,5.228092638286791;-0.041498356199682805,-0.13384523504658752,5.227850713987518;-0.04162249838511149,-0.1430133781734266,5.22756734626837;-0.041759870383613985,-0.1522670277804659,5.227360349926196;-0.04186762416655557,-0.16112483811462133,5.227172632421526;-0.04197787687402022,-0.16972593403699104,5.227046198547096;-0.04205526435668008,-0.17733918970844204,5.226975944134226;-0.04209228553604662,-0.1843909664455213,5.226973692003885;-0.04212438519293802,-0.19049241675995948,5.226972657257215;-0.04215253300750464,-0.19632553242967843,5.226973722009491;-0.04216784746270431,-0.2012775987876089,5.226972018954628;-0.04218014739689074,-0.20575699408681766,5.226975655913771;-0.042194575930478276,-0.2105346835353918,5.22697903554816;-0.04220944352317275,-0.21641550764451947,5.2269810186553425;-0.04221523778062118,-0.22200470209289014,5.2269727919427975;-0.0422151521900244,-0.22738861047175893,5.226962281207035;-0.042209658559999974,-0.23261522430286075,5.226956270492286;-0.04220045606211613,-0.23787360765557541,5.226949682915004;-0.04219534912443998,-0.24306112265670513,5.226939957243937;-0.04219465745541088,-0.2480877741730004,5.2269322325656296;-0.04219220434419557,-0.2511470466994183,5.22694152520304;-0.04219966977474518,-0.2542257281186288,5.226966829132616;-0.04221741968436384,-0.25656376713692713,5.2269891563667485;-0.042213074733290765,-0.2580354129933475,5.226981579956255;-0.04221002322302925,-0.2595017699169137,5.226974979815567;-0.04220766199919813,-0.2610754030461897,5.226969785384367;-0.0422069061822415,-0.2628167133768882,5.226965054057709;-0.04220893464032669,-0.26477635680304634,5.226960095913089;-0.04221049283375961,-0.26694280177820623,5.2269568129239845
