# Supplementary material for: AI co-pilot bronchoscope robot
Source: Nat Commun. 2024 Jan 4;15:241. doi: 10.1038/s41467-023-44385-7 (PMC10764930; doi:10.1038/s41467-023-44385-7)
Supplement: Supplementary file 9 — Source Data [file 41467_2023_44385_MOESM9_ESM.zip › Supplementary Fig. 6/Sim+A/1-siliconmodel3 Centerline model_9.txt]

Path length,0.41256392554987703,1.2802993786619854,1.9011285626628265,2.9266270482634256,3.97799350193051,4.518460041844998,5.666277854449338,6.596926653518517,7.107701502202782,8.31863386998515,9.031600783717208,9.809419796162913,10.677556264679735,12.501974176873762,13.420201217799802,14.305791194154974,15.254267492615831,16.222895845639705,17.24949755082332,18.303186977815244,19.4180676495202,20.553638424655126,20.553638424655126,21.736641469894472,22.924864621747883,24.17932366373035,25.49191527208892,25.49191527208892,26.836620236346633,28.175833229413744,29.48885719601501,29.48885719601501,30.73922950518825,31.976067472047188,33.16227327667165,34.35636740866686,35.48934230200798,36.58875921665998,36.58875921665998,37.653458632398966,38.66629265062651,39.676972034670946,40.65133808441521,41.64586798011327,42.62737808938632,43.643751800012595,44.63090812305555,45.613733332909945,46.54391877208531,48.29041941071651,49.11858372686036,49.95261190084867,50.78700158948972,51.626675483636156,53.24892604265721,54.12937654684826,55.031459693408436,55.92098572117651,56.8089896369116,57.688071941757,59.384765899599756,60.22232674549103,61.07074968105011,61.89571376707739,62.77016912816451,63.644635318054554,65.453186221811,66.34867553274287,67.32986013313969,68.29685555023097,69.24309794239872,70.2109018809264,71.21047272334728,72.1740696127527,73.11864861185293,74.11057412530522,75.12524091198058,76.1305133368974,77.14629781983643,78.15221541212395,79.15525109461001,80.10727438609216,81.10355220670247,82.07704208613161,83.08501726072491,84.0488692638603,85.0091726770879,85.98042049923517,86.87763744500077,87.81532057248432,88.74621725964921,89.66269427486694,91.50797902613829,92.4303630382013,93.34524887991073,94.2161662811887,95.09110382705818,95.97450907789215,96.89061974777306,97.83799696672183,98.78632039061,99.6917353218994,101.41750696710967,102.25449893455377,103.089628922704,103.90989997094873,105.48855074708818,106.25879631934536,107.04007974319505,108.4810397536908,109.15585861522885,110.48266607285791,111.84651566947261,113.05105260555051,113.64365975145385,114.99170803923123,115.70934408627838,117.14360633872367,117.86761583517543,119.41365058781828,120.23209960257182,121.09706739216408,122.94791441166879,123.94022977101851,124.95462279640006,125.98762191139757,127.02136115241758,128.05863968901642,129.11029369203052,130.17241756286984,132.1887914672245,133.17811897566654,134.14413230012207,135.1126153305854,136.12054395124784,137.09811282958051,138.09090547084168,139.0288995302551,140.8236964212803,141.6936307636299,142.4720992848203,143.2598435060485,144.81766570593715,145.52995670351595,146.2807101662654,147.78534996892336,148.49534175355817,149.20230183921547,150.5565958181576,151.2262166079275,152.54392924699528,153.18472725278647,154.48703138075132,155.15877950543916,156.47473206321308,157.1273857476065,158.33529995211683,159.52759574946168,160.04426569933793,161.09498262254198,162.18804549181004,163.2665938872694,164.2770494921388,165.24374177545434,166.10393561584203,167.3400953712985,168.12761099754346,169.30423992000354,170.11729748883857,171.2610588236945,172.41779458753874,173.53615112128549,174.64634476466867,175.66781348716395,176.5990647024171,177.47625660777814,178.61644837900948,179.45217171255274,180.5453367573739,181.7130744636426,182.67009205493224,183.64973211234198,184.62836816919875,185.61627484032135,186.60610900000938
Error,9.018128093158406,8.529142388770419,7.9571199603086535,7.422607287630177,6.913557409931366,6.417662829751117,5.934513043361857,5.480456970355526,5.07731625706408,4.72080855557532,4.4167558152554,4.162934550176377,3.9828738504155443,3.843429434940584,3.7536078057641706,3.6532100914635794,3.551252228977322,3.446353048360114,3.3348678209564873,3.2183264568712406,3.1056229315999997,3.005085322241111,2.91213315089739,2.7629275419254395,2.62519711844305,2.508856407854506,2.437953520161436,2.3845913253305357,2.249087050515695,2.1691487660814306,2.1387959217041472,2.1117428839949954,1.9824850520294,1.8703706956679758,1.7726835379199148,1.6770331157897926,1.5754888201441737,1.466297001208034,1.3015780752210377,1.145944199090337,1.009888227713408,0.8981745614923462,0.8065782147083401,0.7193369698708869,0.6728313514712404,0.6072175987901831,0.5712088748564845,0.5582298836816036,0.5924665157872095,0.4982682310270572,0.420532621648413,0.40989488485904735,0.4682560564392606,0.5683727405078197,0.543770097037496,0.5168144796633733,0.5166172396686621,0.5382351204363905,0.5786139640884033,0.6392570271734787,0.6759804523738058,0.5959208870099627,0.5554724748132925,0.5602805643233011,0.5895079035052103,0.643944299494666,0.6634535605868881,0.5840169069985126,0.5594027414255118,0.5278948022551468,0.4875623938854317,0.461207328446708,0.4485550303677782,0.4268703323987152,0.40541453930065097,0.39881209415043817,0.39817379776172457,0.4008883252471553,0.40236547978040266,0.3991188900986857,0.3923458945793333,0.37375504256158926,0.3692731658821641,0.3656870110050473,0.36931161156012937,0.37304895985569664,0.37849336467664213,0.3758718363590831,0.39434202766368737,0.41882414935154105,0.45934530478104324,0.5198658433597713,0.5754497656872996,0.5301951620681503,0.501442979328806,0.4843802968566052,0.525020310483694,0.6065426332208526,0.7174883238783218,0.842577832682991,1.0014116471228218,1.2050934957760926,1.3477358066851897,1.4759385323700005,1.5985231712868926,1.7644659970928764,1.9455512211650972,2.07032195599803,2.2493481359959944,2.3438375366142066,2.427577658924106,2.4277124654923807,2.4284400929316177,2.4032754932737608,2.373371313087595,2.308330365493684,2.3143533189084695,2.3171513088999514,2.4507762364451846,2.612723352357932,2.8204164057955694,3.0394936298047437,3.065241660019583,3.017518991324957,3.0688521481080957,3.0139746438043935,2.9537864771044386,2.869800630494289,2.8128611510186996,2.7376200304019767,2.6331772272459917,2.4276447505311616,2.225717143855867,2.1546469986549805,2.138787785447044,2.1700346156709887,2.20141423205814,2.173273372546866,2.0496602984904913,1.929095551073142,1.8242988342093276,1.718973021340291,1.6215904846181948,1.397425407765762,1.3036011717085016,1.2407540292674992,0.9617468663498514,0.5780000275901253,0.592878501358231,0.3771685748926131,0.448367290933492,0.34408788878779223,0.42303717873189084,0.3408513393171072,0.36528345268505086,0.3114792457538225,0.2976600412974553,0.4044416383540691,0.35997788030745187,0.3186969627386707,0.24852407912379368,0.18817014959774275,0.1588212407992608,0.1299264564884978,0.16099064570135913,0.16288344492491202,0.3358178651800618,0.4739904780769298,0.697274762615552,0.8336759625276342,0.9216903664796614,0.9563360479110078,0.9508311034391993,0.8960613595896807,0.8201342663025093,0.7524013911546107,0.6709185168377638,0.6109982862967598,0.5362266057399291,0.4938668512301724,0.4265725298981851,0.3655498452200857,0.3099267012952211,0.258889740436074,0.2075254703093271
3D pred;-0.07557775151912838,-0.2625134078664529,5.143185803101954;-0.07328666879984647,-0.2538076054630232,5.147540104938741;-0.07132190018479168,-0.24560918827552122,5.152918361153255;-0.06954931420995802,-0.23714997172861113,5.1579482313677145;-0.06786311184565065,-0.22855783559495416,5.162778543805571;-0.06617984933107486,-0.21988672985216137,5.167466672697179;-0.06453275421699307,-0.21113060781279655,5.172007311916157;-0.06295676945723858,-0.20222865537091164,5.176281831159234;-0.06148381925977274,-0.1931052504043882,5.1801020274280924;-0.06017386200677927,-0.18374565969477957,5.183370371618036;-0.058990597367783,-0.17424595452950822,5.186260957469903;-0.05783524599025078,-0.16464483395627602,5.188807258106649;-0.056834089693323694,-0.15487160479644313,5.19067318357636;-0.05582626856387712,-0.1450190714157794,5.192055891988842;-0.05496413971920564,-0.13509748970267133,5.192960850642762;-0.05418861221522996,-0.12517893735734248,5.193971234957539;-0.05340961036517634,-0.11526143452822568,5.194989220100886;-0.052618275433370366,-0.10534567274573789,5.196014626019855;-0.05181148014110394,-0.0954296805412102,5.197025655176766;-0.050981888607569935,-0.08551397156672785,5.198020890536296;-0.05014538447487067,-0.07560099419749085,5.199037325734905;-0.04933365478473426,-0.06568155654827453,5.2000098747740084;-0.048542538883127644,-0.05575948616842964,5.200972503990077;-0.04776638498130343,-0.04583625482943578,5.201935346092134;-0.047026077624070635,-0.03591117327213522,5.202907303446013;-0.04631806554098466,-0.02598113544487199,5.203852326006233;-0.04564954149361855,-0.016044725443936224,5.2047583237387895;-0.045043530627332115,-0.006094833687546637,5.205553562612383;-0.04450586181287035,0.003870207538279786,5.206192988615556;-0.044021142783692735,0.013842139328095075,5.206763623211445;-0.04357027978914719,0.023816006734163973,5.207328150913427;-0.04311227530855605,0.033788683228392555,5.20790776754295;-0.0426353255416463,0.04376045884158014,5.2084876037612755;-0.042115533087230664,0.053726247777774086,5.2091301507895675;-0.04156004836642564,0.0636849610937644,5.209848110269531;-0.04092864746291175,0.07362851083661709,5.210700842003699;-0.04021932298236409,0.08355547255741133,5.211676695361116;-0.039441762034146295,0.0934631005105016,5.212787689202211;-0.03861320643328623,0.10335667665598562,5.213983785632184;-0.03781032125150153,0.11326980589844607,5.2150255360855775;-0.03697566055624796,0.12317678302718357,5.216100313129653;-0.0362262094235127,0.13310965533377356,5.216981432157151;-0.03546447005797648,0.1430368966901781,5.217913972875127;-0.03467474679123054,0.152962571176707,5.218839890338744;-0.03399763494736665,0.1629148983210701,5.219541819083328;-0.033318511488196347,0.17286651962438063,5.220251766097337;-0.03269754898492,0.18282492168271958,5.220918574926009;-0.032226121793393306,0.19279822377294806,5.221476250297648;-0.03183103508424791,0.202777795978789,5.221978291212976;-0.031484717799971966,0.21276288875328364,5.222400175822019;-0.03116039767229794,0.22275163043105708,5.222746378290954;-0.030833489238484144,0.2327422690164719,5.223029700601268;-0.0305182817806443,0.2427345079126851,5.223265933747812;-0.03023474031347665,0.25272841839177373,5.22346929936034;-0.03001654273818615,0.26272452273299646,5.223643333315435;-0.029890431087885066,0.27272257350581325,5.22379524314341;-0.029812524398533227,0.2827214738227943,5.2239214295088825;-0.02979243386478469,0.292721214161651,5.22399063590957;-0.029819547964672972,0.30272117502850504,5.223997526988892;-0.029880040656868383,0.31272096512920144,5.22397431974423;-0.02996125313842207,0.3227206146877519,5.223953991462931;-0.03006645542087136,0.33272005516936326,5.223942921933597;-0.030202311092614044,0.34271913178068747,5.22394610898929;-0.030383973341597384,0.35271748104817724,5.223949388102227;-0.03059154406656567,0.3627153178834878,5.223962541377205;-0.0308155920896375,0.37271279746901276,5.223976838942391;-0.03105552442647145,0.38270990218943357,5.223994996108507;-0.03128834981637074,0.39270718161057805,5.224009014431478;-0.03150602489252316,0.40270480170255657,5.224023507798572;-0.03171469129125366,0.41270262121272155,5.224031468715912;-0.03193904761734966,0.422700103788468,5.224033995885698;-0.03218644050277996,0.43269703908833124,5.224043016450397;-0.03244954793507004,0.4426935734064769,5.224051740280394;-0.03274017994550495,0.45268934800447314,5.224056559052493;-0.03306718419151211,0.4626839999237585,5.224057670546336;-0.03345181178800764,0.47267659986759053,5.224060494469683;-0.03388207224804865,0.48266733859994304,5.224064433809292;-0.03436067072999371,0.4926558755187454,5.224073019541772;-0.03487346509880035,0.5026426836493889,5.224046462112803;-0.035427222512622675,0.512627325336917,5.224029636587184;-0.036036671999717974,0.5226087192229714,5.224048275635371;-0.03669277743917181,0.5325867741910172,5.224137408721116;-0.03737856418376543,0.5425616846901226,5.224313070543312;-0.038107048507086114,0.5525332029840148,5.224508348563704;-0.03891580677098182,0.5624982530965064,5.22471736130521;-0.039832282912428685,0.5724537687776258,5.224935945396908;-0.04078789185771275,0.582405301727401,5.2251679011970715;-0.04172005345705509,0.5923589555778881,5.225404226772065;-0.04275778713065929,0.6023031316591875,5.225595200295836;-0.043905606475748954,0.612235371032599,5.225777221669009;-0.04511163189683528,0.6221615678467393,5.22590418422508;-0.046337297201690955,0.6320859499023117,5.225970406392861;-0.04758744636380722,0.6420074981642422,5.225973081956969;-0.048848832089211085,0.65192761939204,5.22598312573822;-0.05021157860573264,0.661834208961869,5.225934084667019;-0.05170392735378437,0.671721058668967,5.2257821041306265;-0.05336220529333825,0.6815795948228323,5.225538425698834;-0.05511139974210096,0.6914197415264166,5.22520401333011;-0.05713029913566637,0.7012042475807276,5.224771016203316;-0.059513363041237985,0.7109053570050496,5.224313323774613;-0.06229177491785089,0.7204883483726745,5.223644964670594;-0.06545187325224727,0.7299358690335281,5.222774256981591;-0.06839822378065115,0.7394581833965077,5.221971419677795;-0.07155270044806367,0.7488902068804878,5.220929205711088;-0.07460086710578842,0.7583675320832127,5.219986344624538;-0.07805303796685746,0.767693841742952,5.21893636154056;-0.08178010378247877,0.7768938944924144,5.217724746992474;-0.08567314956332785,0.7860381979860601,5.216617539620609;-0.08994050110842515,0.7949832001083338,5.215284630087641;-0.09399715129898575,0.8040431699498336,5.214076103835325;-0.09810822940289073,0.8130703079774411,5.212807318646998;-0.1022689459951054,0.8220684214073689,5.2114949192636475;-0.10662783182301983,0.8309548813430403,5.2100698072852705;-0.111238843788877,0.8397062048410566,5.208602528960006;-0.11626722740202719,0.8482180002012479,5.20709763760671;-0.12151636674694259,0.8565758557468199,5.205487424323628;-0.12717148255342686,0.864649966273662,5.2038056382446065;-0.1332981146124036,0.872361538433091,5.202074732573047;-0.14025437954133657,0.8793182489835021,5.200281814126408;-0.14788109630198798,0.8855821839543054,5.198670507161753;-0.15601275990444788,0.8912435852758525,5.197319736221581;-0.16442430723360438,0.8965363148609151,5.1962093826433176;-0.17227217462529013,0.9026632988223628,5.195276084760175;-0.179820976117594,0.9090826193227778,5.193931495476139;-0.18823135614578768,0.9143217145925703,5.192583389940434;-0.19632301567657484,0.9200798954787698,5.191413604096944;-0.20468808646582637,0.9254553122028523,5.190350361070507;-0.213046152894251,0.9308525458317773,5.1893440834086055;-0.22168001986787886,0.9357896473032997,5.1883041939233285;-0.23046316570457762,0.9404678254834808,5.1873188015518545;-0.23930123339720427,0.9450225039732246,5.186249473110442;-0.24807676447871527,0.9497126603302011,5.1852532363993395;-0.25713499992398076,0.9538100767623311,5.184176412736966;-0.26672269270859156,0.9564580141029628,5.183144630343237;-0.2765149387998657,0.9581721527178589,5.182061281231986;-0.28646408191532624,0.9591085882734032,5.181690282959218;-0.2963467753202471,0.9593877134458022,5.180188796961126;-0.30623253905433423,0.9598460500145773,5.1787529686345035;-0.31593038378315286,0.9603229363863066,5.176360399512371;-0.3256772652556568,0.9603415773484013,5.174124789064307;-0.335477174148779,0.9599936062732526,5.1721650182059244;-0.3450644490639071,0.9603073156699874,5.169339111959045;-0.3550267298133418,0.9596483593724108,5.168774542328861;-0.3649943948403394,0.9603167214368311,5.16832850863012;-0.3747096691867088,0.9606928298552752,5.165989280801893;-0.3847024253413256,0.9603122747360469,5.165990775993308;-0.39450947267025654,0.9619124757611756,5.164867753568204;-0.40372073657509394,0.9656821236657877,5.165838512009164;-0.4136414668330227,0.9668131133579231,5.165290813674585;-0.42323415598424374,0.9677797258737597,5.1626363881072965;-0.43301449179133394,0.9686477067194921,5.160741225646716;-0.44283790342728857,0.9695111895725832,5.159081412044829;-0.4526442678798009,0.9705242702321786,5.157405439550527;-0.4624420657716118,0.9714588441104434,5.155636335783845;-0.4722310285404853,0.9724278306885418,5.153837093465236;-0.482073252243465,0.9733211021967871,5.15230977601524;-0.4919303433410257,0.9740303183779441,5.150781781413556;-0.501805149656538,0.9745713788861544,5.149300075046703;-0.5116718260384362,0.9751084299609947,5.147763756942304;-0.5215409877566437,0.975731305983853,5.146276587671503;-0.5314082450197428,0.976393358809577,5.14479371203283;-0.5412621283125879,0.9771060648858106,5.143246768562664;-0.5511260205081783,0.9775914145091512,5.141675760447823;-0.5609815353949147,0.9780686207802428,5.140050614149132;-0.5707854405145238,0.9790253656220832,5.138327801416037;-0.5804961823997129,0.9805325883432962,5.136475837132393;-0.5901368036635758,0.9823991845991497,5.134585271062564;-0.5997291641760755,0.9845944112707724,5.13280549589181;-0.6090217446717392,0.9877566937865695,5.130895543792438;-0.618233700229622,0.9911104418316722,5.128922665476485;-0.6273610890703747,0.9947063168813675,5.1269834760642095;-0.636435440695346,0.9984312364532906,5.125038966673879;-0.6454348325643583,1.0023294437777657,5.123085783210053;-0.6543563746093254,1.0064174871586113,5.121163807961459;-0.6632191140372169,1.0106297406943408,5.119237991255738;-0.6720403692977975,1.014928505571848,5.117312874076035;-0.6807979544028462,1.0193523229417123,5.115380377502709;-0.6895075291964815,1.0238691640863,5.113446093917339;-0.6981513684086565,1.0285054925582802,5.111499686464114;-0.7067493733840493,1.0332352745967346,5.109575245685125;-0.7153643470707471,1.037949072829449,5.107687830892674;-0.7239698092566577,1.0426744847377565,5.105786120382715;-0.7325587687339866,1.0474319068202138,5.1038896209162905;-0.7411227606343195,1.0522313661241975,5.101986141701684;-0.7496622587960442,1.0570490206933216,5.100019628137404
3D gt;-0.7881144860203613,1.078759778026136,5.091845246534044;-0.7864121015961056,1.0777011671841354,5.092220133506635;-0.7849337924242862,1.076777249573257,5.092546370228834;-0.7835863321713371,1.0759323439477544,5.092845394044313;-0.7822407559082399,1.07508385715552,5.093148356711607;-0.7809543644665827,1.0742534025661794,5.0934417660357125;-0.7796563293740099,1.0734407744896284,5.093735558241081;-0.778158529151182,1.0725065815302566,5.094068068417313;-0.7767612649582859,1.0716283782192149,5.094375907229966;-0.7754083247696439,1.070773506441235,5.094674047630074;-0.7739408872085407,1.069858073339024,5.094989784459765;-0.7703512860894624,1.067597018777692,5.095771726259494;-0.7673877559297918,1.0657717780123328,5.096427951861608;-0.7648066829371368,1.0641568937133141,5.097005661898704;-0.7622029607523456,1.062524788684643,5.097581208854176;-0.7595450065127531,1.0608386548719644,5.098149231745582;-0.756662089411867,1.0590222377440113,5.098766492206723;-0.7538161025704427,1.0572431644534053,5.099390702709293;-0.7510140951446425,1.055474478974359,5.100025868695533;-0.7482618690598558,1.053718794495815,5.100640919740967;-0.745526454103288,1.0519809821705093,5.101246265588296;-0.7427991379242483,1.0502631161019154,5.101851453907498;-0.7400561929709498,1.0485371712863236,5.102459104832828;-0.737300231475291,1.046800883748085,5.103072668441192;-0.7345805846305282,1.045092884670298,5.103673537876075;-0.7317768330253899,1.0433499429116402,5.104284240149776;-0.7290612534432024,1.0416363020718309,5.1048783057401526;-0.7264244121511075,1.0399861247328903,5.105453984794683;-0.7237147182693752,1.0382842180636243,5.106054631974587;-0.7209271175667592,1.0365333279720885,5.1066721134775515;-0.7182761041351426,1.0348598891484022,5.107269468240097;-0.7156022076421408,1.0331803846595142,5.10787426421499;-0.7129449456285674,1.031511678014964,5.108464934982598;-0.7103133577677051,1.0298575208144978,5.109046812743265;-0.7077168186983036,1.0282229718319518,5.109620359639819;-0.7052369514573169,1.0266708438051042,5.110180330047339;-0.7028755828264325,1.0251790534245253,5.1107239467314205;-0.7006063717683719,1.0237456856178313,5.111233052513205;-0.6983258882933708,1.0223242842064308,5.111726645902696;-0.6960463351057613,1.020924262798296,5.112214566237514;-0.693749147125352,1.0195082612189303,5.112721001879487;-0.6914689774664888,1.0180866603379535,5.113228696423791;-0.6891269925390452,1.0166356538833239,5.11374954178645;-0.6868086144814642,1.0152057464518731,5.114263154316285;-0.6844811870184047,1.0137759377846867,5.114788016376563;-0.6821020792229858,1.0123177112943291,5.115342620671006;-0.6797464319505456,1.0108885134370083,5.115893652750831;-0.6773428511198334,1.0094273665330435,5.11645605175908;-0.6749147964046196,1.0079820204421406,5.117004980439433;-0.6724474745302235,1.0065357678281968,5.117578894566312;-0.6700001662021813,1.0051079781872645,5.118159402909634;-0.6674942287135041,1.0036469636923855,5.118762342938266;-0.6649984159503304,1.0022064245244215,5.11936467634073;-0.662396258755202,1.0007325797603321,5.120001786427447;-0.6595750539058509,0.9991479887001924,5.120702966797899;-0.656766867533168,0.9975876278017939,5.1213953718465115;-0.6538179079601705,0.9960267873164199,5.122123595876323;-0.6507657718186663,0.9944588747327826,5.1228779171431436;-0.6476301764228738,0.9929359149191489,5.123660055724976;-0.6442279694358367,0.9914173385970584,5.124472707315384;-0.6408942193749093,0.989973649944939,5.125254342609918;-0.6374871599244566,0.9886387055737389,5.126035498568531;-0.6340563990454792,0.9873652279452804,5.1268202236482185;-0.6306597662073142,0.9861216816447227,5.127595096997575;-0.6270650382699057,0.9849492197070442,5.1283848260080855;-0.6234583561833251,0.9839487158165381,5.129153752726294;-0.6197785404326639,0.9829803171730713,5.129930684738361;-0.6161823403321391,0.9821669633952972,5.130659844627649;-0.6125279046924712,0.9814508308841988,5.131388591311424;-0.6087458700847288,0.9808900461634984,5.1320754815411656;-0.6047558464818624,0.9804195960081928,5.132770986031307;-0.6007815239303101,0.9800191520852671,5.133458366218809;-0.5968007797537759,0.9796621607857965,5.134156628797417;-0.5930282808917148,0.9794113692024151,5.134802632443053;-0.5892068417956887,0.9792826560731491,5.135421802429764;-0.5852915991860648,0.9792044965791199,5.136071189895535;-0.5814369606247218,0.9792219707232903,5.136700157101499;-0.5774185683786237,0.9792221107348114,5.137301513124269;-0.5733013034793599,0.9792435130601215,5.1378921904513355;-0.5692064233651852,0.9792923349441152,5.138492819668126;-0.5650890428590271,0.9793450911963364,5.139090246810508;-0.5606910606222525,0.9792868939457005,5.139704892714537;-0.5560479219996046,0.9791655017461875,5.140333313055678;-0.5511133297492254,0.9790229520764029,5.140988041180181;-0.5461014036576236,0.9788746850246255,5.141623839649631;-0.5410897135380722,0.9786680802658674,5.142211789520384;-0.5356847105801317,0.9784032536698737,5.142780867842818;-0.5303781240685669,0.9781389339298748,5.143355574307931;-0.5248358091010643,0.9778466715054461,5.143961444974367;-0.5195323004099168,0.9775142955173453,5.144561099731457;-0.5143240957630818,0.9771358439037743,5.145175940601227;-0.509128017000933,0.9767335816373253,5.145802551945191;-0.5040122007632845,0.9763315510294885,5.146403866607814;-0.4982821263559295,0.9758475342066466,5.14717879898725;-0.49225930426904263,0.9752371608343224,5.148080769378811;-0.4862612198536473,0.9745757922789234,5.148940483440359;-0.4803738318601683,0.9738912960901697,5.149762467369174;-0.47396169293137413,0.973107375316822,5.150692857477776;-0.4673935366384554,0.9721805263020548,5.151611459885386;-0.4610567609092793,0.971298018762164,5.152526186398819;-0.45446023463191915,0.9705991170633809,5.153585399214876;-0.44801452208744774,0.9701395258010486,5.154705432856462;-0.44166114133828105,0.9698641537507935,5.155867334448407;-0.43536967290332385,0.9696909898144617,5.157071347573622;-0.42884719711141966,0.9697195316624725,5.158325725021296;-0.4224365271915397,0.9698522572466846,5.159587779341655;-0.4158902322951139,0.9701783298991172,5.160958509061027;-0.40922482292390977,0.9705262249383825,5.162333498226881;-0.40264972008748956,0.9709435587906585,5.163698739287711;-0.39574863747236166,0.9714456428150406,5.165148645023576;-0.38881429934080414,0.9720044777536561,5.166566915665415;-0.3817352542472812,0.9726243008859589,5.1679303146065765;-0.37408379646072115,0.973269880854199,5.16936028554667;-0.3667162735976094,0.9739959452598761,5.170607487825118;-0.3597307715230611,0.9748942220977677,5.171671304544374;-0.3523608068223555,0.9759094786627133,5.172753484299664;-0.34442982939528066,0.9768959026673658,5.1738003745736165;-0.33668684556037703,0.9780162950926872,5.17471962315455;-0.32905829721120555,0.97927441460168,5.175627207439275;-0.32045733320081193,0.9803132924056305,5.1764163379736585;-0.31175916970660744,0.9810400912011892,5.177045066341494;-0.30258100900548923,0.9812386087613054,5.177596909054597;-0.2932162004747155,0.9810782370685267,5.178104774835675;-0.2833257264922449,0.9803528017374313,5.1785695229789805;-0.2736357467503093,0.9791483084338293,5.179035977339997;-0.2637097670989829,0.9775016812974912,5.179632263739622;-0.25424725703047363,0.9755175826406312,5.1801981203935155;-0.24485098762983998,0.973359498687852,5.180807192890045;-0.23537066857469377,0.9706343677372479,5.181564889274299;-0.22612263109490222,0.9675597593759058,5.182295117179411;-0.21653246338038903,0.963690767901525,5.183307963573468;-0.206884495318989,0.9594026698459583,5.18446539134777;-0.19754460326016152,0.9547241069941977,5.185679920135875;-0.18845223622608517,0.9498948004220485,5.186945359189602;-0.17950344516868724,0.9448911927967949,5.188266241919447;-0.17084364254146073,0.9394435523878979,5.189694439941919;-0.1626129384681108,0.9337265129224152,5.191266155947224;-0.154848569898639,0.9277713796527985,5.192915381734869;-0.14740966712291162,0.9217811406273725,5.194563245200436;-0.141032299043433,0.915944029049823,5.196291451851807;-0.13498484234590832,0.9100244640714289,5.198081408739932;-0.12956283715588468,0.9041711372941629,5.199905224611396;-0.12448033694243688,0.8983248656714343,5.201752003423737;-0.11996920924641644,0.8926497256814802,5.203660276982472;-0.11573986548838264,0.8870805842800614,5.205535454446772;-0.11165340795702312,0.8814869520773735,5.207337551103462;-0.10760177186521122,0.8758181877675412,5.209089612195854;-0.1035932677213379,0.8701170932918052,5.21080120966881;-0.09992069718778768,0.8646611394309325,5.212347359542712;-0.0963321759490158,0.8591793264921478,5.213860195442982;-0.0932545317474608,0.8542672184111794,5.215092113990245;-0.09033828583201758,0.8493836243969813,5.216206476380043;-0.0874073907747707,0.8439591524103927,5.217224924923253;-0.08439564503376559,0.8380855864804542,5.218191089505442;-0.08141125577077428,0.8318614270240594,5.219139039946108;-0.07866826691644353,0.8257631072054483,5.219968064961921;-0.07614585322878807,0.8197816990019996,5.220676536671264;-0.07382557779571615,0.8134840300057886,5.221379200685993;-0.07156417258299702,0.8068425846167251,5.222107174344281;-0.06932971642211133,0.7998736088351732,5.222850088486822;-0.06722879045001189,0.7923820242190951,5.223559065805307;-0.0653041552174639,0.7849527443525226,5.224214355087954;-0.06345851476959122,0.7774231630871236,5.224829124676465;-0.06172009950223324,0.7696203574055918,5.22532836310518;-0.06004637615335283,0.7616013743936383,5.225751471677855;-0.05849551535326684,0.7534037598249348,5.226123164928423;-0.0570324262738649,0.745168311722287,5.226427007405581;-0.055622977376405425,0.7368247840800469,5.2266628024839275;-0.0542457770543048,0.728142182367008,5.226827789946918;-0.052926234424746074,0.7191854338966073,5.226942174678979;-0.05161250657580345,0.7097939731813571,5.227021650476086;-0.05038628944744069,0.7004001005125551,5.227084159153511;-0.04935571180973794,0.6912971932711112,5.2271135774012585;-0.04844924206826375,0.6825098076877661,5.2271390908783815;-0.04754624348647181,0.673807157260369,5.2271327649780375;-0.046638926476134844,0.6651453781330121,5.227124387835445;-0.045685378027046517,0.6560466572926658,5.22704932279216;-0.04465646040818716,0.6468827196060557,5.2268424383304986;-0.043594135556119906,0.6377599628974187,5.226546164883319;-0.042515464421295855,0.6285671937827929,5.2261653399181025;-0.04138441336618294,0.6194838856403904,5.2257100942227535;-0.040254441452110615,0.6102558798773129,5.225236874054683;-0.03914978752498492,0.6009573075527016,5.224745694676051;-0.03814225779952936,0.5920533685920096,5.224293389896621;-0.037207187287377805,0.5823924144434847,5.223941478998838;-0.03636137735253931,0.5728320355364797,5.223622065075715;-0.03556679407151765,0.563230360725322,5.223343593128998;-0.03479178725535795,0.5531831946962713,5.223108615514667;-0.034088974039040695,0.543475808726604,5.22290621552956;-0.03337436284488167,0.5335406991062231,5.22270652262482;-0.03271899116965992,0.5240448095705821,5.222523753243705;-0.03206370409975624,0.5140365525976928,5.2224077823221045;-0.031517949520909735,0.5039929579273129,5.2222837731122125;-0.031017867892454025,0.4938477094131309,5.222208523339181;-0.030588146982681624,0.48380442188653844,5.2221379511937664;-0.030147795622845842,0.47366762223260556,5.222058879997199;-0.02972988511564032,0.4637572456804686,5.222021332339769;-0.029347044039109576,0.45431924354903686,5.222043626539278;-0.028943010055976708,0.44469188288496564,5.222094417400159;-0.028473796841533783,0.4347076219147591,5.222186930858626;-0.028017509028262888,0.42504136851819585,5.222327618625897;-0.027576267754652477,0.4155904984828019,5.222481982436703;-0.02715218085198015,0.405931057229059,5.22263481774684;-0.026719801529557462,0.3961297499013032,5.222775333916762;-0.026291979141875633,0.3871854547392775,5.222856959026188;-0.025909714231642744,0.37812627388310516,5.222932484198796;-0.025560590665668993,0.36911553040157363,5.223022346530281;-0.02524260979195787,0.36037745463974497,5.22314080272715;-0.024926492877225575,0.35163975228016464,5.2232816765182015;-0.024712505507384932,0.34339431445590185,5.223435100164515;-0.024536943189668155,0.3349132667784135,5.223587270868119;-0.02438930360462135,0.3265397779444503,5.22370433647978;-0.0243190746147304,0.31820288880553776,5.223772486127308;-0.024318574486688678,0.30957347734741114,5.2238058876199345;-0.024369778852159484,0.30078290165271027,5.223847444062519;-0.024473393084724893,0.29190359811479555,5.223895695575133;-0.024654566683112108,0.28301040065414923,5.2239579086034125;-0.024885825255734344,0.2739927445266778,5.224019534653573;-0.02519041611659653,0.26519364441241483,5.224068223663439;-0.025585931105243025,0.2571132961448427,5.224126876834426;-0.02601380272762514,0.2489926077030573,5.224198793438215;-0.026464470687687612,0.24060813785526017,5.224251600750766;-0.0269531057213726,0.23227857380957992,5.224266224834187;-0.027447860550964674,0.22395311829900572,5.2243142633674005;-0.027960190951192336,0.2156874796409068,5.224362725601603;-0.028437883052303593,0.20729109355670405,5.224407562154765;-0.028917075206449937,0.19824894978048105,5.224448118570416;-0.029461423712989886,0.18896303755150248,5.224444389693729;-0.030071282290317143,0.17915375780806528,5.224419037313428;-0.030677076422283588,0.1693008256362942,5.224396638641088;-0.03128797295615866,0.15915549072275736,5.224419809361651;-0.03193504530633718,0.1493617500669122,5.2244320894349165;-0.03255086942991183,0.13943589926355718,5.224517047201365;-0.03308677832313646,0.12970832939156374,5.224678620506934;-0.033603186532802386,0.11961784600864037,5.224929118796709;-0.034129671036986504,0.10950694986882989,5.225204560559546;-0.03461860028467414,0.0988762538052911,5.225532789112401;-0.0350747593565459,0.08789840003827014,5.225920604523837;-0.03551145194528802,0.07658325157938492,5.226294671136161;-0.03597729680100093,0.06465653951292324,5.226644824617742;-0.03644093934049033,0.05280694186002962,5.226928536007345;-0.036897895359319,0.0404494239335136,5.227172989518398;-0.03737865588985146,0.02795661549043741,5.227377189595792;-0.037864503738315694,0.014836368844176339,5.227539280608349;-0.03833015734020475,0.0014531178477585351,5.22768386127755;-0.03880413343712634,-0.011985054711676364,5.227802220951121;-0.03923882438142392,-0.025103365306403568,5.227905390503549;-0.03959841977665365,-0.03764221094322293,5.228027004848521;-0.03989170787823074,-0.049520064169968854,5.22816120869869;-0.04016185606916043,-0.06134623510477403,5.228296565561328;-0.0404010433143946,-0.07269910128851664,5.2283821074212815;-0.04062974039236143,-0.08384536712129634,5.2284480380337985;-0.0408229299775282,-0.09438038798071476,5.2284944506533995;-0.04102808036273445,-0.10464430746857356,5.228463206857339;-0.0412031917306644,-0.11432802119229797,5.228324956526604;-0.04134689220649194,-0.12380997809651888,5.2281444785114735;-0.041475762218552856,-0.13266169901829308,5.227904916692538;-0.04160072022023555,-0.14183865704637538,5.227618705725924;-0.04173880817275165,-0.15119446830277733,5.227400602357548;-0.04184777319220688,-0.16007647617798396,5.227206018703987;-0.041957426137722,-0.16875607390285804,5.227069445050647;-0.04204563131770481,-0.1765333003306979,5.2269845301018165;-0.04208572908425078,-0.18366285111794628,5.2269755998820395;-0.042120684584964714,-0.18991328558062498,5.226972392695532;-0.04214922972281493,-0.1957720064864142,5.226973939026203;-0.04216580348722505,-0.2008797275674638,5.226971642642477;-0.04217813283478834,-0.2053751698618643,5.226974605981537;-0.04219166241012277,-0.21018617709870896,5.226978469568934;-0.042206776383908816,-0.21604002576497755,5.226980703613362;-0.0422143122905556,-0.22166432635101746,5.226974090761515;-0.042214626329947706,-0.2270689807056116,5.226963168973215;-0.04220897638334403,-0.23230820633244592,5.226957101468062;-0.042200135715437445,-0.2375826274278728,5.226950732332236;-0.04219445310801584,-0.2427867697456279,5.226940809566647;-0.042193470898449624,-0.24783759335494296,5.226932850440062;-0.042191562027387594,-0.25093790010335565,5.226938295469023;-0.042197416040258034,-0.2540457744995284,5.2269632037649165;-0.042216078896602796,-0.2563853057103304,5.226987864395803;-0.042213316248078225,-0.2579441054212752,5.226982045000939;-0.04221011930135451,-0.2594098849392049,5.22697536296867;-0.04220771774627054,-0.2609835638752012,5.226970042320649;-0.04220679196432642,-0.2627228749734806,5.22696526724672;-0.04220867003793569,-0.26467870323621473,5.226960279410804;-0.04221047719574955,-0.26684850359437856,5.226956907340349
