# Supplementary material for: AI co-pilot bronchoscope robot
Source: Nat Commun. 2024 Jan 4;15:241. doi: 10.1038/s41467-023-44385-7 (PMC10764930; doi:10.1038/s41467-023-44385-7)
Supplement: Supplementary file 9 — Source Data [file 41467_2023_44385_MOESM9_ESM.zip › Supplementary Fig. 6/Sim+Ab/0-siliconmodel3 Centerline model_10.txt]

Path length,0.4124272881727388,1.28525049832279,2.4145568512668616,3.4638575836178553,4.529744067531742,5.676912449894973,6.610410157127433,7.1285769306059805,8.346561004825771,9.062098194694533,10.718322191894764,11.607959550895279,12.548549506638379,13.467199653281348,14.358993703356104,15.314508252356296,16.285448606820296,17.323232439766272,18.37768142887601,19.505193521382125,20.64060326494741,21.83540953932841,21.83540953932841,23.030195328416735,24.292697270950292,25.61258889998398,26.9614896062578,26.9614896062578,28.305544946424295,29.61125890169499,30.859311826326753,30.859311826326753,32.10052204253945,33.28831472922003,34.48530326307078,35.610150620452366,36.7157194033326,37.77418887192924,37.77418887192924,38.786828215491674,39.80422214006126,40.77045416271009,42.75282190562524,43.778980589499525,44.75583543142836,45.73327701871259,46.660127924264316,47.563731129843454,48.39985023833175,49.2250790032221,50.06245513552421,50.91418700516758,52.55503016829102,53.374456033530535,54.25435226017068,55.156286488838354,56.04700417839628,56.93238670156485,58.6737576601527,59.490630008304976,60.344540238450406,61.18795270673222,62.02377674466412,62.91017222484649,64.700901801986,65.60326265397826,66.52095412231265,67.50235870032827,68.45773247474389,69.4095633595977,70.38226620487552,71.36982723427303,72.35571755435944,73.29972276658522,74.31830093380285,75.3273345491937,76.33875395698881,77.34894837867434,78.36664312829717,79.36214615355841,80.30905471144384,81.3079581628167,82.27584545507605,83.27107511083395,84.23889531161116,85.218877678803,86.1669561617479,87.07651187028117,88.0209813036156,88.94528102056101,90.80242662591466,91.70589174835028,92.64413138938326,93.53498066241215,94.4136699794254,95.28238108812693,96.17373073563397,97.10214330471194,98.0510963101631,99.00390702248536,100.78070286060093,101.62915308598006,102.45688982623531,103.28256415512836,104.90448703463046,105.68032962714062,106.4527091292301,107.96335692838122,109.32377060038662,110.65432768002827,111.3612456048205,113.22973651237037,114.53221787339261,115.2105835529526,116.64665730442773,117.37251555542203,118.85548164584874,119.66078722229459,121.37031199655914,122.29023909756438,123.27345642037022,125.28864727251288,126.33367568865413,127.36259197990832,128.40443155474318,129.47097829612073,130.50660615137056,132.4738566544557,133.43027407479096,134.37812313954095,135.3298563121592,137.36021299327697,138.41571436781993,139.40493809369175,140.35669725362945,141.25877081136102,142.88930499380473,143.6671243198246,145.06319430052412,145.70800155091018,147.00278592443797,148.2785089641064,149.59060039014255,150.89339189746403,152.03446856617276,153.52684180839532
Error,3.2932465374756714,3.2383056796507335,3.1741192739897333,3.1093528869853135,3.0468750985309336,2.9945827865502674,2.9251398986697237,2.860414194620879,2.7760030645761375,2.709410959722359,2.6124530890372117,2.4916645270524254,2.3672484260198363,2.233232548468918,2.1007111440164086,1.9861991872517106,1.883442582430003,1.8033191241683324,1.740740188740126,1.6928579926154472,1.660484555421889,1.6696978593768348,1.6083246160886029,1.5320434120721838,1.4799153916181023,1.4852378954270378,1.5734175912624615,1.4350523407424107,1.3726393878491696,1.3902147784590149,1.4552149737365878,1.3852390511684538,1.3238576583877457,1.3064120328021087,1.3191579144395216,1.3440210702169564,1.3737145429720135,1.3905601194440298,1.3705564595583073,1.3610878663384478,1.3485597883196148,1.3427254151826677,1.3127241107438385,1.2896901086686814,1.242877868592191,1.1984579102642379,1.1389227594370923,1.0779100160169781,1.0223343972064323,0.9955490905978945,0.9988880847681076,1.0281490054236062,1.0160762117987878,0.9874773252653936,0.9875549623044483,0.9897456348732006,1.0028211953245638,1.0325390625981594,1.0424553400351395,0.9980192888259776,0.9856362918271516,0.9921379809195415,1.018390434592757,1.0491936320670323,1.0242421605575946,0.9917648211221437,0.9741942742664726,0.9809097971833788,0.9848265749885066,0.9901029307389859,0.9987453066231068,1.0064872394920426,1.0151333253146746,1.0288365952012202,1.0415989274338768,1.0616485431348301,1.0794894891297262,1.079020241464036,1.0692944750730828,1.0394093205104986,1.0071718085333814,0.9797016756646533,0.9571890756463457,0.9371281050733005,1.0045976720972203,1.0577182923707766,1.105439987301576,1.1643230202151678,1.2498041923911618,1.3525436226523218,1.4492537729541464,1.4964027295375246,1.601333578364279,1.6789927683721197,1.8233779821021527,1.9818114941344012,2.1530157906624523,2.3298860972859723,2.4941698902941223,2.688367408462728,2.9478291423856917,3.166506616588631,3.4337988028336612,3.714798308432146,4.010251602324791,4.234262216228642,4.4678876342485525,4.632446092572652,4.775599293271051,4.900937814108641,4.957105489487739,4.950828580053375,4.936655908626375,4.876926199773879,4.934796221085543,5.01512532474828,5.112022454160017,5.18717572574996,5.213018968944687,5.213560526367657,5.1802743398656075,5.071948997538164,4.9727233427323165,4.814121280622931,4.588453229233737,4.386620164491328,4.361885322803065,4.152513286905749,4.203970661469681,4.105103402131172,3.9928220225241056,3.9212748194570115,3.808344865815997,3.5685299689512737,3.5272632066012664,3.479301685002164,3.3683662134871666,3.3764577852071156,3.293745588184043,3.338948343819977,3.434192005192864,3.4524462497219592,3.477891122776854,3.4843773301967222,3.3660501721918505,3.062593922993986
3D pred;-0.05747577918733037,-0.2627456264426572,5.256144071284922;-0.05724589337097409,-0.2527625329746084,5.255610219882714;-0.05681408160475497,-0.24278418331265897,5.255114158775159;-0.05635798196006179,-0.2328059870496796,5.254637113230609;-0.05588475058551713,-0.22282804887828242,5.254171493306291;-0.055406450549746855,-0.21285058220724745,5.253700974545594;-0.054919969636673255,-0.20287476078024078,5.253204664987264;-0.05441334344901377,-0.1929012682511173,5.252682384720074;-0.05389646073388326,-0.18293198330396052,5.252094005674566;-0.05339317502237503,-0.1729701592508684,5.251380728009258;-0.0528223947215412,-0.16301089067388483,5.25068274573177;-0.052136862562267294,-0.15306216481161228,5.2499391736935985;-0.05133148311712393,-0.1431262024315723,5.24914669938375;-0.05044936087225101,-0.13319689443206192,5.248352531268072;-0.049557049388539894,-0.12327266016003911,5.247507928207431;-0.048697292858642556,-0.11334008771113993,5.246730224371341;-0.04787567808901963,-0.10339956373064284,5.246015429181445;-0.04699734330555809,-0.09345545204287002,5.245429621406435;-0.04617068922672537,-0.08350186761532823,5.244936873927754;-0.045395465300512514,-0.07354397152095601,5.244447656963705;-0.04470194648739134,-0.06358086050222161,5.243942235867766;-0.04405496360879,-0.053612939451514664,5.243471106287215;-0.043469146613227996,-0.043638926691306125,5.2430517163649375;-0.04294739675082429,-0.03365946583792497,5.242680046946079;-0.04248375091171159,-0.02367674884944102,5.242318945763988;-0.04208354386473457,-0.01369127995387184,5.2419580506889725;-0.04174893788814099,-0.003703646052552849,5.241590344428961;-0.04145896937170664,0.006284816785179679,5.241207554148634;-0.04120523495827419,0.016274032401701916,5.240818722290284;-0.0409798535865581,0.026264206809607518,5.240437122320536;-0.04078673467166094,0.036255013063793494,5.24005437504618;-0.040623174700248676,0.04624648558537867,5.239675264262687;-0.04047044786692409,0.05623882544415004,5.239314960694579;-0.040296623428795315,0.06622955773093007,5.238921192439637;-0.040123500335104104,0.07621834596992098,5.2384805816011095;-0.03995764014965713,0.08620674626937337,5.2380285308774255;-0.03979402368232675,0.09619406757076328,5.237552460636366;-0.039634119804497436,0.10618059930686582,5.237058887304761;-0.03948822544990696,0.11616595891218931,5.2365380145854985;-0.03936693755690451,0.12615139860019442,5.2360123878317815;-0.03922998613963947,0.1361358093586552,5.235471290691112;-0.039028910208089594,0.1461167182496355,5.234887316222747;-0.038740416427625705,0.15609206267780493,5.234247570274715;-0.038328824727607194,0.16606330552523862,5.23361124618278;-0.03786964215863214,0.17603164973151775,5.232962196759784;-0.03738741929635484,0.18599892919978514,5.232313504912639;-0.03692288032202476,0.19596817250052803,5.231682322251342;-0.03645875565381677,0.2059371056484636,5.23104595743117;-0.03604200153074701,0.21591061506857562,5.230449781410316;-0.03558647594446622,0.22588418854275844,5.229883805619915;-0.0351594048334091,0.23585755198689537,5.229292508843961;-0.03478845323322755,0.24583434572193044,5.228721560791255;-0.034496189670456236,0.2558149406587089,5.228171736530397;-0.03430936075209604,0.26580001771999123,5.227658578625345;-0.034182561125327034,0.27578689074157603,5.227162303393852;-0.034023772415890885,0.28577271531867654,5.226654274200664;-0.03384605725506102,0.29576266289408504,5.226242734698063;-0.03378994108160993,0.3057534169289662,5.225816489710311;-0.03390453114512442,0.3157453760545705,5.225432273690869;-0.034096513772897324,0.32573815532178774,5.225104393854181;-0.03433464330821137,0.3357293876736158,5.224760053301537;-0.03455791820173451,0.3457198575198745,5.2243850058739785;-0.03475195050626126,0.3557132925998621,5.224079053644254;-0.03502320204308281,0.3657059212882283,5.223807402212797;-0.035380443984154145,0.37569480343379663,5.223499812100008;-0.03579812563577456,0.3856799296994752,5.223149390216622;-0.0362814109725792,0.3956626054021338,5.2228137995451505;-0.03682152522188659,0.4056433886098256,5.222510083956559;-0.037366279866139274,0.415625611505135,5.222268281462929;-0.037928713664642795,0.42560611586623565,5.221997724776906;-0.038494396393949186,0.43558611580393364,5.221715582448794;-0.039027711302694494,0.44556950369619086,5.221497542542258;-0.03953731525623566,0.45555546220752813,5.221352848311597;-0.04005936041032066,0.4655404772381355,5.221188702962467;-0.04060711170641024,0.4755227507580294,5.22095592862613;-0.04120024727664829,0.4855021332226478,5.220710743348869;-0.0417789713383669,0.4954840356948534,5.220547337425588;-0.04224232532693967,0.5054726917801542,5.220437552677752;-0.042656950059185544,0.5154637028204866,5.220349321598388;-0.04298730654486027,0.5254582381117232,5.2203379679823145;-0.04327471480704225,0.5354539164360401,5.220276232031592;-0.04359309774613038,0.5454471694397309,5.220093129032378;-0.04393922036126452,0.555439412644515,5.219905312974122;-0.044246690266808,0.5654281214735724,5.219543155293689;-0.045133272408383454,0.5753386984573531,5.21854594119692;-0.045950712884864076,0.5852790872511108,5.217824510884037;-0.04705294184479966,0.5952173929985208,5.217701343555269;-0.048143638118544295,0.60515594687991,5.217512853807102;-0.04955899317993309,0.6150495065340083,5.217174848746486;-0.05117443165997761,0.624913204810197,5.216862095115808;-0.052848649325803534,0.6347663131047468,5.216525565557954;-0.05445858555054369,0.6446309174964151,5.216213018684432;-0.05656315596040546,0.6543957472955005,5.215745170007159;-0.05842075684119556,0.6642120419195988,5.215309648686684;-0.06107790430379921,0.6738413953940112,5.214845839429768;-0.06383585481733381,0.6834451670857845,5.21444424478689;-0.0666461503206285,0.6930313639747269,5.213989197107417;-0.0695331806817042,0.7025880320856913,5.213410275427825;-0.07238362251616971,0.712150102920295,5.212745608065643;-0.07556822779731139,0.7215942581587259,5.211929384422429;-0.07939406854612023,0.7307490251478831,5.210683116417949;-0.08298757299289825,0.7399663037288486,5.209224177984751;-0.0870500160644351,0.7489398973270862,5.207500468547464;-0.0913128260336708,0.7578202662982616,5.205777825780675;-0.09593207364835978,0.7665381848552008,5.204146737950801;-0.10047049814841809,0.7753126934222458,5.202594094249199;-0.1051467266837289,0.7840305471489692,5.201133987032246;-0.10981106066589894,0.7928040250647561,5.2000070115382915;-0.11459176425623827,0.80152964288614,5.199002787053197;-0.11969547596308451,0.8100381240541769,5.197754638413586;-0.12477834000908958,0.8185938373548963,5.196772669470227;-0.129959947876924,0.8271091605826616,5.195972538086842;-0.13541608067950334,0.8353879145992779,5.19467144363486;-0.14106914520626748,0.843607168055377,5.1939737803345185;-0.147880692341918,0.8509268216334778,5.1938141021725555;-0.1549621823806999,0.8579857208911026,5.193657768870482;-0.16214325606639896,0.8649174663039977,5.193038829251966;-0.16950653859390813,0.8716698175018653,5.192605442910772;-0.17689440104022236,0.8783763600861741,5.191940781313272;-0.18444654961153809,0.884837603583592,5.1908374298625315;-0.19181539897857955,0.891145185171096,5.188405460799646;-0.19938991794757313,0.8975762772919396,5.1872795316182225;-0.2073003409231568,0.9035708840049637,5.186058917550008;-0.21495687821986745,0.9095805348880983,5.183765114400886;-0.22256954520094355,0.9160384063246435,5.183179283414775;-0.23042071204629921,0.9220420506548029,5.181657628419932;-0.23949231871209037,0.926161566687644,5.180799992042241;-0.24772056042223148,0.9313517701879513,5.178485294225053;-0.257240099476089,0.9336958915347476,5.176514641715458;-0.2661858481296794,0.937136034774468,5.173661749232908;-0.27474209428889523,0.9407751421297607,5.169981049663592;-0.2839169806960606,0.9434352269131108,5.167023786002536;-0.292636668805988,0.9463792798294257,5.163112316752813;-0.3017268032232045,0.9497420108580212,5.16065030613012;-0.31126188539902283,0.9507691804867195,5.157817087032649;-0.3204743183532372,0.9522647679789271,5.154226224028125;-0.3297128529623769,0.9541802483206399,5.150912553354048;-0.3389794417099137,0.9542780052427526,5.14715479117847;-0.3481936041106383,0.9553980136482002,5.1434339320807885;-0.35708186148430243,0.9550881302584997,5.138861968263752;-0.36561267455701446,0.951734509819516,5.1348646618869935;-0.37415230801274035,0.9498520229215773,5.130013795621991;-0.38236905857570397,0.9468440694103429,5.1251725947523425;-0.39040215090879693,0.9432261491235355,5.12044183578931;-0.3989153437904027,0.9390312437482281,5.117290912773305;-0.40625182138678956,0.9400489584704075,5.110572255673707
3D gt;-0.7089477305428793,0.7639963353562933,5.019139286846025;-0.7072776190609856,0.764497430302805,5.019258029557279;-0.7055620666688701,0.7649857574075701,5.019380837589193;-0.7036837236913621,0.7655352521037878,5.019494095433415;-0.7020502267140772,0.7660145550556721,5.01959068593181;-0.7004988414760004,0.766464425057276,5.019678368114408;-0.6989856671132019,0.7669015093575713,5.019761097874351;-0.6976243347192815,0.7672933133352612,5.0198325598759155;-0.6962020708294567,0.7677018645248794,5.019909086272562;-0.6947426700817824,0.7681276356633342,5.019999055721963;-0.6931831523538873,0.7685763607487134,5.020073009261004;-0.6898167319908273,0.7695910914727974,5.020258400860749;-0.6867139776685245,0.7705028875278355,5.020443615174004;-0.6833809163182665,0.7714538126882796,5.020611089366325;-0.6800550394817206,0.7724055779268997,5.0207731403625955;-0.6768073346755084,0.7733294490695412,5.020924189274493;-0.6734394878268655,0.7742816649836239,5.02108717284978;-0.6700113003410684,0.7752492430663852,5.021251880906651;-0.6667460763528686,0.7761825025749867,5.02139965205704;-0.6635749375564417,0.7770906582208654,5.021548253175296;-0.6601046412048869,0.7780830725567563,5.021732363099457;-0.656679379572093,0.7790571897698109,5.021914964632591;-0.653232807192423,0.7800615311064935,5.022097202072506;-0.6498331633505112,0.7810451214272257,5.022260698922777;-0.6464337052869962,0.782025134749891,5.022425428411127;-0.6428856235622947,0.783037859616395,5.022599438680085;-0.639246205550989,0.7840815380452825,5.022767140013125;-0.6354542364694667,0.7851702603534843,5.022932612366329;-0.631693223920248,0.7862620505230649,5.023094355586078;-0.6280394928876091,0.7873164703606734,5.023242672443802;-0.6244363082568951,0.7883547196833731,5.023420288226595;-0.6210717671866235,0.7893066440437079,5.023583837022832;-0.6176015515376954,0.7902939111518201,5.023764294000232;-0.6143445279936478,0.7912409507329078,5.023940916985788;-0.6110034558979287,0.7922209992458252,5.024133838568179;-0.6074067616578206,0.7933251753546375,5.0243101242953925;-0.6037944775353667,0.7944506981265588,5.024459321509182;-0.6000327293765586,0.7956566826315489,5.024602143694372;-0.5963157348104827,0.7968569328677697,5.024738138305687;-0.5923473857166858,0.7981938642086044,5.024782710282448;-0.5884769138481378,0.7995493520056913,5.024725692582378;-0.584723191429587,0.80088969930893,5.024622917221905;-0.581066212162427,0.8022218403403734,5.024473608152265;-0.5775669901560747,0.8035294754661905,5.024320893146588;-0.5738586091368256,0.8049552505915554,5.02409654499606;-0.5703580271842984,0.8063498416755438,5.023842866288956;-0.5668617562620698,0.8078022542775296,5.023524330911958;-0.5634871873162611,0.8092451816017652,5.023194441969007;-0.5602082440201388,0.8106759356990404,5.022833304143695;-0.5568033019927134,0.8122091164242438,5.022393946979904;-0.5535923152910385,0.8136940139981702,5.021931943651095;-0.5504197393239163,0.8151714275188512,5.0214665345722835;-0.547356656737806,0.8166696204347181,5.020937645867416;-0.5442944670350494,0.818274706923013,5.020256793402678;-0.541226817853723,0.8199295032197631,5.019467244685109;-0.5383409803581897,0.8215869034499859,5.018593828436207;-0.5355754082425654,0.8233138174565193,5.017613425683295;-0.532802244866183,0.8251828529463507,5.0164864252023005;-0.5300544148745421,0.827132200089293,5.0152913770784195;-0.5276061472843264,0.8290317328033975,5.014134195716407;-0.5253265403760758,0.8309383872141064,5.0130019310246325;-0.5230312628762533,0.8330090426012721,5.0118660133701205;-0.5207173096745897,0.8352817415811611,5.010742449121997;-0.5183798798821789,0.8378068935037897,5.009623244386619;-0.5161318077034605,0.8405189047156736,5.008598530151442;-0.5138413853496828,0.8433541745380548,5.007611983562139;-0.5116648903751043,0.8462349085428311,5.006718788899878;-0.5095193145580359,0.8491132231979636,5.0058490997620915;-0.5073985940741833,0.8520661120167242,5.005039963612093;-0.5053045374860401,0.8553216133381669,5.004437543179954;-0.5031600930039033,0.858674587579747,5.003861790138183;-0.5008697132783778,0.8623570283011993,5.003381997098044;-0.49853100589897403,0.8663092872725227,5.003082985234404;-0.4963116860373211,0.8702254050891703,5.002983379542929;-0.4940852430931013,0.8743348475921525,5.003105023236112;-0.4918745231166432,0.8784978479959562,5.003406315446621;-0.48968218883263626,0.8827577942844907,5.003928769576507;-0.48769004098436824,0.8868854399948385,5.0046810420580385;-0.48572019074119915,0.8910176290624283,5.005603258084853;-0.48370507408590885,0.8952158480845522,5.006751262230255;-0.4816338958938228,0.8995407746654894,5.008294307129952;-0.4795890595393197,0.9037495206417099,5.010122155151923;-0.47754278114345244,0.9078876478729777,5.01242876756749;-0.47558316939594836,0.9117582197354326,5.014796130576681;-0.4736634507624748,0.9154253853794613,5.017375950863718;-0.47166757830451517,0.919104740525612,5.020331593444577;-0.46958166656362155,0.9228115643959971,5.0238486070327575;-0.46745005383871013,0.9265657809300407,5.0275711596689625;-0.46526753053368175,0.9302654567441314,5.031507501656518;-0.4631844473380119,0.9335895170455984,5.035525424706378;-0.4611247942439413,0.936848439015319,5.039626390578476;-0.45918932411827446,0.9397948303354651,5.043740412091919;-0.4573465413618253,0.942430419512686,5.047864670513204;-0.45548656365945683,0.9450064605528097,5.052186094296637;-0.45363628894317526,0.9473393947112931,5.056649287465534;-0.45172244832919956,0.9495194908986869,5.061453820288595;-0.44976954431104826,0.9514868493921618,5.066456961254761;-0.4477235991930055,0.9532935099750244,5.071644630002728;-0.4455934893136205,0.9549482176361614,5.0769972877378695;-0.4434151173891904,0.9564208283341881,5.082411037577478;-0.44108409848592683,0.9575729802933532,5.087865737096662;-0.4387393768996929,0.9586188954680022,5.093180300586365;-0.4364168009048514,0.9594573941214275,5.098179176844528;-0.43393409387133125,0.9602718876373396,5.103322514081084;-0.43140803642008957,0.9609940964589894,5.10841785548385;-0.42888314706478986,0.9615670879324414,5.1133322798991285;-0.4263533232995796,0.9619988217601316,5.117788991509838;-0.4238275760267844,0.9623679262313052,5.122080011342224;-0.4211682754371405,0.9627497042487649,5.126272868050836;-0.41840997587025786,0.9631575010755069,5.130364259843596;-0.4150779105057766,0.9637261970678415,5.1345751513873825;-0.41089287586278156,0.9646095516244433,5.138798546449535;-0.4059792256866772,0.965624633802262,5.142987703643455;-0.4009328724092266,0.9666094943775851,5.146950690582962;-0.39559579894121966,0.967627885310295,5.150725651387937;-0.39015695160730496,0.9686560643338001,5.154142573475424;-0.38460803113099207,0.9696634600946237,5.157263050529783;-0.37907793802043566,0.9707177500609296,5.160117201217732;-0.3733825657557452,0.9718001010591184,5.162751759529114;-0.367362912646627,0.9728796794851758,5.165179611915535;-0.36134732273788195,0.9740353640124046,5.1671932430481835;-0.35496534400002766,0.975260602086473,5.169098801329062;-0.3481110714216133,0.9765136750825137,5.170866287190196;-0.3405845443732186,0.9777162459350375,5.172417256025294;-0.3329253526278434,0.9789010914073272,5.173804190140695;-0.3246300701385551,0.9799312694245972,5.17491072175907;-0.3156981840265664,0.980737670924837,5.175882728682256;-0.30623920673647553,0.9812359955995555,5.176812229083895;-0.29638290305946113,0.9813822496671578,5.177641834747421;-0.28586296773534325,0.9809208964839525,5.178367389144368;-0.27553345031144294,0.9800235905234789,5.178941626654364;-0.26574770764413586,0.9784970721472506,5.179489980991324;-0.2564575521244722,0.9765044393968416,5.180039552031916;-0.24725263312118692,0.9743235553622659,5.180635367376994;-0.2380950093302348,0.9716473234632025,5.181305544605718;-0.22903914962590366,0.9686955691670877,5.181982892432428;-0.21967815273278318,0.9649613541995778,5.182940008981831;-0.2102113590999458,0.9609038474931028,5.184021194949695;-0.2006660991474007,0.9563047422653254,5.185241210808803;-0.19149093698712782,0.9515275144214039,5.186481155738699;-0.18252188540164985,0.9466512653258435,5.187763802165391;-0.1736862726310545,0.9412582063905924,5.189197434385756;-0.16526519865643197,0.9356220786546755,5.1907216225165405;-0.15747453121165506,0.9297279182750874,5.192355363439937;-0.14986369194868945,0.9237240341080927,5.193998570976786;-0.1430212832091177,0.917821084613206,5.195719970703125;-0.1369306582315571,0.9119617589666771,5.197483052847708;-0.131208482691161,0.9060044737027179,5.199318824966062;-0.12599578262777894,0.9001441756515767,5.2011453987933365;-0.12141194083368904,0.8944742861553048,5.203057890545539;-0.11711259066274834,0.8888932838703933,5.2049395754527055;-0.112931538475426,0.8832574541032521,5.206795173872714;-0.10888581237495978,0.877629329707796,5.208558006497816;-0.10485232186977425,0.8719078389336083,5.210278830198268;-0.10112356213384846,0.8664647791113408,5.211855995415816;-0.09741134996975169,0.860824770706335,5.213413999059209;-0.0942229455391841,0.8557941931094264,5.214710359084977;-0.09117705298047578,0.8508160636268274,5.215902773929715;-0.08826206586187686,0.8455536602640649,5.21694755485231;-0.08524875842741204,0.8397387414160071,5.217929103376131;-0.08219194378654851,0.8334411334529467,5.218913640543663;-0.07943191692903381,0.8274067847835974,5.21975004528138;-0.07683703580117143,0.821364682339467,5.220492006447075;-0.07446089986451357,0.8152342770586378,5.22118402929207;-0.07219268282887019,0.8086585451805881,5.221903301654802;-0.0699453649331129,0.8017784216857698,5.222648452993083;-0.06778153337161845,0.7942884631569409,5.223378525219161;-0.06583023283060857,0.7868446245160483,5.224040871059193;-0.06395584596317119,0.7793434956032512,5.224683453147387;-0.062185155602062434,0.7716284354846783,5.2252134030682;-0.060456833117560935,0.7635370078301349,5.225657443851749;-0.05888484344185431,0.7554401365761939,5.226036038748534;-0.057403434876339664,0.747303642206951,5.226379111857564;-0.05598571613998149,0.7389418159537662,5.22661725843159;-0.05456637138478897,0.7301930938113521,5.226803033574643;-0.053254495421907896,0.7213881826631753,5.226922276493589;-0.05192301052086906,0.7119539555942314,5.227007908972903;-0.050661247850701877,0.7025489130845121,5.227073567255146;-0.049579034404358645,0.6933281524354612,5.227110674554503;-0.0486475698704538,0.684463490199053,5.227134268358093;-0.047748460364589226,0.6758230347352869,5.2271287444751575;-0.04683903250108541,0.6670833333223337,5.227121550253107;-0.04592046302618864,0.658222414419313,5.227081687494959;-0.044900223453977116,0.6488972922790422,5.226906842749837;-0.04385481499264397,0.6399269927529727,5.2266503855266375;-0.04277191462813777,0.6306501159733966,5.226277998980355;-0.0416399337090423,0.6215066301682415,5.225830150822043;-0.04050914975639859,0.6123451470767749,5.225359457831069;-0.039381622086346775,0.6029810161260585,5.224865510524762;-0.03835009163597462,0.5939561491309565,5.224399807461405;-0.03741799156847296,0.5845285514712747,5.22402984420156;-0.036534926959387565,0.5747738265397228,5.223710340826569;-0.03571273937151093,0.5651354748880989,5.223404107070712;-0.03494378372418426,0.5552157093760878,5.223169232276072;-0.03422872852949123,0.5455653431638303,5.22296996087929;-0.03351709348520193,0.5356037493049067,5.222767392693094;-0.03286240340186651,0.5261591579542853,5.222581229285798;-0.032200430758684145,0.5162270133932567,5.2224511371302365;-0.0316341817407872,0.5060666798060327,5.222319821529323;-0.03112855432479026,0.4959777382187364,5.222236902745125;-0.03069095410731424,0.48587324266532717,5.2221690978244935;-0.03025684092325322,0.4757925397087546,5.222092564539927;-0.02980507352690383,0.46561702690652496,5.22202189839175;-0.02942892118391281,0.4561844923158005,5.2220415116676415;-0.029008040170356065,0.44633460598585933,5.222065402747026;-0.02855592848602876,0.4364697791762831,5.222157412096704;-0.02809894998799558,0.42675444391771994,5.22229347821008;-0.02765416625173034,0.41724776621095855,5.2224466113021215;-0.02723188266828398,0.4077046301125655,5.222601965306952;-0.026800391775101528,0.39790110763629,5.22274429324259;-0.026367707310663374,0.38873492943126847,5.222842905480144;-0.02598009241411018,0.3797199612851786,5.222917837034048;-0.025621728946180904,0.3706293927426981,5.2230022715895235;-0.02529916417557475,0.3618267789200515,5.223117424100328;-0.024979515936547902,0.3529696150717025,5.2232522139202775;-0.024746932665369502,0.34461601351701676,5.223405277064102;-0.024562352441586423,0.3361853115154385,5.223559072600104;-0.02440372388956868,0.3276486677941979,5.223688760971942;-0.02431518462949971,0.31948083125183735,5.2237703105537125;-0.024309604386557347,0.31079913097434386,5.223809867911685;-0.024347718349377594,0.3020673841423641,5.2238489318966455;-0.024434926882747142,0.29321412108596223,5.22389740002114;-0.024613621932000028,0.2843089478667632,5.223958704707532;-0.024832109780460087,0.2752924862765936,5.224023656515101;-0.025135297988525318,0.26649888523722187,5.224072591537421;-0.025515651466937222,0.2583136499728298,5.224128535798675;-0.02594189024714038,0.2502300713087035,5.224199798999773;-0.026388022539937377,0.24192897243235761,5.224261755709004;-0.02687081100453968,0.2334253603314858,5.224276395141048;-0.027367385867970218,0.22506648265449236,5.224325954004968;-0.02787306717852821,0.2168298313724953,5.224371926944562;-0.028348164938725405,0.20848227646111614,5.224418029847855;-0.02883618841286762,0.1994595408439636,5.224462193010587;-0.029376486527466033,0.19020679570234356,5.224455454776856;-0.02997716346785272,0.18045086906360508,5.224438475727622;-0.030578346998221328,0.17070089453066925,5.2244051112270675;-0.03119759408784161,0.16045804158956536,5.224430823441607;-0.03183785686855911,0.15075627876565534,5.224438344463757;-0.032471741687467776,0.1406756350911613,5.2245099702656885;-0.03300728460826676,0.13102920994379125,5.22465177229449;-0.03353208228997294,0.12087201099010085,5.2249065988699055;-0.034062440529001634,0.11076297028780402,5.225170909729796;-0.03455583480691414,0.10019490141986157,5.225499914416804;-0.035016743260271405,0.08915544440022391,5.225882256511173;-0.035453769334872286,0.07792185869689221,5.226261358340306;-0.0359178933094942,0.06596622044992695,5.2266155589344585;-0.03638364540499387,0.05410097756940602,5.226905788197237;-0.03684055632167209,0.04169967299771967,5.22714901117635;-0.03731943041271817,0.029230078296368506,5.227357572575341;-0.037803840520060195,0.016182947815598918,5.227520748445319;-0.03827614889466639,0.002751501365619559,5.2276678769728715;-0.038757876427528364,-0.010728354432487963,5.227789276251743;-0.039193598202355594,-0.023919675191690328,5.227892205363739;-0.03955612661599289,-0.03653884393688304,5.2280197546473826;-0.039859896367396466,-0.048482174746202346,5.228145775669585;-0.0401372521022612,-0.06042612368497472,5.228291929268094;-0.04037612477264603,-0.07177738842986862,5.228377117981959;-0.04061218987534203,-0.08304982133049868,5.22844698673631;-0.04080534764103411,-0.0935924398469059,5.228493375943193;-0.041015418826090014,-0.10396814760937004,5.228484052984771;-0.04119088497912595,-0.11367496024531068,5.228344348752374;-0.041340685171652,-0.12322741849715321,5.228174329388099;-0.04146593026925123,-0.1321412403076165,5.2279340021701;-0.04159127568703622,-0.14132238436982705,5.227646440997667;-0.041728704925226914,-0.15072458971907937,5.227421509320346;-0.04183824513857752,-0.1596180885605334,5.22722366505923;-0.04194727100633007,-0.16832230072780469,5.227081545882571;-0.04204061331138479,-0.1761773938456209,5.226989668915428;-0.04208273239614229,-0.18333262945788958,5.2269763902050395;-0.042119044084449955,-0.18965381374656126,5.226972151366896;-0.04214750076165248,-0.19551229512567755,5.226973853484157;-0.042164672548795655,-0.200693933765781,5.22697127533949;-0.042177026765981764,-0.2052020444045018,5.226973868139063;-0.042190129442610955,-0.21002887364489814,5.2269779615468215;-0.042205287058048185,-0.21585955625751851,5.226980217029479;-0.042213650041797994,-0.22150052810127757,5.22697437057033;-0.04221405512816353,-0.2269141602235682,5.22696330874024;-0.04220833094969752,-0.2321593749597411,5.2269572142663705;-0.04219976794678447,-0.2374403202096484,5.226950896051928;-0.042193811964411215,-0.24265235853360193,5.226940879689781;-0.04219265454285697,-0.2477178927292874,5.226932820049536;-0.04219099081185667,-0.2508376388014872,5.226936420877651;-0.042196090133407395,-0.2539453100947315,5.2269611914824265;-0.04221517149309702,-0.25628466711154957,5.22698694310265;-0.0422134235160986,-0.25789633415149565,5.226982252098697;-0.042210157009419554,-0.25936154540434836,5.226975530261399;-0.04220774273205323,-0.26093527575618725,5.226970137790824;-0.042206736122448144,-0.26267327781049754,5.226965339900269;-0.042208532815436045,-0.26462666145245506,5.226960351409383;-0.0422104571502364,-0.26679753995609184,5.226956935659374
