# Supplementary material for: AI co-pilot bronchoscope robot
Source: Nat Commun. 2024 Jan 4;15:241. doi: 10.1038/s41467-023-44385-7 (PMC10764930; doi:10.1038/s41467-023-44385-7)
Supplement: Supplementary file 9 — Source Data [file 41467_2023_44385_MOESM9_ESM.zip › Supplementary Fig. 6/Sim+Ab/0-siliconmodel3 Centerline model_12.txt]

Path length,0.40572203380316396,1.4498997366467,2.617367038070816,3.1582791222840343,4.245022865866967,5.405977470385526,6.453821364744972,7.591750621439977,8.275203993523071,9.011827059353363,10.746238791125316,11.678707286124808,12.691353253978985,13.660680235146483,14.636201501386331,15.626723049806209,16.676302662808105,17.751166341743005,18.887466867066223,18.887466867066223,20.04302638850102,21.267135170256523,22.492041463640273,23.779601848267674,25.122896095407953,25.122896095407953,26.55233694452238,27.946602581402992,27.946602581402992,29.322159891300647,30.619950232674377,31.93403608170277,31.93403608170277,33.17389554290007,34.38029842113793,35.55907556133846,36.68855303236106,37.79583425035542,38.85186995477389,39.91327547752691,40.95681306196221,40.95681306196221,42.013790148932124,43.06783692302471,44.12586855978655,45.123388560337744,46.12797086708298,47.09481166175653,48.02379956216308,49.738826903741426,50.637871949802324,51.54078157671186,52.37851421994839,53.26665725509672,54.17512514756817,55.10727993665399,56.02451563784765,56.95118854539219,58.77271995658978,59.67336344857445,60.59842173344008,61.46244378426336,62.372996432762775,63.28283719542007,64.23762446932274,65.16446376237887,66.13648005717198,67.14656375225131,68.15641566966852,69.13847464280137,70.1360211545801,71.16481108024603,72.17899954744296,73.17512148302424,74.22401607130912,75.26176465940226,76.30801140541477,77.35080171169916,78.41445712889875,79.45711696302872,80.47123024388033,81.52332667627988,82.54941738339409,83.58916129619656,84.58655553881653,85.60167103237988,86.59410609988697,87.56198109575021,88.52441874223015,89.48879529889446,90.47715521914708,91.45384584021548,92.42810452764144,93.3978918207386,94.29838726550398,95.22333622949431,96.16006701538107,97.16954888535543,98.15785460532831,99.12430352319107,100.06029656244215,100.96547623828762,101.83592507763714,103.5609296303547,104.40682484935888,105.23475835021448,106.02823168650323,107.62548440945248,108.34818625432379,109.74299788431247,111.15844465274252,112.52508165441866,113.84911985325235,115.29960760859639,116.03986839647082,117.55545792651967,118.32625049203263,119.17123640912166,120.94223162325204,121.88441087204502,122.87470971085183,123.88691582495626,124.95249329927339,126.0231804394135,127.09445790477439,128.1565487253602,129.26534767095959,130.34235062968762,131.3925243152389,133.3758978661945,134.336365286277,135.3376170589854,136.41520127045425,137.50632012864648,138.5807226215346,139.59222394196246,140.5509790866852,142.3267454635501,143.12738300900182,143.92171237280724,145.32269584594727,146.684936258053,147.99435088786484,148.67400371136372
Error,5.863050886078301,5.7621660607958844,5.625618257011792,5.50232493495248,5.386633243609589,5.291444435309642,5.208051725585723,5.1408750109428505,5.011331358251338,4.907094742275536,4.808282139915798,4.725359522685667,4.6571259341823605,4.595338805672771,4.542508427058762,4.485351701883573,4.434548529104982,4.383979632446325,4.338607482764307,4.28746742166493,4.20825300976529,4.128942352021815,4.057032661290806,3.9978276455472312,3.960050415239576,3.836529012413158,3.7438197627369254,3.6941205655965583,3.6166894367585587,3.5037966140533436,3.4262314186857807,3.377028027090591,3.3037826878876233,3.1941254481628927,3.0976450403875635,3.0152101148297947,2.932549650901212,2.8511297896633083,2.7588490894827173,2.665923332448622,2.564472673088539,2.4571231730208996,2.3389552850337667,2.2384532092600047,2.1459569196844894,2.0728798656428222,2.0100050887732754,1.9589237770434975,1.8302465544089006,1.6810805222298646,1.5517537630519462,1.4342598787981327,1.3316472881807608,1.2646734558353592,1.2163907927693098,1.1834146608212703,1.1703653935488088,1.1738006065000803,1.1704059241919462,1.1096293904348973,1.0793000918737405,1.0433202730279119,1.0322424718152665,1.0268904868044628,1.0108555490726967,0.9853012530564269,0.9416154750969457,0.8823288115939253,0.8205554311376043,0.7690245913636752,0.7190106714349165,0.6701244406314948,0.6325296086761292,0.6087618242293686,0.6042847345867849,0.602761221875204,0.6134383348142183,0.6355730154114659,0.675830705106754,0.7209868971623833,0.762593777140964,0.8154426394938248,0.8847444402439693,0.9722217469862818,1.0082645923837068,1.0683014145842098,1.11065135620956,1.1536202061832523,1.205904969642695,1.2625418805574848,1.3252850319986926,1.3787545897134157,1.4574747516917452,1.5445028578379987,1.6256686217126066,1.7645568217718166,1.9194798998688252,2.079971240222708,2.2539101984791765,2.453156224158198,2.661574256651015,2.961257906812091,3.21479229346048,3.386579708681292,3.7032127175934777,3.979734323746768,4.226742891205996,4.424933578050115,4.596997166937163,4.685841847591768,4.789769997306169,4.814505930587471,4.770526532037703,4.6603011407842905,4.683516925326284,4.665013285341156,4.531913289732321,4.40793817856935,4.212792645124697,3.9653224412118737,3.7174330152693105,3.506251076836776,3.324735682652961,3.27527168618875,3.3661103998590356,3.358233394841152,3.2718076895874706,3.316554066086371,3.296144767149988,3.3581425195186436,3.231404013426889,3.2537678480312033,3.2554411023167495,3.1734231205599364,3.052341898953527,3.022796680817402,3.037330735843518,3.011243227661316,2.936287176630956,3.151045694439001,3.1971966960426443,3.252160908699032,3.197011195581406,3.310777301600818
3D pred;0.016138053613323794,-0.26158843568106893,5.23274613989509;0.01513007582428158,-0.25163955178147307,5.23280688468219;0.013657495983396896,-0.2417580069620611,5.233238834441042;0.012376511146240193,-0.23184465257334114,5.233529493365937;0.01120487288860866,-0.22191688202471307,5.233787632334416;0.010239662919236977,-0.21196941702493372,5.234128674550558;0.009382399175477382,-0.2020086736735715,5.234349334383623;0.00873856204490759,-0.19203150401684338,5.23414547318044;0.007507806124826138,-0.18210771881222493,5.2342065229779875;0.006455969725886671,-0.1721692073009016,5.233860648536665;0.005718537592888961,-0.16220680659533238,5.23340593320715;0.005146451274565736,-0.15223504753823663,5.232919375346648;0.004664978420467268,-0.14225592811823726,5.232488841384971;0.004249836013053646,-0.1322713956697473,5.2321190190403;0.0039061859771714023,-0.12228386912892082,5.231756778444667;0.003550549972215512,-0.11229621516884745,5.231409947930136;0.0032258517328322077,-0.10230664372924836,5.231088959602486;0.0028572811353833674,-0.09231828411146464,5.230777787848428;0.0024928953575411167,-0.08232865430212018,5.230504805656403;0.0021149893231897196,-0.07233916859659606,5.230245263042695;0.0017072594863825335,-0.06235054551333743,5.229997946887198;0.0013010627200737647,-0.05236149821160335,5.229765700916815;0.000877782005858044,-0.04237296307337836,5.229542095842146;0.0004372696090529774,-0.03238495228448186,5.229328579310823;-4.883742585433474e-05,-0.022398892827986502,5.229122869607714;-0.0005303132221621553,-0.012412776832058388,5.22890916800866;-0.0009824369875174829,-0.00242530462276847,5.228694731609085;-0.0014354925474976377,0.007562275340599143,5.228487398218362;-0.0018831365716207992,0.017550149135308953,5.228282478993749;-0.0023167356089092346,0.027539002183065268,5.228095913548953;-0.0027349533132396842,0.037528794883745664,5.22792522157721;-0.003147467945149702,0.04751904489511233,5.227767943515013;-0.003559080403050555,0.05750952786217558,5.227623633884981;-0.003992044465103663,0.06749888320230422,5.227464504976188;-0.004462396989070206,0.07748565150322836,5.227256592959088;-0.004919312480369925,0.08747193287711542,5.227000834175531;-0.005400695476609058,0.09745588956129747,5.226702707794095;-0.005867951047867632,0.10743890345339228,5.226354705119723;-0.006357221179422546,0.1174230231159746,5.226075475283198;-0.0068793116692560195,0.12740706229601212,5.225860107755699;-0.007430368492907102,0.1373905220219483,5.225696192296643;-0.007989684111585321,0.14737400554419852,5.225564956632052;-0.00841020199114169,0.15736223105885339,5.2253230562778334;-0.008720462349325563,0.16735121622404958,5.2249710422445474;-0.0089377827211354,0.17733967307028303,5.224542671275727;-0.00904761167781058,0.18733083630196137,5.224136968332387;-0.009102222897192655,0.19732130845590534,5.22370397438787;-0.009124292725539912,0.20730586380098648,5.223148846039028;-0.010006172470566333,0.2172639058777802,5.222904538625881;-0.010760115168171016,0.2272332423939673,5.222695015749453;-0.011408859485468478,0.23720974438690626,5.222474700530598;-0.01198625508194805,0.24719084011311868,5.22226412410896;-0.012460095790801432,0.25717752825793827,5.222060323027625;-0.012849082366610049,0.267167808861706,5.221852999845555;-0.013170334024497545,0.2771602526070573,5.2216342182917295;-0.013437168340611923,0.2871537020229086,5.221389742893039;-0.013659938514520577,0.29714734301768075,5.221111331116661;-0.013810486936763022,0.3071430605349974,5.220860399877933;-0.014135668192024579,0.31713512296642493,5.220630300947729;-0.014566197381682435,0.3271223903294421,5.220367365144795;-0.014923950157529616,0.3371094811694114,5.220006769102699;-0.015284852930235456,0.3470964875551601,5.219646973828039;-0.01567279047043012,0.35708348310630206,5.219316180348087;-0.016111231703973855,0.3670699410791113,5.219036133134132;-0.016697116060606802,0.3770505590837888,5.218826362389367;-0.017445873737245324,0.38702166452453773,5.2186982287437385;-0.018372053998038138,0.39697836352628924,5.2186186353204;-0.01939200969872509,0.40692595042744945,5.218546488161748;-0.02046853958916793,0.4168676182554763,5.218480729571745;-0.021529550512764804,0.426810544005083,5.218369000623767;-0.022600922612698797,0.43675219418842876,5.218243487853642;-0.023652346327778205,0.4466959453492104,5.2181157340911835;-0.024672351411929357,0.45664252171517467,5.217956963110373;-0.025648554917239275,0.4665919065957699,5.217718704398037;-0.02657970140898777,0.47654324086270883,5.217396349750868;-0.027549682746677982,0.48649223078133813,5.217119337470374;-0.028425592757337675,0.49645051822981934,5.216863813016264;-0.029368621105717693,0.5064014298798759,5.216563721585329;-0.03021382954045242,0.5163622046721538,5.216301828020352;-0.030985883748188746,0.5263285545389864,5.2160265052421435;-0.03171411904649327,0.5362995237769159,5.21580414111157;-0.032434128488057955,0.5462719086962616,5.215622137198252;-0.033770378347000723,0.5561681014593302,5.215093171121205;-0.03491489428116243,0.5660881880197417,5.214562166497504;-0.03579896469246085,0.5760486637956946,5.21447648205013;-0.03718462013138569,0.5859476945320077,5.2141779029381565;-0.038605993186837446,0.5958459594276231,5.214114257879716;-0.0400871299876213,0.6057354193259282,5.214044855450526;-0.04185792593862294,0.6155763696279457,5.213903508879509;-0.04377969447068732,0.6253891510047148,5.213776515332823;-0.045745615704203775,0.6351931947268716,5.213650497883056;-0.04771340319926594,0.6449973011209608,5.213564998247629;-0.05018567752742044,0.6546829757073717,5.213290102899355;-0.05260692698512297,0.664380808257937,5.212990778852925;-0.054981456477161884,0.6740892290900672,5.212661879722949;-0.05812479914262956,0.6835732445279858,5.2122461297250275;-0.06126879583610459,0.6930548012837306,5.211782053999517;-0.06447370651650199,0.7025111161716027,5.211228288460608;-0.0677314307002263,0.7119415500143086,5.210554381433545;-0.07114191584285644,0.7212993124636268,5.209659466334762;-0.07455257563714282,0.730631240322916,5.20852698136945;-0.07865376330819476,0.7395745746778974,5.206738957235993;-0.08273689617143802,0.7486181100983079,5.205496985770587;-0.08621776708493592,0.7578948255367876,5.204145657403003;-0.09096205007801583,0.7664007677994652,5.201878340683714;-0.095619485529885,0.7750061193800915,5.199815280048278;-0.10017592506714548,0.783714441729335,5.1979702920794955;-0.10484109942725699,0.792381212165222,5.196203023452095;-0.10946053235691997,0.8011004308927756,5.194579427384896;-0.11396536853673837,0.809872294770495,5.192917845276255;-0.11877234747913597,0.8183520561544195,5.190684775568644;-0.12350129866240703,0.8269927295029708,5.18895972925336;-0.12845593417033532,0.8354759392652892,5.187092448044735;-0.1332810523385496,0.8441296551940995,5.185739142725813;-0.13924277657605955,0.8518211903160207,5.183437375668933;-0.14505963902793165,0.8597264806629934,5.181521521878567;-0.15065685070468582,0.8679047045456018,5.18018440723444;-0.15669410674880144,0.8758348813919714,5.179369646752401;-0.16270263892645875,0.8838188788942009,5.178978079447266;-0.1688187861827001,0.891724484354582,5.178671248802179;-0.17506743139440772,0.8995075488421412,5.178056155150207;-0.1816523549038648,0.9069733946661279,5.177107509532992;-0.1886349982008558,0.9140001716042738,5.17574109142402;-0.19681487177391874,0.9195662865020041,5.174289184652229;-0.20597847388084622,0.9234128478830912,5.173179066655148;-0.2148473080572744,0.9279386058156079,5.172251006588514;-0.2235887385379831,0.9327513395076485,5.171599095888775;-0.23302261348296643,0.9360592231826368,5.171354332502701;-0.24228404718256896,0.9397915888759487,5.170810924590305;-0.2518857206691946,0.9423848165872213,5.16977023429357;-0.2612460560912283,0.9458759209056748,5.1693271638424045;-0.27103634608902455,0.9476727206125422,5.168367094796735;-0.2806373978568472,0.949455284829758,5.166212502082765;-0.29020118394826255,0.9516172889458102,5.164247881559655;-0.2989595293678979,0.9549115720511658,5.160720972951239;-0.3083662379025258,0.9565135396965588,5.1577297300310345;-0.31782162498262934,0.9575809692714714,5.154654628525716;-0.3273074542340141,0.9587442087136234,5.151710835493963;-0.33668859324723016,0.9599783026242527,5.148474905483215;-0.345181715531265,0.9595092939473296,5.1432168730822685;-0.3539936645521808,0.9601469796537363,5.1385325469415495;-0.3625586024904835,0.960681044351565,5.133398677736792;-0.37100407479173436,0.9627728832751481,5.128469356533361;-0.37830181179440864,0.9643935752500573,5.121827339357663
3D gt;-0.46886755637996674,0.9495106699978162,4.603937783634702;-0.46864141295416173,0.9495361426325126,4.6052799764610866;-0.46844468659169086,0.9495602746843897,4.606455615508413;-0.4682706348954739,0.9495847132872371,4.6075059356941255;-0.4681011459210301,0.9496023865681332,4.608702753643448;-0.46783931685175967,0.9496316829299506,4.610394024352692;-0.46756187342967925,0.949659465547442,4.612123335698257;-0.4672771075424049,0.949686805889505,4.6138134849457995;-0.4669775643679175,0.9497223032443218,4.615526369442466;-0.4666577429122885,0.9497507680230657,4.617512501386464;-0.46630548205863526,0.9497793816418538,4.619646553769757;-0.46564002906371266,0.9498415189938184,4.623689663594312;-0.4649576935595018,0.9499038625660509,4.627833129278505;-0.46437450332767505,0.9499632628790222,4.631393834576749;-0.4638347511228555,0.950010874090415,4.634656499541633;-0.46330768284939305,0.9500625386757428,4.637797138604394;-0.46274794592400986,0.9501260271859249,4.6412269507996715;-0.46217718462424706,0.9501785517148059,4.644696009349508;-0.4615916412403875,0.9502287747096702,4.648227676923519;-0.46098063484040824,0.9502759508063692,4.651925093745241;-0.46036005763566934,0.950323272919104,4.655667944133872;-0.4597141591251487,0.9503799287021751,4.659610987184857;-0.4590477077244925,0.9504373327702187,4.66364185314682;-0.458366631246636,0.9504970042162603,4.667798110225413;-0.4576720679443662,0.9505638059357999,4.671898051611268;-0.4570474128660195,0.9506182800645483,4.675615834041004;-0.45643578050317546,0.9506699497361388,4.6792424590894495;-0.4558183878908063,0.9507196873328079,4.6828766565669095;-0.455220210752078,0.9507498505847287,4.686458021211152;-0.45461425945546363,0.9507992483585974,4.690040566705635;-0.45404324661229706,0.9508557611849442,4.693480619219663;-0.45348081109075267,0.9509086738309452,4.696886751533734;-0.45292215706098193,0.9509638959928708,4.7002494656465235;-0.4523705785707278,0.9510146958631258,4.703583147659553;-0.45179618970789137,0.9510602314763338,4.707055168419388;-0.45119895286685957,0.951123149103851,4.710685504148502;-0.45061757546604275,0.9511747718408164,4.7141536566573805;-0.4500558620679497,0.9512301330062817,4.717547964700378;-0.44952435757224707,0.951276937654703,4.72080827963549;-0.4490160900153735,0.9513244997282625,4.723902737620642;-0.4485431776833614,0.9513750074027788,4.726858641079945;-0.4480749064719324,0.9514151325666473,4.729755103325294;-0.4476098759843178,0.9514626696117642,4.732808093697325;-0.4471446091932039,0.9515027121742172,4.735917796364712;-0.44668729969062426,0.9515330116221616,4.739030306580043;-0.44622915938349045,0.9515665533487555,4.742213659812121;-0.44579008286227484,0.9516032561374577,4.745331431407739;-0.44538171172063346,0.9516392433242042,4.748409633403563;-0.44498699778692163,0.9516836613821905,4.751460214514149;-0.44464371703245453,0.9517073231058154,4.7542912910700625;-0.44432670825542786,0.9517200073267368,4.757028643126534;-0.44402840317200515,0.9517283055648553,4.759674662165122;-0.4437410478119803,0.9517317968185978,4.762374625180814;-0.44344533847267487,0.951729245063102,4.765284063399035;-0.4431947806959499,0.951736505074076,4.7681384576728245;-0.44297808456420906,0.9517256713464317,4.770874908066427;-0.44277450617547875,0.9517103050030498,4.773565328849818;-0.4425712959553937,0.9516884480592835,4.776415438532435;-0.4423739191439286,0.9516770868458764,4.7793620949169195;-0.4422051776911166,0.9516553033004108,4.782484761080726;-0.4420423893314777,0.9516320397783036,4.785574465320448;-0.4419093382051676,0.9516087292586224,4.788556909919964;-0.44180475600088387,0.951564914036112,4.7914293389147256;-0.4417203078568964,0.9515165253440934,4.794217441634375;-0.4416555916751572,0.9514719189307084,4.796877440798793;-0.4415999864320157,0.9514231068828319,4.799500527281179;-0.4415707607898776,0.9513654776721113,4.802253942530541;-0.44157825150820296,0.951292059643434,4.805174614100566;-0.4416059751730942,0.9512141845501689,4.808184622484466;-0.4416525530673491,0.9511396429861338,4.811085113432541;-0.44172468511499596,0.951060245929378,4.814069360290818;-0.44186376146750883,0.9509555425108853,4.817450952736064;-0.4420333075129947,0.9508508141772583,4.820903008681318;-0.44224095116668805,0.9507476638063741,4.824268659999268;-0.4424813305442482,0.9506359209117324,4.827655526003821;-0.4427736230793566,0.9505136836338359,4.831230788123882;-0.44313040135323806,0.9503865334413233,4.835104356361301;-0.44351894007893683,0.9502483721440382,4.839029047775583;-0.44401266104946835,0.9500983450609466,4.843186677525145;-0.44452607584157,0.9499313794504299,4.847309760458791;-0.4450941078261573,0.9497475726061528,4.8515890984189;-0.44570351167559236,0.949543835492024,4.855897907444352;-0.44640582146975083,0.949291942634205,4.860451009515883;-0.4471453279929586,0.9490302165947341,4.864998395568861;-0.4479262141048318,0.9487489343775382,4.869658029093601;-0.4487535621089117,0.9484566197159268,4.8743768791239654;-0.4496111756504172,0.9481279705790406,4.879254722637706;-0.4504477185982682,0.9478087384818805,4.884009437134557;-0.4512958226408503,0.9475108805111926,4.888762706400143;-0.45215845877896044,0.9472088213501983,4.89350847784442;-0.45306565788319403,0.9469014057499348,4.898380420263845;-0.45394416312416,0.9465831975905414,4.90317271332851;-0.4548163059347927,0.946265401619889,4.9078349816759825;-0.45569612535155646,0.9459284451424876,4.912639349092352;-0.4565684553404453,0.9455763129180805,4.9173389473960745;-0.4574491775185362,0.9451413958961814,4.922249005533682;-0.45831883577151666,0.944717561400763,4.927141219854355;-0.45916773190514093,0.9443063872686709,4.93180124340317;-0.4599067112132662,0.9438817634834317,4.936264657305019;-0.4606577576174595,0.9434456903438757,4.941209216410767;-0.461368351769526,0.9430190831300843,4.946133129696002;-0.4620515392731518,0.9425934469518884,4.951230777467634;-0.4625471339461827,0.9421697675245431,4.956469267255992;-0.46280010765377844,0.9418500153066303,4.962311248783822;-0.46296151944906405,0.9416305792780207,4.968287017705614;-0.46293553042018376,0.9416442321676627,4.974588543543918;-0.4628491116136607,0.9417317439667856,4.980611352010724;-0.46264570238724,0.9419457252049209,4.986754220693222;-0.46226718286319146,0.9422932446168201,4.993073504888381;-0.4616719858528365,0.9428435689340724,4.99988814212603;-0.4609331865530991,0.9435057544393508,5.00662975383572;-0.4600462618912801,0.9442786085928235,5.0133279519803065;-0.459102928589673,0.9450848532195139,5.020073565656006;-0.4581051846242975,0.945941429226312,5.026585269731067;-0.45703846623008404,0.9468534561887433,5.033153758789249;-0.45585779358766265,0.947896049637999,5.03938450266524;-0.4544958181727443,0.9490122416153206,5.045562206141429;-0.45299543230289674,0.9501803641492383,5.0520006680703;-0.4512700138532682,0.9514258407995646,5.058733585169016;-0.44938397489994664,0.9527036357287921,5.06498918802392;-0.4472804730355544,0.9539484277857413,5.071396179447523;-0.44497427603592576,0.9552158878817417,5.07776535468251;-0.4425024522208538,0.9564771641520385,5.083968764541567;-0.44009669599753404,0.9576286183096002,5.089628396662157;-0.4376746025022501,0.9586938248058356,5.095098263284163;-0.43518675258372097,0.9595367303728664,5.100290225320131;-0.4325819470119162,0.9603614586052721,5.105597963830426;-0.4299100359548437,0.9610812801701009,5.110873817753871;-0.42718774025038914,0.9617105617712042,5.115914430674153;-0.4245749314814905,0.9621706782300089,5.120423577619464;-0.4218142934931387,0.9626090291467044,5.124834777561351;-0.41887779257871927,0.9630826709231135,5.129084938757491;-0.41543774508485704,0.9637132023726359,5.133401134520868;-0.4109454959705719,0.9646834177829252,5.137771866099669;-0.4058647937585812,0.9657390844263259,5.142065819619119;-0.4006794773013678,0.9667889510680349,5.146214997105867;-0.39503546114880655,0.9678777287675212,5.150181709173096;-0.38942189905903124,0.9689405893634255,5.153862883451355;-0.3836949970257951,0.9699661079507456,5.157056045968147;-0.3780704111155897,0.9709978464208421,5.160055805223609;-0.37195081038836986,0.9720851958876002,5.162818621515834;-0.3656864880256527,0.9731663177666491,5.165290375434132;-0.35931548927168644,0.9743482260625352,5.167379896598288;-0.3524899047184306,0.9756073408095356,5.169300434090518;-0.3448491481680288,0.9768120439988944,5.171106934404216;-0.33709139497524054,0.9780142005945589,5.172679872050145;-0.32873573380334936,0.9790809027668669,5.174025858262191;-0.31961535849114847,0.9799444713655479,5.175128858525367;-0.3100908969998753,0.9804569963889549,5.17609998887443;-0.30002436230914425,0.9806675581349792,5.177066443836728;-0.28932087979773086,0.9802509597677602,5.177900697755342;-0.27846486666336306,0.9794584349704655,5.178657612243501;-0.26779274160869837,0.9781321568882506,5.17933989264548;-0.2579865771347146,0.9762114477377913,5.17997276380432;-0.2486578653889521,0.9740108293715878,5.180590972890949;-0.23904193607336616,0.9712724568835973,5.1813838590710075;-0.22979005748603992,0.9681154313040252,5.1821298116457335;-0.22008915685427066,0.9642263571232459,5.183156508256893;-0.21034049869449226,0.9598092973161452,5.184359331625129;-0.2003798893922233,0.955115615026392,5.185662834239872;-0.19102283498084185,0.9502525810140978,5.1869277943400265;-0.18176571198265148,0.9450457270405079,5.188327039233921;-0.1726922198836953,0.9395588362791358,5.189811244782048;-0.16396015033312755,0.9336608193148874,5.191395508848007;-0.15598002347694373,0.9276599145643782,5.1930576879230665;-0.14830492156724334,0.921625929149464,5.194716907529548;-0.14128017822586666,0.9155970315209316,5.196470631583689;-0.13497119857297088,0.9093644215926874,5.198309396517159;-0.1291525743645017,0.9032412782801262,5.200186594226573;-0.12374469944824876,0.8970398330310785,5.202109374952789;-0.11906848329128605,0.8912320358477801,5.204062478185094;-0.11459916084906449,0.8853028891786885,5.206003848538541;-0.11034592344973349,0.8794324996998603,5.207852955786702;-0.10618645665747888,0.8735728233135965,5.209631053663323;-0.10207225985810306,0.8676201286441815,5.211368505566034;-0.09828620630837115,0.8618721333997872,5.21295401789725;-0.09465163459872256,0.8562432739836942,5.214485489870456;-0.09141335533239661,0.850903760765252,5.215728614407404;-0.08823807139365193,0.8450826308624974,5.216836274726163;-0.08512730274499447,0.838957137507574,5.2178441431970874;-0.08204715174416899,0.832569962353596,5.218839764170128;-0.07919262059293565,0.8262464088087429,5.219721870570293;-0.07650829856702598,0.8199856383824112,5.22051549820538;-0.07409939633895068,0.8133604333204012,5.221272510670199;-0.07181951245144255,0.8065443105792054,5.222029079169724;-0.06956546310780465,0.7991041472154875,5.222796933891749;-0.06738222178374187,0.7912764281345279,5.22354224807437;-0.06539432754138907,0.7836254056798351,5.2242279049996085;-0.0634224625475729,0.7756091937704055,5.22485995187539;-0.06157014130601788,0.7673700772024225,5.225349580664052;-0.059782838034551145,0.7589102396319802,5.225794896075433;-0.058173594449612974,0.7504778828384854,5.226153084213584;-0.05664564299583437,0.7419125021503311,5.226413346032498;-0.05516213837787265,0.7329851876186461,5.2266064622079575;-0.05372489712576663,0.7237375710049874,5.226762094796687;-0.052341194539180305,0.7141732487568369,5.226869137634932;-0.05097539871754033,0.7043852889813214,5.226941696711498;-0.04964856999227317,0.6943782312626101,5.227002408562713;-0.04859745767919145,0.6850701059775779,5.227022978109102;-0.04762459961455255,0.6758719568095193,5.227048623125939;-0.04670846180829279,0.6669137317795959,5.2270386012741445;-0.0456945059507987,0.6572698400012731,5.226912172352128;-0.044683877339850964,0.64758092855699,5.226765121891161;-0.043595373896875796,0.6378800249571848,5.226448757338446;-0.04247830391205577,0.6280680335142431,5.226045629853855;-0.041344527922054335,0.6185019421278446,5.225591029044425;-0.040185115001776045,0.6089592236245033,5.225121020978041;-0.03904484710795651,0.5993598657992021,5.224641105116791;-0.03802424902451708,0.5894971622869914,5.224218973260508;-0.037079715975833816,0.579395049488584,5.223900978204834;-0.0362086357511703,0.5694641752526313,5.223587157120405;-0.035376820109858376,0.5591045257014411,5.223283044745819;-0.0345991550365297,0.5488760154585633,5.223040085556485;-0.03382803977440687,0.5383854909840198,5.2228280294122476;-0.03310715791809285,0.5282718057349177,5.222637570305626;-0.032403595057651155,0.5178696905583046,5.222515291424868;-0.03174927640354673,0.5072539652833845,5.222394756616145;-0.031211135871339564,0.4968402596338354,5.222315373367209;-0.030714198269859806,0.48638981489301125,5.22224841746088;-0.030256865648546637,0.47602276079410766,5.22216327409461;-0.02978103568176233,0.4655450791211019,5.222064489808413;-0.02936885220461553,0.45559239162155507,5.222061774637833;-0.028921189475374247,0.4454603935153571,5.222067870240794;-0.028431039196036435,0.4351844939996701,5.222148573167254;-0.027962659473072964,0.4252207862740697,5.222271264283964;-0.0275140865970366,0.4154116799256983,5.222426820358427;-0.027072117350675884,0.40532405910240143,5.222583851634865;-0.026655998991267516,0.3952330208674516,5.222741013838513;-0.026244612536414618,0.38552244435993355,5.222871523649385;-0.02588770172226153,0.37626135585646425,5.222960753223683;-0.025549341291877692,0.36672007504076054,5.223067272966844;-0.025222681874882656,0.3576284483100715,5.223196262712132;-0.024938087088440117,0.3485284585795386,5.223336993947674;-0.024750326116879776,0.3398917825497416,5.223498187634812;-0.024554618363726646,0.33064498956447386,5.223676515991539;-0.024481970614725995,0.32163905298591844,5.223737332215011;-0.02447917919741211,0.3126003478556969,5.22381063982205;-0.024531799474171674,0.3034243271704947,5.223861277419742;-0.02462570002488177,0.29415816698609404,5.223902821147403;-0.02478639174176521,0.2849873331529472,5.223948844308507;-0.02501050736683823,0.27566856710666865,5.223989175969619;-0.02529364163608047,0.26658839085078473,5.224029491138143;-0.025611115635031524,0.2577127998685679,5.224083343386257;-0.026039431349672498,0.24934672597375246,5.224153709496601;-0.026513911091848565,0.240330132956552,5.224176042723576;-0.026987948865780337,0.23135225163198542,5.224209726481547;-0.027489790653631628,0.2229456460782797,5.2242613332358125;-0.02799946593687479,0.21423226249965502,5.224329590784834;-0.028532159924900564,0.2049579201783284,5.224397880843762;-0.029088199291685622,0.19530553506624576,5.224417732673116;-0.0296723751097229,0.1852767140637136,5.224424733769382;-0.030301677834082746,0.1753214513940779,5.224388149488091;-0.03094780955298898,0.1647609333630048,5.224420816843266;-0.031574138926987606,0.15423915388639214,5.224457263493304;-0.032259599274534596,0.1436916813488447,5.224489254422709;-0.03285743686468294,0.1332749923406654,5.224668835422781;-0.033416303339177625,0.12267894227581444,5.224932577076526;-0.033966753711008005,0.11213695313385612,5.225223455435373;-0.034478384907883,0.10108073114080003,5.225548044916034;-0.03496194182488785,0.08980260762670642,5.225924924822137;-0.03541849607130876,0.07802885693203496,5.226274077261243;-0.03588568702507334,0.06597859429595099,5.226611261893421;-0.03635539391017196,0.053591836437435404,5.226880990550856;-0.036860766317978154,0.040462063168436736,5.227070237732564;-0.0373448777454521,0.027494691657449517,5.227267441277457;-0.037839847709872934,0.013749099280476147,5.2274391568029674;-0.03833734835099072,-0.0001837833133271488,5.227597088300749;-0.03882206515785885,-0.014469417985221398,5.227722809221879;-0.03925947590393595,-0.027894871470263326,5.227821874857736;-0.03962941231664651,-0.040764511740345406,5.227951028934013;-0.03994860218657126,-0.0530088000385085,5.228073767092362;-0.04023842761894264,-0.06524543236594392,5.228232075206519;-0.040483352039513414,-0.07679815331789923,5.228312271168524;-0.04071884794754557,-0.08815851062369034,5.228380914791976;-0.04090900490740344,-0.09890535108887719,5.228430444336568;-0.041107099963493474,-0.10939918682982427,5.228386784358387;-0.041283708795069075,-0.11930163160881194,5.228232867146482;-0.04140717256816702,-0.1290537500141477,5.228020458592832;-0.041534844559411414,-0.1387433337614481,5.227785626080956;-0.041677537845699705,-0.14886552029159594,5.227528402256099;-0.04180795885548734,-0.1581869779821276,5.227320637243414;-0.04191345530295924,-0.16709819704785991,5.22713862974022;-0.042019578278261444,-0.17552710023571555,5.227019326902457;-0.042074867922874175,-0.1828929937161235,5.226975618759003;-0.042114767200482565,-0.1897274085334425,5.226969845230429;-0.042143347598538536,-0.19560413693909598,5.226972173256448;-0.042164787480540006,-0.2011065889569399,5.226970034372689;-0.042176562724727217,-0.20608334027815967,5.226970325085983;-0.04218756530701918,-0.21158500105162262,5.22697490728649;-0.042202740096416405,-0.21750588012292438,5.226976389652038;-0.042213328525178104,-0.2231945163235806,5.226972562383898;-0.042213793688481396,-0.22865688419971528,5.226961232622858;-0.04220755444973608,-0.23406193501563743,5.2269551941207535;-0.04219909842179553,-0.23947104506288025,5.22694846528749;-0.042193380750838685,-0.24479313009721607,5.226938332227197;-0.042192774441003264,-0.24793000053112876,5.226930187172996;-0.04219002682339984,-0.25114567788476944,5.226940225304638;-0.04219916224178817,-0.2543036896519188,5.226967454468525;-0.04221635545736099,-0.2567738489978778,5.226987235341528;-0.04221193491638822,-0.25831120407725583,5.226979405578344;-0.04220914284613042,-0.2598829397330133,5.226972569232276;-0.04220695650556361,-0.2615871317200807,5.226967181355615;-0.04220711783082833,-0.26348639564283344,5.22696220170809;-0.04220994484378095,-0.26564433888991307,5.226957658938806
