# Supplementary material for: AI co-pilot bronchoscope robot
Source: Nat Commun. 2024 Jan 4;15:241. doi: 10.1038/s41467-023-44385-7 (PMC10764930; doi:10.1038/s41467-023-44385-7)
Supplement: Supplementary file 9 — Source Data [file 41467_2023_44385_MOESM9_ESM.zip › Supplementary Fig. 6/Sim+Ab/0-siliconmodel3 Centerline model_13.txt]

Path length,0.4097267748881129,1.256192275424285,2.307048755819231,3.3333796281769126,4.377566406370435,4.924185024496311,5.965454729707254,6.875633250425659,7.995575498490476,9.355396777491897,10.14833392999175,11.016723187349674,11.89898869740453,12.768532557108998,13.644151930415473,14.527040452725615,16.41419327407652,16.41419327407652,17.427985951575938,18.474042387050936,19.571563825015144,20.699796021582173,21.854885913076956,23.03293837212867,24.26464011854353,24.26464011854353,25.555995893170152,26.84807329617222,28.17412751706997,29.463556674153935,29.463556674153935,30.700687849776152,31.885906303636673,33.05500571873434,34.23431722820583,34.23431722820583,35.35354526758619,36.42898812285232,37.48171698000245,38.45757000246143,39.446425361092224,40.41161948999469,42.34489561142648,43.313778078512996,44.30560054166725,45.279834252949556,46.202885723840474,47.09167673312189,47.940152695765505,48.73886114094811,49.54815731121233,51.19216246957016,52.00341770532447,52.79481690116008,53.60678192683363,54.47656474898426,55.363311189650865,57.11899108857765,57.96172659537579,58.80097580846644,59.58101674189385,60.3826378731139,62.01149852047841,62.872611047150116,63.732461508616986,64.60685361617604,65.4956472119278,66.35803318829633,67.30579676531579,68.24258820836769,70.12809507021912,71.08842685584865,72.01460797141661,72.9521016581272,73.89598152328361,74.8948070251926,75.88248604196886,76.87834179413386,77.86265153003377,78.83563952169601,79.77757622491262,80.72205771196937,81.67493040748,82.63560681445024,83.58487240355996,84.53975056090644,85.50781304814488,86.39676646855871,87.29775347181503,88.21966374548325,90.01220635888437,90.93576604344013,91.82151093600604,92.73331027287294,93.60054614341699,94.46961849282897,95.32217380775776,96.1970581241409,98.00382835477637,98.94230178192518,99.82102796558671,100.67786980576645,101.5223218950287,102.33061811140334,103.94353490357882,104.72565480848893,105.4801248537959,106.99746206888383,107.72252104378173,109.08797896994449,110.3804015099997,111.70046717131383,112.87050168911787,114.05913386552871,115.4037049922801,116.11329484354258,117.51765678299944,118.97006711983458,119.76348473181456,120.58129927981662,122.32633765435628,123.29915583835451,124.27836147994407,125.27405211925746,126.30286283976635,127.32256409911476,129.3873583930785,130.4149865732605,131.40796048515676,132.35464308096348,133.28722195033606,134.22645811472418,136.10292073459053,137.1011975743556,138.11318931211355,139.09360182852328,140.04344850654752,141.7984244703428,142.57678219251065,144.07272446721103,144.75970758709167,146.03753337473134,147.28270998497518,148.5404512397737,149.81413568931816
Error,9.258081182387718,8.884159763847952,8.581099783987588,8.226698201421977,7.989419316498513,7.73157460281685,7.512917854623531,7.1700667378612515,6.878089993295753,6.653237896681049,6.384650784124145,6.173468373604769,5.924547752787404,5.7105758419551425,5.521907200730945,5.347333133599874,5.181964671915425,5.03298588147527,4.8957727760748595,4.78405060556797,4.714441243611305,4.566431642612165,4.449439807840984,4.35908874622391,4.287635905797106,4.220984024306267,4.1010807948716765,4.002312928957524,3.9300199748817874,3.8779603759936414,3.7558747290244607,3.6495789608256763,3.5652246298254955,3.4877590092610227,3.422926242404276,3.3519520613219056,3.257713272948213,3.1748339379453947,3.0842543276696492,2.999877522116537,2.9153930904764143,2.828386286088329,2.7348861667951194,2.6245904910896454,2.51616408666405,2.401255828629761,2.280975425859723,2.163875424917813,2.046772820860018,1.9383800555439998,1.847407627563068,1.7724995772171026,1.6466368677490513,1.5456807664044943,1.473590681710159,1.4187095110568997,1.382826850948871,1.3339776962876728,1.2379621566064436,1.1547606269461035,1.1104124177737018,1.107859439989035,1.0834111519161733,1.0177398672516051,0.9611162885179378,0.9248745633452932,0.9023423647948695,0.9062210566989588,0.8936883659650263,0.889599193217968,0.8657264831637368,0.8095023002472628,0.7349725675021469,0.6590385230783168,0.5833164886725583,0.518347146331326,0.45234791044215916,0.40222644000205193,0.3571198582893124,0.30966824819477135,0.24796375550136088,0.18469213238721074,0.11880221021041365,0.06355866799477042,0.12902935152033979,0.22744663452703195,0.3086606046178842,0.4278285900070374,0.5533943003817692,0.7263077634004937,0.849972628483619,0.9524766649096513,1.054451577727759,1.193500753703759,1.3199174393002255,1.4697848441313877,1.6394733794077787,1.8197543739017041,1.9904622492948836,2.1636091835957885,2.3641662847783746,2.583538845386631,2.877461918848367,3.1294245284868363,3.3900761748587973,3.6294534908326104,3.8569666176920308,4.032004423094947,4.170274632114953,4.280789881711801,4.373656709992605,4.481312052941173,4.4499498575441985,4.464805290391767,4.364379305624313,4.316990172599663,4.230749330367405,4.190378433923665,4.106140235059222,4.043837226895856,3.995993936805775,4.096168699188514,4.176948573358439,4.20265236750902,4.15937033314107,4.11880678375487,4.1199486305318676,3.909516053504484,3.9111788307658673,3.79659839890115,3.655267398523543,3.638556105718032,3.5927253200284137,3.623191586371336,3.524976407086644,3.447323643489162,3.370975262225908,3.19669107183262,3.081948716667662,3.026869200597326,3.108227302724912,3.1198095983318552,3.118750518669218,3.240225090109148,3.3900557617017824
3D pred;0.01342398687142627,-0.2632528901555548,5.30096562508774;0.01184100576581779,-0.2540128067857655,5.297484959901511;0.010393381291659747,-0.2445066565345841,5.294739510797306;0.008557732255032924,-0.23516685883572983,5.291673801815878;0.0073960434374577885,-0.22546363476493153,5.289552971383476;0.006054401559252056,-0.21580552454575863,5.287334660299576;0.005350627845910526,-0.20607604093756976,5.285134239594712;0.003248578175776998,-0.19668118815371535,5.282429035655266;0.002050303204926697,-0.18713682595368922,5.279696035968302;0.001020764598061717,-0.17741780897300413,5.277579255586181;0.00019501192765482333,-0.1677839646826024,5.275028338747942;-0.0006646588815275993,-0.15798165389076785,5.27324629799641;-0.0017992534784228662,-0.1482538037094524,5.271225994566087;-0.0026280086312426604,-0.13845286154059777,5.2694219165468645;-0.0032676094023953643,-0.12860621858266882,5.267798791994463;-0.0038334839797627444,-0.11874923494264084,5.26621144846425;-0.004317153747455973,-0.1088838101231557,5.264649572449034;-0.004719663073474679,-0.09900334828525781,5.26316146623229;-0.005018910686065748,-0.08910714451746653,5.26175590518676;-0.005154291227915051,-0.0791916413699357,5.260465762000833;-0.004881774611295283,-0.0692540493508329,5.25938409682365;-0.005612582765348411,-0.05934840514824963,5.258224729593737;-0.006096325100466821,-0.049415257038785944,5.257176606514766;-0.0064265340016988705,-0.039464330679115145,5.256243854315113;-0.006655202833427697,-0.029502834816992004,5.255397502878475;-0.006886034294124839,-0.019537003987640755,5.25460445009492;-0.0071776487235266275,-0.009567713366950302,5.253877672587853;-0.007510348665694231,0.00040621702916678916,5.253237342046732;-0.007865877951301241,0.010381006836830207,5.252623202632584;-0.00824620743496853,0.02035515632242567,5.252013537541859;-0.008644718323735935,0.030328687438365903,5.2514053713220585;-0.009058620238420445,0.040300237729299346,5.25077539513171;-0.009486549262319068,0.05027277118516339,5.250170867860053;-0.009916911494264036,0.06024462074213641,5.24955686072458;-0.010331834417290962,0.07021478472498692,5.248905962020466;-0.010738509837530589,0.08018225129550692,5.248210099053971;-0.011116655531155317,0.090154092617863,5.247562498501049;-0.01147453680572021,0.10012679479009776,5.246916640639581;-0.011834619706428209,0.11009684177349188,5.246232167518464;-0.012141562963678026,0.12006711845220155,5.245525507213362;-0.01238420022359088,0.13003906647733127,5.244817425477816;-0.012615756062289497,0.1400122249533636,5.24412280910491;-0.012861355641504913,0.1499874362872925,5.243463385348782;-0.013123994616699672,0.15996400429381177,5.242831632564852;-0.01345944777320441,0.1699400700842762,5.242226998357983;-0.013835104400731506,0.1799161729439026,5.241647124378269;-0.014231565830730047,0.18989196256033886,5.241075775217837;-0.014656882800981956,0.19986805117351253,5.240531017054133;-0.015094774452161917,0.20984291641406722,5.239973958408566;-0.015497683046513276,0.21981869154503383,5.239406882398682;-0.015913395249173016,0.22979158322841337,5.23879974581097;-0.016255899786693416,0.2397660608522728,5.238173258163123;-0.016557798196697494,0.24974156419157456,5.237542234805697;-0.01678088058051348,0.25972124165312827,5.236945349545879;-0.016949442694078654,0.2697015630907496,5.23634138695132;-0.01708907854937362,0.27968018253649535,5.235702907676088;-0.0172388824138316,0.2896622343926725,5.235123080509784;-0.017415678353964334,0.2996475969084149,5.2346119263013895;-0.01772304023509012,0.3096284914938604,5.234075948738188;-0.01812431248936989,0.3196064923634102,5.233548237429603;-0.01854008396708603,0.32958371260861286,5.233017002776144;-0.018915733964425058,0.3395639327859534,5.232512927096009;-0.01929758489855551,0.3495461642519817,5.2320554942345545;-0.01978675556804324,0.3595226412752498,5.231575266933876;-0.020344445741500558,0.3694950436144079,5.231085192188165;-0.020932366406913837,0.3794676165814964,5.230635594915848;-0.021559318033524157,0.38943892379026657,5.230211373032609;-0.02221743081162235,0.39940937007926836,5.229815029281006;-0.02293547616083032,0.4093761761139996,5.229431377951639;-0.023714093217470936,0.4193388064656608,5.229057543823625;-0.024504600088013164,0.42929890524929337,5.228643380681969;-0.025350504591417758,0.4392554795414531,5.228254698374906;-0.026217441783586107,0.44921094145675466,5.227884295948057;-0.027104235851013216,0.45916321283396866,5.227476999107579;-0.028027570118743888,0.4691108172029143,5.227038112847863;-0.028977266987938566,0.47905249172858494,5.226527051714267;-0.029912883013149295,0.48899627116506056,5.226031195714914;-0.030852379728648068,0.4989434124122476,5.225616796233643;-0.03174888055774156,0.5088983939058694,5.2253091767851645;-0.03257056583118064,0.518860678390074,5.225030391622016;-0.03329613678574786,0.5288320263897615,5.224816462056461;-0.03398268755496828,0.5388046130780678,5.224540485996817;-0.03464886405543169,0.5487746666981838,5.224147752394686;-0.03525888649391517,0.5587464374060257,5.223709960692194;-0.0365264368897009,0.568602894336104,5.2225948047480975;-0.037695482055610206,0.5785189191415472,5.222041826034312;-0.03900790739821113,0.5884274743578073,5.221728659550756;-0.04020185037345427,0.5983519368271563,5.221446622556106;-0.04144476897935949,0.6082678969637983,5.2210876129355945;-0.043855609258831627,0.6179417018167965,5.220309571283121;-0.04597905878854962,0.627681098196601,5.219512626961482;-0.04780206135548066,0.6374775283595787,5.218672021404241;-0.04958595175716139,0.6472751821015755,5.21776443328911;-0.051734605898182844,0.6569943369947233,5.216804582495876;-0.053559059385136484,0.6667716089073383,5.215767122414364;-0.05574619570344875,0.6764812586410451,5.214798031720028;-0.05828312090628908,0.6861197668785834,5.213983679541852;-0.06108302645257322,0.695693756603447,5.213277103516153;-0.06406175036644124,0.7052134116510682,5.2125676166457655;-0.06725959154376841,0.7146494318208318,5.211710099788553;-0.0707772797677069,0.7239510706891056,5.210658727388599;-0.07427202918414537,0.7332229597353186,5.2093100984437;-0.07831101206677694,0.7421733104048434,5.207418580490746;-0.08234841084259167,0.7512247710261243,5.20608798973982;-0.08669542700313064,0.7601262304886701,5.2047214357025915;-0.09116019813367031,0.7689502454707835,5.203237327098972;-0.09546339659652914,0.7778332403271884,5.201632682163064;-0.09951182837611802,0.7868057483559053,5.199870779838693;-0.10343424797122319,0.795815226723334,5.198014998583596;-0.10737248956736205,0.8047459874501679,5.195839736307344;-0.11172904693944703,0.8135095657052973,5.1937854471285885;-0.11661527060754602,0.8219396863958501,5.19153647327191;-0.12107811579757982,0.8307153165096088,5.189783952539854;-0.12637553259802714,0.8388723811154619,5.187460233051991;-0.1311710095282053,0.8474459893371655,5.185590301750348;-0.13649072505850646,0.8556690706099064,5.183570014380053;-0.14225393927240407,0.8637073815760478,5.1820966105873545;-0.1486633409184621,0.8713210751276829,5.181121294719905;-0.1551613716382185,0.8788587223372314,5.180141768656195;-0.16182964272848854,0.8862171936803335,5.178964033473985;-0.16895902066190632,0.8930711825737717,5.177482545529005;-0.1771259409882987,0.8984372117411732,5.175359542147719;-0.18528928731580452,0.9038064275215616,5.173230857426859;-0.1932698790603195,0.9093642803775318,5.170902676368873;-0.20098299609496512,0.9152917563716298,5.1685847346204135;-0.20935169188067482,0.9205521740093606,5.167070489883623;-0.2183045321636069,0.9249385345412726,5.166291713823132;-0.22662770065214766,0.9304804504303088,5.166401416103012;-0.23608268950808597,0.933735397996576,5.166493622799802;-0.24515470165507305,0.9379158294614363,5.166021830077809;-0.2541684499651086,0.9422181425653894,5.165529444701418;-0.2637371966144569,0.9449452344686646,5.164528416574103;-0.27313041611247557,0.9480160755644703,5.1629995730810165;-0.28272044382290634,0.9497171948496269,5.160732954081087;-0.2922603708215828,0.9521912663340301,5.159039211730555;-0.30191916118780643,0.9538762215026999,5.157072311951482;-0.3117957032395142,0.9548035529295845,5.1558097853079765;-0.32144869534339193,0.9565746892882454,5.153890717971612;-0.3311030950621255,0.9576057249770112,5.151497073996538;-0.3403920480975774,0.9588035792408002,5.147992720037833;-0.3492307011019558,0.9587652845830021,5.143315461590048;-0.3579117623087244,0.9600210482419812,5.138513146111332;-0.3662892199323217,0.9617525432219509,5.133334330715976;-0.3740782106490087,0.962179796245129,5.12707740827203;-0.3811434506488488,0.9630679070169011,5.120056465101649
3D gt;-0.36674120125403775,1.0931951452935493,4.854905277672348;-0.367535106249092,1.091640321424791,4.855180567840218;-0.36824748952905617,1.0902568963857797,4.855430052474941;-0.368933267229151,1.0889363229883942,4.855659653805738;-0.3695832161803345,1.0876827525806714,4.855875477433562;-0.37030100335607996,1.0862903598527531,4.856114384631177;-0.37106220587150196,1.0848747846963522,4.856381244559388;-0.37185615453245413,1.083388406933212,4.856659017380055;-0.37264835243551137,1.0818834049014407,4.856918066294506;-0.373406844519937,1.080387518148805,4.857190814227096;-0.374193905930419,1.0788476683076447,4.857479989962144;-0.3757443592898495,1.075846483350634,4.858032692572452;-0.37725656330668833,1.0729167563431747,4.8585767951345105;-0.37882884109603776,1.0698457501818253,4.859144005585383;-0.380429819160408,1.066712105651002,4.85972197738394;-0.38194778735821056,1.063700176639157,4.860247654868173;-0.38347802661015434,1.060731799732555,4.860772584244922;-0.38481490416626823,1.0581601059120018,4.861240254685596;-0.386131384029255,1.055608010778894,4.861696597852907;-0.3874485677705778,1.0530556614482323,4.86214471466558;-0.38879053949476117,1.0504734060647605,4.862603475700725;-0.39005791170613746,1.0480353839580832,4.863040928843972;-0.3914477705388636,1.0453176965246667,4.863537958598638;-0.3929005921237118,1.0424740159895036,4.864057744399651;-0.39438964891767164,1.0395505077121974,4.864594142723751;-0.3958491450089675,1.036700734171834,4.865123050532974;-0.3972829739230496,1.0338593264759837,4.865628157629;-0.3986989682737764,1.0310497276199446,4.866139366626739;-0.4001258823288071,1.0282242650652265,4.8666705862592154;-0.4015870529121452,1.025397238191191,4.867195003816297;-0.4030603306776993,1.0225553131103515,4.867717782807516;-0.4045128453794892,1.0197555257357083,4.868240372994563;-0.40600271131608867,1.0168743553961908,4.868779580142949;-0.4074252929020594,1.014133356427813,4.8692925366355;-0.4088410168227615,1.0113978800740275,4.869818086990944;-0.41029647921848955,1.008584611372514,4.870356468107317;-0.4118050406395971,1.0057022367357373,4.870929814338685;-0.41337270866073916,1.0027278584300219,4.871545364276512;-0.41499958549179394,0.9996793729341947,4.8722142678007385;-0.41662786671831886,0.9966532431382399,4.872894747594019;-0.41822873707751296,0.9936771820708588,4.87356822513367;-0.4199147770488179,0.9905897914112863,4.8742961161253335;-0.4216331469129016,0.9876081813465463,4.875070537640498;-0.42343922748432294,0.9846492290096682,4.875942153843967;-0.42540844854608284,0.9816152509942755,4.876967271247944;-0.4274180059499675,0.9785978523734566,4.878140648081587;-0.4294695339869786,0.9756649029605038,4.879473499404801;-0.4314759550561439,0.9728713361299954,4.880854562859436;-0.43347045451611077,0.9702149622723775,4.882501945592308;-0.4354434353888451,0.9676651141560164,4.884380984189628;-0.43733763222594363,0.9653092638029085,4.8863375859827425;-0.43924087652459853,0.9629887533121178,4.888413081072427;-0.4411135281115978,0.9607907953329018,4.890646185298066;-0.44301052744405256,0.9586102355210098,4.893196387350976;-0.4447689562844229,0.9566856097241379,4.895826613032734;-0.4464782998811948,0.9549166403016842,4.898647805559052;-0.4480868510933188,0.9533373159928755,4.901462514253763;-0.4496753857619279,0.9518811980027418,4.904504240661235;-0.4512065423551973,0.9505578049879807,4.907763263727402;-0.45272065566803193,0.9492706717911299,4.911238844949883;-0.45422590889297165,0.9480077892383495,4.914827485294609;-0.4556741809978352,0.9468498429518479,4.918651147784053;-0.4569595841494474,0.9458854717708135,4.922513060127939;-0.4580892354124909,0.9450524992776084,4.926630884396447;-0.4590216289466912,0.9444594111409221,4.93092472909964;-0.4598286190032959,0.9440021515426104,4.935075695570532;-0.46050633681237274,0.9435934924145679,4.939224289216361;-0.46118921866783724,0.9431787288105571,4.94390922331164;-0.46181538895293545,0.9428002846724504,4.948472441985995;-0.46238888815232926,0.9424428177946931,4.953053491025122;-0.4628450054755578,0.9420404901837969,4.95813062352859;-0.46315630199192287,0.941696084402658,4.9634436296904;-0.46332934622331107,0.9414155481245133,4.96898373678806;-0.4633244372547923,0.9413656871502216,4.97473234234448;-0.46323528556556964,0.9414528422055545,4.980612924183582;-0.46310593222237967,0.9415456139357776,4.986323251442059;-0.46278148572428235,0.9418415658590679,4.992433475298897;-0.46227894153461585,0.942254779148769,4.998595849335194;-0.4615858705960787,0.942838125215544,5.004919968086106;-0.4607952333463656,0.943541962843675,5.011251101243329;-0.45988417321318503,0.9443214417037428,5.017765856088875;-0.4588920756520092,0.9451624174851634,5.024103386760176;-0.45785195377323173,0.9460656890869139,5.030381535367948;-0.4567315571391499,0.9470634225165092,5.036399493517992;-0.45551926039315604,0.9480967234898279,5.042206686583849;-0.45420179592479365,0.9492036001032048,5.04823773700249;-0.45277347812785973,0.95036666379275,5.05434524856289;-0.4511144122810631,0.9516089181433187,5.060259874801743;-0.44928078888846434,0.9529084536679143,5.066274117653499;-0.4472847114909778,0.9541851754088503,5.07226742451341;-0.4451929351833317,0.9555021878756008,5.077903525527541;-0.4430468311043052,0.9567891487708458,5.083410292589581;-0.44074517130018115,0.9579530326203033,5.088891931403767;-0.43846747811857634,0.958911500010457,5.0939872283985554;-0.43620169107397117,0.9597327790427042,5.098888925644067;-0.43374223581060667,0.9605288263601024,5.103990290621778;-0.4313942960859179,0.9611338598344709,5.10872962536345;-0.42893056489370923,0.9616474608041189,5.11346201984699;-0.42645789138420476,0.9620563324614839,5.117856264981357;-0.42395354828467735,0.962403859545301,5.12208688621421;-0.4213829404124013,0.9627403098686592,5.126134763510911;-0.41868676848511593,0.9631160072113252,5.130167560153907;-0.4154787836808424,0.9636304980991606,5.13433700951663;-0.4117152307417009,0.9643542763503283,5.1384868591181885;-0.4070039769019281,0.9653369005910168,5.1426372999778165;-0.40203172982489316,0.9663028838150985,5.146560474702528;-0.39702217075374574,0.9672548222308393,5.150244654995577;-0.39162879945181467,0.9682753287095289,5.15362410637382;-0.3862872082370144,0.969267938387144,5.1567457020466145;-0.38075765657758376,0.970322144408326,5.159600026144014;-0.3753985417506078,0.9713955232580227,5.162196260985795;-0.3695778370237017,0.9724762299811089,5.164630043736705;-0.3636843365022352,0.973626388042957,5.16667229267934;-0.3576497186180595,0.9748057523874136,5.168572762182543;-0.3511506856838306,0.9760658273496828,5.17040834457224;-0.344235663480692,0.9772973702170633,5.171978885377205;-0.33670936203669843,0.978496814967869,5.173450955631015;-0.32910487030269386,0.9796591207064116,5.174636208854355;-0.32063886380362344,0.9805911582466607,5.175646227409791;-0.3117469096617266,0.9813636544501032,5.17656806192865;-0.30229059246036555,0.9817271764795263,5.177384632744156;-0.2925164155293178,0.9818126664328408,5.178145570995092;-0.2824304318394695,0.9811863889627525,5.178687269497585;-0.2725223713387976,0.9800791062041597,5.1791970997523595;-0.26328388938370284,0.978379105307839,5.179657531658252;-0.254160598908271,0.9763584683558324,5.180193874325786;-0.24504794562279764,0.9741604122348599,5.180780863795247;-0.23614747635301175,0.9714435861494157,5.181389828128415;-0.22717573453663112,0.9684959558606983,5.182053242163224;-0.21800044536924026,0.9648159693204441,5.182986776698719;-0.20859007058443724,0.9608251154172672,5.184045029600183;-0.19935894497624645,0.9562599164789376,5.1852171823261495;-0.19032441160895605,0.951509313676741,5.186463144195663;-0.18146298792979101,0.9466288193922778,5.18774181997526;-0.17282424289863424,0.9412235633476632,5.1891561895317135;-0.16468518118091394,0.9356882431723855,5.19065815152655;-0.15699602235780724,0.9298451488201435,5.192276624212733;-0.14949709950293694,0.9238659667168463,5.1939054456590785;-0.1429873011695755,0.9180410616147767,5.195619162839609;-0.1369509263905612,0.912246759187925,5.197369824536198;-0.13145863930162013,0.9064623938073645,5.199174807408474;-0.1263207279952256,0.900690655314839,5.200974822097725;-0.12186481756930582,0.8951690786668471,5.20284206143626;-0.11764622626604737,0.8896558420941545,5.204703287631482;-0.11359836706081472,0.8842310676307946,5.206518677598114;-0.10960570941438211,0.8787084530116795,5.208268662265965;-0.10562636280059816,0.8730875477557417,5.209978048217881;-0.1019340652252411,0.8677380435383405,5.211551353541287;-0.09828009489032774,0.8622651719313401,5.213089754037924;-0.09509175417139813,0.8572909081465715,5.214393486749876;-0.09207002485548699,0.8524464211897417,5.215600519367032;-0.08934798528264451,0.8477828135990595,5.216623404256114;-0.08644940468147919,0.8423875572898174,5.2176156005659315;-0.08345819836229709,0.8365411955560005,5.218570669267562;-0.08069890965781844,0.8306437732456446,5.219406470018667;-0.0780505029121479,0.8246747697683482,5.220183255629108;-0.07562433730972398,0.8188471782124125,5.220854281045341;-0.07333582326248811,0.812652086858149,5.221537206129595;-0.07108128788587932,0.8060483002562622,5.222257301083812;-0.06887795818435563,0.7991788299400489,5.222983088593383;-0.06687627918570191,0.7919244171622749,5.223655689759687;-0.06499016746440966,0.7845715036992426,5.22429536651398;-0.06323136617587163,0.7772577317778046,5.224876626554901;-0.06154764916680076,0.7696359493549052,5.225371282290745;-0.05993529405127039,0.761714982999788,5.225773975559048;-0.05845959424138904,0.7538241756679294,5.226135366746595;-0.057063972343098034,0.7458695617088903,5.226467983072454;-0.055662868936578715,0.7375453793185573,5.226702140888134;-0.054343032910273634,0.7290807218751707,5.2268615182329725;-0.05304566660627619,0.7203905478924304,5.226978511430167;-0.051746769293204896,0.7110964618229365,5.227056403980388;-0.0505663316816717,0.7019705612609436,5.227122889558752;-0.049593903853343085,0.6931585968124282,5.227159596983369;-0.04870376638182393,0.684455188911278,5.2271841508691965;-0.0478335874480801,0.6759741666567076,5.227173824103562;-0.046925933311869214,0.6673309752724388,5.2271647955287595;-0.04602571783949445,0.6587054882049561,5.22714503527021;-0.04500030707646083,0.6496472564643914,5.226958558536076;-0.043964632597002944,0.6408541038753269,5.226709064270233;-0.042882242812976964,0.6316896597588813,5.226338058224925;-0.04177092775431546,0.6228711761661343,5.225912788451135;-0.040647768473291726,0.6139266779039289,5.225441981749102;-0.03954251079125837,0.6047874784803057,5.224946709479485;-0.03850823409073836,0.5958495861533637,5.22447542351276;-0.037570823604410344,0.5870189553640939,5.224069172592431;-0.036685682846949653,0.577384673738813,5.223735044886183;-0.03585299549903069,0.5678774056201213,5.2234224521196815;-0.035101825562390415,0.5584173883958294,5.223189356197011;-0.03438111786325494,0.548839727094957,5.222992124584172;-0.033713263513324966,0.5393365306720865,5.2227924606149845;-0.03305396153710104,0.5299167244784481,5.222599846706524;-0.032415163865456204,0.5205207471647462,5.222420896596842;-0.03183168577897798,0.510809215772402,5.222293324930684;-0.031323478337768065,0.500979896398691,5.222180314024011;-0.030868052791882223,0.49103203380024524,5.222106251843326;-0.03045782577991485,0.4811640561777396,5.222030651192566;-0.03001970790316174,0.4711856407885785,5.22196343978135;-0.029659826211996004,0.4617537243182842,5.221982330268913;-0.029281696743064817,0.45238644826662283,5.222006799411107;-0.028905987912124682,0.44313275115806733,5.222102080998721;-0.028470872608098115,0.4335400495862628,5.222222351841159;-0.02801626970301141,0.4239716418473038,5.222369732723369;-0.02758713075414404,0.4147081157977765,5.222523406035417;-0.027175677076919924,0.4053504298083433,5.222672535416129;-0.026734960800284275,0.3958838335450713,5.222794617946331;-0.026313243793440872,0.38727050089002496,5.222854722549864;-0.025916386582634676,0.37839166429159526,5.222919302713619;-0.025547651371755804,0.3696559505996171,5.22300588453733;-0.025232850612460316,0.36106392772381124,5.223116902518105;-0.02491541446339001,0.35245987612050733,5.223261846155554;-0.02468844111149128,0.34434536248320474,5.223413152441277;-0.02449122738171291,0.33617951460484863,5.223557769888764;-0.024358312282528917,0.3281651388048292,5.223666203805617;-0.024230155856459296,0.32036656127609564,5.223776431937319;-0.024209310208167238,0.3119741173924266,5.223795804230483;-0.02423058020318306,0.30354684899070045,5.223827558197342;-0.02432380218605896,0.2948199468359247,5.223876270160809;-0.024497564385820937,0.28599262221543104,5.22393976738403;-0.02470512545859064,0.27712785513417704,5.224008673114377;-0.02500214583973785,0.2684352855682373,5.224065497451729;-0.025388452945055668,0.2603250216370696,5.224121229658595;-0.025811930067889344,0.2524226568395441,5.224188805173328;-0.02624277546689227,0.24432183421074924,5.224256264293111;-0.026715593517243445,0.23600220610211772,5.224284788218411;-0.02721218915002329,0.22791050591835602,5.22430525379581;-0.02769547347922425,0.21983207152106546,5.224342173523002;-0.02818953659817889,0.21186034273267626,5.224373154153357;-0.02866109255810718,0.2033888009778269,5.224415120698355;-0.029133690245501654,0.19451349117705866,5.224436873495995;-0.029687296724819644,0.1852995937487462,5.224432893799735;-0.030291279469336664,0.17557607654758262,5.224393517374158;-0.03089602598860547,0.16567631194308086,5.224382460040646;-0.03151279810258559,0.1560071404247017,5.2243886090525375;-0.03215405672997028,0.14619323613093455,5.224414597564644;-0.032725352289793376,0.1367130102961214,5.224509134779444;-0.033247762928475866,0.12707657285503582,5.224670786304074;-0.033751214751830474,0.11720388863657746,5.2249160099029535;-0.03423761208907708,0.10746157654994862,5.22519829518645;-0.03472138965630031,0.0969505951506692,5.225528498089398;-0.03515858241478046,0.08621277240210488,5.225935632719027;-0.03559403662581544,0.0750354983733668,5.226317817661313;-0.03606269572414718,0.06325698841639339,5.2266708410036316;-0.036520988997879554,0.05157868233031333,5.2269649132281755;-0.03695258660499866,0.03973773477898616,5.227247690400878;-0.037427801743253955,0.027377340261127626,5.2274578629607085;-0.03790915602737373,0.01449309787987835,5.227623245632732;-0.03836645973062182,0.001241157205996865,5.227760800621726;-0.0388207799538032,-0.011671127938515578,5.227874321617446;-0.039250858182673674,-0.024577077697832204,5.227981406598657;-0.039608095999364254,-0.036888414708676,5.228092227895776;-0.0398860810494923,-0.04866475635704457,5.22823804051726;-0.040141976448205795,-0.06021222875397521,5.228354935899481;-0.04038072476270315,-0.07149168828880034,5.2284420035835755;-0.04060261165178739,-0.08246447220611405,5.228506112798945;-0.040793213438320826,-0.0929231990640397,5.22855204851644;-0.04099916992237518,-0.10305896231407055,5.228514041133694;-0.041176195488943086,-0.11258108455734657,5.228376916425212;-0.0413200050075571,-0.12192527015100832,5.228210518136724;-0.041455184045371476,-0.13074986821704815,5.227970914540592;-0.041583147712520786,-0.13950026039477,5.227679040035168;-0.04170739905817525,-0.1481914775588296,5.2274382949308915;-0.04181805701189108,-0.1570111981238519,5.227239480958953;-0.04192673200827378,-0.1656931808178242,5.227093342407601;-0.042027565362570164,-0.17362127424786977,5.226992843747974;-0.04207422651611007,-0.1807966645014036,5.226972196025448;-0.04211319072596676,-0.18721918500220028,5.226966620872071;-0.04214000238071788,-0.19302549085083542,5.2269692204482086;-0.04215905027789668,-0.19841851057039278,5.2269663031984885;-0.04217149275833076,-0.20297318614279475,5.226967532424661;-0.04218396093295171,-0.20752025864341045,5.226972649400885;-0.042200417196834,-0.2122159720667592,5.226974724916311;-0.04221228125712254,-0.2179329138402338,5.22697303235114;-0.04221324571862921,-0.22339908698555472,5.226961133470068;-0.04220883130193591,-0.22867219142647052,5.226953832139502;-0.042202944278717056,-0.23384094102232605,5.226947825658573;-0.042195053869194095,-0.2390025160462706,5.226938902834914;-0.042192167343793226,-0.24410422747285213,5.226930031549682;-0.042191701525574804,-0.24911566565586973,5.226923584331167;-0.04218809256625605,-0.2520320775239486,5.226945982242623;-0.0422026452040061,-0.25461250349636116,5.226974296703207;-0.042215813533213346,-0.2568896262334826,5.226986351209332;-0.04221185858016248,-0.2583017964796587,5.226979252941959;-0.042209406379219536,-0.2597627054939181,5.226972973172204;-0.04220738733684147,-0.2613369405519712,5.226967991896561;-0.04220734433630194,-0.2630770343269565,5.226963390116412;-0.04220973915709204,-0.26503578835156133,5.226958917304352;-0.04221022054789859,-0.26717429342348714,5.226955972636344
