# Supplementary material for: AI co-pilot bronchoscope robot
Source: Nat Commun. 2024 Jan 4;15:241. doi: 10.1038/s41467-023-44385-7 (PMC10764930; doi:10.1038/s41467-023-44385-7)
Supplement: Supplementary file 9 — Source Data [file 41467_2023_44385_MOESM9_ESM.zip › Supplementary Fig. 6/Sim+Ab/0-siliconmodel3 Centerline model_22.txt]

Path length,0.40832379683243836,1.459177216315561,2.25216170370592,3.266636307230976,4.302460798467407,5.408215202830268,6.331462309691936,7.2861580459506,8.475030400481796,9.17811624397355,10.783709035168918,11.662850284328128,12.517230922210487,13.414344598847805,14.26821984209083,15.158432629950887,16.106539001240446,17.068133343919786,18.105298787378654,19.150362212527817,20.273336289918998,21.386658378093866,22.56383679067951,23.76051641969901,25.025949967197302,25.025949967197302,26.303221629212103,27.59341957335279,28.90490948972002,28.90490948972002,30.130397730581613,31.331747784900767,32.49675686327818,33.661994267147435,34.813998582362316,35.88260045550756,36.94288971499636,37.956939296215154,38.93181952487272,39.90595444689392,40.84081852098962,41.80026271472156,42.74760574424537,43.738167758385586,44.69698233122184,45.650805422914516,46.5418403079498,47.406474254834556,48.217678805039874,49.013468874098635,50.631285395526646,51.444126138989645,52.245871918786335,53.02457662661314,54.7033690533994,55.584065831899885,56.44286424427373,57.31064496485444,58.14848380773688,59.749354820758995,60.5342613117702,61.34629439539443,62.14805629112501,63.85330916693497,64.7224770133199,65.59330346343027,66.4532040665963,67.40053321146142,68.31504201235883,69.23736851900237,70.19345255079986,71.1312527053358,72.05615898392809,73.93206986744303,74.92365900914609,75.90789974135828,76.8950339108305,77.87752973355143,78.83329760663075,79.76563239542753,80.70169582467346,81.63991365361227,82.59313948265536,83.53991818135273,84.48067253017,85.42965404893147,86.3176144561686,87.20497236623837,88.11605826213152,89.89928382013906,90.80941193970133,91.68749341399179,92.5835463471209,93.44862034119011,94.31113828884351,95.16436870121069,96.88730830166298,97.7809708241583,98.72081086005383,99.6029153843006,100.44854059111165,101.28548225209157,102.91002635727624,103.70284243512651,104.49413737599278,106.00002040160132,106.75368693834653,108.18783989735228,109.49258302886695,110.78961501350888,112.09106621159496,113.19483518381335,114.4292411893152,115.78798952670049,116.48673669825844,117.90297290050849,118.63906237347808,119.3416883423316,120.7338164513738,121.44311804659544,122.18594855562768,123.66907874457371,124.43577165817162,125.1679353900835,125.9548573054739,127.56715467546509,128.35901060119264,129.1002574037098,129.8716026456128,130.65795127227318,132.3454678527036,133.23668994003842,134.14898526930335,135.14551522961287,136.12299177893826,137.17132663687545,138.23289193143088,139.283422566347,140.43409782996184,141.61884192042118,141.61884192042118,142.79103493758103,144.02255598020906,145.20314930804884,146.43170164578575,147.61176418940923,147.61176418940923,148.82426839200537,150.0325735137243,151.19166368289342,152.3470786933956,153.4388257717231,154.5623259446033,155.63249510571904,155.63249510571904,156.6893595454512,157.6637069341031,158.66339104553023,159.67962834364212,160.6635251476938,161.71166232240185,162.6799265394093,163.62578768554906,165.4164116219247,166.27644496214432,167.14263178945933,167.9986633878833,168.81115295610854,170.46230692808604,171.24153134679273,172.0135683688547,173.42107477891335,174.1683900606199,174.95120752189754,176.49296669569475,177.2009965961387,177.81874173816968,179.03454328859215,180.30400353085759,180.95198975022052,182.18690628646343,182.83533615043487,184.13415162912656,184.79586344747977,186.18645028539126,186.88883965354438,188.16234392871263,189.41447445090554,190.75957931455025,191.4718842510577,192.83648324682395,193.5122642329469,194.86013231458065,196.24710904278157,196.91217401001165,198.23234644333576,198.87239706426274,200.15443948518526,200.815611027194,202.06881357044733,202.65084382296118,203.78602312345012,204.87483448709952,205.97040115990058,206.5064620095932,207.60849261762536,208.7013491277288,209.2104405526351,209.7106274008488,210.22155374017552
Error,1.7618097115722133,1.7675007416764736,1.7358235973946317,1.7140306653727115,1.700956731523842,1.6996445181528703,1.7100827749391252,1.7264117585892593,1.7382802391456336,1.7695997999490465,1.8209658856167872,1.828945532565439,1.8487204377384054,1.8879896701926968,1.932024602300557,1.9755807638280276,2.0023091231359675,2.0314821338769358,2.032261989359592,2.0323959411169286,2.0228102818529927,2.0273491454681016,2.0391633263857245,2.0682498853866944,2.1218350782518964,2.075054289762879,2.0260920720261706,2.0141599820400415,2.049826153300217,2.0664658442993713,2.010557748695143,1.9729480424745562,1.9502047448240454,1.9336800068385487,1.9256185713838563,1.9021991827667573,1.8810543097303758,1.8489100580810829,1.8113231252304778,1.7727075127859375,1.7414285573574761,1.7130673019609066,1.6928173441767385,1.6812122681016692,1.668910701232157,1.6455596126494345,1.6358686965214722,1.6418432328379886,1.670592281300036,1.7293723544806467,1.7173485825347872,1.7143461672810976,1.7286651588669364,1.7751394881766223,1.761182419769083,1.752665947291809,1.7578620768268365,1.7733346273708004,1.7959760302617436,1.7869261147322772,1.698665816639586,1.6425947950900102,1.62265516676852,1.5894335952149143,1.543240245980881,1.5221331104041673,1.520544804080676,1.5266767315549137,1.5416175426538123,1.563672960901966,1.58621659684075,1.6261133642878174,1.6681521630776808,1.6994851822586126,1.7092077850561267,1.7069065772921537,1.6893040017607435,1.663599588664162,1.6298680435657016,1.576277938984763,1.5207538171205923,1.477188437771838,1.4514123861159416,1.4372399435605567,1.424885016083227,1.4205350142786253,1.5051049148624258,1.6260553360845669,1.753622198889889,1.8824448581253181,1.9671143596744638,2.0479242188183573,2.186927952900268,2.352281467960367,2.5466981358647867,2.736881992770928,2.848810232553414,2.9358580204722484,3.027861542410105,3.12273909276438,3.2301545103575102,3.3563569724274043,3.503289386100067,3.725550702266548,3.929723554030341,4.034255629949173,4.303732446802872,4.425931131559109,4.472916546211687,4.443043385013747,4.419998307458004,4.312207340281288,4.161283780363243,4.006214419278325,3.823952484615022,3.6570540915239977,3.458147203472123,3.261169022228589,3.042104848406944,2.81106208360949,2.6068656758315374,2.369638303879266,2.133991964598254,1.9159604009755817,1.7488521377843447,1.5951914895954715,1.4379594016641897,1.3562885617887757,1.367625366025393,1.4386317434644116,1.4491459854595643,1.4540142382862187,1.4587186403861143,1.4732164828681482,1.490091004843808,1.4944760992172461,1.5056221757221038,1.509159695292169,1.5103985113757892,1.5283803828373406,1.4357355640216218,1.3295597708640516,1.2371457243835893,1.1728572655158978,1.152119592243651,1.1475896239519687,1.1002187739209774,0.9579172654821114,0.8537840049690952,0.7845924754505635,0.7519397397065755,0.729313508219232,0.7554382208069236,0.7792253408573426,0.7341477916110882,0.6968315036229067,0.7215307759257746,0.7438446849013436,0.7756339846681601,0.8366551610844452,0.8698398058717333,0.9669230719049164,1.0069930315752773,0.9819380527174885,0.968695087996241,0.9662099138466453,0.9726131719903262,0.9940778751922914,0.9709226835011129,0.8901486286629687,0.8574367750728272,0.835518766095342,0.7165716488816489,0.681033185256898,0.6914543991157571,0.5723617859602504,0.6104515422477171,0.5748602973323085,0.7099173691047759,0.8469944552069132,1.0560331329136032,1.301512828293965,1.6261614584962742,1.9254562573178697,2.2711081172219543,2.3441416989697568,2.4588440208838613,2.4878017042539318,2.573312607701029,2.495501282597754,2.43264598666123,2.375416184237656,2.18683977858873,1.9973827477461232,1.7835668804483384,1.5953292628255404,1.4241068194717295,1.2717020358229743,1.1673028486910042,1.0958990052218696,1.0896210061883902,1.0573303826605596,1.1378586951469256,1.307178965128802,1.5263239623579092,1.7971460868176057,2.1977431886281513,2.7909739618595855,3.480159403728446,4.219776942818931
3D pred;-0.03783788893237428,-0.26317516703869054,5.209894955388991;-0.037681266860872614,-0.2531764415479509,5.2098640023996134;-0.03753783558832332,-0.24318627132971848,5.210283438307468;-0.03734910025820625,-0.23319223423867685,5.210572577716837;-0.037159647778097264,-0.223195704856235,5.210755629796194;-0.03692444883689377,-0.2131986886048191,5.210821565575432;-0.03668464194812007,-0.20320160329793452,5.210793672512336;-0.036459156470433594,-0.19320445172681042,5.210715462773025;-0.03626406609801914,-0.18320698580953035,5.2106031463476254;-0.036096553143571235,-0.17320933081316842,5.210465909385361;-0.03592613343168603,-0.16321134887120367,5.210359541110261;-0.03571887555055323,-0.15321392024477173,5.21026753551202;-0.035487447954722875,-0.143217168661919,5.210160769138009;-0.03526677406819736,-0.13322036181813607,5.210037659577453;-0.035022662106712274,-0.12322407336934063,5.209916719101437;-0.03476774059671735,-0.11322771594589373,5.2098281003311895;-0.03447370908852881,-0.10323206984479351,5.2098035138765395;-0.03419404738093723,-0.0932362455907221,5.209730803416322;-0.033951646620541995,-0.08323955330693239,5.209644865912408;-0.033711986227481054,-0.07324290210841909,5.209547255916709;-0.03345603761802722,-0.06324667940859491,5.209447145753197;-0.033159177753831676,-0.05325219388448151,5.2092983730093305;-0.03279041662211324,-0.04326056429532357,5.209121304150416;-0.03242994455738037,-0.033268116564181875,5.208976224065813;-0.032138115877170484,-0.02327263770353405,5.2089038474967495;-0.031913715772473886,-0.013275183208123063,5.2088804337145085;-0.031756082548660323,-0.0032764841693361905,5.2088462387073795;-0.03166493958220837,0.00672287397518203,5.208778935978434;-0.03161653261656758,0.016722058405691853,5.208660751841058;-0.031602156389376475,0.026720917567407597,5.2085103896507805;-0.03159921383889551,0.03671939866214348,5.208336127952161;-0.03161649378622793,0.04671757685016398,5.208146037647276;-0.031638459670522534,0.05671625671513833,5.207985045542862;-0.03167583904865931,0.06671525885764018,5.20784881435578;-0.0317212079029695,0.07671443057875567,5.20772837117954;-0.03176735062097176,0.08671380925067937,5.20762689692146;-0.03182998106795562,0.09671344871481262,5.207569555710629;-0.03190936205711343,0.10671308998249056,5.207540006153735;-0.03199881632191026,0.11671268944815893,5.207542914884465;-0.032120211170959194,0.12671191497535697,5.207570340180375;-0.032269682813598606,0.13671075755469841,5.207598718016712;-0.03241115118072403,0.1467093189997071,5.207692290082462;-0.03250297200100078,0.156708111720758,5.207817641821276;-0.03254738680152835,0.16670703875761933,5.207957232068132;-0.03257112363708096,0.17670545028667023,5.208133877074799;-0.0325328574311556,0.18670201778919787,5.20839305628865;-0.03265834117562507,0.1967002412467022,5.208533703093391;-0.032819962180356196,0.20669889005079764,5.208563715477351;-0.032937818922405875,0.21669817732067678,5.208544639765405;-0.03305284086835931,0.22669740611716324,5.208497805723675;-0.03319951576157569,0.23669618048080243,5.208552556986048;-0.03337690255507201,0.24669365817864716,5.208690301701337;-0.03358199880102396,0.25668941493709907,5.208897140662269;-0.03378086421288814,0.26668568768192624,5.209084180120645;-0.0339198352605012,0.2766837305160387,5.209224986850522;-0.03397061602301942,0.2866835578582312,5.209254557790596;-0.033949692594043054,0.29668284631098646,5.209137115682667;-0.03392101774727733,0.30668193559150003,5.209005239553359;-0.033841313686957315,0.31668099804411237,5.208893896248545;-0.033649108223957676,0.3266764581100586,5.208661872262569;-0.033687068237067914,0.33665742921718345,5.209277319088983;-0.03377441807591585,0.3466467515526528,5.209730981169993;-0.033954487486987886,0.3566393554109464,5.21007075041288;-0.03424229612330416,0.3666320043546163,5.210323995901357;-0.034664278151777105,0.37662175702510087,5.21048761970828;-0.035218188298786576,0.3866060278106854,5.210574340116271;-0.03584962231351525,0.3965860537115157,5.2105936818794;-0.036518599985432755,0.4065636295709593,5.21057249595192;-0.03716230920277916,0.4165424374843323,5.210477464001984;-0.03778735679996638,0.42652131337057797,5.210300400318089;-0.03848172494867809,0.4364957803540678,5.210133483364706;-0.0393317490259963,0.4464584483050681,5.209982797047842;-0.040424129439543766,0.45639720313117726,5.210149702825422;-0.04129692466179411,0.46635807728558853,5.21028831949108;-0.04203110443183742,0.47632930330205997,5.21047708334806;-0.04271819989218208,0.4862999311088008,5.210815433710584;-0.043242851777793155,0.4962790159565918,5.211193065806033;-0.043684201194975514,0.5062625407667467,5.211559730580689;-0.04415587753392266,0.5162446810313188,5.211926332776108;-0.04456638242080695,0.5262229067925324,5.212442565665509;-0.04493103278867908,0.5362024768186907,5.212967172377449;-0.045319950834732566,0.5461869989746427,5.213364740070751;-0.0458183920616985,0.5561714466820566,5.21361446055685;-0.04636452702526801,0.5661555925830217,5.213750722179506;-0.04682338781024605,0.5761449747307363,5.213791845006863;-0.04727033907131775,0.5861349607188939,5.213771485079546;-0.04852053875106425,0.5960483439519099,5.213369199563872;-0.05014407511532213,0.6059040204109386,5.212889855002123;-0.051872455918108074,0.6157412572603189,5.21239845804471;-0.05370199782135236,0.6255554470586385,5.211820137176305;-0.05527387485794381,0.6354134640147403,5.211229625300857;-0.05674260373835784,0.6452809560218082,5.2105401059274605;-0.058903932399693236,0.6550100842808569,5.209719909770027;-0.06122546882303009,0.6646780772133433,5.208652023403173;-0.06388536663739361,0.6742545733585983,5.207549451320695;-0.06623980206906609,0.6838998755504068,5.206355810073594;-0.06821468134287902,0.6936911604308507,5.205875609861334;-0.07031259237832078,0.7034515388768685,5.205297871271761;-0.07249417131081726,0.7131907433938509,5.204674486368449;-0.07478355951012362,0.7229018994674847,5.204002065825633;-0.07718865740676221,0.7325808772649008,5.203272070685436;-0.0798075971832587,0.7421901060690019,5.202375479230247;-0.08323946773467988,0.7515389361674447,5.201469035459934;-0.08720518810878193,0.7605935907312755,5.199956986305928;-0.0908924703601472,0.7697375676204785,5.198286167270697;-0.09429872881130522,0.7790473966911907,5.196972970393594;-0.0990142306225437,0.7875882942563657,5.194778178501546;-0.10355492136764675,0.7964149762527744,5.193564995707566;-0.10754995867020839,0.8055157958845597,5.192462834657241;-0.11120572138649394,0.8147559246518092,5.191342379693013;-0.11533664603385044,0.8237556739700008,5.189949550282218;-0.11944266847182619,0.8327700182902495,5.188577626007763;-0.12363864753813929,0.8417406223410591,5.187191255696965;-0.12793841578865423,0.8506405709533825,5.185673722273984;-0.1322494192666537,0.8594958025214484,5.183941635991894;-0.13689311807972657,0.8682263972872917,5.182454095616611;-0.14151132615468456,0.8769637167243339,5.180927202289795;-0.14595922952194718,0.8857856548978824,5.179381381311291;-0.15042165563389437,0.8946152020721131,5.177923351855674;-0.15488775064967758,0.9034610350189635,5.176579761595806;-0.1593841256889363,0.9122998059654457,5.175291840922025;-0.1637638768151716,0.921203901469404,5.174052944909993;-0.16796661701257526,0.9301975645395859,5.172848370539863;-0.1721089610487395,0.9392249974779471,5.171688008342337;-0.17637270833156676,0.9481874264610897,5.1704651731816105;-0.18078783488076172,0.9570797891656613,5.1692682842623965;-0.18521628979451082,0.9659588585082001,5.168022927009526;-0.1896740108787077,0.974790054170628,5.166560495504319;-0.19429157461862168,0.9834995228152645,5.1648802392631685;-0.19894446315053588,0.9921717583172115,5.1631073998151775;-0.2034366860052758,1.000945861052617,5.161423637655042;-0.20786959902310898,1.0097937055127566,5.159986651021318;-0.21236414543068638,1.0186399277882199,5.158744312885691;-0.2169329948172386,1.0274535919429557,5.157542256543199;-0.22150982356427068,1.0362673724221103,5.1563718240224565;-0.22623832796176643,1.0450081106346827,5.1552579381835395;-0.23108115528587006,1.0536858998937535,5.154143040392676;-0.23591000029985523,1.0623783584240973,5.153083125052111;-0.24063057360690168,1.071134677960797,5.152061824007359;-0.24524765760286815,1.0799515679300857,5.151089719772388;-0.2498438484833011,1.0887946864742912,5.150268571914962;-0.2543340734475853,1.0976759742632716,5.149288466318903;-0.2587182434193753,1.1065939202422859,5.148170748477121;-0.2631366650728481,1.1154970615540525,5.147070010145438;-0.26755101775435053,1.1243880627900391,5.145860221971831;-0.2719592403859349,1.1332707009020675,5.144569364349501;-0.2764129638432023,1.142123024183595,5.14322745530433;-0.2809397938282757,1.1509295982241559,5.141830292481191;-0.28552622920160603,1.1596944764906352,5.14036689932142;-0.29009767692509963,1.1684687880238762,5.138913172101823;-0.2946417160432839,1.1772677857581328,5.137524162611229;-0.2992071418529203,1.1860526333933212,5.136115851848922;-0.303869892982029,1.1947695350203125,5.134607747763207;-0.30851798010041304,1.203482569545183,5.133033481105894;-0.3131070175826774,1.2122377871742036,5.131521231372927;-0.3176724874110939,1.2210053214146996,5.130009005005101;-0.32222757445890565,1.2297923996570526,5.128581266251118;-0.32679030450525487,1.2385791361235738,5.127176005851032;-0.3312838790376303,1.247412592416051,5.125842649990475;-0.3357308306624927,1.2562737161938358,5.124536852670477;-0.3400800277890732,1.2651719801480394,5.123156496573137;-0.3442059502062823,1.274145920417708,5.121592795756615;-0.34902596529248453,1.282753762939868,5.1199580169695995;-0.35371728882175574,1.291422947965082,5.118273762077278;-0.3583560731976616,1.3001173756916191,5.116574172120296;-0.3629373126190824,1.3088526025262612,5.114928554451769;-0.36753192708893617,1.3175915734619188,5.113341133631967;-0.3722103646944124,1.3262852319189529,5.111749742980962;-0.3769404719020843,1.334961031222425,5.11021462336028;-0.3816723874064893,1.3436399721872299,5.108703015147613;-0.38645039116510044,1.3523038740380997,5.107251297268275;-0.39143119562363066,1.360861978414688,5.105854717007314;-0.39638437453042435,1.3694195772128457,5.104360219925662;-0.40131604128624093,1.377958900492673,5.10269931025558;-0.40624387887455,1.3864774232867323,5.100924152203366;-0.4111801403063478,1.3949204827122532,5.098838949428078;-0.41658098479051525,1.403114939583863,5.096920159330864;-0.4220644802558491,1.4111745510031757,5.094689925878656;-0.4277010209448744,1.4190741787659549,5.092276362067507;-0.4334710441886388,1.4267488472167997,5.089482387132754;-0.43934121929847714,1.4343072073487375,5.086582001590147;-0.4452430871865496,1.4416920039109729,5.083321214083096;-0.451756809358037,1.4483089913574263,5.079608142496639;-0.45804350578944386,1.4551331790037978,5.075878811330538;-0.4644056353357159,1.461607213569567,5.071682362346256;-0.4701235345370586,1.4694615569957121,5.069312780512376;-0.47644292125323123,1.4765927806783183,5.066277817527412;-0.48292745908042806,1.4835614803191213,5.063213834093396;-0.4890028295578428,1.4903875411161014,5.059152459011224;-0.49459500922208827,1.49791700697778,5.05568335675839;-0.500901514578115,1.5049397362617347,5.0523804393209275;-0.5070339379841378,1.5117793916614135,5.0484291740573815;-0.5131945744081536,1.5189120344585538,5.045086725018205;-0.5189982922567362,1.5261029329082354,5.041264704790575;-0.5246892285790523,1.533153098998884,5.0370328728149865;-0.5305312842475748,1.5398970773274148,5.032517439073895;-0.5366799859543478,1.5463390731831042,5.027968356010638;-0.5428870484357162,1.5525701315406737,5.02320954448916;-0.5493415032394608,1.558634718977771,5.018566184455281;-0.5563235391294917,1.564275259170262,5.014157615394099;-0.5636022991038017,1.5696918311676826,5.00995280849804;-0.5708878515677618,1.5750783031558702,5.005721184127263;-0.5783947708647335,1.5800522415997758,5.001373069705472;-0.5856584646577775,1.5852986512182718,4.996933031575473;-0.5936907509882625,1.5894541359361996,4.9926652074150635;-0.6014762390208643,1.5940004999158113,4.988338921402893;-0.6093006154613483,1.5978422927874292,4.98343792549908;-0.6137496870364219,1.6047596965551136,4.977749754682843;-0.6171808925420997,1.6125406112678033,4.9724881774467224;-0.6206626512031331,1.6203958403055305,4.967372248069652
3D gt;-0.8201316196666044,1.6444565385706285,4.896470795081644;-0.8188160783492308,1.6440468520710174,4.89765651290812;-0.8176684249803131,1.6436873261694813,4.898694698137397;-0.8164349471907809,1.643314417498144,4.899790287483873;-0.8151341780333959,1.6428821994557101,4.900963304303274;-0.8138520675359988,1.6424630557789521,4.902131727790833;-0.8125828145532048,1.642062917877646,4.903317483490005;-0.8112647496523743,1.6416487317464756,4.904511950695804;-0.8100191851846534,1.6412554692785724,4.905639562851464;-0.8088720206623846,1.6408906539586305,4.906680617564234;-0.8078081660775579,1.6405533042458926,4.907647789457266;-0.8055586453830494,1.6398604241763846,4.9096670241987015;-0.8033317603616155,1.6391669488794665,4.911679297253666;-0.8011567583420698,1.6384840765111588,4.913651691582624;-0.7989145832959343,1.6377733406964468,4.915685077702298;-0.7966828282300163,1.6370563858481009,4.917703382022241;-0.7944895873350254,1.6363449851989742,4.919711373146842;-0.7922632804197424,1.6356319320229922,4.921730831022823;-0.7900602719924029,1.6349290355457977,4.9237221797059565;-0.7879267667882582,1.6342407562704646,4.925649691571908;-0.7859719972049487,1.6335980005152089,4.927405646725262;-0.784011209375718,1.6329668552623076,4.929183837155735;-0.7819955456228816,1.6323287947262035,4.9310194978335335;-0.7799884172551772,1.6316769749809716,4.932853992704784;-0.7780101209079517,1.6310609464757584,4.9346495934177845;-0.7760940659242518,1.6304643943337833,4.936378012617896;-0.7742498816097484,1.6298828675213979,4.938014347513985;-0.772514811482149,1.6293352675494028,4.939574504358628;-0.7707592332278981,1.6287822308708642,4.9411453374610215;-0.7689753820531507,1.6282241093355065,4.942733858812556;-0.7671921964308794,1.6276661153007954,4.944318318390846;-0.7654080993203557,1.6271059112997617,4.945905314651657;-0.7636242318770464,1.6265569246628704,4.947474599182604;-0.761858351875754,1.6260073462542366,4.949009407734168;-0.7602877959980684,1.6255264667735378,4.950368027086817;-0.7586134969599106,1.6250281473047594,4.951813404394597;-0.7568787469976088,1.6245136651431813,4.953255675399302;-0.7551035186094397,1.623984119011374,4.9547024703481615;-0.7532896803911995,1.6234474394854377,4.95617619017643;-0.7513844767850989,1.6229013651230755,4.957683610908424;-0.749432962103451,1.6223485751432531,4.9592120240015145;-0.7475801732904772,1.6218162206761981,4.9606354181275645;-0.7457381316016704,1.6212865575005029,4.962024886157233;-0.7438419096778423,1.6207745111353258,4.963419339665947;-0.7418150770748364,1.620239234116498,4.964871030162013;-0.7397131090051989,1.6196925131405102,4.966341747463102;-0.7374176396089441,1.6191239549524645,4.967875821887045;-0.7350822154325597,1.6185491005392638,4.969410483701791;-0.732646607836555,1.6179726090823905,4.970969318050497;-0.7301018087499281,1.617391428016214,4.972553234974076;-0.7272676651449764,1.6167404198141662,4.974242471766297;-0.7243782341452205,1.6160788588579966,4.975933953908788;-0.7214223915997673,1.6154023739085481,4.9776091000016995;-0.7184229691000545,1.6147143497242644,4.979272795512045;-0.7152030017179601,1.6140026542663573,4.981005830511012;-0.7120749978458182,1.6133325501834643,4.982616209708505;-0.7088792906368482,1.612667459510354,4.9841919073507635;-0.7056020472807044,1.6120109416737276,4.985733297300163;-0.7023849339877859,1.6113725766799027,4.987218522943104;-0.6991008478276871,1.6107472645927878,4.988670942647277;-0.695821468308393,1.6101309006634879,4.990101122485105;-0.6925552670647118,1.6095194046918084,4.991515563693296;-0.6893226051554961,1.6089205427730786,4.992888856023115;-0.6860758010639864,1.6083332194160012,4.994180124593749;-0.6827467866785386,1.6077451306511374,4.995349202726258;-0.6791082329693963,1.6071302337646487,4.996543820664202;-0.6754991676891552,1.6065013371635886,4.997676661612273;-0.6718371342266307,1.6058943814894733,4.998764335536522;-0.668219915636848,1.6053209688972025,4.9997614907497026;-0.664337619040994,1.6047527342852426,5.000646330370714;-0.6604702289356905,1.6042672894197352,5.001367787570379;-0.6564009411306942,1.6038451689327462,5.001961054636016;-0.6521601681877587,1.6034435504688935,5.002358933126294;-0.6478963351978976,1.6030756197761087,5.002651639588552;-0.6436992013931275,1.6027040452844958,5.002885113382716;-0.6392408028883094,1.6022413914399987,5.0031015959571645;-0.6346078534518973,1.6015835240083582,5.003246227317494;-0.6297101387921502,1.6006347628425146,5.003542602374551;-0.6247205764097326,1.5995950808805577,5.003900234967761;-0.619855828633028,1.5984860442666446,5.004250884608629;-0.6149245213228114,1.5972950725779813,5.004676563525562;-0.6097020632126753,1.5958838926427505,5.00534593615647;-0.6044680541319006,1.5944323828753304,5.006054336305938;-0.5993363960266114,1.5928812644958499,5.006822326378623;-0.5941214918136597,1.5910943332896514,5.007833948258979;-0.5891919875537648,1.5892645223729753,5.008876974250124;-0.584364373106115,1.5874140376371497,5.009980466582856;-0.5793232168534224,1.5852713578168085,5.011441389077211;-0.5744155098859002,1.5831159119998708,5.01290636525909;-0.5698513285917395,1.5808718390520882,5.014504993992528;-0.5652061421450447,1.5783030518475702,5.016474747081199;-0.5607229748333202,1.5755682585772346,5.018665126579836;-0.5563589424245498,1.5726704756344065,5.0212016589836495;-0.5519110372543334,1.5696103248596192,5.023968821015943;-0.5472582548253676,1.566360267010857,5.027065336041756;-0.5426810487410602,1.5630124499152689,5.030464760397803;-0.5382530529471005,1.5596916704514445,5.034063518826928;-0.5341752285003663,1.5565612047532025,5.037562220695264;-0.5299809588600607,1.5533086025911218,5.041139253137742;-0.5257199443704941,1.5499221802206598,5.044808221802291;-0.5214253741881426,1.5464369195377123,5.048478328162432;-0.5171466540056116,1.542810711849437,5.052052445181329;-0.5127701163123634,1.5389436750524186,5.055672625482083;-0.5083453036139992,1.5348610326430379,5.05924090642859;-0.5042166283102596,1.5307462511399215,5.062555027018575;-0.5000949534247903,1.526445472762164,5.065779008732823;-0.4959979774811689,1.5220874672384823,5.06892393640981;-0.4920536226272583,1.5176151770199047,5.0717524251159505;-0.4878492401571835,1.512730111963609,5.0745994659129305;-0.48358700476253735,1.507739150731704,5.077367405160735;-0.47953121965071743,1.5028228044397691,5.079806058284815;-0.47560062492595,1.4980047493429745,5.0820983572048295;-0.4718497320623959,1.4933187650792739,5.084173248032963;-0.4682655467874864,1.4886693774952608,5.086073719832476;-0.4647491984872258,1.4836436757704792,5.0877091247502495;-0.4613105632108801,1.4784417513679056,5.089091245466119;-0.45773223917344036,1.472548292945413,5.090432076311112;-0.4542345323001637,1.4666299987344182,5.091691327271741;-0.450854161307391,1.4607074355630316,5.092848760346804;-0.44765525141323315,1.4550020466972804,5.093849643174339;-0.44453839259428135,1.4493541831521433,5.094774645339741;-0.4414948193269618,1.4437063048418834,5.095621077660953;-0.43843513263253603,1.4380449602014882,5.096417082085328;-0.4355126876045676,1.4326474138147693,5.097150434348161;-0.43259099079580865,1.4272664355109723,5.097890571782167;-0.4295746331271003,1.4215817001342776,5.0986481892052815;-0.42660685985789576,1.4159518211364748,5.099386803077249;-0.42371324299083035,1.4104213113672595,5.10014525791617;-0.42098071845559515,1.4050807202058682,5.100924869991751;-0.4182309160569135,1.3996799405715046,5.101689186185949;-0.41551223205117627,1.3941937203799977,5.102508363418018;-0.4125244030671961,1.3878473961325253,5.103471525138967;-0.4094602140763227,1.3813203164493337,5.1045305690933676;-0.4060071430206299,1.3740580675910503,5.105725477325215;-0.4026810952467077,1.3670590954051296,5.106835482872233;-0.3995239629521089,1.360365363446404,5.107872054705901;-0.3965013671538409,1.3541512321472167,5.108738040379917;-0.39337847226086786,1.3478179342382093,5.109574617901971;-0.38997658823798687,1.3409407697116627,5.110432469586765;-0.3865406937094296,1.3340012763752658,5.111302602044274;-0.3828300902759328,1.326623817174575,5.112251826216193;-0.3791789926977719,1.3193408440533807,5.11317550001425;-0.3755456809660968,1.3121342439763686,5.114112458411386;-0.3716119082170375,1.3046034589655258,5.115157311907938;-0.36753651819790123,1.2970412742614745,5.116267501385073;-0.36334238836625055,1.289636240970387,5.117508666781818;-0.35903227905946633,1.282095547799503,5.118836503295338;-0.3545104675741757,1.2743162608875946,5.120321734448042;-0.3498123355248396,1.2662778790193445,5.121988258664748;-0.3450354505707237,1.2580517441693473,5.1237953654569734;-0.3399102081018336,1.249158148799223,5.125915508076725;-0.3349483375717613,1.240908383290908,5.12794688741179;-0.32980516742818505,1.232381063820334,5.129973324711182;-0.3247497102456935,1.224025071738748,5.132107939728568;-0.3198080426216126,1.215905678311516,5.134250521079232;-0.3145238331682542,1.2070342743593103,5.136502535014992;-0.30922400043150966,1.1980311724494488,5.138822477321063;-0.3037099158062655,1.1885554589664236,5.14127828443471;-0.29833537956686584,1.1793732350068935,5.143726200215957;-0.29267002482694743,1.1696209837520828,5.146235330699472;-0.2870543171433842,1.1598022469688867,5.1487661877127255;-0.2812142607240116,1.1495329829720893,5.151303131681331;-0.27539820820864513,1.1391866850235883,5.153781900736865;-0.2698315905458787,1.1290533556545483,5.156144772798876;-0.2640544286391314,1.1184448617374196,5.158384938366274;-0.25858716579886043,1.108184708853329,5.1604388031146105;-0.25286514217152306,1.0974763227126176,5.162501160918966;-0.24743372861076804,1.0872523429870604,5.1643379059342776;-0.24192485368953034,1.0768906939787022,5.165965905601839;-0.23655609889871937,1.0668278523164638,5.167489403519911;-0.23160051101235787,1.0576393052942614,5.168661672179839;-0.22655239326252657,1.0483723343793083,5.169815727943531;-0.22151874717263614,1.0392494140176212,5.170971292114257;-0.2167922603607177,1.030744065093994,5.171901562264385;-0.21191659750657918,1.0221111387813793,5.172905400494967;-0.2073811670247246,1.0142483455433566,5.173818981153824;-0.20286516299528232,1.0066210753496958,5.17474533847921;-0.1984360895269057,0.9993893831140855,5.175656530554154;-0.19403377569983987,0.9923656111997717,5.176628261442746;-0.18980139915802902,0.9858084935132194,5.177590349130069;-0.1855138059391695,0.9794748109480915,5.1785895276798914;-0.18130899439419018,0.9734631992340088,5.179650077864703;-0.17674352756107553,0.967130720542459,5.180976655012019;-0.1718917138015523,0.9605058920691996,5.18246611174976;-0.1673097767914043,0.9544265130211326,5.184058754416072;-0.16268482058749484,0.9482753333821016,5.185701124426897;-0.1583457440965316,0.9426003446915571,5.18730527267456;-0.1538296429606045,0.9366491732204661,5.189028696890437;-0.14945227250491872,0.9310296339820413,5.190850851305792;-0.1449971014583812,0.9253156994314755,5.192703759720746;-0.1405655558782465,0.9196482811871698,5.194553486925013;-0.13632809498450335,0.9142626776751351,5.196383808012571;-0.1322850244409898,0.9090958564533906,5.198169646218245;-0.12809485344045304,0.9036396873249728,5.200011939531215;-0.12399506247744843,0.8982299536761115,5.2018271037438355;-0.11973693524809444,0.8925323013305665,5.203721274134693;-0.11562311318060932,0.8870204229242662,5.205587550679376;-0.11159856521101559,0.881538620331708,5.2073919594484215;-0.10765733155923732,0.8760292087106143,5.209105966994342;-0.1037446809095495,0.870451185091804,5.210779370352802;-0.10014382552820096,0.8651698967653163,5.212304811971328;-0.09666373495214127,0.859845741518806,5.213771135262883;-0.09362868875335247,0.8550348926992977,5.214986469852224;-0.09090273113531225,0.8505372870725744,5.216062575654422;-0.08816313697450302,0.8456742527456844,5.217057018139783;-0.08523780496681438,0.8400920251060935,5.218022937006109;-0.08231874712074504,0.8342002505358528,5.218938110536687;-0.07958348320091471,0.8283089817944695,5.219762402764489;-0.07706135939149296,0.8224448069179757,5.220472692607431;-0.07471397608869215,0.8166695016075582,5.221117422378764;-0.07244782742612502,0.810317365803438,5.221813162186566;-0.07021509800518261,0.8036665555617389,5.222534629765679;-0.06805966407691733,0.7967397702834185,5.223243536287196;-0.06612567164056442,0.789484772715849,5.223896229485905;-0.06428817120439867,0.7821920731937183,5.224514570819631;-0.0625911523033591,0.77489361558802,5.225057855426565;-0.060925236596780674,0.7671725290859447,5.225531475981544;-0.05940229791052202,0.7594011469897102,5.225908319983763;-0.05793779281167423,0.7514192900938146,5.226263319267945;-0.056570830650890566,0.7434181853574863,5.226563445556865;-0.05520018302973578,0.7351649491478415,5.226792686815822;-0.05393908291985008,0.7268042971218333,5.226924304642397;-0.052663357465407436,0.7180766002094043,5.227027601976955;-0.05137969943775851,0.708766537397048,5.227097471893535;-0.05030554489668678,0.6998948246675378,5.227144116059471;-0.04939998952500961,0.6912794738096348,5.227185767684262;-0.0485386163914905,0.6827564148622398,5.22719838255153;-0.04766716282998815,0.6742687419891357,5.227184542459599;-0.046762341312099914,0.6656911587098064,5.227175371343949;-0.045863081395626074,0.6570873166140386,5.227152256084891;-0.04483188719749452,0.6481887638765222,5.2269437288677;-0.04379709340684555,0.6394730834736543,5.226681384675643;-0.04271641856221593,0.6304440782322602,5.226303859003853;-0.041604266705232526,0.6217051314297845,5.225872812383317;-0.04048441899243524,0.6127752117381376,5.225399776077271;-0.03940272989693811,0.6037423500509823,5.22490469082103;-0.038386872761389794,0.594939248118681,5.224442266009836;-0.037451031128097986,0.5861184195798985,5.224036614917307;-0.036595777102778934,0.5766732634039486,5.223698742664562;-0.03578299620081396,0.5673053878671983,5.223408622663162;-0.0350317785094766,0.5578703182669248,5.2231759769047015;-0.034322315032341906,0.5483664579054889,5.222982979701547;-0.03366308449366513,0.5390095269483679,5.222786695177415;-0.0330124780493624,0.5296735039991491,5.2225947027206425;-0.0323839809607057,0.5203730875576243,5.222415646126691;-0.03181771641689189,0.5108330790800206,5.222286010349498;-0.031312670981884005,0.50102176472159,5.222172679704778;-0.030866187681170075,0.49116082244199866,5.222096149483849;-0.030458872138752664,0.4813271399217494,5.222020228245679;-0.030025321939412285,0.47142093686496517,5.221956370460285;-0.02966741312461742,0.4620227306926952,5.221977672857397;-0.02929267375819824,0.4526762104371015,5.22200373470082;-0.028917601704597472,0.4434352588204777,5.222100153535955;-0.02850675594526179,0.4340670957004322,5.222225207536361;-0.028052737247943882,0.4245181751251221,5.222372348471248;-0.027623064776729135,0.4153061815149644,5.222524577836429;-0.027218915391669558,0.40617124319076536,5.22267357374079;-0.026777727122166577,0.39670901993583235,5.222795781988256;-0.026354901554304012,0.38812062617470244,5.222855914138345;-0.025945670731628644,0.3794221475208507,5.222909485244751;-0.025565623663453496,0.3707391732384177,5.222991925256393;-0.025253395453621357,0.3622672310660867,5.223096237087249;-0.02493626947613323,0.3537000501576592,5.22323635740841;-0.02469619729589013,0.34568743571674126,5.223386653496237;-0.024492405266621532,0.33757094771441293,5.223531097973093;-0.024373688147348516,0.3297233823551851,5.223628278945474;-0.024238858180887557,0.321973786348455,5.223744615094801;-0.02420279818422654,0.3137168039153604,5.2237554426754205;-0.02421181757940965,0.3053384674464955,5.22378353767956;-0.024297789026007932,0.296661204624176,5.223828888797759;-0.024441391482072715,0.2880747026275186,5.223898409338558;-0.024638117593877455,0.2792702019354876,5.223967314832351;-0.02491835502806832,0.27077448525148273,5.22404023551941;-0.025282034992470465,0.26249537563323966,5.224094949823269;-0.02570912452585557,0.2547203254475313,5.224160458138411;-0.026134030036365285,0.2467144250084372,5.224228597764409;-0.02658236576458987,0.2385985902113073,5.2242854136410894;-0.027079220893102534,0.23056367196475755,5.224299990250083;-0.02756334822177887,0.22245030395002932,5.2243376437187194;-0.028050185620083528,0.21450736926303188,5.224368648669299;-0.028505857408747955,0.2064082029090208,5.224402557642319;-0.028968823584388285,0.19777432672556708,5.224434660283256;-0.029500321990602162,0.18887985671828772,5.224419515357297;-0.030067962509744313,0.17935853153397055,5.224419503778568;-0.03065503963652779,0.1697884754265056,5.224375856837105;-0.03125767058274326,0.15990122246461755,5.224395226815167;-0.031885019212610576,0.15044858925202315,5.224401598902309;-0.03247028307634241,0.14087259665377,5.224507183260076;-0.03300302053900326,0.1315396548348315,5.224604504910637;-0.03350753017593832,0.12181466003586265,5.224857152523713;-0.03399946168801363,0.11208152669545482,5.2251086774489455;-0.03450934493050855,0.10195908652912167,5.2254340687134695;-0.03496230203754761,0.09137188496466944,5.225790893981037;-0.03539620633756413,0.08070271555833956,5.2262050769918105;-0.03583964721244925,0.0691969392567873,5.226568210736443;-0.036307168623279124,0.0575587125569582,5.226901262911629;-0.036747507799372955,0.04592028241736047,5.227179939365388;-0.03719466967021719,0.033917991960925195,5.22744312249913;-0.037678135230961966,0.021673731077593895,5.227605847179189;-0.03814872319558087,0.00856817125169668,5.227758911514282;-0.03862062389289631,-0.004324606516606691,5.227880009224835;-0.039054043204644145,-0.017089521029240964,5.227986756795994;-0.03943278714979396,-0.02973754557423734,5.22811417126375;-0.039763044906363766,-0.041699314852146556,5.228220091079263;-0.040039597474126255,-0.05346692792089549,5.22836740994173;-0.040269214351738206,-0.06459750775992873,5.228445356963663;-0.0405067409473307,-0.07582443944408615,5.228526989830241;-0.04069870806862326,-0.08627320811310238,5.22857323033389;-0.04090347266056958,-0.09664280480689866,5.228600645300923;-0.041086521754545316,-0.10625597168960996,5.22845963643018;-0.041254732196471265,-0.11573450524736857,5.228319365372378;-0.04136800346094018,-0.12463346715955177,5.228110733464185;-0.041509685740751374,-0.1331672266272938,5.2278554520887495;-0.041630326300508835,-0.14213281012282653,5.227563813063678;-0.04175163825820474,-0.15067296275391293,5.22734540087195;-0.041859612571491914,-0.15946180115166828,5.227162112129436;-0.04196951239389531,-0.16796155783148367,5.227038709337571;-0.04204583128901089,-0.1755154389044817,5.226971553881028;-0.042083873710912816,-0.18254619409617245,5.226969423036014;-0.042115876813495864,-0.18862061439121464,5.226968739891052;-0.042143217858146224,-0.19443476873566118,5.226970539586684;-0.042159204160465924,-0.19948803060475512,5.2269685391145595;-0.042171528882138876,-0.2039816825025221,5.226971554262498;-0.0421854781333138,-0.20852176240472228,5.226976050040301;-0.042201803825883316,-0.21321410113502942,5.226977940032061;-0.04221075417714961,-0.21884926012263572,5.226973290578057;-0.04221127631383785,-0.2242716245258555,5.226962073769288;-0.04220550046387842,-0.22949657686457908,5.226955919226478;-0.042198273508689,-0.23462985371982342,5.22694966174294;-0.0421911380557453,-0.23974171221116003,5.226939686578863;-0.04218910789349501,-0.24477457764569444,5.226931300185709;-0.04218876057372374,-0.2497780337614171,5.226925523219389;-0.04218836117233654,-0.25270433144229854,5.226948179292235;-0.04220676707130632,-0.25503488483927605,5.22697806544709;-0.042215192082019015,-0.25706156008631303,5.226984822619745;-0.04221145558006623,-0.25844258513871365,5.226977971673012;-0.042209082369710896,-0.25989706692415127,5.226971979537665;-0.042207242835469616,-0.261471436003677,5.226967114328337;-0.042207558347089266,-0.26321252157461594,5.226962525216702;-0.04221014406634313,-0.2651707175479216,5.226958307724372;-0.042210077686105824,-0.2672957514798578,5.226955531757783
